# Supplementary material for: Metabolic profiling in Caenorhabditis elegans provides an unbiased approach to investigations of dosage dependent lead toxicity
Source: Metabolomics. 2012 Jun 4;9(1):189–201. doi: 10.1007/s11306-012-0438-0 (PMC3548106; doi:10.1007/s11306-012-0438-0)
Supplement: Supplementary file 5 — Supplementary material 5 (TXT 868 kb) [file 11306_2012_438_MOESM5_ESM.txt]

Table S3: 2D matrix of sample 1PA, generated from the raw chromatogram 1PA
0	1602	1563	1952	1605	3075	4950	2964	3816	3149	5266	3088	3412	3200	878	-10977	-43710
1	1057	1171	1960	956	2726	4640	2749	3595	2894	5142	3039	3410	3085	789	-10833	-43440
2	1266	1251	2016	1131	2696	4540	2697	3389	2791	4992	2840	3268	3016	735	-10816	-43100
3	1488	1350	2068	1237	2724	4521	2720	3369	2802	4873	2762	3145	2975	723	-10719	-42730
4	1607	1431	2066	1326	2751	4515	2723	3421	2808	4817	2743	3080	2941	726	-10623	-42360
5	1592	1408	2051	1301	2754	4474	2696	3409	2789	4747	2737	3031	2889	715	-10496	-42000
6	1567	1409	2012	1301	2740	4436	2660	3366	2724	4633	2719	2971	2851	703	-10369	-41620
7	1540	1384	1973	1288	2704	4339	2623	3324	2688	4529	2679	2915	2802	707	-10244	-41250
8	1525	1359	1940	1242	2670	4246	2579	3258	2632	4443	2631	2871	2769	677	-10157	-40900
9	1497	1342	1891	1211	2657	4221	2554	3235	2583	4337	2573	2818	2719	790	-10052	-40550
10	1453	1295	1865	1175	2617	4156	2523	3173	2531	4245	2541	2761	2679	725	-9945	-40200
11	1438	1292	1852	1156	2588	4106	2477	3122	2511	4153	2509	2692	2650	674	-9848	-39870
12	1400	1268	1841	1139	2538	4029	2438	3071	2486	4079	2484	2661	2617	634	-9734	-39540
13	1374	1220	1818	1112	2492	3993	2398	3011	2427	3983	2441	2619	2555	617	-9650	-39230
14	1352	1214	1762	1112	2463	3904	2353	2966	2394	3894	2406	2564	2528	592	-9561	-38880
15	1311	1179	1717	1071	2417	3795	2310	2914	2348	3810	2353	2514	2478	552	-9457	-38560
16	1306	1158	1680	1050	2383	3725	2278	2877	2310	3722	2328	2455	2426	555	-9331	-38200
17	1272	1118	1661	1016	2341	3644	2215	2823	2259	3620	2314	2420	2391	547	-9209	-37860
18	1244	1088	1625	1004	2311	3580	2165	2739	2218	3530	2259	2376	2340	532	-9121	-37580
19	1244	1082	1592	1011	2272	3537	2142	2694	2196	3483	2219	2327	2291	504	-9021	-37230
20	1237	1090	1574	1000	2241	3458	2105	2655	2166	3405	2175	2290	2239	480	-8917	-36910
21	1220	1085	1550	990	2203	3381	2082	2600	2129	3335	2160	2226	2203	472	-8813	-36590
22	1169	1045	1529	964	2141	3291	2018	2557	2076	3264	2137	2176	2177	471	-8733	-36270
23	1100	1011	1449	931	2093	3204	1960	2502	2038	3196	2095	2140	2140	447	-8632	-35950
24	1094	996	1443	910	2056	3146	1902	2418	1995	3117	2039	2106	2101	441	-8540	-35610
25	1105	1010	1462	912	2040	3110	1868	2402	1966	3021	1997	2060	2060	441	-8446	-35300
26	1056	974	1586	884	1992	3027	1822	2372	1941	2966	1979	2027	2011	426	-8373	-35040
27	1001	910	1531	854	1948	2945	1782	2311	1880	2896	1949	1975	1954	418	-8264	-34730
28	952	871	1464	831	1885	2860	1736	2232	1829	2822	1915	1920	1934	396	-8156	-34410
29	905	862	1411	793	1838	2781	1703	2148	1768	2761	1856	1871	1875	376	-8065	-34120
30	957	876	1366	851	1818	2690	1688	2109	1749	2695	1834	1831	1828	376	-7961	-33810
31	941	857	1325	832	1793	2699	1668	2103	1727	2640	1818	1799	1793	332	-7865	-33520
32	890	820	1264	758	1740	2677	1611	2047	1688	2575	1795	1768	1768	350	-7783	-33210
33	862	776	1243	690	1692	2625	1561	2001	1651	2519	1750	1723	1718	425	-7722	-32940
34	853	764	1214	656	1658	2588	1524	1954	1611	2473	1688	1670	1693	331	-7640	-32652
35	837	753	1168	645	1632	2537	1502	1909	1583	2395	1657	1626	1644	285	-7535	-32347
36	813	736	1127	629	1595	2474	1459	1887	1542	2322	1645	1583	1606	256	-7422	-32070
37	768	711	1102	631	1554	2421	1412	1851	1514	2263	1619	1556	1549	248	-7314	-31768
38	737	687	1057	622	1492	2354	1363	1803	1473	2209	1588	1514	1515	219	-7218	-31493
39	735	662	1036	658	1439	2280	1317	1765	1429	2139	1537	1479	1488	195	-7116	-31201
40	709	645	1009	640	1420	2232	1289	1726	1399	2075	1505	1440	1455	206	-7040	-30938
41	683	612	969	617	1392	2166	1248	1678	1357	2003	1459	1393	1408	190	-6946	-30662
42	676	589	948	595	1366	2061	1216	1597	1311	1957	1395	1340	1371	170	-6867	-30375
43	675	586	944	592	1332	2024	1181	1553	1281	1918	1339	1289	1342	161	-6778	-30094
44	690	606	902	606	1297	1939	1170	1515	1251	1849	1304	1255	1311	156	-6680	-29795
45	652	573	875	585	1283	1879	1139	1502	1221	1774	1295	1224	1273	159	-6574	-29495
46	607	543	829	544	1226	1832	1096	1447	1182	1734	1259	1194	1224	114	-6495	-29206
47	557	511	808	541	1173	1883	1055	1397	1141	1684	1224	1141	1187	103	-6423	-28949
48	546	484	810	503	1125	1869	1013	1337	1100	1633	1176	1093	1140	109	-6363	-28642
49	564	507	788	520	1095	1876	977	1270	1083	1596	1120	1058	1099	100	-6278	-28372
50	556	533	758	502	1073	1854	952	1246	1067	1562	1113	1034	1059	102	-6166	-28081
51	489	512	741	451	1033	1700	896	1225	1019	1525	1097	1014	1033	87	-6090	-27838
52	448	449	690	428	983	1592	862	1182	968	1463	1045	974	980	70	-6010	-27586
53	432	426	676	416	929	1494	830	1127	916	1412	985	933	954	51	-5941	-27327
54	450	442	639	424	906	1541	792	1103	915	1333	977	897	915	52	-5850	-27071
55	442	448	618	413	866	1581	774	1080	892	1284	955	873	865	31	-5745	-26799
56	412	429	623	372	818	1514	722	992	832	1226	905	822	825	16	-5664	-26543
57	426	421	623	388	807	1532	719	929	790	1157	849	788	795	3	-5572	-26249
58	429	418	580	403	785	1435	701	890	784	1133	819	744	781	15	-5497	-26007
59	442	426	557	409	772	1400	702	885	841	1116	800	724	756	25	-5443	-25859
60	442	426	557	409	772	1400	702	885	841	1116	800	724	756	25	-5443	-25859
61	442	426	557	409	772	1400	702	885	841	1116	800	724	756	25	-5443	-25859
62	442	426	557	409	772	1400	702	885	841	1116	800	724	756	25	-5443	-25859
63	442	426	557	409	772	1400	702	885	841	1116	800	724	756	25	-5443	-25859
64	442	426	557	409	772	1400	702	885	841	1116	800	724	756	25	-5443	-25859
65	442	426	557	409	772	1400	702	885	841	1116	800	724	756	25	-5443	-25859
66	442	426	557	409	772	1400	702	885	841	1116	800	724	756	25	-5443	-25859
67	442	426	557	409	772	1400	702	885	841	1116	800	724	756	25	-5443	-25859
68	442	426	557	409	772	1400	702	885	841	1116	800	724	756	25	-5443	-25859
69	442	426	557	409	772	1400	702	885	841	1116	800	724	756	25	-5443	-25859
70	442	426	557	409	772	1400	702	885	841	1116	800	724	756	25	-5443	-25859
71	442	426	557	409	772	1400	702	885	841	1116	800	724	756	25	-5443	-25859
72	442	426	557	409	772	1400	702	885	841	1116	800	724	756	25	-5443	-25859
73	442	426	557	409	772	1400	702	885	841	1116	800	724	756	25	-5443	-25859
74	442	426	557	409	772	1400	702	885	841	1116	800	724	756	25	-5443	-25859
75	442	426	557	409	772	1400	702	885	841	1116	800	724	756	25	-5443	-25859
76	442	426	557	409	772	1400	702	885	841	1116	800	724	756	25	-5443	-25859
77	442	426	557	409	772	1400	702	885	841	1116	800	724	756	25	-5443	-25859
78	442	426	557	409	772	1400	702	885	841	1116	800	724	756	25	-5443	-25859
79	442	426	557	409	772	1400	702	885	841	1116	800	724	756	25	-5443	-25859
80	442	426	557	409	772	1400	702	885	841	1116	800	724	756	25	-5443	-25859
81	442	426	557	409	772	1400	702	885	841	1116	800	724	756	25	-5443	-25859
82	442	426	557	409	772	1400	702	885	841	1116	800	724	756	25	-5443	-25859
83	442	426	557	409	772	1400	702	885	841	1116	800	724	756	25	-5443	-25859
84	442	426	557	409	772	1400	702	885	841	1116	800	724	756	25	-5443	-25859
85	442	426	557	409	772	1400	702	885	841	1116	800	724	756	25	-5443	-25859
86	442	426	557	409	772	1400	702	885	841	1116	800	724	756	25	-5443	-25859
87	-27	-56	-167	-99	-240	-261	-192	-213	-175	-182	-245	-255	-209	33	682	-12007
88	-119	-69	-178	-128	-290	-352	-229	-265	-207	-175	-275	-258	-241	35	749	1843
89	-164	-88	-175	-165	-318	-423	-260	-319	-233	-171	-314	-278	-281	45	804	2066
90	-224	-94	-162	-193	-338	-436	-297	-403	-287	-182	-389	-333	-320	56	851	2279
91	-206	-79	-184	-160	-339	-476	-322	-421	-325	-198	-426	-353	-344	57	918	2476
92	-205	-89	-186	-161	-386	-516	-346	-422	-340	-214	-451	-396	-368	60	992	1869
93	-217	-108	-183	-184	-432	-528	-380	-469	-346	-209	-487	-450	-398	57	1063	317
94	-235	-120	-204	-213	-470	-585	-418	-513	-389	-198	-532	-481	-435	50	1187	1315
95	-281	-146	-152	-251	-493	-646	-446	-586	-434	-206	-597	-500	-478	36	1265	2228
96	-263	-132	-142	-218	-481	-684	-461	-608	-443	-229	-647	-534	-479	40	1388	3064
97	-285	-151	-178	-229	-524	-720	-490	-611	-475	-250	-674	-559	-516	54	1517	3607
98	-343	-171	-206	-294	-560	-731	-524	-644	-494	-243	-710	-602	-543	97	1633	3981
99	-398	-186	-256	-383	-607	-744	-550	-680	-514	-279	-753	-636	-566	100	1689	4199
100	-398	-202	-291	-429	-621	-788	-575	-775	-555	-299	-823	-676	-587	94	1772	4436
101	-342	-182	-310	-336	-608	-781	-580	-770	-557	-339	-877	-697	-602	109	1884	4659
102	-331	-185	-343	-315	-645	-784	-595	-724	-580	-372	-878	-734	-626	139	1980	4828
103	-370	-248	-357	-339	-661	-830	-618	-737	-628	-393	-905	-785	-618	139	2070	5015
104	-420	-259	-345	-347	-686	-856	-644	-772	-666	-442	-942	-800	-644	127	2163	5215
105	-456	-265	-290	-381	-731	-905	-669	-858	-721	-488	-991	-842	-701	125	2239	5401
106	-444	-237	-244	-349	-746	-932	-688	-852	-738	-534	-1013	-855	-718	142	2315	5572
107	-455	-252	-280	-382	-783	-978	-709	-845	-747	-582	-1039	-884	-732	153	2422	5751
108	-472	-281	-308	-422	-805	-1004	-762	-979	-764	-625	-1062	-924	-764	170	2512	5902
109	-500	-315	-268	-448	-820	-1055	-822	-1040	-819	-660	-1107	-970	-782	165	2566	6056
110	-523	-330	-13	-468	-865	-1084	-861	-1119	-850	-723	-1162	-1011	-833	181	2634	6222
111	-517	-307	442	-428	-886	-1110	-849	-1073	-851	-776	-1197	-1045	-852	204	2741	6387
112	-561	-318	490	-493	-924	-1194	-856	-1037	-897	-808	-1226	-1087	-878	235	2844	6555
113	-601	-334	412	-541	-964	-1235	-887	-1088	-921	-857	-1263	-1114	-900	220	2939	6700
114	-650	-367	305	-566	-1016	-1298	-922	-1115	-961	-923	-1314	-1147	-920	222	3011	6857
115	-690	-382	198	-579	-1053	-1354	-943	-1232	-1016	-960	-1381	-1188	-958	223	3083	7018
116	-637	-367	70	-541	-1036	-1387	-953	-1237	-1032	-1011	-1402	-1226	-977	254	3184	7172
117	-649	-402	-52	-542	-1071	-1405	-988	-1210	-1047	-1042	-1423	-1244	-980	347	3286	7374
118	-691	-438	-197	-565	-1097	-1427	-1019	-1239	-1071	-1067	-1460	-1280	-988	432	3361	7510
119	-724	-458	-252	-607	-1158	-1463	-1042	-1365	-1111	-1123	-1485	-1322	-1022	374	3457	7675
120	-754	-488	-312	-631	-1192	-1493	-1071	-1434	-1148	-1170	-1556	-1360	-1047	354	3524	7826
121	-725	-486	-373	-579	-1206	-1514	-1088	-1412	-1145	-1228	-1614	-1384	-1081	353	3638	8010
122	-477	-543	-517	-614	-1242	-1532	-1117	-1374	-1165	-1287	-1644	-1408	-1089	369	3738	8162
123	-782	-564	-566	-644	-1283	-1614	-1161	-1401	-1215	-1304	-1680	-1470	-1126	379	3784	6905
124	-892	-596	-599	-643	-1305	-1668	-1199	-1431	-1255	-1352	-1713	-1498	-1140	383	3851	7023
125	-921	-610	-658	-697	-1328	-1665	-1235	-1507	-1288	-1410	-1787	-1547	-1164	402	3959	7678
126	-878	-610	-690	-656	-1321	-1657	-1206	-1541	-1293	-1455	-1852	-1582	-1163	417	4070	8118
127	-860	-623	-776	-633	-1351	-1706	-1202	-1537	-1304	-1490	-1883	-1615	-1188	470	4173	8598
128	-884	-622	-816	-677	-1371	-1740	-1230	-1554	-1324	-1538	-1928	-1644	-1214	509	4291	8994
129	-897	-599	-832	-686	-1390	-1767	-1251	-1601	-1346	-1576	-1965	-1710	-1231	529	4386	9269
130	-914	-629	-868	-726	-1430	-1841	-1265	-1688	-1381	-1635	-2015	-1755	-1240	548	4472	9503
131	-857	-615	-913	-674	-1386	-1806	-1266	-1670	-1387	-1691	-2018	-1770	-1234	581	4579	9703
132	-866	-633	-957	-656	-1396	-1779	-1281	-1638	-1408	-1726	-2026	-1818	-1248	622	4673	9880
133	-889	-665	-977	-680	-1415	-1788	-1302	-1635	-1436	-1757	-2064	-1857	-1240	670	4771	10072
134	-916	-680	-1000	-709	-1439	-1796	-1319	-1665	-1445	-1807	-2120	-1880	-1253	695	4892	10234
135	-944	-709	-1053	-746	-1467	-1822	-1342	-1749	-1483	-1849	-2180	-1907	-1266	713	5001	10415
136	-875	-688	-1092	-699	-1472	-1840	-1347	-1758	-1487	-1884	-2228	-1936	-1290	779	5135	10605
137	-875	-686	-1120	-685	-1472	-1845	-1371	-1726	-1510	-1914	-2233	-1978	-1314	833	5263	10788
138	-905	-702	-1184	-733	-1485	-1859	-1380	-1735	-1522	-1957	-2262	-2013	-1318	886	5363	10959
139	-934	-752	-1203	-778	-1500	-1894	-1401	-1768	-1522	-2000	-2314	-2052	-1323	923	5484	11172
140	-959	-759	-1226	-812	-1532	-1883	-1421	-1842	-1556	-2048	-2390	-2083	-1328	973	5589	11371
141	-903	-727	-1252	-766	-1517	-1890	-1404	-1831	-1547	-2082	-2426	-2112	-1327	1008	5707	11567
142	-882	-763	-1286	-754	-1515	-1884	-1419	-1795	-1562	-2116	-2436	-2153	-1333	1045	5829	11772
143	-910	-768	-1323	-762	-1527	-1885	-1438	-1781	-1602	-2121	-2465	-2183	-1335	1070	5956	11982
144	-931	-785	-1367	-771	-1556	-1903	-1453	-1810	-1627	-2144	-2499	-2206	-1336	1122	6098	12172
145	-966	-804	-1403	-815	-1574	-1928	-1473	-1873	-1647	-2187	-2553	-2251	-1320	1153	6223	12370
146	-925	-789	-1389	-781	-1553	-1916	-1475	-1891	-1636	-2219	-2569	-2270	-1305	1217	6351	12587
147	-931	-797	-1409	-762	-1562	-1931	-1473	-1845	-1638	-2246	-2563	-2291	-1301	1254	6489	12793
148	-962	-818	-1451	-788	-1590	-1965	-1485	-1839	-1662	-2266	-2592	-2309	-1333	1294	6636	12992
149	-936	-850	-1469	-836	-1617	-1997	-1518	-1863	-1665	-2308	-2623	-2322	-1328	1327	6765	13165
150	-1044	-889	-1491	-889	-1657	-2037	-1542	-1923	-1699	-2320	-2647	-2346	-1317	1378	6877	13368
151	-1003	-861	-1505	-839	-1634	-2042	-1540	-1946	-1712	-2344	-2682	-2357	-1318	1434	7013	13588
152	-996	-867	-1521	-812	-1643	-2044	-1547	-1910	-1727	-2368	-2685	-2393	-1322	1496	7143	13781
153	-1042	-884	-1557	-845	-1666	-2094	-1554	-1910	-1750	-2415	-2705	-2406	-1314	1536	7252	13999
154	-1069	-909	-1585	-864	-1705	-2129	-1581	-1931	-1766	-2449	-2732	-2417	-1321	1582	7375	14181
155	-1090	-946	-1614	-926	-1729	-2151	-1610	-2008	-1808	-2483	-2776	-2455	-1340	1595	7480	14380
156	-1059	-925	-1607	-901	-1707	-2137	-1605	-2027	-1789	-2511	-2796	-2492	-1325	1628	7603	14590
157	-1064	-916	-1632	-876	-1720	-2129	-1622	-1988	-1801	-2537	-2797	-2498	-1317	1681	7722	14783
158	-1087	-956	-1647	-894	-1763	-2153	-1627	-2005	-1816	-2553	-2809	-2498	-1308	1739	7808	14969
159	-1096	-1010	-1670	-916	-1780	-2156	-1643	-2013	-1830	-2569	-2842	-2526	-1309	1775	7889	15167
160	-1132	-1049	-1684	-995	-1811	-2194	-1676	-2064	-1866	-2600	-2890	-2542	-1319	1802	8001	15354
161	-1092	-993	-1683	-966	-1793	-2210	-1693	-2084	-1858	-2637	-2917	-2562	-1321	1845	8133	15558
162	-1077	-978	-1696	-951	-1791	-2216	-1686	-2054	-1856	-2666	-2936	-2583	-1303	1888	8232	15768
163	-1112	-1004	-1754	-954	-1826	-2230	-1703	-2066	-1890	-2684	-2944	-2600	-1319	1924	8331	15952
164	-1165	-1026	-1793	-950	-1834	-2241	-1708	-2078	-1908	-2684	-2953	-2617	-1313	1983	8430	16146
165	-1215	-1075	-1825	-1012	-1866	-2290	-1726	-2135	-1920	-2705	-2970	-2645	-1313	2033	8525	16354
166	-1158	-1052	-1829	-985	-1858	-2280	-1722	-2153	-1917	-2733	-2990	-2649	-1299	2066	8648	16429
167	-1131	-1077	-1817	-952	-1855	-2283	-1726	-2112	-1898	-2746	-3000	-2663	-1281	2124	8797	16506
168	-1165	-1088	-1802	-967	-1876	-2299	-1737	-2108	-1909	-2763	-2999	-2678	-1273	2195	8943	16680
169	-1189	-1084	-1796	-983	-1904	-2321	-1734	-2133	-1922	-2783	-3007	-2681	-1288	2253	9059	16825
170	-1235	-1132	-1800	-1057	-1933	-2361	-1761	-2194	-1957	-2789	-3030	-2688	-1285	2282	9141	16989
171	-1180	-1105	-1774	-1013	-1922	-2364	-1754	-2211	-1969	-2829	-3083	-2725	-1287	2317	9226	17205
172	-1164	-1111	-1785	-985	-1909	-2343	-1760	-2172	-1954	-2857	-3083	-2748	-1275	2378	9338	17374
173	-1199	-1121	-1778	-1008	-1938	-2355	-1780	-2158	-1984	-2873	-3089	-2754	-1260	2408	9451	17561
174	-1235	-1140	-1769	-1030	-1961	-2390	-1804	-2201	-1987	-2884	-3107	-2777	-1263	2439	9557	17732
175	-1278	-1187	-1767	-1112	-1998	-2406	-1820	-2250	-2025	-2921	-3138	-2786	-1259	2480	9643	17913
176	-1253	-1178	-1775	-1095	-1986	-2402	-1821	-2263	-2028	-2955	-3174	-2792	-1244	2514	9730	18112
177	-1289	-1168	-1789	-1036	-1964	-2413	-1828	-2231	-2027	-2946	-3160	-2805	-1256	2547	9848	18290
178	-1364	-1186	-1790	-1074	-1951	-2437	-1834	-2207	-2039	-2987	-3162	-2815	-1250	2589	9940	18484
179	-1412	-1211	-1789	-1093	-1956	-2464	-1855	-2231	-2060	-3009	-3171	-2817	-1240	2635	10042	18658
180	-1478	-1254	-1806	-1155	-2012	-2530	-1883	-2282	-2080	-3020	-3209	-2821	-1268	2674	10140	18822
181	-1432	-1229	-1792	-1104	-2018	-2554	-1874	-2286	-2071	-3029	-3223	-2826	-1247	2725	10253	19009
182	-1408	-1253	-1795	-1078	-2015	-2575	-1879	-2248	-2057	-3053	-3188	-2830	-1236	2761	10370	19186
183	-1435	-1282	-1826	-1085	-2038	-2576	-1890	-2252	-2077	-3075	-3203	-2853	-1235	2786	10490	19351
184	-1471	-1294	-1855	-1103	-2046	-2563	-1894	-2274	-2096	-3104	-3221	-2854	-1233	2837	10575	19500
185	-1511	-1322	-1854	-1164	-2089	-2592	-1911	-2315	-2104	-3112	-3254	-2868	-1225	2865	10672	19687
186	-1459	-1312	-2011	-1143	-2096	-2585	-1909	-2358	-2103	-3138	-3288	-2867	-1211	2894	10759	19865
187	-1407	-1319	-3051	-1109	-2089	-2575	-1913	-2311	-2090	-3150	-3254	-2861	-1196	2942	10846	20059
188	-1411	-1356	-3243	-1119	-2121	-2585	-1923	-2307	-2099	-3148	-3241	-2885	-1205	2979	10927	20200
189	-1437	-1373	-3091	-1146	-2142	-2587	-1939	-2333	-2122	-3160	-3267	-2903	-1188	3025	10995	20375
190	-1484	-1410	-2962	-1194	-2172	-2632	-1963	-2380	-2170	-3187	-3279	-2914	-1194	3037	11077	20532
191	-1420	-1401	-2801	-1184	-2160	-2635	-1954	-2405	-2162	-3214	-3296	-2928	-1204	3083	11146	20689
192	-1381	-1373	-2680	-1146	-2157	-2655	-1953	-2367	-2159	-3223	-3291	-2919	-1192	3141	11220	20836
193	-1401	-1378	-2596	-1156	-2168	-2656	-1970	-2364	-2159	-3221	-3287	-2945	-1174	3184	11316	21002
194	-1421	-1383	-2544	-1164	-2205	-2676	-1973	-2401	-2169	-3224	-3296	-2955	-1162	3208	11391	21178
195	-1496	-1443	-2292	-1239	-2259	-2712	-2007	-2437	-2204	-3235	-3327	-2940	-1157	3242	11471	21307
196	-1454	-1436	-2445	-1225	-2252	-2720	-2008	-2470	-2230	-3291	-3369	-2950	-1145	3289	11562	21482
197	-1424	-1424	-2438	-1184	-2235	-2714	-2003	-2441	-2211	-3299	-3361	-2970	-1143	3299	11659	21647
198	-1424	-1422	-2353	-1187	-2234	-2731	-2010	-2421	-2212	-3314	-3361	-2966	-1134	3323	11740	21819
199	-1426	-1428	-2318	-1215	-2264	-2750	-2005	-2444	-2227	-3334	-3363	-2948	-1124	3363	11835	21993
200	-1458	-1476	-2307	-1264	-2307	-2779	-2035	-2461	-2254	-3352	-3413	-2949	-1135	3410	11916	22159
201	-1414	-1457	-2195	-1239	-2288	-2775	-2032	-2488	-2239	-3365	-3443	-2949	-1116	3448	11991	22295
202	-1380	-1412	-1683	-1177	-2274	-2770	-2012	-2420	-2203	-3374	-3419	-2965	-1105	3477	12084	22446
203	-1395	-1430	-1567	-1219	-2286	-2782	-2031	-2401	-2226	-3370	-3389	-2982	-1118	3509	12161	22579
204	-1439	-1446	-1581	-1246	-2315	-2778	-2043	-2430	-2254	-3376	-3371	-2971	-1098	3538	12244	22717
205	-1500	-1480	-1651	-1299	-2343	-2820	-2073	-2490	-2296	-3380	-3377	-2974	-1100	3549	12316	22889
206	-1478	-1488	-1701	-1286	-2359	-2810	-2071	-2536	-2295	-3393	-3388	-2989	-1091	3574	12362	23061
207	-1438	-1473	-1737	-1232	-2337	-2813	-2057	-2498	-2283	-3405	-3378	-2981	-1084	3631	12432	23216
208	-1453	-1483	-1783	-1239	-2357	-2814	-2063	-2458	-2282	-3416	-3360	-2941	-1093	3652	12489	23350
209	-1480	-1494	-1842	-1262	-2387	-2840	-2086	-2484	-2295	-3429	-3358	-2955	-1085	3677	12528	23471
210	-1519	-1536	-1891	-1324	-2410	-2866	-2099	-2531	-2308	-3456	-3348	-2956	-1087	3718	12595	23624
211	-1508	-1526	-1907	-1304	-2407	-2872	-2116	-2567	-2324	-3463	-3394	-2949	-1093	3774	12653	23772
212	-1466	-1509	-1934	-1257	-2392	-2861	-2107	-2530	-2310	-3482	-3384	-2963	-1085	3802	12743	23918
213	-1493	-1532	-1977	-1277	-2413	-2885	-2114	-2515	-2314	-3485	-3360	-2980	-1083	3818	12805	24029
214	-1517	-1544	-2024	-1296	-2413	-2898	-2114	-2549	-2339	-3493	-3338	-2994	-1091	3834	12849	24128
215	-1563	-1570	-2080	-1339	-2438	-2942	-2149	-2599	-2356	-3500	-3359	-3000	-1100	3846	12898	24238
216	-1536	-1578	-2110	-1336	-2454	-2959	-2157	-2625	-2351	-3531	-3396	-3017	-1086	3872	12944	24355
217	-1492	-1560	-2109	-1277	-2455	-2936	-2145	-2591	-2326	-3537	-3394	-3009	-1090	3895	13001	24501
218	-1510	-1573	-2129	-1287	-2462	-2954	-2142	-2570	-2327	-3547	-3386	-3019	-1082	3919	13076	24606
219	-1534	-1585	-2155	-1304	-2483	-2974	-2150	-2589	-2333	-3559	-3383	-3012	-1063	3947	13113	24718
220	-1594	-1610	-2167	-1366	-2498	-3003	-2175	-2611	-2373	-3572	-3377	-3000	-1047	3987	13164	24821
221	-1580	-1594	-2176	-1366	-2494	-2992	-2169	-2664	-2391	-3570	-3402	-2999	-1046	4037	13230	24943
222	-1551	-1572	-2217	-1326	-2486	-2982	-2174	-2620	-2364	-3573	-3409	-2981	-1048	4058	13300	25060
223	-1557	-1584	-2240	-1326	-2503	-2998	-2175	-2603	-2355	-3552	-3399	-2989	-1039	4095	13367	25187
224	-1570	-1616	-2241	-1346	-2515	-3023	-2173	-2609	-2367	-3565	-3395	-2979	-1046	4092	13409	25281
225	-1614	-1642	-2279	-1395	-2551	-3076	-2196	-2651	-2385	-3578	-3420	-2972	-1049	4110	13463	25372
226	-1596	-1632	-2272	-1390	-2562	-3065	-2204	-2694	-2387	-3608	-3445	-2979	-1036	4135	13518	25525
227	-1552	-1604	-2278	-1337	-2538	-3054	-2189	-2657	-2377	-3637	-3420	-2969	-1027	4154	13572	25654
228	-1570	-1619	-2292	-1328	-2549	-3066	-2201	-2641	-2390	-3630	-3377	-2968	-1013	4196	13625	25785
229	-1596	-1641	-2309	-1352	-2557	-3077	-2213	-2648	-2404	-3647	-3377	-2972	-1009	4196	13676	25870
230	-1656	-1663	-2332	-1405	-2581	-3114	-2232	-2697	-2436	-3640	-3406	-2978	-1014	4206	13726	25985
231	-1632	-1656	-2355	-1412	-2595	-3123	-2225	-2719	-2439	-3646	-3437	-2988	-1003	4240	13780	26116
232	-1572	-1627	-2346	-1364	-2570	-3113	-2221	-2689	-2411	-3666	-3437	-2983	-990	4278	13825	26239
233	-1569	-1628	-2373	-1363	-2570	-3106	-2231	-2673	-2417	-3668	-3407	-2975	-983	4307	13895	26371
234	-1595	-1644	-2387	-1367	-2589	-3138	-2247	-2677	-2444	-3653	-3387	-2979	-963	4328	13959	26490
235	-1655	-1678	-2398	-1417	-2628	-3171	-2263	-2709	-2452	-3676	-3401	-2974	-986	4349	14020	26598
236	-1666	-1696	-2404	-1429	-2640	-3169	-2255	-2762	-2463	-3700	-3430	-2971	-967	4381	14072	26715
237	-1611	-1664	-2409	-1377	-2621	-3150	-2249	-2725	-2441	-3718	-3425	-2967	-963	4418	14160	26845
238	-1622	-1654	-2397	-1379	-2624	-3147	-2260	-2704	-2449	-3725	-3418	-2957	-954	4464	14210	26948
239	-1642	-1671	-2418	-1394	-2647	-3154	-2261	-2713	-2461	-3737	-3396	-2972	-955	4482	14245	27049
240	-1683	-1693	-2433	-1428	-2673	-3182	-2279	-2755	-2475	-3743	-3392	-2981	-957	4492	14288	27186
241	-1684	-1690	-2454	-1446	-2661	-3177	-2273	-2803	-2520	-3754	-3401	-2989	-935	4510	14325	27353
242	-1639	-1660	-2458	-1395	-2656	-3172	-2265	-2775	-2489	-3736	-3410	-2987	-920	4563	14398	27464
243	-1641	-1671	-2455	-1394	-2640	-3181	-2278	-2754	-2475	-3748	-3415	-2969	-923	4578	14438	27585
244	-1663	-1684	-2469	-1405	-2675	-3197	-2290	-2753	-2491	-3763	-3406	-2974	-922	4600	14499	27684
245	-1722	-1720	-2477	-1453	-2693	-3231	-2295	-2779	-2511	-3760	-3397	-2965	-931	4620	14540	27813
246	-1722	-1726	-2487	-1455	-2703	-3234	-2291	-2837	-2540	-3775	-3425	-2977	-918	4666	14597	27963
247	-1677	-1703	-2483	-1410	-2671	-3215	-2285	-2822	-2521	-3774	-3428	-2965	-907	4684	14659	28079
248	-1661	-1692	-2494	-1394	-2672	-3223	-2293	-2787	-2529	-3790	-3445	-2953	-902	4682	14714	28146
249	-1694	-1721	-2484	-1410	-2698	-3237	-2302	-2789	-2540	-3803	-3430	-2959	-911	4717	14776	28277
250	-1743	-1746	-2513	-1464	-2713	-3254	-2312	-2827	-2550	-3808	-3475	-2967	-919	4735	14799	28429
251	-1725	-1740	-2517	-1453	-2700	-3249	-2319	-2852	-2566	-3831	-3508	-2967	-903	4756	14855	28557
252	-1675	-1697	-2500	-1388	-2681	-3233	-2305	-2809	-2537	-3827	-3477	-2952	-909	4777	14937	28707
253	-1676	-1693	-2511	-1379	-2697	-3241	-2297	-2766	-2551	-3866	-3418	-2958	-905	4808	15014	28831
254	-1699	-1717	-2522	-1402	-2699	-3264	-2309	-2764	-2538	-3847	-3411	-2947	-905	4832	15048	28925
255	-1751	-1749	-2529	-1433	-2725	-3277	-2325	-2797	-2567	-3842	-3422	-2938	-898	4840	15076	29034
256	-1757	-1745	-2539	-1465	-2718	-3279	-2318	-2844	-2570	-3857	-3455	-2932	-921	4849	15121	29163
257	-1710	-1723	-2527	-1415	-2706	-3273	-2308	-2803	-2563	-3846	-3444	-2930	-892	4883	15165	29315
258	-1714	-1729	-2520	-1411	-2721	-3274	-2311	-2795	-2548	-3846	-3405	-2919	-884	4892	15220	29392
259	-1744	-1744	-2513	-1420	-2749	-3286	-2327	-2818	-2554	-3853	-3390	-2918	-883	4911	15238	29486
260	-1773	-1766	-2520	-1460	-2772	-3311	-2340	-2824	-2588	-3878	-3396	-2933	-892	4935	15274	29593
261	-1773	-1764	-2535	-1463	-2748	-3323	-2339	-2877	-2588	-3875	-3440	-2940	-888	4956	15353	29706
262	-1727	-1746	-2546	-1406	-2736	-3313	-2328	-2823	-2573	-3876	-3418	-2925	-877	4997	15409	29809
263	-1742	-1743	-2532	-1408	-2732	-3319	-2338	-2810	-2570	-3871	-3395	-2900	-878	5034	15456	29892
264	-1779	-1758	-2540	-1427	-2760	-3328	-2337	-2810	-2598	-3867	-3395	-2896	-885	5050	15488	29969
265	-1817	-1775	-2530	-1458	-2777	-3337	-2350	-2842	-2599	-3862	-3391	-2891	-873	5046	15507	30085
266	-1816	-1792	-2529	-1483	-2782	-3346	-2362	-2880	-2599	-3873	-3421	-2896	-882	5041	15539	30202
267	-1745	-1762	-2537	-1448	-2750	-3322	-2342	-2842	-2573	-3867	-3415	-2875	-870	5074	15592	30320
268	-1788	-1758	-2547	-1459	-2759	-3326	-2337	-2808	-2573	-3876	-3409	-2869	-855	5101	15640	30417
269	-1819	-1779	-2558	-1460	-2767	-3343	-2329	-2813	-2576	-3898	-3380	-2864	-863	5119	15680	30510
270	-1867	-1808	-2574	-1487	-2792	-3355	-2340	-2844	-2597	-3895	-3367	-2859	-869	5119	15703	30613
271	-1858	-1814	-2580	-1505	-2774	-3346	-2337	-2897	-2609	-3893	-3382	-2874	-855	5140	15745	30737
272	-1816	-1805	-2557	-1459	-2743	-3316	-2320	-2832	-2580	-3883	-3396	-2854	-833	5155	15816	30867
273	-1822	-1811	-2553	-1458	-2755	-3311	-2319	-2813	-2565	-3893	-3379	-2855	-839	5190	15867	30955
274	-1853	-1825	-2565	-1461	-2780	-3333	-2320	-2812	-2578	-3879	-3355	-2842	-845	5201	15896	31059
275	-1881	-1839	-2587	-1510	-2799	-3349	-2323	-2827	-2603	-3903	-3340	-2833	-831	5236	15923	31167
276	-1867	-1830	-2599	-1541	-2803	-3329	-2332	-2877	-2614	-3905	-3382	-2816	-825	5261	15941	31295
277	-1807	-1807	-2589	-1493	-2775	-3305	-2325	-2836	-2593	-3902	-3379	-2810	-806	5286	16003	31415
278	-1777	-1791	-2594	-1473	-2784	-3298	-2314	-2811	-2626	-3898	-3339	-2805	-787	5313	16039	31523
279	-1744	-1795	-2579	-1495	-2805	-3319	-2325	-2813	-2630	-3890	-3320	-2781	-781	5347	16103	31618
280	-1728	-1808	-2592	-1533	-2849	-3347	-2336	-2842	-2623	-3889	-3324	-2778	-788	5372	16123	31738
281	-1669	-1787	-2607	-1548	-2827	-3356	-2343	-2889	-2620	-3893	-3352	-2783	-780	5374	16178	31834
282	-1561	-1717	-2612	-1496	-2811	-3347	-2333	-2843	-2583	-3877	-3342	-2786	-758	5393	16243	31961
283	-1517	-1684	-2602	-1478	-2810	-3350	-2335	-2789	-2602	-3877	-3323	-2745	-743	5444	16297	32094
284	-1509	-1648	-2594	-1479	-2830	-3363	-2345	-2774	-2594	-3893	-3304	-2730	-738	5457	16347	32188
285	-1522	-1640	-2590	-1504	-2831	-3381	-2339	-2793	-2595	-3896	-3313	-2750	-744	5476	16383	32293
286	-1525	-1621	-2585	-1503	-2812	-3372	-2337	-2830	-2591	-3895	-3337	-2733	-726	5493	16392	32445
287	-1482	-1565	-2569	-1405	-2764	-3339	-2315	-2797	-2586	-3890	-3318	-2729	-726	5529	16401	32552
288	-1517	-1558	-2532	-1383	-2751	-3330	-2327	-2779	-2556	-3892	-3301	-2717	-716	5561	16447	32655
289	-1637	-1593	-2544	-1372	-2744	-3307	-2321	-2780	-2548	-3902	-3286	-2725	-706	5603	16499	32790
290	-1804	-1640	-2540	-1392	-2734	-3308	-2329	-2797	-2561	-3881	-3280	-2715	-691	5618	16567	32910
291	-2050	-1697	-2540	-1387	-2711	-3268	-2316	-2838	-2578	-3894	-3298	-2687	-675	5648	16598	33020
292	-2444	-1801	-2557	-1344	-2657	-3220	-2267	-2792	-2559	-3855	-3300	-2687	-654	5688	16656	33160
293	-3017	-1987	-2633	-1344	-2646	-3187	-2246	-2773	-2550	-3853	-3275	-2679	-619	5719	16726	33310
294	-3891	-2336	-2794	-1376	-2635	-3171	-2226	-2764	-2553	-3857	-3253	-2672	-602	5758	16792	33450
295	-4990	-2855	-3090	-1473	-2648	-3146	-2213	-2771	-2550	-3856	-3263	-2661	-588	5797	16842	33580
296	-6172	-3520	-3592	-1578	-2628	-3104	-2186	-2772	-2555	-3859	-3300	-2654	-550	5839	16904	33710
297	-7231	-4217	-4199	-1657	-2620	-3022	-2148	-2721	-2517	-3851	-3276	-2646	-513	5907	16997	33870
298	-8378	-5130	-5094	-1882	-2669	-2991	-2126	-2667	-2491	-3829	-3226	-2617	-497	5945	17055	34000
299	-9374	-6082	-6158	-2247	-2746	-2969	-2102	-2632	-2479	-3799	-3200	-2585	-459	5967	17119	34150
300	-10164	-7022	-7304	-2779	-2882	-3003	-2111	-2625	-2480	-3791	-3173	-2559	-425	6012	17188	34280
301	-10600	-7734	-8296	-3294	-3066	-3047	-2096	-2632	-2481	-3804	-3181	-2521	-372	6099	17257	34450
302	-10808	-8351	-9280	-3869	-3297	-3125	-2095	-2577	-2443	-3767	-3139	-2488	-341	6200	17320	34570
303	-10887	-8850	-10089	-4545	-3565	-3322	-2129	-2558	-2425	-3736	-3095	-2476	-322	6341	17426	34700
304	-10885	-9156	-10604	-5129	-3928	-3630	-2209	-2608	-2413	-3728	-3062	-2451	-241	6532	17528	34850
305	-10806	-9389	-10972	-5751	-4321	-4040	-2344	-2680	-2412	-3712	-3029	-2405	-158	6838	17668	35000
306	-10626	-9494	-11115	-6284	-4653	-4422	-2505	-2811	-2429	-3716	-3020	-2389	-73	7203	17816	35120
307	-10276	-9467	-11069	-6666	-4962	-4840	-2714	-2929	-2459	-3699	-2970	-2327	41	7767	18044	35270
308	-9951	-9376	-10929	-6961	-5264	-5288	-2995	-3110	-2503	-3710	-2928	-2271	204	8526	18372	35380
309	-9521	-9220	-10660	-7250	-5526	-5717	-3279	-3361	-2597	-3750	-2915	-2212	356	9441	18714	35530
310	-9054	-8997	-10298	-7476	-5713	-6032	-3554	-3629	-2764	-3859	-2927	-2155	591	10774	19250	35720
311	-8530	-8703	-9891	-7581	-5875	-6301	-3811	-3928	-2963	-4022	-2997	-2116	881	12525	19944	35930
312	-7835	-8276	-9326	-7537	-5967	-6496	-4018	-4135	-3159	-4228	-3076	-2088	1211	14834	20911	36140
313	-7167	-7850	-8710	-7471	-6025	-6636	-4191	-4317	-3385	-4483	-3188	-2071	1590	16383	21989	36330
314	-6558	-7393	-8104	-7350	-6060	-6693	-4310	-4481	-3647	-4829	-3395	-2129	2071	20932	23578	36610
315	-6061	-7019	-7532	-7217	-6080	-6750	-4409	-4657	-3909	-5208	-3685	-2260	2624	25483	25596	36910
316	-5513	-6551	-6892	-6981	-6032	-6738	-4452	-4777	-4122	-5560	-4031	-2445	3179	30431	27910	37280
317	-4949	-6048	-6269	-6597	-5926	-6681	-4450	-4799	-4293	-5968	-4451	-2700	3884	37150	31114	37730
318	-4535	-5657	-5757	-6293	-5784	-6572	-4427	-4787	-4422	-6289	-4872	-3039	4651	45170	35110	38290
319	-4158	-5265	-5229	-5953	-5622	-6432	-4383	-4799	-4560	-6596	-5297	-3362	5476	54620	40000	38930
320	-3853	-4929	-4743	-5669	-5440	-6219	-4333	-4803	-4618	-6806	-5703	-3647	6258	64260	45200	39570
321	-3515	-4601	-4320	-5339	-5213	-5974	-4247	-4743	-4639	-6952	-6125	-3952	7187	76570	52110	40510
322	-3131	-4293	-3952	-4988	-4961	-5655	-4073	-4566	-4570	-7048	-6487	-4187	8187	90320	60250	41590
323	-2685	-3979	-3622	-4680	-4706	-5340	-3902	-4413	-4476	-7046	-6733	-4312	9143	103600	68520	42550
324	-2040	-3664	-3327	-4413	-4490	-5042	-3734	-4248	-4346	-7001	-6972	-4423	10338	119650	78990	43850
325	-1195	-3319	-3100	-4211	-4286	-4737	-3517	-4081	-4181	-6868	-7137	-4475	11583	136620	90680	45470
326	-172	-2860	-2916	-4031	-4037	-4409	-3297	-3889	-3980	-6695	-7289	-4482	12918	154380	103610	47420
327	1239	-2170	-2731	-3712	-3789	-4074	-3048	-3627	-3760	-6488	-7327	-4426	14155	170500	116050	49400
328	2659	-1332	-2605	-3442	-3602	-3804	-2831	-3400	-3505	-6222	-7307	-4305	15624	188750	130940	52000
329	3833	-495	-2490	-3187	-3404	-3528	-2612	-3170	-3239	-5899	-7209	-4134	16383	206830	146590	55030
330	4835	487	-2383	-2900	-3189	-3279	-2402	-2992	-3026	-5603	-7145	-3957	18122	222610	161050	58170
331	5461	1460	-2262	-2457	-2939	-3054	-2210	-2832	-2794	-5281	-7027	-3731	19863	239860	177800	62280
332	5592	2283	-2132	-1853	-2584	-2778	-1983	-2583	-2522	-4939	-6809	-3458	21290	256180	194690	66930
333	5215	2757	-2017	-1321	-2149	-2514	-1782	-2356	-2248	-4566	-6571	-3159	22619	271330	211440	72090
334	4335	2972	-1886	-765	-1589	-2243	-1562	-2184	-2025	-4255	-6318	-2868	23765	283770	225960	77080
335	3089	2797	-1771	-268	-1049	-1977	-1344	-2057	-1806	-3907	-6024	-2528	24985	296560	241760	83070
336	1861	2434	-1692	141	-365	-1597	-1069	-1922	-1590	-3552	-5751	-2165	26137	308130	256980	89430
337	398	1794	-1655	523	326	-1132	-729	-1688	-1349	-3257	-5467	-1823	27199	318250	271260	96000
338	-1175	931	-1738	699	888	-675	-360	-1442	-1118	-2927	-5106	-1433	28054	325970	282980	101940
339	-2715	-74	-1927	679	1274	-297	-28	-1239	-945	-2630	-4748	-1045	28958	333300	294880	108600
340	-4074	-1050	-2180	479	1513	92	334	-1025	-770	-2336	-4392	-676	29757	339300	305440	115170
341	-5421	-2137	-2531	163	1599	450	690	-783	-594	-2105	-4109	-355	30407	343700	313830	120890
342	-6614	-3206	-2963	-226	1514	688	972	-468	-382	-1825	-3716	-3	31056	347500	321930	127130
343	-7597	-4139	-3424	-712	1200	809	1200	-140	-192	-1563	-3318	363	31633	350000	328600	133120
344	-8503	-5146	-3961	-1328	740	799	1349	160	-23	-1311	-2926	704	32139	351600	333800	138800
345	-9218	-6073	-4526	-2028	129	631	1394	394	124	-1073	-2599	1007	32512	352300	337500	143610
346	-9587	-6810	-5018	-2700	-466	389	1369	564	306	-802	-2258	1346	32890	352300	340800	148780
347	-9634	-7266	-5404	-3251	-1207	29	1276	767	517	-549	-1830	1706	33210	351400	343000	153660
348	-9481	-7610	-5791	-3932	-2056	-455	1079	862	655	-348	-1418	2025	33450	349900	344000	157720
349	-9076	-7708	-6074	-4563	-2853	-988	830	840	776	-85	-928	2425	33670	347600	344100	162050
350	-8576	-7609	-6174	-5052	-3754	-1663	470	716	869	112	-465	2803	33840	344600	343400	166200
351	-7812	-7241	-6056	-5410	-4587	-2399	60	509	927	309	-46	3180	33990	341200	342100	170210
352	-6933	-6636	-5662	-5531	-5331	-3139	-386	309	959	444	336	3548	34090	337600	340200	173640
353	-6133	-5959	-5050	-5487	-5909	-3802	-819	62	924	560	712	3981	34140	333000	337400	177420
354	-5493	-5350	-4335	-5279	-6420	-4541	-1332	-304	826	592	1091	4378	34130	327900	333800	181100
355	-4857	-4679	-3461	-4955	-6698	-5228	-1851	-696	694	589	1374	4707	34080	323160	330100	184390
356	-4240	-4002	-2545	-4413	-6705	-5704	-2271	-1114	504	511	1592	5070	34020	317570	325650	188170
357	-3715	-3376	-1671	-3732	-6447	-6032	-2698	-1484	324	376	1748	5394	33920	311640	320720	192000
358	-3380	-2927	-982	-3174	-5983	-6142	-3022	-1856	69	204	1851	5652	33750	305430	315410	195910
359	-3153	-2529	-270	-2564	-5344	-6014	-3236	-2190	-189	-14	1854	5834	33520	299750	310450	199430
360	-2992	-2276	270	-2070	-4698	-5727	-3282	-2442	-499	-293	1762	5936	33260	293280	304720	203550
361	-2836	-2080	660	-1607	-3890	-5161	-3175	-2554	-759	-628	1580	5979	32950	286910	299060	207850
362	-2681	-1912	956	-1134	-3059	-4405	-2885	-2382	-955	-972	1349	5906	32612	280390	293320	212200
363	-2608	-1865	1080	-828	-2350	-3700	-2546	-2102	-1096	-1262	1085	5785	32232	274560	288240	216160
364	-2521	-1862	1046	-624	-1624	-2857	-2054	-1642	-1156	-1572	727	5577	31803	268040	282550	220570
365	-2410	-1910	917	-554	-1012	-2007	-1484	-1080	-1110	-1807	319	5258	31313	261660	277020	225020
366	-2183	-1901	707	-511	-465	-1143	-856	-359	-921	-1944	-50	4947	30885	256220	272360	228990
367	-1860	-1814	449	-470	-73	-395	-274	382	-550	-1958	-443	4563	30381	250190	267210	233330
368	-1577	-1712	234	-546	229	359	354	1233	-89	-1809	-751	4163	29898	244310	262200	237480
369	-1257	-1565	22	-658	391	1000	986	2057	379	-1565	-979	3833	29436	238710	257370	241380
370	-954	-1374	-74	-822	425	1497	1550	2833	947	-1209	-1167	3484	29063	233990	253290	244560
371	-625	-1086	-56	-828	417	1893	2040	3521	1623	-755	-1245	3230	28731	229160	249070	247860
372	-336	-824	20	-784	342	2192	2541	4296	2322	-180	-1172	3061	28478	224710	245080	250740
373	-151	-595	135	-742	255	2400	2968	4973	2903	363	-1011	3005	28356	221160	241750	252900
374	-3	-415	273	-618	186	2575	3333	5495	3519	978	-777	3023	28382	217860	238340	254870
375	38	-312	389	-494	163	2778	3715	5998	4086	1616	-471	3142	28583	215380	235380	256350
376	87	-202	456	-322	221	3046	4123	6501	4611	2230	-129	3399	29015	214010	233040	257380
377	98	-142	432	-95	387	3393	4603	7049	5074	2757	262	3713	29552	213670	231430	257890
378	-81	-199	265	34	494	3773	5116	7577	5448	3295	793	4126	30352	214460	230250	258020
379	-328	-319	27	78	646	4285	5832	8244	5762	3731	1313	4613	31335	216750	229920	257770
380	-768	-610	-332	30	741	4822	6637	9035	5972	4064	1733	5086	32406	220200	230490	257340
381	-1184	-966	-826	-31	815	5324	7479	9938	6217	4362	2173	5630	33770	225800	232400	256720
382	-1577	-1401	-1474	-132	835	5864	8512	11198	6464	4589	2618	6212	35280	233050	235610	255930
383	-1861	-1850	-2229	-368	744	6248	9533	12580	6740	4737	3057	6799	36900	241820	240220	255110
384	-2035	-2306	-3181	-725	523	6424	10444	14034	7010	4872	3408	7299	38340	250610	245460	254450
385	-2209	-2710	-4176	-1299	204	6401	11097	15246	7321	4993	3759	7853	39940	261300	252610	253910
386	-2260	-2914	-4938	-1826	-259	6202	11596	16383	7725	5135	4058	8354	41470	272360	260970	253720
387	-2322	-3019	-5604	-2378	-908	5782	11775	17215	8124	5265	4340	8796	42830	282950	270010	253810
388	-2399	-3093	-6032	-2902	-1644	5178	11667	18049	8486	5416	4651	9252	43860	291530	278190	254190
389	-2504	-3144	-6299	-3321	-2598	4276	11253	18196	8775	5539	4929	9644	44810	299920	287100	254940
390	-2639	-3191	-6412	-3604	-3594	3131	10556	17833	8937	5644	5204	10041	45560	306700	295270	255960
391	-2669	-3170	-6420	-3740	-4482	1877	9624	17088	8985	5697	5404	10364	46060	311330	301720	257110
392	-2701	-3132	-6365	-3763	-5163	690	8638	16136	8878	5701	5653	10719	46440	314710	307520	258470
393	-2773	-3129	-6276	-3773	-5811	-639	7382	14699	8576	5635	5830	11033	46620	316170	311600	259760
394	-2842	-3131	-6149	-3767	-6329	-1878	6063	12874	8098	5490	6007	11312	46630	315880	313840	260840
395	-2922	-3162	-6009	-3744	-6749	-2995	4735	11050	7484	5255	6059	11528	46530	314360	314410	261550
396	-2896	-3128	-5868	-3646	-6995	-3845	3619	9374	6654	4880	6061	11711	46320	311420	313570	262010
397	-2870	-3066	-5713	-3524	-7191	-4648	2495	7598	5693	4367	6038	11882	46010	307110	311100	261890
398	-2878	-3039	-5554	-3438	-7338	-5355	1450	5906	4754	3791	5971	11996	45670	302310	307690	261290
399	-2873	-3015	-5398	-3354	-7396	-5911	602	4477	3664	3019	5746	12076	45210	296020	302640	260100
400	-2892	-3009	-5288	-3331	-7447	-6428	-239	3002	2534	2181	5409	12079	44800	289100	296560	258400
401	-2833	-2970	-5172	-3207	-7404	-6807	-1002	1722	1506	1275	4940	11984	44420	281790	289760	256190
402	-2797	-2905	-5039	-3064	-7317	-7100	-1643	642	644	481	4517	11808	44150	275110	283170	253770
403	-2791	-2893	-4922	-2989	-7242	-7298	-2139	-211	-241	-368	3980	11543	43960	267820	275350	250620
404	-2782	-2851	-4831	-2933	-7138	-7443	-2628	-1086	-1025	-1165	3399	11206	43870	261400	267660	247150
405	-2825	-2858	-4748	-2922	-7019	-7540	-3039	-1862	-1667	-1846	2827	10838	43900	256840	261370	243850
406	-2775	-2798	-4661	-2815	-6883	-7541	-3325	-2434	-2273	-2543	2178	10377	44020	253280	255600	240120
407	-2753	-2772	-4570	-2699	-6712	-7505	-3597	-2939	-2763	-3152	1574	9874	44100	250970	251480	236370
408	-2762	-2758	-4481	-2622	-6551	-7459	-3810	-3342	-3191	-3692	1038	9333	44150	249470	249140	232710
409	-2800	-2757	-4374	-2521	-6336	-7364	-3967	-3682	-3490	-4107	560	8867	44050	248350	248380	229700
410	-2902	-2802	-4230	-2357	-6054	-7300	-4067	-3985	-3813	-4508	4	8295	43830	246890	248580	226710
411	-2899	-2762	-4036	-1937	-5420	-7157	-4163	-4212	-4006	-4819	-491	7728	43410	244900	249290	224090
412	-2959	-2741	-3657	-1093	-4066	-6936	-4208	-4296	-4135	-5009	-864	7229	42780	242010	249770	221800
413	-3095	-2792	-3127	376	-1677	-6614	-4236	-4367	-4233	-5186	-1241	6655	42120	238710	249710	219980
414	-3273	-2846	-2349	2891	3604	-5920	-4250	-4451	-4304	-5323	-1578	6116	41260	234230	248950	218080
415	-3496	-2952	-1418	6333	13659	-4532	-4235	-4533	-4387	-5416	-1874	5590	40280	229180	247520	216200
416	-3646	-3045	-48	12172	35300	-1769	-4159	-4550	-4398	-5486	-2115	5149	39350	224280	245820	214480
417	-3791	-3135	1613	16383	56950	2596	-4064	-4533	-4385	-5493	-2316	4699	38230	218260	243310	212270
418	-3923	-3241	3266	29124	99770	10897	-3870	-4503	-4375	-5506	-2472	4267	37070	211900	240250	209750
419	-4031	-3363	5202	41860	160930	16383	-3506	-4463	-4361	-5481	-2593	3876	35880	205220	236710	206910
420	-4118	-3480	7106	55680	242500	44190	-2923	-4437	-4369	-5455	-2742	3503	34820	199150	233210	204150
421	-4058	-3516	8839	70160	331200	71990	-2126	-4304	-4305	-5418	-2853	3162	33660	192240	228890	200790
422	-3977	-3493	10108	82550	444900	112180	-835	-4083	-4236	-5352	-2898	2842	32516	185150	224000	197050
423	-3886	-3489	11166	94950	567600	163780	973	-3792	-4167	-5303	-2933	2602	31501	178800	219260	193480
424	-3789	-3449	11784	104950	679600	218440	3077	-3457	-4052	-5233	-2931	2341	30402	171690	213500	189220
425	-3705	-3418	11998	111380	799000	287870	6044	-2980	-3957	-5141	-2957	2137	29364	164740	207390	184810
426	-3507	-3314	11940	115840	901500	361700	9630	-2341	-3785	-5018	-2946	2017	28424	158020	201040	180190
427	-3331	-3209	11597	117360	983200	434300	13693	-1526	-3568	-4895	-2839	1921	27662	152180	195150	175970
428	-3207	-3121	11020	116260	1036700	493300	16383	-720	-3306	-4707	-2681	1897	26874	145860	188370	171090
429	-3118	-3034	10369	113510	1074600	549200	20986	252	-2997	-4468	-2513	1969	26191	139880	181460	166140
430	-3059	-2968	9550	108860	1090800	591600	25589	1266	-2681	-4246	-2383	2066	25682	134870	175350	161780
431	-2908	-2855	8686	103180	1088600	616400	28571	2221	-2225	-3975	-2168	2261	25291	129660	168550	156930
432	-2802	-2773	7910	97480	1069500	629600	31170	3246	-1763	-3643	-1820	2592	25064	124850	161850	152060
433	-2747	-2718	7022	90640	1036700	628500	32870	4159	-1271	-3266	-1377	3078	25070	120550	155320	147330
434	-2707	-2658	6152	83680	993600	615300	33670	4955	-842	-2880	-896	3663	25305	117240	149720	143220
435	-2695	-2632	5315	76740	949400	596000	33690	5543	-382	-2365	-306	4548	25949	114280	143890	138840
436	-2623	-2564	4629	70820	895000	567700	33060	6115	65	-1866	402	5694	27095	112290	138680	134740
437	-2560	-2510	3908	64440	837200	534400	31869	6560	476	-1379	1137	6940	28790	111500	134210	130980
438	-2548	-2490	3234	58380	784900	502100	30417	6777	949	-820	2109	8617	30895	112000	131100	128060
439	-2550	-2472	2606	52710	726500	464500	28506	6871	1382	-199	3153	10595	33950	114250	128880	125470
440	-2565	-2481	2104	48020	669600	426900	26434	6838	1761	413	4228	12835	37800	118560	128460	123880
441	-2503	-2421	1588	43220	614600	390100	24306	6723	2074	955	5264	15000	41850	124280	129900	123590
442	-2465	-2399	1138	38820	567600	358400	22399	6541	2364	1522	6512	17603	47030	132800	133820	124760
443	-2472	-2394	763	35210	517500	324420	20285	6223	2584	2075	7793	20207	52730	143450	140440	127940
444	-2487	-2395	365	31542	470600	292620	18262	5848	2708	2521	8883	22546	58750	156070	149960	133590
445	-2515	-2410	27	28195	432000	266570	16567	5458	2769	2948	10003	25136	64250	168610	160920	140940
446	-2437	-2359	-263	25295	391700	239600	14826	5050	2831	3296	11092	27613	70350	183730	175840	152030
447	-2417	-2333	-488	22978	354400	214800	13228	4631	2831	3610	12106	29885	76210	199210	193000	166150
448	-2408	-2327	-758	20592	320230	192280	11631	4195	2784	3783	12903	31661	81020	212800	209670	181120
449	-2444	-2338	-988	18458	292520	174060	10368	3789	2675	3920	13694	33440	85910	227430	229380	200500
450	-2490	-2364	-1166	16685	264280	155640	9076	3285	2505	3995	14308	34940	90160	240950	249500	222120
451	-2436	-2325	-1351	15019	238790	139150	7914	2868	2374	3983	14761	36010	93720	252990	269310	245320
452	-2413	-2317	-1517	13565	215710	124410	6859	2450	2204	3943	15126	36890	96220	262170	286010	266730
453	-2433	-2328	-1662	12111	197200	112640	6004	2080	1996	3843	15381	37460	98350	270660	303310	290970
454	-2459	-2338	-1773	11021	178420	100810	5115	1689	1767	3712	15463	37750	99750	277220	318620	314690
455	-2501	-2367	-1906	9867	161760	90360	4336	1258	1564	3554	15389	37780	100450	281490	330400	334900
456	-2461	-2342	-2011	8936	148430	82100	3726	967	1375	3356	15248	37540	100680	284600	341400	356000
457	-2458	-2346	-2099	8157	134840	73770	3112	646	1178	3152	15037	37090	100260	285940	349800	374900
458	-2489	-2355	-2526	7338	122690	66350	2552	336	994	2974	14771	36510	99310	285690	355800	391400
459	-2533	-2407	-3801	6597	111860	59750	2041	42	803	2753	14392	35740	98090	284300	359000	403700
460	-2558	-2462	-4068	5915	103250	54560	1647	-230	602	2511	13915	34810	96420	281720	360700	414900
461	-2509	-2440	-4009	5441	94550	49370	1260	-454	452	2319	13451	33800	94440	278150	360200	423100
462	-2536	-2433	-3894	4925	86700	44710	912	-649	327	2160	13039	32850	92200	273700	357900	428400
463	-2562	-2445	-3839	4424	80400	40990	620	-832	172	1983	12547	31777	90080	269190	354400	430700
464	-2589	-2461	-3819	3966	74020	37220	320	-1005	21	1805	12028	30677	87670	263650	349100	430800
465	-2633	-2471	-3522	3576	68360	33930	56	-1217	-153	1625	11487	29610	85290	257870	342800	428600
466	-2583	-2445	-3560	3257	63290	31028	-162	-1336	-232	1494	11031	28696	83250	252500	336300	424700
467	-2594	-2443	-3414	2945	59150	28678	-343	-1444	-352	1340	10561	27721	81070	246280	328200	418400
468	-2606	-2446	-2639	2651	54970	26251	-528	-1569	-477	1193	10098	26826	79060	239990	319460	410300
469	-2626	-2483	-2855	2336	51170	24093	-737	-1692	-593	1053	9677	26101	77250	233700	310210	400700
470	-2654	-2491	-2570	2044	48130	22382	-878	-1831	-737	883	9177	25350	75890	228240	301750	391300
471	-2625	-2454	-2431	1856	45030	20685	-1017	-1919	-837	706	8727	24651	74520	222130	291990	379600
472	-2615	-2454	-2439	1677	42180	19155	-1148	-1991	-931	538	8304	24010	73350	216100	282040	367100
473	-2635	-2461	-2491	1458	39550	17725	-1279	-2095	-1033	379	7932	23482	72420	210790	273120	355500
474	-2683	-2502	-2555	1253	37390	16548	-1383	-2168	-1166	219	7529	22951	71530	204990	263130	342100
475	-2723	-2529	-2598	1056	35150	15363	-1491	-2289	-1276	30	7081	22417	70770	199390	253310	328600
476	-2692	-2518	-2662	926	33120	14289	-1584	-2347	-1359	-115	6721	21990	70070	193870	243630	315040
477	-2722	-2523	-2712	789	31154	13326	-1677	-2406	-1469	-307	6341	21531	69480	189050	235160	303070
478	-2738	-2545	-2763	632	29586	12362	-1745	-2455	-1566	-492	5925	21062	68850	183750	225890	289780
479	-2771	-2561	-2804	494	27921	11464	-1833	-2534	-1689	-676	5557	20594	68230	178580	216860	276830
480	-2780	-2577	-2845	369	26435	10670	-1892	-2624	-1759	-820	5210	20160	67680	174070	209100	265700
481	-2738	-2566	-2886	297	25188	10025	-1941	-2635	-1821	-998	4895	19704	67020	169070	200610	253570
482	-2758	-2563	-2919	205	23896	9336	-2003	-2662	-1909	-1165	4586	19244	66320	164080	192360	241880
483	-2789	-2599	-2971	96	22665	8691	-2062	-2711	-1999	-1320	4314	18878	65600	159130	184380	230660
484	-2848	-2626	-3020	-51	21604	8104	-2136	-2779	-2080	-1470	4014	18422	64950	154820	177510	221140
485	-2853	-2648	-3050	-129	20762	7692	-2191	-2830	-2164	-1623	3746	18040	64250	150090	170140	211030
486	-2815	-2640	-3077	-156	19972	7277	-2211	-2843	-2212	-1755	3549	17668	63490	145400	163040	201410
487	-2835	-2640	-3120	-232	19274	6933	-2257	-2871	-2269	-1841	3465	17475	62830	141260	156950	193300
488	-2850	-2671	-3163	-325	18723	6726	-2300	-2912	-2344	-1892	3499	17446	62070	136720	150380	184670
489	-2909	-2694	-3205	-450	18215	6552	-2364	-2978	-2431	-1900	3676	17709	61400	132300	144150	176610
490	-2905	-2702	-3222	-504	17842	6507	-2396	-3040	-2474	-1854	4134	18466	60840	128040	138270	169110
491	-2868	-2692	-3261	-524	17515	6510	-2415	-3043	-2487	-1726	4886	19732	60530	124370	133270	162850
492	-2885	-2700	-3295	-580	17250	6571	-2437	-3054	-2529	-1505	6184	22071	60490	120320	127890	156250
493	-2901	-2710	-3313	-641	16944	6641	-2466	-3086	-2567	-1205	8049	25689	60990	116430	122760	150200
494	-2960	-2762	-3333	-791	16633	6739	-2495	-3147	-2593	-861	10208	30245	62290	112760	117930	144670
495	-2954	-2768	-3360	-841	16354	6823	-2517	-3193	-2622	-378	13296	37140	64390	109780	113900	140210
496	-2939	-2751	-3381	-822	16014	6885	-2519	-3199	-2620	210	16383	46190	68080	106710	109630	135640
497	-2976	-2757	-3427	-851	15576	6904	-2544	-3222	-2634	876	21332	57480	73450	104020	105610	131540
498	-3004	-2782	-3449	-907	15140	6838	-2565	-3243	-2644	1488	26282	69280	79850	102040	102260	128310
499	-3066	-2846	-3479	-999	14711	6714	-2601	-3273	-2687	2255	31846	84460	89040	100330	98780	125150
500	-3068	-2851	-3516	-1026	14189	6581	-2617	-3320	-2687	2999	37740	101330	100420	99290	95660	122430
501	-3053	-2847	-3554	-1052	13668	6357	-2640	-3299	-2698	3656	43190	117310	113710	98940	92850	120120
502	-3098	-2870	-3600	-1112	13172	6096	-2673	-3294	-2701	4362	49340	135860	126980	99140	90600	118400
503	-3150	-2918	-3630	-1170	12577	5774	-2688	-3326	-2707	5016	55290	154460	143110	99990	88430	116850
504	-3219	-2957	-3661	-1271	11988	5402	-2724	-3389	-2737	5602	60900	172550	160110	101470	86650	115700
505	-3238	-2977	-3697	-1310	11448	5030	-2747	-3427	-2753	6049	65530	187850	175500	103310	85390	115010
506	-3254	-2993	-3759	-1329	10934	4705	-2771	-3416	-2730	6475	70220	203630	192440	105730	84310	114580
507	-3318	-3052	-3827	-1396	10359	4269	-2786	-3423	-2746	6805	74290	217580	208590	108430	83620	114510
508	-3357	-3093	-3887	-1478	9812	3853	-2839	-3471	-2785	7017	77320	228310	223530	111310	83330	114880
509	-3433	-3160	-3959	-1599	9280	3433	-2893	-3549	-2810	7155	80050	238420	235580	113910	83350	115500
510	-3401	-3155	-4014	-1605	8866	3117	-2914	-3563	-2828	7227	82110	246360	247430	116790	83680	116570
511	-3396	-3151	-4055	-1614	8384	2727	-2940	-3507	-2823	7175	83540	251960	256990	119390	84240	117960
512	-3417	-3190	-4098	-1660	7901	2346	-2977	-3504	-2842	7072	84190	255070	263620	121350	84920	119400
513	-3443	-3235	-4160	-1719	7489	2001	-3017	-3532	-2876	6923	84300	256610	268970	123110	85750	121240
514	-3504	-3270	-4214	-1824	7019	1626	-3047	-3597	-2902	6683	83790	256280	272260	124410	86670	123240
515	-3485	-3253	-4231	-1843	6629	1277	-3064	-3599	-2920	6409	82880	254510	273550	125210	87620	125370
516	-3470	-3264	-4267	-1866	6243	959	-3094	-3591	-2946	6072	81400	250960	272910	125460	88430	127280
517	-3504	-3291	-4297	-1933	5886	671	-3124	-3613	-2979	5711	79480	245980	270560	125220	89240	129380
518	-3527	-3309	-4336	-1984	5505	383	-3173	-3633	-3009	5324	77180	239790	266660	124450	89870	131370
519	-3591	-3360	-4362	-2067	5147	79	-3215	-3699	-3057	4945	74860	233470	261560	123260	90350	133210
520	-3573	-3362	-4358	-2073	4882	-137	-3235	-3705	-3051	4481	72050	225620	256090	121880	90610	134730
521	-3594	-3366	-4374	-2079	4581	-380	-3239	-3680	-3065	4044	69040	217080	248830	119970	90690	136130
522	-3634	-3385	-4407	-2111	4270	-613	-3251	-3693	-3085	3600	65880	208040	240780	117710	90530	137190
523	-3696	-3426	-4433	-2167	3983	-832	-3289	-3709	-3099	3196	63000	199700	233110	115450	90180	137850
524	-3777	-3500	-4461	-2248	3745	-1023	-3322	-3758	-3155	2768	59700	190190	224160	112780	89610	138340
525	-3780	-3504	-4479	-2237	3516	-1183	-3332	-3768	-3149	2321	56390	180630	214870	109970	88850	138470
526	-3822	-3537	-4527	-2253	3309	-1342	-3354	-3756	-3166	1962	53530	172090	205290	107040	87900	138240
527	-3917	-3588	-4574	-2302	3097	-1503	-3377	-3766	-3185	1567	50360	162570	196700	104320	86920	137700
528	-4002	-3652	-4610	-2365	2868	-1681	-3403	-3797	-3205	1208	47240	153250	187080	101250	85680	136790
529	-4081	-3724	-4650	-2459	2653	-1846	-3455	-3876	-3264	849	44190	144230	177710	98200	84340	135600
530	-4102	-3750	-4702	-2450	2489	-1991	-3485	-3877	-3253	515	41570	136480	169500	95510	83090	134330
531	-4141	-3783	-4761	-2474	2327	-2107	-3508	-3882	-3239	175	38770	128030	160420	92540	81570	132640
532	-4195	-3838	-4815	-2514	2138	-2256	-3535	-3902	-3268	-128	36120	119900	151640	89580	80000	130690
533	-4257	-3889	-4861	-2595	1966	-2425	-3591	-3970	-3318	-397	33860	113030	143170	86650	78380	128540
534	-4344	-3958	-4913	-2677	1809	-2571	-3654	-4057	-3377	-688	31400	105690	136050	84130	76940	126550
535	-4335	-3976	-4978	-2681	1686	-2680	-3689	-4102	-3406	-958	29099	98760	128340	81390	75310	124150
536	-4360	-3994	-5018	-2692	1535	-2801	-3723	-4130	-3443	-1234	26957	92210	120930	78680	73640	121590
537	-4417	-4048	-5064	-2761	1369	-2926	-3782	-4211	-3474	-1454	25150	86710	114670	76320	72170	119270
538	-4451	-4098	-5101	-2829	1262	-3038	-3836	-4279	-3519	-1698	23232	80890	108020	73760	70510	116620
539	-4502	-4147	-5147	-2890	1151	-3161	-3906	-4390	-3564	-1915	21407	75480	101790	71320	68850	113950
540	-4484	-4134	-5182	-2864	1063	-3251	-3935	-4411	-3592	-2086	19938	70960	95870	68910	67210	111270
541	-4461	-4147	-5215	-2877	946	-3362	-3978	-4443	-3637	-2278	18419	66170	90850	66820	65760	108860
542	-4503	-4174	-5266	-2910	839	-3476	-4034	-4484	-3684	-2444	16963	61720	85530	64500	64120	106140
543	-4550	-4214	-5282	-2984	701	-3616	-4101	-4549	-3739	-2606	15623	57610	80550	62260	62480	103440
544	-4598	-4254	-5334	-3041	577	-3706	-4154	-4660	-3770	-2729	14503	54240	75950	60100	60860	100780
545	-4568	-4240	-5374	-3018	473	-3806	-4166	-4674	-3784	-2849	13401	50710	72090	58240	59430	98460
546	-4566	-4277	-5422	-3064	343	-3912	-4223	-4689	-3855	-2960	12299	47460	68020	56200	57840	95840
547	-4582	-4298	-5456	-3110	185	-4019	-4258	-4739	-3887	-3032	11454	44800	64240	54220	56260	93260
548	-4622	-4338	-5486	-3192	44	-4127	-4313	-4833	-3921	-3085	10584	42060	61140	52530	54830	91060
549	-4612	-4336	-5512	-3237	-77	-4223	-4368	-4909	-3936	-3142	9749	39600	57970	50710	53310	88670
550	-4568	-4305	-5521	-3231	-207	-4298	-4397	-4922	-3923	-3172	9066	37370	55060	49020	51820	86300
551	-4558	-4303	-5524	-3258	-354	-4397	-4436	-4930	-3943	-3198	8549	35590	52380	47400	50370	83980
552	-4524	-4301	-5542	-3296	-505	-4476	-4481	-4959	-3982	-3218	8035	33790	50240	46030	49160	81990
553	-4559	-4322	-5565	-3356	-644	-4608	-4539	-5039	-4039	-3198	7626	32230	48000	44560	47790	79830
554	-4548	-4319	-5559	-3378	-792	-4720	-4577	-5130	-4061	-3171	7295	30901	45990	43200	46510	77800
555	-4480	-4263	-5552	-3359	-922	-4794	-4610	-5151	-4060	-3088	7209	29917	44320	42070	45410	76080
556	-4484	-4257	-5542	-3379	-1049	-4862	-4648	-5179	-4071	-2938	7386	29097	42610	40880	44220	74170
557	-4494	-4262	-5544	-3401	-1194	-4946	-4703	-5209	-4094	-2678	7936	28659	41090	39790	43070	72350
558	-4533	-4287	-5523	-3446	-1326	-5037	-4729	-5264	-4110	-2318	8903	28775	39800	38780	41970	70670
559	-4521	-4274	-5534	-3459	-1432	-5086	-4756	-5318	-4121	-1713	10764	29649	38910	37990	41040	69310
560	-4500	-4241	-5537	-3427	-1529	-5126	-4758	-5315	-4094	-837	13787	31651	38140	37150	40140	67820
561	-4515	-4250	-5536	-3437	-1644	-5193	-4784	-5315	-4067	390	16383	35200	37630	36360	39270	66440
562	-4546	-4262	-5554	-3464	-1760	-5256	-4819	-5328	-4026	1771	24271	40120	37470	35750	38560	65350
563	-4596	-4302	-5563	-3519	-1871	-5315	-4845	-5354	-4005	3670	32159	48210	37670	35150	37840	64220
564	-4591	-4295	-5570	-3514	-1939	-5339	-4859	-5380	-3930	6004	42820	59600	38390	34630	37230	63230
565	-4556	-4287	-5587	-3485	-2008	-5387	-4840	-5350	-3864	8417	54440	72880	39750	34200	36670	62350
566	-4581	-4295	-5613	-3494	-2081	-5457	-4854	-5355	-3762	11408	69820	91720	41640	33920	36250	61670
567	-4608	-4310	-5611	-3522	-2142	-5508	-4870	-5388	-3710	14646	87440	114860	44730	33680	35900	61090
568	-4634	-4345	-5625	-3551	-2199	-5557	-4887	-5415	-3674	16383	106850	142120	48900	33590	35650	60700
569	-4611	-4312	-5633	-3516	-2195	-5563	-4890	-5424	-3624	20330	125230	169430	54280	33700	35540	60510
570	-4568	-4297	-5642	-3471	-2211	-5592	-4884	-5395	-3540	24278	146480	202610	60040	33930	35590	60510
571	-4585	-4301	-5657	-3478	-2244	-5637	-4894	-5388	-3494	27371	167570	237350	67510	34360	35810	60750
572	-4601	-4317	-5686	-3489	-2290	-5675	-4911	-5430	-3487	29877	185620	268560	75860	34980	36250	61250
573	-4650	-4362	-5693	-3542	-2337	-5716	-4952	-5491	-3498	32347	204580	303000	83880	35740	36850	62000
574	-4629	-4334	-5696	-3518	-2350	-5739	-4949	-5484	-3488	34440	221720	335700	93260	36800	37830	63230
575	-4602	-4322	-5716	-3503	-2391	-5780	-4941	-5493	-3506	36130	236660	365600	102630	38090	39100	64890
576	-4615	-4337	-5734	-3526	-2471	-5810	-4970	-5509	-3523	37290	247920	389000	111710	39510	40660	67020
577	-4645	-4335	-5726	-3557	-2540	-5842	-4981	-5549	-3564	38210	258240	411600	119270	40860	42320	69310
578	-4703	-4386	-5749	-3627	-2631	-5872	-5010	-5617	-3626	38730	266050	430000	127040	42470	44470	72410
579	-4650	-4352	-5757	-3600	-2710	-5898	-5006	-5663	-3655	38900	271000	442700	133770	44110	46840	76020
580	-4630	-4340	-5757	-3593	-2816	-5939	-5020	-5637	-3712	38740	274270	452800	138720	45540	49140	79630
581	-4647	-4350	-5778	-3619	-2905	-5970	-5038	-5654	-3782	38300	275270	458600	143080	47050	51860	84060
582	-4666	-4369	-5786	-3650	-3021	-6035	-5061	-5693	-3847	37570	274220	460400	146150	48420	54600	88790
583	-4706	-4409	-5799	-3715	-3151	-6064	-5074	-5744	-3947	36700	271780	459100	148060	49610	57280	93770
584	-4664	-4374	-5799	-3699	-3225	-6076	-5081	-5760	-4006	35510	267510	454800	148760	50540	59630	98290
585	-4638	-4374	-5807	-3701	-3339	-6116	-5091	-5787	-4063	34180	261740	447300	148390	51350	62110	103310
586	-4649	-4365	-5807	-3714	-3454	-6144	-5115	-5808	-4129	32697	254720	437300	147050	51940	64400	108200
587	-4676	-4373	-5821	-3745	-3563	-6190	-5131	-5837	-4218	31265	247610	426600	145090	52240	66180	112330
588	-4697	-4403	-5806	-3800	-3653	-6226	-5135	-5915	-4307	29617	238820	413200	142240	52400	67910	116730
589	-4650	-4365	-5805	-3779	-3731	-6233	-5140	-5903	-4375	27869	229410	398300	138700	52350	69340	120700
590	-4636	-4347	-5797	-3751	-3789	-6250	-5147	-5885	-4427	26347	220570	384100	134570	52100	70390	124140
591	-4656	-4357	-5800	-3787	-3847	-6282	-5160	-5919	-4485	24538	210300	367300	130560	51710	71010	126750
592	-4682	-4382	-5812	-3801	-3890	-6301	-5176	-5951	-4564	22769	199830	350000	125710	51110	71400	129140
593	-4729	-4427	-5831	-3850	-3925	-6328	-5201	-6016	-4651	21050	189320	332600	120700	50440	71460	130960
594	-4699	-4403	-5812	-3829	-3887	-6292	-5199	-6022	-4711	19533	180030	317190	116160	49750	71300	132110
595	-4695	-4407	-5814	-3821	-3845	-6244	-5210	-6045	-4770	17883	169690	299830	110950	48920	70840	132810
596	-4723	-4412	-5805	-3830	-3791	-6189	-5234	-6078	-4833	16279	159550	282720	105730	48050	70170	132900
597	-4762	-4438	-5824	-3844	-3716	-6109	-5238	-6093	-4879	14889	150780	267830	100560	47160	69290	132450
598	-4802	-4453	-5860	-3868	-3656	-6001	-5264	-6143	-4961	13430	141190	251660	96080	46440	68380	131650
599	-4768	-4445	-5871	-3853	-3561	-5896	-5261	-6145	-5010	11971	131980	236030	91080	45660	67210	130300
600	-4794	-4463	-5873	-3847	-3488	-5769	-5278	-6166	-5048	10625	123160	220920	86230	44950	65950	128530
601	-4814	-4495	-5912	-3879	-3445	-5660	-5289	-6192	-5098	9488	115660	208080	81560	44310	64630	126330
602	-4870	-4519	-5946	-3913	-3427	-5574	-5306	-6223	-5149	8299	107640	194320	77560	43830	63440	124160
603	-4892	-4534	-5958	-3954	-3431	-5497	-5312	-6300	-5210	7180	100070	181420	73340	43370	62110	121540
604	-4879	-4533	-5956	-3937	-3424	-5452	-5330	-6302	-5244	6241	93770	170580	69310	42980	60820	118680
605	-4895	-4545	-5978	-3949	-3477	-5418	-5336	-6317	-5294	5276	87060	159040	65930	42730	59680	115940
606	-4912	-4555	-5990	-3976	-3544	-5432	-5349	-6348	-5326	4381	80810	148240	62350	42550	58430	112760
607	-4932	-4586	-5997	-4020	-3651	-5456	-5366	-6386	-5381	3551	74920	138190	59040	42520	57230	109500
608	-4948	-4594	-6028	-4057	-3754	-5483	-5374	-6452	-5409	2874	70060	129910	56030	42740	56170	106310
609	-4917	-4572	-6031	-4038	-3860	-5544	-5372	-6446	-5435	2133	64970	121180	53560	43240	55360	103440
610	-4916	-4587	-6052	-4049	-3991	-5624	-5372	-6437	-5447	1467	60270	113090	51050	44360	54650	100280
611	-4940	-4607	-6069	-4074	-4130	-5724	-5407	-6462	-5479	849	55920	105620	48870	46350	54300	97240
612	-4988	-4629	-6080	-4126	-4281	-5842	-5432	-6507	-5550	341	52280	99520	47290	49240	54460	94740
613	-4990	-4629	-6087	-4134	-4396	-5927	-5433	-6538	-5586	-178	48510	93190	45920	54190	55380	92230
614	-4948	-4609	-6090	-4108	-4504	-6040	-5414	-6518	-5593	-674	45060	87350	44990	61430	57410	90070
615	-4946	-4603	-6105	-4116	-4650	-6158	-5418	-6497	-5578	-1072	42230	82550	44510	71430	60890	88420
616	-4960	-4610	-6125	-4138	-4781	-6281	-5428	-6521	-5606	-1505	39250	77570	44480	83000	65540	87460
617	-5017	-4662	-6126	-4209	-4912	-6405	-5447	-6546	-5631	-1874	36500	73020	44880	99320	72900	87090
618	-5007	-4654	-6131	-4195	-5022	-6502	-5449	-6575	-5638	-2250	33940	68870	45630	119190	82930	87630
619	-4972	-4631	-6122	-4172	-5149	-6607	-5450	-6548	-5634	-2545	31885	65440	46570	139510	94330	88900
620	-5001	-4643	-6138	-4194	-5246	-6695	-5475	-6539	-5629	-2852	29729	61870	47830	164830	109990	91360
621	-5034	-4668	-6154	-4229	-5376	-6800	-5506	-6557	-5651	-3133	27717	58540	49170	192020	128710	95050
622	-5068	-4694	-6161	-4265	-5488	-6927	-5519	-6590	-5665	-3352	26053	55820	50550	220220	150300	100030
623	-5022	-4680	-6142	-4255	-5555	-7006	-5525	-6590	-5653	-3585	24303	52970	51720	245390	171610	105560
624	-4982	-4653	-6138	-4223	-5628	-7082	-5547	-6566	-5614	-3807	22729	50330	52880	272630	197220	113020
625	-5005	-4656	-6162	-4243	-5718	-7190	-5563	-6564	-5634	-4022	21287	47840	53790	297910	223670	121740
626	-5034	-4687	-6175	-4256	-5804	-7294	-5604	-6594	-5639	-4192	20076	45770	54460	320600	250030	131610
627	-5068	-4709	-6180	-4301	-5886	-7376	-5628	-6626	-5674	-4373	18791	43610	54830	338300	272820	141240
628	-5040	-4696	-6200	-4277	-5948	-7438	-5645	-6628	-5673	-4521	17605	41560	54960	355200	297020	152770
629	-5045	-4692	-6197	-4263	-6012	-7523	-5675	-6637	-5669	-4650	16652	39830	54800	368400	318810	164700
630	-5079	-4708	-6199	-4291	-6086	-7600	-5702	-6634	-5672	-4784	15651	38010	54430	377300	335600	175350
631	-5108	-4726	-6210	-4297	-6136	-7674	-5728	-6671	-5680	-4891	14676	36290	53800	384100	351400	187070
632	-5145	-4742	-6222	-4340	-6203	-7749	-5771	-6737	-5719	-5016	13791	34630	52940	387800	364000	198190
633	-5117	-4732	-6210	-4330	-6231	-7783	-5792	-6727	-5736	-5112	12906	33270	51890	388800	373200	208400
634	-5100	-4728	-6208	-4311	-6265	-7799	-5797	-6725	-5752	-5176	12142	31802	50790	387300	378500	216480
635	-5124	-4743	-6231	-4315	-6327	-7839	-5828	-6728	-5752	-5246	11408	30406	49400	383300	381200	224190
636	-5142	-4757	-6236	-4328	-6372	-7891	-5860	-6757	-5760	-5339	10771	29202	47860	377200	380900	230370
637	-5179	-4795	-6253	-4372	-6403	-7951	-5863	-6807	-5800	-5402	10087	27946	46420	370300	378300	234570
638	-5154	-4765	-6245	-4325	-6422	-7961	-5856	-6797	-5817	-5437	9452	26723	44730	361100	373200	237780
639	-5144	-4764	-6251	-4313	-6469	-8000	-5879	-6782	-5787	-5469	8899	25553	42970	350300	365700	239360
640	-5152	-4774	-6262	-4332	-6494	-8046	-5889	-6791	-5804	-5527	8405	24578	41170	338500	356300	239360
641	-5179	-4805	-6262	-4363	-6523	-8064	-5892	-6811	-5812	-5580	7860	23505	39540	327240	346500	238160
642	-5222	-4817	-6279	-4394	-6559	-8065	-5902	-6851	-5840	-5623	7328	22509	37710	313980	334500	235560
643	-5206	-4791	-6282	-4380	-6568	-8030	-5881	-6860	-5843	-5672	6826	21543	35890	300210	321440	231730
644	-5190	-4786	-6297	-4373	-6588	-7952	-5853	-6862	-5839	-5706	6460	20711	34300	287620	309080	227400
645	-5227	-4810	-6299	-4384	-6614	-7867	-5785	-6884	-5858	-5787	6031	19825	32530	273270	294560	221610
646	-5257	-4828	-6302	-4404	-6624	-7680	-5663	-6880	-5885	-5839	5587	18993	30817	258890	279710	215020
647	-5299	-4851	-6324	-4461	-6648	-7361	-5462	-6920	-5928	-5919	5174	18285	29169	244730	264880	207750
648	-5244	-4815	-6304	-4418	-6619	-6921	-5117	-6884	-5933	-6000	4758	17500	27781	232320	251720	200840
649	-5210	-4819	-6318	-4404	-6600	-6423	-4711	-6849	-5930	-6052	4407	16769	26264	218550	237000	192600
650	-5215	-4830	-6332	-4421	-6585	-5745	-4091	-6764	-5949	-6098	4071	16082	24815	205120	222450	184020
651	-5269	-4863	-6343	-4443	-6589	-4943	-3293	-6682	-5957	-6128	3785	15501	23432	192140	208260	175230
652	-5298	-4867	-6351	-4475	-6571	-4122	-2437	-6612	-5981	-6129	3466	14891	22264	181080	196080	167390
653	-5264	-4857	-6354	-4441	-6548	-3154	-1316	-6456	-5964	-6124	3228	14366	21053	169170	182850	158530
654	-5279	-4858	-6364	-4435	-6502	-2171	-73	-6262	-5965	-6086	3072	13841	19922	157780	170150	149640
655	-5316	-4884	-6375	-4441	-6491	-1243	1217	-6056	-5955	-6024	2919	13367	18972	148190	159400	141880
656	-5355	-4897	-6381	-4475	-6484	-482	2355	-5870	-5926	-5894	2778	12965	17985	138020	147930	133370
657	-5355	-4898	-6385	-4487	-6463	251	3597	-5644	-5920	-5772	2681	12640	17144	128550	137250	125150
658	-5329	-4892	-6377	-4455	-6427	852	4704	-5325	-5879	-5631	2656	12405	16380	119680	127260	117210
659	-5344	-4903	-6389	-4458	-6413	1224	5523	-5018	-5841	-5460	2664	12211	15770	112290	118930	110480
660	-5365	-4911	-6404	-4463	-6402	1486	6268	-4676	-5793	-5322	2707	12046	15217	104550	110140	103260
661	-5406	-4945	-6419	-4490	-6388	1585	6815	-4322	-5743	-5189	2745	11961	14780	97400	102050	96430
662	-5403	-4934	-6424	-4486	-6360	1565	7199	-3947	-5693	-5038	2787	11927	14559	91540	95430	90740
663	-5370	-4909	-6422	-4460	-6335	1460	7367	-3568	-5603	-4908	2863	11936	14338	85460	88560	84730
664	-5376	-4925	-6426	-4466	-6324	1236	7396	-3120	-5510	-4840	2938	11972	14304	79840	82230	79150
665	-5397	-4931	-6440	-4477	-6325	909	7261	-2699	-5413	-4748	2982	12040	14366	74700	76390	73990
666	-5446	-4985	-6451	-4518	-6341	567	7036	-2365	-5300	-4679	2974	12133	14525	70520	71630	69770
667	-5429	-4979	-6441	-4522	-6335	149	6715	-1985	-5183	-4647	2951	12218	14866	66250	66790	65380
668	-5384	-4968	-6437	-4502	-6355	-316	6288	-1644	-5059	-4636	2932	12302	15304	62400	62390	61360
669	-5396	-4964	-6463	-4532	-6413	-806	5762	-1394	-4922	-4643	2889	12384	15739	59260	58830	58080
670	-5412	-4985	-6489	-4551	-6447	-1267	5241	-1253	-4804	-4662	2798	12424	16308	56080	55150	54710
671	-5469	-5022	-6512	-4592	-6507	-1796	4608	-1179	-4730	-4717	2654	12438	16961	53270	51850	51690
672	-5457	-5008	-6504	-4619	-6555	-2320	3985	-1207	-4655	-4783	2496	12406	17615	50760	48890	48990
673	-5422	-4993	-6506	-4594	-6601	-2805	3328	-1266	-4594	-4886	2307	12393	18203	48780	46510	46820
674	-5417	-4996	-6507	-4575	-6645	-3235	2728	-1384	-4563	-5005	2097	12311	18818	46760	44060	44640
675	-5432	-4993	-6522	-4597	-6703	-3710	2059	-1610	-4568	-5111	1932	12194	19382	44980	41840	42690
676	-5478	-5021	-6522	-4652	-6769	-4167	1408	-1863	-4588	-5220	1723	12051	19895	43400	39860	40960
677	-5461	-5001	-6537	-4630	-6809	-4541	860	-2125	-4635	-5359	1472	11837	20268	42150	38240	39620
678	-5449	-4993	-6541	-4625	-6871	-4911	267	-2400	-4675	-5474	1246	11587	20603	40840	36600	38260
679	-5457	-5006	-6545	-4635	-6947	-5276	-308	-2698	-4715	-5545	1081	11329	20797	39640	35110	37120
680	-5478	-5019	-6561	-4671	-6992	-5615	-844	-3020	-4754	-5576	874	11031	20885	38670	33880	36280
681	-5531	-5056	-6583	-4712	-7042	-5890	-1283	-3308	-4789	-5510	737	10732	20889	37650	32628	35560
682	-5508	-5051	-6584	-4677	-7059	-6163	-1739	-3576	-4768	-5300	722	10453	20784	36690	31520	35120
683	-5488	-5042	-6581	-4674	-7078	-6410	-2159	-3795	-4691	-4917	885	10331	20592	35790	30500	34950
684	-5516	-5053	-6595	-4695	-7090	-6642	-2499	-3992	-4554	-4162	1359	10400	20397	34990	29713	35080
685	-5531	-5075	-6603	-4699	-7094	-6844	-2854	-4195	-4312	-2944	2324	10827	20148	34110	28970	35600
686	-5569	-5103	-6604	-4740	-7081	-7038	-3182	-4387	-4014	-1330	3777	11744	20013	33280	28344	36620
687	-5511	-5072	-6599	-4721	-7038	-7198	-3463	-4502	-3486	1287	6462	13719	20099	32561	27914	38010
688	-5490	-5060	-6599	-4707	-7007	-7322	-3677	-4588	-2827	4970	10630	16383	20579	31774	27535	40100
689	-5506	-5070	-6602	-4699	-6991	-7436	-3901	-4667	-2015	9962	16383	23341	21818	31067	27260	42810
690	-5534	-5090	-6591	-4716	-6976	-7549	-4099	-4745	-1171	15643	25810	30299	24255	30510	27107	46140
691	-5550	-5086	-6588	-4750	-6950	-7626	-4272	-4795	-133	24417	35230	42230	27895	30201	27055	49660
692	-5495	-5059	-6585	-4714	-6937	-7695	-4425	-4808	1027	33190	49440	58600	34380	30170	27105	54210
693	-5494	-5049	-6577	-4703	-6931	-7770	-4556	-4806	2087	42910	64810	77340	44100	30597	27271	59310
694	-5492	-5053	-6570	-4712	-6940	-7826	-4687	-4846	3276	54980	85080	103370	56030	31557	27552	64270
695	-5513	-5075	-6584	-4736	-6964	-7875	-4780	-4887	4391	67790	108100	134530	73760	33440	27997	70290
696	-5534	-5081	-6573	-4765	-6975	-7932	-4890	-4968	5398	80810	133210	170380	96450	36470	28639	76730
697	-5490	-5054	-6557	-4747	-6974	-7958	-4975	-4994	6193	92060	156640	205370	123920	40830	29497	83480
698	-5459	-5033	-6536	-4743	-7008	-7996	-5056	-5055	6910	103890	183330	246950	151960	45890	30470	89680
699	-5434	-5014	-6520	-4720	-7043	-8046	-5126	-5119	7437	114410	209370	289320	186790	53000	31841	96870
700	-5441	-5034	-6524	-4726	-7080	-8118	-5194	-5211	7725	122430	231240	326330	223930	61530	33610	104280
701	-5441	-5027	-6533	-4730	-7113	-8158	-5258	-5337	7840	129780	253710	365900	262220	71390	35850	111980
702	-5395	-4989	-6523	-4721	-7136	-8171	-5313	-5414	7805	135210	273290	401800	295650	80980	38280	119060
703	-5391	-4999	-6499	-4699	-7177	-8211	-5367	-5510	7627	138760	289520	432900	331200	92360	41520	127330
704	-5401	-4991	-6508	-4697	-7203	-8236	-5425	-5627	7339	140400	300960	455900	363500	103900	45320	135940
705	-5445	-5012	-6497	-4729	-7226	-8265	-5480	-5762	6881	140660	310430	476400	388700	113990	49170	143960
706	-5425	-4971	-6466	-4723	-7241	-8254	-5507	-5877	6334	139430	316450	491200	412700	124800	53970	153460
707	-5371	-4948	-6468	-4696	-7242	-8235	-5541	-5954	5731	136820	319110	500100	431500	134560	59130	163350
708	-5355	-4949	-6453	-4680	-7266	-8229	-5564	-6064	5156	133520	318790	503300	445200	142980	64520	173470
709	-5360	-4955	-6438	-4685	-7278	-8231	-5578	-6154	4455	128880	315750	502200	452800	149150	69360	182590
710	-5399	-4975	-6441	-4721	-7281	-8207	-5600	-6263	3716	123410	310200	496700	456200	154600	74740	192850
711	-5374	-4936	-6401	-4701	-7273	-8158	-5602	-6381	3072	118000	303480	488700	454600	158500	79900	202990
712	-5336	-4910	-6400	-4659	-7272	-8109	-5602	-6451	2369	111420	294120	476300	449400	160600	84180	211650
713	-5334	-4908	-6391	-4654	-7278	-8089	-5588	-6519	1663	104490	283120	460900	440000	161480	88510	220780
714	-5322	-4902	-6362	-4650	-7283	-8073	-5608	-6607	994	97390	270840	443300	427700	160910	92270	229130
715	-5343	-4914	-6341	-4686	-7298	-8051	-5614	-6688	390	90990	259190	426300	413000	159100	95330	236510
716	-5306	-4869	-6342	-4658	-7289	-8045	-5620	-6738	-252	83800	245500	406000	398500	156620	97480	242180
717	-5272	-4847	-6317	-4620	-7287	-8050	-5625	-6763	-826	76750	231360	384800	380400	152860	99160	247350
718	-5264	-4847	-6296	-4622	-7291	-8074	-5619	-6799	-1309	70620	218580	365600	361200	148240	100070	251140
719	-5276	-4842	-6291	-4615	-7289	-8095	-5654	-6831	-1837	63960	204210	343700	343700	143560	100250	253370
720	-5307	-4865	-6261	-4665	-7281	-8109	-5694	-6909	-2342	57620	190030	322260	323850	137860	99800	254620
721	-5254	-4836	-6241	-4638	-7277	-8108	-5694	-6944	-2794	51620	176210	301220	304100	131840	98720	254580
722	-5205	-4801	-6210	-4585	-7264	-8137	-5707	-6959	-3133	46580	164290	282910	284360	125550	97030	253170
723	-5176	-4779	-6183	-4570	-7244	-8158	-5730	-6959	-3486	41270	151320	262890	267090	119790	95050	250810
724	-5176	-4786	-6183	-4557	-7244	-8176	-5748	-6961	-3805	36350	138900	243640	248170	113200	92370	247010
725	-5204	-4793	-6176	-4587	-7255	-8198	-5763	-6984	-4083	32319	128400	227340	230100	106670	89330	242170
726	-5151	-4761	-6153	-4546	-7239	-8209	-5760	-6958	-4345	28147	117290	209910	214730	100960	86370	237030
727	-5137	-4750	-6150	-4504	-7232	-8226	-5749	-6903	-4545	24321	106820	193380	198090	94680	82800	230410
728	-5152	-4750	-6134	-4514	-7220	-8247	-5758	-6847	-4730	20872	97060	177840	182380	88590	79020	223030
729	-5176	-4763	-6129	-4525	-7200	-8250	-5788	-6795	-4883	18067	88940	164870	167640	82720	75140	215100
730	-5216	-4777	-6119	-4535	-7208	-8268	-5778	-6734	-5032	15236	80470	151290	155460	77790	71640	207690
731	-5171	-4740	-6090	-4499	-7182	-8256	-5762	-6650	-5110	12811	72680	138710	142640	72530	67710	199020
732	-5170	-4735	-6099	-4488	-7163	-8242	-5740	-6538	-5147	10386	65550	127020	130730	67590	63820	190070
733	-5192	-4729	-6093	-4481	-7153	-8246	-5732	-6417	-5185	8580	59700	117410	119720	62960	60000	181010
734	-5201	-4747	-6073	-4499	-7149	-8249	-5718	-6320	-5201	6778	53660	107390	110680	59110	56710	172950
735	-5205	-4745	-6061	-4507	-7147	-8247	-5710	-6237	-5209	5176	48160	98250	101430	55080	53140	163970
736	-5152	-4705	-6055	-4478	-7114	-8234	-5682	-6100	-5180	3921	43710	90760	92910	51370	49730	155130
737	-5125	-4685	-6043	-4461	-7110	-8238	-5685	-5981	-5147	2646	39150	83010	85950	48300	46840	147410
738	-5152	-4708	-6044	-4462	-7107	-8224	-5675	-5913	-5110	1539	35040	75930	78760	45090	43750	138910
739	-5172	-4727	-6028	-4468	-7095	-8226	-5661	-5851	-5070	585	31332	69510	72260	42090	40810	130690
740	-5170	-4719	-6017	-4470	-7086	-8207	-5636	-5800	-5028	-181	28340	64320	66390	39350	38030	122830
741	-5118	-4681	-6006	-4428	-7090	-8190	-5619	-5736	-4968	-916	25331	58990	61600	37090	35700	116140
742	-5086	-4659	-5969	-4423	-7091	-8166	-5615	-5702	-4917	-1565	22617	54130	56680	34700	33210	108900
743	-5093	-4659	-5988	-4443	-7064	-8160	-5611	-5691	-4903	-2071	20460	50220	52270	32495	30869	102020
744	-5121	-4684	-5953	-4462	-7052	-8159	-5600	-5702	-4884	-2559	18272	46260	48720	30651	28905	96230
745	-5088	-4664	-5929	-4440	-7011	-8136	-5592	-5701	-4863	-2967	16317	42710	45140	28785	26847	90090
746	-5011	-4622	-5916	-4397	-6976	-8098	-5588	-5657	-4823	-3304	14639	39540	41930	27064	24915	84280
747	-4997	-4620	-5906	-4381	-6977	-8093	-5595	-5670	-4808	-3566	13302	36990	39080	25461	23104	78770
748	-5018	-4602	-5915	-4363	-6964	-8099	-5594	-5695	-4782	-3798	11965	34440	36800	24151	21592	74140
749	-5040	-4617	-5884	-4387	-6938	-8110	-5609	-5727	-4790	-3972	10810	32193	34530	22802	19996	69260
750	-5004	-4576	-5867	-4361	-6900	-8084	-5602	-5779	-4792	-4067	9917	30442	32649	21604	18527	64720
751	-4967	-4563	-5848	-4332	-6895	-8062	-5589	-5775	-4785	-4122	9068	28728	31234	20659	17348	60970
752	-4963	-4543	-5847	-4355	-6886	-8052	-5595	-5780	-4772	-4140	8378	27269	29917	19717	16134	57030
753	-4979	-4528	-5834	-4347	-6871	-8029	-5599	-5813	-4780	-4131	7839	26082	29017	18969	15032	53350
754	-5006	-4546	-5812	-4344	-6854	-8031	-5616	-5852	-4770	-4050	7444	25246	28586	18370	14232	49930
755	-4945	-4505	-5766	-4299	-6814	-7998	-5621	-5873	-4757	-3952	7100	24550	28667	18138	13433	47170
756	-4912	-4483	-5746	-4264	-6804	-7982	-5631	-5862	-4744	-3846	6893	24096	29355	18206	12780	44330
757	-4905	-4497	-5743	-4247	-6787	-7977	-5604	-5843	-4747	-3733	6763	23910	30821	18704	12341	41720
758	-4898	-4484	-5703	-4258	-6779	-7966	-5592	-5847	-4729	-3603	6688	23966	33140	19788	12152	39420
759	-4923	-4485	-5686	-4269	-6760	-7971	-5577	-5852	-4739	-3485	6639	24200	36030	21346	12265	37590
760	-4854	-4440	-5654	-4227	-6714	-7941	-5552	-5841	-4721	-3371	6630	24646	40310	23882	12721	35860
761	-4812	-4402	-5624	-4196	-6681	-7915	-5538	-5805	-4708	-3291	6638	25150	45620	27363	13623	34460
762	-4810	-4391	-5599	-4177	-6652	-7888	-5539	-5792	-4677	-3203	6669	25828	51150	31258	14818	33530
763	-4806	-4387	-5590	-4184	-6631	-7873	-5529	-5754	-4659	-3125	6679	26525	58120	36520	16383	32880
764	-4830	-4392	-5580	-4198	-6611	-7850	-5530	-5756	-4654	-3081	6652	27215	65770	42830	18940	32710
765	-4779	-4354	-5547	-4162	-6570	-7819	-5510	-5707	-4620	-3052	6593	27784	73680	49780	21498	32990
766	-4773	-4339	-5531	-4147	-6549	-7791	-5490	-5667	-4592	-3026	6539	28353	80700	56410	24214	33630
767	-4757	-4324	-5512	-4137	-6531	-7762	-5477	-5661	-4578	-3031	6456	28803	88320	64130	27623	34780
768	-4722	-4324	-5477	-4121	-6512	-7707	-5464	-5653	-4560	-3024	6395	29063	95340	71870	31309	36410
769	-4716	-4306	-5461	-4119	-6475	-7679	-5454	-5658	-4572	-3049	6290	29251	100920	78550	34710	38200
770	-4645	-4260	-5439	-4056	-6423	-7646	-5433	-5624	-4543	-3042	6215	29327	106200	85570	38580	40520
771	-4622	-4255	-5399	-4047	-6416	-7615	-5429	-5623	-4514	-3058	6155	29270	110310	91800	42360	43100
772	-4631	-4251	-5389	-4033	-6403	-7601	-5425	-5615	-4522	-3053	6110	29148	113250	97100	45980	45860
773	-4631	-4259	-5358	-4040	-6382	-7579	-5410	-5639	-4525	-3077	6021	28919	114900	100960	48990	48360
774	-4637	-4246	-5351	-4044	-6359	-7552	-5393	-5686	-4561	-3118	5901	28611	115810	104430	52040	51170
775	-4595	-4209	-5331	-3995	-6322	-7510	-5373	-5689	-4555	-3148	5835	28299	115690	106810	54710	53880
776	-4567	-4202	-5317	-3973	-6281	-7478	-5363	-5695	-4580	-3170	5738	27866	114820	108070	56680	56140
777	-4558	-4191	-5299	-3973	-6284	-7452	-5372	-5715	-4598	-3234	5651	27378	113140	108580	58440	58390
778	-4585	-4194	-5276	-3978	-6266	-7419	-5358	-5761	-4636	-3310	5509	26809	110760	108230	59700	60370
779	-4587	-4193	-5243	-3967	-6237	-7392	-5342	-5789	-4657	-3402	5352	26263	107890	107180	60500	62050
780	-4518	-4156	-5214	-3927	-6221	-7344	-5306	-5793	-4660	-3501	5161	25607	104920	105690	60810	63210
781	-4498	-4123	-5214	-3916	-6212	-7314	-5307	-5774	-4667	-3620	4936	24864	101180	103410	60770	64150
782	-4511	-4124	-5211	-3911	-6190	-7292	-5285	-5809	-4704	-3747	4687	24149	97110	100630	60330	64680
783	-4536	-4130	-5202	-3925	-6177	-7262	-5270	-5831	-4742	-3882	4371	23298	92830	97440	59550	64870
784	-4488	-4110	-5178	-3885	-6148	-7223	-5265	-5841	-4774	-4010	4050	22393	88920	94380	58580	64740
785	-4450	-4078	-5140	-3853	-6115	-7183	-5244	-5822	-4799	-4147	3727	21472	84380	90650	57230	64240
786	-4461	-4075	-5129	-3847	-6093	-7148	-5221	-5824	-4810	-4287	3436	20612	79760	86700	55620	63410
787	-4479	-4072	-5123	-3841	-6076	-7127	-5202	-5849	-4836	-4447	3071	19630	75670	83070	54020	62440
788	-4515	-4112	-5093	-3882	-6069	-7116	-5210	-5871	-4874	-4590	2659	18658	71150	78940	52050	61140
789	-4468	-4066	-5063	-3851	-6037	-7086	-5201	-5894	-4876	-4711	2286	17777	66760	74850	50000	59660
790	-4406	-4030	-5049	-3812	-6006	-7048	-5163	-5854	-4876	-4832	1896	16794	62450	70760	47850	57990
791	-4389	-4025	-5036	-3789	-5995	-7022	-5146	-5832	-4871	-4952	1536	15829	58740	67140	45860	56340
792	-4399	-4014	-5018	-3778	-5969	-7001	-5127	-5841	-4885	-5063	1189	14887	54730	63140	43590	54400
793	-4424	-4027	-5016	-3814	-5964	-7005	-5118	-5849	-4900	-5144	862	14043	50940	59300	41270	52370
794	-4369	-4007	-4996	-3766	-5940	-6971	-5098	-5832	-4907	-5246	540	13199	47780	56030	39250	50530
795	-4331	-3989	-4981	-3732	-5927	-6963	-5087	-5798	-4908	-5337	255	12365	44420	52510	36980	48380
796	-4335	-3991	-4974	-3741	-5934	-6961	-5082	-5772	-4902	-5419	-26	11605	41270	49190	34730	46160
797	-4343	-3975	-4963	-3736	-5913	-6976	-5059	-5775	-4904	-5459	-240	10972	38380	46070	32560	43960
798	-4357	-3977	-4945	-3763	-5899	-6967	-5058	-5817	-4919	-5463	-484	10310	36030	43510	30686	42040
799	-4282	-3929	-4907	-3711	-5864	-6922	-5026	-5787	-4890	-5463	-623	9695	33590	40840	28671	39900
800	-4251	-3914	-4878	-3687	-5850	-6904	-4994	-5741	-4869	-5412	-656	9249	31352	38350	26741	37810
801	-4231	-3903	-4882	-3670	-5841	-6886	-4979	-5711	-4858	-5304	-597	8855	29478	36300	25085	35970
802	-4228	-3894	-4859	-3674	-5826	-6876	-4967	-5697	-4867	-5112	-415	8595	27578	34120	23307	33930
803	-4240	-3899	-4828	-3681	-5813	-6871	-4963	-5713	-4879	-4869	-41	8508	25849	32123	21642	31979
804	-4154	-3849	-4794	-3625	-5768	-6831	-4920	-5669	-4844	-4572	481	8620	24321	30288	20072	30121
805	-4125	-3829	-4750	-3593	-5744	-6813	-4914	-5637	-4807	-4130	1312	9019	23082	28729	18745	28517
806	-4125	-3808	-4761	-3585	-5726	-6785	-4909	-5609	-4792	-3626	2394	9731	21883	27090	17326	26802
807	-4128	-3807	-4746	-3589	-5699	-6787	-4895	-5610	-4788	-3115	3573	10651	20836	25558	15996	25164
808	-4146	-3810	-4714	-3597	-5669	-6760	-4873	-5610	-4798	-2483	5093	11963	20010	24138	14744	23648
809	-4092	-3759	-4677	-3551	-5647	-6734	-4852	-5585	-4763	-1788	6885	13614	19424	22877	13755	22401
810	-4073	-3752	-4652	-3547	-5635	-6712	-4841	-5572	-4728	-1084	8844	15550	18937	21614	12765	21069
811	-4072	-3738	-4629	-3541	-5605	-6680	-4812	-5559	-4707	-470	10683	17688	18616	20474	11783	19820
812	-4062	-3716	-4603	-3543	-5579	-6659	-4799	-5555	-4682	211	12798	19827	18463	19504	11004	18804
813	-4025	-3685	-4562	-3492	-5559	-6633	-4766	-5527	-4661	871	14892	22261	18422	18512	10193	17767
814	-3974	-3649	-4548	-3465	-5513	-6587	-4753	-5482	-4630	1391	16383	24431	18483	17584	9491	16833
815	-3963	-3657	-4569	-3458	-5486	-6566	-4735	-5468	-4604	1908	18357	26779	18568	16699	8875	15951
816	-3975	-3653	-4547	-3431	-5485	-6544	-4729	-5442	-4598	2322	20331	28952	18669	15994	8396	15230
817	-4004	-3655	-4518	-3464	-5477	-6526	-4724	-5433	-4590	2651	21752	30857	18792	15244	7918	14535
818	-3988	-3643	-4500	-3452	-5444	-6484	-4699	-5420	-4574	2864	22811	32317	18899	14550	7488	14143
819	-3940	-3611	-4499	-3411	-5429	-6444	-4680	-5373	-4548	3009	23750	33650	18883	14019	7206	13751
820	-3947	-3604	-4489	-3395	-5426	-6434	-4662	-5345	-4514	3100	24438	34610	18883	13489	6911	13304
821	-3949	-3598	-4472	-3398	-5398	-6421	-4650	-5333	-4512	3122	24829	35250	18804	12945	6695	12929
822	-3970	-3633	-4441	-3410	-5377	-6410	-4631	-5336	-4547	3054	24916	35520	18698	12432	6528	12640
823	-3924	-3596	-4436	-3376	-5340	-6393	-4608	-5331	-4542	2926	24831	35580	18511	12039	6412	12438
824	-3873	-3574	-4432	-3352	-5315	-6368	-4580	-5281	-4490	2750	24526	35310	18224	11632	6322	12214
825	-3871	-3558	-4400	-3341	-5303	-6338	-4560	-5264	-4486	2533	24124	34850	17890	11260	6243	12055
826	-3883	-3552	-4392	-3346	-5306	-6309	-4537	-5241	-4465	2263	23486	34120	17561	10956	6178	11941
827	-3899	-3572	-4393	-3371	-5293	-6309	-4522	-5240	-4472	1960	22691	33190	17135	10628	6096	11834
828	-3868	-3543	-4376	-3321	-5257	-6260	-4492	-5221	-4456	1644	21785	32130	16673	10367	6064	11749
829	-3835	-3530	-4350	-3288	-5214	-6232	-4462	-5180	-4447	1340	20889	31066	16155	10112	6045	11660
830	-3828	-3518	-4341	-3283	-5200	-6211	-4454	-5174	-4430	991	19840	29745	15672	9909	6037	11586
831	-3833	-3531	-4337	-3291	-5202	-6195	-4452	-5168	-4444	622	18718	28342	15119	9719	6037	11494
832	-3861	-3527	-4317	-3314	-5170	-6176	-4436	-5178	-4454	294	17672	27076	14576	9545	6027	11423
833	-3787	-3475	-4304	-3257	-5135	-6122	-4402	-5109	-4409	-78	16504	25624	14057	9399	6033	11339
834	-3754	-3448	-4284	-3210	-5113	-6079	-4371	-5062	-4389	-416	15349	24119	13539	9283	6038	11221
835	-3755	-3451	-4280	-3227	-5097	-6054	-4352	-5024	-4375	-771	14186	22621	12956	9143	6003	11075
836	-3756	-3457	-4274	-3235	-5081	-6031	-4341	-5012	-4369	-1072	13090	21300	12375	9019	5988	10887
837	-3782	-3458	-4258	-3246	-5057	-6008	-4306	-5013	-4386	-1376	11993	19851	11859	8879	5954	10701
838	-3743	-3438	-4246	-3203	-5039	-5939	-4275	-4975	-4379	-1672	10918	18457	11286	8760	5917	10472
839	-3726	-3431	-4236	-3184	-5023	-5883	-4236	-4939	-4357	-1930	9990	17237	10719	8653	5874	10214
840	-3750	-3439	-4221	-3179	-5008	-5826	-4198	-4918	-4337	-2224	8991	15929	10181	8553	5802	9925
841	-3770	-3445	-4200	-3204	-4991	-5794	-4184	-4918	-4338	-2487	8014	14653	9719	8467	5758	9689
842	-3767	-3443	-4195	-3207	-4957	-5731	-4157	-4907	-4355	-2724	7102	13554	9223	8389	5691	9373
843	-3690	-3387	-4174	-3155	-4923	-5663	-4097	-4874	-4315	-2930	6341	12454	8735	8323	5606	9052
844	-3668	-3380	-4169	-3146	-4882	-5585	-4070	-4841	-4310	-3121	5556	11372	8342	8274	5539	8739
845	-3683	-3384	-4165	-3146	-4855	-5531	-4033	-4806	-4304	-3314	4835	10366	7904	8230	5449	8360
846	-3695	-3389	-4151	-3167	-4828	-5484	-3994	-4794	-4288	-3454	4220	9529	7480	8216	5356	8016
847	-3679	-3374	-4141	-3165	-4800	-5381	-3956	-4777	-4275	-3608	3569	8661	7109	8198	5299	7659
848	-3641	-3349	-4122	-3112	-4752	-5310	-3925	-4729	-4240	-3717	2991	7866	6782	8177	5238	7341
849	-3638	-3362	-4129	-3108	-4743	-5236	-3892	-4686	-4200	-3822	2488	7162	6435	8130	5141	6971
850	-3644	-3347	-4113	-3112	-4729	-5156	-3857	-4671	-4187	-3881	2111	6563	6102	8088	5056	6601
851	-3666	-3364	-4079	-3152	-4702	-5088	-3822	-4691	-4199	-3928	1712	5966	5836	8066	4968	6292
852	-3640	-3341	-4056	-3134	-4661	-5010	-3779	-4670	-4195	-3969	1343	5450	5564	8026	4868	5969
853	-3591	-3317	-4024	-3102	-4611	-4924	-3735	-4626	-4144	-3988	1082	5019	5324	7962	4757	5652
854	-3567	-3305	-4026	-3072	-4572	-4851	-3687	-4582	-4121	-3945	914	4710	5135	7910	4630	5332
855	-3547	-3290	-4031	-3044	-4542	-4801	-3672	-4559	-4064	-3881	804	4448	4971	7821	4521	5059
856	-3588	-3310	-4011	-3072	-4519	-4763	-3645	-4560	-4058	-3787	734	4266	4812	7707	4361	4762
857	-3548	-3285	-3994	-3055	-4484	-4699	-3622	-4540	-4025	-3693	747	4198	4730	7587	4168	4490
858	-3506	-3269	-3978	-2999	-4453	-4644	-3599	-4501	-3954	-3582	842	4230	4691	7454	4011	4255
859	-3509	-3259	-3969	-2991	-4430	-4616	-3591	-4485	-3915	-3432	999	4316	4673	7269	3782	3964
860	-3523	-3251	-3977	-2984	-4394	-4609	-3573	-4491	-3886	-3288	1204	4492	4684	7098	3549	3702
861	-3560	-3273	-3964	-3018	-4362	-4600	-3573	-4507	-3891	-3145	1364	4726	4759	6918	3292	3476
862	-3508	-3234	-3947	-2964	-4314	-4572	-3562	-4491	-3853	-2993	1593	5027	4875	6769	3111	3271
863	-3490	-3214	-3919	-2918	-4258	-4575	-3560	-4457	-3798	-2827	1855	5400	5034	6611	2855	3051
864	-3503	-3214	-3914	-2912	-4215	-4589	-3562	-4441	-3778	-2700	2109	5751	5234	6453	2595	2838
865	-3529	-3211	-3909	-2906	-4161	-4585	-3575	-4455	-3776	-2584	2390	6153	5450	6295	2345	2647
866	-3550	-3228	-3897	-2920	-4110	-4601	-3587	-4478	-3774	-2459	2622	6564	5689	6159	2140	2514
867	-3490	-3196	-3879	-2863	-4029	-4589	-3582	-4455	-3754	-2409	2852	6947	5969	6029	1944	2365
868	-3461	-3185	-3848	-2832	-3976	-4600	-3586	-4428	-3734	-2307	3019	7276	6258	5914	1752	2256
869	-3469	-3182	-3845	-2829	-3929	-4614	-3598	-4431	-3722	-2240	3177	7601	6511	5827	1573	2173
870	-3480	-3178	-3817	-2818	-3895	-4631	-3595	-4448	-3725	-2197	3288	7901	6783	5732	1387	2084
871	-3477	-3182	-3819	-2844	-3854	-4646	-3606	-4466	-3736	-2200	3327	8135	7052	5644	1218	2025
872	-3439	-3156	-3804	-2794	-3793	-4655	-3613	-4449	-3736	-2206	3340	8313	7296	5587	1086	1986
873	-3425	-3144	-3785	-2787	-3760	-4671	-3624	-4454	-3730	-2210	3331	8437	7483	5546	984	1973
874	-3414	-3135	-3766	-2770	-3748	-4694	-3633	-4446	-3723	-2275	3261	8505	7672	5501	885	1955
875	-3427	-3137	-3750	-2776	-3732	-4716	-3640	-4447	-3727	-2310	3175	8507	7833	5463	781	1935
876	-3420	-3121	-3746	-2787	-3714	-4730	-3657	-4461	-3740	-2387	3027	8461	7936	5437	721	1969
877	-3359	-3094	-3738	-2735	-3703	-4758	-3653	-4433	-3694	-2454	2891	8366	7998	5429	666	1994
878	-3351	-3102	-3724	-2727	-3724	-4764	-3680	-4430	-3692	-2532	2780	8247	8022	5410	621	2002
879	-3356	-3088	-3725	-2756	-3747	-4805	-3684	-4427	-3711	-2657	2605	8041	7995	5358	571	2008
880	-3414	-3126	-3732	-2800	-3775	-4824	-3698	-4459	-3740	-2746	2370	7795	7943	5309	537	2026
881	-3379	-3099	-3720	-2768	-3778	-4852	-3716	-4483	-3745	-2838	2083	7527	7849	5268	514	2073
882	-3347	-3087	-3718	-2735	-3793	-4849	-3704	-4449	-3738	-2952	1850	7270	7741	5232	526	2111
883	-3338	-3088	-3711	-2748	-3832	-4882	-3702	-4432	-3727	-3064	1597	6947	7603	5186	518	2140
884	-3361	-3079	-3704	-2745	-3855	-4900	-3716	-4443	-3732	-3168	1316	6613	7428	5128	535	2165
885	-3389	-3102	-3702	-2808	-3879	-4926	-3732	-4472	-3760	-3275	1006	6273	7218	5065	540	2182
886	-3369	-3073	-3702	-2766	-3886	-4910	-3728	-4471	-3766	-3373	743	5919	7009	5019	574	2248
887	-3323	-3058	-3683	-2733	-3892	-4928	-3716	-4434	-3733	-3473	501	5539	6803	4974	614	2278
888	-3316	-3048	-3686	-2734	-3922	-4943	-3730	-4421	-3752	-3575	244	5172	6559	4898	655	2281
889	-3325	-3047	-3664	-2745	-3956	-4960	-3736	-4425	-3760	-3653	21	4816	6281	4822	701	2273
890	-3345	-3061	-3656	-2795	-3963	-4962	-3746	-4436	-3773	-3763	-251	4433	6011	4720	736	2276
891	-3292	-3047	-3656	-2750	-3964	-4948	-3742	-4426	-3759	-3852	-505	4042	5777	4659	770	2293
892	-3274	-3041	-3634	-2740	-3991	-4955	-3728	-4405	-3766	-3929	-752	3679	5525	4583	790	2275
893	-3279	-3035	-3621	-2752	-4002	-4956	-3736	-4407	-3774	-4000	-975	3347	5278	4518	805	2244
894	-3272	-3029	-3615	-2733	-4019	-4956	-3716	-4397	-3766	-4070	-1184	2983	5068	4450	826	2211
895	-3261	-3014	-3627	-2755	-4033	-4957	-3722	-4401	-3768	-4117	-1424	2628	4853	4372	822	2200
896	-3221	-2972	-3616	-2718	-4017	-4935	-3703	-4371	-3764	-4170	-1569	2351	4658	4315	814	2144
897	-3204	-2973	-3603	-2697	-4026	-4936	-3701	-4351	-3748	-4216	-1723	2055	4495	4285	767	2072
898	-3214	-2980	-3602	-2730	-4029	-4962	-3698	-4327	-3744	-4256	-1847	1793	4380	4260	742	2003
899	-3223	-2981	-3592	-2724	-4038	-4972	-3707	-4329	-3746	-4300	-1971	1570	4263	4238	696	1941
900	-3241	-2989	-3576	-2746	-4045	-4988	-3701	-4364	-3741	-4335	-2133	1373	4192	4252	641	1870
901	-3206	-2955	-3565	-2700	-4045	-4978	-3692	-4329	-3723	-4348	-2265	1183	4205	4305	627	1809
902	-3193	-2960	-3574	-2695	-4047	-4971	-3694	-4317	-3717	-4357	-2340	1037	4220	4396	622	1723
903	-3215	-2960	-3554	-2693	-4070	-4955	-3703	-4281	-3716	-4347	-2408	931	4326	4535	615	1610
904	-3236	-2978	-3558	-2710	-4083	-4968	-3711	-4298	-3718	-4373	-2483	819	4465	4683	634	1532
905	-3218	-2976	-3540	-2707	-4073	-4966	-3705	-4315	-3703	-4372	-2585	753	4636	4853	657	1442
906	-3173	-2942	-3526	-2682	-4065	-4950	-3679	-4279	-3662	-4388	-2651	699	4865	5123	705	1361
907	-3173	-2946	-3528	-2675	-4066	-4955	-3674	-4264	-3659	-4370	-2659	701	5129	5396	752	1289
908	-3202	-2952	-3526	-2674	-4077	-4960	-3668	-4276	-3673	-4333	-2677	715	5400	5680	829	1238
909	-3217	-2977	-3523	-2704	-4082	-4963	-3679	-4274	-3646	-4304	-2697	704	5724	6023	927	1203
910	-3192	-2957	-3517	-2693	-4065	-4957	-3660	-4276	-3653	-4300	-2725	719	6089	6383	1054	1200
911	-3143	-2919	-3498	-2636	-4062	-4948	-3641	-4243	-3627	-4293	-2716	744	6440	6782	1211	1182
912	-3171	-2941	-3507	-2659	-4077	-4952	-3652	-4245	-3618	-4275	-2720	786	6744	7141	1346	1164
913	-3175	-2935	-3506	-2667	-4069	-4948	-3635	-4242	-3594	-4260	-2718	841	7080	7532	1512	1187
914	-3201	-2945	-3481	-2690	-4075	-4932	-3640	-4242	-3603	-4247	-2733	872	7408	7930	1708	1236
915	-3142	-2915	-3482	-2651	-4050	-4919	-3622	-4233	-3577	-4241	-2734	888	7717	8351	1896	1291
916	-3113	-2897	-3482	-2635	-4058	-4901	-3613	-4186	-3555	-4221	-2719	933	7960	8705	2068	1357
917	-3128	-2900	-3476	-2636	-4057	-4904	-3609	-4164	-3541	-4209	-2696	965	8195	9053	2249	1437
918	-3136	-2895	-3481	-2649	-4056	-4909	-3612	-4159	-3538	-4190	-2663	994	8397	9360	2414	1501
919	-3181	-2940	-3478	-2687	-4055	-4922	-3616	-4187	-3552	-4172	-2666	1006	8507	9593	2551	1580
920	-3135	-2912	-3474	-2639	-4046	-4900	-3595	-4159	-3508	-4160	-2665	997	8605	9820	2701	1688
921	-3121	-2898	-3465	-2621	-4044	-4889	-3572	-4118	-3486	-4129	-2643	988	8666	10018	2833	1767
922	-3115	-2900	-3466	-2646	-4046	-4882	-3571	-4120	-3480	-4116	-2626	970	8678	10129	2931	1858
923	-3120	-2919	-3459	-2658	-4050	-4871	-3579	-4110	-3466	-4084	-2642	959	8631	10215	3011	1946
924	-3153	-2925	-3471	-2675	-4055	-4878	-3572	-4140	-3481	-4070	-2668	913	8560	10264	3045	2063
925	-3103	-2891	-3462	-2630	-4037	-4849	-3561	-4105	-3436	-4059	-2678	881	8469	10282	3097	2152
926	-3089	-2873	-3461	-2619	-4035	-4831	-3555	-4094	-3412	-4030	-2669	808	8343	10250	3143	2225
927	-3106	-2872	-3463	-2632	-4037	-4823	-3545	-4091	-3408	-4000	-2664	734	8180	10178	3143	2312
928	-3094	-2873	-3458	-2636	-4034	-4816	-3537	-4067	-3372	-3942	-2662	660	7986	10069	3135	2384
929	-3100	-2875	-3456	-2656	-4025	-4808	-3525	-4054	-3360	-3893	-2683	590	7762	9936	3139	2467
930	-3044	-2840	-3427	-2611	-4002	-4774	-3503	-4019	-3312	-3847	-2666	520	7569	9803	3146	2533
931	-3058	-2860	-3443	-2620	-3996	-4753	-3505	-4010	-3294	-3821	-2665	448	7323	9610	3108	2603
932	-3067	-2853	-3426	-2626	-4005	-4752	-3494	-4002	-3276	-3779	-2656	383	7062	9410	3050	2672
933	-3079	-2863	-3418	-2631	-4001	-4740	-3463	-3990	-3257	-3750	-2667	283	6825	9205	2983	2747
934	-3037	-2823	-3409	-2614	-3974	-4737	-3456	-3984	-3226	-3714	-2661	207	6568	8983	2881	2844
935	-2984	-2796	-3384	-2563	-3959	-4698	-3442	-3943	-3188	-3663	-2629	147	6314	8745	2813	2914
936	-2994	-2782	-3363	-2540	-3946	-4690	-3436	-3913	-3160	-3625	-2589	64	6048	8483	2712	2973
937	-3007	-2800	-3367	-2536	-3953	-4693	-3439	-3894	-3160	-3601	-2548	9	5821	8253	2649	3047
938	-3048	-2829	-3356	-2581	-3949	-4704	-3446	-3907	-3159	-3562	-2553	-68	5553	7991	2550	3115
939	-3018	-2800	-3353	-2548	-3939	-4687	-3431	-3899	-3136	-3555	-2549	-135	5305	7768	2470	3228
940	-2987	-2792	-3351	-2500	-3907	-4666	-3403	-3876	-3124	-3523	-2541	-232	5053	7516	2392	3314
941	-2977	-2799	-3362	-2483	-3900	-4649	-3388	-3866	-3132	-3502	-2518	-284	4840	7311	2302	3414
942	-2989	-2791	-3347	-2480	-3887	-4658	-3384	-3839	-3127	-3470	-2518	-334	4599	7072	2232	3504
943	-3027	-2835	-3342	-2520	-3885	-4658	-3379	-3878	-3134	-3453	-2520	-407	4363	6844	2141	3588
944	-2992	-2787	-3329	-2474	-3844	-4639	-3372	-3895	-3135	-3477	-2546	-461	4163	6633	2093	3675
945	-2959	-2757	-3313	-2421	-3801	-4601	-3362	-3876	-3115	-3456	-2511	-544	3950	6431	2043	3783
946	-2961	-2762	-3311	-2421	-3790	-4569	-3340	-3861	-3117	-3431	-2499	-600	3768	6224	1984	3908
947	-2965	-2766	-3309	-2421	-3763	-4565	-3344	-3848	-3124	-3433	-2504	-654	3551	6024	1946	4041
948	-2983	-2786	-3299	-2435	-3745	-4563	-3345	-3871	-3146	-3416	-2544	-710	3408	5869	1930	4145
949	-2938	-2759	-3286	-2383	-3712	-4542	-3323	-3865	-3121	-3419	-2569	-763	3257	5720	1909	4295
950	-2954	-2749	-3270	-2374	-3684	-4547	-3320	-3835	-3132	-3431	-2556	-813	3098	5563	1901	4448
951	-2962	-2745	-3249	-2378	-3658	-4518	-3323	-3842	-3148	-3429	-2541	-871	2965	5433	1872	4547
952	-2949	-2752	-3267	-2380	-3634	-4518	-3328	-3840	-3142	-3410	-2527	-941	2858	5276	1862	4664
953	-2966	-2752	-3257	-2393	-3599	-4513	-3315	-3872	-3155	-3406	-2542	-972	2724	5142	1852	4795
954	-2899	-2719	-3254	-2329	-3574	-4489	-3286	-3829	-3121	-3397	-2532	-1006	2609	5021	1865	4927
955	-2888	-2707	-3242	-2306	-3575	-4476	-3275	-3812	-3121	-3355	-2461	-1023	2531	4913	1872	5026
956	-2917	-2721	-3262	-2321	-3584	-4486	-3285	-3809	-3133	-3333	-2417	-999	2463	4809	1881	5109
957	-2961	-2745	-3254	-2361	-3600	-4486	-3283	-3830	-3132	-3328	-2378	-975	2393	4678	1856	5173
958	-2955	-2734	-3266	-2368	-3590	-4480	-3291	-3846	-3157	-3322	-2367	-958	2356	4584	1822	5221
959	-2910	-2716	-3254	-2334	-3582	-4467	-3288	-3822	-3123	-3286	-2339	-936	2342	4509	1816	5255
960	-2916	-2711	-3268	-2339	-3590	-4462	-3271	-3809	-3115	-3259	-2279	-884	2325	4409	1798	5265
961	-2924	-2728	-3258	-2364	-3604	-4459	-3282	-3824	-3119	-3222	-2200	-816	2332	4319	1765	5286
962	-2956	-2758	-3275	-2399	-3604	-4472	-3283	-3852	-3121	-3185	-2157	-734	2368	4264	1740	5309
963	-2943	-2731	-3270	-2393	-3608	-4474	-3275	-3864	-3111	-3135	-2107	-654	2413	4188	1704	5320
964	-2911	-2699	-3266	-2362	-3612	-4455	-3272	-3821	-3085	-3090	-2042	-562	2484	4140	1659	5298
965	-2900	-2718	-3271	-2373	-3635	-4445	-3272	-3811	-3078	-3052	-1939	-462	2550	4069	1631	5268
966	-2895	-2728	-3273	-2399	-3633	-4445	-3262	-3827	-3090	-3000	-1845	-340	2661	4013	1606	5232
967	-2952	-2752	-3286	-2438	-3657	-4451	-3259	-3860	-3078	-2941	-1776	-212	2751	3985	1570	5166
968	-2912	-2719	-3273	-2425	-3627	-4408	-3265	-3853	-3056	-2902	-1706	-55	2867	3952	1525	5133
969	-2887	-2723	-3284	-2423	-3641	-4380	-3255	-3846	-3041	-2876	-1638	75	2986	3928	1496	5120
970	-2891	-2717	-3277	-2435	-3635	-4360	-3239	-3840	-3023	-2835	-1558	210	3107	3894	1472	5080
971	-2889	-2702	-3280	-2419	-3636	-4335	-3230	-3811	-3009	-2771	-1476	340	3248	3858	1419	5063
972	-2898	-2714	-3274	-2466	-3642	-4308	-3219	-3831	-3013	-2738	-1405	508	3360	3826	1391	5019
973	-2851	-2681	-3275	-2428	-3621	-4255	-3191	-3828	-2981	-2721	-1354	640	3457	3792	1387	5009
974	-2830	-2680	-3294	-2415	-3611	-4206	-3167	-3778	-2934	-2691	-1277	789	3556	3791	1382	4982
975	-2860	-2688	-3298	-2419	-3615	-4168	-3160	-3773	-2922	-2685	-1199	921	3621	3770	1341	4929
976	-2887	-2697	-3310	-2448	-3610	-4112	-3141	-3775	-2905	-2663	-1136	1065	3677	3739	1317	4894
977	-2915	-2717	-3308	-2493	-3600	-4074	-3124	-3803	-2907	-2651	-1109	1197	3721	3731	1262	4892
978	-2866	-2698	-3302	-2443	-3568	-3985	-3098	-3779	-2883	-2663	-1065	1302	3771	3719	1236	4857
979	-2852	-2695	-3311	-2439	-3545	-3901	-3074	-3734	-2850	-2669	-1022	1399	3802	3702	1218	4828
980	-2850	-2710	-3312	-2454	-3532	-3849	-3034	-3729	-2808	-2690	-1001	1478	3813	3663	1219	4820
981	-2873	-2721	-3316	-2474	-3522	-3784	-2990	-3744	-2801	-2713	-1005	1568	3833	3647	1221	4821
982	-2891	-2726	-3313	-2494	-3487	-3668	-2945	-3765	-2787	-2699	-1031	1622	3822	3645	1231	4869
983	-2859	-2695	-3308	-2455	-3447	-3568	-2889	-3706	-2748	-2696	-1015	1658	3814	3636	1220	4866
984	-2855	-2691	-3313	-2435	-3429	-3470	-2853	-3686	-2706	-2680	-998	1738	3796	3613	1209	4849
985	-2865	-2701	-3328	-2457	-3409	-3370	-2810	-3670	-2712	-2686	-992	1819	3768	3584	1199	4885
986	-2901	-2731	-3337	-2486	-3375	-3280	-2772	-3675	-2694	-2664	-969	1933	3718	3556	1178	4940
987	-2911	-2732	-3345	-2493	-3336	-3174	-2730	-3684	-2657	-2640	-986	2078	3685	3536	1172	4992
988	-2873	-2710	-3340	-2464	-3303	-3048	-2669	-3662	-2609	-2574	-892	2299	3632	3523	1166	5039
989	-2853	-2696	-3333	-2459	-3267	-2904	-2607	-3613	-2567	-2491	-765	2561	3620	3500	1158	5126
990	-2853	-2695	-3326	-2444	-3226	-2793	-2556	-3572	-2533	-2371	-568	3009	3599	3463	1132	5169
991	-2894	-2724	-3325	-2482	-3201	-2720	-2517	-3579	-2511	-2230	-325	3598	3589	3409	1101	5215
992	-2873	-2707	-3328	-2468	-3171	-2606	-2462	-3573	-2467	-2083	-62	4260	3622	3378	1085	5277
993	-2852	-2686	-3318	-2434	-3139	-2497	-2398	-3529	-2417	-1863	329	5227	3696	3358	1070	5320
994	-2857	-2694	-3325	-2453	-3111	-2426	-2356	-3515	-2385	-1599	859	6427	3791	3324	1051	5348
995	-2885	-2704	-3346	-2479	-3108	-2357	-2309	-3486	-2340	-1311	1482	7887	3976	3305	1014	5387
996	-2929	-2740	-3356	-2522	-3097	-2290	-2281	-3523	-2319	-1023	2088	9402	4228	3289	990	5444
997	-2892	-2697	-3349	-2495	-3071	-2191	-2236	-3508	-2262	-674	2901	11328	4551	3290	1010	5504
998	-2875	-2692	-3354	-2476	-3060	-2116	-2190	-3465	-2208	-294	3823	13509	4893	3309	1047	5561
999	-2896	-2705	-3351	-2481	-3058	-2074	-2152	-3445	-2191	79	4746	15660	5338	3343	1109	5615
1000	-2900	-2726	-3380	-2499	-3036	-2033	-2123	-3456	-2162	498	5848	18354	5862	3378	1128	5696
1001	-2934	-2743	-3376	-2529	-3028	-1997	-2104	-3494	-2161	963	7018	21049	6391	3436	1158	5796
1002	-2880	-2721	-3351	-2487	-3023	-1943	-2077	-3479	-2116	1400	8257	23953	7036	3552	1234	5929
1003	-2866	-2695	-3354	-2477	-3030	-1897	-2049	-3443	-2080	1779	9411	26601	7724	3672	1354	6060
1004	-2878	-2717	-3377	-2498	-3039	-1923	-2056	-3439	-2063	2221	10727	29614	8428	3809	1478	6193
1005	-2919	-2734	-3387	-2526	-3049	-1932	-2063	-3455	-2083	2635	12011	32614	9065	3930	1595	6378
1006	-2964	-2755	-3381	-2556	-3066	-1931	-2071	-3514	-2098	2997	13225	35530	9789	4086	1760	6640
1007	-2874	-2710	-3359	-2497	-3058	-1924	-2059	-3503	-2086	3311	14290	38040	10520	4294	1961	6923
1008	-2850	-2695	-3362	-2473	-3071	-1944	-2060	-3464	-2057	3617	15451	40690	11159	4467	2183	7202
1009	-2853	-2696	-3365	-2477	-3100	-1986	-2073	-3447	-2074	3878	16383	43110	11824	4668	2411	7532
1010	-2881	-2722	-3372	-2514	-3118	-2036	-2100	-3481	-2098	4077	17275	45100	12441	4897	2633	7879
1011	-2896	-2731	-3382	-2516	-3148	-2084	-2125	-3500	-2149	4209	18168	47020	13026	5115	2912	8300
1012	-2867	-2718	-3386	-2480	-3154	-2124	-2142	-3486	-2147	4295	18846	48640	13471	5309	3171	8693
1013	-2881	-2709	-3400	-2506	-3185	-2215	-2176	-3487	-2192	4337	19380	49950	13919	5489	3469	9161
1014	-2897	-2721	-3393	-2510	-3235	-2292	-2222	-3521	-2216	4319	19743	50880	14277	5684	3766	9636
1015	-2955	-2760	-3415	-2555	-3272	-2380	-2272	-3573	-2270	4266	19975	51600	14529	5847	4017	10079
1016	-2930	-2741	-3419	-2518	-3296	-2451	-2294	-3595	-2329	4175	20013	52030	14739	6019	4316	10629
1017	-2901	-2736	-3412	-2498	-3315	-2517	-2338	-3606	-2357	4059	19970	52170	14866	6182	4619	11119
1018	-2912	-2736	-3413	-2514	-3355	-2608	-2383	-3619	-2410	3894	19843	52020	14948	6298	4881	11604
1019	-2937	-2746	-3414	-2537	-3375	-2707	-2417	-3628	-2448	3708	19593	51610	14937	6406	5136	12058
1020	-2967	-2777	-3415	-2587	-3432	-2816	-2465	-3679	-2508	3486	19181	50970	14882	6478	5366	12565
1021	-2949	-2772	-3434	-2552	-3453	-2884	-2520	-3723	-2569	3231	18740	50230	14759	6556	5579	13039
1022	-2940	-2752	-3466	-2528	-3472	-2963	-2564	-3695	-2596	2932	18189	49200	14553	6599	5783	13470
1023	-2974	-2772	-3457	-2562	-3499	-3056	-2617	-3743	-2651	2661	17578	48010	14323	6600	5941	13810
1024	-2985	-2784	-3459	-2583	-3541	-3163	-2662	-3766	-2704	2388	16969	46810	14013	6616	6072	14206
1025	-3013	-2815	-3466	-2595	-3568	-3240	-2711	-3804	-2770	2096	16209	45390	13690	6600	6175	14574
1026	-2956	-2779	-3491	-2551	-3571	-3312	-2734	-3796	-2797	1804	15489	43850	13367	6569	6239	14858
1027	-2959	-2769	-3485	-2540	-3607	-3397	-2754	-3788	-2832	1473	14732	42240	12962	6517	6285	15105
1028	-2966	-2779	-3497	-2544	-3661	-3490	-2809	-3798	-2862	1223	13966	40790	12532	6438	6300	15290
1029	-2983	-2818	-3502	-2570	-3689	-3564	-2870	-3816	-2909	935	13201	39110	12083	6311	6277	15409
1030	-3041	-2844	-3523	-2611	-3726	-3631	-2915	-3893	-2954	628	12359	37410	11667	6193	6243	15507
1031	-3008	-2815	-3526	-2590	-3738	-3705	-2954	-3895	-2986	365	11656	35890	11213	6076	6208	15568
1032	-3010	-2830	-3524	-2582	-3786	-3787	-2978	-3917	-3008	90	10898	34200	10731	5962	6110	15584
1033	-3022	-2833	-3536	-2609	-3808	-3849	-3029	-3924	-3063	-187	10150	32551	10312	5835	6008	15557
1034	-3064	-2861	-3551	-2644	-3829	-3928	-3068	-3951	-3122	-427	9380	30915	9827	5684	5887	15450
1035	-3050	-2844	-3552	-2646	-3851	-3979	-3098	-4010	-3167	-661	8721	29512	9376	5525	5757	15352
1036	-3013	-2825	-3542	-2613	-3844	-4037	-3120	-3967	-3159	-894	8027	27938	8922	5370	5612	15203
1037	-3018	-2833	-3544	-2640	-3867	-4098	-3131	-3970	-3185	-1109	7362	26434	8523	5220	5479	15066
1038	-3029	-2835	-3541	-2637	-3886	-4143	-3171	-4007	-3221	-1325	6736	24992	8085	5075	5316	14885
1039	-3068	-2871	-3555	-2683	-3919	-4215	-3214	-4043	-3271	-1505	6168	23761	7653	4936	5148	14706
1040	-3049	-2866	-3556	-2688	-3926	-4249	-3234	-4060	-3301	-1712	5558	22401	7292	4798	4996	14516
1041	-3021	-2859	-3563	-2670	-3936	-4286	-3251	-4068	-3304	-1894	5011	21123	6904	4629	4828	14286
1042	-3022	-2859	-3568	-2672	-3952	-4323	-3264	-4071	-3319	-2019	4530	20012	6527	4501	4673	14065
1043	-3008	-2851	-3560	-2649	-3959	-4366	-3285	-4076	-3350	-2161	4034	18857	6174	4358	4518	13816
1044	-3038	-2874	-3578	-2684	-3970	-4416	-3314	-4088	-3371	-2309	3526	17730	5879	4246	4366	13590
1045	-2994	-2851	-3593	-2648	-3968	-4443	-3332	-4087	-3373	-2448	3084	16680	5566	4135	4220	13364
1046	-2978	-2831	-3578	-2636	-3976	-4466	-3338	-4048	-3367	-2587	2753	15787	5263	4021	4073	13108
1047	-3006	-2825	-3582	-2635	-3988	-4508	-3370	-4072	-3387	-2710	2376	14838	4988	3902	3908	12856
1048	-3027	-2860	-3583	-2655	-4001	-4554	-3391	-4088	-3399	-2833	1998	14006	4747	3803	3753	12627
1049	-3060	-2884	-3582	-2704	-4034	-4587	-3403	-4128	-3443	-2938	1679	13173	4489	3714	3613	12373
1050	-3017	-2840	-3590	-2661	-4039	-4600	-3430	-4123	-3431	-3050	1318	12386	4244	3631	3498	12156
1051	-3003	-2831	-3565	-2652	-4056	-4628	-3431	-4116	-3429	-3144	1005	11631	4069	3578	3386	11946
1052	-3007	-2847	-3573	-2669	-4068	-4651	-3444	-4125	-3454	-3228	739	10934	3852	3511	3253	11703
1053	-3030	-2858	-3598	-2678	-4085	-4678	-3459	-4127	-3466	-3291	499	10346	3672	3452	3147	11482
1054	-3041	-2866	-3600	-2700	-4088	-4698	-3477	-4182	-3497	-3373	214	9715	3517	3406	3039	11337
1055	-2983	-2827	-3578	-2658	-4062	-4725	-3486	-4171	-3483	-3451	-19	9132	3400	3376	2962	11194
1056	-2998	-2837	-3580	-2655	-4085	-4753	-3485	-4136	-3477	-3520	-204	8660	3277	3357	2908	11038
1057	-3012	-2819	-3579	-2668	-4104	-4777	-3496	-4146	-3496	-3597	-420	8151	3169	3347	2870	10867
1058	-3045	-2857	-3583	-2721	-4132	-4792	-3517	-4174	-3508	-3636	-643	7691	3075	3369	2826	10735
1059	-3059	-2870	-3602	-2728	-4123	-4802	-3528	-4220	-3537	-3724	-840	7261	2990	3394	2805	10613
1060	-2990	-2824	-3584	-2668	-4122	-4803	-3523	-4180	-3526	-3754	-991	6892	2957	3454	2808	10522
1061	-2974	-2823	-3566	-2634	-4118	-4825	-3534	-4141	-3495	-3792	-1124	6501	2943	3519	2815	10410
1062	-2977	-2826	-3570	-2647	-4131	-4845	-3539	-4145	-3496	-3820	-1259	6126	2910	3599	2838	10290
1063	-3041	-2850	-3567	-2687	-4157	-4872	-3556	-4182	-3509	-3851	-1397	5802	2879	3694	2851	10209
1064	-3021	-2837	-3571	-2666	-4146	-4863	-3567	-4194	-3498	-3884	-1512	5526	2880	3836	2888	10164
1065	-2973	-2809	-3576	-2644	-4169	-4880	-3573	-4172	-3481	-3897	-1598	5267	2892	3977	2940	10104
1066	-2990	-2831	-3574	-2646	-4177	-4893	-3600	-4169	-3494	-3937	-1691	5015	2895	4143	3017	10033
1067	-2997	-2841	-3580	-2679	-4199	-4923	-3601	-4177	-3512	-3951	-1748	4786	2904	4317	3108	9976
1068	-3059	-2864	-3596	-2731	-4220	-4962	-3616	-4211	-3558	-3947	-1847	4543	2926	4528	3236	9949
1069	-3021	-2826	-3590	-2687	-4218	-4954	-3607	-4214	-3526	-3949	-1936	4313	2965	4742	3362	9952
1070	-2992	-2815	-3573	-2662	-4217	-4954	-3593	-4191	-3498	-3953	-1991	4088	2989	5015	3506	9931
1071	-2989	-2817	-3585	-2673	-4223	-4965	-3609	-4189	-3499	-3936	-2027	3908	3030	5308	3670	9956
1072	-3006	-2834	-3587	-2682	-4222	-5004	-3620	-4203	-3502	-3936	-2082	3725	3056	5597	3864	9988
1073	-3030	-2846	-3598	-2710	-4240	-5014	-3636	-4244	-3531	-3925	-2168	3518	3079	5869	4031	10028
1074	-2993	-2836	-3576	-2670	-4226	-5000	-3637	-4242	-3505	-3895	-2202	3331	3137	6215	4272	10061
1075	-3005	-2838	-3564	-2678	-4226	-5011	-3640	-4229	-3499	-3891	-2220	3193	3167	6559	4514	10110
1076	-3041	-2850	-3590	-2702	-4249	-5023	-3657	-4240	-3526	-3850	-2245	3027	3193	6878	4729	10171
1077	-3030	-2850	-3581	-2705	-4252	-5029	-3656	-4272	-3525	-3778	-2249	2875	3208	7241	4995	10270
1078	-3031	-2854	-3583	-2699	-4241	-5034	-3661	-4265	-3518	-3762	-2262	2755	3252	7604	5276	10387
1079	-2955	-2822	-3589	-2670	-4228	-5010	-3656	-4232	-3488	-3729	-2235	2614	3290	7983	5574	10472
1080	-2959	-2799	-3598	-2665	-4238	-5016	-3655	-4220	-3470	-3669	-2162	2494	3304	8322	5835	10580
1081	-2970	-2807	-3585	-2670	-4255	-5037	-3678	-4209	-3468	-3605	-2108	2412	3311	8636	6107	10693
1082	-3023	-2850	-3589	-2704	-4269	-5062	-3701	-4232	-3487	-3506	-2051	2312	3304	9001	6405	10817
1083	-3010	-2844	-3600	-2689	-4277	-5072	-3701	-4259	-3476	-3427	-2019	2224	3352	9279	6641	10923
1084	-2982	-2828	-3584	-2662	-4277	-5078	-3705	-4245	-3454	-3335	-1972	2143	3343	9573	6910	11038
1085	-2992	-2821	-3588	-2671	-4288	-5081	-3707	-4222	-3454	-3257	-1877	2083	3345	9851	7190	11148
1086	-3017	-2824	-3589	-2682	-4304	-5080	-3718	-4241	-3468	-3183	-1776	2013	3332	10123	7415	11273
1087	-3061	-2862	-3601	-2732	-4308	-5113	-3726	-4283	-3485	-3070	-1710	1970	3308	10305	7616	11396
1088	-3029	-2850	-3619	-2705	-4313	-5126	-3725	-4294	-3485	-2976	-1630	1926	3310	10513	7837	11523
1089	-2988	-2824	-3604	-2673	-4291	-5106	-3736	-4264	-3449	-2886	-1500	1904	3263	10681	8028	11662
1090	-3005	-2821	-3602	-2675	-4294	-5133	-3731	-4272	-3440	-2753	-1326	1889	3242	10801	8162	11730
1091	-3017	-2823	-3608	-2689	-4304	-5145	-3739	-4268	-3443	-2623	-1197	1855	3205	10889	8297	11825
1092	-3058	-2866	-3610	-2748	-4343	-5170	-3752	-4321	-3469	-2508	-1110	1832	3158	10940	8421	11926
1093	-3018	-2838	-3623	-2716	-4331	-5155	-3754	-4340	-3462	-2380	-1030	1819	3117	10984	8509	12048
1094	-2969	-2817	-3608	-2668	-4324	-5162	-3752	-4301	-3427	-2247	-899	1794	3088	10995	8592	12168
1095	-2980	-2809	-3624	-2663	-4340	-5173	-3752	-4284	-3414	-2120	-754	1807	3029	10966	8674	12257
1096	-3004	-2832	-3616	-2685	-4338	-5182	-3765	-4278	-3416	-2021	-625	1815	2965	10905	8702	12379
1097	-3038	-2851	-3621	-2719	-4343	-5193	-3767	-4332	-3440	-1906	-510	1805	2879	10788	8701	12475
1098	-3008	-2831	-3613	-2684	-4339	-5195	-3781	-4312	-3407	-1811	-369	1815	2822	10683	8671	12544
1099	-2996	-2831	-3616	-2680	-4339	-5207	-3777	-4316	-3400	-1704	-224	1825	2739	10537	8597	12582
1100	-3016	-2841	-3628	-2699	-4341	-5206	-3789	-4308	-3412	-1588	-96	1847	2668	10353	8524	12615
1101	-3059	-2863	-3609	-2720	-4367	-5216	-3791	-4348	-3422	-1478	3	1838	2602	10181	8449	12633
1102	-3057	-2864	-3612	-2732	-4356	-5229	-3808	-4385	-3431	-1380	74	1821	2529	9984	8333	12660
1103	-3017	-2838	-3631	-2690	-4350	-5236	-3782	-4353	-3394	-1283	175	1835	2437	9760	8221	12679
1104	-3010	-2822	-3627	-2690	-4346	-5239	-3785	-4332	-3378	-1214	289	1817	2337	9531	8090	12683
1105	-3026	-2838	-3636	-2701	-4367	-5244	-3796	-4340	-3383	-1149	392	1824	2266	9306	7929	12708
1106	-3057	-2867	-3622	-2739	-4382	-5249	-3812	-4390	-3380	-1064	464	1812	2182	9061	7769	12724
1107	-3066	-2864	-3652	-2724	-4372	-5260	-3810	-4404	-3393	-977	492	1783	2106	8812	7608	12721
1108	-3029	-2843	-3652	-2691	-4364	-5254	-3811	-4356	-3366	-899	571	1768	2039	8592	7438	12713
1109	-3050	-2854	-3658	-2729	-4386	-5269	-3817	-4368	-3357	-814	637	1771	1956	8336	7266	12722
1110	-3057	-2873	-3656	-2743	-4384	-5250	-3823	-4391	-3351	-743	681	1749	1870	8087	7083	12720
1111	-3077	-2885	-3683	-2760	-4392	-5249	-3818	-4412	-3343	-657	696	1727	1796	7853	6882	12718
1112	-3004	-2854	-3678	-2714	-4376	-5233	-3817	-4394	-3311	-569	761	1717	1733	7636	6722	12736
1113	-2983	-2825	-3666	-2692	-4378	-5253	-3822	-4357	-3272	-451	845	1680	1641	7375	6553	12749
1114	-3011	-2825	-3666	-2699	-4390	-5264	-3819	-4328	-3236	-348	947	1685	1562	7157	6372	12732
1115	-3021	-2854	-3671	-2721	-4378	-5276	-3819	-4363	-3222	-208	1050	1669	1483	6936	6217	12699
1116	-3074	-2876	-3681	-2763	-4416	-5306	-3827	-4397	-3205	-64	1129	1665	1418	6713	6042	12690
1117	-3039	-2853	-3674	-2735	-4401	-5281	-3828	-4370	-3146	79	1220	1671	1370	6475	5884	12682
1118	-3033	-2845	-3680	-2714	-4396	-5297	-3824	-4344	-3076	249	1326	1698	1320	6272	5732	12662
1119	-3049	-2861	-3685	-2715	-4409	-5322	-3837	-4339	-3037	445	1460	1716	1251	6082	5575	12632
1120	-3065	-2883	-3698	-2762	-4423	-5326	-3853	-4338	-2997	644	1591	1714	1189	5895	5431	12637
1121	-3083	-2890	-3702	-2773	-4439	-5340	-3854	-4374	-2954	863	1710	1743	1138	5673	5274	12633
1122	-3047	-2863	-3698	-2722	-4430	-5307	-3845	-4354	-2882	1128	1907	1779	1121	5553	5142	12631
1123	-3046	-2861	-3708	-2716	-4439	-5321	-3846	-4338	-2797	1401	2100	1831	1087	5391	5009	12595
1124	-3053	-2864	-3712	-2737	-4454	-5340	-3850	-4340	-2737	1642	2294	1909	1053	5249	4890	12558
1125	-3095	-2896	-3716	-2791	-4469	-5365	-3876	-4374	-2687	1957	2505	1996	1025	5086	4756	12554
1126	-3116	-2911	-3715	-2812	-4466	-5355	-3877	-4410	-2638	2282	2702	2065	1011	4963	4671	12603
1127	-3045	-2864	-3722	-2751	-4452	-5344	-3861	-4381	-2539	2640	2965	2174	1024	4851	4584	12615
1128	-3039	-2863	-3721	-2743	-4459	-5350	-3856	-4329	-2466	2965	3228	2297	1032	4739	4502	12616
1129	-3043	-2868	-3719	-2743	-4447	-5366	-3859	-4312	-2391	3327	3540	2449	1041	4620	4416	12623
1130	-3090	-2906	-3724	-2778	-4472	-5386	-3877	-4325	-2322	3704	3858	2615	1057	4530	4347	12670
1131	-3067	-2888	-3724	-2752	-4475	-5384	-3887	-4343	-2250	4005	4118	2767	1087	4435	4290	12693
1132	-3046	-2855	-3709	-2731	-4471	-5376	-3883	-4320	-2163	4371	4442	2927	1124	4356	4232	12721
1133	-3066	-2860	-3713	-2751	-4472	-5385	-3885	-4316	-2116	4732	4773	3103	1143	4278	4195	12739
1134	-3091	-2879	-3701	-2770	-4490	-5410	-3898	-4341	-2073	5045	5089	3289	1197	4220	4139	12787
1135	-3134	-2909	-3728	-2795	-4496	-5431	-3907	-4366	-2055	5344	5362	3450	1241	4149	4068	12865
1136	-3085	-2877	-3734	-2783	-4498	-5396	-3908	-4357	-1997	5663	5654	3617	1305	4096	4050	12921
1137	-3060	-2883	-3724	-2766	-4509	-5415	-3900	-4323	-1937	5928	5965	3795	1381	4064	4051	12951
1138	-3069	-2877	-3727	-2776	-4514	-5428	-3905	-4335	-1907	6151	6198	3957	1446	4033	4040	13018
1139	-3094	-2887	-3741	-2800	-4513	-5430	-3906	-4337	-1898	6389	6465	4119	1528	3976	4015	13092
1140	-3130	-2911	-3763	-2824	-4513	-5438	-3911	-4367	-1881	6607	6657	4269	1607	3935	4008	13188
1141	-3090	-2888	-3757	-2792	-4508	-5410	-3896	-4372	-1857	6769	6849	4427	1694	3917	4013	13326
1142	-3103	-2901	-3763	-2800	-4522	-5417	-3906	-4375	-1870	6870	6998	4567	1778	3902	4024	13423
1143	-3096	-2899	-3777	-2808	-4526	-5412	-3905	-4392	-1871	6954	7124	4682	1868	3894	4032	13537
1144	-3100	-2933	-3760	-2807	-4513	-5403	-3907	-4379	-1884	7001	7213	4786	1945	3903	4046	13646
1145	-3112	-2926	-3757	-2816	-4508	-5407	-3912	-4400	-1896	7011	7258	4861	2058	3887	4075	13780
1146	-3044	-2879	-3751	-2766	-4507	-5384	-3911	-4350	-1888	6999	7326	4956	2162	3904	4113	13902
1147	-3040	-2877	-3743	-2755	-4520	-5388	-3896	-4344	-1908	6944	7345	5028	2255	3924	4132	14004
1148	-3068	-2877	-3759	-2759	-4527	-5407	-3913	-4362	-1950	6852	7349	5104	2345	3940	4155	14150
1149	-3117	-2918	-3763	-2823	-4543	-5425	-3923	-4383	-2016	6725	7314	5162	2449	3939	4188	14288
1150	-3102	-2902	-3783	-2807	-4526	-5417	-3929	-4410	-2044	6572	7239	5176	2572	3956	4236	14402
1151	-3048	-2890	-3770	-2793	-4519	-5419	-3909	-4392	-2065	6393	7160	5195	2688	3987	4247	14513
1152	-3075	-2899	-3763	-2783	-4543	-5425	-3914	-4382	-2118	6208	7045	5204	2843	4017	4249	14620
1153	-3087	-2898	-3745	-2812	-4558	-5431	-3910	-4398	-2185	5994	6879	5208	2998	4028	4288	14719
1154	-3136	-2940	-3777	-2845	-4559	-5446	-3936	-4441	-2260	5722	6663	5206	3138	4037	4317	14869
1155	-3104	-2896	-3775	-2808	-4550	-5423	-3924	-4452	-2295	5477	6460	5207	3276	4073	4374	14973
1156	-3086	-2891	-3775	-2781	-4556	-5410	-3912	-4431	-2328	5237	6303	5203	3466	4127	4422	15081
1157	-3098	-2894	-3771	-2793	-4543	-5420	-3916	-4438	-2389	4932	6101	5196	3687	4168	4470	15176
1158	-3144	-2928	-3783	-2836	-4556	-5429	-3923	-4470	-2471	4631	5860	5208	3906	4222	4522	15242
1159	-3157	-2946	-3790	-2859	-4562	-5439	-3919	-4521	-2542	4331	5555	5195	4154	4298	4575	15345
1160	-3088	-2905	-3784	-2791	-4540	-5416	-3923	-4467	-2560	4091	5333	5195	4451	4390	4653	15453
1161	-3064	-2895	-3768	-2768	-4535	-5418	-3891	-4429	-2605	3787	5116	5222	4774	4500	4719	15554
1162	-3067	-2898	-3772	-2780	-4554	-5425	-3905	-4422	-2644	3477	4890	5256	5091	4604	4780	15625
1163	-3101	-2905	-3776	-2802	-4572	-5443	-3909	-4442	-2690	3211	4699	5322	5436	4695	4868	15711
1164	-3143	-2931	-3796	-2844	-4570	-5447	-3934	-4490	-2766	2947	4449	5376	5839	4820	4946	15796
1165	-3102	-2907	-3797	-2806	-4563	-5427	-3929	-4473	-2779	2668	4240	5470	6215	4944	5005	15873
1166	-3115	-2901	-3793	-2798	-4565	-5431	-3919	-4441	-2836	2403	4048	5572	6648	5093	5076	15964
1167	-3129	-2912	-3782	-2817	-4567	-5445	-3919	-4447	-2878	2167	3852	5668	7107	5246	5211	16046
1168	-3169	-2945	-3785	-2845	-4586	-5453	-3946	-4491	-2939	1920	3629	5786	7589	5436	5335	16122
1169	-3147	-2940	-3807	-2838	-4584	-5442	-3933	-4531	-2977	1684	3408	5936	8034	5604	5475	16230
1170	-3103	-2914	-3823	-2814	-4590	-5430	-3914	-4505	-2987	1495	3255	6057	8566	5817	5638	16311
1171	-3117	-2921	-3802	-2812	-4603	-5425	-3907	-4493	-3018	1286	3114	6209	9084	6030	5796	16380
1172	-3137	-2920	-3823	-2826	-4590	-5431	-3923	-4502	-3068	1071	2943	6363	9556	6229	5924	16366
1173	-3190	-2969	-3827	-2873	-4610	-5459	-3924	-4550	-3129	882	2774	6536	10101	6427	6075	16351
1174	-3178	-2963	-3829	-2879	-4606	-5445	-3921	-4579	-3149	720	2631	6661	10634	6656	6267	16527
1175	-3130	-2935	-3818	-2843	-4575	-5426	-3910	-4560	-3163	553	2492	6807	11183	6914	6443	16657
1176	-3091	-2914	-3802	-2814	-4578	-5420	-3902	-4522	-3169	423	2366	6959	11656	7122	6636	16790
1177	-3104	-2926	-3819	-2817	-4579	-5416	-3899	-4508	-3185	272	2265	7092	12170	7389	6883	16921
1178	-3132	-2942	-3821	-2856	-4587	-5426	-3891	-4543	-3233	107	2156	7256	12647	7625	7083	17064
1179	-3124	-2908	-3831	-2810	-4581	-5412	-3872	-4533	-3246	-41	2075	7398	13110	7869	7309	17224
1180	-3103	-2903	-3831	-2811	-4590	-5418	-3879	-4493	-3262	-179	2000	7518	13474	8077	7517	17369
1181	-3114	-2915	-3833	-2828	-4591	-5445	-3891	-4512	-3297	-276	1952	7617	13835	8289	7740	17496
1182	-3134	-2938	-3838	-2848	-4593	-5444	-3902	-4531	-3326	-411	1885	7711	14182	8494	7936	17633
1183	-3166	-2955	-3842	-2882	-4614	-5450	-3913	-4566	-3361	-507	1764	7762	14440	8660	8070	17765
1184	-3112	-2936	-3833	-2841	-4608	-5429	-3904	-4556	-3355	-646	1655	7812	14705	8837	8234	17962
1185	-3116	-2928	-3830	-2836	-4607	-5418	-3910	-4524	-3366	-742	1577	7863	14927	8995	8417	18133
1186	-3140	-2936	-3831	-2860	-4625	-5419	-3910	-4515	-3394	-854	1457	7856	15087	9133	8591	18254
1187	-3177	-2966	-3832	-2889	-4628	-5430	-3904	-4553	-3414	-957	1383	7823	15180	9216	8688	18351
1188	-3161	-2959	-3835	-2874	-4621	-5434	-3902	-4592	-3445	-1052	1270	7753	15224	9305	8804	18513
1189	-3140	-2937	-3849	-2854	-4624	-5436	-3888	-4549	-3451	-1142	1164	7672	15247	9381	8898	18618
1190	-3149	-2951	-3849	-2869	-4624	-5423	-3889	-4574	-3487	-1229	1069	7574	15215	9424	8970	18728
1191	-3143	-2944	-3834	-2853	-4624	-5414	-3881	-4579	-3494	-1357	972	7462	15140	9452	9054	18864
1192	-3183	-2968	-3840	-2884	-4635	-5420	-3896	-4581	-3522	-1444	867	7356	15030	9457	9124	18979
1193	-3150	-2948	-3856	-2868	-4630	-5399	-3880	-4577	-3535	-1529	743	7190	14867	9458	9198	19040
1194	-3104	-2927	-3858	-2840	-4627	-5402	-3870	-4564	-3518	-1639	649	7029	14673	9439	9239	19082
1195	-3133	-2929	-3864	-2852	-4635	-5416	-3856	-4556	-3538	-1702	576	6868	14434	9375	9228	19146
1196	-3150	-2944	-3859	-2864	-4648	-5431	-3863	-4551	-3556	-1807	475	6678	14158	9285	9194	19183
1197	-3202	-2974	-3872	-2906	-4660	-5433	-3871	-4593	-3609	-1913	313	6456	13872	9164	9137	19192
1198	-3156	-2946	-3868	-2861	-4646	-5410	-3863	-4601	-3606	-2017	191	6232	13546	9054	9103	19186
1199	-3146	-2945	-3864	-2853	-4647	-5402	-3869	-4578	-3606	-2106	78	6010	13197	8922	9050	19201
1200	-3161	-2947	-3867	-2869	-4648	-5420	-3871	-4579	-3623	-2219	-41	5781	12812	8773	8947	19187
1201	-3189	-2955	-3882	-2895	-4669	-5432	-3866	-4571	-3668	-2317	-164	5525	12471	8637	8869	19154
1202	-3209	-2980	-3888	-2934	-4670	-5428	-3862	-4618	-3704	-2408	-296	5278	12086	8463	8771	19117
1203	-3162	-2962	-3894	-2879	-4660	-5397	-3867	-4590	-3697	-2520	-458	5020	11703	8317	8673	19075
1204	-3151	-2957	-3878	-2876	-4661	-5386	-3859	-4573	-3706	-2589	-573	4763	11279	8146	8556	18995
1205	-3185	-2979	-3895	-2915	-4668	-5416	-3872	-4590	-3739	-2676	-715	4500	10884	7962	8431	18927
1206	-3199	-3009	-3894	-2937	-4683	-5414	-3863	-4629	-3764	-2745	-863	4271	10469	7748	8302	18876
1207	-3179	-2995	-3895	-2911	-4663	-5388	-3845	-4646	-3765	-2851	-1016	3991	10069	7557	8164	18822
1208	-3127	-2941	-3869	-2862	-4648	-5375	-3846	-4596	-3741	-2951	-1133	3721	9707	7397	8067	18736
1209	-3139	-2947	-3883	-2859	-4657	-5363	-3839	-4576	-3753	-3025	-1222	3496	9294	7209	7920	18629
1210	-3140	-2950	-3886	-2874	-4654	-5382	-3837	-4568	-3760	-3105	-1334	3248	8880	7021	7779	18532
1211	-3190	-2987	-3904	-2924	-4671	-5425	-3837	-4600	-3804	-3211	-1473	2993	8465	6808	7609	18431
1212	-3171	-2975	-3910	-2914	-4680	-5417	-3829	-4608	-3821	-3280	-1604	2751	8128	6630	7460	18365
1213	-3133	-2957	-3899	-2881	-4680	-5412	-3827	-4596	-3805	-3343	-1688	2544	7746	6440	7296	18246
1214	-3139	-2965	-3914	-2887	-4703	-5422	-3824	-4587	-3823	-3409	-1773	2333	7375	6244	7145	18097
1215	-3182	-2967	-3913	-2897	-4703	-5434	-3834	-4606	-3838	-3473	-1877	2105	7036	6080	6990	17957
1216	-3239	-2993	-3906	-2935	-4715	-5449	-3863	-4660	-3881	-3553	-2029	1902	6683	5908	6799	17826
1217	-3197	-2981	-3910	-2896	-4700	-5431	-3858	-4638	-3865	-3644	-2140	1707	6352	5746	6644	17733
1218	-3170	-2953	-3909	-2883	-4697	-5430	-3868	-4620	-3872	-3696	-2221	1500	6006	5574	6497	17629
1219	-3186	-2956	-3917	-2887	-4697	-5445	-3877	-4615	-3892	-3765	-2305	1320	5716	5442	6347	17512
1220	-3195	-2978	-3916	-2913	-4725	-5458	-3884	-4630	-3911	-3799	-2377	1165	5419	5284	6201	17336
1221	-3247	-3016	-3931	-2971	-4720	-5470	-3880	-4704	-3947	-3850	-2523	989	5138	5135	6060	17247
1222	-3166	-2979	-3932	-2907	-4702	-5461	-3872	-4683	-3917	-3909	-2617	804	4885	5005	5960	17158
1223	-3147	-2957	-3932	-2872	-4697	-5467	-3859	-4637	-3902	-3965	-2661	627	4617	4868	5812	17010
1224	-3146	-2956	-3918	-2884	-4722	-5478	-3874	-4633	-3921	-4004	-2705	483	4346	4730	5681	16884
1225	-3188	-2986	-3916	-2926	-4729	-5494	-3896	-4639	-3940	-4063	-2759	339	4100	4592	5530	16760
1226	-3216	-2997	-3938	-2939	-4725	-5470	-3888	-4669	-3972	-4110	-2857	192	3892	4491	5409	16671
1227	-3165	-2967	-3936	-2903	-4723	-5482	-3895	-4650	-3952	-4150	-2915	77	3678	4386	5290	16583
1228	-3184	-2964	-3922	-2898	-4733	-5500	-3897	-4640	-3952	-4185	-2946	-41	3460	4270	5168	16444
1229	-3199	-2975	-3933	-2922	-4744	-5513	-3916	-4670	-3970	-4242	-2998	-161	3221	4169	5072	16335
1230	-3254	-3017	-3931	-2961	-4757	-5540	-3938	-4697	-3983	-4273	-3095	-310	3055	4092	4986	16244
1231	-3233	-2994	-3948	-2954	-4759	-5530	-3939	-4710	-4000	-4311	-3176	-426	2869	3976	4906	16167
1232	-3191	-2973	-3941	-2928	-4746	-5529	-3935	-4672	-3984	-4357	-3225	-513	2696	3894	4812	16078
1233	-3178	-2975	-3939	-2936	-4763	-5540	-3950	-4671	-3987	-4397	-3269	-608	2541	3824	4734	16005
1234	-3192	-2979	-3956	-2940	-4767	-5560	-3955	-4671	-3989	-4440	-3315	-698	2370	3750	4652	15904
1235	-3251	-3017	-3972	-2986	-4791	-5588	-3971	-4715	-4028	-4456	-3388	-818	2219	3656	4570	15852
1236	-3231	-3013	-3973	-2959	-4772	-5600	-3982	-4765	-4040	-4502	-3459	-926	2070	3593	4477	15796
1237	-3172	-2992	-3962	-2923	-4762	-5593	-3977	-4738	-4022	-4539	-3525	-1026	1958	3549	4431	15773
1238	-3135	-2970	-3958	-2917	-4762	-5589	-3957	-4714	-4000	-4557	-3559	-1124	1830	3483	4401	15714
1239	-3147	-2979	-3952	-2925	-4761	-5580	-3981	-4702	-4008	-4577	-3605	-1198	1696	3442	4367	15651
1240	-3189	-2997	-3966	-2960	-4770	-5591	-3999	-4733	-4025	-4608	-3675	-1302	1597	3407	4342	15637
1241	-3172	-2964	-3958	-2922	-4754	-5595	-3992	-4706	-4006	-4639	-3693	-1375	1491	3362	4321	15601
1242	-3176	-2974	-3958	-2908	-4767	-5605	-3985	-4689	-4015	-4642	-3700	-1444	1383	3305	4301	15579
1243	-3220	-2984	-3964	-2939	-4788	-5624	-3995	-4691	-4028	-4695	-3713	-1517	1283	3258	4270	15547
1244	-3245	-3010	-3977	-2975	-4803	-5668	-4022	-4707	-4038	-4704	-3754	-1562	1170	3229	4216	15522
1245	-3250	-3008	-3984	-2973	-4813	-5670	-4027	-4748	-4038	-4719	-3801	-1626	1080	3184	4177	15494
1246	-3200	-2995	-3970	-2933	-4809	-5668	-4028	-4718	-4027	-4735	-3825	-1701	996	3158	4129	15462
1247	-3190	-2987	-3974	-2932	-4806	-5677	-4034	-4716	-4030	-4741	-3848	-1767	908	3125	4099	15442
1248	-3210	-2984	-3979	-2942	-4820	-5673	-4045	-4714	-4030	-4758	-3877	-1820	826	3076	4072	15419
1249	-3252	-3013	-3971	-2993	-4819	-5691	-4055	-4752	-4055	-4789	-3926	-1864	741	3031	4020	15428
1250	-3251	-3000	-3959	-2973	-4830	-5691	-4050	-4763	-4088	-4827	-3987	-1927	676	3002	4011	15447
1251	-3224	-2997	-3982	-2959	-4826	-5683	-4059	-4778	-4075	-4840	-4020	-1985	613	3000	3996	15447
1252	-3216	-3000	-3983	-2957	-4824	-5704	-4054	-4753	-4065	-4855	-4033	-2042	551	2980	3985	15473
1253	-3190	-2991	-3990	-2940	-4827	-5699	-4058	-4745	-4061	-4854	-4040	-2103	507	2948	3995	15529
1254	-3249	-3017	-3988	-2985	-4836	-5722	-4072	-4796	-4069	-4868	-4063	-2132	439	2920	4026	15562
1255	-3204	-2976	-3986	-2937	-4819	-5716	-4079	-4767	-4045	-4909	-4065	-2162	401	2911	4052	15599
1256	-3197	-2982	-3986	-2915	-4815	-5730	-4076	-4726	-4048	-4903	-4054	-2207	359	2893	4082	15595
1257	-3204	-3000	-4006	-2937	-4831	-5740	-4085	-4742	-4056	-4910	-4064	-2249	311	2887	4103	15601
1258	-3233	-3018	-4002	-2968	-4853	-5747	-4107	-4765	-4067	-4916	-4093	-2280	262	2862	4103	15642
1259	-3268	-3037	-4009	-2999	-4865	-5776	-4118	-4806	-4103	-4932	-4135	-2327	211	2831	4111	15714
1260	-3236	-3010	-4024	-2963	-4865	-5745	-4128	-4819	-4085	-4934	-4168	-2366	165	2819	4141	15808
1261	-3234	-2999	-4004	-2951	-4862	-5757	-4132	-4790	-4084	-4927	-4185	-2404	130	2792	4164	15899
1262	-3248	-3006	-4001	-2958	-4859	-5767	-4136	-4786	-4090	-4998	-4205	-2423	87	2766	4196	15979
1263	-3272	-3025	-4012	-2988	-4873	-5802	-4143	-4840	-4114	-5002	-4213	-2454	54	2740	4232	16068
1264	-3269	-3032	-4018	-2994	-4870	-5805	-4146	-4874	-4124	-5000	-4270	-2479	41	2743	4277	16188
1265	-3248	-3020	-4008	-2975	-4858	-5796	-4163	-4854	-4107	-5006	-4304	-2520	10	2757	4334	16286
1266	-3256	-3020	-4005	-2983	-4867	-5794	-4160	-4873	-4112	-5025	-4318	-2537	-27	2753	4403	16369
1267	-3242	-3019	-4019	-2989	-4864	-5791	-4155	-4866	-4125	-5017	-4353	-2576	-23	2763	4466	16544
1268	-3259	-3031	-4022	-3014	-4874	-5799	-4165	-4885	-4123	-5026	-4377	-2602	-37	2778	4539	16671
1269	-3237	-3015	-4006	-2972	-4860	-5794	-4156	-4886	-4126	-5036	-4389	-2614	-57	2784	4615	16834
1270	-3196	-2995	-4004	-2942	-4850	-5797	-4158	-4854	-4110	-5050	-4347	-2630	-56	2795	4720	16985
1271	-3199	-3004	-3991	-2935	-4862	-5799	-4152	-4828	-4115	-5045	-4299	-2601	-60	2789	4801	17127
1272	-3222	-3018	-4017	-2950	-4874	-5809	-4160	-4843	-4138	-5025	-4284	-2618	-61	2805	4849	17259
1273	-3251	-3045	-4017	-3004	-4885	-5839	-4184	-4888	-4158	-5047	-4287	-2614	-66	2769	4889	17418
1274	-3227	-3018	-4021	-2976	-4884	-5821	-4191	-4892	-4157	-5061	-4295	-2607	-67	2783	4952	17593
1275	-3213	-3010	-4017	-2951	-4897	-5833	-4192	-4874	-4144	-5042	-4277	-2596	-74	2789	5010	17747
1276	-3234	-3032	-4006	-2961	-4878	-5849	-4191	-4870	-4145	-5040	-4243	-2575	-97	2775	5049	17890
1277	-3257	-3033	-4011	-2973	-4897	-5842	-4205	-4882	-4162	-5030	-4235	-2557	-103	2768	5100	18036
1278	-3297	-3052	-4021	-3001	-4896	-5859	-4214	-4946	-4206	-5021	-4257	-2549	-92	2763	5147	18191
1279	-3253	-3018	-4016	-2941	-4874	-5839	-4214	-4918	-4163	-5022	-4236	-2521	-67	2762	5198	18299
1280	-3255	-3031	-3998	-2966	-4896	-5851	-4220	-4917	-4173	-4963	-4219	-2508	-69	2777	5250	18436
1281	-3275	-3042	-3995	-2983	-4898	-5866	-4221	-4945	-4180	-4963	-4217	-2472	-64	2777	5283	18562
1282	-3281	-3045	-4018	-2994	-4886	-5856	-4232	-4952	-4182	-4948	-4195	-2456	-49	2763	5331	18689
1283	-3253	-3038	-4027	-2980	-4873	-5860	-4219	-4956	-4177	-4943	-4190	-2435	-25	2777	5349	18777
1284	-3224	-3013	-4025	-2943	-4876	-5848	-4215	-4929	-4163	-4936	-4158	-2414	-11	2800	5418	18887
1285	-3233	-3021	-4028	-2949	-4887	-5870	-4227	-4916	-4158	-4899	-4091	-2370	13	2789	5457	19000
1286	-3262	-3029	-4035	-2961	-4901	-5869	-4233	-4922	-4164	-4884	-4020	-2317	31	2768	5461	19105
1287	-3293	-3068	-4041	-3009	-4899	-5910	-4252	-4982	-4196	-4864	-4016	-2279	40	2769	5464	19173
1288	-3263	-3056	-4053	-2982	-4902	-5895	-4254	-4973	-4202	-4862	-4005	-2250	76	2753	5444	19220
1289	-3252	-3034	-4057	-2947	-4899	-5891	-4259	-4934	-4169	-4829	-3973	-2207	95	2747	5450	19256
1290	-3263	-3044	-4031	-2966	-4904	-5879	-4251	-4958	-4178	-4791	-3924	-2159	105	2746	5458	19279
1291	-3284	-3053	-4030	-2985	-4891	-5896	-4259	-4970	-4193	-4790	-3897	-2118	115	2744	5462	19286
1292	-3323	-3071	-4040	-3023	-4895	-5900	-4263	-5015	-4202	-4769	-3892	-2073	142	2727	5448	19314
1293	-3276	-3027	-4043	-2987	-4892	-5897	-4254	-5007	-4197	-4736	-3866	-2023	175	2729	5430	19358
1294	-3261	-3025	-4040	-2971	-4895	-5900	-4267	-4990	-4170	-4697	-3804	-1990	218	2727	5424	19340
1295	-3302	-3052	-4038	-3009	-4905	-5884	-4281	-5011	-4194	-4672	-3778	-1946	256	2729	5397	19371
1296	-3308	-3074	-4046	-3025	-4897	-5885	-4281	-5049	-4221	-4671	-3776	-1914	285	2740	5385	19361
1297	-3285	-3075	-4042	-3034	-4893	-5893	-4288	-5052	-4218	-4652	-3785	-1878	328	2739	5377	19384
1298	-3231	-3050	-4042	-2960	-4882	-5868	-4278	-5021	-4183	-4635	-3743	-1833	390	2752	5393	19385
1299	-3219	-3036	-4051	-2942	-4879	-5873	-4265	-4982	-4185	-4597	-3656	-1794	431	2753	5367	19379
1300	-3253	-3037	-4065	-2967	-4881	-5881	-4268	-4978	-4181	-4576	-3585	-1750	449	2751	5339	19350
1301	-3309	-3064	-4055	-3008	-4885	-5896	-4271	-4985	-4172	-4548	-3557	-1705	465	2750	5314	19363
1302	-3286	-3063	-4088	-3006	-4888	-5902	-4273	-5037	-4181	-4538	-3547	-1670	498	2746	5274	19357
1303	-3263	-3040	-4062	-2989	-4879	-5882	-4269	-5016	-4178	-4522	-3491	-1616	525	2758	5241	19308
1304	-3275	-3039	-4067	-2988	-4882	-5880	-4279	-5026	-4181	-4514	-3455	-1570	543	2757	5213	19260
1305	-3300	-3056	-4082	-2999	-4890	-5867	-4286	-5020	-4187	-4501	-3419	-1535	588	2746	5186	19222
1306	-3336	-3088	-4082	-3048	-4902	-5884	-4295	-5050	-4218	-4488	-3433	-1508	632	2734	5115	19164
1307	-3289	-3058	-4062	-3019	-4871	-5869	-4283	-5072	-4211	-4489	-3440	-1481	690	2708	5089	19132
1308	-3257	-3037	-4077	-2993	-4872	-5872	-4279	-5066	-4208	-4451	-3407	-1461	736	2734	5063	19093
1309	-3271	-3067	-4082	-3020	-4870	-5862	-4289	-5075	-4200	-4438	-3372	-1410	765	2726	5054	19043
1310	-3311	-3082	-4081	-3055	-4871	-5867	-4310	-5085	-4226	-4438	-3339	-1388	811	2737	5008	18993
1311	-3327	-3082	-4092	-3059	-4855	-5855	-4303	-5109	-4236	-4439	-3367	-1352	913	2733	4982	18972
1312	-3258	-3049	-4091	-2993	-4853	-5819	-4287	-5080	-4217	-4423	-3355	-1338	964	2757	4971	18925
1313	-3256	-3033	-4094	-2977	-4849	-5817	-4278	-5049	-4203	-4401	-3321	-1300	1029	2805	4956	18873
1314	-3266	-3034	-4099	-2997	-4851	-5813	-4285	-5044	-4202	-4399	-3275	-1237	1102	2816	4957	18829
1315	-3322	-3074	-4113	-3031	-4845	-5808	-4281	-5060	-4220	-4391	-3288	-1188	1204	2827	4930	18777
1316	-3340	-3079	-4121	-3063	-4836	-5812	-4299	-5098	-4258	-4389	-3301	-1204	1318	2861	4905	18736
1317	-3298	-3062	-4128	-3027	-4817	-5794	-4306	-5080	-4245	-4394	-3319	-1170	1445	2900	4911	18675
1318	-3308	-3055	-4121	-3014	-4819	-5781	-4291	-5074	-4229	-4393	-3285	-1120	1587	2934	4910	18633
1319	-3326	-3065	-4121	-3037	-4826	-5767	-4291	-5080	-4249	-4421	-3250	-1077	1719	2987	4925	18609
1320	-3360	-3105	-4108	-3077	-4826	-5772	-4309	-5109	-4255	-4422	-3254	-1029	1899	3059	4927	18588
1321	-3344	-3105	-4119	-3066	-4798	-5752	-4299	-5137	-4268	-4414	-3293	-985	2121	3143	4956	18597
1322	-3308	-3084	-4123	-3028	-4777	-5727	-4292	-5125	-4263	-4442	-3304	-925	2343	3229	5014	18592
1323	-3317	-3083	-4141	-3045	-4768	-5711	-4302	-5115	-4251	-4475	-3318	-871	2595	3327	5089	18552
1324	-3340	-3106	-4136	-3097	-4761	-5707	-4306	-5143	-4287	-4492	-3329	-808	2873	3447	5151	18550
1325	-3364	-3119	-4140	-3123	-4750	-5684	-4310	-5185	-4295	-4495	-3395	-745	3184	3576	5220	18566
1326	-3294	-3078	-4139	-3042	-4730	-5638	-4305	-5156	-4282	-4499	-3410	-676	3496	3736	5317	18623
1327	-3270	-3062	-4140	-3020	-4714	-5600	-4282	-5130	-4275	-4509	-3389	-602	3906	3917	5441	18691
1328	-3275	-3065	-4150	-3023	-4680	-5577	-4270	-5106	-4270	-4521	-3354	-471	4288	4102	5554	18737
1329	-3306	-3089	-4143	-3048	-4676	-5560	-4272	-5113	-4298	-4521	-3369	-359	4662	4285	5664	18782
1330	-3349	-3114	-4163	-3084	-4666	-5561	-4271	-5163	-4327	-4538	-3401	-252	5145	4507	5813	18871
1331	-3318	-3085	-4165	-3044	-4649	-5529	-4253	-5137	-4305	-4564	-3386	-128	5667	4778	5999	18958
1332	-3313	-3072	-4149	-3044	-4630	-5514	-4259	-5115	-4310	-4584	-3372	22	6216	5059	6184	19045
1333	-3333	-3080	-4154	-3039	-4639	-5522	-4278	-5120	-4315	-4598	-3351	205	6719	5333	6383	19136
1334	-3357	-3108	-4152	-3067	-4621	-5473	-4264	-5138	-4340	-4607	-3371	371	7346	5658	6607	19255
1335	-3356	-3126	-4159	-3086	-4610	-5445	-4273	-5179	-4358	-4624	-3422	525	8006	6003	6854	19417
1336	-3315	-3085	-4173	-3032	-4562	-5422	-4254	-5156	-4347	-4648	-3439	733	8686	6365	7143	19586
1337	-3321	-3075	-4155	-3042	-4543	-5392	-4244	-5143	-4347	-4651	-3411	925	9325	6719	7393	19746
1338	-3365	-3103	-4152	-3075	-4530	-5380	-4245	-5176	-4358	-4670	-3378	1125	10067	7130	7684	19929
1339	-3400	-3134	-4174	-3123	-4525	-5340	-4251	-5211	-4395	-4684	-3404	1320	10851	7596	8000	20176
1340	-3331	-3089	-4161	-3073	-4495	-5279	-4227	-5206	-4373	-4726	-3437	1539	11564	8021	8323	20400
1341	-3305	-3076	-4149	-3040	-4472	-5223	-4219	-5145	-4351	-4724	-3429	1742	12390	8499	8707	20641
1342	-3319	-3070	-4154	-3031	-4448	-5211	-4213	-5136	-4339	-4721	-3368	1983	13218	9022	9101	20911
1343	-3347	-3086	-4165	-3073	-4454	-5202	-4214	-5137	-4338	-4739	-3331	2238	14067	9531	9482	21184
1344	-3391	-3136	-4179	-3110	-4446	-5178	-4225	-5195	-4388	-4763	-3359	2466	14814	9966	9817	21447
1345	-3361	-3110	-4175	-3081	-4401	-5119	-4205	-5188	-4388	-4734	-3359	2679	15676	10520	10223	21768
1346	-3363	-3093	-4175	-3067	-4374	-5077	-4198	-5146	-4375	-4731	-3328	2935	16383	11075	10637	22107
1347	-3386	-3099	-4184	-3076	-4350	-5056	-4198	-5169	-4394	-4735	-3279	3162	17218	11556	10975	22415
1348	-3408	-3124	-4196	-3088	-4334	-5048	-4204	-5182	-4411	-4734	-3290	3374	18053	12092	11371	22746
1349	-3436	-3129	-4206	-3113	-4315	-5029	-4206	-5224	-4433	-4755	-3317	3592	18887	12643	11782	23153
1350	-3391	-3101	-4202	-3060	-4278	-4980	-4183	-5214	-4393	-4783	-3312	3799	19690	13228	12228	23507
1351	-3391	-3099	-4202	-3061	-4265	-4923	-4182	-5197	-4415	-4812	-3291	4011	20371	13719	12618	23824
1352	-3438	-3127	-4207	-3113	-4253	-4895	-4180	-5211	-4419	-4793	-3305	4179	21118	14240	13061	24193
1353	-3468	-3147	-4209	-3142	-4224	-4866	-4184	-5259	-4456	-4786	-3330	4331	21829	14770	13469	24567
1354	-3412	-3121	-4199	-3110	-4186	-4809	-4172	-5255	-4442	-4769	-3337	4484	22454	15232	13851	24956
1355	-3362	-3094	-4192	-3054	-4143	-4764	-4136	-5219	-4417	-4793	-3320	4624	23085	15755	14265	25406
1356	-3354	-3100	-4189	-3043	-4119	-4738	-4137	-5177	-4412	-4834	-3317	4754	23655	16226	14661	25799
1357	-3371	-3097	-4208	-3054	-4114	-4706	-4124	-5168	-4420	-4829	-3294	4886	24266	16566	15052	26212
1358	-3416	-3127	-4205	-3104	-4114	-4702	-4148	-5215	-4449	-4849	-3316	4993	24677	16907	15346	26544
1359	-3411	-3103	-4201	-3078	-4090	-4640	-4142	-5220	-4467	-4858	-3312	5062	25127	17294	15719	26928
1360	-3379	-3113	-4215	-3073	-4064	-4602	-4128	-5208	-4432	-4847	-3295	5144	25488	17633	16045	27246
1361	-3407	-3112	-4192	-3073	-4049	-4591	-4133	-5194	-4445	-4851	-3296	5208	25762	17940	16326	27564
1362	-3410	-3132	-4204	-3069	-4029	-4581	-4124	-5187	-4455	-4863	-3323	5223	25979	18239	16497	27876
1363	-3446	-3172	-4216	-3110	-4028	-4570	-4122	-5238	-4461	-4883	-3346	5222	26167	18468	16669	28211
1364	-3392	-3123	-4219	-3080	-4013	-4516	-4104	-5210	-4450	-4891	-3347	5217	26292	18654	16889	28480
1365	-3377	-3119	-4208	-3060	-3991	-4496	-4096	-5207	-4446	-4911	-3339	5219	26305	18786	17046	28710
1366	-3418	-3150	-4204	-3094	-3972	-4458	-4096	-5225	-4450	-4893	-3359	5176	26289	18888	17170	28956
1367	-3441	-3178	-4202	-3120	-3967	-4423	-4093	-5268	-4485	-4932	-3438	5104	26217	18958	17303	29188
1368	-3403	-3152	-4208	-3097	-3930	-4387	-4086	-5270	-4491	-4927	-3486	5016	26099	19000	17413	29422
1369	-3368	-3108	-4204	-3060	-3898	-4345	-4076	-5219	-4458	-4947	-3465	4930	25933	18986	17490	29592
1370	-3379	-3116	-4210	-3050	-3893	-4334	-4065	-5180	-4457	-4969	-3462	4831	25670	18941	17529	29730
1371	-3408	-3124	-4221	-3053	-3886	-4332	-4075	-5193	-4460	-4963	-3469	4723	25342	18812	17515	29832
1372	-3456	-3171	-4227	-3110	-3896	-4342	-4079	-5228	-4489	-4992	-3476	4582	25018	18672	17470	29935
1373	-3442	-3162	-4231	-3078	-3902	-4327	-4083	-5261	-4505	-5022	-3523	4451	24644	18504	17435	30036
1374	-3406	-3149	-4229	-3059	-3878	-4291	-4066	-5251	-4506	-5057	-3573	4298	24219	18325	17395	30088
1375	-3422	-3147	-4229	-3077	-3872	-4307	-4077	-5227	-4516	-5059	-3615	4149	23742	18107	17313	30130
1376	-3440	-3158	-4233	-3084	-3877	-4288	-4067	-5261	-4535	-5076	-3663	3948	23293	17884	17244	30139
1377	-3476	-3182	-4235	-3134	-3858	-4279	-4084	-5308	-4545	-5094	-3704	3793	22747	17605	17114	30142
1378	-3422	-3166	-4235	-3087	-3847	-4252	-4076	-5301	-4532	-5133	-3744	3611	22218	17315	16989	30132
1379	-3417	-3149	-4231	-3089	-3850	-4234	-4075	-5259	-4526	-5148	-3765	3409	21710	17024	16874	30092
1380	-3459	-3177	-4231	-3117	-3854	-4237	-4082	-5289	-4548	-5156	-3827	3223	21114	16696	16708	30065
1381	-3469	-3178	-4235	-3111	-3834	-4253	-4075	-5318	-4564	-5176	-3913	3016	20504	16383	16547	30060
1382	-3465	-3182	-4239	-3130	-3841	-4248	-4089	-5347	-4587	-5229	-3975	2768	19889	16044	16401	30036
1383	-3399	-3144	-4242	-3071	-3825	-4230	-4074	-5311	-4553	-5269	-4003	2550	19364	15750	16287	30034
1384	-3381	-3146	-4242	-3071	-3834	-4245	-4067	-5256	-4548	-5272	-4018	2371	18740	15409	16124	29995
1385	-3429	-3158	-4237	-3089	-3851	-4262	-4071	-5269	-4558	-5296	-4039	2173	18093	15048	15928	29955
1386	-3476	-3193	-4251	-3126	-3888	-4284	-4077	-5284	-4560	-5296	-4087	1976	17460	14688	15769	29957
1387	-3466	-3183	-4259	-3116	-3889	-4290	-4105	-5330	-4578	-5332	-4126	1793	16848	14365	15637	29962
1388	-3428	-3169	-4253	-3085	-3874	-4290	-4099	-5288	-4569	-5353	-4178	1603	16254	14042	15550	29985
1389	-3438	-3181	-4264	-3088	-3886	-4314	-4113	-5294	-4585	-5408	-4214	1404	15658	13701	15429	29992
1390	-3440	-3184	-4281	-3110	-3903	-4327	-4114	-5307	-4588	-5441	-4264	1207	15119	13407	15342	30042
1391	-3496	-3218	-4292	-3166	-3922	-4386	-4129	-5325	-4637	-5459	-4339	1022	14526	13083	15258	30159
1392	-3459	-3186	-4302	-3138	-3932	-4364	-4133	-5339	-4625	-5494	-4406	840	13992	12787	15226	30309
1393	-3445	-3174	-4297	-3121	-3924	-4362	-4122	-5306	-4622	-5512	-4442	685	13457	12488	15226	30519
1394	-3462	-3197	-4303	-3150	-3929	-4393	-4128	-5327	-4636	-5565	-4502	464	12975	12249	15247	30751
1395	-3454	-3186	-4297	-3141	-3954	-4411	-4135	-5335	-4631	-5569	-4537	309	12471	11986	15290	31059
1396	-3492	-3212	-4295	-3167	-3985	-4451	-4149	-5366	-4648	-5581	-4584	125	11988	11743	15390	31409
1397	-3437	-3175	-4295	-3112	-3984	-4460	-4145	-5330	-4621	-5622	-4591	-49	11552	11570	15494	31761
1398	-3451	-3175	-4306	-3105	-3998	-4486	-4147	-5307	-4627	-5649	-4594	-168	11075	11346	15639	32200
1399	-3465	-3189	-4312	-3130	-4032	-4513	-4162	-5322	-4651	-5673	-4610	-297	10619	11153	15822	32780
1400	-3505	-3224	-4325	-3160	-4060	-4547	-4203	-5349	-4668	-5691	-4680	-452	10202	10961	16049	33390
1401	-3512	-3223	-4327	-3191	-4073	-4580	-4215	-5387	-4682	-5715	-4769	-613	9825	10801	16281	34010
1402	-3477	-3200	-4314	-3152	-4072	-4612	-4210	-5363	-4661	-5720	-4801	-728	9421	10677	16574	34830
1403	-3476	-3183	-4325	-3161	-4119	-4645	-4219	-5355	-4679	-5748	-4789	-856	9030	10527	16896	35690
1404	-3498	-3199	-4330	-3172	-4139	-4675	-4220	-5351	-4668	-5762	-4807	-976	8717	10387	17222	36560
1405	-3542	-3229	-4324	-3213	-4179	-4718	-4247	-5388	-4706	-5793	-4855	-1098	8362	10266	17617	37620
1406	-3512	-3215	-4331	-3183	-4180	-4734	-4248	-5403	-4722	-5823	-4913	-1221	8045	10188	18065	38820
1407	-3491	-3222	-4337	-3186	-4201	-4764	-4264	-5404	-4707	-5831	-4951	-1346	7723	10095	18557	40080
1408	-3501	-3217	-4344	-3205	-4223	-4792	-4279	-5419	-4734	-5847	-5017	-1461	7450	10060	18993	41290
1409	-3494	-3225	-4340	-3198	-4233	-4820	-4278	-5424	-4729	-5880	-5066	-1575	7160	9985	19506	42770
1410	-3525	-3253	-4337	-3223	-4260	-4878	-4290	-5438	-4745	-5890	-5103	-1681	6878	9920	20039	44390
1411	-3497	-3211	-4344	-3198	-4260	-4901	-4282	-5424	-4748	-5895	-5139	-1775	6663	9886	20538	45910
1412	-3461	-3210	-4341	-3163	-4291	-4905	-4286	-5392	-4739	-5901	-5144	-1858	6395	9837	21124	47680
1413	-3485	-3216	-4351	-3175	-4303	-4961	-4301	-5371	-4731	-5924	-5153	-1952	6141	9794	21686	49530
1414	-3511	-3231	-4357	-3207	-4349	-5013	-4329	-5400	-4738	-5940	-5146	-2019	5898	9727	22225	51460
1415	-3542	-3253	-4366	-3241	-4381	-5053	-4343	-5441	-4772	-5942	-5197	-2105	5699	9679	22719	53330
1416	-3489	-3231	-4370	-3205	-4389	-5053	-4349	-5435	-4761	-5986	-5211	-2176	5513	9628	23277	55460
1417	-3499	-3227	-4359	-3207	-4398	-5087	-4364	-5417	-4746	-5993	-5221	-2249	5297	9583	23850	57680
1418	-3538	-3229	-4376	-3208	-4437	-5118	-4356	-5421	-4754	-6006	-5233	-2309	5091	9506	24386	59950
1419	-3568	-3274	-4385	-3241	-4474	-5168	-4377	-5452	-4775	-6001	-5280	-2382	4919	9458	24829	62050
1420	-3556	-3267	-4391	-3248	-4506	-5211	-4390	-5482	-4778	-6022	-5327	-2445	4730	9395	25332	64500
1421	-3554	-3262	-4380	-3243	-4522	-5249	-4396	-5491	-4783	-6015	-5344	-2534	4567	9338	25848	66990
1422	-3530	-3252	-4388	-3222	-4541	-5274	-4408	-5469	-4764	-6021	-5362	-2595	4415	9299	26294	69250
1423	-3548	-3239	-4406	-3221	-4555	-5300	-4410	-5455	-4774	-6025	-5329	-2629	4239	9242	26772	71810
1424	-3584	-3262	-4415	-3270	-4596	-5331	-4441	-5485	-4784	-6041	-5341	-2693	4072	9179	27241	74440
1425	-3537	-3247	-4420	-3231	-4596	-5355	-4424	-5466	-4764	-6043	-5362	-2737	3920	9115	27696	77090
1426	-3539	-3268	-4418	-3225	-4614	-5397	-4437	-5461	-4753	-6064	-5341	-2770	3782	9045	28096	79420
1427	-3568	-3253	-4410	-3242	-4646	-5442	-4458	-5459	-4767	-6065	-5339	-2806	3622	8962	28513	82040
1428	-3592	-3273	-4421	-3264	-4657	-5491	-4479	-5467	-4773	-6042	-5326	-2858	3485	8863	28912	84650
1429	-3633	-3313	-4429	-3321	-4710	-5537	-4504	-5531	-4800	-6037	-5367	-2905	3353	8787	29293	86990
1430	-3600	-3302	-4427	-3272	-4713	-5545	-4509	-5522	-4797	-6053	-5408	-2949	3222	8736	29722	89610
1431	-3580	-3279	-4426	-3258	-4731	-5570	-4505	-5493	-4796	-6082	-5399	-2982	3111	8647	30124	92140
1432	-3600	-3283	-4433	-3282	-4749	-5619	-4506	-5469	-4821	-6089	-5408	-3046	2953	8573	30477	94620
1433	-3630	-3326	-4427	-3321	-4780	-5645	-4523	-5500	-4821	-6079	-5437	-3089	2849	8518	30777	96810
1434	-3656	-3339	-4445	-3352	-4813	-5684	-4535	-5571	-4850	-6054	-5490	-3135	2734	8441	31088	99270
1435	-3614	-3299	-4435	-3327	-4808	-5685	-4538	-5565	-4826	-6059	-5499	-3171	2637	8381	31389	101620
1436	-3593	-3294	-4425	-3304	-4835	-5695	-4528	-5540	-4809	-6069	-5493	-3207	2541	8317	31653	103650
1437	-3589	-3302	-4439	-3299	-4833	-5737	-4547	-5530	-4820	-6071	-5470	-3254	2402	8239	31906	105810
1438	-3630	-3324	-4436	-3335	-4860	-5786	-4571	-5542	-4819	-6100	-5472	-3288	2295	8155	32123	107900
1439	-3615	-3308	-4458	-3325	-4864	-5770	-4575	-5552	-4823	-6111	-5492	-3331	2196	8057	32329	109860
1440	-3596	-3311	-4467	-3301	-4882	-5786	-4575	-5537	-4806	-6109	-5455	-3382	2101	7984	32485	111430
1441	-3612	-3311	-4463	-3307	-4913	-5819	-4590	-5508	-4812	-6100	-5413	-3388	2012	7894	32636	113090
1442	-3625	-3324	-4469	-3334	-4925	-5853	-4598	-5525	-4819	-6106	-5428	-3405	1915	7802	32701	114590
1443	-3676	-3342	-4467	-3377	-4956	-5897	-4619	-5570	-4849	-6116	-5468	-3434	1817	7695	32741	115950
1444	-3639	-3316	-4478	-3318	-4957	-5904	-4611	-5564	-4837	-6110	-5487	-3474	1742	7637	32770	117070
1445	-3623	-3313	-4486	-3317	-4974	-5937	-4609	-5552	-4814	-6089	-5480	-3500	1655	7553	32753	118110
1446	-3642	-3333	-4488	-3326	-4988	-5967	-4627	-5537	-4817	-6102	-5459	-3527	1557	7456	32709	119010
1447	-3707	-3373	-4496	-3374	-5012	-5994	-4647	-5584	-4845	-6130	-5492	-3559	1482	7373	32645	119660
1448	-3696	-3382	-4501	-3393	-5034	-6015	-4657	-5640	-4883	-6144	-5548	-3599	1396	7266	32541	120340
1449	-3614	-3331	-4509	-3328	-5020	-6008	-4646	-5601	-4865	-6145	-5577	-3630	1330	7189	32430	120810
1450	-3612	-3330	-4495	-3311	-5041	-6026	-4638	-5573	-4840	-6155	-5574	-3666	1233	7084	32279	121050
1451	-3641	-3330	-4492	-3303	-5059	-6054	-4639	-5562	-4850	-6164	-5556	-3701	1153	6974	32087	121120
1452	-3681	-3371	-4498	-3372	-5072	-6086	-4684	-5582	-4858	-6181	-5576	-3712	1078	6849	31806	121010
1453	-3656	-3355	-4515	-3364	-5097	-6095	-4691	-5599	-4863	-6161	-5580	-3746	996	6739	31520	120800
1454	-3645	-3348	-4518	-3350	-5106	-6117	-4680	-5592	-4862	-6159	-5578	-3765	919	6635	31230	120450
1455	-3668	-3354	-4522	-3352	-5116	-6135	-4701	-5584	-4876	-6179	-5570	-3786	827	6525	30866	119900
1456	-3701	-3357	-4518	-3377	-5145	-6156	-4703	-5609	-4876	-6182	-5586	-3808	747	6385	30470	119140
1457	-3720	-3396	-4522	-3401	-5162	-6185	-4722	-5647	-4894	-6190	-5631	-3858	663	6244	30044	118300
1458	-3675	-3360	-4520	-3367	-5143	-6171	-4706	-5647	-4879	-6206	-5642	-3884	588	6131	29673	117470
1459	-3655	-3360	-4521	-3356	-5152	-6174	-4707	-5617	-4873	-6218	-5651	-3914	522	6029	29224	116350
1460	-3686	-3382	-4523	-3385	-5175	-6204	-4714	-5643	-4891	-6228	-5660	-3920	461	5923	28717	115080
1461	-3715	-3412	-4518	-3427	-5178	-6221	-4730	-5685	-4921	-6223	-5686	-3965	391	5808	28265	113910
1462	-3700	-3401	-4537	-3422	-5175	-6226	-4747	-5708	-4940	-6229	-5719	-4010	329	5715	27759	112530
1463	-3633	-3354	-4528	-3368	-5170	-6208	-4716	-5667	-4891	-6235	-5726	-4062	281	5583	27248	111020
1464	-3635	-3346	-4522	-3353	-5182	-6218	-4717	-5629	-4899	-6238	-5739	-4069	196	5466	26707	109380
1465	-3665	-3358	-4532	-3361	-5183	-6256	-4725	-5605	-4894	-6251	-5709	-4085	144	5371	26212	107840
1466	-3702	-3382	-4536	-3395	-5200	-6278	-4754	-5628	-4899	-6270	-5706	-4112	77	5256	25635	106050
1467	-3707	-3391	-4552	-3400	-5205	-6276	-4746	-5648	-4943	-6268	-5737	-4150	24	5130	25046	104210
1468	-3668	-3367	-4541	-3353	-5209	-6296	-4745	-5645	-4923	-6255	-5740	-4162	-4	5048	24460	102280
1469	-3689	-3373	-4531	-3364	-5214	-6313	-4744	-5646	-4897	-6242	-5741	-4164	-51	4947	23950	100510
1470	-3694	-3388	-4537	-3382	-5231	-6343	-4748	-5656	-4907	-6225	-5743	-4177	-110	4832	23367	98450
1471	-3733	-3429	-4548	-3437	-5231	-6384	-4773	-5706	-4935	-6231	-5747	-4203	-156	4718	22759	96380
1472	-3686	-3388	-4554	-3385	-5227	-6370	-4766	-5689	-4930	-6230	-5763	-4229	-208	4628	22239	94540
1473	-3681	-3377	-4542	-3381	-5231	-6360	-4768	-5670	-4921	-6226	-5736	-4228	-254	4530	21648	92420
1474	-3698	-3399	-4548	-3398	-5263	-6366	-4775	-5677	-4928	-6216	-5738	-4228	-298	4432	21076	90300
1475	-3688	-3392	-4541	-3404	-5266	-6365	-4768	-5695	-4914	-6203	-5749	-4214	-322	4340	20537	88240
1476	-3704	-3404	-4543	-3410	-5259	-6380	-4783	-5709	-4939	-6210	-5753	-4239	-349	4235	20066	86380
1477	-3660	-3376	-4549	-3359	-5260	-6380	-4776	-5695	-4905	-6189	-5752	-4251	-370	4170	19518	84310
1478	-3665	-3368	-4541	-3369	-5279	-6398	-4782	-5669	-4893	-6163	-5686	-4249	-399	4092	18963	82200
1479	-3691	-3375	-4545	-3382	-5299	-6415	-4785	-5669	-4898	-6161	-5638	-4227	-414	3993	18465	80290
1480	-3738	-3398	-4548	-3412	-5307	-6432	-4796	-5694	-4912	-6157	-5616	-4209	-470	3889	17927	78230
1481	-3736	-3401	-4569	-3407	-5295	-6435	-4805	-5721	-4942	-6147	-5622	-4208	-490	3804	17394	76200
1482	-3694	-3386	-4556	-3375	-5308	-6441	-4798	-5681	-4933	-6129	-5597	-4200	-512	3716	16900	74200
1483	-3699	-3387	-4564	-3386	-5313	-6454	-4798	-5702	-4924	-6102	-5580	-4183	-530	3653	16453	72450
1484	-3729	-3402	-4566	-3406	-5319	-6464	-4800	-5700	-4916	-6080	-5575	-4154	-554	3561	16004	70530
1485	-3768	-3432	-4576	-3442	-5338	-6487	-4822	-5744	-4926	-6055	-5583	-4164	-574	3493	15555	68660
1486	-3740	-3426	-4563	-3437	-5337	-6492	-4825	-5769	-4925	-6070	-5605	-4171	-578	3441	15163	67040
1487	-3718	-3420	-4567	-3413	-5334	-6496	-4832	-5767	-4933	-6041	-5606	-4170	-578	3386	14740	65270
1488	-3701	-3383	-4567	-3390	-5331	-6483	-4821	-5755	-4933	-6022	-5587	-4157	-585	3317	14370	63560
1489	-3701	-3397	-4565	-3392	-5349	-6495	-4825	-5737	-4924	-5995	-5544	-4154	-597	3264	13999	61870
1490	-3726	-3416	-4569	-3430	-5368	-6499	-4826	-5772	-4924	-5985	-5526	-4143	-625	3190	13641	60470
1491	-3684	-3387	-4568	-3402	-5350	-6474	-4822	-5733	-4903	-5975	-5469	-4131	-642	3165	13274	58890
1492	-3676	-3396	-4579	-3401	-5357	-6487	-4833	-5716	-4897	-5943	-5425	-4094	-649	3117	12917	57320
1493	-3699	-3388	-4574	-3415	-5375	-6515	-4828	-5733	-4888	-5937	-5401	-4080	-667	3054	12578	55810
1494	-3736	-3427	-4567	-3451	-5401	-6536	-4849	-5742	-4918	-5909	-5376	-4058	-689	2983	12278	54530
1495	-3748	-3428	-4578	-3471	-5393	-6547	-4847	-5799	-4940	-5910	-5393	-4056	-698	2946	11920	53140
1496	-3712	-3399	-4581	-3429	-5408	-6541	-4852	-5775	-4923	-5904	-5391	-4046	-699	2881	11595	51770
1497	-3712	-3401	-4581	-3428	-5416	-6555	-4854	-5746	-4913	-5904	-5380	-4030	-696	2838	11321	50590
1498	-3745	-3409	-4577	-3435	-5429	-6581	-4842	-5754	-4918	-5920	-5348	-4028	-704	2764	11005	49310
1499	-3791	-3472	-4584	-3497	-5441	-6627	-4865	-5797	-4966	-5913	-5345	-4025	-725	2723	10667	48100
1500	-3750	-3444	-4585	-3469	-5433	-6610	-4859	-5826	-4987	-5922	-5360	-4021	-737	2683	10370	46950
1501	-3702	-3411	-4583	-3405	-5418	-6588	-4852	-5780	-4935	-5922	-5358	-4038	-725	2639	10132	45950
1502	-3705	-3406	-4583	-3423	-5434	-6602	-4867	-5749	-4935	-5916	-5341	-4036	-745	2592	9857	44840
1503	-3737	-3413	-4588	-3434	-5453	-6603	-4866	-5751	-4942	-5904	-5328	-4014	-773	2532	9572	43760
1504	-3780	-3455	-4624	-3487	-5476	-6609	-4884	-5782	-4949	-5909	-5341	-4035	-820	2479	9313	42860
1505	-3753	-3428	-4616	-3457	-5470	-6596	-4886	-5805	-4949	-5918	-5331	-4042	-822	2428	9069	41870
1506	-3741	-3423	-4612	-3442	-5470	-6600	-4882	-5789	-4951	-5932	-5315	-4045	-845	2378	8818	40920
1507	-3760	-3430	-4602	-3462	-5498	-6629	-4883	-5789	-4964	-5945	-5316	-4042	-856	2307	8549	39990
1508	-3798	-3447	-4616	-3489	-5511	-6641	-4908	-5835	-4989	-5940	-5330	-4043	-880	2264	8332	39180
1509	-3799	-3458	-4624	-3507	-5522	-6658	-4913	-5872	-5023	-5958	-5365	-4068	-908	2228	8103	38340
1510	-3756	-3424	-4608	-3459	-5527	-6653	-4914	-5831	-5010	-5988	-5401	-4100	-928	2181	7903	37520
1511	-3754	-3448	-4600	-3465	-5525	-6658	-4890	-5827	-5009	-5999	-5402	-4130	-959	2140	7688	36780
1512	-3799	-3462	-4626	-3525	-5527	-6673	-4902	-5850	-5036	-6009	-5439	-4156	-1010	2091	7456	36010
1513	-3836	-3481	-4627	-3551	-5531	-6684	-4916	-5909	-5072	-6038	-5508	-4178	-1036	2027	7259	35300
1514	-3779	-3455	-4617	-3498	-5520	-6647	-4903	-5890	-5047	-6078	-5562	-4216	-1056	1984	7082	34610
1515	-3746	-3429	-4604	-3461	-5522	-6657	-4900	-5837	-5011	-6096	-5567	-4246	-1070	1954	6929	34010
1516	-3746	-3425	-4620	-3478	-5521	-6673	-4904	-5823	-5033	-6113	-5570	-4259	-1105	1898	6775	33370
1517	-3750	-3441	-4629	-3488	-5539	-6677	-4926	-5817	-5039	-6137	-5560	-4272	-1140	1850	6592	32727
1518	-3812	-3479	-4650	-3536	-5560	-6689	-4933	-5866	-5082	-6176	-5597	-4303	-1170	1796	6387	32113
1519	-3786	-3453	-4641	-3493	-5559	-6677	-4912	-5856	-5062	-6222	-5622	-4344	-1210	1783	6239	31581
1520	-3766	-3437	-4642	-3489	-5566	-6681	-4910	-5829	-5060	-6236	-5627	-4387	-1233	1740	6075	30992
1521	-3763	-3452	-4626	-3491	-5589	-6695	-4928	-5858	-5073	-6253	-5637	-4410	-1271	1685	5907	30411
1522	-3799	-3468	-4647	-3522	-5592	-6711	-4942	-5885	-5081	-6287	-5668	-4439	-1314	1640	5767	29924
1523	-3821	-3478	-4644	-3543	-5609	-6712	-4951	-5915	-5103	-6300	-5735	-4480	-1338	1591	5632	29361
1524	-3805	-3446	-4637	-3502	-5608	-6711	-4934	-5886	-5106	-6336	-5777	-4517	-1377	1569	5500	28843
1525	-3809	-3468	-4649	-3521	-5602	-6720	-4947	-5890	-5109	-6358	-5797	-4547	-1404	1490	5354	28356
1526	-3795	-3467	-4657	-3520	-5596	-6723	-4948	-5886	-5101	-6396	-5846	-4585	-1441	1474	5230	27895
1527	-3819	-3494	-4649	-3535	-5622	-6753	-4961	-5894	-5133	-6418	-5892	-4611	-1480	1445	5072	27406
1528	-3789	-3462	-4654	-3519	-5612	-6742	-4939	-5901	-5113	-6451	-5915	-4640	-1501	1415	4914	26980
1529	-3783	-3449	-4673	-3503	-5620	-6737	-4942	-5868	-5110	-6471	-5907	-4666	-1529	1376	4790	26594
1530	-3789	-3467	-4672	-3512	-5622	-6758	-4952	-5873	-5133	-6469	-5905	-4692	-1578	1320	4629	26179
1531	-3807	-3473	-4681	-3519	-5632	-6780	-4943	-5877	-5140	-6498	-5922	-4685	-1627	1255	4497	25719
1532	-3852	-3519	-4682	-3568	-5645	-6792	-4963	-5912	-5170	-6525	-5992	-4711	-1665	1200	4344	25278
1533	-3821	-3498	-4670	-3529	-5639	-6770	-4959	-5927	-5170	-6569	-6033	-4733	-1679	1156	4234	24925
1534	-3821	-3486	-4676	-3521	-5643	-6759	-4974	-5898	-5174	-6582	-6056	-4760	-1708	1141	4143	24522
1535	-3823	-3494	-4686	-3537	-5665	-6781	-4984	-5904	-5176	-6602	-6081	-4799	-1741	1103	4049	24109
1536	-3857	-3507	-4685	-3563	-5666	-6789	-4994	-5921	-5185	-6626	-6109	-4806	-1754	1060	3946	23788
1537	-3877	-3525	-4686	-3596	-5666	-6809	-4990	-5976	-5217	-6641	-6171	-4844	-1792	1031	3829	23457
1538	-3829	-3502	-4685	-3569	-5649	-6795	-4978	-5981	-5210	-6672	-6220	-4888	-1815	993	3750	23132
1539	-3809	-3484	-4676	-3548	-5642	-6771	-4974	-5939	-5211	-6670	-6255	-4918	-1824	982	3626	22806
1540	-3800	-3484	-4679	-3530	-5638	-6773	-4970	-5913	-5210	-6706	-6250	-4932	-1840	971	3545	22523
1541	-3839	-3504	-4677	-3573	-5664	-6797	-4981	-5938	-5215	-6713	-6273	-4949	-1864	938	3445	22207
1542	-3834	-3500	-4691	-3568	-5676	-6796	-4978	-5954	-5231	-6719	-6291	-4960	-1906	881	3365	21895
1543	-3807	-3478	-4686	-3538	-5671	-6796	-4968	-5933	-5213	-6740	-6309	-4983	-1935	838	3277	21615
1544	-3846	-3499	-4681	-3551	-5687	-6797	-4982	-5925	-5201	-6757	-6299	-4990	-1976	810	3171	21308
1545	-3858	-3503	-4681	-3566	-5693	-6805	-4984	-5928	-5198	-6786	-6298	-5008	-1995	780	3088	21000
1546	-3913	-3536	-4692	-3606	-5689	-6821	-5010	-5956	-5249	-6792	-6358	-5017	-2002	749	2973	20718
1547	-3847	-3500	-4695	-3559	-5705	-6820	-4996	-5971	-5248	-6781	-6381	-5037	-1996	727	2892	20488
1548	-3845	-3495	-4699	-3550	-5706	-6819	-5002	-5939	-5234	-6814	-6362	-5058	-2006	702	2827	20193
1549	-3865	-3522	-4704	-3567	-5711	-6831	-5004	-5954	-5240	-6838	-6380	-5063	-2042	666	2714	19900
1550	-3912	-3554	-4711	-3610	-5712	-6852	-5023	-5988	-5267	-6839	-6407	-5076	-2069	622	2619	19647
1551	-3875	-3534	-4703	-3618	-5712	-6841	-5026	-6009	-5287	-6847	-6452	-5114	-2079	589	2540	19427
1552	-3830	-3483	-4702	-3558	-5687	-6826	-5013	-5982	-5255	-6863	-6477	-5115	-2091	585	2471	19171
1553	-3831	-3483	-4713	-3554	-5714	-6832	-5007	-5947	-5237	-6871	-6447	-5099	-2107	559	2394	18937
1554	-3853	-3499	-4727	-3569	-5719	-6854	-5017	-5965	-5245	-6880	-6430	-5100	-2131	527	2297	18711
1555	-3915	-3540	-4721	-3614	-5731	-6874	-5032	-5998	-5268	-6908	-6447	-5109	-2137	490	2218	18504
1556	-3899	-3535	-4728	-3596	-5742	-6873	-5035	-6016	-5287	-6938	-6498	-5117	-2151	469	2144	18290
1557	-3870	-3516	-4724	-3573	-5726	-6871	-5022	-5992	-5265	-6949	-6507	-5119	-2185	454	2101	18061
1558	-3881	-3524	-4725	-3585	-5749	-6880	-5042	-5985	-5272	-6949	-6486	-5119	-2190	451	2043	17901
1559	-3886	-3536	-4729	-3609	-5745	-6911	-5034	-5997	-5281	-6950	-6512	-5125	-2193	411	1953	17671
1560	-3933	-3569	-4747	-3655	-5759	-6920	-5044	-6042	-5305	-6943	-6560	-5112	-2215	361	1876	17451
1561	-3893	-3548	-4751	-3613	-5745	-6907	-5040	-6034	-5289	-6969	-6566	-5138	-2240	335	1823	17297
1562	-3923	-3550	-4736	-3614	-5765	-6899	-5045	-6032	-5301	-6958	-6567	-5147	-2245	308	1752	17083
1563	-3900	-3552	-4751	-3627	-5768	-6904	-5056	-6049	-5327	-6978	-6603	-5164	-2243	300	1668	16900
1564	-3896	-3553	-4743	-3613	-5770	-6901	-5045	-6047	-5318	-6996	-6616	-5184	-2257	287	1602	16715
1565	-3882	-3552	-4752	-3628	-5761	-6900	-5048	-6059	-5334	-7012	-6659	-5200	-2268	271	1550	16568
1566	-3844	-3534	-4740	-3602	-5757	-6888	-5050	-6017	-5312	-7011	-6646	-5221	-2272	269	1511	16401
1567	-3869	-3534	-4741	-3605	-5755	-6897	-5043	-5996	-5325	-7004	-6605	-5200	-2274	244	1428	16219
1568	-3890	-3567	-4752	-3607	-5753	-6912	-5053	-6013	-5313	-7007	-6587	-5204	-2269	224	1371	16076
1569	-3944	-3592	-4763	-3653	-5772	-6918	-5072	-6043	-5325	-7017	-6609	-5198	-2300	209	1312	15937
1570	-3928	-3568	-4759	-3645	-5769	-6888	-5070	-6054	-5341	-7036	-6619	-5207	-2306	172	1280	15792
1571	-3905	-3539	-4753	-3621	-5771	-6900	-5069	-6012	-5319	-7030	-6620	-5215	-2309	163	1225	15655
1572	-3900	-3556	-4753	-3619	-5776	-6910	-5056	-6027	-5328	-7050	-6598	-5202	-2311	143	1166	15511
1573	-3915	-3556	-4756	-3621	-5783	-6911	-5082	-6033	-5340	-7056	-6613	-5194	-2319	109	1093	15330
1574	-3965	-3596	-4766	-3690	-5807	-6924	-5089	-6081	-5374	-7040	-6667	-5196	-2327	83	1032	15156
1575	-3929	-3574	-4763	-3652	-5801	-6930	-5086	-6078	-5362	-7049	-6696	-5248	-2335	66	962	14985
1576	-3885	-3548	-4750	-3619	-5798	-6931	-5079	-6040	-5330	-7061	-6686	-5262	-2328	66	911	14872
1577	-3900	-3552	-4759	-3608	-5796	-6944	-5086	-6021	-5323	-7069	-6671	-5253	-2348	45	903	14723
1578	-3927	-3566	-4761	-3638	-5804	-6937	-5096	-6025	-5351	-7071	-6641	-5236	-2346	18	871	14716
1579	-3950	-3596	-4779	-3670	-5805	-6944	-5103	-6061	-5355	-7083	-6683	-5225	-2367	0	820	14708
1580	-3920	-3575	-4787	-3635	-5809	-6933	-5083	-6057	-5356	-7075	-6686	-5251	-2373	-17	781	14576
1581	-3922	-3578	-4799	-3632	-5824	-6933	-5083	-6060	-5356	-7103	-6665	-5233	-2383	-11	711	14453
1582	-3941	-3569	-4804	-3641	-5831	-6963	-5104	-6067	-5354	-7137	-6659	-5222	-2368	-34	655	14352
1583	-3983	-3610	-4798	-3693	-5844	-6978	-5118	-6112	-5385	-7127	-6693	-5210	-2374	-50	587	14228
1584	-3971	-3600	-4794	-3683	-5830	-6964	-5116	-6117	-5379	-7134	-6728	-5223	-2406	-70	561	14141
1585	-3936	-3584	-4793	-3655	-5826	-6961	-5116	-6079	-5396	-7138	-6712	-5241	-2428	-108	523	14034
1586	-3955	-3589	-4802	-3674	-5837	-6977	-5119	-6073	-5403	-7148	-6682	-5240	-2422	-120	496	13921
1587	-3977	-3616	-4807	-3694	-5842	-6976	-5140	-6124	-5408	-7151	-6713	-5244	-2438	-144	419	13820
1588	-4015	-3619	-4796	-3718	-5849	-6965	-5148	-6156	-5421	-7172	-6784	-5272	-2429	-165	390	13714
1589	-3950	-3576	-4794	-3661	-5823	-6925	-5107	-6121	-5402	-7175	-6812	-5297	-2440	-165	363	13643
1590	-3909	-3575	-4796	-3636	-5827	-6916	-5108	-6094	-5393	-7163	-6788	-5288	-2448	-157	351	13558
1591	-3911	-3578	-4805	-3652	-5825	-6925	-5102	-6076	-5373	-7148	-6776	-5288	-2461	-157	326	13457
1592	-3962	-3608	-4805	-3683	-5820	-6929	-5098	-6086	-5380	-7163	-6771	-5290	-2459	-181	300	13382
1593	-3967	-3607	-4825	-3708	-5811	-6923	-5126	-6119	-5400	-7149	-6760	-5276	-2465	-188	279	13298
1594	-3945	-3599	-4818	-3666	-5832	-6906	-5129	-6098	-5384	-7145	-6749	-5302	-2460	-197	277	13207
1595	-3957	-3589	-4803	-3675	-5842	-6915	-5145	-6077	-5391	-7144	-6733	-5294	-2486	-212	232	13122
1596	-3975	-3588	-4818	-3690	-5848	-6906	-5144	-6097	-5379	-7131	-6734	-5298	-2507	-220	201	13027
1597	-4015	-3629	-4830	-3726	-5863	-6915	-5158	-6122	-5412	-7136	-6718	-5295	-2500	-239	145	12959
1598	-4001	-3625	-4842	-3726	-5852	-6914	-5152	-6133	-5422	-7147	-6748	-5310	-2517	-249	124	12884
1599	-3989	-3628	-4851	-3712	-5847	-6900	-5145	-6142	-5434	-7154	-6773	-5325	-2507	-261	106	12845
1600	-3972	-3604	-4826	-3698	-5846	-6902	-5130	-6146	-5412	-7163	-6761	-5335	-2503	-274	69	12776
1601	-3969	-3611	-4847	-3686	-5833	-6895	-5140	-6124	-5395	-7163	-6736	-5324	-2521	-275	44	12710
1602	-4002	-3632	-4839	-3711	-5853	-6878	-5154	-6158	-5422	-7140	-6760	-5321	-2524	-289	20	12613
1603	-3969	-3609	-4835	-3683	-5839	-6865	-5141	-6144	-5410	-7135	-6742	-5322	-2517	-306	5	12540
1604	-3966	-3611	-4826	-3676	-5852	-6853	-5134	-6139	-5420	-7136	-6712	-5301	-2522	-334	-2	12479
1605	-3995	-3633	-4857	-3696	-5846	-6855	-5145	-6122	-5437	-7135	-6687	-5285	-2568	-344	-6	12411
1606	-4011	-3647	-4838	-3731	-5853	-6879	-5164	-6168	-5453	-7104	-6688	-5253	-2561	-352	-42	12384
1607	-4035	-3642	-4842	-3740	-5868	-6872	-5153	-6189	-5467	-7084	-6712	-5247	-2550	-377	-80	12345
1608	-3983	-3625	-4853	-3713	-5866	-6842	-5166	-6188	-5430	-7052	-6690	-5237	-2554	-363	-83	12294
1609	-3996	-3629	-4859	-3700	-5856	-6844	-5161	-6172	-5433	-7048	-6658	-5231	-2545	-349	-99	12216
1610	-4019	-3626	-4840	-3722	-5858	-6835	-5163	-6178	-5421	-7039	-6621	-5209	-2544	-356	-111	12167
1611	-4077	-3687	-4857	-3804	-5869	-6847	-5175	-6232	-5444	-7012	-6627	-5214	-2542	-378	-111	12124
1612	-4020	-3656	-4849	-3747	-5839	-6805	-5168	-6233	-5439	-7003	-6643	-5226	-2520	-381	-120	12100
1613	-3968	-3627	-4839	-3695	-5827	-6768	-5163	-6175	-5392	-6982	-6590	-5209	-2533	-378	-117	12057
1614	-3976	-3625	-4854	-3687	-5831	-6763	-5165	-6159	-5376	-6938	-6545	-5171	-2514	-367	-135	12015
1615	-3987	-3630	-4849	-3713	-5834	-6757	-5164	-6163	-5378	-6924	-6520	-5155	-2517	-363	-147	11971
1616	-4051	-3656	-4864	-3775	-5850	-6770	-5181	-6204	-5411	-6910	-6520	-5124	-2506	-389	-187	11940
1617	-4009	-3641	-4862	-3729	-5842	-6751	-5172	-6185	-5398	-6882	-6505	-5103	-2506	-388	-199	11906
1618	-4017	-3628	-4861	-3724	-5841	-6761	-5161	-6170	-5387	-6867	-6414	-5059	-2490	-398	-208	11869
1619	-4029	-3647	-4861	-3735	-5846	-6759	-5163	-6170	-5383	-6845	-6372	-5026	-2477	-423	-216	11798
1620	-4046	-3658	-4866	-3758	-5856	-6756	-5172	-6189	-5393	-6811	-6312	-4994	-2460	-432	-227	11777
1621	-4048	-3666	-4872	-3763	-5844	-6735	-5181	-6205	-5415	-6781	-6266	-4947	-2458	-416	-242	11739
1622	-4022	-3649	-4878	-3722	-5836	-6714	-5178	-6175	-5391	-6764	-6202	-4908	-2432	-411	-226	11716
1623	-4037	-3668	-4878	-3761	-5843	-6732	-5168	-6206	-5380	-6704	-6166	-4858	-2418	-420	-221	11687
1624	-4030	-3655	-4858	-3744	-5849	-6713	-5181	-6215	-5381	-6650	-6152	-4833	-2386	-418	-238	11656
1625	-4042	-3661	-4867	-3763	-5851	-6706	-5185	-6219	-5384	-6613	-6131	-4795	-2384	-453	-233	11629
1626	-4012	-3636	-4879	-3730	-5836	-6694	-5179	-6214	-5355	-6585	-6080	-4751	-2358	-448	-205	11625
1627	-4016	-3631	-4886	-3711	-5841	-6682	-5175	-6194	-5335	-6571	-6002	-4691	-2341	-444	-172	11613
1628	-4019	-3651	-4887	-3735	-5829	-6693	-5178	-6187	-5346	-6541	-5902	-4612	-2318	-454	-209	11585
1629	-4065	-3663	-4886	-3749	-5839	-6698	-5201	-6206	-5344	-6499	-5848	-4570	-2303	-441	-224	11546
1630	-4075	-3686	-4883	-3791	-5867	-6685	-5210	-6254	-5368	-6451	-5838	-4519	-2296	-422	-248	11520
1631	-4018	-3657	-4885	-3732	-5846	-6672	-5192	-6247	-5354	-6434	-5790	-4481	-2271	-421	-260	11488
1632	-4026	-3668	-4875	-3729	-5854	-6684	-5191	-6214	-5351	-6382	-5726	-4412	-2228	-413	-289	11450
1633	-4051	-3666	-4883	-3751	-5860	-6674	-5186	-6234	-5350	-6341	-5686	-4389	-2208	-425	-277	11409
1634	-4087	-3700	-4870	-3791	-5872	-6686	-5205	-6253	-5355	-6323	-5635	-4317	-2206	-427	-269	11401
1635	-4111	-3720	-4890	-3824	-5880	-6682	-5217	-6327	-5407	-6301	-5638	-4295	-2170	-425	-285	11380
1636	-4038	-3690	-4889	-3752	-5872	-6634	-5200	-6298	-5363	-6293	-5608	-4278	-2157	-414	-284	11361
1637	-4025	-3682	-4875	-3747	-5849	-6643	-5194	-6249	-5351	-6267	-5563	-4238	-2139	-389	-265	11361
1638	-4014	-3666	-4874	-3739	-5852	-6649	-5189	-6233	-5344	-6254	-5507	-4194	-2108	-384	-239	11314
1639	-4076	-3696	-4892	-3788	-5861	-6654	-5202	-6252	-5366	-6226	-5473	-4156	-2094	-388	-195	11311
1640	-4048	-3668	-4890	-3744	-5854	-6653	-5205	-6258	-5349	-6226	-5456	-4120	-2061	-372	-169	11293
1641	-4026	-3665	-4904	-3744	-5868	-6657	-5205	-6225	-5335	-6239	-5416	-4087	-2054	-357	-176	11250
1642	-4063	-3678	-4907	-3763	-5873	-6664	-5208	-6232	-5348	-6185	-5378	-4068	-2039	-366	-177	11242
1643	-4076	-3688	-4914	-3790	-5867	-6670	-5209	-6236	-5368	-6182	-5360	-4036	-2008	-372	-165	11218
1644	-4090	-3704	-4922	-3809	-5887	-6669	-5223	-6269	-5374	-6189	-5362	-4014	-1982	-352	-180	11218
1645	-4041	-3672	-4917	-3779	-5876	-6662	-5216	-6249	-5364	-6186	-5329	-3987	-1978	-348	-153	11217
1646	-4053	-3670	-4933	-3780	-5883	-6677	-5212	-6262	-5355	-6172	-5313	-3971	-1963	-347	-148	11171
1647	-4086	-3703	-4923	-3791	-5883	-6689	-5214	-6294	-5375	-6187	-5324	-3975	-1959	-348	-189	11175
1648	-4111	-3702	-4912	-3801	-5883	-6690	-5219	-6306	-5393	-6183	-5329	-3955	-1947	-340	-251	11148
1649	-4066	-3697	-4917	-3769	-5873	-6698	-5201	-6301	-5398	-6189	-5345	-3969	-1930	-324	-257	11093
1650	-4033	-3670	-4918	-3742	-5888	-6678	-5205	-6257	-5363	-6222	-5320	-3968	-1942	-334	-267	11079
1651	-4063	-3683	-4934	-3772	-5911	-6698	-5206	-6237	-5381	-6224	-5303	-3943	-1929	-346	-272	11053
1652	-4088	-3687	-4946	-3771	-5911	-6725	-5221	-6268	-5384	-6242	-5271	-3957	-1908	-348	-290	11013
1653	-4117	-3733	-4944	-3836	-5932	-6735	-5235	-6315	-5415	-6237	-5287	-3966	-1912	-376	-292	10984
1654	-4071	-3716	-4939	-3801	-5918	-6725	-5233	-6317	-5412	-6236	-5326	-3974	-1917	-354	-299	10967
1655	-4070	-3704	-4946	-3790	-5924	-6755	-5221	-6287	-5396	-6258	-5347	-3970	-1933	-352	-285	10919
1656	-4055	-3713	-4937	-3798	-5928	-6765	-5238	-6286	-5403	-6322	-5368	-3993	-1930	-368	-290	10860
1657	-4100	-3720	-4947	-3809	-5927	-6788	-5259	-6292	-5435	-6320	-5388	-4019	-1929	-387	-298	10788
1658	-4136	-3753	-4938	-3851	-5947	-6803	-5275	-6347	-5453	-6314	-5443	-4045	-1949	-379	-330	10767
1659	-4125	-3726	-4925	-3823	-5940	-6797	-5259	-6343	-5461	-6349	-5493	-4092	-1927	-360	-367	10740
1660	-4089	-3699	-4915	-3785	-5929	-6782	-5245	-6308	-5436	-6365	-5531	-4129	-1922	-353	-358	10698
1661	-4062	-3704	-4928	-3785	-5928	-6802	-5250	-6298	-5437	-6372	-5549	-4160	-1930	-357	-361	10695
1662	-4097	-3736	-4943	-3810	-5938	-6828	-5250	-6311	-5445	-6404	-5582	-4189	-1930	-353	-375	10655
1663	-4090	-3720	-4931	-3824	-5945	-6824	-5251	-6347	-5442	-6441	-5620	-4231	-1939	-379	-394	10625
1664	-4071	-3699	-4940	-3800	-5947	-6815	-5253	-6301	-5450	-6458	-5624	-4272	-1951	-369	-424	10585
1665	-4074	-3711	-4938	-3806	-5951	-6826	-5255	-6291	-5445	-6487	-5638	-4272	-1942	-374	-444	10529
1666	-4091	-3730	-4952	-3811	-5958	-6841	-5275	-6294	-5460	-6527	-5666	-4310	-1968	-408	-467	10479
1667	-4147	-3752	-4933	-3853	-5978	-6873	-5295	-6346	-5488	-6537	-5735	-4346	-1980	-408	-508	10421
1668	-4098	-3719	-4932	-3804	-5977	-6870	-5288	-6326	-5482	-6593	-5795	-4407	-1973	-407	-517	10381
1669	-4079	-3695	-4935	-3803	-5977	-6873	-5277	-6306	-5465	-6598	-5814	-4426	-1999	-426	-549	10340
1670	-4104	-3722	-4942	-3822	-6010	-6907	-5286	-6315	-5479	-6614	-5848	-4458	-2010	-445	-586	10266
1671	-4121	-3726	-4937	-3833	-6003	-6916	-5284	-6330	-5490	-6635	-5910	-4505	-2015	-453	-636	10206
1672	-4117	-3722	-4934	-3829	-5999	-6918	-5287	-6352	-5508	-6692	-5957	-4570	-2018	-480	-669	10166
1673	-4082	-3700	-4936	-3790	-5984	-6899	-5268	-6343	-5484	-6713	-5962	-4638	-2030	-459	-697	10130
1674	-4071	-3703	-4956	-3792	-5984	-6934	-5270	-6296	-5494	-6725	-5960	-4672	-2052	-471	-730	10069
1675	-4097	-3719	-4972	-3802	-5987	-6945	-5279	-6315	-5521	-6751	-5975	-4700	-2071	-490	-777	9984
1676	-4147	-3755	-4968	-3850	-6016	-6969	-5305	-6368	-5542	-6764	-6029	-4720	-2086	-522	-827	9910
1677	-4143	-3750	-4966	-3837	-6019	-6983	-5310	-6370	-5532	-6781	-6119	-4764	-2076	-538	-873	9851
1678	-4119	-3723	-4975	-3828	-6023	-6983	-5302	-6362	-5540	-6798	-6135	-4806	-2103	-544	-866	9755
1679	-4115	-3729	-4979	-3830	-6020	-6995	-5307	-6350	-5523	-6826	-6149	-4848	-2127	-561	-882	9683
1680	-4123	-3741	-4971	-3833	-6033	-7022	-5327	-6346	-5521	-6843	-6176	-4883	-2140	-573	-926	9606
1681	-4164	-3774	-4984	-3884	-6053	-7032	-5335	-6417	-5575	-6874	-6245	-4915	-2159	-566	-983	9570
1682	-4149	-3764	-4981	-3887	-6054	-7029	-5344	-6440	-5600	-6915	-6321	-4971	-2178	-572	-1026	9544
1683	-4097	-3729	-4978	-3836	-6029	-7024	-5328	-6394	-5579	-6915	-6374	-5032	-2202	-585	-1059	9503
1684	-4104	-3740	-4982	-3833	-6031	-7028	-5325	-6369	-5573	-6941	-6381	-5088	-2211	-602	-1136	9436
1685	-4116	-3745	-4984	-3860	-6033	-7036	-5317	-6379	-5575	-6968	-6404	-5127	-2221	-616	-1217	9364
1686	-4111	-3752	-4989	-3848	-6049	-7058	-5317	-6389	-5596	-6990	-6438	-5171	-2255	-651	-1249	9323
1687	-4111	-3727	-4982	-3820	-6060	-7048	-5319	-6372	-5582	-7000	-6449	-5208	-2252	-665	-1234	9273
1688	-4113	-3739	-4983	-3825	-6055	-7072	-5317	-6334	-5572	-7016	-6462	-5228	-2284	-687	-1254	9218
1689	-4119	-3747	-4971	-3854	-6071	-7090	-5320	-6367	-5579	-7045	-6484	-5264	-2318	-692	-1305	9138
1690	-4167	-3779	-4973	-3883	-6089	-7112	-5347	-6396	-5602	-7065	-6513	-5296	-2353	-735	-1357	9049
1691	-4139	-3757	-4982	-3860	-6070	-7101	-5343	-6412	-5613	-7070	-6575	-5348	-2377	-765	-1387	8972
1692	-4104	-3735	-4979	-3831	-6062	-7109	-5349	-6394	-5600	-7083	-6599	-5376	-2383	-761	-1402	8914
1693	-4146	-3773	-4984	-3858	-6075	-7128	-5355	-6416	-5597	-7095	-6615	-5413	-2413	-775	-1443	8838
1694	-4149	-3774	-4997	-3872	-6083	-7144	-5348	-6413	-5609	-7099	-6657	-5456	-2427	-799	-1490	8780
1695	-4163	-3772	-4983	-3888	-6085	-7144	-5353	-6435	-5627	-7127	-6707	-5505	-2449	-829	-1544	8721
1696	-4108	-3745	-4984	-3839	-6079	-7140	-5344	-6400	-5608	-7158	-6719	-5555	-2465	-851	-1566	8673
1697	-4102	-3750	-4976	-3828	-6094	-7145	-5339	-6363	-5599	-7162	-6719	-5558	-2483	-881	-1607	8610
1698	-4134	-3754	-4986	-3858	-6106	-7178	-5356	-6383	-5619	-7189	-6716	-5578	-2505	-912	-1656	8561
1699	-4166	-3786	-4988	-3872	-6116	-7188	-5382	-6419	-5625	-7209	-6755	-5598	-2531	-930	-1720	8497
1700	-4175	-3788	-4998	-3899	-6125	-7202	-5383	-6449	-5634	-7229	-6809	-5626	-2555	-951	-1777	8454
1701	-4158	-3753	-4995	-3870	-6115	-7197	-5376	-6430	-5631	-7224	-6814	-5653	-2564	-986	-1834	8377
1702	-4158	-3770	-4994	-3878	-6126	-7201	-5395	-6423	-5635	-7221	-6814	-5687	-2605	-1012	-1861	8290
1703	-4154	-3774	-5020	-3877	-6115	-7230	-5395	-6433	-5625	-7255	-6841	-5711	-2629	-1041	-1881	8216
1704	-4211	-3820	-5020	-3923	-6137	-7257	-5398	-6476	-5672	-7247	-6876	-5739	-2647	-1059	-1904	8160
1705	-4188	-3807	-5018	-3914	-6130	-7238	-5384	-6505	-5697	-7284	-6948	-5802	-2662	-1061	-1912	8099
1706	-4146	-3760	-4998	-3870	-6108	-7224	-5385	-6466	-5666	-7285	-6964	-5835	-2692	-1067	-1961	8040
1707	-4139	-3767	-4989	-3864	-6123	-7235	-5385	-6454	-5652	-7277	-6984	-5867	-2727	-1112	-1993	7987
1708	-4151	-3767	-5001	-3869	-6138	-7255	-5393	-6441	-5641	-7285	-6999	-5882	-2730	-1144	-2026	7947
1709	-4175	-3797	-5010	-3906	-6122	-7267	-5406	-6456	-5677	-7319	-7008	-5921	-2756	-1149	-2067	7900
1710	-4147	-3768	-5017	-3861	-6135	-7257	-5408	-6432	-5679	-7331	-7026	-5954	-2781	-1184	-2101	7829
1711	-4140	-3769	-5008	-3861	-6135	-7262	-5399	-6404	-5680	-7352	-7025	-5957	-2795	-1204	-2106	7770
1712	-4162	-3774	-5018	-3870	-6161	-7287	-5411	-6424	-5685	-7346	-7033	-5963	-2820	-1237	-2140	7694
1713	-4192	-3801	-5012	-3915	-6176	-7326	-5418	-6464	-5699	-7346	-7065	-5996	-2858	-1277	-2182	7637
1714	-4191	-3780	-5012	-3898	-6164	-7312	-5421	-6491	-5708	-7397	-7122	-6019	-2882	-1287	-2224	7599
1715	-4159	-3776	-5005	-3860	-6153	-7299	-5420	-6470	-5702	-7399	-7116	-6047	-2888	-1305	-2278	7542
1716	-4181	-3811	-5001	-3900	-6176	-7320	-5420	-6457	-5720	-7413	-7143	-6084	-2909	-1332	-2346	7506
1717	-4187	-3791	-5004	-3912	-6163	-7326	-5435	-6471	-5717	-7421	-7136	-6113	-2929	-1370	-2399	7434
1718	-4194	-3822	-5019	-3927	-6173	-7340	-5436	-6489	-5733	-7425	-7150	-6141	-2947	-1366	-2430	7380
1719	-4154	-3787	-5005	-3882	-6159	-7319	-5427	-6481	-5710	-7433	-7167	-6164	-2971	-1396	-2451	7312
1720	-4140	-3754	-5024	-3870	-6181	-7338	-5435	-6461	-5697	-7439	-7151	-6175	-3001	-1419	-2490	7251
1721	-4166	-3776	-5027	-3889	-6196	-7351	-5437	-6455	-5689	-7439	-7146	-6163	-3030	-1450	-2546	7192
1722	-4196	-3806	-5017	-3924	-6197	-7375	-5454	-6491	-5720	-7467	-7165	-6170	-3035	-1468	-2584	7151
1723	-4216	-3810	-5029	-3945	-6207	-7371	-5459	-6514	-5744	-7497	-7213	-6193	-3054	-1492	-2607	7095
1724	-4170	-3782	-5022	-3900	-6206	-7370	-5453	-6489	-5708	-7498	-7229	-6204	-3065	-1512	-2643	6998
1725	-4174	-3784	-5024	-3899	-6214	-7385	-5462	-6481	-5712	-7514	-7218	-6221	-3086	-1523	-2670	6927
1726	-4182	-3799	-5027	-3893	-6213	-7385	-5468	-6490	-5739	-7508	-7230	-6228	-3105	-1538	-2722	6859
1727	-4250	-3842	-5053	-3955	-6221	-7421	-5484	-6527	-5773	-7518	-7273	-6263	-3115	-1566	-2750	6807
1728	-4217	-3831	-5037	-3965	-6194	-7410	-5478	-6570	-5778	-7557	-7354	-6312	-3115	-1590	-2769	6781
1729	-4149	-3797	-5022	-3905	-6209	-7386	-5483	-6521	-5747	-7543	-7375	-6348	-3128	-1599	-2778	6743
1730	-4144	-3786	-5027	-3892	-6214	-7398	-5472	-6490	-5720	-7553	-7385	-6356	-3135	-1596	-2794	6685
1731	-4148	-3798	-5032	-3906	-6209	-7417	-5478	-6472	-5732	-7564	-7379	-6364	-3136	-1618	-2846	6636
1732	-4197	-3812	-5041	-3939	-6208	-7419	-5479	-6506	-5761	-7580	-7384	-6357	-3147	-1657	-2908	6597
1733	-4163	-3788	-5037	-3916	-6216	-7442	-5469	-6518	-5738	-7564	-7362	-6392	-3186	-1665	-2924	6581
1734	-4162	-3788	-5045	-3907	-6232	-7437	-5480	-6489	-5731	-7581	-7349	-6410	-3190	-1655	-2948	6525
1735	-4192	-3801	-5054	-3923	-6230	-7458	-5485	-6507	-5737	-7612	-7367	-6441	-3216	-1685	-2976	6457
1736	-4227	-3820	-5042	-3963	-6234	-7460	-5503	-6527	-5760	-7622	-7398	-6456	-3235	-1685	-3021	6398
1737	-4213	-3822	-5032	-3952	-6237	-7466	-5509	-6560	-5787	-7629	-7441	-6452	-3234	-1714	-3065	6335
1738	-4178	-3805	-5030	-3914	-6226	-7452	-5500	-6543	-5763	-7629	-7444	-6452	-3237	-1724	-3102	6277
1739	-4191	-3814	-5054	-3929	-6230	-7444	-5501	-6543	-5779	-7624	-7459	-6484	-3231	-1729	-3142	6232
1740	-4182	-3800	-5066	-3909	-6222	-7460	-5493	-6525	-5777	-7628	-7460	-6503	-3238	-1728	-3153	6204
1741	-4213	-3830	-5052	-3939	-6229	-7476	-5497	-6542	-5788	-7665	-7501	-6517	-3245	-1758	-3160	6132
1742	-4180	-3811	-5056	-3911	-6230	-7464	-5489	-6529	-5793	-7687	-7511	-6540	-3244	-1741	-3149	6083
1743	-4176	-3787	-5057	-3891	-6222	-7455	-5492	-6513	-5764	-7647	-7485	-6519	-3245	-1732	-3165	6034
1744	-4204	-3787	-5076	-3926	-6243	-7465	-5495	-6507	-5783	-7669	-7479	-6534	-3246	-1726	-3185	5924
1745	-4217	-3805	-5072	-3948	-6261	-7494	-5525	-6527	-5782	-7691	-7464	-6546	-3262	-1747	-3214	5869
1746	-4254	-3830	-5083	-3959	-6274	-7495	-5547	-6571	-5807	-7701	-7500	-6562	-3279	-1745	-3263	5846
1747	-4215	-3811	-5098	-3929	-6246	-7484	-5552	-6556	-5789	-7706	-7526	-6586	-3287	-1763	-3296	5798
1748	-4200	-3811	-5096	-3926	-6258	-7503	-5558	-6553	-5795	-7687	-7518	-6608	-3317	-1775	-3337	5716
1749	-4223	-3827	-5072	-3938	-6257	-7513	-5568	-6566	-5807	-7720	-7548	-6611	-3314	-1785	-3375	5639
1750	-4270	-3860	-5062	-4010	-6264	-7535	-5572	-6594	-5841	-7732	-7598	-6630	-3313	-1807	-3404	5590
1751	-4210	-3833	-5036	-3958	-6251	-7496	-5568	-6611	-5841	-7750	-7644	-6667	-3306	-1813	-3425	5556
1752	-4180	-3812	-5041	-3945	-6257	-7481	-5559	-6591	-5800	-7735	-7630	-6683	-3278	-1806	-3439	5528
1753	-4178	-3805	-5046	-3925	-6254	-7506	-5550	-6549	-5792	-7736	-7617	-6678	-3316	-1817	-3445	5461
1754	-4193	-3816	-5040	-3943	-6247	-7521	-5550	-6537	-5807	-7736	-7604	-6672	-3320	-1841	-3476	5423
1755	-4234	-3842	-5043	-3978	-6250	-7529	-5552	-6567	-5837	-7743	-7599	-6677	-3339	-1847	-3503	5399
1756	-4197	-3810	-5045	-3946	-6272	-7513	-5533	-6563	-5812	-7769	-7643	-6705	-3356	-1842	-3510	5360
1757	-4195	-3805	-5049	-3932	-6274	-7527	-5524	-6537	-5796	-7737	-7643	-6717	-3366	-1830	-3523	5296
1758	-4216	-3814	-5057	-3955	-6275	-7527	-5529	-6539	-5799	-7752	-7638	-6722	-3376	-1830	-3561	5258
1759	-4237	-3848	-5063	-3967	-6275	-7548	-5527	-6581	-5823	-7757	-7636	-6734	-3402	-1825	-3583	5191
1760	-4243	-3844	-5067	-3972	-6283	-7550	-5523	-6610	-5855	-7781	-7686	-6755	-3400	-1850	-3606	5134
1761	-4215	-3840	-5068	-3966	-6268	-7539	-5532	-6594	-5860	-7793	-7702	-6781	-3426	-1864	-3626	5102
1762	-4205	-3822	-5060	-3946	-6261	-7546	-5528	-6583	-5814	-7777	-7719	-6812	-3432	-1864	-3643	5040
1763	-4199	-3815	-5066	-3927	-6252	-7551	-5523	-6572	-5817	-7758	-7717	-6801	-3448	-1843	-3666	4979
1764	-4231	-3836	-5064	-3969	-6266	-7563	-5531	-6572	-5834	-7760	-7720	-6797	-3472	-1870	-3690	4921
1765	-4230	-3821	-5066	-3944	-6263	-7535	-5545	-6591	-5832	-7774	-7729	-6817	-3466	-1887	-3730	4860
1766	-4205	-3827	-5071	-3926	-6260	-7540	-5558	-6567	-5813	-7794	-7712	-6836	-3466	-1895	-3736	4779
1767	-4222	-3820	-5073	-3950	-6281	-7552	-5571	-6547	-5817	-7786	-7718	-6836	-3483	-1911	-3774	4724
1768	-4241	-3842	-5073	-3965	-6290	-7562	-5583	-6574	-5830	-7781	-7684	-6846	-3499	-1933	-3801	4674
1769	-4261	-3859	-5081	-4011	-6302	-7581	-5591	-6614	-5857	-7802	-7720	-6860	-3559	-1966	-3828	4621
1770	-4215	-3835	-5077	-3961	-6299	-7558	-5586	-6610	-5857	-7801	-7732	-6882	-3574	-1954	-3839	4569
1771	-4207	-3833	-5076	-3945	-6299	-7553	-5571	-6586	-5860	-7825	-7724	-6890	-3569	-1940	-3885	4500
1772	-4245	-3873	-5091	-3993	-6303	-7571	-5581	-6608	-5859	-7816	-7755	-6918	-3593	-1959	-3923	4444
1773	-4259	-3870	-5075	-3997	-6301	-7569	-5580	-6666	-5868	-7797	-7808	-6938	-3605	-1975	-3945	4417
1774	-4238	-3848	-5057	-3973	-6288	-7561	-5566	-6658	-5878	-7819	-7839	-6991	-3607	-1974	-3975	4400
1775	-4197	-3817	-5058	-3937	-6266	-7544	-5548	-6602	-5846	-7815	-7841	-7023	-3617	-1986	-3979	4319
1776	-4192	-3829	-5060	-3944	-6282	-7547	-5552	-6568	-5833	-7811	-7794	-7018	-3644	-1990	-3982	4270
1777	-4223	-3832	-5059	-3968	-6306	-7577	-5563	-6581	-5835	-7796	-7768	-7012	-3681	-2024	-4006	4196
1778	-4268	-3881	-5069	-4011	-6315	-7592	-5569	-6625	-5856	-7791	-7787	-7003	-3714	-2044	-4044	4170
1779	-4238	-3854	-5069	-3986	-6307	-7609	-5564	-6626	-5858	-7803	-7803	-7032	-3726	-2059	-4066	4129
1780	-4232	-3843	-5091	-3964	-6297	-7590	-5568	-6584	-5825	-7763	-7798	-7043	-3748	-2082	-4096	4069
1781	-4243	-3851	-5110	-3963	-6303	-7586	-5565	-6590	-5834	-7760	-7776	-7041	-3758	-2092	-4110	4008
1782	-4259	-3853	-5109	-3982	-6309	-7598	-5572	-6602	-5821	-7777	-7746	-7054	-3774	-2108	-4120	3938
1783	-4288	-3878	-5097	-4029	-6314	-7607	-5583	-6654	-5858	-7797	-7792	-7070	-3787	-2157	-4159	3899
1784	-4235	-3843	-5084	-3982	-6287	-7588	-5574	-6636	-5854	-7780	-7815	-7110	-3798	-2181	-4182	3845
1785	-4207	-3832	-5094	-3948	-6285	-7567	-5572	-6609	-5842	-7762	-7813	-7142	-3814	-2169	-4192	3811
1786	-4199	-3836	-5095	-3954	-6295	-7557	-5578	-6595	-5837	-7767	-7792	-7149	-3823	-2187	-4199	3742
1787	-4257	-3866	-5086	-3994	-6310	-7583	-5600	-6630	-5855	-7771	-7790	-7142	-3859	-2215	-4237	3691
1788	-4254	-3850	-5101	-3979	-6302	-7599	-5606	-6638	-5861	-7770	-7803	-7160	-3870	-2239	-4289	3626
1789	-4229	-3838	-5108	-3956	-6313	-7595	-5605	-6621	-5824	-7753	-7772	-7163	-3887	-2242	-4311	3565
1790	-4242	-3853	-5106	-3974	-6326	-7613	-5593	-6615	-5842	-7732	-7753	-7143	-3920	-2259	-4344	3496
1791	-4258	-3857	-5113	-3985	-6333	-7611	-5602	-6634	-5847	-7703	-7756	-7145	-3931	-2275	-4383	3450
1792	-4300	-3877	-5117	-4024	-6332	-7603	-5619	-6669	-5865	-7688	-7780	-7170	-3957	-2295	-4419	3413
1793	-4269	-3862	-5086	-3990	-6304	-7585	-5604	-6643	-5841	-7700	-7783	-7176	-3951	-2326	-4416	3360
1794	-4269	-3861	-5087	-3999	-6303	-7610	-5607	-6654	-5835	-7683	-7803	-7191	-3944	-2348	-4442	3316
1795	-4260	-3859	-5092	-3999	-6315	-7612	-5603	-6661	-5841	-7674	-7821	-7198	-3972	-2340	-4494	3272
1796	-4275	-3866	-5094	-4014	-6312	-7619	-5601	-6661	-5837	-7665	-7832	-7212	-3970	-2352	-4524	3227
1797	-4264	-3858	-5093	-3998	-6302	-7612	-5607	-6656	-5837	-7653	-7846	-7213	-3977	-2373	-4549	3188
1798	-4222	-3835	-5098	-3964	-6286	-7586	-5599	-6619	-5802	-7644	-7809	-7216	-3957	-2373	-4553	3138
1799	-4225	-3850	-5106	-3960	-6304	-7599	-5603	-6610	-5811	-7638	-7813	-7219	-3944	-2389	-4547	3090
1800	-4250	-3854	-5098	-3972	-6331	-7613	-5607	-6623	-5815	-7635	-7786	-7198	-3927	-2421	-4552	3055
1801	-4289	-3875	-5100	-4018	-6317	-7614	-5627	-6672	-5831	-7628	-7764	-7171	-3917	-2432	-4591	2996
1802	-4261	-3856	-5103	-3993	-6328	-7590	-5606	-6682	-5835	-7618	-7786	-7142	-3862	-2419	-4624	2956
1803	-4247	-3827	-5114	-3970	-6309	-7604	-5594	-6655	-5826	-7638	-7737	-7137	-3817	-2420	-4655	2905
1804	-4258	-3845	-5116	-3990	-6318	-7622	-5588	-6651	-5814	-7612	-7724	-7109	-3784	-2432	-4669	2848
1805	-4288	-3877	-5116	-4024	-6321	-7634	-5605	-6668	-5821	-7613	-7733	-7097	-3705	-2449	-4696	2791
1806	-4291	-3873	-5121	-4027	-6320	-7619	-5611	-6699	-5844	-7583	-7762	-7069	-3641	-2441	-4702	2757
1807	-4233	-3834	-5108	-3969	-6309	-7600	-5595	-6663	-5809	-7590	-7725	-7027	-3524	-2400	-4708	2714
1808	-4228	-3837	-5101	-3966	-6311	-7599	-5603	-6634	-5792	-7586	-7676	-6943	-3400	-2347	-4726	2648
1809	-4258	-3851	-5116	-3983	-6327	-7604	-5610	-6641	-5807	-7561	-7635	-6872	-3256	-2320	-4747	2603
1810	-4295	-3875	-5133	-4018	-6337	-7626	-5621	-6667	-5825	-7561	-7634	-6795	-3082	-2303	-4783	2541
1811	-4288	-3862	-5119	-4009	-6331	-7611	-5624	-6701	-5851	-7556	-7639	-6716	-2879	-2275	-4785	2486
1812	-4259	-3857	-5111	-3994	-6327	-7614	-5635	-6681	-5839	-7546	-7598	-6608	-2641	-2209	-4814	2408
1813	-4265	-3858	-5111	-3997	-6324	-7632	-5629	-6665	-5844	-7571	-7586	-6466	-2357	-2128	-4833	2357
1814	-4285	-3861	-5131	-4005	-6350	-7639	-5612	-6678	-5839	-7553	-7582	-6349	-2033	-2067	-4838	2314
1815	-4331	-3898	-5136	-4056	-6355	-7644	-5624	-6727	-5875	-7547	-7617	-6185	-1709	-1998	-4868	2294
1816	-4311	-3888	-5112	-4040	-6342	-7640	-5631	-6751	-5876	-7578	-7646	-6027	-1258	-1886	-4897	2284
1817	-4268	-3861	-5104	-3998	-6333	-7599	-5611	-6704	-5846	-7588	-7620	-5826	-741	-1752	-4883	2259
1818	-4263	-3855	-5114	-3977	-6328	-7608	-5625	-6685	-5843	-7578	-7553	-5621	-258	-1599	-4904	2233
1819	-4269	-3869	-5115	-3996	-6335	-7604	-5636	-6689	-5850	-7561	-7513	-5369	355	-1425	-4913	2202
1820	-4298	-3884	-5111	-4024	-6329	-7620	-5643	-6711	-5885	-7548	-7492	-5094	1042	-1214	-4910	2164
1821	-4276	-3872	-5100	-3993	-6336	-7618	-5629	-6696	-5865	-7533	-7455	-4792	1797	-1002	-4893	2179
1822	-4269	-3866	-5104	-3989	-6346	-7634	-5631	-6678	-5851	-7531	-7416	-4474	2537	-783	-4867	2169
1823	-4279	-3876	-5108	-4016	-6348	-7644	-5667	-6679	-5848	-7557	-7360	-4101	3456	-505	-4857	2154
1824	-4316	-3896	-5117	-4059	-6357	-7685	-5671	-6731	-5882	-7551	-7325	-3736	4420	-224	-4877	2155
1825	-4284	-3870	-5116	-4006	-6346	-7656	-5686	-6718	-5879	-7540	-7282	-3374	5372	57	-4852	2183
1826	-4290	-3880	-5112	-4014	-6356	-7650	-5697	-6709	-5868	-7523	-7212	-2932	6485	414	-4846	2168
1827	-4296	-3893	-5118	-4032	-6367	-7648	-5688	-6729	-5887	-7498	-7162	-2488	7659	791	-4837	2177
1828	-4275	-3882	-5138	-4006	-6370	-7657	-5668	-6720	-5889	-7497	-7140	-1995	8907	1179	-4811	2182
1829	-4282	-3888	-5139	-4026	-6361	-7673	-5657	-6747	-5891	-7493	-7096	-1561	10093	1544	-4757	2213
1830	-4269	-3868	-5131	-4001	-6357	-7665	-5647	-6719	-5867	-7495	-7039	-1066	11444	1973	-4728	2240
1831	-4266	-3872	-5127	-4005	-6359	-7665	-5648	-6707	-5869	-7483	-6950	-515	12826	2426	-4666	2259
1832	-4288	-3879	-5130	-4027	-6383	-7681	-5659	-6699	-5880	-7490	-6877	-51	14092	2826	-4601	2279
1833	-4337	-3913	-5112	-4075	-6385	-7708	-5681	-6718	-5896	-7493	-6800	489	15535	3283	-4549	2323
1834	-4329	-3901	-5122	-4045	-6397	-7706	-5690	-6756	-5910	-7474	-6794	1025	16383	3785	-4486	2383
1835	-4303	-3889	-5128	-4018	-6396	-7698	-5678	-6733	-5889	-7473	-6729	1543	18068	4254	-4378	2426
1836	-4303	-3893	-5137	-4018	-6391	-7689	-5677	-6732	-5893	-7464	-6684	2002	19753	4691	-4304	2470
1837	-4334	-3899	-5139	-4060	-6396	-7711	-5690	-6750	-5913	-7460	-6639	2486	21178	5167	-4240	2566
1838	-4342	-3932	-5145	-4091	-6391	-7717	-5688	-6799	-5938	-7470	-6634	2947	22583	5651	-4159	2674
1839	-4280	-3888	-5144	-4039	-6381	-7696	-5681	-6767	-5903	-7464	-6627	3343	23967	6147	-4053	2770
1840	-4242	-3862	-5130	-4005	-6384	-7705	-5678	-6733	-5885	-7454	-6578	3765	25089	6570	-3972	2848
1841	-4278	-3875	-5121	-4015	-6390	-7709	-5677	-6731	-5875	-7463	-6509	4171	26308	7003	-3886	2973
1842	-4295	-3894	-5142	-4047	-6400	-7732	-5691	-6735	-5890	-7482	-6464	4527	27435	7413	-3822	3083
1843	-4320	-3901	-5137	-4054	-6403	-7723	-5695	-6765	-5919	-7465	-6471	4809	28363	7764	-3768	3180
1844	-4299	-3875	-5139	-4018	-6393	-7729	-5690	-6749	-5908	-7486	-6447	5091	29324	8151	-3678	3302
1845	-4296	-3878	-5150	-4030	-6403	-7747	-5688	-6730	-5892	-7488	-6412	5352	30131	8500	-3594	3413
1846	-4297	-3877	-5151	-4034	-6401	-7746	-5703	-6742	-5912	-7503	-6381	5538	30831	8814	-3533	3543
1847	-4337	-3914	-5138	-4076	-6420	-7760	-5710	-6789	-5938	-7518	-6393	5649	31380	9059	-3487	3650
1848	-4334	-3915	-5145	-4062	-6414	-7742	-5720	-6807	-5960	-7513	-6428	5739	31895	9303	-3422	3828
1849	-4275	-3890	-5143	-4027	-6396	-7732	-5708	-6782	-5937	-7512	-6459	5767	32280	9547	-3327	3946
1850	-4270	-3874	-5153	-4016	-6410	-7743	-5705	-6770	-5925	-7504	-6460	5774	32492	9725	-3264	4044
1851	-4289	-3888	-5151	-4022	-6414	-7748	-5702	-6747	-5925	-7521	-6448	5765	32620	9855	-3173	4122
1852	-4324	-3918	-5137	-4064	-6409	-7772	-5712	-6800	-5952	-7557	-6477	5679	32622	9956	-3100	4238
1853	-4283	-3889	-5123	-4026	-6405	-7755	-5715	-6812	-5933	-7581	-6516	5536	32523	10026	-3001	4331
1854	-4306	-3883	-5127	-4022	-6430	-7775	-5726	-6769	-5937	-7573	-6530	5420	32324	10050	-2941	4386
1855	-4309	-3900	-5141	-4044	-6434	-7784	-5728	-6768	-5929	-7577	-6552	5257	31970	10044	-2892	4467
1856	-4355	-3927	-5140	-4080	-6449	-7778	-5725	-6788	-5961	-7601	-6609	5044	31515	10014	-2869	4573
1857	-4340	-3918	-5148	-4068	-6439	-7799	-5725	-6818	-5978	-7620	-6688	4808	31063	9961	-2856	4646
1858	-4303	-3895	-5144	-4058	-6423	-7779	-5754	-6819	-5965	-7637	-6746	4510	30467	9862	-2813	4749
1859	-4316	-3909	-5150	-4085	-6428	-7772	-5746	-6846	-5968	-7653	-6801	4195	29783	9735	-2775	4831
1860	-4305	-3905	-5145	-4068	-6420	-7776	-5739	-6826	-5966	-7686	-6846	3858	29054	9575	-2758	4859
1861	-4325	-3927	-5152	-4076	-6432	-7791	-5752	-6827	-5996	-7685	-6897	3547	28339	9419	-2751	4905
1862	-4290	-3892	-5142	-4026	-6412	-7774	-5736	-6809	-5977	-7712	-6957	3195	27466	9226	-2721	4942
1863	-4271	-3881	-5137	-4015	-6420	-7781	-5726	-6775	-5966	-7723	-6972	2830	26547	9008	-2711	4985
1864	-4300	-3897	-5144	-4048	-6441	-7803	-5744	-6778	-5975	-7749	-7004	2515	25607	8754	-2737	4990
1865	-4322	-3912	-5153	-4069	-6458	-7817	-5758	-6807	-5984	-7782	-7035	2152	24718	8487	-2785	4989
1866	-4331	-3929	-5144	-4081	-6434	-7825	-5765	-6827	-6001	-7796	-7119	1781	23728	8198	-2819	4996
1867	-4283	-3901	-5144	-4046	-6439	-7801	-5770	-6817	-5989	-7809	-7167	1400	22725	7914	-2847	4991
1868	-4305	-3891	-5158	-4064	-6444	-7806	-5764	-6794	-5979	-7831	-7194	1085	21817	7631	-2916	4941
1869	-4339	-3919	-5161	-4083	-6454	-7832	-5762	-6816	-5984	-7860	-7231	728	20796	7318	-3004	4918
1870	-4359	-3923	-5159	-4088	-6447	-7843	-5777	-6850	-6013	-7856	-7308	353	19814	6980	-3073	4887
1871	-4306	-3886	-5147	-4041	-6434	-7811	-5772	-6829	-6007	-7863	-7342	38	18834	6660	-3115	4860
1872	-4286	-3879	-5132	-4021	-6438	-7805	-5778	-6786	-5974	-7859	-7368	-300	17979	6401	-3144	4806
1873	-4308	-3888	-5153	-4049	-6450	-7816	-5784	-6794	-5987	-7861	-7394	-619	16999	6063	-3181	4660
1874	-4339	-3896	-5162	-4056	-6482	-7849	-5781	-6807	-5994	-7856	-7406	-944	16051	5707	-3272	4573
1875	-4370	-3923	-5167	-4077	-6476	-7851	-5803	-6838	-6019	-7884	-7460	-1205	15245	5407	-3353	4502
1876	-4338	-3908	-5155	-4058	-6469	-7836	-5795	-6835	-6010	-7897	-7487	-1497	14371	5099	-3416	4410
1877	-4332	-3900	-5167	-4035	-6468	-7827	-5787	-6828	-6023	-7898	-7541	-1767	13544	4784	-3523	4304
1878	-4351	-3908	-5162	-4054	-6477	-7845	-5783	-6823	-6027	-7925	-7572	-2025	12717	4449	-3631	4202
1879	-4387	-3959	-5161	-4122	-6478	-7848	-5806	-6861	-6026	-7972	-7619	-2251	12003	4154	-3719	4093
1880	-4347	-3937	-5169	-4113	-6467	-7855	-5794	-6908	-6075	-7970	-7676	-2524	11279	3857	-3817	3999
1881	-4308	-3887	-5145	-4060	-6451	-7824	-5787	-6866	-6035	-7993	-7709	-2765	10570	3590	-3895	3897
1882	-4299	-3905	-5149	-4043	-6453	-7835	-5782	-6838	-6020	-7975	-7709	-2978	9957	3351	-3964	3794
1883	-4312	-3909	-5158	-4048	-6436	-7833	-5789	-6846	-6018	-7983	-7695	-3197	9297	3066	-4048	3642
1884	-4350	-3922	-5152	-4085	-6451	-7848	-5801	-6875	-6054	-7977	-7740	-3391	8650	2793	-4128	3518
1885	-4321	-3902	-5162	-4050	-6449	-7830	-5799	-6853	-6036	-7962	-7777	-3595	8066	2535	-4209	3399
1886	-4337	-3893	-5158	-4054	-6460	-7815	-5778	-6835	-6024	-7957	-7759	-3738	7559	2309	-4305	3283
1887	-4335	-3912	-5152	-4068	-6468	-7826	-5792	-6844	-6030	-7990	-7762	-3892	7025	2060	-4414	3151
1888	-4369	-3921	-5146	-4092	-6475	-7843	-5810	-6874	-6050	-7975	-7772	-4061	6497	1828	-4525	3011
1889	-4353	-3932	-5152	-4094	-6476	-7848	-5816	-6890	-6061	-8001	-7805	-4193	6002	1608	-4624	2879
1890	-4331	-3926	-5157	-4086	-6461	-7853	-5832	-6882	-6063	-7995	-7824	-4344	5607	1427	-4702	2738
1891	-4316	-3903	-5163	-4068	-6463	-7850	-5819	-6863	-6052	-7989	-7825	-4484	5172	1219	-4790	2594
1892	-4310	-3900	-5170	-4067	-6463	-7849	-5823	-6863	-6045	-7975	-7807	-4588	4778	1032	-4877	2428
1893	-4354	-3933	-5179	-4089	-6485	-7856	-5811	-6876	-6061	-7973	-7835	-4692	4421	872	-4974	2295
1894	-4326	-3911	-5196	-4073	-6482	-7847	-5819	-6886	-6041	-7975	-7850	-4814	4048	684	-5068	2148
1895	-4328	-3896	-5178	-4052	-6485	-7864	-5828	-6880	-6032	-7981	-7848	-4918	3697	513	-5158	1994
1896	-4346	-3911	-5177	-4066	-6484	-7871	-5834	-6876	-6039	-7999	-7833	-5006	3352	316	-5260	1855
1897	-4368	-3929	-5181	-4095	-6487	-7891	-5833	-6888	-6043	-7992	-7828	-5100	3054	162	-5360	1738
1898	-4387	-3949	-5184	-4115	-6491	-7888	-5838	-6929	-6071	-7995	-7871	-5206	2762	26	-5447	1594
1899	-4354	-3914	-5179	-4065	-6478	-7855	-5838	-6894	-6047	-7991	-7869	-5290	2473	-124	-5512	1453
1900	-4370	-3938	-5177	-4078	-6489	-7864	-5831	-6880	-6072	-7972	-7866	-5368	2224	-255	-5572	1324
1901	-4360	-3952	-5179	-4099	-6479	-7863	-5836	-6929	-6081	-7989	-7897	-5453	1984	-422	-5671	1185
1902	-4352	-3964	-5180	-4100	-6470	-7862	-5840	-6929	-6084	-7984	-7919	-5550	1724	-535	-5748	1046
1903	-4328	-3919	-5156	-4079	-6460	-7857	-5832	-6936	-6082	-8003	-7951	-5641	1484	-627	-5798	924
1904	-4313	-3903	-5151	-4052	-6464	-7849	-5824	-6888	-6067	-7983	-7959	-5711	1272	-737	-5853	798
1905	-4331	-3915	-5170	-4065	-6454	-7857	-5829	-6880	-6044	-7991	-7917	-5790	1060	-826	-5906	658
1906	-4352	-3922	-5189	-4073	-6465	-7879	-5838	-6881	-6062	-8000	-7910	-5872	831	-954	-5980	495
1907	-4384	-3953	-5174	-4104	-6473	-7878	-5841	-6919	-6095	-7999	-7966	-5914	647	-1068	-6052	401
1908	-4350	-3907	-5172	-4067	-6476	-7866	-5844	-6916	-6092	-8008	-7983	-5965	460	-1164	-6116	269
1909	-4332	-3914	-5167	-4050	-6487	-7867	-5842	-6889	-6062	-7999	-7951	-6037	268	-1256	-6188	152
1910	-4353	-3937	-5173	-4069	-6470	-7885	-5840	-6897	-6073	-7995	-7946	-6079	84	-1359	-6269	39
1911	-4402	-3965	-5161	-4117	-6492	-7890	-5850	-6945	-6081	-7999	-7976	-6155	-77	-1447	-6336	-59
1912	-4362	-3929	-5152	-4099	-6483	-7873	-5839	-6935	-6075	-8006	-8020	-6230	-231	-1552	-6403	-157
1913	-4331	-3900	-5166	-4056	-6470	-7850	-5821	-6899	-6040	-7975	-8018	-6272	-389	-1612	-6446	-277
1914	-4335	-3902	-5156	-4045	-6469	-7850	-5826	-6875	-6035	-7971	-7992	-6325	-532	-1697	-6503	-427
1915	-4360	-3915	-5177	-4074	-6479	-7855	-5849	-6885	-6044	-7974	-7984	-6362	-684	-1784	-6559	-559
1916	-4398	-3958	-5188	-4116	-6490	-7868	-5868	-6924	-6075	-7979	-8013	-6395	-849	-1882	-6612	-678
1917	-4373	-3931	-5187	-4082	-6469	-7857	-5845	-6916	-6055	-7969	-8017	-6456	-991	-1967	-6669	-804
1918	-4357	-3911	-5190	-4070	-6485	-7854	-5841	-6915	-6032	-7976	-8015	-6523	-1133	-2036	-6725	-922
1919	-4354	-3923	-5183	-4082	-6493	-7866	-5838	-6906	-6041	-7973	-8016	-6556	-1255	-2097	-6787	-1059
1920	-4370	-3946	-5193	-4097	-6493	-7864	-5859	-6919	-6063	-7978	-8021	-6589	-1390	-2186	-6870	-1183
1921	-4414	-3970	-5177	-4136	-6496	-7869	-5860	-6964	-6094	-7986	-8056	-6640	-1520	-2253	-6909	-1251
1922	-4350	-3929	-5168	-4080	-6482	-7860	-5843	-6940	-6054	-7988	-8097	-6722	-1634	-2302	-6936	-1334
1923	-4340	-3919	-5170	-4066	-6471	-7841	-5838	-6929	-6042	-7980	-8095	-6778	-1740	-2351	-6980	-1457
1924	-4327	-3926	-5182	-4071	-6473	-7874	-5828	-6906	-6047	-7989	-8078	-6821	-1851	-2427	-7030	-1553
1925	-4376	-3960	-5186	-4114	-6481	-7875	-5843	-6921	-6072	-7971	-8087	-6864	-1943	-2489	-7071	-1648
1926	-4356	-3936	-5185	-4090	-6476	-7865	-5839	-6916	-6057	-7971	-8105	-6907	-2082	-2543	-7130	-1732
1927	-4347	-3934	-5188	-4070	-6477	-7854	-5842	-6926	-6053	-7969	-8090	-6940	-2177	-2603	-7197	-1828
1928	-4353	-3929	-5190	-4061	-6475	-7847	-5828	-6912	-6035	-7968	-8078	-6972	-2275	-2670	-7277	-1922
1929	-4358	-3937	-5204	-4087	-6474	-7850	-5824	-6907	-6047	-7961	-8083	-7008	-2373	-2739	-7321	-2000
1930	-4378	-3951	-5191	-4116	-6485	-7845	-5844	-6929	-6056	-7978	-8109	-7055	-2470	-2807	-7405	-2105
1931	-4359	-3937	-5186	-4103	-6490	-7836	-5834	-6933	-6058	-7972	-8133	-7100	-2555	-2854	-7470	-2199
1932	-4343	-3934	-5179	-4084	-6473	-7819	-5829	-6939	-6055	-7983	-8155	-7135	-2630	-2901	-7503	-2297
1933	-4342	-3918	-5157	-4090	-6471	-7822	-5827	-6918	-6036	-7976	-8170	-7174	-2731	-2948	-7531	-2401
1934	-4367	-3950	-5174	-4104	-6471	-7828	-5817	-6922	-6052	-7990	-8194	-7216	-2814	-3005	-7538	-2497
1935	-4369	-3949	-5172	-4101	-6472	-7830	-5822	-6930	-6059	-8009	-8208	-7263	-2908	-3058	-7555	-2595
1936	-4348	-3926	-5169	-4061	-6464	-7834	-5812	-6911	-6023	-7998	-8192	-7269	-2956	-3109	-7567	-2683
1937	-4363	-3923	-5174	-4079	-6460	-7823	-5811	-6900	-6012	-7991	-8177	-7321	-3048	-3156	-7589	-2801
1938	-4380	-3950	-5174	-4113	-6467	-7820	-5817	-6925	-6023	-7999	-8161	-7337	-3143	-3199	-7655	-2888
1939	-4410	-3975	-5189	-4140	-6478	-7811	-5828	-6966	-6049	-7997	-8163	-7356	-3197	-3238	-7698	-2954
1940	-4375	-3957	-5183	-4101	-6472	-7784	-5828	-6950	-6057	-7991	-8189	-7413	-3250	-3276	-7738	-3036
1941	-4360	-3956	-5175	-4103	-6469	-7783	-5822	-6927	-6059	-7956	-8180	-7434	-3330	-3314	-7784	-3151
1942	-4378	-3959	-5196	-4117	-6469	-7789	-5808	-6962	-6066	-7973	-8227	-7463	-3394	-3352	-7840	-3254
1943	-4378	-3962	-5186	-4121	-6467	-7791	-5809	-6963	-6055	-7990	-8258	-7508	-3450	-3391	-7889	-3323
1944	-4370	-3947	-5186	-4106	-6464	-7782	-5803	-6949	-6035	-7985	-8299	-7547	-3507	-3419	-7936	-3417
1945	-4331	-3915	-5183	-4067	-6456	-7752	-5791	-6907	-6023	-7974	-8277	-7575	-3554	-3464	-7985	-3490
1946	-4338	-3923	-5180	-4075	-6442	-7766	-5787	-6895	-6016	-7966	-8245	-7591	-3595	-3501	-8045	-3537
1947	-4379	-3929	-5178	-4085	-6456	-7762	-5792	-6903	-6038	-7982	-8226	-7625	-3660	-3532	-8065	-3623
1948	-4428	-3962	-5187	-4122	-6463	-7758	-5801	-6941	-6054	-7985	-8249	-7644	-3724	-3573	-8120	-3698
1949	-4398	-3935	-5187	-4111	-6457	-7745	-5796	-6940	-6046	-7991	-8264	-7683	-3748	-3606	-8143	-3746
1950	-4365	-3925	-5182	-4087	-6467	-7739	-5785	-6914	-6039	-7988	-8279	-7706	-3787	-3636	-8154	-3826
1951	-4376	-3942	-5180	-4109	-6459	-7745	-5795	-6913	-6029	-7981	-8272	-7721	-3831	-3657	-8177	-3928
1952	-4405	-3959	-5186	-4123	-6461	-7765	-5809	-6946	-6049	-8000	-8299	-7732	-3877	-3682	-8229	-3979
1953	-4388	-3957	-5178	-4129	-6453	-7736	-5809	-6961	-6069	-7991	-8343	-7755	-3927	-3704	-8272	-4054
1954	-4335	-3909	-5178	-4066	-6428	-7715	-5780	-6907	-6022	-8004	-8316	-7786	-3930	-3739	-8298	-4123
1955	-4342	-3907	-5170	-4065	-6437	-7720	-5778	-6889	-6010	-7998	-8277	-7797	-3974	-3763	-8324	-4213
1956	-4358	-3922	-5173	-4086	-6429	-7729	-5791	-6903	-6045	-7983	-8263	-7802	-4021	-3810	-8355	-4300
1957	-4408	-3965	-5180	-4113	-6438	-7742	-5802	-6932	-6048	-7984	-8260	-7807	-4066	-3823	-8415	-4369
1958	-4382	-3953	-5166	-4107	-6441	-7736	-5805	-6948	-6043	-8008	-8309	-7834	-4100	-3860	-8463	-4432
1959	-4379	-3936	-5158	-4081	-6448	-7746	-5789	-6931	-6044	-8001	-8313	-7862	-4117	-3878	-8523	-4482
1960	-4381	-3931	-5168	-4086	-6452	-7757	-5796	-6919	-6047	-8011	-8309	-7872	-4152	-3904	-8548	-4599
1961	-4387	-3967	-5171	-4113	-6452	-7737	-5804	-6915	-6061	-8015	-8311	-7874	-4181	-3937	-8591	-4654
1962	-4434	-3997	-5176	-4154	-6449	-7750	-5822	-6994	-6099	-8034	-8377	-7911	-4208	-3982	-8639	-4695
1963	-4357	-3940	-5169	-4104	-6428	-7719	-5787	-6974	-6071	-8041	-8400	-7961	-4245	-3994	-8649	-4748
1964	-4337	-3945	-5160	-4084	-6430	-7685	-5764	-6944	-6057	-8050	-8399	-7984	-4274	-4006	-8658	-4803
1965	-4335	-3945	-5174	-4095	-6431	-7704	-5763	-6922	-6055	-8045	-8374	-7991	-4293	-4000	-8687	-4899
1966	-4373	-3954	-5189	-4125	-6433	-7705	-5771	-6940	-6062	-8053	-8379	-7988	-4330	-4014	-8741	-4970
1967	-4374	-3955	-5181	-4114	-6438	-7708	-5776	-6957	-6096	-8047	-8408	-8010	-4363	-4044	-8783	-5020
1968	-4348	-3941	-5176	-4087	-6439	-7704	-5772	-6913	-6073	-8042	-8395	-8012	-4367	-4071	-8800	-5076
1969	-4357	-3950	-5177	-4104	-6440	-7706	-5783	-6898	-6064	-8050	-8383	-8017	-4387	-4095	-8851	-5137
1970	-4366	-3946	-5194	-4102	-6441	-7707	-5771	-6916	-6073	-8067	-8373	-8023	-4405	-4121	-8899	-5198
1971	-4397	-3963	-5197	-4133	-6443	-7722	-5793	-6966	-6109	-8083	-8406	-8049	-4419	-4115	-8939	-5253
1972	-4384	-3950	-5183	-4113	-6432	-7704	-5790	-6974	-6106	-8104	-8441	-8080	-4439	-4139	-8962	-5288
1973	-4361	-3938	-5188	-4094	-6434	-7689	-5780	-6940	-6092	-8106	-8438	-8104	-4445	-4160	-8973	-5317
1974	-4354	-3937	-5181	-4080	-6436	-7697	-5779	-6935	-6092	-8098	-8432	-8114	-4489	-4174	-8974	-5354
1975	-4383	-3961	-5189	-4101	-6452	-7711	-5772	-6932	-6097	-8098	-8416	-8121	-4504	-4205	-9015	-5437
1976	-4392	-3967	-5191	-4113	-6450	-7727	-5778	-6947	-6107	-8120	-8423	-8147	-4548	-4215	-9075	-5495
1977	-4376	-3947	-5196	-4088	-6437	-7730	-5770	-6940	-6087	-8155	-8422	-8129	-4534	-4243	-9113	-5590
1978	-4378	-3952	-5198	-4087	-6453	-7752	-5774	-6928	-6093	-8151	-8429	-8126	-4558	-4291	-9134	-5669
1979	-4386	-3964	-5187	-4101	-6453	-7760	-5786	-6920	-6102	-8159	-8431	-8134	-4575	-4312	-9159	-5748
1980	-4414	-3992	-5200	-4146	-6467	-7774	-5792	-6964	-6119	-8159	-8452	-8156	-4614	-4338	-9205	-5815
1981	-4391	-3971	-5207	-4121	-6464	-7757	-5794	-6963	-6112	-8180	-8484	-8174	-4624	-4367	-9232	-5855
1982	-4406	-3974	-5204	-4129	-6467	-7752	-5783	-6962	-6120	-8189	-8516	-8205	-4634	-4339	-9253	-5917
1983	-4385	-3966	-5190	-4120	-6459	-7748	-5785	-6968	-6115	-8186	-8536	-8229	-4645	-4355	-9284	-5971
1984	-4379	-3967	-5181	-4112	-6449	-7753	-5787	-6944	-6128	-8183	-8535	-8258	-4662	-4378	-9307	-6027
1985	-4380	-3970	-5179	-4117	-6456	-7749	-5799	-6950	-6142	-8183	-8539	-8276	-4686	-4389	-9313	-6040
1986	-4351	-3947	-5168	-4100	-6450	-7735	-5790	-6925	-6131	-8205	-8543	-8291	-4701	-4401	-9324	-6088
1987	-4357	-3958	-5167	-4099	-6458	-7751	-5797	-6916	-6119	-8190	-8519	-8297	-4700	-4431	-9347	-6184
1988	-4371	-3961	-5186	-4108	-6454	-7767	-5795	-6938	-6121	-8191	-8529	-8304	-4732	-4436	-9389	-6253
1989	-4417	-3977	-5196	-4144	-6461	-7778	-5805	-6954	-6139	-8193	-8567	-8310	-4756	-4456	-9420	-6309
1990	-4392	-3959	-5173	-4128	-6451	-7794	-5818	-6962	-6153	-8221	-8572	-8340	-4778	-4486	-9450	-6365
1991	-4388	-3956	-5160	-4101	-6480	-7786	-5809	-6937	-6137	-8264	-8566	-8358	-4763	-4490	-9499	-6410
1992	-4398	-3969	-5162	-4131	-6468	-7811	-5824	-6963	-6142	-8257	-8587	-8380	-4789	-4511	-9534	-6449
1993	-4384	-3969	-5179	-4117	-6470	-7810	-5823	-6957	-6149	-8250	-8596	-8382	-4797	-4525	-9560	-6512
1994	-4379	-3962	-5204	-4132	-6479	-7814	-5824	-6971	-6167	-8262	-8644	-8392	-4813	-4550	-9565	-6551
1995	-4345	-3950	-5183	-4101	-6481	-7826	-5807	-6950	-6142	-8254	-8636	-8401	-4800	-4564	-9570	-6631
1996	-4370	-3956	-5177	-4110	-6486	-7831	-5803	-6937	-6138	-8256	-8613	-8391	-4843	-4600	-9565	-6698
1997	-4390	-3963	-5179	-4125	-6499	-7836	-5832	-6927	-6148	-8264	-8625	-8387	-4862	-4617	-9594	-6739
1998	-4427	-3988	-5186	-4150	-6495	-7855	-5847	-6941	-6154	-8250	-8625	-8398	-4890	-4624	-9616	-6780
[truncated: 6,760 more rows]
