# Supplementary material for: Metabolic profiling in Caenorhabditis elegans provides an unbiased approach to investigations of dosage dependent lead toxicity
Source: Metabolomics. 2012 Jun 4;9(1):189–201. doi: 10.1007/s11306-012-0438-0 (PMC3548106; doi:10.1007/s11306-012-0438-0)
Supplement: Supplementary file 6 — Supplementary material 6 (TXT 867 kb) [file 11306_2012_438_MOESM6_ESM.txt]

Table S4: 2D matrix of sample 3PA, generated from the raw chromatogram 3PA
0	1476	1539	1852	1533	2959	4860	2904	3763	3111	5149	3087	3395	3095	1033	-8255	-25395
1	878	1135	1868	911	2649	4552	2706	3590	2813	5089	3026	3404	2994	946	-8220	-25160
2	1032	1174	1945	1034	2569	4438	2651	3327	2723	4935	2826	3280	2918	910	-8210	-24833
3	1301	1316	2002	1163	2599	4429	2681	3284	2729	4835	2706	3149	2869	984	-8143	-24481
4	1459	1406	2014	1248	2641	4449	2698	3316	2739	4761	2673	3043	2833	954	-8026	-24139
5	1500	1437	1994	1291	2668	4449	2688	3344	2738	4739	2676	2989	2786	898	-7884	-23771
6	1458	1406	1956	1246	2644	4393	2645	3295	2685	4612	2646	2943	2735	866	-7767	-23371
7	1405	1372	1933	1210	2619	4329	2608	3270	2635	4486	2645	2871	2687	846	-7667	-23000
8	1376	1355	1912	1213	2574	4243	2566	3214	2601	4358	2602	2818	2658	819	-7581	-22698
9	1348	1337	1862	1184	2540	4206	2532	3173	2569	4279	2578	2773	2608	799	-7493	-22365
10	1308	1297	1821	1150	2492	4154	2479	3121	2530	4202	2549	2711	2572	769	-7391	-22021
11	1252	1256	1780	1102	2445	4057	2428	3061	2463	4114	2507	2687	2531	763	-7299	-21679
12	1216	1221	1753	1044	2385	3932	2374	2993	2411	4036	2462	2645	2490	755	-7223	-21408
13	1228	1213	1748	1047	2353	3867	2347	2920	2367	3938	2386	2587	2446	725	-7137	-21067
14	1238	1214	1699	1077	2355	3780	2319	2901	2340	3816	2360	2541	2417	709	-7034	-20759
15	1201	1189	1671	1049	2318	3701	2282	2859	2307	3732	2326	2487	2362	684	-6912	-20440
16	1159	1137	1600	1020	2283	3675	2246	2807	2271	3670	2297	2432	2325	676	-6843	-20148
17	1126	1087	1590	970	2240	3595	2210	2763	2221	3597	2253	2384	2287	647	-6741	-19815
18	1092	1086	1573	936	2199	3520	2156	2701	2168	3489	2181	2320	2232	629	-6638	-19510
19	1084	1080	1533	958	2183	3495	2124	2651	2157	3422	2150	2287	2191	615	-6541	-19232
20	1026	1038	1518	926	2132	3422	2064	2601	2115	3328	2136	2264	2138	598	-6446	-18906
21	968	988	1488	894	2079	3304	2004	2529	2074	3230	2137	2217	2096	573	-6352	-18583
22	931	967	1447	868	2024	3203	1968	2487	2010	3169	2103	2147	2061	551	-6283	-18298
23	936	966	1426	859	1982	3107	1932	2390	1968	3100	2037	2074	2011	524	-6195	-17957
24	959	1004	1383	907	1973	3075	1895	2359	1940	3044	2022	2031	1970	538	-6081	-17637
25	933	976	1352	885	1933	3058	1860	2354	1910	2967	1977	1996	1931	650	-5975	-17345
26	901	950	1447	835	1862	3013	1807	2287	1882	2869	1927	1956	1883	592	-5880	-17077
27	865	926	1470	807	1822	2949	1764	2201	1828	2806	1886	1907	1848	512	-5789	-16773
28	870	915	1436	841	1807	2876	1728	2147	1805	2746	1860	1875	1792	484	-5698	-16457
29	854	857	1367	824	1764	2824	1701	2105	1784	2692	1820	1832	1758	468	-5596	-16168
30	829	843	1316	810	1735	2777	1655	2062	1748	2615	1802	1803	1702	425	-5486	-15862
31	763	779	1281	754	1679	2727	1593	2031	1700	2545	1781	1752	1670	404	-5410	-15584
32	719	751	1232	705	1627	2668	1563	1942	1630	2485	1725	1701	1648	393	-5339	-15306
33	708	751	1176	714	1594	2583	1528	1902	1598	2420	1680	1671	1618	371	-5258	-15048
34	678	744	1146	649	1553	2530	1478	1866	1573	2373	1652	1628	1582	358	-5178	-14750
35	661	731	1120	628	1492	2460	1431	1785	1526	2324	1610	1599	1506	332	-5100	-14364
36	663	723	1097	627	1461	2420	1408	1748	1475	2267	1561	1558	1456	313	-5012	-13979
37	642	691	1075	593	1445	2359	1365	1715	1440	2214	1525	1515	1410	303	-4923	-13715
38	653	697	1023	625	1412	2312	1344	1700	1416	2157	1472	1478	1357	288	-4841	-13421
39	603	680	982	605	1363	2250	1304	1670	1366	2077	1432	1425	1334	268	-4750	-13112
40	577	637	948	592	1333	2170	1274	1632	1339	2009	1394	1383	1309	255	-4674	-12857
41	547	616	901	562	1275	2106	1227	1565	1301	1960	1372	1345	1269	254	-4582	-12576
42	551	622	897	586	1259	2042	1200	1504	1267	1904	1345	1304	1224	237	-4486	-12298
43	523	614	878	596	1253	1984	1178	1546	1250	1830	1346	1299	1205	227	-4374	-12023
44	469	564	845	555	1196	1880	1141	1506	1206	1795	1331	1277	1168	226	-4300	-11772
45	429	528	817	500	1135	1877	1089	1420	1163	1766	1294	1235	1124	220	-4246	-11516
46	404	501	790	476	1091	1895	1053	1350	1125	1697	1240	1183	1067	207	-4172	-11232
47	426	518	775	489	1077	1844	1012	1280	1105	1616	1165	1123	1017	191	-4087	-10979
48	422	515	732	482	1046	1744	975	1246	1065	1589	1162	1077	992	186	-3988	-10718
49	426	493	716	473	1018	1680	956	1218	1044	1538	1107	1038	955	182	-3876	-10446
50	405	498	690	454	990	1606	931	1197	1012	1495	1098	1012	924	187	-3760	-10180
51	384	534	656	426	926	1546	893	1151	968	1467	1061	983	884	203	-3660	-9932
52	373	555	637	440	900	1577	861	1120	937	1406	1003	927	851	178	-3554	-9671
53	351	520	606	421	873	1551	824	1115	907	1344	999	886	833	162	-3441	-9413
54	333	475	569	383	808	1523	793	1090	863	1294	956	856	800	148	-3374	-9166
55	298	424	560	336	773	1461	767	1016	818	1257	909	829	766	125	-3298	-8910
56	289	403	584	326	723	1395	722	925	768	1188	851	783	728	94	-3255	-8644
57	338	386	562	388	733	1451	704	912	772	1120	791	742	698	172	-3163	-8357
58	303	357	535	356	714	1411	673	899	747	1058	770	720	652	175	-3072	-8091
59	272	338	513	313	695	1391	658	880	723	1051	757	699	635	130	-3012	-7946
60	272	338	513	313	695	1391	658	880	723	1051	757	699	635	130	-3012	-7946
61	272	338	513	313	695	1391	658	880	723	1051	757	699	635	130	-3012	-7946
62	272	338	513	313	695	1391	658	880	723	1051	757	699	635	130	-3012	-7946
63	272	338	513	313	695	1391	658	880	723	1051	757	699	635	130	-3012	-7946
64	272	338	513	313	695	1391	658	880	723	1051	757	699	635	130	-3012	-7946
65	272	338	513	313	695	1391	658	880	723	1051	757	699	635	130	-3012	-7946
66	272	338	513	313	695	1391	658	880	723	1051	757	699	635	130	-3012	-7946
67	272	338	513	313	695	1391	658	880	723	1051	757	699	635	130	-3012	-7946
68	272	338	513	313	695	1391	658	880	723	1051	757	699	635	130	-3012	-7946
69	272	338	513	313	695	1391	658	880	723	1051	757	699	635	130	-3012	-7946
70	272	338	513	313	695	1391	658	880	723	1051	757	699	635	130	-3012	-7946
71	272	338	513	313	695	1391	658	880	723	1051	757	699	635	130	-3012	-7946
72	272	338	513	313	695	1391	658	880	723	1051	757	699	635	130	-3012	-7946
73	272	338	513	313	695	1391	658	880	723	1051	757	699	635	130	-3012	-7946
74	272	338	513	313	695	1391	658	880	723	1051	757	699	635	130	-3012	-7946
75	272	338	513	313	695	1391	658	880	723	1051	757	699	635	130	-3012	-7946
76	272	338	513	313	695	1391	658	880	723	1051	757	699	635	130	-3012	-7946
77	272	338	513	313	695	1391	658	880	723	1051	757	699	635	130	-3012	-7946
78	272	338	513	313	695	1391	658	880	723	1051	757	699	635	130	-3012	-7946
79	272	338	513	313	695	1391	658	880	723	1051	757	699	635	130	-3012	-7946
80	272	338	513	313	695	1391	658	880	723	1051	757	699	635	130	-3012	-7946
81	272	338	513	313	695	1391	658	880	723	1051	757	699	635	130	-3012	-7946
82	272	338	513	313	695	1391	658	880	723	1051	757	699	635	130	-3012	-7946
83	272	338	513	313	695	1391	658	880	723	1051	757	699	635	130	-3012	-7946
84	272	338	513	313	695	1391	658	880	723	1051	757	699	635	130	-3012	-7946
85	272	338	513	313	695	1391	658	880	723	1051	757	699	635	130	-3012	-7946
86	272	338	513	313	695	1391	658	880	723	1051	757	699	635	130	-3012	-7946
87	-148	-80	-153	-74	-235	-245	-197	-158	-233	-103	-246	-263	-234	42	638	1572
88	-193	-103	-171	-125	-274	-280	-226	-297	-253	-104	-288	-311	-281	23	738	1795
89	-206	-99	-181	-114	-276	-349	-261	-384	-280	-110	-319	-338	-299	14	807	1997
90	-230	-73	-223	-144	-291	-409	-275	-374	-326	-144	-349	-386	-310	25	917	2211
91	-270	-93	-242	-176	-317	-451	-301	-367	-360	-160	-382	-420	-355	51	1006	2402
92	-283	-113	-246	-190	-370	-502	-326	-401	-385	-144	-424	-442	-380	54	1100	2564
93	-279	-129	-205	-276	-423	-539	-363	-462	-419	-156	-478	-491	-401	48	1196	2784
94	-241	-100	-197	-284	-430	-575	-371	-475	-424	-182	-538	-531	-419	64	1282	3015
95	-258	-109	-205	-261	-451	-629	-403	-476	-434	-180	-550	-532	-442	76	1365	3214
96	-315	-121	-216	-265	-471	-665	-445	-497	-472	-201	-580	-557	-476	77	1437	3378
97	-381	-158	-192	-248	-516	-709	-478	-553	-531	-218	-620	-600	-509	73	1530	3561
98	-442	-196	-189	-287	-582	-765	-516	-647	-581	-247	-677	-635	-538	95	1586	3748
99	-432	-189	-198	-267	-596	-774	-524	-716	-617	-283	-749	-691	-556	114	1678	3929
100	-409	-174	-235	-259	-590	-783	-538	-697	-604	-294	-786	-716	-583	194	1786	4145
101	-444	-176	-269	-269	-607	-807	-558	-670	-605	-339	-811	-750	-596	151	1895	4325
102	-488	-202	-338	-308	-646	-847	-593	-691	-643	-363	-836	-799	-613	122	1971	4505
103	-541	-232	-352	-350	-696	-913	-626	-752	-711	-393	-870	-825	-652	124	2034	4692
104	-512	-229	-369	-329	-706	-942	-650	-791	-738	-438	-907	-851	-674	131	2091	4905
105	-529	-220	-360	-335	-748	-963	-683	-792	-771	-467	-921	-870	-699	141	2188	5081
106	-577	-251	-362	-378	-796	-1016	-710	-820	-805	-525	-966	-903	-721	130	2261	5232
107	-587	-271	-357	-401	-809	-1069	-734	-881	-824	-592	-999	-929	-751	131	2351	5391
108	-558	-315	-327	-438	-853	-1098	-773	-950	-870	-619	-1055	-992	-780	134	2456	5544
109	-500	-301	-304	-452	-858	-1119	-791	-979	-882	-658	-1107	-1039	-807	154	2566	5741
110	-475	-300	-225	-435	-847	-1155	-805	-1023	-908	-689	-1139	-1058	-822	180	2642	5900
111	-506	-314	2	-450	-870	-1207	-862	-1045	-945	-739	-1151	-1095	-851	185	2739	6041
112	-560	-330	449	-481	-927	-1278	-888	-1054	-973	-778	-1199	-1144	-888	196	2834	6209
113	-618	-369	508	-515	-988	-1308	-915	-1103	-1010	-814	-1270	-1172	-917	189	2917	6392
114	-605	-349	427	-504	-999	-1327	-925	-1150	-1038	-873	-1331	-1196	-939	210	2993	6520
115	-633	-353	334	-505	-1023	-1369	-947	-1145	-1039	-918	-1345	-1246	-959	229	3074	6668
116	-705	-358	198	-536	-1062	-1436	-961	-1141	-1082	-963	-1371	-1286	-984	241	3162	6822
117	-748	-383	86	-569	-1088	-1481	-1002	-1167	-1122	-1001	-1403	-1310	-1017	258	3230	6978
118	-790	-421	-9	-619	-1125	-1523	-1043	-1256	-1151	-1051	-1439	-1352	-1042	267	3308	7146
119	-775	-426	-121	-650	-1136	-1552	-1048	-1280	-1164	-1092	-1481	-1395	-1055	303	3367	7325
120	-791	-417	-208	-630	-1147	-1567	-1059	-1262	-1199	-1150	-1495	-1431	-1070	320	3446	7476
121	-817	-445	-311	-638	-1189	-1599	-1087	-1271	-1240	-1173	-1537	-1470	-1110	339	3525	7601
122	-856	-482	-398	-635	-1255	-1631	-1123	-1311	-1274	-1215	-1590	-1498	-1126	344	3612	7760
123	-666	-551	-474	-683	-1283	-1726	-1148	-1411	-1312	-1285	-1664	-1536	-1142	359	3687	7921
124	-871	-521	-534	-652	-1300	-1742	-1155	-1464	-1324	-1328	-1750	-1573	-1141	386	3749	8050
125	-931	-532	-624	-621	-1288	-1721	-1172	-1438	-1301	-1362	-1779	-1605	-1176	405	3822	8208
126	-958	-563	-702	-639	-1311	-1727	-1182	-1456	-1336	-1410	-1795	-1634	-1182	429	3928	8352
127	-969	-608	-717	-657	-1329	-1782	-1198	-1478	-1343	-1457	-1842	-1653	-1215	437	4035	8512
128	-995	-657	-737	-688	-1351	-1815	-1232	-1554	-1359	-1501	-1875	-1688	-1233	474	4138	8671
129	-955	-633	-724	-665	-1368	-1821	-1232	-1621	-1400	-1523	-1938	-1737	-1243	501	4266	8854
130	-943	-623	-769	-652	-1363	-1864	-1246	-1586	-1396	-1586	-1979	-1789	-1252	538	4388	9024
131	-944	-625	-844	-665	-1356	-1866	-1272	-1584	-1439	-1639	-1987	-1845	-1273	572	4505	9188
132	-975	-642	-896	-676	-1380	-1958	-1289	-1611	-1475	-1665	-2029	-1881	-1279	606	4634	9359
133	-1000	-676	-913	-729	-1433	-1995	-1311	-1653	-1507	-1723	-2072	-1905	-1304	636	4748	9550
134	-946	-677	-926	-696	-1417	-1935	-1312	-1716	-1516	-1768	-2148	-1936	-1286	655	4859	9765
135	-915	-665	-972	-683	-1404	-1909	-1308	-1676	-1501	-1803	-2162	-1991	-1290	711	4962	9942
136	-938	-695	-1015	-685	-1427	-1915	-1330	-1676	-1524	-1825	-2188	-2016	-1307	745	5084	10142
137	-952	-712	-1034	-711	-1446	-1922	-1349	-1710	-1548	-1860	-2232	-2037	-1325	792	5191	10182
138	-968	-731	-1072	-741	-1460	-1914	-1357	-1746	-1590	-1893	-2281	-2055	-1314	842	5282	9087
139	-960	-696	-1102	-745	-1458	-1914	-1373	-1786	-1612	-1910	-2340	-2082	-1326	882	5386	9375
140	-943	-669	-1131	-704	-1449	-1905	-1363	-1741	-1612	-1958	-2369	-2116	-1306	926	5539	10273
141	-947	-684	-1186	-715	-1473	-1935	-1372	-1732	-1617	-1987	-2377	-2156	-1317	982	5689	10916
142	-961	-702	-1208	-742	-1490	-1948	-1395	-1729	-1627	-2003	-2387	-2178	-1311	1032	5805	11309
143	-1010	-739	-1223	-781	-1524	-1966	-1427	-1770	-1636	-2069	-2420	-2221	-1334	1049	5937	11598
144	-983	-768	-1239	-756	-1516	-1973	-1425	-1826	-1687	-2111	-2487	-2247	-1329	1088	6075	11869
145	-976	-760	-1298	-711	-1497	-1966	-1436	-1787	-1666	-2136	-2508	-2270	-1317	1154	6230	12120
146	-991	-735	-1333	-722	-1528	-1983	-1448	-1785	-1678	-2160	-2536	-2283	-1329	1203	6347	12270
147	-1026	-797	-1366	-769	-1564	-2014	-1466	-1817	-1715	-2182	-2565	-2306	-1312	1245	6466	12469
148	-1056	-828	-1404	-807	-1597	-2035	-1498	-1851	-1736	-2218	-2607	-2330	-1336	1272	6583	12656
149	-1050	-823	-1437	-816	-1598	-2045	-1516	-1917	-1748	-2261	-2641	-2364	-1338	1318	6688	12824
150	-1018	-795	-1448	-784	-1574	-2052	-1509	-1879	-1749	-2315	-2648	-2385	-1333	1367	6807	13021
151	-1020	-839	-1483	-800	-1585	-2055	-1512	-1857	-1742	-2332	-2661	-2399	-1323	1422	6929	13206
152	-1014	-856	-1508	-839	-1619	-2086	-1537	-1856	-1743	-2355	-2667	-2410	-1327	1463	7049	13403
153	-1120	-885	-1534	-862	-1650	-2145	-1561	-1896	-1790	-2366	-2703	-2440	-1340	1515	7140	13587
154	-1130	-876	-1552	-862	-1675	-2153	-1583	-1975	-1822	-2364	-2759	-2476	-1343	1831	7241	13786
155	-1086	-864	-1599	-820	-1653	-2130	-1579	-1940	-1810	-2422	-2752	-2512	-1334	1945	7368	13982
156	-1092	-894	-1638	-818	-1670	-2150	-1593	-1926	-1813	-2462	-2757	-2525	-1320	1824	7473	14148
157	-1114	-907	-1662	-894	-1697	-2168	-1600	-1921	-1834	-2482	-2767	-2528	-1327	1738	7572	14345
158	-1163	-935	-1671	-936	-1729	-2191	-1623	-1950	-1856	-2503	-2786	-2546	-1334	1728	7682	14561
159	-1173	-946	-1664	-939	-1735	-2199	-1637	-2007	-1902	-2540	-2837	-2581	-1327	1758	7793	14773
160	-1099	-938	-1688	-882	-1739	-2198	-1630	-1973	-1898	-2572	-2844	-2606	-1331	1797	7912	14934
161	-1124	-942	-1706	-887	-1752	-2206	-1635	-1968	-1900	-2585	-2843	-2614	-1328	1845	8032	15121
162	-1153	-970	-1676	-900	-1773	-2240	-1655	-1995	-1899	-2568	-2860	-2630	-1301	1896	8167	15318
163	-1190	-1000	-1683	-938	-1798	-2277	-1656	-2019	-1919	-2574	-2890	-2651	-1299	1944	8274	15497
164	-1195	-1016	-1676	-971	-1803	-2282	-1676	-2094	-1940	-2605	-2945	-2675	-1309	1962	8360	15671
165	-1158	-1007	-1650	-903	-1785	-2281	-1681	-2057	-1928	-2638	-2943	-2685	-1296	2010	8507	15880
166	-1177	-1007	-1656	-913	-1805	-2290	-1673	-2027	-1940	-2669	-2949	-2679	-1292	2057	8629	16042
167	-1205	-1019	-1686	-946	-1830	-2303	-1689	-2045	-1941	-2685	-2950	-2691	-1296	2088	8716	16207
168	-1236	-1056	-1687	-964	-1848	-2343	-1701	-2068	-1954	-2718	-2953	-2715	-1298	2141	8845	16383
169	-1243	-1080	-1650	-998	-1861	-2366	-1710	-2133	-1991	-2743	-3002	-2722	-1304	2203	8944	16506
170	-1229	-1066	-1636	-958	-1850	-2349	-1717	-2124	-1991	-2764	-3024	-2736	-1285	2245	9066	16630
171	-1230	-1077	-1648	-963	-1865	-2353	-1719	-2109	-1990	-2778	-3023	-2750	-1303	2274	9145	16785
172	-1254	-1101	-1672	-1016	-1900	-2364	-1721	-2118	-2017	-2800	-3013	-2771	-1309	2308	9248	16952
173	-1294	-1125	-1662	-1045	-1936	-2390	-1739	-2138	-2022	-2833	-3042	-2783	-1295	2358	9341	17127
174	-1301	-1132	-1668	-1051	-1964	-2412	-1761	-2192	-2042	-2830	-3110	-2793	-1282	2413	9419	17283
175	-1254	-1121	-1699	-988	-1951	-2431	-1762	-2170	-2032	-2851	-3140	-2795	-1259	2468	9553	17462
176	-1269	-1129	-1704	-1003	-1950	-2473	-1785	-2145	-2029	-2879	-3136	-2801	-1274	2498	9677	17659
177	-1294	-1154	-1730	-1017	-1978	-2489	-1793	-2156	-2049	-2915	-3110	-2789	-1275	2552	9791	17850
178	-1323	-1168	-1734	-1053	-2014	-2508	-1816	-2200	-2054	-2917	-3103	-2824	-1260	2572	9866	18025
179	-1356	-1190	-1743	-1095	-2021	-2517	-1824	-2261	-2086	-2942	-3132	-2825	-1264	2608	9939	18215
180	-1299	-1166	-1766	-1038	-2006	-2475	-1810	-2240	-2068	-2967	-3151	-2827	-1236	2655	10044	18382
181	-1319	-1183	-1768	-1038	-2012	-2494	-1818	-2213	-2072	-2980	-3152	-2864	-1220	2698	10127	18540
182	-1362	-1205	-1796	-1066	-2034	-2527	-1830	-2224	-2090	-3017	-3143	-2864	-1236	2750	10222	18726
183	-1400	-1235	-1826	-1107	-2067	-2540	-1843	-2247	-2118	-3018	-3147	-2869	-1235	2788	10331	18906
184	-1426	-1258	-1831	-1164	-2071	-2573	-1868	-2309	-2147	-3021	-3203	-2871	-1216	2821	10428	19072
185	-1359	-1227	-1826	-1085	-2065	-2554	-1874	-2283	-2131	-3038	-3216	-2888	-1218	2860	10535	19223
186	-1366	-1219	-1851	-1063	-2077	-2565	-1861	-2251	-2129	-3067	-3215	-2899	-1216	2917	10643	19385
187	-1408	-1238	-1872	-1088	-2097	-2584	-1870	-2256	-2157	-3096	-3186	-2896	-1210	2952	10740	19550
188	-1442	-1253	-1887	-1114	-2120	-2629	-1893	-2287	-2157	-3098	-3206	-2889	-1190	2984	10806	19691
189	-1471	-1293	-1908	-1157	-2150	-2655	-1909	-2340	-2183	-3108	-3226	-2890	-1185	3027	10870	19877
190	-1430	-1262	-1927	-1098	-2143	-2641	-1908	-2317	-2170	-3128	-3226	-2925	-1176	3064	10966	20067
191	-1414	-1270	-1939	-1087	-2158	-2640	-1899	-2292	-2172	-3141	-3220	-2910	-1176	3100	11062	20223
192	-1457	-1315	-1971	-1133	-2167	-2653	-1919	-2298	-2190	-3164	-3235	-2917	-1165	3141	11141	20354
193	-1502	-1361	-2922	-1161	-2192	-2689	-1924	-2330	-2228	-3190	-3255	-2941	-1161	3195	11207	20510
194	-1514	-1401	-3304	-1215	-2203	-2727	-1962	-2382	-2252	-3210	-3307	-2971	-1157	3206	11270	20699
195	-1472	-1371	-3241	-1170	-2190	-2707	-1953	-2358	-2230	-3242	-3328	-2977	-1141	3227	11382	20858
196	-1458	-1375	-3085	-1141	-2182	-2714	-1954	-2332	-2216	-3238	-3298	-2973	-1137	3259	11482	21018
197	-1490	-1396	-2935	-1167	-2205	-2748	-1957	-2328	-2243	-3244	-3297	-2980	-1142	3289	11561	21168
198	-1514	-1418	-2823	-1187	-2228	-2765	-1969	-2313	-2282	-3244	-3326	-2976	-1122	3295	11658	21311
199	-1543	-1431	-2738	-1228	-2256	-2789	-2002	-2351	-2288	-3269	-3333	-2986	-1124	3336	11713	21450
200	-1477	-1396	-2602	-1174	-2225	-2766	-1993	-2334	-2256	-3263	-3335	-2983	-1107	3383	11808	21648
201	-1478	-1397	-2528	-1159	-2243	-2754	-1984	-2339	-2239	-3301	-3303	-2989	-1112	3427	11890	21814
202	-1506	-1418	-2211	-1177	-2261	-2777	-1989	-2342	-2257	-3324	-3292	-2964	-1101	3454	11964	21968
203	-1544	-1431	-1704	-1204	-2299	-2812	-2016	-2387	-2271	-3302	-3296	-2982	-1101	3466	12012	22073
204	-1603	-1451	-1601	-1270	-2330	-2832	-2028	-2453	-2308	-3299	-3320	-2978	-1096	3486	12064	22258
205	-1540	-1420	-1627	-1212	-2310	-2819	-2018	-2435	-2303	-3325	-3348	-2981	-1081	3503	12171	22399
206	-1547	-1418	-1659	-1206	-2303	-2818	-2036	-2405	-2308	-3346	-3330	-2966	-1076	3532	12255	22518
207	-1567	-1454	-1712	-1227	-2328	-2832	-2051	-2417	-2308	-3356	-3299	-2970	-1077	3578	12327	22656
208	-1605	-1461	-1760	-1243	-2345	-2875	-2067	-2463	-2314	-3369	-3279	-2973	-1092	3616	12368	22794
209	-1659	-1485	-1810	-1307	-2363	-2894	-2076	-2498	-2339	-3390	-3334	-2984	-1078	3655	12408	22900
210	-1658	-1463	-1835	-1258	-2336	-2881	-2067	-2461	-2333	-3387	-3340	-2984	-1068	3671	12489	23034
211	-1691	-1466	-1869	-1235	-2348	-2879	-2057	-2446	-2330	-3377	-3331	-2989	-1065	3700	12555	23153
212	-1735	-1511	-1914	-1248	-2360	-2903	-2086	-2463	-2352	-3399	-3320	-2994	-1059	3733	12644	23303
213	-1745	-1527	-1955	-1270	-2385	-2913	-2097	-2487	-2365	-3417	-3323	-2968	-1048	3755	12721	23434
214	-1802	-1549	-2007	-1332	-2419	-2950	-2111	-2559	-2382	-3429	-3367	-2987	-1054	3761	12762	23533
215	-1712	-1524	-2030	-1267	-2395	-2944	-2101	-2543	-2375	-3449	-3377	-3003	-1040	3804	12840	23652
216	-1701	-1517	-2030	-1265	-2409	-2947	-2101	-2532	-2357	-3437	-3384	-3006	-1031	3848	12900	23786
217	-1720	-1540	-2082	-1277	-2411	-2975	-2107	-2528	-2380	-3458	-3436	-3015	-1028	3883	12955	23885
218	-1726	-1550	-2107	-1308	-2438	-2990	-2136	-2560	-2412	-3475	-3455	-3007	-1038	3910	12991	24015
219	-1737	-1583	-2140	-1347	-2449	-3008	-2146	-2592	-2433	-3492	-3476	-3014	-1021	3946	13032	24175
220	-1673	-1554	-2149	-1305	-2446	-2990	-2141	-2593	-2414	-3501	-3442	-3020	-995	3968	13114	24325
221	-1629	-1541	-2164	-1288	-2453	-2975	-2132	-2555	-2390	-3487	-3418	-3009	-990	3972	13180	24424
222	-1633	-1559	-2171	-1304	-2469	-3001	-2139	-2554	-2396	-3495	-3379	-3008	-971	4011	13232	24512
223	-1653	-1582	-2202	-1337	-2479	-3024	-2155	-2602	-2421	-3492	-3359	-3012	-981	4024	13301	24625
224	-1682	-1621	-2224	-1392	-2501	-3061	-2179	-2724	-2451	-3516	-3385	-3037	-979	4041	13331	24739
225	-1624	-1585	-2228	-1335	-2495	-3039	-2158	-2679	-2435	-3533	-3401	-3039	-944	4077	13390	24908
226	-1603	-1591	-2254	-1306	-2480	-3040	-2142	-2608	-2438	-3557	-3390	-3026	-950	4114	13452	25031
227	-1623	-1613	-2273	-1331	-2496	-3069	-2153	-2589	-2440	-3588	-3385	-3009	-923	4139	13494	25147
228	-1639	-1607	-2291	-1362	-2522	-3101	-2175	-2592	-2437	-3582	-3383	-3019	-903	4150	13533	25276
229	-1672	-1644	-2309	-1405	-2552	-3124	-2187	-2648	-2476	-3597	-3398	-3028	-907	4171	13573	25382
230	-1614	-1636	-2308	-1359	-2525	-3107	-2179	-2644	-2447	-3592	-3404	-3038	-895	4211	13658	25509
231	-1601	-1615	-2322	-1335	-2521	-3089	-2177	-2607	-2450	-3584	-3387	-3034	-871	4240	13690	25403
232	-1614	-1619	-2332	-1363	-2544	-3114	-2183	-2612	-2462	-3598	-3379	-3030	-859	4261	13727	24173
233	-1653	-1638	-2344	-1359	-2566	-3144	-2192	-2637	-2472	-3604	-3369	-3023	-848	4293	13805	24489
234	-1694	-1682	-2364	-1420	-2583	-3159	-2211	-2696	-2531	-3628	-3411	-3041	-834	4317	13877	25305
235	-1635	-1630	-2365	-1362	-2556	-3145	-2210	-2684	-2519	-3648	-3426	-3051	-813	4349	13944	25817
236	-1618	-1625	-2358	-1343	-2552	-3170	-2213	-2650	-2507	-3645	-3413	-3033	-817	4377	14005	26151
237	-1638	-1647	-2382	-1351	-2578	-3188	-2224	-2650	-2514	-3661	-3402	-3023	-794	4408	14050	26346
238	-1658	-1665	-2393	-1366	-2595	-3216	-2233	-2676	-2527	-3654	-3409	-3004	-780	4395	14080	26455
239	-1691	-1696	-2440	-1433	-2618	-3247	-2251	-2701	-2547	-3669	-3426	-3008	-750	4417	14141	26607
240	-1634	-1653	-2455	-1381	-2611	-3209	-2235	-2698	-2524	-3681	-3455	-3027	-735	4444	14192	26779
241	-1627	-1647	-2445	-1351	-2609	-3222	-2250	-2684	-2504	-3689	-3442	-3021	-710	4480	14233	26833
242	-1654	-1667	-2448	-1376	-2620	-3252	-2250	-2686	-2507	-3690	-3412	-3010	-690	4496	14277	26917
243	-1682	-1684	-2457	-1405	-2631	-3258	-2244	-2712	-2531	-3711	-3408	-3005	-675	4519	14338	27046
244	-1738	-1716	-2467	-1456	-2662	-3268	-2276	-2774	-2560	-3738	-3458	-3009	-642	4534	14376	27194
245	-1679	-1685	-2462	-1408	-2637	-3248	-2268	-2766	-2549	-3750	-3476	-3011	-595	4566	14440	27302
246	-1665	-1679	-2476	-1383	-2624	-3253	-2274	-2742	-2554	-3744	-3461	-3010	-535	4612	14479	27397
247	-1686	-1690	-2461	-1400	-2619	-3267	-2289	-2743	-2568	-3746	-3454	-3004	-483	4641	14533	27514
248	-1678	-1688	-2463	-1410	-2640	-3266	-2282	-2747	-2585	-3747	-3432	-3003	-434	4676	14599	27650
249	-1724	-1716	-2483	-1456	-2670	-3262	-2288	-2769	-2624	-3755	-3458	-3018	-398	4691	14625	27767
250	-1669	-1678	-2473	-1391	-2632	-3243	-2270	-2747	-2600	-3765	-3470	-3016	-350	4715	14694	27892
251	-1664	-1670	-2474	-1367	-2621	-3239	-2257	-2704	-2586	-3758	-3421	-2996	-295	4748	14777	28006
252	-1694	-1671	-2480	-1383	-2633	-3249	-2264	-2714	-2581	-3761	-3401	-2982	-226	4764	14828	28110
253	-1713	-1688	-2508	-1393	-2665	-3274	-2287	-2722	-2586	-3777	-3370	-3004	-198	4802	14873	28224
254	-1759	-1741	-2526	-1468	-2695	-3317	-2306	-2789	-2605	-3783	-3391	-3000	-158	4815	14909	28352
255	-1725	-1711	-2507	-1411	-2678	-3297	-2291	-2784	-2596	-3792	-3395	-2979	-139	4816	14934	28488
256	-1710	-1706	-2498	-1390	-2667	-3284	-2280	-2736	-2584	-3807	-3395	-2958	-161	4795	14975	28598
257	-1739	-1720	-2483	-1406	-2676	-3293	-2288	-2747	-2601	-3810	-3396	-2952	-165	4805	15027	28678
258	-1748	-1730	-2488	-1421	-2685	-3312	-2288	-2769	-2600	-3794	-3397	-2943	-189	4812	15056	28776
259	-1799	-1756	-2501	-1477	-2718	-3338	-2298	-2818	-2635	-3823	-3408	-2950	-228	4809	15063	28864
260	-1751	-1721	-2509	-1441	-2686	-3312	-2305	-2801	-2627	-3818	-3394	-2944	-270	4825	15094	28975
261	-1733	-1709	-2500	-1386	-2677	-3311	-2298	-2761	-2617	-3797	-3363	-2933	-324	4837	15108	29069
262	-1755	-1733	-2504	-1407	-2705	-3312	-2297	-2766	-2604	-3822	-3352	-2938	-376	4852	15157	29158
263	-1780	-1744	-2515	-1430	-2725	-3332	-2310	-2781	-2602	-3821	-3354	-2929	-457	4866	15189	29231
264	-1829	-1767	-2525	-1489	-2750	-3363	-2326	-2830	-2625	-3832	-3401	-2927	-520	4890	15198	29306
265	-1779	-1727	-2515	-1428	-2713	-3349	-2311	-2817	-2626	-3842	-3385	-2930	-554	4923	15249	29435
266	-1770	-1720	-2499	-1402	-2708	-3345	-2312	-2787	-2614	-3834	-3361	-2908	-602	4946	15281	29538
267	-1811	-1737	-2501	-1414	-2720	-3357	-2313	-2773	-2618	-3836	-3353	-2910	-655	4935	15287	29613
268	-1832	-1752	-2518	-1432	-2735	-3366	-2311	-2779	-2622	-3851	-3321	-2914	-680	4937	15306	29702
269	-1876	-1788	-2524	-1500	-2765	-3389	-2324	-2839	-2632	-3851	-3347	-2917	-720	4952	15321	29784
270	-1839	-1767	-2525	-1451	-2727	-3356	-2321	-2825	-2635	-3859	-3378	-2921	-736	4973	15351	29882
271	-1829	-1753	-2508	-1407	-2707	-3336	-2305	-2786	-2616	-3834	-3354	-2899	-752	4985	15413	29941
272	-1862	-1770	-2501	-1428	-2717	-3344	-2303	-2779	-2614	-3846	-3353	-2894	-748	5024	15466	30027
273	-1893	-1785	-2507	-1455	-2712	-3368	-2302	-2805	-2632	-3863	-3385	-2886	-784	5039	15488	30102
274	-1957	-1833	-2549	-1528	-2747	-3373	-2316	-2853	-2666	-3838	-3388	-2900	-788	5047	15522	30188
275	-1892	-1802	-2554	-1473	-2730	-3337	-2304	-2830	-2650	-3812	-3384	-2884	-791	5073	15596	30327
276	-1885	-1784	-2543	-1432	-2723	-3341	-2284	-2789	-2613	-3840	-3337	-2875	-810	5093	15643	30449
277	-1900	-1798	-2541	-1461	-2732	-3344	-2293	-2787	-2621	-3840	-3322	-2858	-806	5118	15702	30517
278	-1870	-1806	-2539	-1483	-2758	-3341	-2290	-2800	-2625	-3862	-3320	-2850	-823	5156	15753	30602
279	-1880	-1837	-2558	-1539	-2793	-3368	-2318	-2853	-2653	-3864	-3340	-2824	-842	5171	15772	30702
280	-1791	-1774	-2559	-1484	-2773	-3359	-2302	-2827	-2628	-3857	-3350	-2813	-850	5189	15842	30847
281	-1726	-1742	-2549	-1454	-2774	-3346	-2303	-2787	-2619	-3847	-3309	-2818	-836	5205	15886	30938
282	-1686	-1710	-2537	-1465	-2777	-3362	-2306	-2776	-2627	-3850	-3295	-2795	-852	5233	15955	31044
283	-1651	-1682	-2533	-1468	-2784	-3364	-2302	-2788	-2616	-3855	-3280	-2782	-842	5263	16003	31152
284	-1637	-1688	-2545	-1524	-2814	-3392	-2311	-2840	-2646	-3864	-3308	-2796	-829	5293	16032	31258
285	-1540	-1632	-2545	-1444	-2791	-3375	-2318	-2810	-2632	-3864	-3320	-2792	-819	5332	16089	31375
286	-1512	-1583	-2523	-1406	-2774	-3352	-2306	-2767	-2603	-3860	-3286	-2772	-817	5377	16159	31497
287	-1551	-1569	-2513	-1390	-2762	-3340	-2312	-2763	-2604	-3861	-3258	-2757	-792	5408	16199	31602
288	-1598	-1563	-2515	-1397	-2756	-3342	-2315	-2781	-2606	-3852	-3235	-2766	-802	5413	16219	31719
289	-1722	-1593	-2513	-1428	-2762	-3335	-2319	-2815	-2647	-3845	-3265	-2763	-813	5428	16255	31845
290	-1819	-1580	-2512	-1359	-2707	-3289	-2293	-2800	-2638	-3836	-3291	-2770	-817	5466	16305	31970
291	-2090	-1640	-2516	-1335	-2673	-3258	-2271	-2757	-2621	-3852	-3268	-2749	-812	5505	16362	32096
292	-2607	-1780	-2568	-1325	-2629	-3226	-2267	-2757	-2606	-3823	-3266	-2727	-784	5537	16381	32191
293	-3379	-2037	-2645	-1347	-2596	-3201	-2241	-2750	-2596	-3812	-3267	-2717	-780	5579	16400	32331
294	-4514	-2480	-2836	-1426	-2592	-3156	-2221	-2783	-2615	-3803	-3276	-2721	-768	5586	16420	32450
295	-5718	-2992	-3140	-1429	-2554	-3064	-2179	-2745	-2575	-3801	-3266	-2701	-753	5617	16511	32599
296	-7280	-3822	-3690	-1476	-2532	-2995	-2123	-2646	-2552	-3812	-3234	-2689	-735	5653	16595	32702
297	-8942	-4894	-4567	-1683	-2543	-2923	-2098	-2616	-2518	-3785	-3187	-2664	-708	5696	16670	32820
298	-10322	-5980	-5578	-1969	-2595	-2857	-2073	-2606	-2523	-3769	-3173	-2649	-700	5737	16715	32940
299	-11680	-7269	-6959	-2479	-2703	-2829	-2049	-2636	-2542	-3778	-3184	-2630	-693	5766	16751	33090
300	-12580	-8445	-8468	-3025	-2807	-2801	-2006	-2587	-2514	-3774	-3179	-2602	-654	5833	16806	33250
301	-13134	-9475	-9927	-3724	-3019	-2839	-1972	-2529	-2476	-3755	-3142	-2582	-623	5918	16815	33380
302	-13391	-10226	-11117	-4479	-3312	-2918	-1967	-2510	-2461	-3714	-3091	-2538	-587	6018	16844	33500
303	-13417	-10834	-12221	-5354	-3704	-3152	-1987	-2497	-2449	-3682	-3062	-2498	-540	6134	16923	33600
304	-13328	-11275	-12999	-6282	-4169	-3506	-2085	-2557	-2461	-3685	-3059	-2480	-470	6290	17022	33740
305	-12983	-11441	-13423	-6994	-4578	-3877	-2205	-2609	-2427	-3663	-3020	-2442	-381	6553	17162	33910
306	-12621	-11477	-13545	-7561	-5063	-4398	-2402	-2672	-2420	-3639	-2976	-2399	-304	6870	17304	34010
307	-12205	-11410	-13449	-8103	-5505	-4978	-2688	-2851	-2440	-3634	-2919	-2339	-187	7350	17519	34120
308	-11708	-11244	-13171	-8522	-5891	-5545	-3026	-3100	-2521	-3625	-2898	-2260	-26	8027	17796	34250
309	-11251	-11044	-12801	-8840	-6187	-6018	-3361	-3404	-2682	-3674	-2924	-2208	183	8972	18185	34430
310	-10515	-10640	-12278	-8978	-6412	-6423	-3717	-3730	-2803	-3779	-2936	-2167	415	10098	18627	34590
311	-9717	-10161	-11631	-9038	-6573	-6729	-4031	-4027	-3020	-3982	-2952	-2107	697	11782	19304	34750
312	-8948	-9660	-10907	-9027	-6676	-6935	-4273	-4306	-3295	-4245	-3011	-2073	1063	13970	20216	34920
313	-8250	-9158	-10195	-8947	-6761	-7082	-4479	-4576	-3597	-4570	-3158	-2060	1471	16383	21292	35120
314	-7562	-8647	-9412	-8837	-6812	-7175	-4652	-4847	-3967	-5012	-3458	-2115	1988	20489	22860	35420
315	-6763	-7993	-8584	-8487	-6777	-7159	-4723	-5005	-4252	-5515	-3862	-2279	2610	24595	24922	35740
316	-6126	-7442	-7850	-8132	-6704	-7105	-4745	-5074	-4538	-5995	-4300	-2555	3320	30357	27587	36130
317	-5504	-6874	-7075	-7733	-6602	-7002	-4740	-5138	-4737	-6425	-4741	-2833	4018	36620	30604	36550
318	-4986	-6345	-6372	-7308	-6427	-6872	-4710	-5161	-4933	-6868	-5311	-3193	4876	45150	34820	37110
319	-4567	-5885	-5723	-6958	-6246	-6687	-4636	-5169	-5097	-7264	-5933	-3639	5793	55400	40110	37810
320	-4138	-5436	-5177	-6505	-5986	-6432	-4521	-5109	-5137	-7572	-6491	-4068	6768	67560	46670	38650
321	-3713	-5000	-4611	-6042	-5673	-6086	-4365	-4945	-5120	-7727	-6924	-4400	7732	79840	53680	39560
322	-3314	-4618	-4114	-5662	-5361	-5715	-4187	-4784	-5051	-7819	-7340	-4708	8909	95330	62930	40730
323	-2930	-4295	-3727	-5348	-5086	-5365	-3988	-4614	-4936	-7830	-7690	-4911	10166	112540	73700	42080
324	-2375	-3997	-3357	-5079	-4819	-4977	-3758	-4440	-4807	-7757	-7976	-5030	11382	129170	84710	43430
325	-1423	-3531	-3023	-4674	-4508	-4546	-3483	-4161	-4552	-7573	-8188	-5082	12878	149140	98710	45230
326	-182	-3006	-2741	-4324	-4192	-4131	-3181	-3844	-4255	-7326	-8300	-5050	14485	170010	114340	47350
327	1147	-2411	-2533	-4074	-3961	-3799	-2927	-3589	-3976	-7008	-8324	-4938	16227	191450	131470	49880
328	2848	-1544	-2361	-3815	-3731	-3466	-2657	-3299	-3687	-6694	-8303	-4797	17934	210760	147840	52580
329	4540	-507	-2223	-3574	-3514	-3147	-2399	-3071	-3377	-6312	-8220	-4579	19643	232440	167490	56270
330	5943	609	-2093	-3159	-3252	-2857	-2162	-2796	-2999	-5897	-8063	-4291	21487	253760	188140	60690
331	7095	1876	-1953	-2654	-2950	-2552	-1893	-2461	-2658	-5494	-7840	-3997	23099	271990	207020	65240
332	7606	2976	-1808	-2084	-2589	-2282	-1639	-2193	-2316	-5016	-7538	-3613	24842	291450	228570	71120
333	7473	3828	-1655	-1437	-2138	-2023	-1392	-1966	-1976	-4546	-7205	-3207	26539	309620	250060	77710
334	6768	4270	-1530	-855	-1621	-1775	-1200	-1815	-1666	-4095	-6880	-2771	28135	326490	271410	85070
335	5605	4460	-1353	-57	-850	-1372	-923	-1560	-1360	-3688	-6570	-2354	29509	340100	289950	92140
336	3973	4184	-1171	636	-35	-934	-602	-1284	-1012	-3238	-6126	-1877	30936	353800	309840	100500
337	2069	3490	-1073	1134	701	-506	-288	-1074	-735	-2808	-5673	-1389	32249	365700	328300	109160
338	269	2604	-1079	1410	1470	14	126	-826	-471	-2446	-5242	-943	33320	374900	343500	117010
339	-1782	1365	-1202	1466	2119	529	553	-625	-233	-2065	-4845	-483	34440	383800	359300	125900
340	-3640	43	-1463	1419	2607	1086	1027	-287	30	-1670	-4404	-9	35450	391200	373400	134690
341	-5182	-1223	-1809	1174	2824	1506	1434	59	294	-1311	-3949	464	36380	397000	385700	143230
342	-6802	-2671	-2954	687	2817	1845	1833	444	506	-1010	-3535	871	37100	401000	395100	150610
343	-8200	-4056	-4411	34	2561	2056	2164	832	729	-667	-3089	1307	37820	404300	404100	158610
344	-9380	-5364	-5127	-778	2126	2110	2364	1137	936	-332	-2658	1714	38470	406500	411700	166290
345	-10045	-6315	-5617	-1421	1520	2095	2542	1538	1188	-4	-2206	2131	39050	407800	417900	173590
346	-10565	-7250	-6092	-2231	732	1868	2582	1938	1409	285	-1779	2506	39490	408000	422000	179750
347	-10814	-7987	-6514	-3102	-204	1477	2510	2208	1650	608	-1261	2925	39920	407300	425300	186330
348	-10793	-8435	-6609	-3850	-1123	1006	2357	2345	1857	913	-715	3335	40280	405800	427300	192550
349	-10481	-8720	-7211	-4679	-2207	313	2063	2368	1994	1157	-301	3713	40560	403900	428300	197860
350	-9786	-8623	-7391	-5250	-3250	-455	1699	2396	2171	1439	222	4133	40840	401100	428400	203590
351	-9005	-8293	-7064	-5717	-4275	-1294	1259	2308	2321	1704	762	4591	41050	397600	427300	209050
352	-8244	-7821	-6616	-6045	-5163	-2115	805	2134	2386	1888	1324	5026	41190	393300	425200	214310
353	-7384	-7130	-5483	-6184	-6029	-3047	229	1830	2406	2030	1793	5446	41260	389100	422400	218860
354	-6597	-6401	-4571	-6127	-6760	-3972	-369	1421	2315	2122	2203	5905	41280	383900	418700	224010
355	-5835	-5654	-3767	-5761	-7131	-4680	-866	1099	2222	2128	2552	6343	41270	378300	414300	229140
356	-5131	-4883	-2825	-5229	-7320	-5381	-1422	695	2105	2094	2851	6716	41160	372900	409600	233700
357	-4555	-4224	-1917	-4623	-7232	-5913	-1938	239	1875	1972	3106	7073	40950	366400	403700	238880
358	-4090	-3652	-1062	-3991	-6870	-6224	-2372	-207	1603	1792	3237	7356	40670	359600	397200	244130
359	-3780	-3225	-404	-3466	-6377	-6270	-2669	-616	1285	1520	3228	7553	40310	352800	390400	249490
360	-3429	-2765	250	-2775	-5605	-5996	-2815	-911	1035	1196	3178	7650	39890	346500	384100	254220
361	-3191	-2446	778	-2171	-4782	-5513	-2788	-1031	746	842	3015	7640	39380	339200	376700	259480
362	-3061	-2235	1173	-1695	-4021	-4926	-2611	-1033	464	446	2759	7558	38750	331700	369000	264600
363	-2957	-2127	1397	-1363	-3167	-4155	-2278	-851	269	84	2444	7390	38140	325110	362000	269000
364	-2872	-2087	1511	-1118	-2403	-3292	-1812	-482	108	-347	1969	7099	37430	317710	354200	273770
365	-2637	-2017	1476	-842	-1638	-2304	-1203	156	153	-673	1472	6705	36660	310370	346500	278320
366	-2443	-1996	1355	-698	-1044	-1472	-618	838	317	-909	964	6241	35870	303000	338700	282490
367	-2205	-1959	1150	-669	-532	-543	78	1675	591	-1011	514	5774	35110	296530	331800	285830
368	-1920	-1883	886	-712	-114	303	778	2547	1015	-978	28	5232	34260	289450	324180	289140
369	-1600	-1761	632	-838	129	971	1402	3320	1522	-799	-377	4680	33500	282720	316850	291960
370	-1219	-1536	498	-849	327	1687	2109	4296	2118	-517	-621	4212	32830	277020	310560	294000
371	-843	-1264	435	-898	409	2268	2762	5254	2843	-74	-782	3783	32156	270890	303670	295720
372	-555	-996	445	-938	379	2722	3344	6101	3542	466	-865	3460	31600	265210	297080	296790
373	-304	-757	512	-898	329	3036	3830	6816	4282	1082	-831	3242	31175	260170	290920	297260
374	-81	-530	631	-844	241	3285	4302	7508	4913	1641	-721	3129	30992	256380	285970	297200
375	167	-277	766	-601	245	3589	4791	8219	5637	2310	-461	3124	30978	252960	280920	296500
376	300	-103	866	-380	303	3874	5284	8868	6273	2988	-108	3218	31174	250550	276440	295200
377	319	-1	898	-194	389	4174	5725	9401	6837	3630	324	3479	31635	249380	272660	293390
378	234	31	830	-55	519	4558	6301	9985	7253	4182	738	3785	32251	249580	270090	291400
379	27	-51	652	14	674	5055	6986	10610	7638	4742	1214	4179	33210	251600	268410	288910
380	-196	-131	439	136	859	5584	7745	11374	8007	5180	1697	4668	34420	255580	268130	286180
381	-588	-378	88	166	1001	6215	8713	12413	8282	5492	2156	5154	35680	260820	269160	283670
382	-1045	-783	-423	114	1065	6795	9784	13629	8543	5780	2631	5739	37300	268680	271980	280830
383	-1441	-1286	-1122	-68	1046	7288	10874	14996	8810	5993	3070	6322	39050	278580	276710	278190
384	-1707	-1752	-1929	-365	946	7595	11812	16290	9102	6157	3421	6880	40920	290310	283590	275900
385	-1805	-2128	-2918	-695	797	7804	12754	17780	9436	6277	3725	7377	42560	301790	291360	274210
386	-1891	-2416	-3889	-1197	439	7788	13433	19272	9835	6397	4080	7880	44360	315170	301620	272740
387	-1995	-2598	-4699	-1801	-14	7560	13803	20334	10246	6517	4410	8387	46010	328300	313050	271840
388	-2086	-2708	-5243	-2330	-710	7101	13896	21170	10591	6634	4666	8769	47300	339500	323780	271660
389	-2211	-2794	-5650	-2843	-1578	6409	13652	21541	10907	6769	4910	9158	48540	350800	336000	272080
390	-2221	-2783	-5870	-3106	-2482	5486	13157	21529	11194	6882	5193	9535	49590	360300	347700	273100
391	-2298	-2787	-5970	-3293	-3290	4464	12476	21079	11335	6953	5464	9867	50340	367600	358100	274560
392	-2385	-2785	-5984	-3407	-4116	3165	11470	20165	11291	6980	5669	10150	50810	372200	365800	276060
393	-2498	-2799	-5941	-3472	-4843	1802	10264	18833	11095	6956	5866	10457	51110	375200	372300	277940
394	-2552	-2805	-5878	-3483	-5396	620	9059	17350	10698	6851	6014	10722	51220	376200	376900	279840
395	-2547	-2769	-5775	-3403	-5858	-585	7678	15526	10201	6686	6141	10943	51210	375400	378900	281300
396	-2584	-2746	-5642	-3329	-6203	-1688	6333	13604	9436	6418	6219	11141	51030	372700	379000	282510
397	-2597	-2748	-5491	-3249	-6493	-2685	5067	11682	8479	5992	6236	11297	50710	368200	376800	283170
398	-2612	-2754	-5365	-3208	-6699	-3466	3988	9967	7400	5387	6152	11447	50300	362300	372700	283240
399	-2634	-2747	-5249	-3152	-6842	-4204	2872	8121	6369	4744	5986	11539	49910	356200	367600	282790
400	-2578	-2696	-5116	-3029	-6886	-4844	1869	6496	5207	3930	5698	11558	49460	348400	360600	281670
401	-2554	-2654	-4977	-2903	-6907	-5380	991	5026	4052	3032	5345	11517	49030	339700	352100	279830
402	-2574	-2639	-4879	-2849	-6891	-5793	276	3821	3084	2227	4936	11424	48700	330600	342700	277350
403	-2599	-2637	-4767	-2785	-6851	-6128	-417	2597	2035	1319	4421	11211	48540	322740	333700	274700
404	-2620	-2627	-4684	-2728	-6770	-6355	-1062	1477	1093	434	3788	10916	48600	314750	323680	271350
405	-2571	-2567	-4591	-2600	-6642	-6493	-1527	682	272	-427	3162	10568	48900	308260	314090	267580
406	-2559	-2548	-4497	-2523	-6491	-6610	-1979	-94	-373	-1086	2643	10201	49300	304180	306690	264010
407	-2586	-2548	-4431	-2478	-6363	-6656	-2371	-791	-1039	-1771	2056	9758	49860	301620	300430	259930
408	-2629	-2548	-4372	-2473	-6232	-6671	-2680	-1413	-1637	-2404	1442	9290	50420	300840	296990	255960
409	-2656	-2553	-4315	-2432	-6088	-6632	-2903	-1894	-2107	-2961	829	8797	50910	301130	296590	252390
410	-2628	-2517	-4216	-2258	-5886	-6565	-3082	-2273	-2421	-3375	355	8327	51180	301430	298090	249580
411	-2680	-2500	-4077	-2015	-5545	-6485	-3218	-2550	-2712	-3753	-95	7800	51250	301030	300930	246950
412	-2761	-2535	-3876	-1658	-5010	-6401	-3323	-2782	-2942	-4033	-503	7311	51080	299520	303980	244930
413	-2903	-2570	-3543	-908	-3746	-6248	-3421	-2999	-3127	-4233	-821	6859	50730	297150	306240	243570
414	-3084	-2642	-3031	492	-990	-5903	-3504	-3195	-3289	-4429	-1207	6382	50150	293500	308000	242500
415	-3193	-2691	-2251	3016	4632	-5178	-3519	-3307	-3379	-4575	-1478	5942	49360	288790	308600	241630
416	-3354	-2772	-1327	6479	13757	-3932	-3524	-3393	-3450	-4650	-1717	5520	48440	283090	308090	240730
417	-3532	-2892	52	12236	37290	-1273	-3499	-3460	-3503	-4704	-1874	5161	47530	277420	306840	239810
418	-3723	-3036	1711	16383	60820	3726	-3420	-3528	-3550	-4754	-2048	4787	46420	270480	304680	238540
419	-3836	-3139	3610	29230	100150	11374	-3244	-3580	-3602	-4792	-2232	4431	45250	263120	301920	236980
420	-3848	-3177	5398	42070	162550	28992	-2902	-3545	-3592	-4780	-2329	4120	44190	256210	298870	235270
421	-3865	-3244	7371	56140	245810	46610	-2289	-3453	-3591	-4754	-2408	3829	42920	248050	294750	232940
422	-3857	-3284	9166	70780	349000	77740	-1347	-3353	-3595	-4731	-2474	3546	41650	239620	289840	230180
423	-3853	-3320	10472	83330	454100	115120	-109	-3191	-3577	-4692	-2534	3300	40380	231060	284290	227030
424	-3760	-3320	11577	96000	581700	168990	1853	-2909	-3532	-4679	-2565	3079	39260	223390	278920	223900
425	-3600	-3244	12281	106370	711300	234250	4513	-2415	-3429	-4616	-2574	2882	38040	214800	272220	220000
426	-3463	-3180	12530	113720	821200	299630	7456	-1846	-3295	-4532	-2527	2738	36850	206200	264870	215720
427	-3355	-3126	12468	117640	929100	377400	11393	-1057	-3139	-4404	-2459	2645	35720	197730	256980	211130
428	-3289	-3088	12096	119210	1014300	454500	15872	-119	-2947	-4273	-2395	2601	34790	190400	249610	206820
429	-3162	-2997	11499	118200	1076800	525400	20400	990	-2689	-4106	-2308	2598	33880	182560	241200	201910
430	-3019	-2889	10839	115530	1112400	578700	24928	2137	-2328	-3887	-2129	2671	33030	175030	232530	196720
431	-2919	-2796	9978	110950	1130900	624600	29396	3471	-1932	-3667	-1912	2796	32406	168630	224710	192040
432	-2848	-2733	9078	105160	1128500	653900	33180	4773	-1474	-3395	-1659	3034	31862	161840	215900	186710
433	-2828	-2716	8147	98620	1108100	666900	36080	6006	-980	-3050	-1354	3397	31476	155590	207180	181350
434	-2761	-2643	7312	92500	1078100	666300	37870	6997	-517	-2718	-1030	3819	31377	150050	198760	176070
435	-2675	-2547	6404	85530	1033400	653400	38920	8042	44	-2300	-547	4433	31529	145620	191480	171420
436	-2624	-2510	5541	78550	980900	630100	38960	8893	560	-1835	88	5277	32014	141400	183660	166330
437	-2600	-2483	4829	72500	930600	603100	38290	9437	1056	-1338	776	6317	32950	138140	176430	161480
438	-2612	-2476	4063	65970	871800	568000	36920	9834	1471	-892	1421	7454	34210	136220	170650	157480
439	-2567	-2437	3356	59820	812500	530200	35060	10028	1897	-374	2227	8931	36200	135440	165250	153470
440	-2503	-2382	2731	54120	752700	490700	32910	10085	2318	136	3137	10652	38780	136260	161120	150130
441	-2493	-2354	2198	49370	700400	455200	30829	9983	2663	648	4099	12562	42020	138830	158580	147670
442	-2491	-2343	1677	44410	643400	415900	28385	9697	2905	1096	4981	14406	45390	142690	157980	146500
443	-2523	-2363	1180	39850	589100	378300	25939	9273	3087	1590	5999	16383	49660	148870	159400	146650
444	-2462	-2333	762	35810	543400	346700	23825	8862	3227	2011	7000	18515	54360	156910	163320	148720
445	-2402	-2298	435	32561	494800	313090	21543	8404	3320	2334	7904	20648	58690	165330	168930	152370
446	-2371	-2257	102	29219	449200	281810	19386	7868	3351	2693	8886	22755	63630	175860	177500	158770
447	-2363	-2255	-208	26218	407000	252910	17359	7282	3312	2952	9805	24718	68470	187080	188220	167710
448	-2417	-2287	-470	23758	372600	229420	15663	6719	3214	3131	10584	26532	73080	198610	200830	179260
449	-2392	-2263	-692	21325	337100	205390	13988	6079	3106	3245	11204	27957	76870	208730	213260	191640
450	-2340	-2244	-904	19208	304770	183740	12312	5517	2964	3312	11804	29364	80640	219520	228000	207610
451	-2342	-2224	-1094	17247	278490	166320	11001	4996	2759	3342	12278	30517	83890	229360	243000	225370
452	-2370	-2207	-1243	15687	251700	148660	9649	4415	2570	3312	12597	31319	86550	237930	257660	244370
453	-2432	-2231	-1410	14074	227620	132930	8416	3826	2326	3247	12851	31984	88400	244400	270040	261840
454	-2398	-2220	-1549	12847	206160	119070	7321	3311	2105	3114	12972	32415	89950	250370	282900	281710
455	-2371	-2203	-1656	11621	188840	108010	6458	2898	1875	2985	13034	32570	90940	254800	294210	301080
456	-2376	-2211	-1768	10489	171240	96870	5560	2462	1694	2883	13001	32531	91350	257490	302770	317490
457	-2404	-2218	-1860	9455	155520	86980	4770	2011	1448	2709	12891	32319	91340	259220	310650	334600
458	-2472	-2263	-1985	8494	141510	78210	4042	1560	1199	2570	12678	31916	90850	259740	316600	350000
459	-2439	-2249	-2062	7791	130390	71330	3495	1224	1025	2449	12435	31436	89960	259220	320850	363400
460	-2417	-2229	-2130	7104	119040	64410	2936	904	855	2355	12177	30800	88910	257960	323080	373400
461	-2452	-2234	-2218	6442	108880	58220	2417	604	704	2262	11890	30067	87450	255810	323990	382500
462	-2458	-2257	-2279	5893	100770	53300	2007	346	534	2187	11587	29279	85750	253080	323430	389100
463	-2517	-2308	-2355	5282	92620	48350	1594	28	389	2131	11289	28536	84120	250350	321910	393000
464	-2500	-2283	-2412	4829	85450	44050	1234	-222	262	2072	10945	27714	82240	247120	319260	395400
465	-2486	-2280	-2466	4410	79010	40210	919	-391	156	2017	10665	26894	80280	243670	315640	395400
466	-2501	-2290	-2512	4048	73880	37180	648	-541	31	1944	10402	26121	78360	240170	311320	393500
467	-2538	-2297	-2581	3669	68790	34190	398	-744	-59	1928	10112	25457	76740	237040	306960	390200
468	-2601	-2349	-2639	3262	64310	31588	150	-947	-208	1857	9779	24779	75070	233710	301760	385000
469	-2546	-2334	-2683	3008	60840	29599	-27	-1064	-299	1762	9444	24164	73580	230510	296310	378400
470	-2540	-2326	-2721	2773	57300	27648	-213	-1167	-388	1699	9165	23657	72420	227700	291220	371500
471	-2560	-2337	-2758	2519	54100	25928	-391	-1293	-514	1621	8884	23146	71270	224560	285270	362700
472	-2588	-2344	-2786	2261	51200	24424	-546	-1407	-624	1481	8579	22650	70310	221440	279150	353100
473	-2637	-2387	-2814	1971	48860	23259	-698	-1534	-751	1336	8233	22207	69540	218360	272970	343000
474	-2599	-2375	-2867	1806	46450	22080	-826	-1634	-850	1213	7933	21848	68990	215670	267470	333600
475	-2609	-2385	-2892	1623	44140	21004	-942	-1724	-962	1032	7613	21457	68470	212560	261160	322850
476	-2631	-2397	-2921	1415	42180	20104	-1051	-1805	-1063	843	7252	21057	67990	209350	254740	311850
477	-2650	-2421	-2945	1263	40080	19118	-1152	-1910	-1161	682	6940	20723	67600	206040	248270	300870
478	-2692	-2443	-2981	1058	38070	18163	-1234	-2009	-1282	487	6556	20343	67280	202990	242500	291220
479	-2656	-2421	-2985	965	36170	17266	-1312	-2054	-1373	282	6202	19965	66910	199450	235940	280510
480	-2649	-2415	-3012	849	34530	16453	-1371	-2047	-1451	114	5891	19577	66510	195730	229250	269960
481	-2671	-2444	-3032	714	32720	15513	-1435	-2093	-1546	-46	5627	19239	66140	192200	223210	260780
482	-2710	-2465	-3083	567	31018	14592	-1502	-2164	-1637	-277	5308	18865	65710	188100	216400	250760
483	-2766	-2519	-3095	414	29542	13781	-1571	-2269	-1764	-472	4953	18487	65280	183910	209640	241130
484	-2721	-2493	-3115	355	28098	12971	-1632	-2314	-1818	-658	4652	18154	64890	179590	202900	231820
485	-2736	-2488	-3158	289	26736	12222	-1700	-2328	-1881	-834	4394	17810	64490	175610	196910	223830
486	-2752	-2504	-3175	186	25510	11516	-1761	-2361	-1964	-989	4150	17509	64010	171060	190160	215170
487	-2788	-2537	-3198	92	24524	10940	-1805	-2425	-2043	-1134	3969	17271	63580	166450	183470	206900
488	-2841	-2596	-3219	-52	23568	10407	-1875	-2519	-2136	-1222	3877	17196	63210	162350	177630	199900
489	-2803	-2564	-3245	-75	22780	10028	-1923	-2550	-2186	-1301	3966	17343	62850	157790	171180	192360
490	-2790	-2571	-3279	-138	22119	9718	-1954	-2556	-2234	-1296	4325	17892	62550	153190	164860	185160
491	-2822	-2597	-3293	-210	21615	9529	-1999	-2599	-2278	-1212	4919	18906	62390	148570	158680	178330
492	-2851	-2612	-3322	-289	21139	9403	-2022	-2645	-2336	-1025	6059	20908	62530	144540	153320	172610
493	-2897	-2647	-3358	-400	20714	9376	-2081	-2739	-2399	-729	7802	24233	63110	140140	147510	166570
494	-2869	-2619	-3376	-399	20385	9441	-2106	-2751	-2402	-274	10375	29317	64470	135920	141940	161010
495	-2853	-2617	-3394	-449	19987	9507	-2127	-2753	-2415	249	13462	35700	66540	132280	137120	156380
496	-2880	-2649	-3400	-517	19567	9553	-2164	-2791	-2431	992	16383	45430	70310	128440	131930	151630
497	-2939	-2661	-3436	-605	19122	9563	-2201	-2845	-2464	1845	23086	58220	76040	125000	127020	147340
498	-2972	-2693	-3460	-696	18681	9543	-2237	-2918	-2519	2799	29791	74290	84270	122110	122400	143530
499	-2933	-2685	-3487	-716	18171	9486	-2249	-2943	-2499	3736	36320	91350	93940	120080	118550	140540
500	-2957	-2681	-3497	-754	17589	9321	-2263	-2928	-2492	4856	44430	113360	107750	118470	114500	137590
501	-2988	-2722	-3543	-821	17026	9111	-2297	-2971	-2497	5950	53080	137940	124750	117650	110770	135120
502	-3030	-2751	-3567	-888	16378	8816	-2328	-3013	-2521	6967	61060	161350	142410	117700	107740	133300
503	-3102	-2798	-3596	-979	15703	8428	-2383	-3085	-2545	8064	70080	188820	164980	118780	104770	131690
504	-3077	-2800	-3614	-988	15046	8054	-2414	-3064	-2540	9076	78960	216530	189650	120850	102270	130510
505	-3115	-2815	-3646	-1049	14368	7660	-2436	-3076	-2531	9989	87400	243590	215730	123820	100200	129750
506	-3184	-2856	-3689	-1127	13690	7170	-2480	-3121	-2554	10697	94370	266460	239510	127120	98760	129480
507	-3261	-2913	-3742	-1236	12990	6656	-2516	-3175	-2591	11362	101440	290290	266110	131490	97650	129600
508	-3293	-2969	-3797	-1295	12404	6204	-2559	-3245	-2592	11905	107620	311750	292020	136450	97090	130250
509	-3282	-2946	-3846	-1299	11798	5726	-2586	-3227	-2596	12266	112320	328300	316120	141710	97060	131360
510	-3319	-2978	-3890	-1345	11166	5228	-2608	-3210	-2594	12533	116650	343800	335400	146350	97390	132750
511	-3391	-3034	-3957	-1404	10545	4715	-2653	-3221	-2604	12664	119920	356100	354400	151300	98140	134780
512	-3441	-3090	-4009	-1497	10009	4271	-2695	-3238	-2647	12672	122140	365100	370400	155840	99220	137190
513	-3465	-3133	-4061	-1565	9442	3793	-2734	-3304	-2679	12569	123260	370500	382100	159470	100430	139710
514	-3441	-3138	-4121	-1571	8920	3348	-2773	-3320	-2708	12350	123660	373600	392000	162840	101950	142850
515	-3474	-3158	-4167	-1616	8411	2891	-2815	-3348	-2732	12030	123220	373800	398300	165430	103550	146200
516	-3517	-3192	-4211	-1683	7960	2513	-2854	-3363	-2763	11685	122070	371700	401300	167070	105160	149710
517	-3576	-3248	-4259	-1780	7473	2103	-2923	-3426	-2824	11207	120080	367200	401200	167830	106530	152850
518	-3589	-3272	-4307	-1833	7045	1708	-2954	-3480	-2848	10675	117450	360600	398800	167970	107940	156410
519	-3552	-3259	-4344	-1868	6689	1388	-2972	-3474	-2871	10115	114330	352200	393900	167330	109160	159800
520	-3593	-3271	-4369	-1892	6283	1048	-3009	-3483	-2897	9553	111150	343400	387800	166110	110060	162610
521	-3613	-3303	-4392	-1949	5916	743	-3038	-3502	-2944	8909	107140	332200	379300	164030	110740	165450
522	-3681	-3344	-4393	-2023	5568	450	-3068	-3546	-3004	8253	102830	320140	369100	161350	111130	167940
523	-3701	-3368	-4427	-2044	5300	208	-3092	-3577	-3035	7667	98800	308790	357700	158180	111220	170050
524	-3711	-3359	-4448	-2052	4987	-37	-3091	-3566	-3057	7001	94140	295360	346300	154980	111020	171480
525	-3738	-3395	-4478	-2088	4693	-274	-3120	-3567	-3089	6339	89360	281520	332700	150980	110440	172570
526	-3812	-3442	-4522	-2132	4439	-473	-3126	-3573	-3121	5685	84590	267490	318520	146610	109500	173150
527	-3895	-3504	-4546	-2203	4148	-719	-3176	-3640	-3166	5120	80310	255020	305610	142550	108430	173210
528	-3925	-3537	-4572	-2225	3907	-886	-3195	-3656	-3190	4487	75570	241150	291100	137900	106980	172850
529	-3940	-3555	-4611	-2241	3669	-1049	-3213	-3635	-3189	3895	70960	227420	276390	133090	105260	171900
530	-4002	-3607	-4639	-2288	3479	-1230	-3238	-3648	-3222	3345	66480	213970	261750	128200	103310	170420
531	-4081	-3655	-4700	-2342	3257	-1403	-3272	-3675	-3244	2855	62630	202380	248970	123800	101390	168720
532	-4190	-3729	-4722	-2419	3039	-1572	-3330	-3725	-3282	2334	58420	189800	234980	118920	99120	166430
533	-4195	-3772	-4775	-2440	2886	-1714	-3350	-3775	-3320	1834	54400	177770	221500	114120	96730	163800
534	-4192	-3776	-4809	-2428	2727	-1865	-3391	-3789	-3327	1417	51020	167490	208370	109420	94220	160790
535	-4228	-3823	-4855	-2486	2540	-2015	-3453	-3801	-3357	957	47380	156460	197130	105280	91920	157870
536	-4303	-3884	-4902	-2555	2369	-2182	-3499	-3863	-3406	544	43940	146030	185100	100760	89290	154370
537	-4386	-3946	-4951	-2627	2223	-2331	-3567	-3979	-3468	137	40650	136220	173720	96400	86630	150700
538	-4382	-3960	-4982	-2629	2101	-2444	-3613	-4068	-3521	-174	37940	128020	164180	92730	84310	147330
539	-4362	-3961	-5008	-2597	1993	-2578	-3662	-4078	-3526	-527	35100	119300	153880	88730	81660	143400
540	-4377	-3980	-5037	-2630	1869	-2713	-3709	-4102	-3558	-822	32457	111130	144140	84860	79040	139370
541	-4414	-4001	-5080	-2668	1747	-2822	-3745	-4156	-3606	-1076	30241	104300	134990	81100	76470	135300
542	-4503	-4073	-5114	-2743	1608	-2964	-3820	-4258	-3679	-1342	27908	97120	127380	77940	74200	131690
543	-4497	-4079	-5150	-2761	1522	-3070	-3870	-4315	-3720	-1599	25745	90480	119370	74540	71730	127680
544	-4487	-4082	-5177	-2768	1416	-3147	-3910	-4334	-3723	-1812	23781	84330	111840	71320	69300	123650
545	-4495	-4114	-5225	-2791	1280	-3292	-3962	-4355	-3743	-2005	22162	79240	105580	68550	67160	120110
546	-4526	-4132	-5264	-2837	1146	-3404	-4006	-4426	-3782	-2178	20461	73930	99000	65590	64840	116240
547	-4575	-4174	-5304	-2931	992	-3514	-4077	-4517	-3827	-2330	18865	69080	92970	62810	62620	112460
548	-4554	-4173	-5327	-2941	884	-3592	-4106	-4554	-3847	-2442	17601	65090	87450	60210	60490	108830
549	-4518	-4182	-5372	-2953	745	-3683	-4136	-4558	-3850	-2535	16312	60960	82860	58020	58660	105660
550	-4526	-4184	-5389	-3006	581	-3786	-4178	-4587	-3866	-2640	15170	57170	78090	55680	56680	102190
551	-4530	-4196	-5418	-3044	439	-3891	-4232	-4623	-3886	-2693	14187	53760	73800	53470	54810	98860
552	-4548	-4221	-5434	-3126	262	-4011	-4270	-4710	-3929	-2742	13203	51020	70320	51670	53180	96060
553	-4477	-4183	-5430	-3114	120	-4083	-4297	-4720	-3916	-2765	12372	48210	66770	49810	51480	93040
554	-4461	-4165	-5410	-3129	-37	-4186	-4330	-4746	-3925	-2778	11672	45740	63540	48020	49840	90120
555	-4455	-4184	-5430	-3161	-184	-4271	-4380	-4793	-3927	-2742	11180	43760	60660	46370	48290	87330
556	-4476	-4177	-5439	-3197	-350	-4377	-4414	-4836	-3958	-2691	10742	41830	58350	45030	46960	84990
557	-4506	-4193	-5445	-3266	-517	-4498	-4458	-4896	-3983	-2551	10517	40210	56050	43650	45590	82540
558	-4476	-4169	-5423	-3237	-639	-4557	-4484	-4919	-3974	-2371	10669	38990	54040	42370	44310	80230
559	-4478	-4153	-5421	-3256	-802	-4637	-4525	-4941	-3954	-2095	11206	38320	52230	41230	43160	78060
560	-4487	-4158	-5423	-3279	-952	-4713	-4559	-4952	-3936	-1633	12433	38200	50810	40310	42160	76240
561	-4537	-4172	-5424	-3323	-1104	-4786	-4596	-4987	-3928	-947	14551	39060	49470	39370	41120	74330
562	-4583	-4206	-5449	-3367	-1236	-4850	-4612	-5036	-3925	27	16383	41210	48430	38550	40190	72620
563	-4551	-4181	-5475	-3335	-1331	-4908	-4626	-5019	-3854	1154	22679	44680	47730	37900	39440	71200
564	-4545	-4195	-5493	-3333	-1446	-4963	-4638	-5002	-3777	2802	28975	50710	47300	37250	38690	69740
565	-4592	-4222	-5500	-3369	-1550	-5013	-4645	-4994	-3704	4822	37790	59600	47330	36690	38030	68450
566	-4614	-4241	-5550	-3387	-1632	-5082	-4652	-5014	-3620	6918	47550	70330	47970	36200	37450	67340
567	-4648	-4268	-5552	-3432	-1724	-5146	-4683	-5053	-3569	9535	60680	86030	49200	35900	37040	66530
568	-4590	-4230	-5553	-3371	-1754	-5173	-4679	-5003	-3462	12416	76010	105710	51430	35640	36680	65770
569	-4578	-4222	-5576	-3357	-1783	-5213	-4682	-4996	-3356	15474	93100	129160	54620	35510	36390	65180
570	-4602	-4234	-5591	-3361	-1830	-5268	-4691	-5014	-3296	18370	109410	152880	58370	35510	36240	64850
571	-4647	-4260	-5625	-3392	-1869	-5320	-4713	-5039	-3244	21266	128380	182090	63640	35630	36180	64650
572	-4658	-4265	-5635	-3416	-1903	-5347	-4735	-5073	-3197	24131	147510	213270	70020	35970	36290	64720
573	-4612	-4239	-5634	-3382	-1907	-5366	-4733	-5056	-3169	26442	164120	241580	77240	36510	36620	65060
574	-4620	-4253	-5667	-3378	-1939	-5408	-4744	-5064	-3134	28785	181720	273010	84230	37170	37100	65620
575	-4638	-4261	-5680	-3405	-1973	-5464	-4755	-5098	-3128	30805	197740	303000	92500	38080	37830	66560
576	-4694	-4292	-5676	-3447	-2040	-5504	-4767	-5142	-3175	32460	211810	330600	100940	39190	38890	67860
577	-4709	-4313	-5687	-3478	-2102	-5554	-4777	-5212	-3232	33590	222550	352900	108350	40330	40090	69430
578	-4662	-4296	-5698	-3445	-2160	-5567	-4775	-5217	-3270	34520	232550	374500	116240	41740	41690	71600
579	-4656	-4286	-5697	-3450	-2245	-5605	-4789	-5224	-3302	35120	240250	392200	123430	43200	43560	74250
580	-4688	-4294	-5716	-3469	-2332	-5634	-4808	-5259	-3356	35330	245210	404500	129690	44700	45650	77370
581	-4717	-4323	-5722	-3541	-2452	-5667	-4829	-5313	-3432	35270	248770	414700	134410	46020	47680	80490
582	-4717	-4337	-5743	-3560	-2555	-5702	-4840	-5374	-3524	34920	250330	421200	138770	47480	50100	84440
583	-4691	-4323	-5746	-3542	-2653	-5716	-4837	-5383	-3574	34300	249970	424000	141860	48820	52590	88680
584	-4679	-4310	-5752	-3562	-2770	-5757	-4865	-5383	-3647	33580	248190	423500	143770	49990	55080	93120
585	-4689	-4308	-5750	-3597	-2893	-5807	-4871	-5395	-3731	32580	244700	420000	144490	50880	57260	97150
586	-4728	-4337	-5755	-3648	-3023	-5844	-4890	-5445	-3830	31394	239840	413900	144360	51700	59600	101760
587	-4700	-4323	-5771	-3652	-3110	-5867	-4893	-5500	-3913	30062	233900	405700	143350	52320	61800	106310
588	-4659	-4315	-5755	-3644	-3205	-5888	-4895	-5497	-3957	28788	227750	396500	141640	52710	63560	110220
589	-4646	-4314	-5744	-3655	-3314	-5927	-4909	-5509	-4042	27271	220030	384500	139000	52930	65300	114380
590	-4679	-4321	-5748	-3671	-3393	-5957	-4923	-5534	-4133	25710	211610	371100	135730	52950	66750	118230
591	-4713	-4352	-5771	-3713	-3473	-6001	-4950	-5586	-4223	24280	203740	358300	131960	52790	67880	121640
592	-4695	-4324	-5753	-3715	-3489	-5994	-4961	-5606	-4286	22646	194570	343400	128290	52520	68650	124290
593	-4681	-4325	-5735	-3701	-3481	-5983	-4966	-5627	-4350	21039	185190	327900	123810	52050	69230	126790
594	-4706	-4322	-5739	-3705	-3434	-5954	-4967	-5636	-4421	19440	175660	312100	119190	51490	69460	128760
595	-4719	-4338	-5724	-3711	-3357	-5886	-4981	-5642	-4480	18034	167210	297900	114950	50890	69450	130050
596	-4761	-4373	-5749	-3739	-3228	-5790	-5004	-5681	-4553	16523	157780	282040	110110	50130	69170	130940
597	-4751	-4363	-5754	-3717	-3041	-5632	-5012	-5679	-4590	15019	148530	266440	105270	49350	68670	131360
598	-4742	-4350	-5774	-3701	-2851	-5462	-5020	-5668	-4635	13674	140460	252700	100400	48510	67910	131190
599	-4790	-4362	-5778	-3717	-2646	-5242	-5024	-5691	-4704	12329	131650	237620	96150	47790	67070	130580
600	-4828	-4394	-5793	-3733	-2451	-5024	-5013	-5732	-4781	11029	123130	223030	91460	46970	65970	129460
601	-4888	-4445	-5818	-3799	-2296	-4820	-5018	-5796	-4838	9801	114990	209060	86950	46190	64760	127890
602	-4884	-4445	-5843	-3778	-2116	-4559	-5007	-5824	-4888	8768	108080	197210	83090	45540	63650	126190
603	-4881	-4445	-5880	-3766	-1995	-4331	-5010	-5844	-4928	7672	100680	184420	78860	44840	62320	123960
604	-4911	-4477	-5912	-3813	-1933	-4156	-5012	-5868	-4986	6590	93670	172310	74820	44210	60930	121420
605	-4941	-4500	-5936	-3850	-1913	-4014	-5021	-5885	-5020	5726	87760	162110	70970	43620	59510	118640
606	-4980	-4535	-5966	-3923	-1932	-3904	-5022	-5954	-5088	4806	81510	151360	67760	43160	58250	116010
607	-4952	-4539	-5976	-3911	-1991	-3848	-5013	-5989	-5123	3973	75700	141360	64370	42770	56910	112950
608	-4956	-4532	-5975	-3912	-2097	-3816	-5025	-6000	-5146	3205	70270	131940	61180	42570	55650	109780
609	-4992	-4538	-6002	-3930	-2253	-3864	-5027	-6029	-5174	2566	65750	124110	58270	42700	54510	106580
610	-4994	-4554	-6028	-3959	-2435	-3950	-5037	-6084	-5199	1895	61000	115930	55900	43280	53660	103810
611	-5037	-4585	-6032	-4011	-2643	-4080	-5054	-6136	-5244	1262	56580	108400	53610	44760	53030	100810
612	-5009	-4566	-6033	-3995	-2805	-4215	-5062	-6130	-5251	755	52950	102220	51740	47630	52950	98010
613	-5004	-4555	-6025	-3997	-3006	-4380	-5081	-6110	-5274	246	49160	95740	50440	51790	53600	95750
614	-5012	-4565	-6044	-4015	-3228	-4564	-5108	-6110	-5294	-251	45680	89780	49470	58950	55430	93580
615	-5020	-4589	-6065	-4057	-3429	-4737	-5129	-6146	-5310	-713	42440	84350	49080	69500	58950	92010
616	-5052	-4611	-6068	-4110	-3636	-4930	-5145	-6192	-5358	-1108	39770	79910	49340	84260	64760	91180
617	-5018	-4574	-6059	-4090	-3848	-5099	-5162	-6184	-5359	-1489	36990	75330	50080	101460	72480	91220
618	-4995	-4560	-6057	-4094	-4047	-5306	-5175	-6151	-5354	-1840	34410	71110	51430	125670	84600	92310
619	-5018	-4584	-6062	-4116	-4227	-5504	-5201	-6150	-5367	-2152	32078	67240	53290	154970	100990	94690
620	-5070	-4617	-6086	-4140	-4423	-5714	-5223	-6168	-5356	-2426	30124	64060	55260	184970	119570	98040
621	-5091	-4624	-6094	-4192	-4577	-5910	-5262	-6225	-5393	-2717	28067	60790	57750	222460	145490	103400
622	-5034	-4589	-6091	-4135	-4708	-6045	-5263	-6204	-5365	-2996	26183	57760	60370	262660	176640	110610
623	-5031	-4587	-6087	-4129	-4859	-6212	-5288	-6191	-5349	-3183	24662	55240	62940	303910	212520	119750
624	-5046	-4599	-6102	-4158	-5013	-6380	-5321	-6187	-5343	-3415	23078	52580	65080	340200	247710	129640
625	-5071	-4629	-6097	-4197	-5165	-6540	-5366	-6220	-5352	-3617	21604	50090	67210	379400	289950	142740
626	-5093	-4652	-6101	-4231	-5282	-6657	-5393	-6262	-5383	-3824	20214	47770	69050	415900	333900	157930
627	-5060	-4629	-6105	-4185	-5382	-6789	-5419	-6267	-5365	-3976	19063	45830	70320	445100	373200	172990
628	-5082	-4640	-6106	-4193	-5505	-6919	-5452	-6259	-5374	-4123	17872	43800	71330	473600	415900	191340
629	-5122	-4647	-6133	-4201	-5617	-7047	-5487	-6297	-5406	-4253	16790	41890	71940	497300	455700	210770
630	-5155	-4663	-6130	-4230	-5697	-7152	-5518	-6324	-5418	-4371	15876	40260	72100	516100	491500	230670
631	-5167	-4675	-6132	-4259	-5783	-7244	-5553	-6361	-5451	-4489	14880	38530	71950	528900	519700	248310
632	-5122	-4653	-6145	-4223	-5844	-7312	-5568	-6366	-5446	-4581	14005	36890	71420	538900	546300	267510
633	-5130	-4652	-6138	-4228	-5906	-7398	-5594	-6388	-5459	-4649	13129	35320	70510	544400	567100	285440
634	-5156	-4664	-6149	-4225	-5967	-7492	-5617	-6406	-5482	-4728	12424	33990	69440	545800	580700	299910
635	-5192	-4707	-6148	-4250	-6021	-7563	-5651	-6439	-5493	-4786	11663	32540	67970	544000	590700	314300
636	-5188	-4714	-6163	-4261	-6055	-7607	-5662	-6479	-5516	-4859	10936	31161	66300	539100	595800	326450
637	-5151	-4691	-6160	-4227	-6102	-7644	-5675	-6453	-5502	-4881	10367	29995	64420	531100	595800	336000
638	-5151	-4696	-6174	-4220	-6147	-7672	-5685	-6437	-5493	-4887	9768	28721	62590	521800	591900	342400
639	-5181	-4710	-6179	-4241	-6177	-7695	-5687	-6441	-5482	-4889	9204	27500	60410	509100	583600	347200
640	-5235	-4739	-6169	-4283	-6219	-7730	-5704	-6480	-5499	-4896	8658	26340	58110	494600	571800	349500
641	-5228	-4726	-6174	-4277	-6236	-7756	-5710	-6507	-5501	-4899	8151	25347	55760	478700	557300	349600
642	-5206	-4715	-6174	-4248	-6271	-7761	-5714	-6499	-5466	-4917	7691	24276	53630	463300	542100	347800
643	-5221	-4731	-6194	-4254	-6297	-7733	-5702	-6493	-5473	-4935	7236	23279	51220	445000	523000	343900
644	-5245	-4735	-6203	-4278	-6329	-7704	-5681	-6498	-5475	-4965	6836	22419	48810	426000	502100	338100
645	-5285	-4766	-6194	-4332	-6377	-7641	-5636	-6549	-5519	-5010	6383	21482	46680	408600	482500	331800
646	-5288	-4772	-6197	-4336	-6385	-7471	-5525	-6576	-5541	-5051	5942	20605	44380	389000	460100	323430
647	-5263	-4751	-6192	-4309	-6377	-7224	-5363	-6562	-5551	-5108	5549	19760	42100	369200	437100	313890
648	-5246	-4748	-6190	-4318	-6371	-6839	-5075	-6522	-5553	-5137	5226	19037	39900	349400	413800	303330
649	-5253	-4760	-6207	-4325	-6359	-6299	-4638	-6488	-5559	-5217	4859	18278	38020	331900	393000	293250
650	-5290	-4797	-6230	-4364	-6358	-5601	-4031	-6464	-5591	-5240	4507	17540	35980	312590	369800	281380
651	-5285	-4781	-6229	-4350	-6323	-4813	-3307	-6383	-5596	-5265	4168	16856	34070	293790	347200	269090
652	-5259	-4775	-6230	-4345	-6292	-3783	-2272	-6239	-5598	-5288	3889	16284	32427	277510	327440	257880
653	-5276	-4781	-6251	-4349	-6274	-2652	-1022	-6098	-5618	-5301	3628	15695	30695	259800	305810	245130
654	-5304	-4814	-6277	-4372	-6244	-1462	396	-5913	-5635	-5302	3435	15143	29074	242840	284950	232300
655	-5361	-4841	-6271	-4416	-6226	-427	1758	-5736	-5643	-5269	3264	14690	27547	226740	265120	219590
656	-5332	-4825	-6289	-4381	-6190	701	3386	-5447	-5626	-5221	3112	14255	26312	213180	248420	208440
657	-5324	-4818	-6285	-4369	-6155	1702	4974	-5095	-5597	-5130	3030	13820	25018	198660	230520	196100
658	-5347	-4844	-6284	-4368	-6143	2429	6280	-4768	-5583	-5008	2984	13514	23852	185010	213640	184100
659	-5380	-4853	-6287	-4372	-6113	3083	7587	-4369	-5561	-4906	2954	13275	22909	173610	199570	173760
660	-5419	-4884	-6301	-4398	-6079	3541	8682	-3948	-5521	-4795	2922	13081	21986	161630	184810	162590
661	-5378	-4868	-6317	-4376	-6030	3819	9546	-3446	-5452	-4669	2955	12942	21191	150510	171120	152000
662	-5383	-4858	-6334	-4372	-6005	3888	10086	-2981	-5371	-4571	3002	12853	20532	140140	158450	141930
663	-5402	-4873	-6336	-4380	-5975	3826	10463	-2448	-5303	-4457	3069	12793	20088	131570	147970	133440
664	-5426	-4884	-6338	-4379	-5969	3623	10600	-1916	-5206	-4397	3109	12788	19717	122630	137070	124460
665	-5449	-4910	-6338	-4419	-5949	3345	10574	-1493	-5090	-4337	3089	12819	19453	114420	127120	116120
666	-5422	-4883	-6317	-4372	-5885	2936	10378	-991	-4958	-4316	3106	12849	19380	106950	118060	108420
667	-5396	-4872	-6317	-4352	-5901	2458	10016	-532	-4783	-4279	3119	12902	19411	100800	110630	102070
668	-5420	-4892	-6326	-4386	-5899	1913	9496	-146	-4627	-4272	3096	12946	19567	94480	103000	95500
669	-5434	-4902	-6339	-4436	-5926	1371	8929	83	-4503	-4265	3009	12980	19850	88720	96030	89530
670	-5477	-4924	-6347	-4462	-5961	753	8244	209	-4392	-4289	2883	13018	20188	84090	90440	84750
671	-5444	-4918	-6358	-4451	-5998	140	7495	298	-4260	-4348	2782	13047	20641	79400	84760	79840
672	-5447	-4921	-6369	-4456	-6064	-404	6787	296	-4174	-4425	2658	13036	21133	75160	79630	75470
673	-5432	-4915	-6377	-4462	-6126	-1011	5971	177	-4116	-4493	2513	13003	21691	71360	75010	71570
674	-5452	-4939	-6405	-4485	-6189	-1600	5144	-9	-4107	-4594	2330	12946	22183	68300	71270	68480
675	-5484	-4941	-6425	-4515	-6258	-2165	4306	-286	-4114	-4724	2118	12861	22747	65220	67500	65410
676	-5447	-4925	-6436	-4504	-6333	-2653	3608	-549	-4116	-4836	1933	12728	23251	62470	64080	62660
677	-5468	-4924	-6428	-4502	-6408	-3178	2828	-881	-4157	-4969	1755	12548	23653	60280	61310	60500
678	-5486	-4945	-6442	-4510	-6495	-3661	2080	-1221	-4224	-5093	1545	12317	24016	58020	58470	58390
679	-5535	-4985	-6437	-4570	-6567	-4128	1370	-1624	-4315	-5168	1294	12067	24287	55980	55890	56530
680	-5548	-4979	-6456	-4598	-6615	-4485	809	-1971	-4386	-5204	1076	11820	24472	54170	53600	55010
681	-5521	-4979	-6472	-4574	-6657	-4841	208	-2312	-4378	-5169	945	11508	24547	52670	51720	53880
682	-5527	-4969	-6474	-4576	-6683	-5185	-363	-2628	-4373	-4959	913	11247	24494	51100	49810	52890
683	-5536	-4985	-6496	-4585	-6711	-5483	-841	-2913	-4337	-4525	1060	11069	24360	49630	48070	52280
684	-5573	-5008	-6484	-4620	-6707	-5756	-1321	-3206	-4224	-3876	1430	11073	24194	48380	46670	52030
685	-5559	-5004	-6483	-4625	-6673	-6011	-1755	-3448	-3982	-2699	2301	11401	23999	47080	45320	52240
686	-5522	-4977	-6472	-4590	-6630	-6227	-2134	-3617	-3574	-848	3947	12324	23879	45820	44170	52970
687	-5525	-4986	-6483	-4596	-6595	-6415	-2460	-3739	-3080	1604	6343	13990	23933	44610	43150	54280
688	-5533	-4995	-6478	-4610	-6536	-6579	-2790	-3854	-2351	5505	10506	16383	24339	43550	42370	56020
689	-5568	-5031	-6474	-4642	-6476	-6739	-3075	-3972	-1423	10970	16383	23981	25433	42500	41650	58680
690	-5537	-5010	-6479	-4627	-6401	-6858	-3301	-4016	-291	16383	26605	31579	27728	41580	41100	62130
691	-5505	-4993	-6473	-4603	-6334	-6949	-3536	-4017	911	27395	36820	42870	31902	40900	40740	66310
692	-5495	-4994	-6478	-4615	-6305	-7068	-3727	-4045	2398	38400	52910	60480	37840	40560	40490	70670
693	-5516	-4992	-6467	-4617	-6281	-7158	-3920	-4050	3980	52250	73250	84250	47960	40700	40350	76230
694	-5553	-5003	-6468	-4662	-6286	-7232	-4058	-4089	5449	66210	95000	111060	62760	41580	40350	82470
695	-5531	-4994	-6456	-4645	-6282	-7283	-4205	-4122	7102	83280	123410	147900	80590	43290	40510	88530
696	-5501	-4968	-6450	-4630	-6317	-7350	-4331	-4148	8666	101140	155300	191500	106480	46480	40920	95850
697	-5475	-4957	-6440	-4633	-6333	-7401	-4431	-4166	10043	118970	189650	240890	138720	51330	41590	103550
698	-5475	-4949	-6435	-4633	-6376	-7460	-4533	-4220	11089	134170	221230	288510	176970	58090	42560	111620
699	-5495	-4973	-6425	-4642	-6437	-7517	-4624	-4317	12021	149960	256750	344500	215950	65860	43760	119030
700	-5452	-4947	-6404	-4617	-6474	-7572	-4700	-4413	12698	163840	291120	401200	265620	76740	45620	127720
701	-5418	-4930	-6406	-4614	-6523	-7610	-4781	-4496	13088	174240	319610	450000	319360	89680	48110	136700
702	-5427	-4938	-6405	-4609	-6593	-7650	-4864	-4597	13247	183580	348400	501600	367800	102670	50910	144980
703	-5439	-4934	-6393	-4635	-6644	-7697	-4942	-4717	13156	190330	373200	547700	420500	118490	54830	154740
704	-5466	-4944	-6406	-4656	-6705	-7732	-5009	-4874	12843	194610	393500	587600	469900	135140	59570	165120
705	-5410	-4906	-6379	-4626	-6733	-7747	-5064	-5029	12432	196400	407600	616900	513900	151960	65190	176200
706	-5394	-4892	-6364	-4601	-6763	-7753	-5106	-5128	11807	196260	419100	642300	547400	166490	70830	186620
707	-5405	-4894	-6364	-4608	-6811	-7759	-5130	-5253	11066	194150	425900	659800	578200	181680	77800	198980
708	-5419	-4884	-6379	-4624	-6824	-7722	-5154	-5376	10199	190290	428400	669800	601300	195280	85250	211960
709	-5431	-4912	-6345	-4644	-6866	-7699	-5175	-5512	9375	185580	427300	673000	615800	205810	92180	224000
710	-5386	-4871	-6319	-4605	-6865	-7633	-5163	-5638	8432	179080	422800	670300	625000	215550	100080	237920
711	-5355	-4846	-6295	-4603	-6898	-7559	-5160	-5737	7474	171450	414800	661700	626900	222830	107820	251850
712	-5355	-4856	-6306	-4594	-6915	-7540	-5156	-5832	6584	163970	405400	649700	622600	227670	115180	265580
713	-5365	-4854	-6293	-4596	-6925	-7507	-5147	-5918	5585	154960	392500	632200	614200	229980	121200	277390
714	-5373	-4848	-6271	-4609	-6942	-7476	-5127	-6038	4608	145510	377600	611300	600600	230650	127280	289990
715	-5314	-4805	-6263	-4571	-6955	-7446	-5124	-6096	3701	135810	361200	587500	582800	229300	132470	301530
716	-5308	-4799	-6251	-4559	-6972	-7449	-5115	-6160	2917	127070	345600	564300	561600	226060	136640	311700
717	-5300	-4799	-6237	-4551	-7000	-7461	-5136	-6221	2074	117260	327200	536800	540600	221850	139440	319440
718	-5307	-4806	-6226	-4566	-7009	-7480	-5149	-6291	1272	107690	308280	508200	515300	215850	141520	326550
719	-5311	-4792	-6204	-4572	-7016	-7513	-5171	-6370	595	99400	291350	482600	489200	208890	142530	331900
720	-5246	-4764	-6169	-4516	-7029	-7528	-5178	-6405	-88	90390	272340	453700	465200	201980	142550	335100
721	-5205	-4736	-6159	-4498	-7025	-7588	-5204	-6436	-722	81760	253530	424900	437700	193520	141620	336800
722	-5202	-4722	-6128	-4486	-7034	-7640	-5238	-6466	-1292	73580	235120	396500	410200	184500	139750	336600
723	-5224	-4725	-6110	-4501	-7038	-7703	-5282	-6517	-1772	66750	219220	372000	383100	175140	137040	334600
724	-5235	-4726	-6096	-4498	-7028	-7708	-5325	-6552	-2290	59550	202020	345500	359700	166760	134030	331400
725	-5195	-4682	-6090	-4465	-7014	-7742	-5345	-6548	-2706	52860	185600	319960	334000	157260	130020	326350
726	-5210	-4676	-6069	-4458	-7017	-7789	-5363	-6524	-3045	47350	171690	298190	309220	147810	125530	319650
727	-5215	-4703	-6062	-4454	-7045	-7833	-5390	-6516	-3394	41680	156890	274950	288180	139550	121190	312630
728	-5263	-4720	-6049	-4468	-7048	-7859	-5414	-6522	-3706	36520	143010	253100	265750	130530	116000	303720
729	-5230	-4680	-6032	-4458	-7019	-7870	-5428	-6479	-3981	31816	130100	232730	244760	121960	110640	293860
730	-5189	-4666	-6029	-4426	-6980	-7888	-5433	-6403	-4145	28038	119380	215680	224960	113740	105150	283230
731	-5201	-4675	-6033	-4413	-6983	-7918	-5447	-6326	-4323	24179	108210	197770	208480	106790	100210	273250
732	-5217	-4674	-6012	-4414	-6967	-7937	-5450	-6243	-4452	20730	97950	181190	191170	99390	94640	261630
733	-5260	-4689	-6003	-4430	-6961	-7967	-5469	-6185	-4568	17964	89520	167530	175280	92450	89180	249770
734	-5231	-4663	-5990	-4420	-6955	-7949	-5434	-6082	-4651	15197	80830	153400	162280	86740	84470	239140
735	-5178	-4640	-5990	-4393	-6951	-7949	-5426	-5961	-4679	12850	72880	140350	148680	80730	79330	227130
736	-5185	-4648	-5997	-4401	-6939	-7962	-5419	-5861	-4707	10504	65680	128400	136200	75130	74380	215240
737	-5191	-4657	-5973	-4390	-6923	-7952	-5411	-5778	-4691	8814	59830	118670	124800	69950	69640	203500
738	-5211	-4679	-5958	-4433	-6915	-7959	-5409	-5712	-4716	7106	53860	108640	115580	65690	65640	193300
739	-5158	-4646	-5948	-4395	-6895	-7942	-5388	-5634	-4704	5606	48470	99540	106120	61280	61380	182200
740	-5136	-4622	-5940	-4368	-6884	-7946	-5377	-5564	-4681	4271	43640	91280	97490	57190	57360	171450
741	-5138	-4618	-5935	-4369	-6888	-7931	-5377	-5499	-4648	3256	39780	84580	89650	53430	53540	161150
742	-5158	-4616	-5913	-4390	-6887	-7937	-5390	-5481	-4627	2274	35830	77740	83340	50320	50360	152360
743	-5174	-4637	-5903	-4418	-6885	-7929	-5395	-5495	-4626	1396	32303	71610	76950	47130	47010	142970
744	-5103	-4584	-5868	-4373	-6839	-7899	-5358	-5444	-4587	727	29518	66710	71280	44220	43860	134110
745	-5052	-4565	-5870	-4331	-6814	-7871	-5345	-5420	-4573	85	26715	61750	66670	41820	41260	126590
746	-5052	-4557	-5856	-4323	-6802	-7868	-5340	-5422	-4553	-458	24276	57290	62010	39320	38500	118580
747	-5057	-4560	-5828	-4324	-6806	-7854	-5349	-5425	-4556	-910	22120	53330	57880	37030	35930	111050
748	-5067	-4547	-5811	-4340	-6799	-7848	-5360	-5458	-4581	-1248	20394	50210	54270	34980	33550	104020
749	-5011	-4508	-5803	-4282	-6775	-7821	-5354	-5470	-4559	-1579	18718	47100	51450	33320	31611	98140
750	-5001	-4506	-5788	-4277	-6754	-7820	-5352	-5463	-4575	-1819	17268	44350	48670	31649	29552	91940
751	-4992	-4492	-5774	-4265	-6738	-7820	-5346	-5490	-4566	-1986	16169	42210	46310	30153	27658	86180
752	-4991	-4487	-5739	-4257	-6726	-7825	-5357	-5523	-4565	-2087	15081	40120	44620	29006	26136	81420
753	-5006	-4483	-5724	-4275	-6714	-7800	-5362	-5571	-4571	-2157	14235	38340	43170	27963	24609	76430
754	-4944	-4445	-5710	-4236	-6679	-7798	-5350	-5587	-4563	-2161	13389	36890	42260	27191	23268	71840
755	-4932	-4439	-5699	-4202	-6663	-7803	-5331	-5586	-4531	-2135	12856	35840	41940	26709	22118	67600
756	-4923	-4437	-5681	-4202	-6657	-7789	-5342	-5579	-4534	-2089	12376	34930	42220	26610	21311	64170
757	-4931	-4438	-5665	-4209	-6628	-7774	-5338	-5602	-4526	-2036	11997	34320	43330	26959	20636	60670
758	-4928	-4421	-5647	-4205	-6593	-7752	-5319	-5584	-4528	-1949	11733	33990	45380	27942	20275	57540
759	-4872	-4381	-5604	-4157	-6563	-7725	-5317	-5527	-4484	-1828	11519	33850	48020	29416	20232	55060
760	-4862	-4377	-5575	-4136	-6544	-7706	-5310	-5494	-4463	-1774	11354	33900	51980	31885	20575	52650
761	-4853	-4374	-5554	-4128	-6518	-7685	-5305	-5450	-4431	-1692	11209	34100	56980	35260	21356	50660
762	-4877	-4372	-5540	-4154	-6505	-7676	-5290	-5407	-4410	-1633	11085	34380	62990	39650	22617	49090
763	-4844	-4354	-5518	-4140	-6478	-7630	-5276	-5361	-4380	-1603	10927	34750	69060	44390	24151	48110
764	-4793	-4329	-5490	-4093	-6441	-7603	-5251	-5276	-4313	-1569	10794	35120	76400	50580	26360	47490
765	-4796	-4321	-5464	-4092	-6415	-7573	-5244	-5217	-4247	-1544	10679	35400	84070	57530	29047	47360
766	-4801	-4298	-5443	-4090	-6384	-7553	-5234	-5202	-4216	-1514	10510	35680	90910	64180	31785	47680
767	-4797	-4302	-5433	-4097	-6346	-7531	-5225	-5164	-4176	-1541	10332	35850	98340	71940	35210	48540
768	-4720	-4257	-5409	-4041	-6309	-7493	-5204	-5112	-4140	-1541	10181	35960	105180	79760	38930	49890
769	-4692	-4231	-5383	-4011	-6289	-7452	-5183	-5070	-4077	-1492	10097	35960	111110	87240	42810	51680
770	-4687	-4230	-5366	-4002	-6255	-7417	-5162	-5042	-4042	-1457	10019	35870	115550	93410	46290	53520
771	-4689	-4213	-5355	-3994	-6255	-7408	-5165	-5062	-4036	-1413	9956	35720	119480	99590	50110	55820
772	-4716	-4236	-5338	-4010	-6265	-7393	-5174	-5114	-4032	-1391	9894	35520	122310	104940	53780	58340
773	-4666	-4202	-5311	-3971	-6230	-7353	-5164	-5135	-4022	-1358	9860	35330	124110	109310	57210	60970
774	-4639	-4181	-5282	-3946	-6187	-7326	-5156	-5119	-4008	-1318	9879	35080	124810	112300	59940	63290
775	-4634	-4179	-5269	-3948	-6181	-7311	-5144	-5149	-4035	-1298	9921	34800	124700	114650	62590	65790
776	-4638	-4168	-5249	-3926	-6164	-7297	-5140	-5199	-4058	-1304	9916	34560	123740	116000	64780	68130
777	-4660	-4173	-5217	-3947	-6151	-7261	-5134	-5259	-4080	-1305	9889	34250	122310	116440	66310	70020
778	-4599	-4124	-5189	-3893	-6107	-7216	-5124	-5283	-4107	-1369	9839	33910	120160	116160	67610	71860
779	-4566	-4101	-5176	-3867	-6083	-7176	-5119	-5289	-4146	-1449	9764	33490	117390	115090	68420	73310
780	-4571	-4105	-5177	-3863	-6068	-7149	-5111	-5312	-4177	-1550	9663	33060	114180	113300	68750	74410
781	-4564	-4091	-5169	-3844	-6054	-7137	-5096	-5358	-4231	-1670	9511	32527	111020	111240	68680	75070
782	-4583	-4088	-5132	-3881	-6050	-7115	-5079	-5409	-4291	-1803	9272	31913	107210	108510	68200	75470
783	-4526	-4069	-5119	-3833	-6010	-7066	-5064	-5444	-4315	-1946	9019	31288	103180	105400	67370	75550
784	-4502	-4043	-5089	-3809	-5987	-7027	-5045	-5443	-4344	-2110	8690	30519	99400	102300	66360	75300
785	-4497	-4038	-5058	-3808	-5978	-7006	-5041	-5456	-4387	-2308	8323	29638	95020	98560	64920	74720
786	-4509	-4036	-5041	-3807	-5961	-6992	-5035	-5483	-4436	-2517	7911	28734	90570	94620	63250	73820
787	-4549	-4053	-5032	-3831	-5952	-6970	-5027	-5526	-4488	-2686	7473	27861	86150	90590	61400	72690
788	-4485	-4013	-4993	-3798	-5908	-6925	-5004	-5555	-4510	-2875	6980	26847	82250	86960	59630	71480
789	-4449	-3977	-4982	-3760	-5885	-6892	-4976	-5519	-4527	-3080	6506	25825	77850	82820	57520	69970
790	-4425	-3979	-4978	-3738	-5866	-6860	-4976	-5506	-4543	-3250	6098	24864	73550	78670	55290	68280
791	-4432	-3981	-4969	-3730	-5850	-6848	-4963	-5511	-4566	-3435	5624	23803	69820	75000	53240	66630
792	-4439	-3990	-4975	-3748	-5834	-6833	-4955	-5546	-4599	-3609	5109	22717	65780	71010	50900	64720
793	-4392	-3956	-4974	-3711	-5804	-6809	-4927	-5517	-4591	-3767	4638	21665	61920	67130	48550	62730
794	-4386	-3945	-4936	-3692	-5805	-6788	-4912	-5510	-4607	-3907	4227	20734	58210	63370	46190	60630
795	-4381	-3942	-4919	-3721	-5796	-6784	-4904	-5513	-4634	-4055	3790	19705	55100	60200	44080	58710
796	-4405	-3959	-4904	-3740	-5806	-6769	-4895	-5518	-4646	-4151	3340	18744	51830	56850	41740	56530
797	-4359	-3923	-4876	-3707	-5780	-6765	-4879	-5527	-4657	-4287	2922	17805	48770	53720	39510	54380
798	-4315	-3890	-4859	-3663	-5764	-6752	-4867	-5482	-4633	-4349	2602	17045	45940	50810	37330	52170
799	-4308	-3874	-4848	-3652	-5749	-6756	-4840	-5466	-4641	-4403	2318	16219	43570	48400	35440	50230
800	-4295	-3863	-4820	-3646	-5740	-6746	-4810	-5455	-4641	-4393	2095	15464	41110	45890	33390	48120
801	-4298	-3869	-4808	-3664	-5725	-6754	-4814	-5461	-4651	-4357	1928	14890	38840	43570	31428	46030
802	-4260	-3834	-4784	-3642	-5708	-6727	-4797	-5451	-4660	-4296	1853	14401	36980	41700	29809	44220
803	-4192	-3807	-4758	-3583	-5677	-6705	-4770	-5400	-4641	-4159	1962	13911	35050	39720	28089	42240
804	-4176	-3792	-4737	-3570	-5646	-6702	-4756	-5382	-4635	-3919	2265	13682	33240	37850	26407	40280
805	-4182	-3776	-4732	-3560	-5625	-6684	-4737	-5363	-4624	-3663	2677	13656	31607	36060	24813	38420
806	-4221	-3786	-4706	-3581	-5611	-6660	-4712	-5359	-4607	-3315	3349	13843	30278	34550	23469	36840
807	-4169	-3744	-4663	-3533	-5588	-6631	-4700	-5341	-4588	-2892	4256	14331	28984	32970	22045	35120
808	-4119	-3723	-4630	-3506	-5569	-6611	-4681	-5320	-4569	-2463	5264	14996	27821	31476	20711	33500
809	-4142	-3727	-4616	-3509	-5559	-6596	-4668	-5311	-4566	-1911	6569	16044	26946	30167	19568	32122
810	-4124	-3709	-4593	-3496	-5525	-6575	-4655	-5307	-4542	-1346	8060	17508	26110	28792	18409	30686
811	-4125	-3708	-4565	-3514	-5496	-6561	-4642	-5298	-4546	-788	9685	18974	25452	27493	17313	29317
812	-4066	-3651	-4548	-3457	-5441	-6510	-4615	-5255	-4515	-285	11195	20535	24923	26245	16297	28040
813	-4024	-3633	-4509	-3424	-5421	-6476	-4580	-5208	-4494	260	12965	22414	24557	25182	15471	26967
814	-4035	-3635	-4495	-3405	-5407	-6436	-4575	-5190	-4483	766	14664	24318	24252	24037	14572	25844
815	-4046	-3617	-4486	-3402	-5390	-6413	-4571	-5177	-4462	1162	16087	25972	23974	22874	13863	24750
816	-4079	-3634	-4497	-3433	-5384	-6409	-4555	-5178	-4473	1562	17480	27745	23807	21958	13153	23879
817	-4052	-3611	-4469	-3387	-5363	-6382	-4535	-5166	-4454	1877	18874	29342	23678	20995	12504	22986
818	-4103	-3585	-4450	-3370	-5340	-6366	-4515	-5129	-4431	2096	19938	30724	23507	20092	11925	22138
819	-4148	-3600	-4448	-3363	-5336	-6342	-4511	-5103	-4429	2247	20704	31706	23308	19253	11393	21386
820	-4188	-3599	-4439	-3352	-5328	-6328	-4501	-5099	-4414	2341	21297	32556	23083	18525	10980	20795
821	-4212	-3597	-4419	-3375	-5291	-6318	-4476	-5123	-4427	2366	21665	33140	22816	17786	10561	20181
822	-4146	-3547	-4402	-3335	-5272	-6299	-4451	-5086	-4397	2335	21871	33420	22509	17086	10213	19654
823	-4121	-3537	-4374	-3320	-5252	-6270	-4431	-5063	-4382	2258	21902	33490	22139	16457	9901	19161
824	-4107	-3540	-4356	-3303	-5215	-6239	-4407	-5057	-4363	2127	21742	33280	21796	15929	9672	18757
825	-4112	-3547	-4349	-3319	-5220	-6219	-4401	-5034	-4348	1941	21376	32840	21351	15398	9463	18351
826	-4071	-3529	-4334	-3311	-5201	-6188	-4382	-5028	-4356	1731	20911	32315	20906	14940	9291	18028
827	-3992	-3513	-4336	-3278	-5168	-6159	-4362	-4988	-4323	1504	20278	31545	20470	14590	9199	17749
828	-3981	-3501	-4320	-3269	-5151	-6145	-4330	-4929	-4296	1238	19543	30627	19877	14305	9114	17453
829	-3983	-3490	-4305	-3261	-5143	-6124	-4317	-4910	-4280	943	18723	29598	19359	14020	9059	17179
830	-3998	-3514	-4280	-3300	-5140	-6122	-4316	-4901	-4275	701	17908	28605	18797	13745	9047	16938
831	-3982	-3500	-4277	-3298	-5102	-6072	-4295	-4901	-4262	387	16937	27414	18329	13550	9081	16811
832	-3888	-3454	-4254	-3237	-5073	-6017	-4252	-4842	-4234	94	15940	26158	17798	13374	9157	16654
833	-3851	-3430	-4244	-3208	-5035	-5991	-4237	-4785	-4216	-176	15069	25014	17251	13234	9241	16520
834	-3855	-3423	-4244	-3207	-5010	-5941	-4216	-4762	-4196	-465	14050	23668	16747	13092	9309	16403
835	-3889	-3447	-4210	-3234	-5011	-5944	-4196	-4741	-4179	-743	13031	22343	16171	12979	9382	16239
836	-3838	-3411	-4197	-3192	-4969	-5906	-4174	-4725	-4149	-1065	12012	21025	15604	12877	9499	16072
837	-3804	-3386	-4185	-3163	-4951	-5861	-4127	-4661	-4116	-1332	11169	19851	15028	12766	9618	15913
838	-3799	-3398	-4180	-3155	-4944	-5819	-4111	-4623	-4091	-1570	10241	18553	14494	12652	9680	15733
839	-3812	-3406	-4180	-3159	-4921	-5774	-4100	-4609	-4077	-1850	9328	17327	13918	12514	9737	15524
840	-3834	-3430	-4176	-3192	-4919	-5738	-4078	-4613	-4076	-2058	8526	16251	13342	12376	9771	15312
841	-3805	-3395	-4152	-3159	-4876	-5669	-4047	-4590	-4067	-2314	7652	15088	12869	12257	9772	15126
842	-3753	-3373	-4150	-3133	-4835	-5585	-4004	-4536	-4037	-2533	6850	13994	12315	12100	9747	14863
843	-3757	-3362	-4142	-3133	-4809	-5535	-3967	-4520	-4024	-2707	6091	12899	11793	11930	9697	14655
844	-3745	-3371	-4143	-3127	-4788	-5466	-3932	-4502	-4032	-2866	5439	11998	11286	11762	9618	14448
845	-3780	-3395	-4134	-3155	-4769	-5395	-3889	-4498	-4030	-3042	4752	11062	10840	11621	9542	14132
846	-3717	-3351	-4109	-3117	-4714	-5285	-3841	-4469	-3995	-3194	4120	10180	10371	11481	9413	13784
847	-3684	-3320	-4097	-3078	-4687	-5190	-3792	-4428	-3972	-3295	3606	9432	9907	11296	9274	13417
848	-3697	-3308	-4089	-3079	-4641	-5088	-3762	-4388	-3953	-3415	3100	8658	9474	11103	9097	12987
849	-3698	-3325	-4080	-3082	-4612	-4988	-3727	-4360	-3931	-3502	2637	7953	9086	10919	8902	12578
850	-3727	-3334	-4037	-3103	-4592	-4892	-3662	-4365	-3928	-3570	2215	7314	8693	10716	8656	12162
851	-3687	-3317	-4036	-3074	-4537	-4779	-3615	-4344	-3893	-3581	1901	6823	8331	10525	8415	11748
852	-3666	-3291	-4033	-3053	-4510	-4671	-3573	-4317	-3863	-3581	1624	6334	8037	10340	8174	11346
853	-3635	-3279	-4021	-3026	-4475	-4571	-3522	-4285	-3825	-3570	1413	5947	7728	10110	7906	10883
854	-3625	-3282	-3992	-3027	-4448	-4489	-3510	-4258	-3785	-3517	1292	5654	7464	9880	7620	10429
855	-3647	-3281	-3995	-3033	-4403	-4403	-3464	-4263	-3782	-3415	1216	5441	7250	9647	7302	9995
856	-3594	-3233	-3975	-2997	-4349	-4311	-3421	-4237	-3722	-3289	1263	5336	7100	9431	7027	9612
857	-3579	-3225	-3973	-2976	-4313	-4242	-3400	-4195	-3699	-3131	1382	5334	6953	9189	6696	9189
858	-3607	-3243	-3958	-2975	-4296	-4197	-3369	-4186	-3653	-2963	1523	5420	6861	8938	6342	8714
859	-3611	-3263	-3942	-2978	-4256	-4160	-3372	-4178	-3605	-2762	1799	5625	6844	8709	6033	8314
860	-3611	-3257	-3924	-2973	-4207	-4107	-3341	-4164	-3599	-2531	2087	5930	6885	8448	5692	7929
861	-3568	-3227	-3906	-2913	-4153	-4057	-3327	-4147	-3547	-2285	2444	6326	7003	8222	5368	7584
862	-3562	-3212	-3894	-2898	-4107	-4054	-3313	-4133	-3504	-2072	2796	6765	7179	8004	5034	7229
863	-3576	-3218	-3900	-2881	-4056	-4059	-3310	-4123	-3463	-1859	3220	7329	7391	7826	4735	6940
864	-3605	-3225	-3893	-2904	-4000	-4074	-3325	-4154	-3461	-1647	3663	7911	7664	7651	4419	6655
865	-3569	-3196	-3874	-2872	-3931	-4057	-3321	-4167	-3455	-1472	4037	8453	7987	7494	4125	6421
866	-3510	-3172	-3873	-2824	-3866	-4052	-3312	-4155	-3414	-1291	4466	9058	8321	7391	3898	6230
867	-3498	-3183	-3861	-2805	-3799	-4070	-3323	-4130	-3386	-1141	4858	9695	8717	7284	3663	6030
868	-3501	-3178	-3841	-2791	-3752	-4098	-3335	-4140	-3396	-1026	5208	10273	9130	7184	3444	5884
869	-3552	-3184	-3819	-2821	-3669	-4133	-3357	-4177	-3405	-931	5440	10767	9542	7098	3244	5773
870	-3504	-3153	-3798	-2769	-3595	-4130	-3351	-4174	-3402	-861	5651	11243	9916	7068	3103	5713
871	-3461	-3158	-3772	-2751	-3547	-4151	-3370	-4159	-3386	-844	5812	11653	10290	7053	2968	5631
872	-3482	-3156	-3769	-2753	-3525	-4169	-3381	-4179	-3403	-835	5908	11954	10668	7032	2842	5581
873	-3479	-3139	-3762	-2732	-3469	-4183	-3391	-4181	-3405	-859	5950	12220	11018	7037	2751	5586
874	-3474	-3136	-3734	-2744	-3439	-4209	-3421	-4214	-3418	-907	5903	12399	11293	7050	2684	5641
875	-3406	-3083	-3717	-2697	-3388	-4212	-3408	-4178	-3406	-982	5838	12497	11548	7096	2650	5696
876	-3398	-3073	-3701	-2670	-3370	-4220	-3399	-4156	-3399	-1052	5775	12513	11724	7124	2639	5785
877	-3401	-3077	-3691	-2681	-3373	-4255	-3405	-4153	-3406	-1130	5639	12450	11855	7136	2630	5839
878	-3418	-3087	-3690	-2677	-3383	-4286	-3434	-4151	-3420	-1241	5426	12319	11932	7156	2628	5925
879	-3452	-3106	-3705	-2719	-3395	-4319	-3461	-4189	-3458	-1366	5200	12161	11935	7174	2630	6006
880	-3413	-3079	-3710	-2683	-3398	-4324	-3455	-4194	-3454	-1513	4910	11933	11926	7168	2644	6098
881	-3389	-3054	-3701	-2687	-3436	-4339	-3456	-4150	-3449	-1642	4650	11626	11848	7178	2653	6186
882	-3393	-3053	-3691	-2695	-3456	-4360	-3472	-4174	-3471	-1788	4362	11271	11722	7147	2691	6265
883	-3401	-3068	-3687	-2703	-3490	-4391	-3484	-4170	-3495	-1917	4069	10923	11569	7108	2733	6336
884	-3431	-3072	-3694	-2730	-3517	-4402	-3484	-4203	-3515	-2063	3681	10531	11413	7088	2766	6417
885	-3373	-3053	-3678	-2694	-3544	-4420	-3487	-4192	-3519	-2183	3321	10093	11198	7063	2827	6469
886	-3354	-3040	-3668	-2699	-3581	-4446	-3488	-4178	-3529	-2316	3021	9676	10973	7017	2879	6531
887	-3370	-3047	-3666	-2708	-3619	-4481	-3490	-4177	-3540	-2475	2674	9219	10681	6958	2933	6552
888	-3393	-3055	-3656	-2725	-3657	-4492	-3504	-4190	-3552	-2644	2320	8727	10422	6909	2938	6582
889	-3376	-3043	-3652	-2730	-3675	-4505	-3514	-4198	-3579	-2769	1930	8224	10129	6850	2958	6606
890	-3327	-3017	-3646	-2696	-3690	-4505	-3521	-4173	-3565	-2877	1646	7794	9807	6773	2995	6590
891	-3336	-3012	-3623	-2703	-3709	-4534	-3526	-4178	-3588	-3008	1327	7310	9513	6683	2996	6538
892	-3358	-3022	-3618	-2722	-3749	-4545	-3528	-4191	-3597	-3114	992	6810	9179	6588	2970	6474
893	-3368	-3030	-3617	-2746	-3779	-4563	-3523	-4195	-3615	-3232	654	6330	8846	6507	2959	6460
894	-3307	-2995	-3600	-2705	-3781	-4567	-3510	-4188	-3610	-3339	363	5918	8549	6427	2973	6413
895	-3262	-2970	-3573	-2665	-3800	-4579	-3505	-4144	-3596	-3410	89	5456	8281	6349	2973	6337
896	-3267	-2966	-3562	-2669	-3810	-4623	-3512	-4128	-3579	-3532	-128	5025	8003	6259	2937	6222
897	-3287	-2973	-3560	-2679	-3832	-4651	-3518	-4132	-3581	-3594	-315	4673	7751	6180	2898	6114
898	-3322	-3001	-3570	-2728	-3861	-4687	-3531	-4136	-3617	-3672	-528	4298	7511	6123	2844	6000
899	-3293	-2976	-3579	-2690	-3863	-4674	-3536	-4136	-3607	-3742	-785	3953	7370	6111	2795	5910
900	-3250	-2954	-3557	-2657	-3872	-4684	-3540	-4110	-3589	-3804	-987	3637	7242	6120	2735	5748
901	-3259	-2958	-3554	-2669	-3890	-4699	-3526	-4111	-3592	-3849	-1122	3402	7178	6132	2676	5609
902	-3274	-2951	-3532	-2679	-3909	-4721	-3527	-4115	-3575	-3878	-1255	3146	7160	6199	2622	5457
903	-3307	-2973	-3534	-2725	-3939	-4733	-3545	-4117	-3591	-3898	-1409	2942	7174	6315	2585	5308
904	-3265	-2967	-3530	-2671	-3912	-4731	-3534	-4095	-3584	-3895	-1510	2772	7270	6483	2577	5190
905	-3233	-2940	-3529	-2651	-3914	-4733	-3514	-4085	-3561	-3906	-1609	2632	7441	6705	2599	5041
906	-3244	-2935	-3509	-2669	-3929	-4752	-3523	-4087	-3560	-3921	-1677	2517	7633	6931	2635	4904
907	-3255	-2955	-3502	-2674	-3952	-4763	-3519	-4082	-3550	-3902	-1750	2455	7889	7229	2684	4811
908	-3282	-2976	-3505	-2703	-3951	-4776	-3515	-4096	-3567	-3892	-1827	2416	8192	7585	2756	4713
909	-3236	-2941	-3505	-2661	-3932	-4777	-3509	-4073	-3543	-3877	-1878	2393	8512	7911	2874	4647
910	-3221	-2922	-3492	-2634	-3948	-4780	-3501	-4044	-3525	-3890	-1889	2383	8878	8337	3037	4605
911	-3249	-2951	-3495	-2663	-3958	-4794	-3519	-4058	-3525	-3886	-1893	2405	9269	8787	3214	4564
912	-3271	-2954	-3493	-2678	-3959	-4792	-3505	-4063	-3543	-3881	-1912	2434	9671	9260	3420	4518
913	-3262	-2948	-3480	-2690	-3944	-4769	-3487	-4073	-3536	-3867	-1978	2461	10028	9700	3598	4544
914	-3183	-2906	-3477	-2620	-3928	-4754	-3477	-4040	-3493	-3832	-1970	2497	10417	10197	3823	4606
915	-3173	-2913	-3468	-2607	-3928	-4748	-3456	-4004	-3462	-3807	-1929	2525	10764	10682	4048	4681
916	-3180	-2911	-3466	-2634	-3934	-4744	-3463	-4000	-3458	-3808	-1900	2581	11055	11075	4234	4722
917	-3228	-2922	-3470	-2652	-3950	-4750	-3464	-3989	-3463	-3778	-1886	2621	11329	11506	4470	4757
918	-3208	-2927	-3473	-2653	-3946	-4737	-3452	-4004	-3460	-3746	-1898	2627	11592	11899	4710	4862
919	-3169	-2889	-3474	-2618	-3942	-4730	-3443	-3956	-3429	-3745	-1898	2640	11778	12241	4952	4954
920	-3178	-2893	-3471	-2625	-3954	-4726	-3443	-3947	-3400	-3722	-1887	2665	11899	12486	5136	5031
921	-3179	-2904	-3456	-2643	-3944	-4736	-3435	-3939	-3389	-3704	-1859	2663	11990	12713	5283	5144
922	-3215	-2938	-3450	-2660	-3953	-4732	-3435	-3930	-3390	-3659	-1866	2641	12014	12892	5416	5254
923	-3201	-2916	-3454	-2638	-3949	-4713	-3426	-3948	-3372	-3642	-1888	2599	12009	13015	5535	5353
924	-3156	-2885	-3430	-2615	-3930	-4685	-3407	-3914	-3335	-3632	-1894	2553	11950	13118	5638	5450
925	-3145	-2870	-3450	-2623	-3939	-4688	-3403	-3889	-3329	-3618	-1885	2480	11828	13127	5714	5509
926	-3141	-2877	-3435	-2631	-3946	-4682	-3389	-3894	-3309	-3579	-1874	2409	11656	13084	5757	5599
927	-3193	-2904	-3439	-2669	-3936	-4688	-3388	-3895	-3302	-3529	-1899	2328	11471	13020	5759	5685
928	-3152	-2882	-3447	-2637	-3895	-4665	-3374	-3879	-3261	-3505	-1916	2232	11254	12914	5747	5779
929	-3112	-2864	-3429	-2603	-3893	-4648	-3366	-3852	-3212	-3472	-1907	2148	11010	12769	5744	5861
930	-3121	-2857	-3410	-2614	-3912	-4642	-3366	-3827	-3168	-3427	-1881	2018	10741	12575	5704	5916
931	-3142	-2868	-3414	-2626	-3909	-4635	-3365	-3835	-3144	-3385	-1889	1943	10482	12368	5645	5942
932	-3142	-2874	-3416	-2651	-3908	-4623	-3363	-3849	-3141	-3340	-1922	1818	10165	12133	5569	6019
933	-3072	-2820	-3402	-2594	-3875	-4612	-3333	-3817	-3096	-3328	-1942	1711	9850	11883	5492	6088
934	-3027	-2798	-3380	-2562	-3863	-4587	-3321	-3761	-3064	-3267	-1904	1624	9575	11663	5387	6130
935	-3051	-2804	-3382	-2558	-3871	-4576	-3319	-3736	-3050	-3214	-1876	1536	9221	11363	5245	6194
936	-3062	-2814	-3377	-2562	-3874	-4581	-3302	-3722	-3027	-3190	-1821	1463	8882	11038	5075	6245
937	-3110	-2832	-3374	-2575	-3874	-4573	-3311	-3762	-3041	-3153	-1833	1360	8551	10706	4924	6295
938	-3043	-2796	-3355	-2532	-3839	-4553	-3306	-3728	-3018	-3116	-1852	1242	8267	10435	4837	6372
939	-3039	-2775	-3345	-2516	-3840	-4561	-3280	-3700	-2992	-3103	-1830	1143	7953	10136	4741	6469
940	-3054	-2782	-3345	-2497	-3837	-4547	-3279	-3701	-2983	-3072	-1833	1071	7627	9849	4602	6532
941	-3064	-2809	-3333	-2521	-3816	-4553	-3279	-3707	-2996	-3054	-1841	971	7350	9551	4504	6614
942	-3077	-2813	-3333	-2514	-3803	-4534	-3279	-3727	-3003	-3032	-1858	869	7063	9233	4405	6768
943	-3013	-2759	-3305	-2465	-3768	-4503	-3249	-3706	-2983	-3001	-1861	769	6773	8971	4332	6928
944	-3006	-2758	-3295	-2441	-3748	-4480	-3230	-3696	-2967	-2969	-1857	686	6504	8697	4251	7099
945	-3026	-2764	-3298	-2445	-3731	-4473	-3230	-3692	-2983	-2961	-1846	577	6249	8455	4154	7256
946	-3051	-2788	-3287	-2448	-3717	-4477	-3226	-3698	-3012	-2960	-1853	482	5986	8195	4051	7446
947	-3040	-2773	-3263	-2416	-3684	-4444	-3223	-3707	-3034	-2965	-1886	397	5742	7973	3975	7694
948	-2975	-2744	-3254	-2367	-3634	-4410	-3208	-3682	-3016	-2946	-1864	319	5536	7783	3938	7931
949	-2990	-2749	-3231	-2355	-3613	-4407	-3197	-3691	-3012	-2930	-1862	257	5298	7561	3894	8190
950	-3015	-2769	-3225	-2356	-3591	-4400	-3186	-3682	-3038	-2925	-1869	179	5097	7354	3864	8453
951	-3023	-2770	-3218	-2372	-3561	-4388	-3187	-3705	-3055	-2919	-1886	119	4912	7145	3858	8748
952	-2975	-2722	-3220	-2318	-3518	-4357	-3177	-3696	-3045	-2902	-1898	50	4772	6985	3847	9006
953	-2934	-2704	-3209	-2275	-3464	-4333	-3145	-3658	-3011	-2897	-1849	5	4603	6827	3856	9283
954	-2941	-2698	-3202	-2266	-3457	-4337	-3124	-3657	-3015	-2856	-1827	-16	4451	6658	3832	9559
955	-2963	-2700	-3195	-2262	-3438	-4326	-3124	-3655	-3012	-2828	-1753	-22	4321	6503	3817	9806
956	-2996	-2731	-3194	-2298	-3444	-4327	-3131	-3685	-3039	-2811	-1712	-18	4215	6339	3819	10012
957	-2943	-2730	-3190	-2279	-3411	-4299	-3142	-3672	-3032	-2787	-1671	-22	4124	6211	3790	10250
958	-2927	-2714	-3199	-2265	-3401	-4289	-3126	-3644	-3003	-2745	-1614	16	4063	6083	3762	10429
959	-2956	-2712	-3201	-2280	-3415	-4296	-3132	-3650	-2999	-2690	-1542	81	4009	5952	3726	10576
960	-2973	-2725	-3233	-2288	-3431	-4308	-3129	-3664	-3000	-2636	-1447	148	3944	5822	3685	10719
961	-3015	-2751	-3226	-2337	-3436	-4317	-3136	-3696	-3013	-2583	-1397	223	3936	5701	3638	10850
962	-2956	-2715	-3220	-2303	-3411	-4309	-3125	-3678	-2990	-2540	-1334	302	3948	5586	3576	10921
963	-2933	-2703	-3226	-2282	-3433	-4306	-3127	-3668	-2975	-2484	-1218	418	3961	5499	3538	10958
964	-2946	-2692	-3225	-2304	-3446	-4301	-3121	-3656	-2965	-2416	-1079	548	4011	5387	3481	10963
965	-2963	-2707	-3232	-2318	-3449	-4294	-3131	-3657	-2954	-2334	-973	702	4054	5304	3392	10928
966	-2991	-2713	-3231	-2355	-3468	-4287	-3140	-3697	-2965	-2291	-870	876	4136	5232	3318	10894
967	-2938	-2693	-3230	-2328	-3477	-4260	-3123	-3680	-2928	-2225	-728	1055	4260	5168	3225	10832
968	-2937	-2703	-3234	-2353	-3474	-4263	-3124	-3676	-2911	-2145	-592	1237	4388	5093	3160	10736
969	-2948	-2707	-3234	-2364	-3484	-4247	-3128	-3706	-2912	-2064	-464	1470	4504	5035	3079	10634
970	-2965	-2711	-3223	-2389	-3491	-4232	-3131	-3703	-2911	-1993	-358	1661	4627	5001	3017	10559
971	-2944	-2690	-3241	-2390	-3498	-4194	-3108	-3704	-2892	-1937	-248	1868	4787	4956	2973	10450
972	-2906	-2670	-3238	-2341	-3473	-4159	-3086	-3654	-2853	-1902	-101	2095	4953	4931	2912	10258
973	-2904	-2669	-3247	-2347	-3493	-4140	-3089	-3636	-2846	-1847	54	2329	5085	4919	2869	10099
974	-2922	-2659	-3235	-2358	-3497	-4120	-3079	-3642	-2843	-1795	183	2545	5254	4904	2818	9920
975	-2984	-2685	-3249	-2405	-3516	-4103	-3073	-3674	-2856	-1784	250	2729	5400	4864	2735	9741
976	-2959	-2696	-3257	-2406	-3493	-4033	-3056	-3715	-2842	-1776	319	2941	5555	4872	2677	9576
977	-2929	-2679	-3253	-2389	-3485	-3958	-3029	-3659	-2792	-1780	381	3114	5683	4840	2628	9446
978	-2911	-2679	-3246	-2398	-3472	-3902	-2991	-3648	-2777	-1758	441	3280	5810	4831	2583	9284
979	-2904	-2683	-3271	-2419	-3448	-3856	-2963	-3636	-2761	-1758	486	3416	5930	4808	2524	9135
980	-2985	-2717	-3276	-2449	-3436	-3784	-2937	-3624	-2758	-1762	487	3529	6047	4789	2462	8987
981	-2949	-2696	-3254	-2417	-3410	-3676	-2905	-3626	-2741	-1778	474	3623	6144	4791	2437	8910
982	-2919	-2681	-3241	-2397	-3369	-3607	-2859	-3598	-2701	-1788	501	3703	6216	4782	2411	8791
983	-2930	-2676	-3258	-2407	-3339	-3528	-2828	-3586	-2685	-1795	514	3783	6243	4774	2384	8702
984	-2949	-2683	-3283	-2424	-3311	-3443	-2786	-3578	-2643	-1811	514	3861	6254	4771	2366	8600
985	-2982	-2724	-3279	-2476	-3300	-3351	-2757	-3596	-2619	-1825	469	3917	6258	4775	2329	8526
986	-2950	-2702	-3272	-2442	-3262	-3247	-2698	-3579	-2570	-1822	443	3998	6245	4765	2291	8478
987	-2950	-2692	-3269	-2442	-3222	-3126	-2637	-3554	-2545	-1793	439	4101	6207	4740	2298	8429
988	-2931	-2680	-3268	-2454	-3198	-3012	-2576	-3529	-2515	-1787	445	4240	6178	4710	2286	8408
989	-2927	-2676	-3281	-2444	-3150	-2885	-2512	-3511	-2487	-1735	506	4471	6143	4676	2288	8359
990	-2948	-2695	-3287	-2465	-3111	-2762	-2470	-3523	-2463	-1656	598	4766	6086	4647	2293	8349
991	-2896	-2676	-3275	-2413	-3071	-2626	-2398	-3470	-2395	-1554	762	5216	6054	4629	2290	8333
992	-2891	-2670	-3273	-2405	-3038	-2532	-2351	-3417	-2348	-1416	1042	5839	6039	4570	2278	8326
993	-2913	-2679	-3294	-2416	-3026	-2442	-2316	-3395	-2309	-1256	1365	6576	6056	4528	2260	8311
994	-2956	-2688	-3302	-2440	-3016	-2358	-2272	-3378	-2250	-1029	1788	7606	6105	4478	2222	8281
995	-2972	-2696	-3314	-2464	-2990	-2259	-2219	-3399	-2225	-759	2296	8891	6208	4440	2184	8261
996	-2932	-2682	-3324	-2433	-2961	-2151	-2155	-3336	-2149	-443	2925	10471	6373	4424	2191	8252
997	-2915	-2673	-3306	-2441	-2956	-2085	-2122	-3319	-2128	-138	3638	12143	6622	4417	2206	8276
998	-2949	-2690	-3322	-2449	-2954	-2019	-2098	-3322	-2085	238	4538	14270	6910	4393	2210	8278
999	-2989	-2721	-3329	-2483	-2946	-1960	-2066	-3357	-2065	681	5548	16383	7305	4386	2225	8276
1000	-2968	-2711	-3330	-2479	-2932	-1887	-2029	-3353	-2035	1055	6537	19168	7792	4414	2250	8315
1001	-2929	-2699	-3324	-2442	-2909	-1800	-1996	-3310	-1975	1541	7770	21954	8364	4474	2304	8367
1002	-2929	-2682	-3332	-2452	-2913	-1770	-1976	-3295	-1941	2038	9104	25056	8923	4551	2359	8427
1003	-2940	-2697	-3332	-2459	-2920	-1777	-1954	-3320	-1929	2539	10491	28288	9593	4642	2424	8510
1004	-2985	-2730	-3331	-2522	-2924	-1767	-1944	-3333	-1925	2975	11735	31242	10328	4747	2516	8637
1005	-2981	-2726	-3342	-2511	-2921	-1754	-1930	-3341	-1905	3434	13174	34590	11108	4875	2648	8804
1006	-2943	-2703	-3334	-2463	-2911	-1720	-1914	-3323	-1872	3914	14614	37930	11824	5027	2808	9016
1007	-2936	-2694	-3340	-2451	-2919	-1720	-1905	-3306	-1858	4280	15875	40840	12627	5215	2997	9217
1008	-2965	-2699	-3328	-2462	-2949	-1765	-1934	-3296	-1861	4640	17208	43970	13409	5427	3196	9462
1009	-3018	-2737	-3342	-2498	-2990	-1819	-1936	-3327	-1900	4974	18540	46920	14083	5612	3413	9729
1010	-3004	-2715	-3358	-2456	-3006	-1851	-1942	-3351	-1901	5257	19696	49660	14806	5859	3667	10079
1011	-3024	-2708	-3362	-2454	-3023	-1877	-1978	-3341	-1921	5461	20619	51840	15482	6094	3949	10473
1012	-3053	-2703	-3367	-2469	-3053	-1933	-2019	-3359	-1948	5618	21543	54020	16102	6332	4211	10870
1013	-3051	-2729	-3376	-2482	-3085	-2011	-2056	-3388	-1987	5744	22293	55840	16383	6544	4469	11267
1014	-3085	-2755	-3384	-2514	-3108	-2122	-2099	-3442	-2034	5798	22848	57350	16912	6721	4784	11754
1015	-3038	-2731	-3389	-2488	-3123	-2188	-2127	-3452	-2051	5784	23216	58390	17442	6939	5112	12272
1016	-3030	-2715	-3384	-2482	-3159	-2241	-2166	-3462	-2088	5724	23483	59210	17734	7130	5418	12755
1017	-3058	-2721	-3388	-2508	-3201	-2340	-2210	-3468	-2144	5605	23603	59680	17960	7296	5734	13249
1018	-3080	-2764	-3392	-2533	-3239	-2414	-2239	-3479	-2200	5485	23543	59810	18126	7454	6038	13770
1019	-3091	-2771	-3392	-2544	-3277	-2504	-2264	-3540	-2266	5300	23347	59670	18191	7603	6353	14339
1020	-3043	-2739	-3405	-2512	-3287	-2572	-2329	-3536	-2307	5079	23055	59240	18194	7717	6627	14860
1021	-3045	-2742	-3414	-2512	-3322	-2680	-2383	-3543	-2371	4823	22639	58530	18129	7805	6901	15397
1022	-3072	-2766	-3426	-2554	-3369	-2788	-2428	-3579	-2418	4550	22189	57700	17958	7871	7122	15878
1023	-3123	-2824	-3456	-2600	-3417	-2883	-2477	-3623	-2489	4239	21497	56580	17765	7916	7301	16311
1024	-3098	-2815	-3457	-2594	-3433	-2956	-2529	-3690	-2555	3903	20768	55270	17526	7953	7486	16662
1025	-3035	-2784	-3451	-2535	-3441	-3036	-2564	-3655	-2585	3609	20129	53980	17211	7958	7628	17015
1026	-3034	-2789	-3448	-2536	-3486	-3135	-2595	-3641	-2619	3282	19322	52360	16820	7928	7737	17344
1027	-3068	-2801	-3455	-2548	-3516	-3214	-2667	-3662	-2674	2932	18498	50640	16451	7874	7812	17640
1028	-3104	-2836	-3469	-2595	-3560	-3316	-2710	-3720	-2730	2580	17601	48850	15994	7802	7862	17885
1029	-3100	-2813	-3474	-2584	-3565	-3386	-2743	-3754	-2774	2273	16797	47190	15515	7702	7893	18068
1030	-3077	-2801	-3482	-2562	-3602	-3443	-2778	-3750	-2819	1957	15907	45310	15007	7578	7887	18213
1031	-3109	-2823	-3490	-2578	-3629	-3530	-2820	-3747	-2867	1616	15008	43390	14528	7453	7858	18271
1032	-3135	-2844	-3511	-2610	-3656	-3619	-2858	-3784	-2907	1299	14146	41650	13959	7311	7787	18290
1033	-3187	-2879	-3524	-2656	-3705	-3727	-2919	-3847	-2985	989	13283	39740	13390	7134	7699	18301
1034	-3146	-2856	-3522	-2651	-3724	-3775	-2951	-3864	-3008	688	12389	37870	12931	6988	7604	18314
1035	-3123	-2860	-3537	-2642	-3738	-3846	-2993	-3863	-3035	386	11533	36030	12390	6820	7488	18205
1036	-3139	-2864	-3560	-2647	-3769	-3928	-3029	-3871	-3077	109	10833	34430	11837	6625	7326	18046
1037	-3148	-2865	-3568	-2656	-3805	-3998	-3060	-3894	-3111	-135	10047	32666	11310	6420	7156	17880
1038	-3177	-2900	-3580	-2694	-3824	-4060	-3095	-3937	-3162	-389	9270	30955	10856	6275	6970	17720
1039	-3147	-2873	-3586	-2653	-3823	-4097	-3108	-3926	-3174	-647	8542	29305	10347	6117	6779	17503
1040	-3163	-2877	-3581	-2672	-3839	-4165	-3145	-3920	-3192	-867	7904	27885	9848	5941	6566	17240
1041	-3186	-2886	-3581	-2697	-3875	-4226	-3166	-3969	-3238	-1081	7217	26374	9441	5788	6378	16985
1042	-3195	-2901	-3587	-2690	-3874	-4264	-3182	-3982	-3268	-1273	6560	24916	8979	5617	6185	16711
1043	-3193	-2901	-3596	-2699	-3895	-4298	-3216	-4002	-3298	-1440	6024	23671	8538	5450	5990	16452
1044	-3143	-2873	-3597	-2662	-3899	-4316	-3227	-3976	-3291	-1644	5464	22323	8123	5290	5788	16151
1045	-3122	-2860	-3588	-2662	-3923	-4356	-3244	-3971	-3330	-1827	4951	21046	7765	5136	5606	15845
1046	-3154	-2867	-3586	-2668	-3948	-4396	-3260	-3980	-3343	-1978	4464	19875	7384	4994	5416	15511
1047	-3189	-2881	-3596	-2701	-3969	-4451	-3300	-4020	-3384	-2114	4039	18847	7013	4830	5201	15196
1048	-3174	-2884	-3600	-2710	-3984	-4492	-3333	-4066	-3412	-2271	3559	17754	6705	4720	5026	14940
1049	-3126	-2865	-3592	-2656	-3995	-4517	-3348	-4035	-3405	-2409	3134	16701	6391	4588	4848	14626
1050	-3135	-2871	-3585	-2659	-4011	-4541	-3364	-4046	-3418	-2519	2796	15869	6083	4486	4704	14415
1051	-3158	-2884	-3597	-2676	-4026	-4577	-3376	-4058	-3441	-2634	2405	14980	5810	4380	4577	14204
1052	-3187	-2909	-3602	-2716	-4035	-4617	-3398	-4089	-3459	-2734	2005	14133	5577	4291	4421	13962
1053	-3143	-2891	-3593	-2687	-4035	-4627	-3408	-4103	-3467	-2842	1682	13285	5347	4194	4296	13711
1054	-3110	-2863	-3596	-2653	-4042	-4639	-3418	-4068	-3469	-2941	1414	12615	5141	4124	4179	13429
1055	-3108	-2849	-3611	-2667	-4055	-4671	-3430	-4063	-3463	-3039	1121	11902	4976	4099	4062	13225
1056	-3114	-2851	-3594	-2680	-4045	-4697	-3446	-4067	-3476	-3123	841	11242	4811	4056	3952	13002
1057	-3166	-2891	-3597	-2733	-4082	-4745	-3458	-4093	-3507	-3204	596	10676	4658	4043	3837	12803
1058	-3128	-2863	-3591	-2722	-4085	-4753	-3459	-4117	-3508	-3267	351	10075	4540	4055	3761	12616
1059	-3090	-2855	-3590	-2679	-4079	-4746	-3463	-4101	-3502	-3314	115	9510	4446	4087	3725	12468
1060	-3051	-2851	-3560	-2673	-4063	-4754	-3470	-4069	-3495	-3378	-90	8999	4390	4103	3700	12297
1061	-3050	-2841	-3568	-2668	-4073	-4770	-3480	-4067	-3520	-3425	-250	8592	4315	4153	3686	12152
1062	-3079	-2871	-3570	-2711	-4087	-4799	-3498	-4107	-3530	-3472	-472	8160	4240	4246	3701	12032
1063	-3031	-2829	-3573	-2664	-4087	-4791	-3502	-4074	-3493	-3532	-616	7766	4221	4331	3722	11927
1064	-3030	-2814	-3554	-2662	-4109	-4793	-3505	-4058	-3488	-3554	-730	7425	4204	4445	3767	11821
1065	-3045	-2829	-3554	-2664	-4117	-4822	-3518	-4072	-3484	-3577	-851	7065	4181	4584	3781	11714
1066	-3076	-2857	-3574	-2699	-4131	-4858	-3552	-4089	-3487	-3594	-977	6732	4170	4718	3817	11621
1067	-3083	-2865	-3569	-2702	-4144	-4877	-3561	-4108	-3508	-3634	-1120	6422	4176	4894	3887	11573
1068	-3048	-2827	-3558	-2664	-4120	-4877	-3551	-4076	-3481	-3652	-1223	6164	4205	5114	4013	11513
1069	-3047	-2819	-3551	-2650	-4143	-4898	-3561	-4072	-3483	-3672	-1291	5887	4204	5338	4148	11479
1070	-3062	-2822	-3558	-2673	-4154	-4920	-3560	-4082	-3476	-3674	-1374	5620	4226	5566	4267	11454
1071	-3098	-2840	-3563	-2710	-4169	-4940	-3586	-4108	-3482	-3672	-1434	5374	4243	5844	4418	11406
1072	-3070	-2827	-3569	-2700	-4157	-4922	-3583	-4123	-3488	-3682	-1518	5149	4284	6127	4603	11409
1073	-3030	-2798	-3561	-2652	-4157	-4925	-3588	-4097	-3458	-3684	-1562	4923	4310	6411	4780	11397
1074	-3050	-2806	-3563	-2654	-4178	-4967	-3602	-4086	-3449	-3629	-1604	4714	4310	6722	4978	11389
1075	-3073	-2841	-3568	-2683	-4195	-4980	-3598	-4098	-3473	-3620	-1649	4547	4341	7053	5190	11427
1076	-3093	-2867	-3563	-2717	-4211	-4981	-3615	-4149	-3502	-3595	-1694	4347	4361	7393	5440	11482
1077	-3042	-2826	-3566	-2657	-4194	-4952	-3611	-4142	-3454	-3576	-1733	4152	4391	7707	5694	11558
1078	-3020	-2803	-3555	-2619	-4196	-4968	-3618	-4086	-3405	-3525	-1687	3981	4412	8080	5963	11614
1079	-3047	-2809	-3571	-2646	-4223	-5003	-3617	-4082	-3426	-3478	-1658	3860	4410	8451	6230	11669
1080	-3050	-2806	-3551	-2656	-4220	-5014	-3631	-4102	-3428	-3423	-1622	3705	4404	8784	6468	11750
1081	-3095	-2834	-3571	-2710	-4237	-5048	-3643	-4138	-3447	-3336	-1613	3565	4372	9114	6738	11821
1082	-3055	-2809	-3555	-2685	-4225	-5026	-3647	-4134	-3439	-3255	-1593	3457	4387	9448	7045	11930
1083	-3054	-2797	-3560	-2652	-4226	-5043	-3642	-4125	-3430	-3167	-1516	3342	4376	9794	7326	12008
1084	-3082	-2800	-3563	-2654	-4246	-5065	-3667	-4113	-3423	-3093	-1445	3247	4371	10072	7569	12085
1085	-3120	-2818	-3561	-2681	-4252	-5069	-3675	-4141	-3418	-2986	-1379	3167	4352	10337	7775	12168
1086	-3147	-2853	-3564	-2714	-4253	-5096	-3682	-4193	-3412	-2925	-1323	3084	4327	10590	7993	12302
1087	-3077	-2815	-3579	-2670	-4235	-5092	-3677	-4168	-3383	-2818	-1238	3015	4315	10822	8220	12418
1088	-3083	-2820	-3574	-2661	-4246	-5109	-3688	-4148	-3385	-2712	-1114	2942	4290	11007	8407	12503
1089	-3086	-2817	-3580	-2682	-4272	-5112	-3691	-4150	-3395	-2569	-984	2893	4242	11183	8588	12599
1090	-3106	-2825	-3575	-2696	-4277	-5122	-3718	-4193	-3396	-2456	-856	2835	4189	11316	8766	12724
1091	-3118	-2836	-3572	-2705	-4289	-5119	-3735	-4238	-3416	-2312	-768	2793	4154	11416	8914	12816
1092	-3103	-2813	-3593	-2686	-4283	-5120	-3730	-4229	-3402	-2182	-683	2761	4128	11490	9043	12924
1093	-3089	-2816	-3582	-2681	-4272	-5130	-3725	-4207	-3391	-2048	-570	2748	4064	11542	9155	13014
1094	-3075	-2817	-3588	-2671	-4256	-5134	-3715	-4180	-3381	-1945	-424	2739	4025	11559	9247	13103
1095	-3092	-2848	-3593	-2694	-4264	-5153	-3733	-4188	-3394	-1788	-301	2734	3977	11545	9302	13188
1096	-3061	-2819	-3594	-2678	-4268	-5141	-3716	-4213	-3402	-1657	-189	2723	3916	11482	9369	13286
1097	-3010	-2801	-3579	-2647	-4271	-5139	-3706	-4178	-3364	-1530	-5	2719	3853	11416	9370	13361
1098	-3040	-2807	-3565	-2661	-4272	-5163	-3728	-4172	-3369	-1420	167	2715	3759	11299	9333	13419
1099	-3078	-2814	-3575	-2683	-4279	-5176	-3730	-4176	-3357	-1289	320	2707	3684	11164	9267	13461
1100	-3115	-2847	-3597	-2725	-4289	-5191	-3752	-4236	-3382	-1188	442	2712	3610	10981	9182	13508
1101	-3082	-2833	-3570	-2689	-4288	-5191	-3748	-4262	-3374	-1108	552	2699	3514	10783	9099	13577
1102	-3055	-2813	-3580	-2660	-4289	-5188	-3743	-4262	-3346	-993	698	2709	3453	10619	8976	13603
1103	-3082	-2811	-3589	-2672	-4316	-5200	-3753	-4236	-3334	-884	835	2718	3355	10406	8845	13628
1104	-3083	-2818	-3592	-2681	-4302	-5208	-3769	-4242	-3330	-788	935	2719	3262	10180	8701	13607
1105	-3118	-2857	-3606	-2723	-4318	-5242	-3771	-4282	-3370	-688	1012	2718	3177	9962	8552	13628
1106	-3074	-2815	-3599	-2660	-4306	-5220	-3765	-4284	-3333	-587	1089	2689	3105	9735	8396	13646
1107	-3057	-2814	-3596	-2645	-4313	-5229	-3766	-4261	-3321	-523	1178	2694	3013	9462	8235	13617
1108	-3072	-2832	-3594	-2689	-4326	-5247	-3769	-4258	-3328	-427	1298	2690	2907	9206	8039	13603
1109	-3103	-2854	-3632	-2722	-4345	-5260	-3780	-4297	-3333	-341	1367	2655	2813	8957	7884	13599
1110	-3103	-2865	-3638	-2738	-4339	-5248	-3777	-4318	-3335	-246	1407	2641	2742	8705	7692	13638
1111	-3053	-2817	-3638	-2660	-4326	-5238	-3775	-4273	-3285	-165	1482	2616	2671	8482	7519	13629
1112	-3056	-2817	-3641	-2658	-4331	-5241	-3775	-4253	-3251	-63	1578	2615	2597	8226	7369	13623
1113	-3069	-2827	-3624	-2673	-4339	-5229	-3779	-4244	-3218	52	1665	2593	2520	7985	7238	13606
1114	-3117	-2861	-3622	-2715	-4355	-5260	-3785	-4259	-3217	152	1748	2571	2426	7722	7055	13557
1115	-3114	-2841	-3625	-2724	-4339	-5262	-3801	-4285	-3193	242	1793	2554	2355	7478	6870	13522
1116	-3080	-2835	-3628	-2681	-4347	-5261	-3791	-4266	-3154	371	1883	2545	2290	7267	6716	13508
1117	-3084	-2836	-3629	-2696	-4353	-5270	-3787	-4254	-3116	535	2005	2559	2205	7037	6553	13459
1118	-3106	-2854	-3658	-2690	-4375	-5299	-3809	-4260	-3079	679	2084	2589	2120	6810	6390	13433
1119	-3146	-2896	-3677	-2745	-4385	-5311	-3833	-4294	-3045	877	2172	2576	2032	6608	6246	13417
1120	-3121	-2878	-3668	-2734	-4384	-5285	-3822	-4311	-3001	1051	2276	2573	1986	6430	6105	13393
1121	-3098	-2853	-3659	-2712	-4382	-5286	-3806	-4290	-2927	1264	2412	2604	1938	6241	5964	13358
1122	-3097	-2857	-3672	-2717	-4375	-5290	-3815	-4274	-2859	1506	2594	2627	1899	6059	5812	13347
1123	-3114	-2867	-3667	-2728	-4394	-5305	-3820	-4258	-2784	1808	2779	2671	1871	5899	5677	13328
1124	-3162	-2905	-3685	-2777	-4400	-5321	-3819	-4294	-2741	2110	2948	2732	1828	5725	5498	13322
1125	-3147	-2880	-3680	-2768	-4405	-5326	-3827	-4308	-2679	2406	3163	2774	1807	5581	5377	13317
1126	-3107	-2866	-3684	-2738	-4389	-5317	-3814	-4285	-2577	2757	3415	2871	1793	5452	5274	13350
1127	-3088	-2849	-3683	-2715	-4386	-5332	-3817	-4252	-2478	3125	3699	2978	1794	5332	5210	13369
1128	-3098	-2858	-3684	-2739	-4394	-5340	-3812	-4227	-2411	3493	3974	3082	1811	5227	5136	13375
1129	-3126	-2883	-3688	-2785	-4399	-5346	-3831	-4248	-2344	3902	4302	3192	1804	5104	5036	13389
1130	-3066	-2856	-3676	-2719	-4390	-5334	-3816	-4221	-2241	4327	4633	3381	1838	5007	4988	13419
1131	-3065	-2850	-3691	-2714	-4408	-5341	-3825	-4195	-2151	4741	5003	3548	1863	4907	4925	13448
1132	-3105	-2859	-3695	-2735	-4416	-5355	-3825	-4216	-2082	5120	5331	3742	1903	4805	4871	13451
1133	-3139	-2886	-3698	-2767	-4437	-5363	-3846	-4214	-2022	5540	5709	3930	1938	4731	4799	13475
1134	-3140	-2870	-3695	-2784	-4442	-5378	-3864	-4237	-1951	5995	6054	4132	1997	4654	4767	13521
1135	-3118	-2850	-3679	-2734	-4428	-5387	-3843	-4212	-1860	6422	6441	4337	2058	4591	4741	13591
1136	-3130	-2857	-3686	-2745	-4426	-5388	-3845	-4215	-1790	6793	6768	4556	2130	4518	4714	13639
1137	-3143	-2852	-3692	-2742	-4436	-5397	-3853	-4225	-1728	7148	7140	4787	2228	4470	4658	13700
1138	-3214	-2894	-3706	-2791	-4459	-5408	-3864	-4250	-1706	7498	7500	5006	2300	4432	4624	13776
1139	-3178	-2875	-3718	-2769	-4463	-5409	-3859	-4272	-1676	7790	7789	5209	2420	4394	4592	13864
1140	-3138	-2868	-3709	-2737	-4457	-5399	-3865	-4237	-1596	8105	8115	5417	2507	4385	4592	13961
1141	-3151	-2869	-3714	-2767	-4467	-5393	-3869	-4244	-1568	8388	8416	5628	2601	4371	4571	14048
1142	-3193	-2879	-3724	-2783	-4468	-5390	-3869	-4269	-1545	8623	8653	5824	2709	4358	4573	14155
1143	-3207	-2909	-3735	-2803	-4482	-5389	-3865	-4281	-1557	8795	8857	5973	2846	4349	4573	14287
1144	-3149	-2866	-3713	-2757	-4461	-5384	-3860	-4273	-1536	8943	9071	6158	2965	4350	4589	14439
1145	-3114	-2840	-3700	-2722	-4465	-5397	-3862	-4229	-1529	9044	9256	6332	3099	4369	4610	14551
1146	-3130	-2852	-3727	-2724	-4463	-5390	-3861	-4218	-1533	9089	9409	6476	3232	4377	4643	14658
1147	-3148	-2863	-3734	-2751	-4481	-5401	-3852	-4233	-1560	9082	9552	6628	3332	4389	4680	14789
1148	-3190	-2907	-3734	-2799	-4491	-5412	-3853	-4293	-1620	9056	9557	6739	3446	4394	4715	14937
1149	-3136	-2868	-3729	-2759	-4482	-5400	-3863	-4291	-1640	9004	9558	6835	3610	4436	4782	15049
1150	-3134	-2880	-3725	-2749	-4474	-5393	-3860	-4263	-1654	8915	9549	6905	3752	4481	4842	15169
1151	-3147	-2892	-3726	-2763	-4485	-5395	-3864	-4270	-1687	8762	9501	6959	3898	4517	4885	15299
1152	-3187	-2906	-3727	-2791	-4488	-5403	-3869	-4285	-1749	8602	9397	6997	4035	4547	4919	15418
1153	-3186	-2899	-3743	-2814	-4487	-5410	-3883	-4326	-1810	8411	9233	7037	4206	4598	4965	15569
1154	-3133	-2868	-3736	-2765	-4469	-5401	-3852	-4305	-1844	8179	9083	7083	4384	4651	5050	15719
1155	-3134	-2872	-3729	-2774	-4489	-5409	-3850	-4305	-1900	7910	8940	7117	4564	4707	5133	15827
1156	-3160	-2882	-3723	-2782	-4499	-5411	-3851	-4314	-1951	7606	8749	7121	4798	4793	5178	15960
1157	-3206	-2920	-3740	-2843	-4510	-5409	-3860	-4336	-2019	7361	8541	7130	5029	4846	5213	16120
1158	-3210	-2930	-3754	-2844	-4497	-5426	-3871	-4401	-2108	7052	8286	7146	5282	4914	5263	16282
1159	-3135	-2902	-3769	-2775	-4494	-5385	-3849	-4380	-2137	6730	8020	7162	5570	4980	5332	16383
1160	-3114	-2878	-3762	-2772	-4493	-5370	-3830	-4334	-2205	6401	7754	7192	5904	5093	5424	16425
1161	-3134	-2872	-3763	-2773	-4495	-5382	-3839	-4313	-2259	6103	7540	7207	6249	5197	5492	16467
1162	-3173	-2903	-3746	-2821	-4508	-5397	-3830	-4335	-2325	5758	7276	7250	6617	5325	5589	16590
1163	-3141	-2874	-3762	-2774	-4497	-5373	-3824	-4336	-2389	5419	6984	7300	6989	5455	5698	16706
1164	-3120	-2868	-3748	-2748	-4500	-5363	-3822	-4296	-2407	5118	6785	7356	7462	5612	5832	16825
1165	-3138	-2878	-3748	-2772	-4498	-5364	-3813	-4296	-2471	4785	6533	7457	7944	5786	5949	16917
1166	-3153	-2897	-3755	-2790	-4509	-5367	-3823	-4319	-2545	4495	6277	7603	8405	5948	6054	17012
1167	-3198	-2929	-3761	-2840	-4527	-5382	-3838	-4359	-2611	4163	6009	7727	8962	6152	6183	17174
1168	-3168	-2889	-3752	-2803	-4510	-5367	-3821	-4366	-2648	3887	5791	7850	9580	6368	6352	17306
1169	-3147	-2877	-3747	-2782	-4513	-5361	-3816	-4339	-2695	3598	5565	8014	10217	6627	6545	17423
1170	-3149	-2886	-3747	-2788	-4520	-5370	-3814	-4341	-2731	3339	5365	8209	10792	6862	6726	17538
1171	-3186	-2898	-3768	-2809	-4525	-5383	-3811	-4335	-2768	3107	5206	8402	11461	7138	6914	17652
1172	-3212	-2924	-3787	-2839	-4535	-5384	-3814	-4385	-2836	2846	4994	8589	12169	7421	7139	17779
1173	-3171	-2911	-3777	-2817	-4515	-5371	-3800	-4364	-2862	2599	4789	8799	12810	7690	7370	17919
1174	-3170	-2920	-3774	-2809	-4518	-5360	-3789	-4358	-2884	2385	4626	9019	13530	8007	7614	18086
1175	-3156	-2902	-3780	-2812	-4517	-5337	-3801	-4359	-2925	2198	4503	9225	14254	8369	7912	18272
1176	-3189	-2921	-3780	-2833	-4518	-5338	-3789	-4357	-2951	2040	4370	9467	14980	8716	8173	18429
1177	-3181	-2916	-3788	-2820	-4516	-5339	-3795	-4368	-2986	1839	4231	9695	15613	9026	8415	18621
1178	-3141	-2880	-3768	-2769	-4513	-5319	-3765	-4335	-3004	1683	4147	9914	16316	9381	8687	18797
1179	-3150	-2888	-3767	-2791	-4526	-5323	-3748	-4316	-3002	1502	4070	10142	16923	9721	8950	18995
1180	-3163	-2924	-3785	-2801	-4534	-5337	-3748	-4342	-3039	1342	3983	10365	17531	10030	9190	19183
1181	-3220	-2946	-3773	-2855	-4550	-5341	-3768	-4380	-3087	1196	3860	10559	18147	10366	9435	19397
1182	-3182	-2928	-3769	-2821	-4542	-5319	-3754	-4379	-3100	1085	3763	10723	18707	10684	9713	19586
1183	-3168	-2904	-3774	-2801	-4532	-5293	-3739	-4350	-3118	964	3703	10857	19223	11000	9993	19764
1184	-3194	-2902	-3779	-2818	-4533	-5291	-3738	-4350	-3143	836	3649	10991	19624	11245	10231	19947
1185	-3214	-2917	-3771	-2815	-4536	-5310	-3737	-4365	-3159	745	3567	11112	20047	11520	10498	20151
1186	-3247	-2951	-3766	-2861	-4561	-5320	-3740	-4389	-3212	648	3461	11207	20407	11767	10735	20380
1187	-3199	-2918	-3775	-2826	-4535	-5297	-3732	-4390	-3211	523	3375	11230	20697	11979	10961	20582
1188	-3182	-2903	-3778	-2804	-4530	-5268	-3719	-4364	-3216	415	3324	11262	20899	12186	11179	20777
1189	-3224	-2943	-3793	-2855	-4549	-5271	-3703	-4377	-3270	338	3226	11292	21067	12372	11390	20975
1190	-3229	-2940	-3793	-2864	-4560	-5250	-3713	-4404	-3291	235	3127	11263	21185	12510	11586	21182
1191	-3227	-2942	-3807	-2873	-4544	-5234	-3701	-4423	-3301	130	3014	11174	21229	12622	11753	21351
1192	-3149	-2915	-3799	-2816	-4525	-5209	-3671	-4376	-3275	17	2933	11084	21236	12716	11937	21522
1193	-3144	-2911	-3795	-2806	-4517	-5206	-3649	-4366	-3271	-72	2882	10977	21132	12771	12064	21693
1194	-3181	-2912	-3797	-2820	-4517	-5198	-3639	-4341	-3305	-157	2803	10842	21002	12773	12164	21834
1195	-3205	-2941	-3816	-2843	-4547	-5212	-3643	-4344	-3348	-274	2718	10697	20822	12754	12199	21932
1196	-3213	-2956	-3821	-2862	-4545	-5212	-3637	-4384	-3383	-376	2587	10507	20561	12691	12231	22068
1197	-3186	-2923	-3825	-2832	-4546	-5185	-3623	-4358	-3370	-487	2444	10283	20235	12640	12248	22162
1198	-3199	-2921	-3821	-2824	-4546	-5181	-3611	-4342	-3389	-609	2318	10060	19944	12543	12232	22234
1199	-3215	-2936	-3834	-2842	-4548	-5186	-3608	-4341	-3417	-715	2209	9823	19555	12375	12182	22276
1200	-3264	-2958	-3827	-2888	-4545	-5200	-3612	-4376	-3444	-791	2069	9576	19122	12220	12147	22300
1201	-3254	-2950	-3834	-2852	-4525	-5171	-3608	-4395	-3456	-909	1912	9310	18681	12039	12083	22323
1202	-3235	-2928	-3838	-2812	-4538	-5156	-3587	-4362	-3452	-1016	1769	9015	18272	11894	11991	22338
1203	-3247	-2946	-3849	-2821	-4549	-5155	-3584	-4347	-3475	-1130	1655	8732	17754	11677	11868	22293
1204	-3264	-2965	-3858	-2854	-4558	-5156	-3570	-4364	-3496	-1245	1512	8416	17233	11454	11725	22199
1205	-3340	-2992	-3864	-2920	-4577	-5143	-3590	-4424	-3556	-1365	1325	8106	16736	11247	11583	22138
1206	-3261	-2960	-3861	-2862	-4551	-5127	-3575	-4390	-3559	-1476	1138	7758	16222	11003	11419	22086
1207	-3218	-2935	-3859	-2831	-4561	-5111	-3562	-4361	-3556	-1549	997	7458	15667	10750	11239	21989
1208	-3234	-2927	-3851	-2836	-4560	-5117	-3554	-4330	-3546	-1671	865	7133	15112	10483	11068	21860
1209	-3251	-2926	-3855	-2835	-4567	-5127	-3539	-4318	-3593	-1815	734	6823	14592	10237	10882	21745
1210	-3292	-2962	-3869	-2892	-4566	-5142	-3555	-4366	-3617	-1920	570	6515	14061	9950	10657	21625
1211	-3248	-2960	-3866	-2858	-4554	-5136	-3554	-4366	-3611	-2023	429	6185	13530	9697	10455	21471
1212	-3235	-2941	-3855	-2842	-4575	-5133	-3556	-4347	-3637	-2123	287	5868	13044	9437	10257	21307
1213	-3253	-2950	-3853	-2866	-4590	-5150	-3550	-4363	-3652	-2236	132	5565	12492	9134	9995	21135
1214	-3284	-2972	-3871	-2897	-4592	-5154	-3557	-4375	-3685	-2331	-21	5282	11940	8856	9741	20964
1215	-3293	-2984	-3878	-2904	-4593	-5146	-3566	-4429	-3731	-2446	-215	4985	11441	8570	9514	20800
1216	-3252	-2946	-3895	-2871	-4588	-5125	-3554	-4400	-3723	-2542	-371	4670	10989	8336	9323	20624
1217	-3259	-2952	-3892	-2870	-4612	-5147	-3548	-4373	-3723	-2635	-495	4410	10489	8073	9075	20418
1218	-3249	-2956	-3902	-2882	-4620	-5155	-3551	-4362	-3735	-2745	-628	4142	10007	7806	8867	20232
1219	-3283	-3001	-3885	-2919	-4621	-5194	-3570	-4393	-3767	-2828	-801	3864	9543	7564	8644	20050
1220	-3292	-3008	-3886	-2924	-4610	-5174	-3571	-4449	-3816	-2888	-965	3594	9163	7328	8453	19886
1221	-3248	-2977	-3898	-2897	-4607	-5146	-3568	-4440	-3803	-2978	-1076	3359	8742	7121	8267	19718
1222	-3222	-2971	-3889	-2880	-4603	-5152	-3573	-4412	-3801	-3072	-1192	3111	8351	6902	8099	19547
1223	-3228	-2959	-3892	-2885	-4601	-5168	-3582	-4391	-3797	-3135	-1290	2879	8000	6697	7920	19365
1224	-3281	-2981	-3894	-2922	-4629	-5195	-3585	-4422	-3836	-3214	-1397	2640	7616	6491	7724	19211
1225	-3248	-2973	-3880	-2893	-4616	-5178	-3581	-4438	-3826	-3297	-1504	2462	7243	6296	7534	19044
1226	-3238	-2953	-3885	-2868	-4622	-5196	-3579	-4397	-3817	-3355	-1585	2256	6898	6108	7355	18881
1227	-3253	-2963	-3893	-2881	-4631	-5201	-3587	-4389	-3844	-3428	-1671	2063	6584	5928	7203	18693
1228	-3259	-2976	-3907	-2904	-4637	-5229	-3603	-4389	-3855	-3479	-1763	1894	6260	5766	7034	18522
1229	-3307	-3001	-3922	-2941	-4666	-5253	-3624	-4449	-3875	-3558	-1889	1688	5953	5583	6864	18381
1230	-3251	-2979	-3908	-2898	-4653	-5247	-3623	-4457	-3886	-3647	-1982	1508	5693	5444	6711	18251
1231	-3250	-2960	-3904	-2894	-4659	-5273	-3631	-4425	-3867	-3685	-2031	1349	5406	5279	6539	18100
1232	-3260	-2967	-3895	-2892	-4661	-5282	-3641	-4436	-3876	-3726	-2105	1215	5139	5127	6395	17922
1233	-3276	-3004	-3890	-2926	-4669	-5312	-3665	-4462	-3898	-3762	-2197	1085	4861	4987	6244	17774
1234	-3306	-3018	-3901	-2955	-4685	-5332	-3670	-4510	-3936	-3801	-2307	926	4648	4871	6129	17650
1235	-3268	-2986	-3907	-2915	-4663	-5336	-3683	-4495	-3935	-3846	-2382	790	4428	4755	6004	17564
1236	-3266	-2982	-3911	-2910	-4677	-5338	-3696	-4499	-3925	-3899	-2473	639	4206	4635	5886	17433
1237	-3269	-2969	-3910	-2904	-4678	-5347	-3700	-4494	-3906	-3944	-2556	496	4032	4548	5779	17344
1238	-3291	-3001	-3929	-2958	-4680	-5395	-3713	-4493	-3924	-3989	-2607	358	3842	4424	5642	17247
1239	-3264	-2976	-3925	-2934	-4669	-5393	-3716	-4518	-3931	-4013	-2659	233	3651	4320	5520	17146
1240	-3237	-2961	-3923	-2899	-4682	-5384	-3730	-4485	-3934	-4051	-2698	130	3448	4239	5425	17055
1241	-3239	-2973	-3931	-2908	-4699	-5404	-3743	-4495	-3937	-4069	-2711	26	3272	4158	5330	16982
1242	-3294	-2967	-3950	-2931	-4716	-5431	-3759	-4491	-3922	-4125	-2758	-61	3100	4051	5217	16858
1243	-3333	-3001	-3948	-2964	-4742	-5464	-3772	-4554	-3952	-4142	-2848	-182	2936	3963	5120	16747
1244	-3307	-2986	-3954	-2939	-4716	-5439	-3795	-4564	-3961	-4178	-2934	-292	2815	3886	5039	16676
1245	-3285	-2965	-3955	-2925	-4722	-5452	-3806	-4524	-3949	-4231	-2994	-390	2697	3808	5003	16611
1246	-3294	-2966	-3949	-2921	-4721	-5464	-3819	-4519	-3966	-4251	-3012	-483	2539	3730	4952	16506
1247	-3296	-3005	-3945	-2939	-4736	-5502	-3836	-4536	-3952	-4260	-3057	-586	2395	3654	4880	16440
1248	-3328	-3023	-3966	-2984	-4763	-5524	-3860	-4577	-3975	-4283	-3158	-662	2276	3585	4830	16417
1249	-3285	-2991	-3965	-2933	-4752	-5504	-3838	-4590	-3967	-4312	-3208	-756	2172	3543	4779	16398
1250	-3302	-2998	-3970	-2946	-4740	-5535	-3849	-4578	-3994	-4319	-3226	-828	2089	3498	4732	16382
1251	-3316	-3020	-3954	-2966	-4736	-5540	-3857	-4591	-3982	-4366	-3282	-914	1992	3462	4716	16364
1252	-3292	-3012	-3944	-2964	-4735	-5536	-3870	-4597	-3983	-4393	-3335	-993	1902	3433	4706	16370
1253	-3290	-3007	-3958	-2960	-4737	-5546	-3883	-4614	-3994	-4443	-3378	-1077	1818	3399	4711	16411
1254	-3240	-2984	-3942	-2910	-4738	-5546	-3883	-4575	-3966	-4451	-3403	-1169	1736	3375	4713	16412
1255	-3250	-2972	-3952	-2911	-4731	-5563	-3892	-4550	-3957	-4449	-3407	-1228	1651	3342	4715	16408
1256	-3267	-2983	-3960	-2932	-4746	-5582	-3901	-4568	-3975	-4470	-3421	-1288	1571	3288	4677	16403
1257	-3320	-3022	-3963	-2984	-4771	-5623	-3924	-4595	-3992	-4486	-3449	-1337	1492	3260	4668	16437
1258	-3299	-2999	-3968	-2967	-4774	-5607	-3946	-4613	-3991	-4511	-3513	-1425	1433	3239	4693	16504
1259	-3261	-2975	-3970	-2928	-4764	-5618	-3941	-4598	-3980	-4523	-3520	-1466	1357	3213	4724	16565
1260	-3277	-2983	-3967	-2936	-4780	-5640	-3958	-4597	-3984	-4552	-3526	-1489	1299	3194	4760	16643
1261	-3292	-3004	-3976	-2944	-4790	-5651	-3978	-4625	-3977	-4568	-3560	-1543	1250	3182	4811	16720
1262	-3318	-3036	-3986	-2981	-4811	-5683	-3991	-4664	-4029	-4583	-3603	-1591	1208	3147	4839	16802
1263	-3293	-3005	-3985	-2942	-4797	-5668	-3990	-4679	-4012	-4595	-3633	-1628	1165	3136	4866	16915
1264	-3268	-3004	-4002	-2930	-4811	-5685	-4001	-4655	-4003	-4596	-3634	-1631	1127	3137	4904	17015
1265	-3301	-3010	-3998	-2960	-4810	-5695	-4011	-4661	-4013	-4604	-3648	-1675	1075	3116	4951	17140
1266	-3322	-3030	-3997	-2985	-4823	-5715	-4008	-4704	-4036	-4629	-3684	-1722	1024	3103	5009	17261
1267	-3318	-3024	-3986	-2986	-4813	-5707	-4025	-4740	-4078	-4643	-3747	-1757	1001	3109	5071	17426
1268	-3261	-2978	-3995	-2936	-4798	-5715	-4019	-4690	-4047	-4641	-3748	-1785	980	3117	5170	17575
1269	-3263	-2974	-3999	-2908	-4803	-5735	-4031	-4654	-4028	-4632	-3725	-1801	953	3120	5267	17713
1270	-3278	-2985	-3995	-2925	-4805	-5737	-4024	-4656	-4031	-4637	-3708	-1819	930	3131	5364	17840
1271	-3324	-3008	-4000	-2972	-4816	-5758	-4064	-4673	-4044	-4649	-3724	-1812	904	3117	5446	17995
1272	-3334	-3018	-4015	-2984	-4837	-5777	-4078	-4739	-4083	-4647	-3752	-1828	891	3101	5516	18206
1273	-3295	-3011	-3998	-2948	-4819	-5759	-4059	-4721	-4075	-4658	-3736	-1853	864	3092	5584	18342
1274	-3304	-3013	-4003	-2945	-4820	-5755	-4074	-4719	-4073	-4650	-3729	-1854	865	3092	5694	18543
1275	-3306	-3034	-4009	-2953	-4827	-5781	-4080	-4731	-4086	-4658	-3712	-1844	847	3096	5763	18726
1276	-3354	-3066	-3994	-2995	-4832	-5791	-4105	-4777	-4104	-4654	-3731	-1854	854	3091	5833	18939
1277	-3320	-3026	-3984	-2971	-4821	-5793	-4105	-4798	-4099	-4648	-3769	-1847	853	3087	5898	19126
1278	-3281	-3003	-3981	-2951	-4827	-5786	-4116	-4769	-4088	-4636	-3745	-1825	882	3100	5962	19312
1279	-3293	-3003	-3977	-2951	-4815	-5790	-4110	-4775	-4076	-4628	-3695	-1815	877	3108	6022	19486
1280	-3329	-3035	-3986	-2990	-4835	-5815	-4135	-4800	-4102	-4637	-3697	-1773	859	3122	6063	19618
1281	-3363	-3053	-3982	-3023	-4845	-5797	-4142	-4855	-4125	-4605	-3720	-1790	881	3130	6113	19827
1282	-3304	-3018	-3980	-2948	-4824	-5799	-4140	-4843	-4124	-4597	-3694	-1772	926	3139	6195	20045
1283	-3266	-2999	-3981	-2919	-4803	-5804	-4134	-4795	-4088	-4570	-3637	-1747	938	3158	6281	20215
1284	-3267	-3016	-3992	-2931	-4818	-5814	-4136	-4766	-4090	-4544	-3570	-1705	944	3165	6330	20347
1285	-3301	-3014	-3994	-2954	-4817	-5818	-4133	-4777	-4092	-4511	-3517	-1660	971	3176	6361	20460
1286	-3341	-3040	-4002	-2985	-4832	-5827	-4156	-4834	-4112	-4485	-3512	-1607	1006	3167	6394	20592
1287	-3301	-3014	-3993	-2930	-4811	-5826	-4151	-4824	-4085	-4453	-3465	-1546	1034	3177	6421	20725
1288	-3291	-3006	-3995	-2917	-4823	-5837	-4156	-4803	-4082	-4439	-3405	-1486	1055	3187	6440	20831
1289	-3307	-3018	-3977	-2948	-4825	-5860	-4168	-4828	-4107	-4415	-3352	-1439	1106	3191	6448	20927
1290	-3353	-3030	-3987	-2964	-4840	-5865	-4181	-4858	-4111	-4391	-3285	-1358	1142	3163	6437	20987
1291	-3344	-3050	-3981	-2981	-4839	-5861	-4181	-4895	-4106	-4346	-3269	-1322	1172	3158	6451	21067
1292	-3304	-3014	-4001	-2945	-4819	-5839	-4166	-4863	-4097	-4333	-3239	-1275	1226	3181	6449	21116
1293	-3314	-3022	-4007	-2946	-4817	-5844	-4166	-4850	-4093	-4300	-3180	-1223	1261	3170	6453	21138
1294	-3340	-3040	-3998	-2964	-4837	-5861	-4181	-4885	-4106	-4275	-3127	-1138	1320	3167	6433	21152
1295	-3387	-3093	-4000	-3027	-4848	-5855	-4197	-4951	-4144	-4235	-3105	-1055	1368	3164	6418	21182
1296	-3330	-3036	-4008	-2978	-4815	-5846	-4196	-4950	-4120	-4208	-3084	-995	1427	3170	6418	21233
1297	-3277	-3021	-3990	-2942	-4803	-5837	-4186	-4884	-4098	-4161	-3020	-940	1464	3167	6427	21245
1298	-3281	-3018	-4003	-2941	-4816	-5852	-4183	-4869	-4086	-4152	-2943	-875	1531	3164	6379	21229
1299	-3310	-3012	-3998	-2937	-4815	-5865	-4192	-4861	-4095	-4119	-2876	-792	1565	3168	6325	21193
1300	-3358	-3049	-4020	-2990	-4843	-5870	-4203	-4911	-4116	-4073	-2825	-730	1609	3165	6280	21186
1301	-3333	-3039	-4015	-2968	-4823	-5852	-4204	-4932	-4105	-4049	-2771	-680	1650	3178	6266	21199
1302	-3311	-3028	-4030	-2951	-4803	-5846	-4206	-4910	-4100	-4012	-2705	-603	1697	3177	6246	21135
1303	-3328	-3043	-4041	-2968	-4815	-5854	-4202	-4933	-4113	-3977	-2639	-540	1749	3152	6238	21088
1304	-3346	-3062	-4032	-2987	-4823	-5846	-4222	-4930	-4120	-3955	-2622	-487	1781	3153	6184	21047
1305	-3376	-3069	-4016	-3025	-4825	-5834	-4230	-4965	-4130	-3942	-2622	-439	1834	3157	6121	21014
1306	-3330	-3053	-4019	-2983	-4810	-5818	-4236	-4960	-4105	-3930	-2590	-395	1878	3161	6090	20922
1307	-3338	-3042	-4024	-2983	-4815	-5815	-4237	-4945	-4099	-3908	-2553	-330	1923	3163	6042	20849
1308	-3344	-3047	-4024	-2987	-4801	-5832	-4224	-4949	-4124	-3882	-2509	-289	1980	3170	5997	20805
1309	-3410	-3102	-4036	-3059	-4808	-5849	-4231	-5007	-4165	-3877	-2520	-266	2043	3170	5943	20739
1310	-3395	-3074	-4057	-3030	-4794	-5807	-4252	-5029	-4163	-3871	-2546	-251	2126	3183	5926	20734
1311	-3326	-3035	-4043	-2967	-4770	-5782	-4227	-4989	-4130	-3840	-2496	-207	2197	3206	5937	20693
1312	-3311	-3028	-4054	-2955	-4764	-5783	-4224	-4971	-4128	-3812	-2445	-167	2259	3235	5919	20631
1313	-3317	-3029	-4060	-2975	-4759	-5772	-4224	-4952	-4136	-3789	-2388	-127	2346	3254	5888	20582
1314	-3370	-3080	-4069	-3037	-4756	-5788	-4236	-4993	-4141	-3779	-2366	-96	2421	3262	5858	20525
1315	-3345	-3048	-4076	-3006	-4751	-5776	-4230	-5016	-4121	-3771	-2354	-63	2513	3285	5853	20503
1316	-3318	-3041	-4074	-2977	-4740	-5773	-4223	-4987	-4116	-3772	-2340	-33	2598	3326	5843	20461
1317	-3317	-3045	-4055	-2994	-4735	-5761	-4231	-4989	-4129	-3782	-2317	4	2704	3356	5827	20392
1318	-3359	-3052	-4077	-3000	-4734	-5757	-4246	-4998	-4153	-3769	-2299	34	2811	3403	5803	20339
1319	-3402	-3078	-4098	-3043	-4722	-5742	-4259	-5021	-4182	-3770	-2324	72	2939	3431	5819	20336
1320	-3348	-3056	-4080	-3006	-4709	-5705	-4242	-5029	-4161	-3771	-2352	136	3113	3485	5838	20307
1321	-3344	-3048	-4087	-2996	-4695	-5683	-4236	-5012	-4154	-3784	-2345	165	3290	3574	5876	20264
1322	-3370	-3068	-4083	-3010	-4677	-5679	-4228	-5013	-4174	-3767	-2336	220	3492	3654	5890	20195
1323	-3404	-3087	-4095	-3056	-4666	-5687	-4244	-5024	-4179	-3796	-2366	259	3696	3739	5905	20163
1324	-3424	-3109	-4105	-3064	-4648	-5650	-4245	-5071	-4221	-3828	-2415	322	3953	3849	5937	20154
1325	-3354	-3059	-4099	-3005	-4627	-5608	-4230	-5027	-4202	-3835	-2418	348	4250	3983	6012	20195
1326	-3341	-3037	-4101	-2992	-4618	-5589	-4218	-4995	-4195	-3847	-2407	407	4555	4140	6093	20211
1327	-3352	-3053	-4093	-3005	-4612	-5568	-4226	-5003	-4208	-3872	-2384	501	4841	4290	6192	20205
1328	-3418	-3083	-4104	-3046	-4603	-5557	-4236	-5037	-4227	-3873	-2392	592	5216	4469	6295	20228
1329	-3412	-3075	-4108	-3048	-4588	-5537	-4225	-5064	-4244	-3881	-2444	670	5612	4665	6402	20268
1330	-3373	-3052	-4119	-3007	-4547	-5510	-4213	-5039	-4228	-3908	-2440	787	5998	4880	6527	20322
1331	-3375	-3058	-4121	-3025	-4541	-5494	-4220	-5030	-4247	-3940	-2409	869	6436	5094	6678	20357
1332	-3398	-3074	-4115	-3026	-4539	-5489	-4229	-5035	-4255	-3966	-2419	1009	6945	5350	6857	20404
1333	-3445	-3110	-4132	-3086	-4526	-5455	-4233	-5091	-4285	-3976	-2463	1119	7478	5646	7058	20500
1334	-3393	-3086	-4140	-3054	-4492	-5406	-4209	-5103	-4277	-4017	-2504	1250	7992	5946	7267	20607
1335	-3372	-3086	-4135	-3031	-4468	-5381	-4208	-5074	-4259	-4034	-2526	1389	8606	6286	7509	20715
1336	-3383	-3075	-4141	-3034	-4440	-5328	-4191	-5063	-4273	-4055	-2522	1543	9244	6644	7793	20854
1337	-3419	-3095	-4139	-3059	-4441	-5313	-4206	-5089	-4290	-4071	-2543	1699	9848	6978	8030	20992
1338	-3473	-3136	-4148	-3113	-4405	-5296	-4209	-5147	-4340	-4093	-2615	1834	10557	7401	8312	21206
1339	-3398	-3090	-4143	-3047	-4356	-5232	-4198	-5127	-4333	-4136	-2668	1997	11290	7857	8650	21445
1340	-3370	-3059	-4110	-3005	-4323	-5182	-4172	-5085	-4306	-4165	-2653	2185	12058	8332	9000	21707
1341	-3381	-3079	-4127	-3018	-4305	-5151	-4168	-5066	-4319	-4179	-2618	2387	12753	8776	9314	21946
1342	-3411	-3093	-4135	-3047	-4288	-5127	-4165	-5077	-4321	-4196	-2619	2566	13547	9276	9679	22214
1343	-3421	-3098	-4142	-3068	-4259	-5094	-4171	-5093	-4333	-4232	-2637	2758	14363	9788	10053	22509
1344	-3372	-3074	-4158	-3028	-4223	-5036	-4161	-5086	-4313	-4257	-2610	2987	15109	10289	10420	22771
1345	-3388	-3072	-4160	-3032	-4220	-4982	-4148	-5098	-4318	-4251	-2601	3216	15960	10858	10815	23085
1346	-3407	-3101	-4151	-3038	-4192	-4957	-4164	-5098	-4336	-4271	-2634	3412	16771	11410	11249	23411
1347	-3454	-3127	-4159	-3086	-4171	-4935	-4160	-5124	-4370	-4312	-2657	3625	17583	11965	11673	23741
1348	-3421	-3107	-4160	-3053	-4128	-4867	-4145	-5141	-4363	-4326	-2684	3816	18330	12478	12071	24058
1349	-3393	-3081	-4148	-3013	-4089	-4809	-4133	-5109	-4346	-4332	-2676	3993	19157	13071	12537	24412
1350	-3413	-3092	-4152	-3029	-4059	-4783	-4121	-5103	-4348	-4346	-2656	4177	19972	13643	12995	24807
1351	-3420	-3107	-4152	-3055	-4045	-4739	-4123	-5112	-4378	-4372	-2652	4361	20753	14222	13435	25181
1352	-3474	-3141	-4147	-3115	-4015	-4696	-4121	-5183	-4429	-4389	-2714	4536	21438	14715	13802	25537
1353	-3404	-3108	-4144	-3039	-3980	-4632	-4091	-5180	-4399	-4403	-2752	4669	22183	15301	14264	25985
1354	-3372	-3076	-4144	-3002	-3925	-4582	-4082	-5119	-4369	-4402	-2735	4832	22870	15849	14689	26383
1355	-3382	-3092	-4122	-2989	-3897	-4541	-4062	-5106	-4365	-4433	-2704	5000	23446	16305	15034	26739
1356	-3425	-3105	-4111	-3026	-3883	-4510	-4075	-5109	-4386	-4415	-2697	5119	24138	16747	15425	27130
1357	-3470	-3128	-4117	-3048	-3861	-4492	-4073	-5149	-4411	-4443	-2730	5228	24682	17188	15794	27531
1358	-3430	-3100	-4119	-3020	-3830	-4424	-4054	-5132	-4398	-4459	-2732	5330	25197	17612	16158	27930
1359	-3427	-3092	-4122	-3005	-3795	-4371	-4051	-5135	-4387	-4477	-2738	5430	25571	17967	16383	28251
1360	-3448	-3106	-4124	-3007	-3762	-4328	-4061	-5135	-4399	-4487	-2739	5492	25971	18421	16677	28621
1361	-3487	-3114	-4136	-3047	-3748	-4302	-4051	-5160	-4439	-4483	-2753	5559	26315	18757	16972	28958
1362	-3480	-3117	-4128	-3037	-3703	-4232	-4046	-5185	-4439	-4525	-2799	5583	26573	19026	17214	29251
1363	-3436	-3101	-4127	-2995	-3653	-4177	-4034	-5156	-4431	-4522	-2820	5589	26809	19298	17483	29570
1364	-3432	-3111	-4121	-2975	-3628	-4138	-4012	-5149	-4441	-4554	-2841	5576	26962	19525	17733	29882
1365	-3457	-3125	-4124	-2989	-3609	-4115	-4020	-5171	-4455	-4572	-2874	5541	27039	19699	17962	30166
1366	-3529	-3170	-4127	-3046	-3580	-4088	-4022	-5236	-4476	-4577	-2940	5489	27076	19823	18100	30411
1367	-3465	-3118	-4121	-2969	-3542	-4013	-3987	-5233	-4482	-4586	-2977	5432	27064	19936	18271	30718
1368	-3414	-3104	-4096	-2937	-3488	-3966	-3962	-5176	-4460	-4629	-2975	5358	26982	19998	18422	30944
1369	-3413	-3096	-4094	-2941	-3472	-3940	-3963	-5158	-4454	-4638	-2969	5271	26859	20012	18501	31102
1370	-3431	-3114	-4095	-2939	-3441	-3914	-3960	-5148	-4460	-4642	-3009	5193	26638	19992	18579	31309
1371	-3469	-3144	-4092	-2972	-3434	-3908	-3973	-5169	-4480	-4644	-3028	5097	26381	19916	18597	31488
1372	-3435	-3105	-4087	-2927	-3406	-3870	-3963	-5174	-4469	-4646	-3029	4963	26052	19797	18611	31626
1373	-3439	-3101	-4074	-2902	-3377	-3820	-3945	-5153	-4449	-4650	-3020	4824	25738	19686	18594	31712
1374	-3459	-3109	-4082	-2916	-3373	-3813	-3955	-5153	-4465	-4659	-3054	4700	25353	19504	18554	31769
1375	-3498	-3132	-4082	-2934	-3360	-3802	-3960	-5150	-4491	-4709	-3098	4551	24896	19272	18476	31790
1376	-3501	-3146	-4088	-2961	-3356	-3783	-3958	-5215	-4502	-4741	-3179	4399	24421	19049	18393	31825
1377	-3458	-3128	-4087	-2904	-3325	-3737	-3939	-5187	-4486	-4770	-3237	4222	23968	18810	18304	31852
1378	-3460	-3118	-4098	-2902	-3302	-3720	-3940	-5159	-4498	-4793	-3244	4067	23430	18522	18178	31832
1379	-3517	-3136	-4094	-2938	-3310	-3721	-3951	-5181	-4504	-4795	-3292	3876	22846	18196	18002	31768
1380	-3541	-3160	-4114	-2983	-3316	-3722	-3958	-5231	-4539	-4817	-3377	3665	22339	17901	17858	31761
1381	-3470	-3140	-4097	-2933	-3281	-3689	-3947	-5221	-4541	-4856	-3438	3470	21761	17573	17707	31733
1382	-3455	-3106	-4091	-2907	-3267	-3658	-3950	-5168	-4510	-4861	-3448	3292	21156	17219	17537	31668
1383	-3464	-3106	-4091	-2906	-3280	-3665	-3951	-5162	-4510	-4884	-3438	3091	20551	16865	17332	31605
1384	-3472	-3119	-4122	-2915	-3285	-3680	-3950	-5175	-4523	-4904	-3467	2884	19961	16504	17153	31509
1385	-3531	-3149	-4124	-2965	-3299	-3686	-3962	-5223	-4535	-4920	-3519	2717	19325	16101	16945	31428
1386	-3510	-3141	-4141	-2936	-3287	-3679	-3963	-5216	-4558	-4956	-3575	2506	18703	15723	16745	31352
1387	-3492	-3150	-4135	-2934	-3287	-3670	-3952	-5198	-4538	-4973	-3615	2321	18140	15391	16611	31277
1388	-3511	-3153	-4146	-2954	-3313	-3695	-3964	-5193	-4544	-5010	-3657	2154	17531	15037	16439	31217
1389	-3535	-3169	-4167	-2978	-3311	-3720	-3965	-5208	-4575	-5064	-3699	1959	16911	14669	16294	31150
1390	-3555	-3197	-4164	-3011	-3334	-3745	-3983	-5260	-4605	-5081	-3770	1777	16277	14349	16155	31126
1391	-3504	-3156	-4159	-2980	-3336	-3734	-3981	-5259	-4584	-5088	-3825	1567	15771	14029	16079	31109
1392	-3503	-3151	-4154	-2984	-3349	-3748	-3991	-5241	-4600	-5118	-3861	1400	15183	13683	15990	31102
1393	-3540	-3180	-4167	-3019	-3371	-3774	-3997	-5247	-4620	-5153	-3912	1206	14615	13367	15920	31164
1394	-3560	-3197	-4197	-3044	-3388	-3800	-4014	-5302	-4634	-5204	-4004	1015	14131	13106	15886	31265
1395	-3522	-3177	-4212	-3023	-3379	-3794	-4010	-5312	-4632	-5225	-4077	849	13646	12838	15935	31373
1396	-3482	-3143	-4205	-2995	-3382	-3798	-4006	-5273	-4608	-5264	-4111	669	13149	12599	16029	31551
1397	-3484	-3135	-4211	-2998	-3403	-3833	-4008	-5228	-4586	-5291	-4125	509	12649	12350	16129	31789
1398	-3486	-3152	-4209	-3026	-3447	-3859	-4013	-5242	-4606	-5321	-4160	351	12217	12147	16251	32015
1399	-3555	-3188	-4240	-3076	-3476	-3896	-4036	-5266	-4654	-5331	-4203	211	11740	11923	16373	32300
1400	-3522	-3172	-4253	-3052	-3496	-3933	-4051	-5305	-4661	-5362	-4268	69	11286	11741	16574	32697
1401	-3517	-3172	-4240	-3037	-3515	-3972	-4058	-5280	-4642	-5397	-4299	-61	10857	11578	16815	33110
1402	-3531	-3192	-4245	-3059	-3551	-3996	-4080	-5267	-4647	-5400	-4316	-235	10492	11437	17060	33520
1403	-3539	-3196	-4260	-3081	-3576	-4030	-4087	-5271	-4662	-5421	-4337	-362	10098	11286	17364	34080
1404	-3581	-3219	-4266	-3105	-3598	-4072	-4110	-5334	-4695	-5447	-4394	-486	9743	11148	17709	34690
1405	-3543	-3190	-4269	-3082	-3608	-4097	-4101	-5313	-4681	-5501	-4442	-617	9418	11062	18039	35270
1406	-3540	-3187	-4288	-3090	-3634	-4148	-4116	-5301	-4684	-5508	-4471	-741	9060	10966	18431	36040
1407	-3574	-3221	-4282	-3114	-3673	-4182	-4144	-5329	-4708	-5546	-4522	-855	8738	10883	18846	36870
1408	-3572	-3227	-4275	-3145	-3720	-4222	-4156	-5353	-4725	-5582	-4581	-966	8411	10798	19312	37750
1409	-3559	-3208	-4281	-3137	-3725	-4261	-4162	-5367	-4707	-5599	-4651	-1074	8151	10750	19743	38650
1410	-3513	-3180	-4286	-3091	-3733	-4295	-4145	-5307	-4686	-5617	-4666	-1184	7858	10691	20198	39680
1411	-3515	-3181	-4287	-3091	-3774	-4353	-4164	-5306	-4692	-5639	-4648	-1271	7578	10612	20660	40770
1412	-3551	-3198	-4296	-3119	-3826	-4397	-4172	-5312	-4699	-5663	-4666	-1383	7322	10527	21067	41820
1413	-3615	-3236	-4301	-3171	-3864	-4451	-4205	-5355	-4724	-5671	-4706	-1466	7056	10470	21525	43060
1414	-3597	-3227	-4306	-3162	-3886	-4481	-4216	-5368	-4743	-5708	-4774	-1565	6818	10410	21990	44380
1415	-3576	-3214	-4300	-3131	-3917	-4527	-4221	-5368	-4734	-5738	-4791	-1644	6583	10354	22482	45760
1416	-3585	-3223	-4292	-3148	-3944	-4569	-4245	-5342	-4738	-5739	-4796	-1715	6386	10280	22884	47040
1417	-3608	-3239	-4296	-3168	-3975	-4605	-4260	-5371	-4762	-5733	-4817	-1784	6164	10216	23306	48540
1418	-3638	-3267	-4314	-3204	-4019	-4670	-4280	-5409	-4792	-5748	-4860	-1879	5954	10143	23709	50100
1419	-3585	-3231	-4331	-3195	-4023	-4679	-4263	-5398	-4778	-5775	-4910	-1973	5786	10075	24085	51540
1420	-3600	-3234	-4338	-3200	-4049	-4734	-4286	-5398	-4779	-5791	-4932	-2036	5591	10002	24472	53180
1421	-3623	-3262	-4337	-3219	-4093	-4764	-4297	-5425	-4796	-5820	-4948	-2106	5384	9919	24846	54900
1422	-3614	-3255	-4353	-3209	-4122	-4819	-4311	-5436	-4788	-5813	-4965	-2188	5224	9854	25182	56690
1423	-3627	-3275	-4339	-3228	-4150	-4854	-4327	-5446	-4806	-5813	-5049	-2247	5072	9773	25471	58280
1424	-3580	-3242	-4347	-3190	-4177	-4885	-4323	-5412	-4780	-5836	-5060	-2322	4891	9659	25774	60120
1425	-3557	-3228	-4353	-3191	-4205	-4938	-4333	-5385	-4765	-5847	-5034	-2399	4719	9573	26028	61930
1426	-3591	-3251	-4369	-3220	-4249	-4994	-4358	-5397	-4780	-5841	-5030	-2439	4555	9449	26266	63750
1427	-3645	-3293	-4388	-3256	-4283	-5054	-4383	-5408	-4787	-5838	-5047	-2472	4421	9348	26446	65390
1428	-3634	-3278	-4380	-3238	-4300	-5087	-4400	-5449	-4800	-5861	-5069	-2528	4266	9240	26654	67250
1429	-3614	-3259	-4371	-3208	-4318	-5109	-4399	-5419	-4796	-5858	-5063	-2568	4116	9122	26832	69140
1430	-3637	-3279	-4371	-3215	-4359	-5155	-4404	-5419	-4790	-5862	-5060	-2595	3988	9014	26978	70800
1431	-3653	-3288	-4380	-3231	-4388	-5201	-4411	-5427	-4787	-5866	-5052	-2619	3845	8858	27100	72590
1432	-3692	-3319	-4384	-3288	-4433	-5237	-4433	-5475	-4828	-5854	-5080	-2670	3703	8723	27205	74410
1433	-3680	-3306	-4400	-3274	-4445	-5268	-4440	-5471	-4829	-5845	-5097	-2703	3587	8618	27331	76200
1434	-3674	-3300	-4404	-3266	-4468	-5297	-4441	-5459	-4818	-5849	-5099	-2760	3463	8506	27414	77760
1435	-3649	-3289	-4412	-3252	-4485	-5345	-4444	-5448	-4826	-5873	-5101	-2800	3353	8400	27474	79510
1436	-3655	-3304	-4411	-3258	-4509	-5381	-4445	-5452	-4804	-5853	-5105	-2837	3234	8267	27529	81150
1437	-3682	-3314	-4437	-3294	-4538	-5415	-4484	-5481	-4820	-5889	-5117	-2873	3136	8140	27550	82560
1438	-3643	-3297	-4431	-3256	-4558	-5442	-4488	-5464	-4813	-5871	-5117	-2885	3034	8009	27581	84130
1439	-3656	-3312	-4455	-3256	-4585	-5483	-4490	-5449	-4799	-5862	-5090	-2906	2918	7881	27585	85590
1440	-3681	-3315	-4464	-3281	-4614	-5521	-4505	-5451	-4808	-5849	-5066	-2941	2807	7752	27543	86950
1441	-3733	-3346	-4477	-3325	-4640	-5577	-4526	-5469	-4824	-5856	-5083	-2989	2701	7622	27506	88110
1442	-3731	-3345	-4493	-3332	-4655	-5612	-4533	-5512	-4834	-5858	-5110	-3019	2602	7506	27471	89360
1443	-3695	-3323	-4486	-3289	-4668	-5619	-4526	-5495	-4818	-5848	-5112	-3047	2503	7383	27419	90520
1444	-3715	-3330	-4473	-3284	-4712	-5659	-4541	-5479	-4815	-5858	-5104	-3048	2417	7275	27353	91410
1445	-3727	-3341	-4466	-3308	-4752	-5687	-4548	-5500	-4819	-5873	-5108	-3067	2322	7147	27271	92310
1446	-3778	-3376	-4449	-3359	-4769	-5730	-4572	-5529	-4849	-5872	-5155	-3114	2239	7013	27130	93120
1447	-3760	-3369	-4462	-3359	-4770	-5751	-4592	-5567	-4860	-5887	-5211	-3145	2135	6912	27021	93900
1448	-3704	-3357	-4475	-3327	-4776	-5757	-4578	-5560	-4853	-5887	-5215	-3181	2084	6824	26896	94460
1449	-3707	-3357	-4483	-3307	-4795	-5770	-4574	-5533	-4840	-5861	-5213	-3205	1992	6730	26742	95000
1450	-3712	-3351	-4496	-3326	-4813	-5812	-4589	-5511	-4842	-5882	-5191	-3234	1910	6615	26535	95380
1451	-3750	-3358	-4481	-3364	-4830	-5847	-4596	-5556	-4858	-5902	-5199	-3271	1852	6502	26362	95640
1452	-3716	-3332	-4486	-3333	-4827	-5856	-4601	-5527	-4860	-5884	-5182	-3286	1757	6374	26135	95810
1453	-3709	-3346	-4494	-3320	-4838	-5891	-4604	-5520	-4851	-5898	-5138	-3297	1654	6263	25876	95830
1454	-3724	-3346	-4498	-3336	-4860	-5912	-4606	-5523	-4830	-5883	-5127	-3290	1572	6150	25600	95720
1455	-3771	-3362	-4491	-3368	-4893	-5962	-4636	-5534	-4852	-5883	-5152	-3294	1502	6054	25339	95510
1456	-3769	-3382	-4491	-3381	-4913	-5979	-4637	-5571	-4881	-5900	-5207	-3330	1438	5932	25042	95220
1457	-3733	-3361	-4496	-3349	-4917	-5979	-4639	-5560	-4867	-5940	-5236	-3371	1368	5833	24733	94800
1458	-3731	-3361	-4520	-3337	-4936	-6016	-4633	-5540	-4880	-5915	-5205	-3401	1285	5717	24390	94230
1459	-3752	-3364	-4521	-3356	-4943	-6024	-4657	-5545	-4884	-5915	-5202	-3422	1220	5625	24083	93640
1460	-3826	-3418	-4513	-3423	-4969	-6064	-4676	-5594	-4899	-5930	-5248	-3452	1134	5505	23686	92900
1461	-3772	-3393	-4510	-3400	-4968	-6053	-4685	-5616	-4919	-5938	-5315	-3489	1055	5386	23308	92150
1462	-3716	-3358	-4522	-3349	-4975	-6055	-4665	-5557	-4874	-5953	-5320	-3535	1027	5302	22998	91310
1463	-3720	-3357	-4521	-3345	-4991	-6067	-4666	-5555	-4858	-5953	-5293	-3541	965	5192	22574	90280
1464	-3729	-3368	-4511	-3340	-4998	-6093	-4669	-5535	-4870	-5976	-5268	-3549	892	5089	22168	89190
1465	-3783	-3405	-4506	-3390	-5027	-6120	-4692	-5583	-4917	-5981	-5296	-3575	819	4984	21751	88040
1466	-3750	-3370	-4507	-3351	-5037	-6129	-4677	-5569	-4896	-5963	-5292	-3617	766	4897	21389	86980
1467	-3741	-3367	-4506	-3330	-5049	-6152	-4684	-5557	-4873	-5951	-5289	-3633	706	4793	20954	85650
1468	-3760	-3381	-4518	-3360	-5061	-6181	-4701	-5576	-4896	-5951	-5312	-3653	624	4700	20500	84300
1469	-3776	-3407	-4523	-3391	-5081	-6218	-4704	-5600	-4904	-5945	-5316	-3682	567	4606	20078	83030
1470	-3807	-3407	-4517	-3403	-5083	-6228	-4702	-5636	-4928	-5987	-5348	-3706	524	4527	19619	81630
1471	-3768	-3387	-4517	-3360	-5078	-6217	-4704	-5602	-4907	-5969	-5346	-3734	479	4458	19173	80160
1472	-3766	-3381	-4507	-3357	-5090	-6221	-4710	-5595	-4894	-5957	-5330	-3739	422	4370	18747	78610
1473	-3802	-3407	-4514	-3412	-5107	-6255	-4719	-5636	-4913	-5972	-5351	-3752	393	4290	18358	77230
1474	-3832	-3427	-4502	-3441	-5125	-6265	-4737	-5684	-4937	-5972	-5386	-3789	355	4182	17953	75740
1475	-3770	-3406	-4522	-3382	-5116	-6250	-4727	-5663	-4922	-5974	-5411	-3825	317	4119	17561	74250
1476	-3724	-3365	-4527	-3337	-5111	-6255	-4717	-5609	-4871	-5951	-5366	-3841	287	4068	17214	72880
1477	-3737	-3363	-4523	-3350	-5110	-6268	-4715	-5590	-4861	-5912	-5341	-3813	251	3991	16802	71320
1478	-3749	-3364	-4518	-3346	-5120	-6288	-4716	-5603	-4874	-5906	-5305	-3815	220	3905	16380	69770
1479	-3798	-3394	-4525	-3408	-5135	-6321	-4733	-5621	-4905	-5903	-5288	-3820	166	3830	15967	68250
1480	-3757	-3372	-4533	-3369	-5147	-6308	-4729	-5621	-4911	-5873	-5288	-3819	140	3764	15640	66900
1481	-3753	-3372	-4516	-3353	-5169	-6323	-4737	-5601	-4870	-5854	-5247	-3818	135	3703	15253	65390
1482	-3761	-3381	-4542	-3373	-5162	-6352	-4744	-5612	-4893	-5825	-5205	-3819	113	3613	14857	63880
1483	-3768	-3400	-4535	-3389	-5184	-6344	-4752	-5619	-4890	-5791	-5186	-3779	80	3560	14547	62340
1484	-3788	-3414	-4517	-3399	-5192	-6363	-4769	-5657	-4913	-5781	-5193	-3755	83	3516	14238	61070
1485	-3754	-3392	-4519	-3364	-5200	-6347	-4749	-5647	-4885	-5748	-5160	-3745	67	3484	13883	59670
1486	-3777	-3382	-4522	-3379	-5212	-6360	-4752	-5653	-4883	-5735	-5121	-3750	56	3432	13550	58240
1487	-3776	-3383	-4524	-3386	-5222	-6374	-4768	-5659	-4875	-5687	-5094	-3732	45	3385	13251	57030
1488	-3790	-3401	-4527	-3410	-5222	-6391	-4770	-5652	-4880	-5651	-5088	-3711	29	3347	12901	55670
1489	-3786	-3404	-4531	-3405	-5205	-6386	-4767	-5670	-4876	-5639	-5058	-3711	31	3282	12589	54380
1490	-3752	-3374	-4535	-3359	-5212	-6388	-4772	-5632	-4861	-5622	-4999	-3678	31	3238	12312	53110
1491	-3768	-3384	-4537	-3372	-5234	-6416	-4772	-5606	-4849	-5589	-4928	-3636	45	3180	12058	51960
1492	-3783	-3384	-4564	-3382	-5258	-6435	-4788	-5634	-4847	-5561	-4879	-3605	27	3128	11754	50750
1493	-3821	-3421	-4551	-3438	-5274	-6478	-4812	-5697	-4878	-5548	-4874	-3588	24	3053	11450	49550
1494	-3799	-3394	-4551	-3402	-5269	-6469	-4802	-5696	-4863	-5534	-4858	-3577	20	3020	11197	48520
1495	-3770	-3379	-4550	-3385	-5278	-6464	-4801	-5676	-4848	-5491	-4832	-3543	19	2977	10909	47380
1496	-3789	-3389	-4544	-3398	-5286	-6480	-4795	-5682	-4858	-5454	-4798	-3536	7	2931	10629	46250
1497	-3809	-3413	-4551	-3409	-5288	-6489	-4803	-5692	-4845	-5464	-4772	-3509	4	2867	10365	45210
1498	-3836	-3436	-4564	-3447	-5312	-6513	-4828	-5728	-4900	-5448	-4794	-3521	6	2837	10119	44340
1499	-3813	-3432	-4554	-3439	-5308	-6510	-4824	-5748	-4896	-5431	-4822	-3512	6	2804	9867	43340
1500	-3780	-3403	-4565	-3412	-5302	-6508	-4813	-5718	-4888	-5431	-4800	-3509	5	2761	9653	42400
1501	-3777	-3399	-4558	-3402	-5309	-6518	-4813	-5688	-4876	-5411	-4771	-3495	7	2726	9461	41610
1502	-3808	-3411	-4553	-3426	-5324	-6525	-4822	-5692	-4889	-5393	-4735	-3478	0	2696	9238	40770
1503	-3797	-3421	-4561	-3435	-5323	-6516	-4812	-5707	-4901	-5371	-4731	-3463	3	2639	9025	39900
1504	-3764	-3399	-4553	-3419	-5321	-6494	-4812	-5678	-4883	-5370	-4688	-3452	-10	2610	8827	39040
1505	-3772	-3403	-4546	-3426	-5344	-6516	-4812	-5669	-4889	-5376	-4679	-3447	-15	2563	8634	38320
1506	-3780	-3419	-4547	-3430	-5377	-6530	-4811	-5683	-4888	-5395	-4646	-3438	-28	2529	8409	37540
1507	-3846	-3443	-4562	-3477	-5390	-6558	-4830	-5728	-4925	-5412	-4663	-3449	-48	2480	8168	36820
1508	-3821	-3425	-4561	-3451	-5379	-6558	-4830	-5754	-4926	-5409	-4682	-3479	-77	2425	7950	36100
1509	-3801	-3420	-4561	-3425	-5366	-6554	-4848	-5732	-4912	-5426	-4675	-3484	-91	2382	7777	35450
1510	-3814	-3421	-4558	-3441	-5386	-6578	-4857	-5715	-4923	-5426	-4684	-3476	-123	2348	7586	34770
1511	-3840	-3434	-4556	-3466	-5400	-6583	-4869	-5728	-4950	-5437	-4691	-3485	-157	2297	7372	34100
1512	-3880	-3476	-4577	-3508	-5428	-6599	-4873	-5801	-4986	-5450	-4771	-3512	-163	2245	7214	33530
1513	-3808	-3435	-4558	-3440	-5401	-6586	-4862	-5774	-4973	-5475	-4787	-3543	-187	2204	7034	32960
1514	-3793	-3418	-4558	-3422	-5411	-6600	-4856	-5744	-4955	-5503	-4771	-3575	-218	2159	6859	32350
1515	-3804	-3415	-4566	-3429	-5429	-6599	-4859	-5739	-4968	-5548	-4768	-3616	-245	2121	6685	31771
1516	-3854	-3438	-4572	-3482	-5442	-6633	-4874	-5751	-4980	-5578	-4794	-3613	-289	2083	6507	31248
1517	-3872	-3444	-4571	-3482	-5444	-6645	-4874	-5795	-5009	-5615	-4851	-3629	-312	2051	6351	30692
1518	-3822	-3425	-4565	-3446	-5445	-6630	-4875	-5759	-4988	-5641	-4860	-3676	-338	1977	6215	30163
1519	-3836	-3425	-4576	-3459	-5459	-6645	-4881	-5752	-4988	-5677	-4864	-3701	-374	1943	6089	29709
1520	-3848	-3440	-4583	-3478	-5474	-6660	-4892	-5761	-4997	-5712	-4889	-3707	-428	1899	5925	29188
1521	-3891	-3467	-4605	-3522	-5485	-6675	-4902	-5778	-5030	-5740	-4959	-3731	-454	1829	5775	28687
1522	-3865	-3437	-4612	-3484	-5487	-6653	-4891	-5815	-5046	-5772	-5026	-3785	-484	1813	5646	28227
1523	-3852	-3434	-4617	-3468	-5482	-6652	-4887	-5790	-5036	-5817	-5069	-3850	-521	1763	5522	27812
1524	-3887	-3462	-4611	-3504	-5485	-6682	-4904	-5803	-5058	-5842	-5120	-3907	-565	1716	5370	27355
1525	-3892	-3477	-4605	-3516	-5509	-6671	-4905	-5834	-5090	-5889	-5179	-3966	-610	1677	5251	26947
1526	-3878	-3474	-4609	-3528	-5504	-6679	-4911	-5866	-5112	-5916	-5249	-4026	-664	1637	5152	26589
1527	-3824	-3437	-4615	-3483	-5492	-6669	-4891	-5831	-5093	-5953	-5299	-4057	-687	1599	5036	26211
1528	-3815	-3418	-4624	-3463	-5498	-6674	-4892	-5799	-5074	-5961	-5312	-4109	-726	1564	4899	25825
1529	-3819	-3448	-4627	-3480	-5506	-6692	-4893	-5783	-5083	-5980	-5311	-4132	-782	1511	4743	25438
1530	-3872	-3475	-4641	-3522	-5521	-6708	-4906	-5801	-5115	-6034	-5325	-4159	-828	1491	4599	25117
1531	-3874	-3474	-4623	-3529	-5523	-6695	-4920	-5836	-5129	-6082	-5391	-4197	-882	1444	4480	24768
1532	-3853	-3463	-4625	-3485	-5519	-6697	-4906	-5820	-5118	-6109	-5434	-4230	-907	1393	4343	24376
1533	-3864	-3466	-4627	-3488	-5531	-6715	-4905	-5805	-5120	-6128	-5465	-4270	-955	1332	4221	24046
1534	-3880	-3482	-4634	-3499	-5552	-6716	-4918	-5817	-5121	-6175	-5492	-4307	-978	1287	4138	23734
1535	-3908	-3500	-4641	-3538	-5578	-6728	-4937	-5849	-5170	-6211	-5543	-4335	-1027	1236	4002	23401
1536	-3897	-3493	-4641	-3527	-5576	-6735	-4926	-5870	-5161	-6234	-5588	-4384	-1079	1193	3892	23080
1537	-3878	-3488	-4640	-3538	-5569	-6739	-4926	-5849	-5161	-6251	-5631	-4405	-1105	1161	3799	22781
1538	-3860	-3467	-4643	-3521	-5565	-6739	-4913	-5841	-5153	-6289	-5667	-4439	-1149	1129	3695	22467
1539	-3868	-3463	-4640	-3514	-5566	-6758	-4923	-5848	-5174	-6315	-5688	-4495	-1174	1112	3613	22145
1540	-3904	-3481	-4647	-3542	-5565	-6774	-4937	-5864	-5202	-6335	-5740	-4529	-1224	1077	3505	21862
1541	-3869	-3473	-4645	-3507	-5563	-6780	-4933	-5833	-5184	-6337	-5741	-4552	-1242	1043	3415	21607
1542	-3880	-3464	-4643	-3509	-5566	-6785	-4942	-5819	-5191	-6373	-5738	-4547	-1281	997	3296	21294
1543	-3903	-3466	-4658	-3519	-5584	-6783	-4942	-5823	-5196	-6416	-5767	-4577	-1310	965	3180	20995
1544	-3925	-3504	-4671	-3562	-5589	-6789	-4943	-5865	-5202	-6429	-5787	-4582	-1340	908	3099	20746
1545	-3931	-3508	-4671	-3571	-5600	-6796	-4954	-5907	-5233	-6448	-5850	-4620	-1375	853	2996	20474
1546	-3893	-3488	-4654	-3535	-5611	-6791	-4955	-5882	-5215	-6461	-5877	-4636	-1409	826	2919	20226
1547	-3890	-3484	-4662	-3534	-5625	-6795	-4953	-5880	-5214	-6488	-5887	-4644	-1428	787	2823	19961
1548	-3914	-3501	-4673	-3558	-5621	-6813	-4965	-5884	-5223	-6511	-5885	-4664	-1467	745	2721	19718
1549	-3993	-3547	-4657	-3619	-5627	-6835	-4987	-5921	-5262	-6534	-5923	-4704	-1485	723	2612	19440
1550	-3948	-3524	-4658	-3597	-5627	-6826	-4989	-5951	-5268	-6545	-5981	-4739	-1486	700	2533	19255
1551	-3884	-3500	-4650	-3532	-5614	-6799	-4969	-5902	-5245	-6565	-6007	-4784	-1514	674	2480	19024
1552	-3889	-3498	-4661	-3534	-5613	-6811	-4960	-5881	-5245	-6587	-6040	-4794	-1555	668	2407	18778
1553	-3900	-3496	-4672	-3536	-5631	-6813	-4961	-5880	-5252	-6611	-6043	-4806	-1579	636	2359	18574
1554	-3935	-3534	-4674	-3582	-5642	-6828	-4988	-5914	-5283	-6633	-6086	-4824	-1603	590	2281	18381
1555	-3916	-3492	-4679	-3545	-5636	-6828	-4975	-5906	-5269	-6663	-6106	-4849	-1613	571	2217	18198
1556	-3912	-3504	-4679	-3550	-5641	-6818	-4970	-5882	-5258	-6646	-6121	-4856	-1612	541	2157	17979
1557	-3924	-3521	-4684	-3563	-5651	-6838	-4980	-5880	-5259	-6668	-6116	-4857	-1635	515	2087	17774
1558	-3950	-3533	-4702	-3584	-5660	-6857	-4986	-5925	-5284	-6663	-6103	-4860	-1654	487	1996	17572
1559	-3951	-3554	-4703	-3593	-5660	-6842	-5001	-5941	-5299	-6684	-6143	-4868	-1687	465	1926	17422
1560	-3915	-3514	-4712	-3566	-5648	-6844	-4990	-5917	-5289	-6702	-6138	-4875	-1690	438	1844	17208
1561	-3918	-3522	-4703	-3585	-5653	-6856	-4995	-5908	-5286	-6686	-6144	-4878	-1713	403	1756	16984
1562	-3954	-3545	-4702	-3603	-5683	-6868	-5003	-5933	-5302	-6695	-6184	-4877	-1737	373	1651	16868
1563	-3981	-3565	-4703	-3618	-5681	-6872	-5008	-5957	-5323	-6725	-6207	-4890	-1757	353	1579	16697
1564	-3941	-3527	-4717	-3585	-5677	-6852	-5005	-5963	-5309	-6733	-6215	-4927	-1747	326	1575	16537
1565	-3915	-3504	-4725	-3549	-5665	-6856	-4983	-5912	-5289	-6750	-6199	-4934	-1751	302	1520	16337
1566	-3925	-3520	-4720	-3565	-5690	-6885	-5009	-5898	-5307	-6773	-6205	-4895	-1762	293	1485	16176
1567	-3947	-3530	-4726	-3592	-5699	-6885	-5008	-5899	-5310	-6782	-6213	-4908	-1774	269	1420	15997
1568	-3992	-3545	-4728	-3633	-5709	-6900	-5020	-5969	-5326	-6778	-6247	-4911	-1800	211	1358	15860
1569	-3949	-3542	-4711	-3595	-5701	-6889	-5010	-5966	-5312	-6804	-6235	-4912	-1781	203	1291	15761
1570	-3945	-3546	-4715	-3588	-5708	-6889	-5001	-5968	-5318	-6805	-6236	-4902	-1796	197	1220	15628
1571	-3966	-3550	-4713	-3598	-5711	-6891	-5012	-5950	-5337	-6797	-6245	-4887	-1798	163	1142	15470
1572	-4006	-3559	-4729	-3622	-5728	-6921	-5024	-5966	-5349	-6801	-6280	-4900	-1813	138	1055	15286
1573	-4013	-3581	-4724	-3640	-5728	-6921	-5042	-6001	-5352	-6808	-6303	-4918	-1828	130	1013	15149
1574	-3997	-3571	-4722	-3623	-5726	-6905	-5037	-6008	-5370	-6828	-6332	-4946	-1836	96	941	15032
1575	-3974	-3563	-4724	-3612	-5731	-6902	-5030	-6010	-5346	-6826	-6332	-4959	-1847	86	915	14932
1576	-3967	-3557	-4727	-3590	-5722	-6918	-5035	-5992	-5338	-6845	-6336	-4968	-1847	74	881	14812
1577	-3994	-3572	-4735	-3632	-5720	-6923	-5050	-5986	-5366	-6820	-6388	-4971	-1870	50	825	14807
1578	-3969	-3550	-4734	-3612	-5704	-6898	-5034	-5972	-5358	-6824	-6388	-4981	-1854	34	785	14803
1579	-3939	-3538	-4734	-3592	-5701	-6889	-5026	-5952	-5356	-6848	-6363	-4962	-1858	30	753	14653
1580	-3966	-3553	-4750	-3602	-5735	-6890	-5049	-5977	-5346	-6846	-6331	-4957	-1874	22	717	14560
1581	-3986	-3573	-4757	-3626	-5738	-6908	-5053	-5973	-5349	-6848	-6333	-4965	-1887	5	662	14429
1582	-4027	-3599	-4769	-3657	-5750	-6922	-5078	-6023	-5391	-6861	-6376	-4968	-1902	-10	603	14330
1583	-3979	-3560	-4771	-3621	-5735	-6896	-5073	-6019	-5384	-6865	-6397	-4971	-1893	-21	564	14235
1584	-3983	-3550	-4753	-3608	-5746	-6895	-5080	-5973	-5362	-6877	-6399	-4976	-1903	-36	532	14136
1585	-3994	-3566	-4771	-3618	-5745	-6883	-5080	-5987	-5352	-6893	-6407	-4987	-1911	-48	482	14020
1586	-4027	-3611	-4760	-3661	-5751	-6915	-5088	-6013	-5383	-6875	-6395	-4992	-1914	-71	434	13941
1587	-4021	-3596	-4768	-3673	-5741	-6910	-5079	-6064	-5408	-6878	-6447	-4979	-1915	-95	409	13875
1588	-3951	-3561	-4759	-3613	-5736	-6892	-5059	-6025	-5376	-6878	-6441	-4989	-1918	-100	409	13768
1589	-3955	-3557	-4767	-3622	-5740	-6885	-5051	-5992	-5362	-6894	-6429	-5004	-1926	-127	399	13686
1590	-4004	-3576	-4774	-3625	-5752	-6880	-5066	-5979	-5359	-6901	-6407	-5015	-1936	-119	356	13614
1591	-4051	-3612	-4768	-3679	-5771	-6891	-5093	-6027	-5393	-6907	-6394	-5028	-1949	-149	304	13537
1592	-4007	-3586	-4779	-3657	-5769	-6871	-5076	-6047	-5411	-6934	-6410	-5028	-1970	-179	254	13436
1593	-4002	-3568	-4793	-3634	-5755	-6865	-5089	-6034	-5405	-6944	-6392	-5033	-1964	-186	223	13350
1594	-4012	-3583	-4791	-3646	-5751	-6865	-5093	-6033	-5397	-6932	-6388	-5019	-1974	-194	188	13288
1595	-4035	-3591	-4787	-3654	-5766	-6875	-5085	-6031	-5421	-6919	-6397	-5016	-1979	-219	152	13198
1596	-4081	-3611	-4786	-3692	-5759	-6883	-5104	-6086	-5444	-6918	-6431	-5013	-1977	-245	125	13138
1597	-4029	-3588	-4809	-3663	-5758	-6858	-5088	-6072	-5413	-6918	-6454	-5030	-1990	-256	94	13061
1598	-4033	-3606	-4801	-3668	-5773	-6864	-5096	-6062	-5407	-6909	-6456	-5024	-2003	-264	78	12964
1599	-4044	-3612	-4791	-3691	-5763	-6864	-5096	-6096	-5429	-6908	-6453	-5052	-2022	-276	27	12919
1600	-4059	-3621	-4789	-3684	-5769	-6844	-5110	-6102	-5429	-6895	-6472	-5071	-2038	-294	3	12886
1601	-4044	-3602	-4790	-3690	-5744	-6827	-5113	-6080	-5429	-6909	-6494	-5058	-2019	-305	-13	12829
1602	-4000	-3582	-4796	-3634	-5734	-6827	-5086	-6032	-5412	-6894	-6456	-5062	-2004	-308	-19	12750
1603	-4007	-3581	-4778	-3641	-5758	-6814	-5095	-6031	-5408	-6884	-6410	-5051	-2009	-308	-21	12674
1604	-4051	-3599	-4785	-3664	-5778	-6816	-5093	-6062	-5415	-6880	-6401	-5049	-2014	-311	-49	12621
1605	-4076	-3641	-4798	-3715	-5767	-6793	-5104	-6087	-5438	-6885	-6385	-5034	-2027	-331	-60	12591
1606	-4052	-3604	-4811	-3673	-5769	-6758	-5114	-6098	-5432	-6886	-6401	-5033	-2026	-333	-34	12553
1607	-4025	-3604	-4815	-3658	-5756	-6754	-5115	-6071	-5414	-6859	-6384	-5019	-2021	-352	0	12489
1608	-4038	-3612	-4809	-3672	-5762	-6736	-5108	-6075	-5398	-6826	-6347	-5017	-2023	-368	15	12436
1609	-4065	-3613	-4821	-3685	-5762	-6723	-5112	-6077	-5420	-6818	-6331	-4988	-2032	-384	18	12406
1610	-4109	-3652	-4825	-3726	-5769	-6714	-5121	-6116	-5461	-6814	-6339	-4969	-2041	-395	35	12365
1611	-4076	-3636	-4809	-3698	-5754	-6678	-5117	-6114	-5435	-6795	-6347	-4976	-2036	-386	15	12319
1612	-4046	-3598	-4812	-3667	-5737	-6655	-5101	-6071	-5415	-6757	-6296	-4937	-2023	-382	2	12317
1613	-4025	-3594	-4813	-3679	-5730	-6661	-5099	-6062	-5399	-6735	-6248	-4915	-2017	-379	-3	12273
1614	-4058	-3624	-4817	-3699	-5736	-6668	-5105	-6073	-5404	-6686	-6177	-4881	-2023	-377	-26	12209
1615	-4063	-3641	-4828	-3706	-5748	-6654	-5108	-6119	-5392	-6662	-6157	-4858	-2009	-389	-49	12196
1616	-4049	-3621	-4830	-3678	-5729	-6623	-5099	-6102	-5387	-6641	-6090	-4816	-1984	-393	-70	12177
1617	-4074	-3625	-4845	-3691	-5723	-6621	-5096	-6112	-5379	-6600	-6005	-4758	-1975	-424	-109	12089
1618	-4078	-3643	-4861	-3710	-5742	-6606	-5109	-6104	-5389	-6573	-5964	-4700	-1971	-417	-139	12043
1619	-4133	-3658	-4844	-3742	-5760	-6612	-5129	-6154	-5405	-6519	-5943	-4653	-1960	-428	-185	12026
1620	-4089	-3642	-4852	-3715	-5753	-6588	-5124	-6148	-5379	-6502	-5919	-4609	-1937	-433	-199	11990
1621	-4071	-3625	-4846	-3698	-5734	-6564	-5112	-6127	-5358	-6444	-5846	-4573	-1914	-440	-213	11932
1622	-4108	-3654	-4833	-3722	-5736	-6540	-5128	-6132	-5363	-6397	-5793	-4515	-1892	-439	-248	11898
1623	-4129	-3676	-4830	-3747	-5732	-6530	-5133	-6183	-5377	-6374	-5735	-4456	-1875	-430	-261	11890
1624	-4095	-3660	-4832	-3745	-5736	-6518	-5127	-6209	-5379	-6320	-5693	-4422	-1858	-440	-255	11882
1625	-4053	-3627	-4830	-3702	-5724	-6499	-5113	-6168	-5355	-6247	-5604	-4371	-1818	-422	-203	11874
1626	-4037	-3641	-4847	-3699	-5715	-6472	-5109	-6129	-5326	-6194	-5485	-4303	-1805	-402	-154	11855
1627	-4060	-3654	-4857	-3705	-5730	-6496	-5114	-6116	-5317	-6141	-5407	-4219	-1762	-408	-140	11850
1628	-4114	-3669	-4856	-3736	-5735	-6493	-5127	-6134	-5322	-6078	-5331	-4106	-1752	-419	-166	11804
1629	-4110	-3664	-4852	-3732	-5736	-6470	-5131	-6168	-5339	-6034	-5267	-4033	-1719	-395	-196	11805
1630	-4087	-3642	-4865	-3702	-5734	-6458	-5131	-6149	-5312	-5974	-5200	-3957	-1687	-377	-195	11796
1631	-4101	-3641	-4850	-3711	-5736	-6457	-5132	-6129	-5309	-5919	-5090	-3874	-1638	-370	-207	11783
1632	-4121	-3662	-4880	-3727	-5734	-6452	-5141	-6143	-5307	-5871	-4984	-3780	-1619	-381	-204	11757
1633	-4144	-3694	-4874	-3766	-5742	-6452	-5148	-6182	-5329	-5836	-4930	-3683	-1596	-383	-217	11739
1634	-4119	-3675	-4861	-3749	-5742	-6434	-5146	-6198	-5320	-5797	-4858	-3615	-1541	-368	-201	11743
1635	-4102	-3659	-4867	-3743	-5731	-6417	-5137	-6180	-5300	-5751	-4764	-3523	-1506	-363	-190	11732
1636	-4085	-3649	-4863	-3717	-5722	-6425	-5143	-6166	-5301	-5696	-4663	-3457	-1470	-341	-174	11707
1637	-4101	-3661	-4854	-3719	-5731	-6410	-5139	-6159	-5293	-5649	-4600	-3397	-1456	-308	-148	11678
1638	-4131	-3682	-4852	-3748	-5738	-6415	-5146	-6179	-5300	-5612	-4539	-3303	-1417	-319	-161	11672
1639	-4094	-3659	-4852	-3730	-5741	-6418	-5146	-6156	-5287	-5570	-4465	-3232	-1383	-304	-153	11667
1640	-4096	-3656	-4873	-3726	-5754	-6404	-5142	-6146	-5280	-5519	-4357	-3147	-1377	-307	-153	11659
1641	-4123	-3664	-4886	-3750	-5754	-6426	-5166	-6156	-5292	-5497	-4293	-3084	-1337	-304	-179	11637
1642	-4155	-3688	-4898	-3790	-5750	-6437	-5174	-6170	-5300	-5487	-4244	-3023	-1310	-316	-199	11604
1643	-4148	-3687	-4884	-3756	-5759	-6439	-5160	-6193	-5312	-5479	-4206	-2973	-1273	-305	-192	11598
1644	-4116	-3665	-4873	-3730	-5760	-6449	-5157	-6178	-5286	-5431	-4179	-2906	-1249	-281	-174	11555
1645	-4127	-3676	-4884	-3747	-5785	-6439	-5154	-6187	-5261	-5408	-4126	-2863	-1218	-258	-177	11534
1646	-4171	-3708	-4887	-3790	-5784	-6454	-5172	-6196	-5285	-5415	-4103	-2815	-1201	-238	-177	11531
1647	-4186	-3729	-4900	-3822	-5784	-6461	-5184	-6259	-5339	-5392	-4155	-2800	-1190	-276	-173	11544
1648	-4106	-3684	-4892	-3764	-5770	-6428	-5170	-6225	-5328	-5402	-4169	-2770	-1167	-264	-149	11531
1649	-4079	-3661	-4914	-3734	-5768	-6424	-5165	-6195	-5293	-5404	-4121	-2763	-1148	-240	-120	11508
1650	-4107	-3664	-4907	-3739	-5791	-6446	-5162	-6164	-5278	-5404	-4062	-2747	-1132	-228	-117	11494
1651	-4150	-3699	-4912	-3767	-5787	-6464	-5181	-6172	-5296	-5419	-4030	-2730	-1116	-231	-126	11474
1652	-4167	-3708	-4928	-3787	-5790	-6485	-5188	-6216	-5324	-5428	-4051	-2721	-1107	-229	-141	11493
1653	-4118	-3688	-4913	-3759	-5793	-6479	-5194	-6189	-5320	-5415	-4054	-2722	-1103	-241	-125	11482
1654	-4126	-3683	-4909	-3764	-5802	-6495	-5178	-6194	-5310	-5434	-4033	-2709	-1093	-250	-143	11467
1655	-4136	-3692	-4903	-3776	-5803	-6499	-5190	-6195	-5313	-5456	-4049	-2697	-1092	-264	-134	11431
1656	-4168	-3719	-4923	-3822	-5817	-6511	-5200	-6237	-5332	-5491	-4076	-2735	-1086	-272	-163	11411
1657	-4165	-3716	-4924	-3797	-5818	-6528	-5192	-6232	-5348	-5512	-4110	-2750	-1079	-284	-177	11400
1658	-4139	-3714	-4916	-3789	-5826	-6538	-5189	-6254	-5361	-5535	-4143	-2775	-1078	-263	-208	11372
1659	-4149	-3703	-4902	-3782	-5823	-6556	-5189	-6256	-5354	-5543	-4186	-2797	-1069	-267	-219	11341
1660	-4146	-3683	-4907	-3770	-5816	-6550	-5189	-6234	-5345	-5557	-4217	-2809	-1089	-288	-241	11327
1661	-4178	-3707	-4913	-3797	-5839	-6566	-5178	-6232	-5369	-5623	-4266	-2853	-1091	-299	-262	11290
1662	-4143	-3683	-4903	-3770	-5825	-6574	-5172	-6239	-5377	-5645	-4290	-2882	-1111	-311	-253	11255
1663	-4146	-3693	-4912	-3764	-5846	-6579	-5181	-6209	-5367	-5673	-4312	-2919	-1138	-326	-256	11176
1664	-4148	-3721	-4914	-3779	-5853	-6605	-5186	-6210	-5376	-5684	-4327	-2964	-1149	-330	-287	11143
1665	-4183	-3720	-4915	-3787	-5867	-6618	-5212	-6241	-5383	-5718	-4377	-3013	-1158	-346	-352	11076
1666	-4207	-3731	-4921	-3826	-5862	-6631	-5223	-6271	-5408	-5769	-4441	-3069	-1177	-355	-391	11043
1667	-4157	-3701	-4907	-3786	-5858	-6639	-5209	-6275	-5419	-5810	-4501	-3120	-1195	-338	-429	10983
1668	-4174	-3701	-4917	-3791	-5869	-6660	-5223	-6255	-5413	-5856	-4559	-3159	-1215	-358	-466	10922
1669	-4198	-3712	-4905	-3813	-5885	-6681	-5225	-6254	-5432	-5871	-4617	-3209	-1224	-393	-494	10880
1670	-4240	-3765	-4923	-3871	-5900	-6711	-5240	-6314	-5469	-5906	-4734	-3285	-1242	-407	-536	10833
1671	-4192	-3728	-4915	-3818	-5894	-6688	-5229	-6313	-5487	-5964	-4811	-3351	-1267	-423	-543	10796
1672	-4136	-3700	-4907	-3790	-5880	-6695	-5224	-6269	-5459	-6008	-4851	-3429	-1310	-425	-554	10748
1673	-4140	-3706	-4912	-3777	-5886	-6717	-5215	-6239	-5446	-6035	-4891	-3488	-1320	-438	-574	10684
1674	-4176	-3727	-4921	-3790	-5898	-6729	-5218	-6244	-5435	-6065	-4920	-3557	-1330	-448	-603	10629
1675	-4204	-3755	-4930	-3840	-5913	-6758	-5239	-6273	-5471	-6091	-4952	-3627	-1378	-474	-640	10570
1676	-4183	-3723	-4926	-3798	-5909	-6745	-5232	-6261	-5476	-6154	-5007	-3687	-1407	-478	-674	10545
1677	-4179	-3710	-4920	-3799	-5885	-6763	-5228	-6248	-5484	-6163	-5043	-3737	-1438	-503	-700	10469
1678	-4187	-3734	-4932	-3804	-5911	-6775	-5241	-6262	-5486	-6198	-5091	-3789	-1468	-525	-767	10405
1679	-4214	-3753	-4948	-3825	-5927	-6804	-5246	-6272	-5497	-6207	-5155	-3847	-1504	-536	-832	10352
1680	-4216	-3746	-4933	-3824	-5941	-6809	-5267	-6307	-5514	-6266	-5247	-3903	-1524	-561	-874	10309
1681	-4193	-3733	-4927	-3813	-5943	-6812	-5248	-6281	-5505	-6305	-5318	-3966	-1545	-583	-887	10248
1682	-4190	-3715	-4935	-3817	-5942	-6819	-5248	-6281	-5517	-6342	-5364	-4050	-1551	-583	-928	10168
1683	-4179	-3716	-4926	-3796	-5935	-6840	-5239	-6284	-5505	-6385	-5412	-4131	-1576	-593	-969	10115
1684	-4206	-3742	-4931	-3835	-5953	-6850	-5251	-6309	-5533	-6405	-5461	-4183	-1629	-627	-1025	10034
1685	-4188	-3721	-4938	-3808	-5944	-6860	-5267	-6311	-5515	-6447	-5501	-4232	-1655	-658	-1059	9986
1686	-4178	-3720	-4932	-3793	-5952	-6857	-5263	-6275	-5515	-6476	-5548	-4293	-1684	-679	-1109	9941
1687	-4185	-3735	-4947	-3812	-5978	-6895	-5275	-6286	-5530	-6489	-5567	-4340	-1710	-712	-1134	9854
1688	-4221	-3752	-4950	-3844	-5983	-6926	-5286	-6284	-5547	-6509	-5609	-4391	-1747	-749	-1163	9784
1689	-4245	-3774	-4945	-3868	-5987	-6945	-5286	-6341	-5569	-6552	-5668	-4459	-1777	-778	-1211	9702
1690	-4191	-3746	-4948	-3833	-5977	-6946	-5278	-6322	-5563	-6615	-5715	-4509	-1811	-782	-1251	9614
1691	-4192	-3748	-4951	-3823	-5986	-6968	-5271	-6312	-5578	-6623	-5762	-4540	-1837	-804	-1289	9551
1692	-4217	-3736	-4961	-3839	-6001	-6985	-5287	-6320	-5585	-6609	-5816	-4603	-1873	-810	-1364	9453
1693	-4267	-3780	-4961	-3897	-6020	-7013	-5305	-6369	-5623	-6626	-5922	-4683	-1900	-829	-1418	9406
1694	-4235	-3756	-4957	-3881	-5994	-7002	-5299	-6394	-5637	-6652	-5966	-4757	-1916	-855	-1466	9391
1695	-4181	-3736	-4942	-3820	-5985	-6996	-5296	-6360	-5608	-6703	-5989	-4837	-1959	-889	-1499	9363
1696	-4185	-3726	-4952	-3806	-5997	-7017	-5285	-6304	-5586	-6734	-6012	-4883	-1975	-920	-1517	9284
1697	-4190	-3732	-4966	-3820	-5996	-7038	-5297	-6303	-5595	-6756	-6034	-4921	-1997	-947	-1543	9198
1698	-4244	-3764	-4975	-3875	-6013	-7072	-5306	-6337	-5626	-6789	-6098	-4951	-2017	-965	-1599	9150
1699	-4212	-3751	-4950	-3841	-6003	-7055	-5318	-6332	-5611	-6818	-6140	-5010	-2048	-977	-1643	9101
1700	-4198	-3746	-4955	-3813	-6016	-7056	-5313	-6305	-5612	-6827	-6154	-5059	-2071	-1024	-1698	9050
1701	-4221	-3745	-4959	-3844	-6018	-7064	-5321	-6329	-5626	-6861	-6191	-5110	-2115	-1029	-1757	8945
1702	-4238	-3761	-4974	-3857	-6028	-7098	-5324	-6338	-5630	-6852	-6212	-5141	-2147	-1044	-1825	8855
1703	-4246	-3780	-4984	-3885	-6046	-7108	-5339	-6377	-5655	-6897	-6276	-5200	-2178	-1061	-1866	8853
1704	-4217	-3764	-4970	-3865	-6047	-7102	-5336	-6374	-5637	-6918	-6327	-5231	-2203	-1077	-1926	8811
1705	-4230	-3758	-4956	-3849	-6037	-7109	-5323	-6362	-5632	-6930	-6369	-5288	-2228	-1105	-1966	8754
1706	-4201	-3747	-4958	-3846	-6045	-7120	-5329	-6348	-5630	-6925	-6393	-5314	-2254	-1144	-2027	8684
1707	-4233	-3770	-4970	-3881	-6071	-7145	-5328	-6378	-5643	-6960	-6411	-5370	-2290	-1168	-2061	8627
1708	-4210	-3765	-4964	-3878	-6065	-7144	-5325	-6369	-5648	-7007	-6420	-5425	-2326	-1208	-2093	8564
1709	-4197	-3754	-4969	-3859	-6064	-7142	-5329	-6354	-5659	-6997	-6428	-5445	-2359	-1251	-2129	8479
1710	-4216	-3770	-4978	-3867	-6057	-7141	-5349	-6339	-5660	-7013	-6423	-5462	-2365	-1281	-2169	8432
1711	-4244	-3768	-4978	-3875	-6059	-7162	-5356	-6337	-5650	-7027	-6439	-5481	-2386	-1318	-2200	8368
1712	-4293	-3787	-4982	-3910	-6085	-7196	-5374	-6416	-5685	-7038	-6490	-5512	-2436	-1334	-2256	8276
1713	-4248	-3754	-4986	-3877	-6083	-7177	-5364	-6400	-5672	-7084	-6543	-5566	-2476	-1363	-2300	8214
1714	-4237	-3754	-4983	-3846	-6089	-7183	-5355	-6396	-5677	-7064	-6570	-5591	-2497	-1394	-2325	8191
1715	-4251	-3774	-4992	-3883	-6088	-7213	-5376	-6382	-5676	-7069	-6580	-5617	-2512	-1417	-2337	8116
1716	-4298	-3803	-4975	-3929	-6089	-7251	-5379	-6455	-5723	-7113	-6632	-5646	-2541	-1433	-2386	8056
1717	-4252	-3779	-4972	-3899	-6085	-7232	-5395	-6477	-5732	-7141	-6732	-5709	-2550	-1431	-2404	8006
1718	-4194	-3750	-4976	-3850	-6074	-7230	-5378	-6419	-5692	-7150	-6729	-5739	-2577	-1435	-2424	7932
1719	-4193	-3752	-4974	-3853	-6079	-7233	-5359	-6383	-5687	-7142	-6724	-5767	-2591	-1474	-2445	7908
1720	-4221	-3755	-4969	-3871	-6094	-7249	-5365	-6373	-5675	-7144	-6717	-5782	-2615	-1504	-2485	7864
1721	-4268	-3783	-4973	-3895	-6103	-7283	-5397	-6404	-5718	-7152	-6766	-5805	-2653	-1540	-2534	7809
1722	-4259	-3766	-4990	-3874	-6084	-7287	-5406	-6442	-5714	-7176	-6810	-5843	-2655	-1535	-2561	7745
1723	-4210	-3771	-5000	-3860	-6089	-7269	-5402	-6432	-5704	-7205	-6809	-5877	-2654	-1579	-2589	7650
1724	-4224	-3780	-5008	-3861	-6101	-7290	-5427	-6414	-5704	-7209	-6801	-5909	-2691	-1597	-2629	7593
1725	-4244	-3779	-4995	-3867	-6118	-7280	-5422	-6429	-5728	-7227	-6802	-5920	-2715	-1602	-2689	7561
1726	-4274	-3794	-5010	-3906	-6122	-7297	-5415	-6448	-5749	-7237	-6841	-5936	-2712	-1629	-2735	7507
1727	-4264	-3797	-5000	-3905	-6128	-7287	-5414	-6442	-5746	-7269	-6887	-5954	-2724	-1642	-2759	7484
1728	-4237	-3771	-4986	-3886	-6117	-7293	-5413	-6435	-5742	-7258	-6921	-5984	-2714	-1654	-2798	7421
1729	-4233	-3759	-4996	-3869	-6116	-7311	-5410	-6419	-5737	-7270	-6911	-5992	-2731	-1664	-2822	7340
1730	-4264	-3776	-5012	-3893	-6139	-7341	-5420	-6422	-5738	-7274	-6904	-5993	-2754	-1683	-2847	7296
1731	-4267	-3790	-5003	-3879	-6134	-7360	-5406	-6426	-5752	-7275	-6930	-6012	-2752	-1709	-2861	7255
1732	-4239	-3771	-5026	-3863	-6135	-7353	-5404	-6420	-5742	-7297	-6931	-6040	-2765	-1721	-2903	7173
1733	-4248	-3769	-5036	-3875	-6141	-7372	-5419	-6411	-5736	-7305	-6922	-6045	-2781	-1727	-2916	7113
1734	-4258	-3789	-5021	-3897	-6147	-7373	-5423	-6443	-5749	-7317	-6934	-6063	-2800	-1746	-2961	7044
1735	-4303	-3815	-5014	-3938	-6157	-7388	-5436	-6486	-5772	-7328	-6983	-6075	-2814	-1781	-3001	6998
1736	-4259	-3792	-5002	-3890	-6141	-7383	-5423	-6479	-5788	-7330	-7022	-6106	-2827	-1760	-3026	6922
1737	-4249	-3780	-5013	-3884	-6141	-7363	-5445	-6449	-5780	-7344	-7017	-6110	-2823	-1757	-3043	6846
1738	-4298	-3811	-5020	-3934	-6158	-7386	-5453	-6470	-5784	-7351	-7050	-6138	-2835	-1778	-3075	6789
1739	-4306	-3817	-5020	-3928	-6157	-7411	-5461	-6476	-5811	-7372	-7110	-6149	-2838	-1779	-3088	6743
1740	-4282	-3823	-5024	-3938	-6158	-7407	-5442	-6507	-5799	-7396	-7172	-6189	-2848	-1790	-3108	6738
1741	-4236	-3785	-4994	-3877	-6139	-7391	-5438	-6480	-5771	-7408	-7197	-6213	-2842	-1795	-3128	6694
1742	-4220	-3772	-5004	-3885	-6145	-7371	-5436	-6454	-5771	-7427	-7168	-6236	-2834	-1813	-3161	6640
1743	-4249	-3779	-5007	-3897	-6152	-7381	-5451	-6438	-5770	-7401	-7121	-6230	-2851	-1809	-3190	6612
1744	-4306	-3829	-5009	-3934	-6166	-7423	-5450	-6478	-5795	-7418	-7124	-6237	-2856	-1836	-3254	6572
1745	-4287	-3811	-5025	-3919	-6165	-7426	-5462	-6483	-5786	-7442	-7162	-6258	-2851	-1845	-3289	6531
1746	-4259	-3797	-5025	-3901	-6163	-7418	-5458	-6468	-5788	-7456	-7170	-6267	-2850	-1836	-3294	6472
1747	-4270	-3791	-5030	-3902	-6175	-7436	-5460	-6456	-5777	-7461	-7174	-6271	-2843	-1862	-3321	6402
1748	-4287	-3813	-5019	-3907	-6179	-7454	-5454	-6463	-5783	-7459	-7192	-6283	-2873	-1843	-3347	6349
1749	-4339	-3847	-5017	-3952	-6178	-7466	-5476	-6507	-5830	-7477	-7230	-6320	-2861	-1860	-3383	6316
1750	-4308	-3819	-5016	-3918	-6180	-7457	-5469	-6523	-5828	-7469	-7277	-6340	-2860	-1847	-3398	6281
1751	-4246	-3797	-5025	-3890	-6177	-7457	-5460	-6491	-5804	-7476	-7267	-6360	-2874	-1843	-3409	6212
1752	-4241	-3792	-5020	-3895	-6173	-7459	-5458	-6478	-5798	-7477	-7245	-6359	-2879	-1868	-3474	6151
1753	-4270	-3808	-5013	-3917	-6189	-7476	-5485	-6479	-5809	-7479	-7226	-6341	-2888	-1861	-3515	6080
1754	-4305	-3818	-5034	-3925	-6198	-7476	-5489	-6494	-5822	-7495	-7257	-6355	-2904	-1852	-3536	6073
1755	-4266	-3810	-5034	-3903	-6196	-7488	-5481	-6461	-5815	-7523	-7253	-6374	-2893	-1835	-3558	6025
1756	-4277	-3817	-5027	-3908	-6208	-7507	-5476	-6478	-5815	-7516	-7257	-6374	-2897	-1836	-3579	5950
1757	-4306	-3824	-5024	-3922	-6210	-7524	-5498	-6481	-5828	-7527	-7258	-6379	-2905	-1847	-3601	5884
1758	-4350	-3854	-5041	-3962	-6209	-7520	-5513	-6515	-5846	-7519	-7273	-6418	-2912	-1854	-3637	5818
1759	-4317	-3839	-5031	-3923	-6213	-7522	-5509	-6537	-5843	-7531	-7319	-6440	-2899	-1863	-3676	5764
1760	-4288	-3837	-5027	-3931	-6213	-7511	-5510	-6516	-5834	-7545	-7345	-6472	-2911	-1874	-3679	5722
1761	-4306	-3828	-5031	-3951	-6205	-7502	-5508	-6532	-5830	-7562	-7389	-6488	-2935	-1866	-3677	5671
1762	-4302	-3833	-5035	-3946	-6215	-7496	-5512	-6535	-5834	-7541	-7420	-6518	-2944	-1855	-3711	5629
1763	-4307	-3843	-5025	-3946	-6211	-7498	-5519	-6560	-5852	-7552	-7454	-6545	-2942	-1873	-3719	5597
1764	-4275	-3802	-5019	-3903	-6201	-7494	-5499	-6545	-5814	-7553	-7431	-6551	-2974	-1891	-3730	5574
1765	-4256	-3801	-5028	-3903	-6200	-7517	-5489	-6488	-5824	-7562	-7396	-6543	-2968	-1882	-3737	5514
1766	-4278	-3811	-5043	-3922	-6202	-7534	-5505	-6494	-5839	-7577	-7381	-6562	-3001	-1886	-3756	5468
1767	-4305	-3844	-5047	-3954	-6205	-7541	-5510	-6514	-5863	-7572	-7399	-6569	-3007	-1911	-3792	5421
1768	-4320	-3838	-5045	-3951	-6214	-7534	-5524	-6553	-5872	-7593	-7452	-6602	-3025	-1919	-3817	5381
1769	-4295	-3807	-5051	-3920	-6208	-7525	-5513	-6524	-5838	-7587	-7447	-6626	-3037	-1925	-3812	5331
1770	-4277	-3816	-5054	-3928	-6224	-7516	-5517	-6509	-5827	-7578	-7444	-6629	-3067	-1928	-3806	5260
1771	-4308	-3838	-5044	-3939	-6236	-7538	-5515	-6512	-5842	-7596	-7448	-6634	-3082	-1955	-3821	5220
1772	-4371	-3869	-5058	-3992	-6229	-7539	-5537	-6567	-5878	-7600	-7493	-6663	-3103	-1968	-3856	5180
1773	-4305	-3827	-5031	-3937	-6223	-7521	-5523	-6542	-5845	-7609	-7512	-6690	-3113	-1972	-3868	5146
1774	-4266	-3799	-5046	-3916	-6223	-7521	-5516	-6504	-5833	-7588	-7517	-6712	-3141	-1973	-3878	5116
1775	-4285	-3813	-5038	-3921	-6233	-7541	-5512	-6491	-5827	-7573	-7471	-6736	-3182	-1994	-3917	5027
1776	-4333	-3844	-5051	-3945	-6230	-7545	-5534	-6505	-5831	-7595	-7442	-6719	-3190	-1993	-3979	4966
1777	-4338	-3853	-5065	-3970	-6237	-7558	-5537	-6551	-5845	-7579	-7461	-6741	-3226	-2038	-4024	4912
1778	-4323	-3828	-5064	-3936	-6230	-7554	-5538	-6555	-5825	-7577	-7472	-6766	-3234	-2066	-4060	4859
1779	-4310	-3835	-5048	-3942	-6232	-7575	-5527	-6556	-5821	-7596	-7472	-6778	-3260	-2086	-4091	4803
1780	-4316	-3828	-5055	-3952	-6241	-7589	-5544	-6554	-5831	-7573	-7470	-6785	-3295	-2113	-4119	4754
1781	-4353	-3867	-5057	-3986	-6257	-7598	-5555	-6570	-5853	-7562	-7486	-6806	-3326	-2116	-4141	4674
1782	-4347	-3877	-5063	-3971	-6260	-7580	-5554	-6579	-5856	-7561	-7537	-6818	-3321	-2145	-4135	4598
1783	-4315	-3858	-5062	-3973	-6261	-7576	-5553	-6579	-5872	-7566	-7557	-6823	-3320	-2153	-4143	4576
1784	-4296	-3845	-5049	-3947	-6249	-7558	-5555	-6541	-5848	-7571	-7560	-6851	-3351	-2162	-4144	4528
1785	-4293	-3839	-5049	-3950	-6246	-7557	-5558	-6540	-5843	-7540	-7558	-6877	-3358	-2179	-4148	4485
1786	-4327	-3856	-5051	-3975	-6249	-7548	-5556	-6566	-5854	-7535	-7558	-6892	-3381	-2186	-4155	4420
1787	-4299	-3827	-5061	-3939	-6235	-7549	-5561	-6536	-5839	-7514	-7565	-6897	-3389	-2194	-4190	4410
1788	-4288	-3844	-5065	-3924	-6242	-7557	-5549	-6532	-5810	-7490	-7529	-6904	-3409	-2209	-4214	4366
1789	-4319	-3845	-5071	-3939	-6256	-7573	-5543	-6548	-5800	-7490	-7483	-6925	-3443	-2246	-4237	4303
1790	-4350	-3850	-5060	-3974	-6266	-7585	-5560	-6559	-5815	-7488	-7495	-6927	-3451	-2267	-4292	4233
1791	-4350	-3847	-5075	-3968	-6261	-7582	-5559	-6575	-5847	-7481	-7512	-6934	-3475	-2301	-4334	4208
1792	-4313	-3836	-5070	-3938	-6249	-7575	-5539	-6555	-5821	-7441	-7495	-6966	-3488	-2312	-4354	4168
1793	-4313	-3853	-5060	-3948	-6250	-7569	-5553	-6541	-5810	-7406	-7480	-6958	-3508	-2329	-4389	4099
1794	-4343	-3862	-5059	-3976	-6256	-7569	-5571	-6561	-5829	-7421	-7512	-6959	-3534	-2366	-4417	4047
1795	-4352	-3881	-5066	-4002	-6265	-7583	-5561	-6593	-5818	-7382	-7535	-6963	-3528	-2388	-4435	3986
1796	-4312	-3850	-5061	-3967	-6239	-7564	-5561	-6564	-5798	-7367	-7514	-6973	-3544	-2398	-4451	3932
1797	-4323	-3819	-5043	-3929	-6239	-7565	-5547	-6547	-5776	-7374	-7468	-6968	-3566	-2416	-4474	3850
1798	-4331	-3842	-5067	-3938	-6260	-7568	-5554	-6543	-5785	-7381	-7433	-6962	-3578	-2442	-4488	3807
1799	-4355	-3867	-5080	-3962	-6274	-7566	-5561	-6563	-5782	-7372	-7407	-6956	-3578	-2469	-4522	3749
1800	-4387	-3877	-5083	-4006	-6280	-7586	-5574	-6608	-5815	-7349	-7423	-6965	-3595	-2483	-4548	3725
1801	-4336	-3849	-5076	-3967	-6281	-7563	-5576	-6576	-5798	-7329	-7420	-6987	-3576	-2506	-4586	3668
1802	-4331	-3846	-5072	-3962	-6268	-7579	-5576	-6579	-5793	-7326	-7403	-6957	-3593	-2482	-4613	3609
1803	-4339	-3857	-5071	-3974	-6269	-7601	-5582	-6572	-5782	-7286	-7389	-6956	-3589	-2513	-4638	3559
1804	-4386	-3903	-5085	-4023	-6293	-7605	-5587	-6621	-5805	-7287	-7420	-6952	-3572	-2539	-4679	3514
1805	-4370	-3879	-5091	-4007	-6259	-7589	-5569	-6652	-5826	-7296	-7445	-6950	-3557	-2532	-4697	3506
1806	-4321	-3848	-5070	-3965	-6258	-7567	-5555	-6628	-5781	-7285	-7437	-6966	-3504	-2538	-4678	3489
1807	-4297	-3835	-5062	-3953	-6266	-7571	-5561	-6593	-5792	-7276	-7435	-6954	-3465	-2530	-4687	3432
1808	-4331	-3835	-5078	-3960	-6266	-7591	-5572	-6595	-5777	-7266	-7418	-6928	-3419	-2532	-4690	3401
1809	-4378	-3856	-5091	-4002	-6287	-7595	-5581	-6620	-5816	-7275	-7408	-6920	-3356	-2532	-4729	3381
1810	-4337	-3842	-5076	-3965	-6277	-7573	-5583	-6616	-5795	-7272	-7422	-6878	-3287	-2527	-4740	3358
1811	-4330	-3836	-5073	-3959	-6286	-7590	-5595	-6598	-5787	-7237	-7370	-6807	-3167	-2504	-4742	3288
1812	-4352	-3853	-5087	-3975	-6287	-7609	-5594	-6600	-5796	-7250	-7340	-6747	-3071	-2487	-4748	3237
1813	-4363	-3868	-5064	-3992	-6302	-7623	-5606	-6618	-5793	-7261	-7343	-6688	-2944	-2467	-4749	3224
1814	-4365	-3874	-5078	-3992	-6294	-7631	-5592	-6660	-5827	-7267	-7383	-6610	-2776	-2430	-4757	3145
1815	-4352	-3861	-5078	-3975	-6272	-7611	-5594	-6645	-5835	-7254	-7376	-6540	-2599	-2384	-4786	3130
1816	-4354	-3851	-5082	-3979	-6271	-7604	-5593	-6629	-5835	-7258	-7340	-6445	-2372	-2323	-4819	3122
1817	-4333	-3856	-5078	-3970	-6279	-7591	-5584	-6632	-5819	-7275	-7303	-6321	-2117	-2255	-4806	3091
1818	-4363	-3878	-5081	-4000	-6289	-7609	-5582	-6620	-5845	-7270	-7288	-6192	-1811	-2181	-4835	3063
1819	-4330	-3846	-5079	-3966	-6276	-7605	-5575	-6631	-5832	-7287	-7279	-6072	-1486	-2099	-4839	3051
1820	-4339	-3864	-5088	-3963	-6271	-7618	-5583	-6613	-5815	-7286	-7250	-5921	-1076	-1981	-4847	3019
1821	-4347	-3868	-5090	-3979	-6281	-7620	-5584	-6604	-5827	-7301	-7222	-5708	-632	-1867	-4868	2993
1822	-4382	-3882	-5105	-3984	-6302	-7633	-5596	-6638	-5845	-7328	-7192	-5514	-146	-1730	-4893	2964
1823	-4397	-3904	-5106	-4023	-6309	-7625	-5600	-6672	-5875	-7338	-7183	-5308	361	-1616	-4893	2941
1824	-4365	-3867	-5087	-3993	-6301	-7612	-5601	-6663	-5857	-7341	-7155	-5062	994	-1427	-4889	2922
1825	-4352	-3880	-5093	-3979	-6302	-7614	-5592	-6653	-5845	-7295	-7114	-4784	1676	-1207	-4893	2890
1826	-4379	-3899	-5099	-4035	-6304	-7635	-5627	-6675	-5871	-7277	-7126	-4526	2345	-1038	-4883	2884
1827	-4390	-3901	-5101	-4047	-6310	-7638	-5636	-6689	-5911	-7310	-7152	-4219	3145	-754	-4865	2868
1828	-4368	-3878	-5084	-4020	-6299	-7636	-5606	-6692	-5908	-7331	-7135	-3895	4046	-461	-4841	2893
1829	-4314	-3852	-5086	-3966	-6288	-7622	-5604	-6643	-5878	-7309	-7075	-3534	4997	-168	-4801	2918
1830	-4346	-3857	-5085	-3962	-6299	-7634	-5593	-6616	-5862	-7308	-7010	-3178	5890	101	-4795	2902
1831	-4368	-3873	-5099	-3986	-6309	-7653	-5607	-6622	-5889	-7319	-6964	-2787	6940	442	-4766	2933
1832	-4407	-3912	-5098	-4028	-6318	-7661	-5636	-6680	-5903	-7330	-6931	-2376	8062	795	-4741	2943
1833	-4363	-3884	-5097	-4007	-6313	-7647	-5625	-6663	-5890	-7331	-6909	-1994	9106	1143	-4701	2979
1834	-4359	-3875	-5089	-4016	-6323	-7654	-5624	-6652	-5908	-7312	-6844	-1558	10297	1551	-4666	3036
1835	-4365	-3881	-5101	-4001	-6328	-7677	-5630	-6658	-5895	-7314	-6785	-1102	11532	1949	-4637	3077
1836	-4385	-3905	-5100	-4023	-6339	-7690	-5631	-6669	-5911	-7317	-6749	-653	12785	2348	-4573	3151
1837	-4405	-3922	-5104	-4052	-6326	-7675	-5648	-6706	-5943	-7331	-6761	-258	13936	2740	-4522	3230
1838	-4348	-3883	-5109	-4000	-6332	-7654	-5638	-6666	-5908	-7339	-6709	180	15237	3212	-4457	3294
1839	-4340	-3862	-5112	-3991	-6314	-7650	-5635	-6651	-5899	-7339	-6632	633	16383	3645	-4376	3394
1840	-4335	-3870	-5113	-3992	-6323	-7683	-5641	-6644	-5889	-7344	-6546	1023	17632	4028	-4303	3446
1841	-4396	-3902	-5108	-4039	-6346	-7704	-5676	-6699	-5920	-7330	-6517	1455	18881	4461	-4235	3521
1842	-4383	-3892	-5115	-4019	-6357	-7694	-5657	-6704	-5933	-7350	-6531	1863	20074	4889	-4169	3646
1843	-4359	-3884	-5103	-4000	-6355	-7705	-5662	-6676	-5919	-7361	-6484	2245	21248	5322	-4070	3776
1844	-4368	-3894	-5110	-4005	-6349	-7725	-5660	-6676	-5926	-7344	-6443	2552	22227	5686	-3995	3884
1845	-4385	-3905	-5129	-4028	-6365	-7735	-5676	-6688	-5939	-7343	-6423	2886	23261	6069	-3888	4005
1846	-4409	-3908	-5117	-4057	-6376	-7728	-5684	-6734	-5960	-7347	-6434	3178	24226	6441	-3787	4157
1847	-4378	-3908	-5108	-4032	-6357	-7722	-5680	-6721	-5938	-7353	-6435	3410	25021	6760	-3697	4293
1848	-4382	-3906	-5097	-4034	-6357	-7721	-5685	-6722	-5956	-7391	-6467	3628	25856	7134	-3585	4457
1849	-4364	-3891	-5109	-4011	-6365	-7726	-5682	-6720	-6000	-7395	-6455	3800	26546	7456	-3492	4651
1850	-4376	-3908	-5107	-4036	-6371	-7733	-5674	-6727	-6011	-7411	-6433	3961	27160	7731	-3378	4849
1851	-4370	-3905	-5110	-4025	-6351	-7734	-5675	-6719	-5992	-7420	-6433	4044	27628	7971	-3279	5003
1852	-4345	-3882	-5110	-3997	-6352	-7733	-5673	-6704	-5969	-7431	-6432	4118	28016	8221	-3172	5174
1853	-4354	-3878	-5112	-4024	-6368	-7732	-5680	-6706	-5969	-7425	-6434	4163	28293	8433	-3054	5327
1854	-4377	-3889	-5115	-4028	-6373	-7759	-5692	-6700	-5964	-7431	-6439	4135	28471	8584	-2966	5489
1855	-4428	-3921	-5105	-4070	-6376	-7778	-5699	-6743	-5988	-7442	-6454	4102	28529	8671	-2895	5666
1856	-4385	-3896	-5113	-4028	-6364	-7760	-5697	-6740	-5970	-7454	-6500	4011	28509	8767	-2796	5866
1857	-4367	-3880	-5103	-4006	-6370	-7749	-5706	-6723	-5954	-7487	-6538	3915	28384	8821	-2712	6056
1858	-4401	-3894	-5117	-4040	-6393	-7762	-5715	-6728	-5985	-7495	-6576	3792	28178	8833	-2665	6204
1859	-4406	-3901	-5116	-4060	-6374	-7759	-5714	-6748	-6004	-7523	-6620	3613	27871	8826	-2612	6364
1860	-4396	-3891	-5121	-4046	-6379	-7753	-5718	-6773	-6013	-7527	-6676	3384	27477	8795	-2552	6563
1861	-4372	-3871	-5122	-4012	-6365	-7739	-5709	-6715	-5998	-7522	-6680	3164	26995	8767	-2493	6723
1862	-4373	-3868	-5137	-4003	-6371	-7765	-5711	-6703	-5993	-7546	-6689	2947	26490	8675	-2436	6842
1863	-4394	-3889	-5138	-4011	-6389	-7816	-5718	-6705	-5996	-7588	-6704	2703	25835	8540	-2397	6958
1864	-4430	-3918	-5141	-4067	-6392	-7820	-5728	-6769	-6029	-7596	-6750	2425	25138	8382	-2350	7102
1865	-4396	-3908	-5126	-4039	-6400	-7812	-5730	-6768	-6025	-7612	-6829	2117	24407	8204	-2318	7203
1866	-4377	-3888	-5141	-4029	-6396	-7814	-5723	-6767	-6025	-7621	-6856	1852	23694	8031	-2296	7276
1867	-4376	-3894	-5115	-4035	-6408	-7817	-5733	-6750	-6017	-7651	-6896	1551	22875	7797	-2271	7380
1868	-4400	-3918	-5117	-4063	-6400	-7833	-5763	-6773	-6029	-7648	-6937	1239	22036	7574	-2265	7451
1869	-4437	-3939	-5113	-4089	-6407	-7842	-5769	-6841	-6065	-7660	-7023	944	21293	7369	-2284	7521
1870	-4371	-3890	-5113	-4034	-6383	-7794	-5746	-6807	-6035	-7678	-7094	589	20444	7115	-2289	7569
1871	-4372	-3890	-5108	-4016	-6386	-7786	-5738	-6769	-6040	-7691	-7104	263	19565	6853	-2298	7610
1872	-4379	-3890	-5119	-4029	-6395	-7805	-5758	-6762	-6021	-7699	-7132	-9	18783	6615	-2311	7682
1873	-4408	-3916	-5128	-4054	-6404	-7822	-5762	-6776	-6039	-7695	-7170	-302	17886	6300	-2365	7702
1874	-4394	-3899	-5138	-4053	-6403	-7827	-5755	-6785	-6057	-7721	-7229	-594	17033	6014	-2436	7706
1875	-4376	-3902	-5150	-4034	-6399	-7819	-5741	-6793	-6024	-7737	-7227	-894	16171	5725	-2502	7676
1876	-4385	-3894	-5137	-4029	-6407	-7836	-5752	-6774	-6032	-7761	-7253	-1157	15417	5452	-2528	7644
1877	-4393	-3892	-5130	-4036	-6415	-7842	-5752	-6775	-6046	-7771	-7284	-1437	14575	5152	-2584	7622
1878	-4430	-3912	-5133	-4073	-6428	-7851	-5756	-6807	-6064	-7784	-7339	-1699	13780	4843	-2633	7555
1879	-4412	-3907	-5134	-4060	-6406	-7828	-5765	-6817	-6075	-7791	-7388	-1948	12986	4543	-2673	7521
1880	-4378	-3894	-5125	-4030	-6395	-7820	-5768	-6798	-6054	-7782	-7431	-2169	12321	4277	-2710	7469
1881	-4377	-3887	-5138	-4014	-6397	-7814	-5765	-6778	-6054	-7817	-7447	-2389	11591	3993	-2776	7359
1882	-4410	-3911	-5135	-4039	-6403	-7836	-5763	-6789	-6068	-7800	-7456	-2613	10878	3715	-2861	7274
1883	-4421	-3895	-5142	-4048	-6398	-7848	-5767	-6798	-6082	-7820	-7466	-2818	10273	3451	-2949	7179
1884	-4385	-3883	-5147	-4030	-6384	-7842	-5759	-6772	-6058	-7809	-7447	-3026	9609	3170	-3054	7056
1885	-4395	-3905	-5141	-4035	-6406	-7857	-5756	-6786	-6057	-7812	-7433	-3193	8967	2886	-3136	6893
1886	-4414	-3907	-5139	-4051	-6417	-7865	-5770	-6792	-6084	-7813	-7448	-3367	8386	2613	-3230	6734
1887	-4420	-3944	-5152	-4077	-6441	-7855	-5789	-6826	-6099	-7829	-7477	-3519	7891	2409	-3338	6568
1888	-4404	-3918	-5155	-4073	-6450	-7853	-5788	-6839	-6093	-7831	-7512	-3678	7365	2157	-3424	6440
1889	-4405	-3907	-5129	-4053	-6433	-7859	-5786	-6810	-6091	-7834	-7541	-3827	6866	1926	-3530	6281
1890	-4422	-3931	-5118	-4071	-6431	-7863	-5803	-6843	-6098	-7826	-7567	-3967	6429	1735	-3628	6151
1891	-4416	-3925	-5113	-4064	-6419	-7857	-5786	-6839	-6069	-7813	-7585	-4117	5976	1527	-3733	6017
1892	-4425	-3927	-5127	-4071	-6408	-7849	-5782	-6852	-6091	-7819	-7627	-4272	5558	1311	-3854	5861
1893	-4390	-3905	-5128	-4034	-6410	-7829	-5755	-6803	-6070	-7826	-7606	-4385	5160	1142	-3952	5695
1894	-4384	-3898	-5132	-4028	-6405	-7842	-5751	-6792	-6068	-7817	-7581	-4486	4810	984	-4057	5548
1895	-4409	-3912	-5144	-4043	-6410	-7850	-5769	-6804	-6073	-7830	-7585	-4597	4423	781	-4164	5390
1896	-4447	-3943	-5158	-4086	-6427	-7867	-5791	-6810	-6101	-7827	-7587	-4684	4076	594	-4275	5178
1897	-4430	-3925	-5149	-4073	-6420	-7852	-5787	-6836	-6098	-7843	-7605	-4771	3743	431	-4359	5000
1898	-4390	-3899	-5141	-4047	-6418	-7855	-5779	-6822	-6072	-7837	-7603	-4843	3443	270	-4441	4828
1899	-4365	-3905	-5143	-4047	-6429	-7858	-5773	-6804	-6072	-7832	-7604	-4929	3156	151	-4554	4623
1900	-4400	-3931	-5145	-4085	-6418	-7872	-5789	-6834	-6078	-7822	-7628	-4996	2868	-8	-4665	4435
1901	-4412	-3933	-5150	-4098	-6427	-7874	-5789	-6898	-6104	-7817	-7635	-5069	2632	-149	-4759	4269
1902	-4349	-3893	-5132	-4037	-6413	-7862	-5775	-6861	-6084	-7794	-7638	-5157	2394	-288	-4852	4072
1903	-4353	-3894	-5133	-4033	-6407	-7850	-5765	-6820	-6068	-7796	-7596	-5232	2141	-405	-4913	3913
1904	-4380	-3917	-5147	-4057	-6435	-7856	-5787	-6822	-6067	-7801	-7582	-5283	1885	-534	-4999	3703
1905	-4419	-3930	-5147	-4077	-6440	-7887	-5802	-6828	-6063	-7802	-7595	-5334	1695	-658	-5060	3528
1906	-4433	-3941	-5149	-4095	-6438	-7884	-5806	-6859	-6090	-7800	-7620	-5401	1478	-777	-5162	3327
1907	-4397	-3931	-5146	-4050	-6439	-7867	-5805	-6852	-6067	-7789	-7605	-5435	1275	-880	-5249	3152
1908	-4404	-3912	-5145	-4055	-6435	-7869	-5799	-6830	-6058	-7803	-7590	-5495	1110	-957	-5340	2986
1909	-4426	-3916	-5136	-4060	-6416	-7877	-5795	-6847	-6056	-7807	-7589	-5536	907	-1065	-5438	2801
1910	-4484	-3949	-5139	-4124	-6434	-7894	-5819	-6875	-6112	-7796	-7619	-5615	724	-1198	-5540	2632
1911	-4421	-3932	-5141	-4088	-6428	-7877	-5822	-6898	-6118	-7799	-7669	-5689	566	-1294	-5609	2474
1912	-4372	-3901	-5129	-4052	-6417	-7874	-5809	-6857	-6058	-7788	-7668	-5756	432	-1369	-5650	2328
1913	-4364	-3904	-5124	-4026	-6408	-7861	-5805	-6845	-6051	-7767	-7653	-5828	264	-1439	-5727	2139
1914	-4388	-3912	-5148	-4055	-6422	-7860	-5805	-6839	-6066	-7769	-7642	-5868	93	-1510	-5821	1943
1915	-4424	-3936	-5153	-4080	-6429	-7865	-5806	-6865	-6073	-7759	-7667	-5902	-62	-1601	-5892	1802
1916	-4395	-3916	-5152	-4053	-6430	-7863	-5801	-6845	-6063	-7771	-7652	-5960	-206	-1674	-5953	1631
1917	-4405	-3920	-5136	-4055	-6435	-7871	-5786	-6821	-6052	-7765	-7643	-5992	-343	-1773	-6028	1479
1918	-4410	-3924	-5149	-4061	-6432	-7863	-5803	-6822	-6066	-7779	-7640	-6026	-472	-1865	-6089	1325
1919	-4446	-3954	-5155	-4100	-6437	-7862	-5812	-6856	-6081	-7772	-7634	-6053	-624	-1954	-6154	1204
1920	-4443	-3932	-5153	-4078	-6426	-7850	-5797	-6867	-6078	-7753	-7663	-6122	-753	-2024	-6223	1060
1921	-4419	-3934	-5145	-4061	-6434	-7833	-5793	-6862	-6077	-7746	-7713	-6207	-891	-2066	-6297	922
1922	-4407	-3925	-5153	-4063	-6423	-7845	-5789	-6835	-6069	-7752	-7713	-6234	-988	-2118	-6360	758
1923	-4415	-3916	-5152	-4052	-6437	-7832	-5780	-6839	-6056	-7746	-7716	-6274	-1108	-2198	-6439	597
1924	-4460	-3928	-5155	-4080	-6437	-7843	-5803	-6861	-6050	-7723	-7712	-6327	-1230	-2280	-6515	434
1925	-4406	-3917	-5161	-4046	-6412	-7829	-5805	-6866	-6034	-7715	-7708	-6357	-1318	-2354	-6564	292
1926	-4402	-3920	-5153	-4055	-6427	-7836	-5797	-6841	-6044	-7726	-7689	-6388	-1442	-2422	-6607	136
1927	-4417	-3949	-5146	-4077	-6434	-7854	-5806	-6845	-6052	-7756	-7681	-6432	-1545	-2498	-6667	-29
1928	-4448	-3956	-5161	-4125	-6446	-7856	-5818	-6870	-6072	-7742	-7705	-6485	-1649	-2579	-6764	-136
1929	-4439	-3949	-5179	-4106	-6425	-7842	-5819	-6891	-6081	-7732	-7737	-6525	-1744	-2637	-6801	-266
1930	-4415	-3938	-5162	-4067	-6428	-7848	-5801	-6887	-6050	-7728	-7750	-6575	-1838	-2668	-6865	-379
1931	-4444	-3942	-5155	-4103	-6431	-7849	-5804	-6901	-6054	-7717	-7778	-6613	-1961	-2736	-6940	-468
1932	-4426	-3928	-5155	-4105	-6435	-7828	-5807	-6901	-6054	-7716	-7812	-6671	-2050	-2782	-7020	-598
1933	-4431	-3951	-5135	-4111	-6423	-7825	-5801	-6909	-6061	-7720	-7839	-6711	-2104	-2819	-7070	-699
1934	-4389	-3911	-5140	-4061	-6413	-7800	-5785	-6885	-6037	-7735	-7860	-6760	-2186	-2870	-7123	-841
1935	-4384	-3903	-5150	-4055	-6401	-7791	-5766	-6853	-6031	-7723	-7849	-6797	-2293	-2922	-7154	-950
1936	-4403	-3924	-5151	-4069	-6411	-7809	-5768	-6839	-6046	-7733	-7826	-6831	-2374	-2985	-7219	-1090
1937	-4446	-3945	-5148	-4078	-6420	-7815	-5785	-6856	-6037	-7728	-7818	-6872	-2466	-3037	-7262	-1208
1938	-4433	-3950	-5144	-4086	-6412	-7802	-5781	-6884	-6066	-7752	-7807	-6901	-2525	-3100	-7318	-1293
1939	-4418	-3924	-5142	-4056	-6396	-7779	-5768	-6868	-6044	-7742	-7797	-6935	-2595	-3132	-7355	-1410
1940	-4408	-3926	-5152	-4059	-6405	-7778	-5766	-6858	-6035	-7726	-7815	-6967	-2654	-3170	-7393	-1519
1941	-4427	-3966	-5147	-4086	-6413	-7768	-5776	-6880	-6040	-7731	-7839	-6991	-2720	-3227	-7462	-1629
1942	-4440	-3965	-5142	-4103	-6405	-7771	-5781	-6918	-6069	-7731	-7889	-7058	-2804	-3280	-7510	-1723
1943	-4410	-3937	-5143	-4059	-6391	-7758	-5763	-6892	-6036	-7731	-7891	-7105	-2871	-3317	-7538	-1817
1944	-4398	-3919	-5143	-4036	-6386	-7739	-5739	-6855	-6024	-7707	-7883	-7136	-2927	-3362	-7563	-1922
1945	-4422	-3924	-5154	-4045	-6408	-7742	-5751	-6852	-6020	-7736	-7857	-7142	-2991	-3397	-7617	-2022
1946	-4436	-3946	-5171	-4068	-6405	-7753	-5756	-6864	-6010	-7726	-7852	-7168	-3065	-3448	-7688	-2140
1947	-4461	-3951	-5171	-4110	-6382	-7751	-5755	-6910	-6043	-7739	-7892	-7171	-3104	-3504	-7749	-2218
1948	-4445	-3918	-5158	-4067	-6393	-7738	-5755	-6892	-6020	-7752	-7928	-7210	-3164	-3537	-7787	-2336
1949	-4447	-3926	-5155	-4066	-6390	-7720	-5754	-6865	-6010	-7748	-7920	-7247	-3227	-3569	-7843	-2458
1950	-4441	-3930	-5154	-4077	-6399	-7732	-5755	-6858	-6030	-7732	-7933	-7254	-3294	-3597	-7876	-2590
1951	-4472	-3982	-5144	-4120	-6403	-7744	-5774	-6892	-6045	-7745	-7944	-7295	-3341	-3636	-7929	-2686
1952	-4447	-3951	-5141	-4106	-6378	-7703	-5761	-6919	-6066	-7761	-7994	-7356	-3383	-3674	-7963	-2728
1953	-4403	-3932	-5131	-4071	-6364	-7692	-5739	-6884	-6032	-7755	-8008	-7401	-3421	-3689	-8003	-2775
1954	-4398	-3933	-5148	-4048	-6381	-7687	-5737	-6852	-6011	-7747	-7986	-7411	-3443	-3698	-8034	-2896
1955	-4405	-3943	-5146	-4066	-6379	-7690	-5736	-6845	-6026	-7757	-7978	-7436	-3487	-3725	-8073	-2973
1956	-4451	-3968	-5144	-4113	-6385	-7685	-5750	-6869	-6053	-7766	-8000	-7456	-3544	-3761	-8144	-3056
1957	-4417	-3940	-5144	-4074	-6368	-7662	-5731	-6871	-6041	-7786	-8035	-7482	-3581	-3813	-8179	-3132
1958	-4421	-3937	-5142	-4066	-6364	-7667	-5724	-6848	-6032	-7785	-8008	-7507	-3612	-3829	-8221	-3194
1959	-4433	-3941	-5147	-4087	-6375	-7683	-5740	-6859	-6047	-7785	-7979	-7506	-3648	-3871	-8261	-3281
1960	-4450	-3957	-5148	-4100	-6379	-7691	-5745	-6860	-6076	-7794	-7992	-7517	-3681	-3919	-8317	-3414
1961	-4455	-3962	-5156	-4107	-6367	-7674	-5734	-6893	-6084	-7783	-8011	-7560	-3714	-3947	-8354	-3498
1962	-4391	-3936	-5158	-4081	-6364	-7663	-5735	-6876	-6073	-7798	-8024	-7574	-3734	-3965	-8383	-3554
1963	-4369	-3945	-5150	-4063	-6364	-7652	-5732	-6841	-6047	-7821	-8044	-7591	-3755	-3998	-8423	-3634
1964	-4359	-3933	-5152	-4073	-6382	-7656	-5723	-6841	-6036	-7827	-8045	-7594	-3793	-4008	-8459	-3710
1965	-4424	-3964	-5164	-4098	-6369	-7669	-5726	-6879	-6041	-7834	-8031	-7605	-3835	-4033	-8553	-3786
1966	-4430	-3934	-5174	-4069	-6367	-7654	-5721	-6861	-6048	-7860	-8027	-7617	-3854	-4058	-8580	-3873
1967	-4441	-3927	-5166	-4065	-6380	-7662	-5715	-6836	-6052	-7855	-8029	-7632	-3869	-4080	-8631	-3947
1968	-4459	-3931	-5161	-4085	-6382	-7667	-5713	-6841	-6054	-7854	-8037	-7647	-3898	-4092	-8689	-4044
1969	-4472	-3954	-5152	-4115	-6381	-7673	-5725	-6854	-6081	-7850	-8049	-7663	-3943	-4123	-8708	-4135
1970	-4486	-3960	-5163	-4111	-6361	-7652	-5734	-6885	-6097	-7858	-8102	-7671	-3973	-4152	-8736	-4193
1971	-4472	-3960	-5158	-4100	-6361	-7645	-5713	-6865	-6095	-7849	-8123	-7701	-3973	-4183	-8748	-4279
1972	-4469	-3955	-5172	-4105	-6363	-7643	-5713	-6874	-6084	-7876	-8151	-7723	-3989	-4211	-8789	-4341
1973	-4448	-3949	-5167	-4089	-6359	-7639	-5717	-6860	-6097	-7879	-8161	-7741	-4024	-4220	-8825	-4397
1974	-4458	-3972	-5169	-4109	-6353	-7652	-5712	-6859	-6101	-7893	-8174	-7777	-4045	-4223	-8872	-4466
1975	-4428	-3938	-5155	-4079	-6347	-7646	-5710	-6834	-6104	-7907	-8177	-7799	-4039	-4245	-8870	-4532
1976	-4428	-3934	-5155	-4077	-6354	-7652	-5701	-6804	-6090	-7921	-8162	-7809	-4079	-4252	-8893	-4580
1977	-4436	-3938	-5183	-4075	-6365	-7653	-5702	-6815	-6087	-7900	-8130	-7816	-4113	-4307	-8907	-4633
1978	-4458	-3944	-5165	-4098	-6380	-7657	-5702	-6832	-6109	-7944	-8149	-7822	-4135	-4341	-8949	-4687
1979	-4461	-3959	-5166	-4108	-6378	-7661	-5694	-6851	-6131	-7979	-8208	-7840	-4166	-4357	-8985	-4733
1980	-4424	-3941	-5171	-4081	-6389	-7646	-5700	-6832	-6105	-7966	-8221	-7880	-4181	-4373	-9008	-4804
1981	-4431	-3942	-5158	-4083	-6387	-7659	-5695	-6812	-6108	-7947	-8194	-7856	-4188	-4389	-9038	-4885
1982	-4454	-3959	-5179	-4098	-6389	-7660	-5692	-6829	-6128	-7974	-8202	-7870	-4236	-4393	-9057	-4929
1983	-4471	-3964	-5170	-4113	-6380	-7670	-5688	-6849	-6154	-7976	-8217	-7902	-4248	-4401	-9080	-4993
1984	-4435	-3943	-5151	-4083	-6373	-7668	-5689	-6849	-6134	-8015	-8229	-7929	-4259	-4409	-9103	-5075
1985	-4420	-3926	-5150	-4071	-6382	-7681	-5697	-6814	-6122	-7998	-8218	-7944	-4281	-4417	-9135	-5138
1986	-4432	-3958	-5179	-4078	-6391	-7694	-5697	-6792	-6127	-8010	-8219	-7948	-4314	-4430	-9172	-5211
1987	-4454	-3956	-5177	-4085	-6402	-7710	-5699	-6792	-6152	-8027	-8236	-7928	-4324	-4455	-9242	-5282
1988	-4478	-3983	-5172	-4125	-6402	-7717	-5703	-6848	-6163	-8027	-8275	-7978	-4346	-4505	-9286	-5359
1989	-4459	-3958	-5159	-4090	-6382	-7708	-5694	-6831	-6142	-8044	-8270	-7983	-4347	-4503	-9311	-5415
1990	-4459	-3955	-5161	-4100	-6407	-7725	-5694	-6817	-6153	-8043	-8275	-7993	-4372	-4529	-9334	-5493
1991	-4486	-3969	-5174	-4117	-6411	-7733	-5702	-6833	-6162	-8044	-8303	-8011	-4400	-4559	-9359	-5564
1992	-4500	-3985	-5173	-4152	-6398	-7749	-5718	-6876	-6182	-8048	-8364	-8030	-4424	-4595	-9394	-5614
1993	-4454	-3958	-5168	-4113	-6390	-7717	-5700	-6874	-6164	-8053	-8379	-8065	-4450	-4621	-9434	-5662
1994	-4403	-3922	-5169	-4064	-6384	-7695	-5693	-6811	-6139	-8076	-8368	-8092	-4437	-4629	-9415	-5722
1995	-4408	-3926	-5170	-4065	-6378	-7713	-5683	-6784	-6138	-8088	-8349	-8109	-4464	-4649	-9421	-5745
1996	-4424	-3936	-5179	-4098	-6389	-7739	-5691	-6811	-6136	-8096	-8321	-8121	-4469	-4645	-9428	-5835
1997	-4458	-3968	-5179	-4132	-6407	-7767	-5719	-6848	-6163	-8104	-8336	-8126	-4490	-4670	-9461	-5900
1998	-4423	-3949	-5166	-4107	-6400	-7768	-5718	-6839	-6174	-8105	-8377	-8134	-4516	-4683	-9473	-5944
[truncated: 6,760 more rows]
