# Supplementary material for: Metabolic profiling in Caenorhabditis elegans provides an unbiased approach to investigations of dosage dependent lead toxicity
Source: Metabolomics. 2012 Jun 4;9(1):189–201. doi: 10.1007/s11306-012-0438-0 (PMC3548106; doi:10.1007/s11306-012-0438-0)
Supplement: Supplementary file 7 — Supplementary material 7 (TXT 869 kb) [file 11306_2012_438_MOESM7_ESM.txt]

Table S5: 2D matrix of sample 1L2A, generated from the raw chromatogram 1L2A
0	1548	1574	1932	1520	2970	4857	2901	3579	2948	4986	2823	3187	2760	119	-10438	-28234
1	965	1144	1950	826	2641	4525	2698	3321	2655	4855	2789	3190	2651	23	-10281	-27915
2	1213	1248	2043	1069	2609	4428	2665	3076	2571	4723	2574	3042	2594	-9	-10273	-27542
3	1468	1396	2101	1248	2656	4447	2693	3105	2598	4647	2506	2945	2553	-6	-10142	-27134
4	1591	1463	2107	1292	2670	4440	2693	3161	2601	4522	2486	2880	2523	6	-10012	-26734
5	1599	1476	2083	1267	2664	4397	2680	3160	2559	4445	2489	2833	2488	-1	-9856	-26310
6	1576	1450	2054	1217	2636	4327	2649	3123	2525	4359	2442	2777	2449	-17	-9763	-25937
7	1610	1452	2008	1223	2640	4273	2618	3073	2498	4240	2417	2718	2421	-28	-9648	-25528
8	1570	1418	1950	1171	2594	4191	2567	3058	2465	4144	2401	2677	2362	-59	-9515	-25138
9	1501	1342	1916	1110	2555	4139	2522	3020	2410	4022	2382	2640	2316	-79	-9408	-24802
10	1458	1311	1880	1071	2506	4056	2461	2930	2342	3929	2342	2577	2272	9	-9292	-24406
11	1425	1287	1850	1037	2455	3916	2428	2826	2304	3848	2267	2509	2225	-26	-9193	-24003
12	1453	1301	1819	1095	2458	3871	2414	2776	2277	3763	2232	2444	2176	-86	-9072	-23649
13	1429	1275	1786	1088	2433	3863	2380	2766	2248	3681	2220	2401	2137	-116	-8955	-23300
14	1391	1245	1764	1059	2380	3789	2340	2725	2196	3600	2162	2381	2093	-160	-8827	-22934
15	1363	1216	1730	985	2349	3733	2299	2653	2149	3500	2128	2322	2057	-188	-8734	-22574
16	1353	1204	1718	980	2330	3671	2259	2581	2098	3393	2092	2268	2010	-193	-8633	-22199
17	1363	1192	1677	1007	2302	3599	2223	2558	2091	3311	2077	2245	1975	-199	-8522	-21854
18	1310	1139	1635	980	2245	3511	2163	2531	2043	3218	2065	2205	1928	-208	-8381	-21491
19	1252	1083	1587	885	2181	3436	2111	2464	1987	3142	2018	2171	1905	-231	-8276	-21160
20	1219	1047	1569	861	2154	3362	2075	2387	1939	3056	1948	2116	1848	-258	-8194	-20827
21	1215	1026	1547	871	2092	3298	2039	2316	1901	2984	1894	2048	1805	-265	-8080	-20454
22	1222	1033	1511	917	2069	3258	1992	2280	1899	2929	1864	1995	1760	-278	-7964	-20070
23	1192	1040	1466	898	2025	3147	1951	2255	1876	2839	1863	1951	1720	-298	-7844	-19717
24	1122	1033	1420	853	1992	3070	1910	2207	1835	2775	1841	1919	1684	-306	-7736	-19397
25	1064	1000	1426	820	1941	2995	1863	2106	1770	2699	1777	1872	1629	-338	-7629	-19044
26	1063	989	1483	829	1904	2915	1845	2078	1743	2635	1734	1822	1581	-344	-7523	-18699
27	1027	962	1573	800	1860	2860	1808	2053	1697	2568	1679	1794	1551	-357	-7417	-18378
28	1006	941	1529	781	1811	2819	1746	2000	1668	2506	1618	1757	1507	-372	-7312	-18064
29	955	907	1452	729	1746	2693	1702	1937	1613	2454	1575	1725	1449	-415	-7198	-17729
30	914	851	1394	697	1717	2620	1636	1831	1566	2376	1530	1680	1432	-435	-7118	-17394
31	908	851	1315	710	1686	2574	1606	1809	1540	2304	1514	1637	1398	-453	-7040	-17104
32	889	809	1261	676	1631	2516	1568	1785	1486	2248	1515	1589	1348	-465	-6939	-16791
33	861	778	1211	628	1573	2431	1529	1711	1427	2200	1466	1529	1288	-485	-6856	-16465
34	877	764	1186	626	1541	2396	1502	1657	1407	2117	1449	1495	1256	-503	-6785	-16163
35	878	769	1159	643	1528	2292	1466	1618	1388	2060	1414	1460	1213	-524	-6696	-15812
36	859	760	1123	670	1508	2307	1433	1604	1375	2010	1397	1432	1163	-536	-6610	-15477
37	806	724	1084	635	1468	2297	1398	1583	1333	1967	1365	1385	1124	-479	-6512	-15134
38	778	708	1043	624	1442	2222	1364	1528	1286	1913	1336	1336	1088	-433	-6399	-14855
39	737	665	1023	597	1385	2168	1318	1459	1222	1859	1284	1305	1031	-516	-6283	-14459
40	760	679	988	614	1356	2137	1298	1406	1186	1786	1229	1247	1010	-580	-6195	-14064
41	725	664	955	616	1326	2083	1266	1409	1171	1713	1226	1200	973	-601	-6080	-13749
42	671	620	947	573	1283	2024	1221	1384	1122	1701	1201	1156	923	-621	-5986	-13452
43	612	589	938	513	1226	1930	1184	1294	1078	1668	1159	1134	879	-625	-5897	-13152
44	565	551	913	474	1175	1852	1111	1217	1035	1597	1104	1113	831	-646	-5795	-12878
45	601	566	843	486	1158	1829	1085	1164	1023	1521	1054	1079	800	-668	-5683	-12578
46	597	550	788	462	1108	1782	1046	1120	984	1459	998	1040	765	-680	-5571	-12271
47	588	577	774	416	1075	1745	1034	1088	952	1398	960	981	731	-679	-5478	-11963
48	579	584	775	426	1050	1662	1004	1058	934	1338	938	924	689	-663	-5367	-11673
49	529	560	765	408	996	1583	980	1012	899	1299	903	888	646	-685	-5300	-11384
50	529	547	708	406	985	1553	955	981	875	1229	854	868	611	-681	-5203	-11064
51	486	520	647	410	946	1480	919	975	846	1168	835	828	581	-685	-5114	-10754
52	440	494	631	382	884	1376	881	958	804	1101	814	773	544	-704	-5034	-10493
53	402	463	620	355	857	1304	831	887	766	1047	786	738	484	-740	-4943	-10218
54	393	459	637	354	824	1275	795	813	721	1022	718	695	464	-752	-4858	-9901
55	427	476	630	387	813	1261	779	805	713	983	686	666	416	-747	-4753	-9619
56	380	431	602	350	776	1269	743	805	681	941	682	644	383	-764	-4683	-9385
57	325	388	555	285	715	1249	700	760	614	870	664	604	368	-791	-4552	-9112
58	285	362	524	242	673	1166	651	688	623	783	618	567	333	-806	-4457	-8822
59	284	354	506	231	616	1149	621	608	774	777	560	535	302	-826	-4374	-8558
60	284	354	506	231	616	1149	621	608	774	777	560	535	302	-826	-4374	-8558
61	284	354	506	231	616	1149	621	608	774	777	560	535	302	-826	-4374	-8558
62	284	354	506	231	616	1149	621	608	774	777	560	535	302	-826	-4374	-8558
63	284	354	506	231	616	1149	621	608	774	777	560	535	302	-826	-4374	-8558
64	284	354	506	231	616	1149	621	608	774	777	560	535	302	-826	-4374	-8558
65	284	354	506	231	616	1149	621	608	774	777	560	535	302	-826	-4374	-8558
66	284	354	506	231	616	1149	621	608	774	777	560	535	302	-826	-4374	-8558
67	284	354	506	231	616	1149	621	608	774	777	560	535	302	-826	-4374	-8558
68	284	354	506	231	616	1149	621	608	774	777	560	535	302	-826	-4374	-8558
69	284	354	506	231	616	1149	621	608	774	777	560	535	302	-826	-4374	-8558
70	284	354	506	231	616	1149	621	608	774	777	560	535	302	-826	-4374	-8558
71	284	354	506	231	616	1149	621	608	774	777	560	535	302	-826	-4374	-8558
72	284	354	506	231	616	1149	621	608	774	777	560	535	302	-826	-4374	-8558
73	284	354	506	231	616	1149	621	608	774	777	560	535	302	-826	-4374	-8558
74	284	354	506	231	616	1149	621	608	774	777	560	535	302	-826	-4374	-8558
75	284	354	506	231	616	1149	621	608	774	777	560	535	302	-826	-4374	-8558
76	284	354	506	231	616	1149	621	608	774	777	560	535	302	-826	-4374	-8558
77	284	354	506	231	616	1149	621	608	774	777	560	535	302	-826	-4374	-8558
78	284	354	506	231	616	1149	621	608	774	777	560	535	302	-826	-4374	-8558
79	284	354	506	231	616	1149	621	608	774	777	560	535	302	-826	-4374	-8558
80	284	354	506	231	616	1149	621	608	774	777	560	535	302	-826	-4374	-8558
81	284	354	506	231	616	1149	621	608	774	777	560	535	302	-826	-4374	-8558
82	284	354	506	231	616	1149	621	608	774	777	560	535	302	-826	-4374	-8558
83	284	354	506	231	616	1149	621	608	774	777	560	535	302	-826	-4374	-8558
84	284	354	506	231	616	1149	621	608	774	777	560	535	302	-826	-4374	-8558
85	284	354	506	231	616	1149	621	608	774	777	560	535	302	-826	-4374	-8558
86	284	354	506	231	616	1149	621	608	774	777	560	535	302	-826	-4374	-8558
87	284	354	506	231	616	1149	621	608	774	777	560	535	302	-826	-4374	-8558
88	14	-35	-151	-107	-211	-358	-193	-302	-248	-240	-270	-263	-247	37	718	1865
89	-8	-55	-138	-113	-237	-364	-216	-312	-282	-223	-309	-285	-273	47	822	2079
90	-18	-65	-171	-135	-286	-386	-249	-332	-316	-188	-349	-342	-318	59	908	2256
91	-37	-79	-185	-161	-324	-435	-282	-383	-334	-199	-408	-372	-330	65	990	2489
92	-42	-76	-143	-133	-333	-474	-308	-434	-353	-202	-474	-399	-370	68	1075	2727
93	-77	-74	-152	-134	-350	-494	-327	-416	-387	-209	-477	-419	-393	75	1169	2932
94	-152	-85	-245	-173	-384	-554	-368	-450	-418	-204	-507	-479	-424	56	1270	3125
95	-194	-116	-234	-180	-409	-654	-390	-494	-460	-190	-537	-519	-456	37	1367	3333
96	-235	-125	-171	-214	-442	-749	-410	-541	-488	-183	-599	-559	-487	37	1470	3534
97	-231	-94	-156	-204	-448	-730	-424	-564	-491	-198	-636	-580	-509	43	1552	3711
98	-234	-123	-210	-194	-462	-732	-478	-539	-504	-215	-655	-611	-528	51	1653	3922
99	-270	-153	-276	-230	-516	-798	-495	-559	-537	-231	-672	-646	-578	60	1752	4117
100	-319	-169	-326	-321	-559	-828	-528	-610	-564	-254	-702	-690	-605	56	1831	4293
101	-362	-202	-338	-368	-591	-874	-553	-670	-611	-290	-756	-700	-629	71	1908	4475
102	-336	-195	-360	-405	-611	-922	-588	-703	-627	-345	-812	-735	-646	67	2001	3624
103	-351	-200	-355	-390	-659	-952	-591	-700	-663	-382	-857	-780	-667	59	2057	2594
104	-395	-233	-354	-382	-686	-984	-610	-734	-691	-421	-885	-818	-695	76	2176	3588
105	-445	-251	-359	-380	-722	-1047	-644	-817	-733	-443	-920	-856	-713	87	2279	4497
106	-469	-267	-368	-401	-766	-1147	-683	-883	-780	-498	-977	-881	-755	111	2357	5195
107	-419	-254	-359	-393	-768	-1177	-708	-923	-808	-586	-1035	-902	-779	136	2463	5627
108	-404	-255	-346	-404	-787	-1166	-720	-893	-824	-624	-1062	-932	-801	158	2551	5875
109	-444	-278	-266	-419	-827	-1182	-752	-917	-842	-632	-1078	-971	-826	165	2640	6113
110	-485	-316	-138	-430	-852	-1242	-781	-949	-878	-673	-1111	-1014	-860	163	2736	6255
111	-528	-324	349	-471	-893	-1300	-834	-1017	-928	-711	-1187	-1063	-885	165	2833	6427
112	-513	-302	495	-460	-894	-1307	-844	-1073	-936	-735	-1224	-1092	-900	182	2905	6573
113	-509	-306	439	-446	-913	-1315	-851	-1063	-954	-792	-1260	-1116	-906	327	3006	6772
114	-585	-324	301	-483	-960	-1363	-873	-1070	-976	-845	-1278	-1159	-921	246	3051	6954
115	-616	-367	177	-513	-992	-1404	-898	-1118	-1025	-908	-1306	-1186	-956	208	3094	7099
116	-654	-401	96	-561	-1049	-1480	-926	-1210	-1079	-980	-1349	-1234	-989	218	3158	7257
117	-609	-399	5	-529	-1039	-1498	-952	-1301	-1114	-1023	-1408	-1287	-985	225	3229	7402
118	-568	-420	-126	-522	-1052	-1535	-970	-1275	-1120	-1056	-1444	-1313	-1010	234	3352	7575
119	-600	-461	-209	-559	-1112	-1574	-1003	-1293	-1141	-1109	-1454	-1335	-1050	243	3457	7722
120	-638	-485	-291	-587	-1148	-1597	-1020	-1282	-1164	-1135	-1496	-1386	-1084	251	3551	7886
121	-695	-513	-359	-618	-1182	-1638	-1056	-1347	-1200	-1189	-1588	-1443	-1102	255	3649	8035
122	-624	-508	-422	-603	-1174	-1632	-1071	-1394	-1217	-1233	-1664	-1476	-1121	288	3739	8176
123	-482	-522	-478	-591	-1182	-1655	-1076	-1363	-1220	-1273	-1684	-1491	-1136	320	3840	8323
124	-712	-517	-578	-614	-1215	-1683	-1096	-1368	-1241	-1335	-1695	-1522	-1124	346	3944	8468
125	-783	-524	-662	-648	-1265	-1745	-1129	-1399	-1269	-1383	-1720	-1559	-1117	387	4032	8639
126	-801	-567	-717	-712	-1308	-1776	-1161	-1474	-1320	-1431	-1750	-1607	-1120	401	4148	8786
127	-752	-568	-730	-708	-1298	-1795	-1180	-1547	-1334	-1477	-1815	-1672	-1158	425	4265	8983
128	-728	-585	-785	-655	-1297	-1782	-1168	-1524	-1328	-1536	-1848	-1711	-1177	451	4364	9150
129	-744	-621	-825	-669	-1332	-1810	-1203	-1510	-1347	-1543	-1873	-1746	-1204	487	4470	8696
130	-767	-647	-840	-680	-1363	-1827	-1213	-1536	-1371	-1553	-1913	-1763	-1228	513	4557	8144
131	-820	-676	-880	-712	-1399	-1897	-1234	-1610	-1403	-1604	-1967	-1793	-1222	542	4669	8834
132	-796	-675	-923	-692	-1400	-1941	-1238	-1662	-1431	-1661	-2023	-1850	-1255	554	4799	9468
133	-755	-668	-956	-666	-1392	-1958	-1249	-1645	-1428	-1664	-2056	-1887	-1274	589	4909	9834
134	-785	-680	-994	-673	-1369	-1968	-1277	-1619	-1455	-1724	-2085	-1910	-1279	633	5015	10129
135	-816	-712	-1048	-743	-1373	-1995	-1317	-1641	-1490	-1782	-2108	-1948	-1305	655	5110	10361
136	-855	-741	-1099	-788	-1418	-2036	-1331	-1678	-1524	-1831	-2166	-1993	-1327	705	5203	10561
137	-828	-734	-1123	-752	-1411	-2027	-1327	-1732	-1532	-1858	-2213	-2015	-1320	745	5316	10732
138	-794	-717	-1143	-699	-1412	-2002	-1331	-1697	-1515	-1873	-2220	-2037	-1326	782	5424	10923
139	-837	-733	-1178	-717	-1449	-2000	-1360	-1684	-1530	-1919	-2258	-2065	-1327	823	5545	11081
140	-855	-711	-1207	-741	-1464	-2026	-1378	-1723	-1560	-1964	-2305	-2096	-1340	838	5684	11233
141	-884	-751	-1231	-769	-1499	-2098	-1397	-1756	-1587	-2004	-2343	-2127	-1344	884	5833	11429
142	-882	-778	-1282	-776	-1507	-2131	-1417	-1842	-1609	-2045	-2408	-2163	-1351	914	5951	11653
143	-845	-764	-1331	-761	-1486	-2153	-1415	-1798	-1598	-2080	-2439	-2177	-1365	966	6081	11842
144	-847	-774	-1329	-776	-1500	-2133	-1420	-1799	-1631	-2120	-2446	-2207	-1353	1007	6188	12032
145	-875	-794	-1361	-811	-1536	-2110	-1420	-1806	-1653	-2124	-2477	-2236	-1369	1066	6298	12209
146	-917	-835	-1411	-858	-1569	-2145	-1448	-1852	-1679	-2143	-2499	-2281	-1388	1099	6402	12402
147	-898	-836	-1397	-839	-1563	-2139	-1461	-1896	-1712	-2194	-2557	-2283	-1390	1134	6496	12609
148	-865	-815	-1412	-783	-1541	-2126	-1464	-1858	-1716	-2219	-2577	-2304	-1373	1194	6627	12815
149	-856	-821	-1446	-798	-1570	-2141	-1479	-1827	-1707	-2263	-2592	-2349	-1385	1245	6757	13011
150	-866	-859	-1479	-833	-1586	-2129	-1492	-1857	-1719	-2316	-2606	-2377	-1384	1282	6876	13195
151	-950	-868	-1497	-847	-1606	-2147	-1514	-1896	-1742	-2322	-2643	-2402	-1390	1307	6985	13373
152	-960	-896	-1535	-897	-1618	-2165	-1528	-1988	-1752	-2336	-2673	-2425	-1409	1351	7105	13589
153	-905	-890	-1571	-854	-1621	-2202	-1520	-1935	-1738	-2373	-2700	-2440	-1393	1413	7269	13817
154	-941	-886	-1578	-854	-1639	-2207	-1544	-1904	-1765	-2394	-2698	-2458	-1391	1465	7392	14016
155	-957	-919	-1606	-895	-1658	-2214	-1563	-1915	-1794	-2421	-2723	-2483	-1408	1495	7498	14196
156	-991	-943	-1628	-936	-1715	-2224	-1578	-1956	-1810	-2442	-2761	-2487	-1413	1547	7584	14373
157	-1001	-962	-1638	-958	-1729	-2243	-1591	-2027	-1833	-2449	-2834	-2531	-1409	1591	7708	14588
158	-951	-944	-1632	-934	-1713	-2224	-1581	-1988	-1829	-2470	-2848	-2551	-1407	1638	7833	14780
159	-968	-963	-1647	-935	-1714	-2245	-1593	-1955	-1824	-2498	-2846	-2571	-1407	1694	7979	14961
160	-1002	-985	-1675	-931	-1729	-2294	-1609	-1976	-1852	-2533	-2876	-2581	-1412	1727	8124	15177
161	-1033	-1008	-1691	-952	-1764	-2338	-1628	-2021	-1879	-2568	-2903	-2593	-1413	1767	8270	15358
162	-1044	-1035	-1732	-960	-1775	-2350	-1646	-2076	-1903	-2595	-2941	-2620	-1399	1807	8351	15563
163	-1002	-1021	-1762	-911	-1750	-2334	-1631	-2042	-1889	-2609	-2986	-2644	-1390	1869	8469	15773
164	-1028	-1039	-1782	-913	-1763	-2327	-1647	-2011	-1907	-2633	-2975	-2661	-1387	1908	8592	15984
165	-1063	-1048	-1818	-943	-1797	-2351	-1665	-2027	-1923	-2653	-2976	-2667	-1391	1932	8691	16167
166	-1101	-1081	-1840	-973	-1814	-2385	-1675	-2063	-1916	-2658	-2978	-2693	-1382	1951	8811	16372
167	-1118	-1094	-1845	-1007	-1834	-2399	-1687	-2129	-1947	-2679	-3024	-2725	-1375	1992	8936	16444
168	-1071	-1076	-1834	-959	-1814	-2406	-1685	-2091	-1953	-2702	-3045	-2731	-1374	2057	9030	16515
169	-1072	-1079	-1827	-958	-1836	-2406	-1692	-2076	-1961	-2715	-3054	-2748	-1350	2102	9121	16690
170	-1109	-1099	-1798	-986	-1871	-2440	-1697	-2080	-1999	-2723	-3059	-2740	-1339	2161	9205	16848
171	-1151	-1128	-1771	-1028	-1899	-2478	-1734	-2128	-2001	-2748	-3038	-2749	-1339	2215	9306	17034
172	-1160	-1148	-1754	-1073	-1919	-2488	-1752	-2193	-2018	-2772	-3060	-2763	-1346	2235	9402	17233
173	-1145	-1125	-1770	-1026	-1906	-2474	-1735	-2153	-2003	-2788	-3065	-2775	-1352	2273	9497	17448
174	-1203	-1127	-1765	-1012	-1924	-2475	-1745	-2143	-1980	-2787	-3081	-2788	-1345	2313	9611	17641
175	-1260	-1180	-1776	-1044	-1939	-2512	-1765	-2166	-2009	-2822	-3080	-2786	-1355	2342	9716	17815
176	-1305	-1205	-1790	-1065	-1965	-2547	-1783	-2173	-2041	-2845	-3095	-2813	-1350	2387	9807	17955
177	-1335	-1215	-1797	-1116	-1983	-2569	-1809	-2237	-2061	-2895	-3128	-2835	-1343	2426	9914	18140
178	-1246	-1190	-1781	-1050	-1966	-2547	-1803	-2215	-2044	-2916	-3151	-2849	-1369	2481	10040	18360
179	-1253	-1206	-1783	-1064	-1980	-2576	-1819	-2205	-2052	-2939	-3156	-2841	-1364	2523	10170	18539
180	-1255	-1246	-1788	-1096	-1998	-2587	-1819	-2222	-2058	-2933	-3174	-2855	-1346	2550	10275	18695
181	-1257	-1273	-1790	-1119	-2019	-2610	-1830	-2236	-2073	-2929	-3186	-2866	-1331	2572	10391	18881
182	-1252	-1288	-1805	-1157	-2030	-2674	-1856	-2305	-2109	-2971	-3226	-2896	-1322	2612	10497	19085
183	-1183	-1244	-1810	-1094	-2018	-2700	-1855	-2288	-2112	-2989	-3234	-2897	-1330	2658	10590	19255
184	-1179	-1258	-1824	-1067	-2025	-2680	-1851	-2257	-2121	-2999	-3234	-2905	-1325	2687	10711	19464
185	-1207	-1280	-1859	-1082	-2045	-2668	-1855	-2245	-2121	-3011	-3226	-2898	-1320	2730	10801	19661
186	-1234	-1314	-1855	-1123	-2062	-2678	-1877	-2254	-2120	-3010	-3224	-2892	-1308	2774	10901	19836
187	-1258	-1344	-1875	-1169	-2093	-2690	-1899	-2320	-2140	-3047	-3263	-2911	-1292	2799	10984	20005
188	-1204	-1319	-1883	-1120	-2072	-2674	-1881	-2310	-2132	-3064	-3260	-2913	-1284	2852	11090	20200
189	-1208	-1331	-1903	-1115	-2085	-2690	-1882	-2267	-2132	-3075	-3229	-2908	-1281	2910	11168	20354
190	-1243	-1362	-2480	-1135	-2098	-2721	-1899	-2283	-2143	-3121	-3228	-2908	-1286	2943	11229	20510
191	-1283	-1400	-3152	-1149	-2141	-2752	-1924	-2305	-2159	-3128	-3234	-2931	-1301	2948	11289	20675
192	-1322	-1432	-3226	-1204	-2168	-2775	-1941	-2383	-2187	-3153	-3249	-2960	-1283	2972	11364	20838
193	-1248	-1406	-3067	-1161	-2144	-2777	-1944	-2361	-2190	-3170	-3245	-2954	-1279	3017	11448	21035
194	-1251	-1405	-2923	-1144	-2160	-2780	-1934	-2345	-2180	-3174	-3254	-2940	-1277	3069	11518	21168
195	-1277	-1411	-2803	-1154	-2189	-2791	-1929	-2355	-2193	-3150	-3256	-2959	-1269	3102	11562	21334
196	-1308	-1440	-2698	-1184	-2208	-2806	-1952	-2372	-2231	-3175	-3246	-2940	-1269	3133	11615	21493
197	-1354	-1472	-2593	-1256	-2246	-2833	-1977	-2441	-2246	-3202	-3275	-2953	-1265	3154	11654	21639
198	-1293	-1454	-2539	-1211	-2230	-2806	-1975	-2431	-2220	-3234	-3294	-2935	-1252	3196	11768	21798
199	-1297	-1447	-2517	-1172	-2236	-2805	-1983	-2405	-2230	-3229	-3333	-2956	-1248	3225	11885	21953
200	-1339	-1456	-2154	-1206	-2241	-2821	-2004	-2424	-2251	-3245	-3369	-2964	-1249	3250	11971	22089
201	-1365	-1483	-2364	-1228	-2259	-2859	-2019	-2430	-2248	-3265	-3352	-2967	-1249	3276	12057	22225
202	-1416	-1524	-2398	-1298	-2309	-2889	-2035	-2477	-2289	-3290	-3391	-2987	-1256	3295	12158	22398
203	-1357	-1478	-2391	-1236	-2296	-2895	-2028	-2463	-2267	-3308	-3388	-2983	-1240	3359	12260	22561
204	-1337	-1477	-2378	-1212	-2304	-2912	-2031	-2438	-2257	-3328	-3352	-2985	-1236	3396	12333	22704
205	-1385	-1496	-2331	-1244	-2329	-2925	-2047	-2448	-2274	-3326	-3314	-3004	-1240	3412	12412	22842
206	-1406	-1504	-2224	-1270	-2347	-2952	-2062	-2480	-2286	-3338	-3324	-2998	-1232	3426	12483	22989
207	-1448	-1538	-1796	-1327	-2372	-2985	-2074	-2537	-2323	-3354	-3378	-3009	-1210	3435	12551	23156
208	-1382	-1511	-1663	-1276	-2352	-2960	-2075	-2507	-2307	-3380	-3402	-2998	-1226	3484	12649	23278
209	-1381	-1503	-1653	-1262	-2355	-2960	-2062	-2480	-2308	-3366	-3362	-2975	-1217	3523	12735	23420
210	-1413	-1534	-1709	-1282	-2369	-2993	-2065	-2472	-2325	-3391	-3349	-3004	-1224	3544	12789	23547
211	-1439	-1527	-1771	-1309	-2379	-3017	-2080	-2502	-2333	-3410	-3351	-3020	-1220	3580	12838	23687
212	-1490	-1550	-1823	-1360	-2406	-3057	-2103	-2564	-2368	-3442	-3386	-3014	-1220	3599	12888	23826
213	-1423	-1515	-1857	-1307	-2379	-3033	-2098	-2567	-2360	-3429	-3400	-3031	-1205	3626	12978	23995
214	-1412	-1527	-1910	-1272	-2389	-3038	-2097	-2519	-2339	-3425	-3370	-3033	-1204	3668	13034	24154
215	-1443	-1564	-1997	-1302	-2407	-3044	-2100	-2529	-2335	-3432	-3342	-3025	-1195	3714	13079	24278
216	-1459	-1573	-2021	-1315	-2421	-3061	-2103	-2537	-2346	-3460	-3360	-3025	-1187	3718	13117	24403
217	-1510	-1603	-2042	-1377	-2442	-3080	-2124	-2589	-2376	-3492	-3403	-3021	-1201	3728	13177	24569
218	-1461	-1568	-2066	-1319	-2424	-3079	-2125	-2584	-2393	-3499	-3422	-3057	-1184	3763	13277	24746
219	-1446	-1565	-2073	-1298	-2432	-3076	-2127	-2551	-2399	-3497	-3406	-3065	-1188	3775	13356	24857
220	-1464	-1587	-2097	-1327	-2437	-3085	-2126	-2548	-2418	-3498	-3387	-3055	-1176	3796	13436	24996
221	-1477	-1602	-2128	-1340	-2457	-3091	-2135	-2574	-2415	-3490	-3406	-3059	-1180	3834	13488	25120
222	-1535	-1630	-2152	-1404	-2472	-3120	-2159	-2609	-2426	-3511	-3453	-3063	-1180	3866	13542	25243
223	-1492	-1614	-2169	-1364	-2444	-3115	-2146	-2621	-2375	-3520	-3463	-3061	-1164	3893	13612	25401
224	-1487	-1596	-2191	-1337	-2448	-3139	-2152	-2590	-2375	-3525	-3441	-3052	-1163	3930	13689	25536
225	-1510	-1619	-2195	-1348	-2485	-3145	-2155	-2584	-2403	-3541	-3415	-3040	-1158	3963	13744	25647
226	-1519	-1623	-2215	-1363	-2498	-3145	-2168	-2597	-2410	-3555	-3402	-3040	-1146	3975	13793	25760
227	-1581	-1677	-2249	-1427	-2526	-3186	-2188	-2665	-2444	-3551	-3428	-3050	-1156	4002	13831	25910
228	-1506	-1656	-2271	-1375	-2500	-3164	-2176	-2659	-2428	-3561	-3469	-3044	-1134	4023	13888	26047
229	-1503	-1642	-2294	-1352	-2508	-3179	-2177	-2607	-2424	-3558	-3461	-3036	-1119	4062	13966	26167
230	-1522	-1649	-2315	-1366	-2523	-3209	-2179	-2594	-2449	-3551	-3437	-3042	-1099	4091	14025	26271
231	-1554	-1669	-2332	-1388	-2540	-3230	-2183	-2602	-2463	-3528	-3425	-3029	-1101	4104	14116	26382
232	-1611	-1702	-2369	-1465	-2576	-3270	-2207	-2676	-2484	-3566	-3454	-3035	-1094	4141	14204	26535
233	-1561	-1677	-2366	-1414	-2547	-3238	-2208	-2692	-2458	-3594	-3462	-3045	-1090	4187	14269	26688
234	-1531	-1665	-2369	-1391	-2550	-3221	-2217	-2654	-2455	-3593	-3464	-3036	-1079	4217	14341	26847
235	-1539	-1673	-2379	-1391	-2565	-3243	-2212	-2658	-2462	-3603	-3459	-3039	-1073	4245	14424	26974
236	-1562	-1698	-2381	-1390	-2566	-3247	-2214	-2651	-2462	-3631	-3455	-3043	-1062	4276	14481	27114
237	-1608	-1730	-2409	-1444	-2600	-3263	-2218	-2691	-2491	-3627	-3459	-3052	-1058	4289	14528	27255
238	-1542	-1693	-2418	-1400	-2577	-3244	-2213	-2684	-2465	-3623	-3457	-3068	-1032	4320	14591	27411
239	-1528	-1683	-2435	-1360	-2571	-3250	-2218	-2643	-2466	-3641	-3437	-3047	-1057	4354	14649	27564
240	-1565	-1699	-2446	-1379	-2594	-3254	-2217	-2599	-2483	-3656	-3430	-3024	-1052	4377	14694	27688
241	-1583	-1705	-2470	-1400	-2614	-3264	-2231	-2613	-2489	-3661	-3431	-3024	-1053	4408	14751	27831
242	-1658	-1743	-2483	-1465	-2634	-3305	-2244	-2670	-2533	-3666	-3439	-3002	-1047	4415	14802	27996
243	-1604	-1723	-2484	-1414	-2616	-3290	-2247	-2687	-2527	-3672	-3461	-3006	-1039	4442	14851	28141
244	-1591	-1711	-2468	-1387	-2605	-3271	-2245	-2643	-2524	-3679	-3424	-2995	-1029	4464	14916	28263
245	-1615	-1708	-2459	-1401	-2627	-3298	-2244	-2656	-2521	-3683	-3414	-2998	-1021	4508	14976	28375
246	-1634	-1731	-2484	-1422	-2632	-3322	-2250	-2680	-2542	-3675	-3398	-3000	-1021	4516	14999	28496
247	-1689	-1770	-2505	-1492	-2670	-3344	-2267	-2742	-2572	-3690	-3419	-3004	-1031	4515	15019	28612
248	-1648	-1736	-2514	-1442	-2666	-3330	-2265	-2751	-2560	-3730	-3423	-3003	-1003	4547	15083	28742
249	-1614	-1714	-2511	-1402	-2645	-3343	-2258	-2729	-2537	-3739	-3431	-2994	-985	4574	15138	28874
250	-1636	-1729	-2530	-1409	-2666	-3361	-2279	-2716	-2536	-3730	-3407	-2987	-987	4594	15199	28982
251	-1667	-1740	-2551	-1437	-2675	-3381	-2275	-2714	-2553	-3757	-3405	-2995	-1001	4618	15254	29111
252	-1722	-1784	-2558	-1502	-2715	-3395	-2294	-2779	-2591	-3768	-3430	-2988	-1015	4621	15296	29235
253	-1663	-1754	-2554	-1451	-2681	-3386	-2291	-2772	-2587	-3794	-3453	-2997	-990	4644	15358	29408
254	-1656	-1735	-2563	-1412	-2689	-3372	-2292	-2750	-2555	-3776	-3433	-2996	-981	4666	15421	29509
255	-1674	-1741	-2564	-1420	-2716	-3399	-2302	-2754	-2573	-3795	-3417	-2972	-983	4679	15479	29627
256	-1691	-1749	-2586	-1440	-2729	-3413	-2300	-2761	-2562	-3802	-3413	-2951	-980	4688	15515	29735
257	-1728	-1789	-2587	-1497	-2750	-3441	-2319	-2818	-2601	-3797	-3425	-2950	-987	4729	15562	29873
258	-1687	-1758	-2566	-1445	-2711	-3407	-2302	-2803	-2576	-3817	-3452	-2953	-987	4741	15613	29962
259	-1656	-1753	-2563	-1423	-2699	-3395	-2290	-2775	-2556	-3812	-3436	-2957	-990	4785	15671	30058
260	-1682	-1770	-2555	-1430	-2713	-3414	-2296	-2786	-2575	-3810	-3407	-2963	-999	4782	15701	30174
261	-1697	-1785	-2554	-1451	-2723	-3430	-2305	-2774	-2592	-3811	-3408	-2973	-974	4777	15730	30278
262	-1748	-1816	-2548	-1516	-2753	-3464	-2317	-2835	-2624	-3813	-3419	-2968	-982	4783	15755	30395
263	-1708	-1765	-2545	-1484	-2720	-3431	-2322	-2828	-2608	-3815	-3435	-2977	-975	4809	15817	30557
264	-1664	-1766	-2558	-1436	-2710	-3422	-2318	-2779	-2598	-3807	-3428	-2973	-981	4834	15880	30686
265	-1693	-1764	-2568	-1440	-2719	-3429	-2315	-2774	-2593	-3802	-3409	-2955	-968	4856	15933	30777
266	-1730	-1758	-2562	-1470	-2738	-3435	-2329	-2794	-2592	-3831	-3405	-2947	-977	4868	15966	30881
267	-1774	-1814	-2567	-1538	-2773	-3450	-2353	-2841	-2635	-3806	-3416	-2923	-965	4904	15984	30988
268	-1744	-1803	-2551	-1490	-2753	-3432	-2340	-2833	-2611	-3820	-3412	-2942	-955	4949	16028	31128
269	-1725	-1785	-2545	-1440	-2738	-3420	-2333	-2792	-2588	-3818	-3395	-2933	-944	4979	16082	31243
270	-1749	-1806	-2543	-1459	-2748	-3437	-2331	-2774	-2589	-3816	-3360	-2944	-936	5001	16147	31375
271	-1782	-1830	-2564	-1477	-2758	-3444	-2335	-2803	-2608	-3830	-3354	-2918	-928	5015	16211	31480
272	-1842	-1857	-2587	-1534	-2778	-3460	-2347	-2840	-2654	-3839	-3358	-2915	-933	5022	16247	31602
273	-1794	-1837	-2574	-1506	-2761	-3448	-2332	-2820	-2645	-3864	-3386	-2911	-927	5039	16287	31715
274	-1781	-1834	-2590	-1466	-2742	-3430	-2322	-2778	-2610	-3851	-3391	-2892	-905	5071	16337	31830
275	-1790	-1847	-2596	-1460	-2760	-3444	-2308	-2773	-2612	-3846	-3366	-2881	-907	5078	16383	31953
276	-1783	-1854	-2591	-1485	-2781	-3449	-2309	-2790	-2604	-3855	-3364	-2865	-900	5097	16361	32059
277	-1825	-1879	-2613	-1542	-2795	-3476	-2341	-2831	-2631	-3851	-3372	-2858	-912	5109	16338	32174
278	-1732	-1830	-2586	-1484	-2764	-3439	-2323	-2816	-2607	-3846	-3375	-2844	-888	5137	16419	32345
279	-1678	-1806	-2584	-1477	-2760	-3427	-2305	-2787	-2599	-3832	-3346	-2849	-863	5170	16474	32444
280	-1663	-1794	-2594	-1481	-2780	-3438	-2316	-2780	-2595	-3825	-3328	-2818	-881	5208	16500	32574
281	-1606	-1786	-2580	-1520	-2792	-3460	-2312	-2781	-2603	-3820	-3305	-2814	-883	5238	16554	32718
282	-1572	-1778	-2566	-1561	-2793	-3460	-2316	-2820	-2612	-3845	-3339	-2809	-870	5258	16614	32840
283	-1483	-1717	-2539	-1508	-2764	-3421	-2302	-2818	-2590	-3834	-3359	-2812	-835	5285	16675	32980
284	-1396	-1648	-2541	-1457	-2741	-3408	-2284	-2771	-2566	-3818	-3326	-2809	-818	5335	16754	33130
285	-1390	-1625	-2538	-1450	-2763	-3412	-2280	-2753	-2570	-3826	-3303	-2795	-809	5351	16819	33230
286	-1405	-1609	-2525	-1442	-2762	-3428	-2278	-2748	-2581	-3800	-3277	-2771	-791	5402	16890	33360
287	-1447	-1626	-2526	-1488	-2766	-3440	-2301	-2767	-2596	-3807	-3294	-2792	-795	5433	16930	33470
288	-1423	-1584	-2509	-1412	-2708	-3406	-2277	-2762	-2581	-3819	-3298	-2781	-777	5464	16998	33620
289	-1467	-1565	-2501	-1360	-2663	-3372	-2257	-2712	-2567	-3801	-3255	-2777	-758	5480	17067	33740
290	-1540	-1586	-2499	-1344	-2640	-3345	-2237	-2692	-2565	-3810	-3233	-2755	-745	5505	17116	33850
291	-1680	-1618	-2504	-1331	-2621	-3327	-2214	-2675	-2557	-3827	-3205	-2740	-730	5544	17176	33930
292	-1925	-1699	-2507	-1368	-2611	-3317	-2197	-2691	-2564	-3816	-3229	-2728	-719	5594	17236	34070
293	-2153	-1779	-2524	-1320	-2541	-3249	-2151	-2658	-2549	-3797	-3240	-2709	-694	5651	17304	34220
294	-2492	-1901	-2567	-1298	-2492	-3186	-2102	-2586	-2510	-3791	-3215	-2685	-669	5693	17345	34330
295	-2990	-2123	-2679	-1325	-2478	-3116	-2051	-2533	-2490	-3787	-3175	-2666	-642	5741	17414	34470
296	-3618	-2427	-2869	-1363	-2459	-3056	-2015	-2487	-2491	-3744	-3148	-2653	-622	5794	17476	34620
297	-4347	-2855	-3158	-1468	-2482	-3001	-1988	-2508	-2494	-3739	-3177	-2627	-593	5858	17526	34760
298	-4875	-3230	-3502	-1510	-2440	-2918	-1916	-2436	-2460	-3719	-3193	-2608	-556	5931	17583	34890
299	-5463	-3701	-4001	-1629	-2436	-2863	-1838	-2324	-2397	-3693	-3134	-2583	-499	6033	17651	35040
300	-6017	-4212	-4590	-1836	-2465	-2826	-1778	-2233	-2371	-3664	-3098	-2537	-450	6125	17721	35180
301	-6394	-4645	-5129	-2068	-2515	-2798	-1729	-2169	-2345	-3652	-3043	-2505	-365	6206	17804	35290
302	-6750	-5108	-5684	-2427	-2592	-2791	-1683	-2140	-2336	-3601	-3036	-2475	-278	6353	17871	35460
303	-6906	-5437	-6189	-2712	-2681	-2780	-1619	-2060	-2272	-3570	-2991	-2430	-189	6535	17985	35630
304	-6991	-5702	-6564	-3009	-2796	-2820	-1570	-1941	-2205	-3548	-2962	-2358	-91	6721	18121	35720
305	-7081	-5889	-6801	-3292	-2952	-2923	-1552	-1863	-2163	-3507	-2917	-2285	52	6936	18283	35870
306	-7134	-6045	-6980	-3613	-3106	-3057	-1559	-1801	-2102	-3435	-2845	-2203	210	7196	18449	36050
307	-7181	-6198	-7050	-3932	-3259	-3244	-1600	-1811	-2104	-3400	-2805	-2130	396	7508	18594	36270
308	-7047	-6212	-7074	-4073	-3325	-3353	-1619	-1788	-2050	-3376	-2740	-2045	578	7851	18770	36470
309	-6839	-6181	-6996	-4216	-3392	-3475	-1682	-1742	-2031	-3315	-2676	-1939	810	8288	19064	36690
310	-6567	-6092	-6824	-4362	-3432	-3584	-1743	-1769	-2022	-3294	-2586	-1821	1095	8809	19337	36890
311	-6232	-5974	-6592	-4487	-3466	-3642	-1779	-1766	-2047	-3300	-2524	-1732	1405	9448	19684	37140
312	-5912	-5824	-6327	-4585	-3481	-3680	-1829	-1822	-2099	-3325	-2533	-1601	1696	10105	20041	37380
313	-5371	-5533	-5950	-4536	-3394	-3611	-1800	-1809	-2125	-3381	-2520	-1494	2083	10997	20523	37710
314	-4850	-5211	-5535	-4430	-3310	-3523	-1758	-1734	-2161	-3498	-2535	-1375	2494	12047	21126	38070
315	-4454	-4927	-5155	-4321	-3244	-3440	-1718	-1669	-2217	-3607	-2565	-1267	2916	13198	21743	38410
316	-4040	-4612	-4718	-4156	-3148	-3311	-1636	-1598	-2268	-3727	-2616	-1207	3439	14707	22586	38820
317	-3720	-4344	-4291	-4013	-3040	-3159	-1550	-1521	-2324	-3847	-2738	-1161	4007	16383	23615	39300
318	-3336	-3984	-3885	-3698	-2861	-2948	-1414	-1381	-2310	-3960	-2854	-1129	4630	18702	24878	39860
319	-3071	-3713	-3533	-3442	-2613	-2663	-1258	-1167	-2261	-4041	-2984	-1120	5211	21022	26261	40380
320	-2837	-3486	-3204	-3183	-2390	-2361	-1092	-992	-2199	-4098	-3102	-1123	5893	24034	28068	41080
321	-2652	-3273	-2909	-2961	-2139	-2062	-902	-801	-2094	-4071	-3238	-1087	6628	27492	30238	41780
322	-2557	-3148	-2692	-2841	-1939	-1745	-735	-646	-2021	-4050	-3351	-1043	7323	31004	32519	42520
323	-2256	-2940	-2454	-2584	-1630	-1307	-478	-384	-1806	-3955	-3436	-941	8177	35420	35520	43670
324	-1895	-2753	-2239	-2355	-1344	-883	-195	-74	-1564	-3808	-3476	-819	9071	40330	38990	44980
325	-1379	-2557	-2077	-2203	-1093	-486	104	266	-1340	-3610	-3431	-657	10056	45620	42880	46470
326	-730	-2324	-1974	-2056	-903	-121	360	541	-1132	-3382	-3367	-455	10951	50670	46730	47970
327	192	-1986	-1869	-1966	-706	214	640	801	-880	-3116	-3296	-239	12018	56650	51520	49860
328	1408	-1435	-1806	-1753	-485	605	923	1091	-569	-2827	-3197	30	13161	62860	56800	52060
329	2645	-730	-1742	-1562	-309	902	1172	1383	-278	-2512	-3045	297	14149	68500	61780	54220
330	3624	-19	-1734	-1407	-147	1208	1421	1674	-3	-2188	-2833	609	15311	74880	67640	56930
331	4460	802	-1719	-1175	34	1472	1665	1922	275	-1856	-2627	950	16383	81200	73710	59940
332	4855	1564	-1684	-894	267	1702	1884	2104	493	-1545	-2451	1266	17568	87400	79950	63260
333	4878	2242	-1616	-413	558	1926	2111	2298	762	-1210	-2211	1643	18754	93400	86290	66920
334	4488	2612	-1549	50	961	2180	2352	2562	1006	-891	-1922	2026	19706	98420	91850	70370
335	3646	2699	-1490	513	1409	2448	2592	2764	1231	-566	-1638	2401	20732	103710	97950	74390
336	2529	2485	-1437	921	1898	2723	2823	2932	1405	-312	-1396	2735	21588	108040	103170	78100
337	1375	2058	-1416	1167	2452	3070	3107	3036	1569	-48	-1143	3106	22490	112540	108820	82450
338	163	1444	-1440	1449	3042	3486	3438	3249	1740	207	-895	3459	23347	116600	114160	86860
339	-1091	685	-1553	1546	3507	3903	3795	3481	1905	421	-656	3760	24118	120200	119060	91220
340	-2224	-92	-1737	1460	3797	4223	4135	3708	2049	637	-358	4101	24758	123020	123050	95050
341	-3444	-1019	-2017	1213	3947	4544	4488	3918	2172	816	-86	4414	25441	125830	127090	99270
342	-4657	-1992	-2386	816	3915	4777	4804	4128	2292	1016	161	4706	26081	128230	130730	103410
343	-5665	-2873	-2776	459	3809	4966	5053	4381	2432	1188	370	4964	26638	130320	134000	107420
344	-6482	-3659	-3171	60	3512	5045	5258	4684	2593	1368	637	5222	27098	131880	136540	110810
345	-7290	-4521	-3608	-495	3056	4989	5362	4956	2707	1528	900	5480	27554	133310	138990	114440
346	-7894	-5296	-4057	-1090	2502	4801	5396	5124	2813	1693	1175	5735	28000	134480	141070	117950
347	-8277	-5915	-4432	-1693	1921	4521	5340	5219	2895	1840	1393	5939	28351	135330	142640	120950
348	-8308	-6360	-4809	-2244	1246	4185	5239	5334	3038	2015	1700	6186	28755	136110	144160	124200
349	-8079	-6610	-5089	-2804	494	3731	5041	5384	3155	2159	2035	6462	29125	136630	145370	127330
350	-7652	-6653	-5297	-3340	-229	3223	4819	5333	3226	2292	2337	6705	29458	136890	146270	130320
351	-7105	-6460	-5320	-3746	-1036	2606	4490	5185	3228	2411	2645	6981	29731	136980	146840	132920
352	-6407	-6088	-5120	-4133	-1834	1889	4077	4938	3200	2508	2932	7259	30072	136950	147350	135800
353	-5567	-5478	-4645	-4184	-2505	1218	3652	4704	3178	2582	3231	7583	30371	136750	147670	138680
354	-4761	-4800	-3950	-4064	-3028	600	3248	4483	3106	2613	3472	7855	30599	136430	147740	141200
355	-4151	-4188	-3211	-3817	-3455	-87	2781	4149	2978	2585	3720	8149	30840	135940	147650	144040
356	-3536	-3521	-2311	-3406	-3652	-700	2312	3753	2819	2504	3903	8415	31067	135320	147410	146950
357	-3044	-2910	-1431	-2934	-3630	-1140	1887	3364	2607	2396	4010	8636	31239	134660	147120	149980
358	-2627	-2403	-638	-2330	-3304	-1372	1519	2987	2414	2190	4089	8827	31370	134020	146790	152790
359	-2310	-1939	144	-1692	-2782	-1394	1250	2651	2173	1974	4124	8970	31452	133190	146400	156070
360	-2175	-1595	794	-1112	-2127	-1195	1074	2349	1888	1703	4058	9049	31459	132250	145990	159490
361	-2124	-1379	1297	-610	-1471	-832	1045	2174	1637	1424	3906	9057	31443	131370	145620	162660
362	-2130	-1315	1629	-265	-694	-255	1164	2076	1338	1092	3655	9013	31377	130410	145280	166420
363	-2069	-1225	1859	170	178	538	1480	2268	1152	736	3369	8859	31270	129400	145070	170370
364	-2017	-1245	1946	511	978	1393	1932	2662	1076	423	3078	8674	31095	128340	144870	174410
365	-1951	-1324	1850	676	1631	2181	2411	3129	1068	135	2703	8412	30859	127230	144680	178530
366	-1835	-1377	1684	750	2255	3116	3018	3784	1187	-54	2285	8069	30608	126200	144500	182220
367	-1664	-1431	1399	706	2772	3999	3667	4489	1434	-144	1860	7675	30280	125060	144380	186390
368	-1329	-1358	1147	685	3164	4790	4285	5242	1790	-113	1531	7308	29941	123920	144250	190490
369	-1044	-1239	932	630	3464	5605	4994	6166	2290	71	1252	6886	29643	122890	144090	194010
370	-757	-1076	768	491	3604	6261	5653	7058	2897	351	1053	6518	29284	121750	143850	197760
371	-478	-878	713	386	3653	6798	6281	7913	3455	741	961	6237	28959	120650	143560	201230
372	-280	-685	736	296	3609	7166	6781	8596	4118	1226	920	5974	28733	119860	143310	204100
373	-13	-386	890	387	3560	7561	7379	9469	4824	1785	1009	5824	28555	119070	143070	207310
374	114	-195	1029	493	3517	7777	7786	10097	5497	2419	1243	5798	28522	118600	142870	209510
375	150	-62	1151	626	3481	7942	8140	10627	6078	2986	1510	5879	28591	118390	142640	211580
376	139	14	1227	757	3493	8107	8502	11117	6667	3638	1880	6053	28782	118550	142510	213070
377	48	9	1238	862	3591	8278	8834	11506	7175	4253	2269	6304	29153	119270	142550	214350
378	-41	-13	1172	1058	3767	8606	9243	11958	7659	4835	2756	6654	29742	120670	142850	215290
379	-274	-102	1015	1184	3923	8946	9632	12379	7932	5296	3231	7059	30355	122480	143360	215850
380	-592	-286	799	1239	4090	9381	10174	12908	8229	5716	3733	7553	31242	125250	144300	216150
381	-1100	-599	483	1254	4253	9840	10852	13533	8451	6051	4194	8108	32258	128980	145700	216250
382	-1677	-1056	53	1191	4387	10274	11545	14157	8621	6289	4567	8626	33410	133710	147750	216220
383	-2083	-1523	-436	1193	4548	10780	12388	15114	8850	6499	4999	9212	34540	138720	150160	216150
384	-2418	-2092	-1186	1117	4714	11219	13226	16190	9098	6651	5435	9793	35900	145100	153500	216040
385	-2621	-2615	-2098	874	4841	11570	13995	17197	9346	6794	5838	10357	37250	152120	157540	215980
386	-2782	-2985	-2976	464	4922	11830	14558	18206	9593	6913	6139	10825	38480	158700	161610	216030
387	-2893	-3184	-3589	-14	4937	12088	15018	19094	9882	7048	6410	11332	39780	166210	166740	216350
388	-2899	-3240	-3946	-415	4812	12291	15331	19858	10212	7174	6708	11833	41000	173550	172210	216860
389	-2966	-3222	-3977	-734	4448	12324	15440	20308	10474	7298	6977	12253	42060	180270	177710	217580
390	-3065	-3203	-3797	-815	3982	12152	15366	20436	10714	7459	7269	12695	42880	185530	182460	218390
391	-3153	-3175	-3477	-665	3401	11692	15109	20282	10861	7579	7545	13107	43680	190630	187420	219490
392	-3257	-3171	-3090	-380	2921	10975	14655	19832	10882	7659	7761	13502	44370	194800	191860	220760
393	-3269	-3106	-2693	102	2677	10092	14062	19260	10854	7713	7982	13842	44970	198000	195610	222070
394	-3293	-3092	-2359	533	2608	9257	13424	18604	10690	7708	8213	14195	45410	199990	198250	223160
395	-3350	-3069	-1999	959	2703	8362	12658	17730	10385	7632	8407	14537	45860	201400	200380	224270
396	-3401	-3048	-1652	1368	2923	7548	11896	16869	10038	7487	8525	14818	46300	202060	201640	225190
397	-3438	-3048	-1358	1724	3207	6914	11245	16151	9530	7235	8606	15098	46740	202220	202180	225840
398	-3392	-3000	-1023	2247	3644	6327	10574	15504	9014	6896	8660	15387	47310	201940	202100	226310
399	-3373	-2986	-776	2700	4182	5887	9922	14912	8452	6434	8647	15669	48070	201280	201430	226460
400	-3361	-2965	-630	3083	4739	5600	9391	14356	7954	5938	8535	15932	49150	200500	200260	226320
401	-3348	-2952	-588	3343	5447	5462	8818	13800	7416	5355	8326	16206	50650	200050	198870	225970
402	-3359	-2974	-652	3477	6182	5482	8310	13212	6933	4740	8027	16383	53270	200480	197230	225460
403	-3261	-2928	-749	3537	6864	5661	7888	12668	6512	4139	7708	16654	57360	203010	195660	224730
404	-3241	-2929	-901	3428	7329	5852	7574	12176	6134	3648	7388	16926	62530	208530	194780	223940
405	-3237	-2937	-1126	3159	7610	6086	7240	11611	5726	3098	7007	17115	70140	220420	195340	223000
406	-3247	-2952	-1350	2788	7638	6266	6954	11016	5350	2587	6603	17233	79340	239720	199080	222170
407	-3259	-2963	-1596	2352	7506	6366	6742	10461	5030	2175	6206	17308	89440	266460	207680	221770
408	-3190	-2928	-1768	2064	7178	6401	6535	9929	4754	1796	5797	17344	98440	294740	220210	221870
409	-3175	-2912	-1939	1701	6701	6313	6340	9405	4519	1511	5466	17357	107920	328500	239680	222870
410	-3191	-2917	-2078	1374	6173	6074	6102	8854	4286	1277	5161	17364	116290	361500	263610	225170
411	-3235	-2927	-2167	1122	5699	5812	5884	8336	4098	1144	4942	17334	122590	388200	287020	228520
412	-3272	-2936	-2174	1016	5315	5483	5627	7746	3872	1038	4701	17294	128480	414300	314040	233880
413	-3251	-2879	-2078	1221	5301	5179	5382	7236	3674	1026	4540	17275	133090	435600	339900	240800
414	-3287	-2889	-1856	1704	5940	4940	5115	6725	3472	966	4447	17276	136540	452200	363700	248870
415	-3360	-2894	-1564	2506	7520	4873	4874	6277	3194	899	4362	17261	138770	463400	382700	256710
416	-3455	-2941	-1099	4004	11137	5104	4600	5775	2912	828	4247	17233	140480	472600	401600	265840
417	-3544	-2978	-522	6296	16383	5934	4324	5267	2601	725	4066	17175	141520	479000	418500	274990
418	-3553	-2968	177	9536	29626	7489	4148	4899	2352	613	3906	17067	141900	482600	433100	283750
419	-3592	-2987	862	13093	42870	10553	3972	4515	2090	456	3733	16882	141730	483600	444100	291040
420	-3640	-3009	1632	16383	64890	15546	3876	4134	1792	276	3528	16626	141100	482600	454300	298470
421	-3686	-3050	2361	21884	93740	23914	3921	3791	1533	110	3290	16333	140110	479700	462100	305030
422	-3684	-3058	2924	27385	124760	32284	4069	3510	1260	-79	2971	15967	138990	476000	467200	310090
423	-3603	-3037	3472	32357	164280	45720	4468	3362	1055	-270	2680	15564	137480	470300	470400	314760
424	-3528	-3016	3882	36630	206300	62180	5071	3302	860	-436	2394	15140	135800	463400	471000	318280
425	-3472	-2982	4126	39950	243710	78910	5790	3309	702	-565	2190	14712	134010	455500	469200	320640
426	-3458	-2960	4225	41990	283780	99090	6817	3401	570	-711	1958	14243	132420	448100	465600	321780
427	-3392	-2917	4217	43280	319320	119640	8010	3579	481	-860	1692	13775	130720	439600	460000	322060
428	-3254	-2845	4124	43570	346500	138940	9304	3962	472	-929	1517	13401	129080	431000	452600	321210
429	-3193	-2816	3955	43020	362700	153950	10462	4367	479	-992	1367	13037	127710	423400	444600	319550
430	-3155	-2784	3688	41700	372500	167440	11695	4856	541	-1008	1254	12695	126310	415200	434400	316740
431	-3141	-2771	3348	39790	374800	176870	12760	5334	665	-992	1171	12412	125130	407600	423300	313090
432	-3091	-2744	2086	37530	371600	181960	13547	5771	793	-986	1104	12221	124190	400900	411700	308760
433	-3011	-2727	1000	35070	361500	183910	14261	6361	1026	-870	1100	12081	123430	394900	399600	303760
434	-2968	-2703	623	32744	349600	182380	14579	6765	1205	-784	1154	12035	122870	390100	388700	298930
435	-2945	-2699	394	30072	333300	177920	14717	7109	1452	-635	1275	12059	122440	385600	376400	293130
436	-2958	-2696	215	27411	317080	172050	14626	7335	1693	-491	1412	12179	122250	382200	365600	287760
437	-2907	-2676	28	25178	297580	163990	14338	7515	1955	-291	1605	12437	122250	379400	353900	281630
438	-2833	-2591	525	22814	277150	154630	13907	7636	2218	-79	1894	12806	122380	377100	342500	275400
439	-2822	-2587	118	20552	258720	145630	13397	7620	2415	133	2214	13221	122620	375200	331600	269280
440	-2821	-2607	-730	18669	238270	135110	12695	7501	2584	347	2607	13800	122970	374100	322550	264060
441	-2856	-2625	-1097	16654	218490	124580	11924	7270	2702	593	2995	14473	123460	373300	313190	258580
442	-2814	-2598	-750	14861	199690	114390	11145	6999	2777	838	3401	15227	124110	373200	305010	253710
443	-2755	-2550	-938	13419	183730	105600	10438	6753	2837	993	3779	15934	124770	373300	297890	249580
444	-2746	-2529	-767	11978	166800	96150	9643	6433	2842	1179	4223	16383	125310	373400	292500	246610
445	-2762	-2516	-739	10626	151110	87240	8835	6025	2791	1301	4613	17307	125880	373500	287510	244200
446	-2793	-2542	-866	9383	136660	79010	8080	5601	2700	1393	4910	18232	126290	373600	283700	242930
447	-2772	-2509	-1045	8434	124970	72330	7443	5216	2614	1434	5231	18914	126550	373600	281290	242740
448	-2719	-2470	-1165	7537	112830	65390	6780	4862	2497	1454	5507	19525	126570	373000	279330	243540
449	-2720	-2462	-1301	6694	101770	59060	6163	4475	2358	1433	5743	20041	126330	371700	277940	245330
450	-2745	-2474	-1419	5923	92860	53930	5629	4114	2191	1403	5889	20413	125800	369700	276920	247910
451	-2770	-2519	-1518	5285	83780	48650	5077	3684	1991	1312	5986	20723	125100	367400	276170	250730
452	-2761	-2493	-1605	4699	75730	44000	4603	3312	1807	1207	6028	20904	124100	364300	275470	254370
453	-2728	-2469	-1696	4199	68460	39810	4177	3012	1613	1086	6052	21020	122880	360400	274570	258170
454	-2734	-2473	-1765	3778	62590	36420	3837	2734	1441	957	6034	20999	121580	356500	273530	261440
455	-2746	-2484	-1832	3358	56670	32970	3475	2434	1253	798	5976	20911	119960	351900	272060	264890
456	-2800	-2540	-1894	2909	51400	29891	3150	2145	1042	665	5832	20748	118260	347400	270340	267910
457	-2772	-2518	-1944	2600	47260	27453	2921	1898	889	525	5657	20540	116550	343500	268590	270430
458	-2740	-2496	-1989	2373	43020	24964	2714	1728	736	371	5487	20254	115000	340600	266980	272050
459	-2762	-2504	-2025	2082	39180	22724	2520	1535	568	235	5341	19902	113320	338500	265390	273150
460	-2780	-2523	-2076	1821	35780	20720	2367	1377	436	89	5170	19579	111820	338000	264320	273480
461	-2832	-2576	-2135	1544	33060	19108	2251	1244	296	-59	4922	19185	110630	339500	264140	273170
462	-2818	-2531	-2176	1382	30346	17505	2162	1138	169	-212	4674	18784	109600	343700	265150	272240
463	-2800	-2505	-2192	1244	27910	16058	2109	1130	87	-344	4480	18390	108820	350700	267710	270720
464	-2808	-2528	-2237	1080	25914	14876	2077	1107	-20	-444	4320	18044	108360	360600	272110	268750
465	-2830	-2539	-2265	926	23849	13727	2045	1069	-89	-538	4130	17681	108220	371900	277760	266710
466	-2893	-2596	-2304	741	22087	12579	2014	1047	-203	-616	3916	17355	108390	387500	286450	264360
467	-2869	-2580	-2333	637	20556	11646	2016	1053	-277	-702	3694	17020	108950	406100	297760	262130
468	-2835	-2554	-2335	560	19329	10918	2018	1117	-291	-772	3542	16794	109680	424300	309860	260300
469	-2833	-2558	-2335	485	18051	10197	2023	1176	-354	-842	3387	16579	110730	446400	325610	258610
470	-2825	-2558	-2327	396	16908	9534	2018	1212	-393	-907	3241	16389	111960	469400	343300	257460
471	-2894	-2584	-2340	270	15901	8929	1992	1202	-458	-954	3100	16253	113380	492900	362600	256980
472	-2867	-2567	-2337	244	15089	8502	1977	1240	-494	-1022	2943	16137	114710	513700	380800	257220
473	-2839	-2553	-2342	222	14287	8069	1973	1274	-527	-1075	2833	16033	116190	535900	401600	258150
474	-2859	-2574	-2338	156	13485	7714	1944	1281	-590	-1142	2715	15974	117620	556600	422300	259780
475	-2861	-2581	-2326	87	12842	7424	1931	1266	-626	-1205	2620	15909	118940	575300	442200	262100
476	-2958	-2618	-2337	2	12166	7138	1898	1172	-674	-1263	2505	15840	119980	590100	458900	264660
477	-2989	-2600	-2351	7	11598	6927	1882	1141	-716	-1331	2376	15779	120990	604400	476200	267990
478	-3038	-2584	-2335	-9	11037	6758	1881	1123	-748	-1387	2287	15698	121720	615600	491300	271460
479	-3074	-2607	-2338	-41	10550	6619	1872	1101	-793	-1459	2189	15607	122150	623000	502400	274600
480	-3141	-2655	-2351	-93	10053	6490	1875	1047	-849	-1541	2057	15512	122360	628600	512300	278000
481	-3215	-2698	-2373	-181	9579	6382	1849	956	-910	-1606	1905	15386	122300	631400	519500	281210
482	-3187	-2690	-2398	-202	9228	6325	1873	909	-909	-1684	1778	15272	121990	631700	523800	284010
483	-3173	-2689	-2419	-205	8816	6274	1912	886	-940	-1752	1688	15140	121490	629400	525100	285990
484	-3202	-2698	-2467	-254	8413	6185	1932	838	-987	-1806	1588	14986	120700	624400	523700	287560
485	-3212	-2717	-2507	-328	8035	6108	1941	793	-1031	-1843	1530	14837	119680	617200	519700	288360
486	-3250	-2770	-2542	-426	7712	6048	1956	703	-1076	-1905	1458	14699	118610	609200	514200	288470
487	-3196	-2764	-2600	-426	7393	5982	1994	666	-1091	-1957	1435	14628	117280	598600	506100	287810
488	-3163	-2768	-2632	-455	7076	5893	2016	669	-1082	-1936	1519	14556	115820	586300	495800	286350
489	-3200	-2794	-2661	-516	6811	5806	2035	632	-1072	-1899	1685	14704	114260	572500	483800	284050
490	-3214	-2809	-2702	-582	6521	5697	2041	579	-1097	-1844	2010	15139	112870	559300	471900	281370
491	-3264	-2853	-2763	-696	6230	5560	2043	513	-1137	-1711	2560	16011	111430	543800	457500	277750
492	-3188	-2825	-2780	-715	5985	5448	2044	493	-1151	-1565	3363	18047	110170	527700	442400	273570
493	-3169	-2827	-2816	-754	5735	5309	2047	493	-1144	-1268	4860	20082	109200	511000	426400	268780
494	-3189	-2848	-2867	-802	5499	5169	2033	470	-1131	-963	6480	23270	108830	495800	411800	264120
495	-3216	-2871	-2907	-851	5244	4992	2015	449	-1135	-576	8861	28274	109170	478800	395100	258560
496	-3260	-2901	-2934	-940	5016	4809	1966	388	-1158	-113	11480	34180	110600	462000	378600	252780
497	-3220	-2875	-2960	-935	4784	4654	1952	388	-1123	478	15054	42680	113040	447500	364100	247490
498	-3234	-2889	-2963	-971	4532	4449	1910	381	-1119	1123	19568	53230	117280	431500	347900	241380
499	-3268	-2909	-2962	-1015	4297	4208	1837	348	-1136	1847	24084	65800	123430	416400	332300	235220
500	-3301	-2932	-2979	-1075	4092	3994	1767	303	-1135	2475	28661	78510	131600	402300	317320	229110
501	-3335	-2957	-3003	-1128	3863	3752	1679	219	-1146	3160	34080	94270	140670	390900	304770	223840
502	-3288	-2917	-3019	-1096	3655	3556	1599	205	-1132	3839	39720	111150	152700	379200	291450	218120
503	-3320	-2949	-3026	-1081	3436	3297	1516	194	-1112	4430	44750	126640	166340	368700	279050	212650
504	-3369	-2978	-3055	-1129	3236	3069	1410	148	-1113	5063	50270	144090	179530	360600	268930	208120
505	-3454	-3049	-3102	-1194	3005	2800	1299	72	-1143	5607	55450	161070	196930	352000	257690	203010
506	-3509	-3090	-3158	-1256	2812	2556	1185	-39	-1186	6105	60160	177190	211250	346600	250080	199560
507	-3488	-3092	-3183	-1223	2654	2349	1093	-68	-1174	6442	63950	190400	227140	341600	242820	196380
508	-3534	-3128	-3230	-1264	2459	2100	980	-114	-1184	6761	67730	203650	240600	338000	237450	194220
509	-3590	-3162	-3283	-1301	2252	1831	849	-195	-1211	7015	70870	215010	254700	334700	232620	192650
510	-3649	-3223	-3350	-1367	2055	1577	712	-288	-1250	7158	73120	223440	267320	332100	229060	192020
511	-3691	-3265	-3401	-1430	1889	1354	599	-386	-1283	7229	75030	231080	277280	330300	226970	192410
512	-3654	-3255	-3452	-1417	1733	1120	498	-451	-1285	7227	76340	236670	286580	328500	225580	193820
513	-3655	-3276	-3503	-1462	1544	904	380	-504	-1317	7169	77070	240190	293780	326590	225000	196210
514	-3695	-3316	-3549	-1507	1384	687	280	-586	-1371	7063	77220	241720	298970	324410	225070	199460
515	-3718	-3367	-3583	-1561	1207	453	151	-665	-1406	6877	76850	241790	301920	322210	225520	203090
516	-3738	-3380	-3633	-1625	1052	218	30	-778	-1441	6643	75980	240320	303580	319510	226350	207830
517	-3691	-3371	-3650	-1605	897	36	-55	-811	-1458	6421	74850	237720	303300	316240	227260	213120
518	-3699	-3389	-3653	-1632	762	-135	-157	-853	-1494	6128	73260	233500	301580	312760	227940	218100
519	-3742	-3412	-3669	-1645	597	-333	-279	-925	-1526	5776	71280	228160	298210	308250	228520	223870
520	-3782	-3446	-3682	-1691	452	-516	-411	-1001	-1552	5423	69000	221890	293500	303190	228760	229690
521	-3787	-3470	-3690	-1732	331	-651	-501	-1085	-1576	5093	66740	215690	287750	297700	228630	235420
522	-3760	-3454	-3687	-1704	225	-800	-572	-1105	-1607	4722	64110	208070	281650	292330	228050	240200
523	-3777	-3464	-3686	-1708	109	-927	-642	-1147	-1633	4338	61330	199890	273940	285750	226820	245150
524	-3826	-3488	-3693	-1730	-11	-1080	-716	-1193	-1655	3940	58440	191400	265540	278730	225010	249550
525	-3891	-3530	-3693	-1759	-111	-1205	-783	-1270	-1707	3610	55810	183660	256620	271370	222660	253320
526	-3907	-3549	-3700	-1754	-191	-1315	-850	-1359	-1745	3228	52860	174900	248450	264740	220170	256160
527	-3898	-3550	-3678	-1686	-256	-1415	-908	-1376	-1741	2871	49940	166070	238860	256970	216830	258580
528	-3965	-3569	-3660	-1655	-345	-1516	-979	-1431	-1775	2545	47360	158260	229100	248980	212980	260150
529	-4018	-3609	-3642	-1631	-415	-1610	-1040	-1493	-1833	2157	44500	149620	220440	241820	209190	260880
530	-4088	-3655	-3605	-1600	-462	-1697	-1101	-1582	-1872	1796	41720	141200	210770	233830	204650	260970
531	-4105	-3662	-3561	-1520	-437	-1758	-1150	-1668	-1918	1459	39010	133030	201300	225980	199850	260380
532	-4092	-3652	-3502	-1367	-423	-1821	-1193	-1653	-1914	1185	36760	125990	191900	218100	194740	258970
533	-4124	-3680	-3447	-1284	-386	-1883	-1237	-1678	-1949	870	34300	118320	183660	211080	189970	257080
534	-4166	-3700	-3407	-1190	-352	-1965	-1299	-1736	-2000	571	31958	111020	174630	203290	184410	254340
535	-4261	-3756	-3390	-1104	-274	-2005	-1371	-1839	-2061	301	29943	104790	165980	195700	178770	251030
536	-4271	-3760	-3371	-980	-180	-2026	-1408	-1898	-2107	20	27812	98190	158610	189170	173750	247700
537	-4243	-3741	-3314	-832	-47	-2039	-1426	-1929	-2135	-215	25837	91870	150560	181970	168030	243440
538	-4278	-3764	-3400	-741	81	-2070	-1484	-1984	-2193	-441	23974	85930	142850	174940	162260	238750
539	-4291	-3799	-3393	-674	224	-2085	-1531	-2048	-2238	-637	22396	80950	135520	168130	156580	233740
540	-4366	-3843	-3374	-675	351	-2113	-1596	-2164	-2307	-848	20713	75690	129350	162310	151590	229080
541	-4371	-3862	-3383	-626	487	-2085	-1623	-2252	-2349	-1056	19131	70750	122820	156140	146170	223680
542	-4360	-3869	-3399	-585	602	-2027	-1639	-2297	-2376	-1227	17842	66670	116560	150170	140850	218110
543	-4377	-3889	-3439	-624	699	-2015	-1657	-2320	-2413	-1393	16472	62380	111300	145060	136220	213070
544	-4389	-3921	-3493	-682	751	-1976	-1690	-2365	-2468	-1560	15234	58360	105720	139540	131180	207340
545	-4436	-3959	-3557	-811	740	-1953	-1711	-2441	-2550	-1727	14124	54630	100520	134370	126340	201650
546	-4391	-3949	-3643	-853	759	-1893	-1703	-2488	-2585	-1862	13014	51570	95670	129490	121710	196020
547	-4370	-3946	-3701	-923	732	-1848	-1700	-2478	-2589	-2008	11990	48350	91600	125330	117670	191030
548	-4370	-3971	-3749	-1041	660	-1850	-1680	-2505	-2612	-2144	11058	45370	87300	120870	113290	185510
549	-4368	-3991	-3825	-1157	548	-1836	-1661	-2540	-2645	-2275	10293	42900	83310	116680	109120	180090
550	-4405	-4022	-3875	-1328	442	-1834	-1667	-2606	-2734	-2393	9472	40320	79620	112740	105150	174830
551	-4349	-3999	-3917	-1384	342	-1814	-1643	-2641	-2761	-2537	8699	37990	76580	109480	101840	170300
552	-4324	-3991	-3945	-1448	195	-1823	-1634	-2630	-2763	-2651	8023	35830	73380	106010	98260	165360
553	-4353	-4004	-3978	-1560	17	-1868	-1638	-2654	-2780	-2748	7407	33840	70390	102730	94840	160580
554	-4389	-4026	-4012	-1661	-145	-1922	-1640	-2681	-2805	-2819	6902	32252	67920	100030	91960	156490
555	-4488	-4105	-4062	-1810	-333	-1999	-1662	-2736	-2846	-2885	6387	30585	65380	97210	88880	152100
556	-4495	-4108	-4123	-1881	-509	-2025	-1666	-2730	-2854	-2949	5969	29103	63070	94630	86030	147940
557	-4534	-4136	-4170	-1965	-677	-2081	-1668	-2703	-2863	-2962	5689	27938	60930	92190	83330	143960
558	-4604	-4186	-4240	-2067	-869	-2161	-1696	-2722	-2880	-2948	5510	26839	59170	90190	81080	140560
559	-4680	-4234	-4325	-2190	-1061	-2215	-1701	-2758	-2914	-2903	5536	25982	57370	88110	78710	136980
560	-4715	-4289	-4437	-2304	-1261	-2281	-1726	-2800	-2944	-2787	5765	25480	55780	86220	76510	133610
561	-4699	-4285	-4517	-2351	-1396	-2326	-1741	-2771	-2905	-2578	6429	25328	54510	84700	74730	130790
562	-4723	-4295	-4620	-2400	-1571	-2407	-1747	-2769	-2880	-2228	7612	25672	53180	83080	72830	127780
563	-4765	-4315	-4687	-2463	-1748	-2492	-1766	-2750	-2861	-1791	9366	26743	52010	81600	71030	124940
564	-4805	-4347	-4760	-2552	-1881	-2578	-1768	-2770	-2869	-1284	11502	28419	51020	80220	69350	122330
565	-4860	-4380	-4834	-2646	-2002	-2655	-1769	-2817	-2888	-613	14632	31302	50280	79020	67810	119870
566	-4826	-4372	-4863	-2657	-2089	-2698	-1735	-2786	-2849	206	16383	35370	49850	78070	66560	117850
567	-4816	-4358	-4902	-2658	-2173	-2745	-1701	-2761	-2808	1020	22302	40090	49640	77100	65290	115680
568	-4841	-4368	-4932	-2713	-2264	-2774	-1671	-2713	-2789	2001	28222	46620	49730	76360	64210	113880
569	-4863	-4388	-4963	-2750	-2327	-2782	-1651	-2672	-2769	3029	34220	54380	50220	75660	63110	112020
570	-4896	-4392	-4962	-2801	-2356	-2756	-1601	-2669	-2757	4080	40610	63280	51150	75110	62130	110370
571	-4831	-4380	-4958	-2769	-2364	-2687	-1531	-2583	-2703	4992	46460	71880	52470	74770	61280	108890
572	-4829	-4356	-4963	-2755	-2387	-2609	-1458	-2471	-2668	5930	53070	82040	53950	74550	60610	107680
573	-4852	-4364	-4978	-2761	-2379	-2508	-1379	-2390	-2625	6810	59440	92350	55940	74500	59950	106460
574	-4868	-4392	-4949	-2770	-2377	-2383	-1313	-2309	-2591	7518	64800	101340	58140	74580	59390	105440
575	-4888	-4404	-4929	-2760	-2350	-2253	-1242	-2254	-2566	8172	70310	111040	60490	74880	58990	104610
576	-4828	-4378	-4921	-2690	-2272	-2075	-1123	-2110	-2508	8711	75210	119930	62620	75250	58710	104030
577	-4815	-4375	-4892	-2634	-2201	-1887	-1031	-1972	-2452	9143	79360	127730	64990	75750	58550	103510
578	-4836	-4385	-4865	-2586	-2132	-1721	-943	-1905	-2430	9414	82390	133730	67210	76350	58470	103130
579	-4861	-4405	-4845	-2547	-1996	-1556	-846	-1807	-2373	9613	84990	139250	69010	76920	58490	102930
580	-4889	-4404	-4845	-2493	-1821	-1351	-747	-1732	-2346	9694	86840	143560	70860	77680	58620	102860
581	-4821	-4392	-4794	-2370	-1567	-1124	-630	-1590	-2290	9687	87850	146270	72370	78450	58890	102930
582	-4806	-4390	-4759	-2260	-1327	-923	-531	-1467	-2227	9568	88310	148110	73580	79150	59230	103120
583	-4831	-4389	-4738	-2188	-1011	-691	-454	-1391	-2190	9350	88110	148770	74360	79730	59570	103380
584	-4854	-4413	-4718	-2131	-646	-448	-350	-1294	-2181	9080	87270	148350	74940	80340	60000	103780
585	-4849	-4419	-4708	-2041	-243	-170	-245	-1215	-2137	8777	86040	147200	75290	80940	60440	104330
586	-4809	-4402	-4682	-1957	125	78	-147	-1120	-2097	8382	84250	145110	75360	81390	60840	104870
587	-4795	-4391	-4677	-1904	522	347	-46	-1008	-2054	7933	82060	142240	75220	81800	61280	105520
588	-4790	-4384	-4665	-1857	885	620	52	-918	-2010	7452	79500	138720	74910	82120	61690	106190
589	-4810	-4397	-4670	-1859	1147	830	119	-848	-1981	7009	77000	135170	74440	82380	62010	106820
590	-4810	-4385	-4666	-1845	1409	1046	191	-792	-1945	6474	73970	130780	73990	82620	62240	107350
591	-4769	-4361	-4681	-1829	1566	1200	253	-714	-1893	5947	70800	126010	73380	82880	62450	107840
592	-4773	-4366	-4687	-1860	1638	1290	272	-670	-1867	5501	67870	121530	72800	83180	62560	108220
593	-4789	-4369	-4700	-1901	1639	1308	288	-647	-1845	4972	64510	116320	72310	83520	62600	108500
594	-4834	-4396	-4718	-1991	1540	1284	270	-664	-1846	4455	61100	111090	71950	84130	62610	108710
595	-4822	-4391	-4733	-2046	1417	1227	232	-699	-1849	3936	57730	105840	71760	85020	62590	108770
596	-4803	-4388	-4763	-2079	1255	1123	182	-691	-1831	3496	54800	101200	71710	86200	62540	108700
597	-4822	-4401	-4801	-2143	1030	994	109	-745	-1848	3027	51560	96030	71810	87470	62510	108490
598	-4860	-4430	-4856	-2214	780	841	11	-827	-1876	2550	48400	91000	72100	89230	62490	108180
599	-4915	-4484	-4878	-2342	515	688	-104	-966	-1926	2147	45660	86660	72550	91330	62550	107770
600	-4891	-4464	-4908	-2384	292	578	-181	-1058	-1984	1728	42670	81990	73090	93470	62680	107350
601	-4867	-4464	-4923	-2428	38	446	-275	-1119	-2019	1302	39860	77490	73730	96040	62880	106790
602	-4907	-4476	-4956	-2492	-248	308	-354	-1221	-2103	913	37180	73160	74370	98720	63120	106180
603	-4950	-4508	-4994	-2575	-483	188	-413	-1320	-2177	559	34880	69510	74970	101420	63410	105530
604	-5001	-4554	-5039	-2683	-759	67	-476	-1438	-2262	160	32432	65600	75440	103810	63740	104940
605	-4970	-4540	-5068	-2715	-1011	-15	-481	-1483	-2315	-233	30135	61910	75890	106410	64170	104310
606	-4953	-4538	-5100	-2743	-1251	-110	-463	-1488	-2366	-528	28175	58780	76150	108780	64610	103670
607	-4980	-4563	-5115	-2815	-1453	-212	-449	-1484	-2412	-862	26129	55440	76270	110860	65040	103040
608	-4984	-4566	-5147	-2865	-1697	-305	-422	-1458	-2459	-1176	24193	52290	76240	112530	65430	102510
609	-5035	-4615	-5177	-2959	-1913	-416	-400	-1436	-2503	-1481	22345	49370	76070	114250	65880	101970
610	-4995	-4579	-5195	-2970	-2104	-508	-347	-1326	-2502	-1719	20830	46930	75820	115900	66320	101460
611	-4972	-4573	-5213	-2993	-2274	-578	-306	-1195	-2463	-1978	19242	44350	75500	117370	66770	101020
612	-5006	-4575	-5225	-3045	-2468	-696	-267	-1060	-2435	-2192	17751	41910	75120	119210	67370	100600
613	-5018	-4597	-5255	-3093	-2640	-801	-233	-904	-2412	-2393	16357	39650	74740	121630	68200	100240
614	-5062	-4620	-5239	-3179	-2766	-909	-205	-773	-2370	-2574	15183	37830	74510	125040	69490	100020
615	-5012	-4592	-5242	-3151	-2882	-1006	-155	-568	-2234	-2742	14010	35890	74390	129190	71150	99980
616	-4986	-4583	-5266	-3118	-3005	-1132	-144	-348	-2101	-2870	12837	34090	74420	135390	73820	100060
617	-5011	-4592	-5266	-3138	-3133	-1285	-147	-193	-1989	-2989	11936	32606	74580	143560	77590	100410
618	-5035	-4618	-5277	-3160	-3233	-1412	-176	-39	-1887	-3119	10998	31060	74870	152680	82110	100970
619	-5087	-4636	-5271	-3205	-3359	-1576	-227	33	-1795	-3215	10103	29636	75430	165280	88880	101970
620	-5044	-4596	-5258	-3189	-3463	-1719	-263	148	-1689	-3295	9248	28321	76120	180160	97620	103440
621	-5034	-4591	-5253	-3194	-3554	-1878	-311	218	-1584	-3378	8591	27196	76880	196940	108390	105450
622	-5065	-4594	-5241	-3224	-3662	-2041	-398	244	-1497	-3455	7893	26046	77580	213050	119660	107720
623	-5101	-4610	-5223	-3261	-3771	-2215	-506	250	-1456	-3524	7221	24946	78350	232000	134080	110900
624	-5135	-4633	-5212	-3303	-3872	-2396	-618	201	-1431	-3590	6625	24056	79070	251280	150150	114820
625	-5080	-4604	-5204	-3266	-3934	-2587	-715	171	-1378	-3656	5975	22968	79600	270050	167420	119440
626	-5096	-4622	-5182	-3264	-4028	-2771	-829	119	-1363	-3735	5517	22167	79900	285680	183250	124130
627	-5106	-4614	-5161	-3282	-4109	-2975	-954	-17	-1378	-3821	5035	21290	80050	301630	201040	129980
628	-5138	-4633	-5148	-3287	-4183	-3145	-1080	-133	-1420	-3883	4620	20559	79920	315510	218260	136400
629	-5164	-4647	-5128	-3303	-4267	-3310	-1211	-289	-1483	-3967	4124	19773	79610	326010	232820	142440
630	-5113	-4614	-5140	-3255	-4316	-3464	-1340	-410	-1525	-4047	3708	19000	79020	335500	247800	149470
631	-5126	-4611	-5119	-3246	-4362	-3626	-1478	-558	-1585	-4117	3365	18358	78190	342300	260830	156530
632	-5142	-4640	-5112	-3249	-4406	-3749	-1595	-712	-1670	-4219	2992	17619	77120	346600	271660	163470
633	-5173	-4651	-5093	-3262	-4444	-3875	-1723	-911	-1772	-4308	2639	16947	75990	348400	279360	169340
634	-5187	-4658	-5073	-3259	-4466	-3971	-1818	-1098	-1903	-4409	2277	16307	74580	348600	285960	175500
635	-5148	-4633	-5058	-3216	-4465	-4004	-1905	-1203	-1986	-4499	1963	15763	73030	346800	290210	180960
636	-5145	-4639	-5046	-3211	-4468	-4013	-1990	-1352	-2103	-4608	1660	15135	71480	343500	292040	185130
637	-5155	-4653	-5046	-3206	-4482	-4005	-2068	-1530	-2206	-4719	1357	14542	69660	338400	292090	188930
638	-5221	-4690	-5035	-3229	-4468	-3973	-2131	-1692	-2306	-4813	1094	13967	67730	332000	290210	191780
639	-5218	-4677	-5015	-3225	-4440	-3886	-2146	-1839	-2436	-4918	791	13392	65820	324690	286880	193720
640	-5182	-4655	-4981	-3161	-4386	-3744	-2115	-1931	-2515	-5010	527	12875	64080	317390	282680	194580
641	-5169	-4653	-4971	-3120	-4359	-3567	-2074	-1998	-2597	-5092	275	12364	62080	308430	276730	194660
642	-5183	-4657	-4952	-3058	-4324	-3396	-2008	-2055	-2684	-5157	76	11928	60100	298820	269620	193740
643	-5230	-4673	-4933	-3050	-4286	-3252	-1966	-2132	-2758	-5217	-168	11421	58350	289900	262530	192210
644	-5208	-4687	-4904	-3009	-4227	-3083	-1878	-2182	-2813	-5300	-406	10961	56400	279670	253920	189810
645	-5186	-4646	-4887	-2934	-4202	-2948	-1806	-2206	-2848	-5375	-583	10551	54490	269160	244710	186670
646	-5209	-4657	-4896	-2902	-4173	-2891	-1757	-2238	-2879	-5406	-743	10200	52620	258430	235020	182900
647	-5229	-4674	-4883	-2883	-4142	-2849	-1714	-2278	-2926	-5464	-909	9846	51010	248840	226110	179060
648	-5301	-4713	-4870	-2882	-4125	-2817	-1670	-2364	-2975	-5514	-1084	9511	49250	238090	216000	174390
649	-5258	-4695	-4876	-2857	-4081	-2786	-1635	-2442	-3000	-5563	-1230	9235	47610	227510	205890	169400
650	-5235	-4701	-4877	-2821	-4057	-2763	-1604	-2491	-3014	-5576	-1345	8959	46190	218220	196910	164690
651	-5269	-4704	-4910	-2830	-4061	-2769	-1583	-2578	-3055	-5592	-1456	8715	44680	207910	186900	159190
652	-5299	-4723	-4931	-2841	-4075	-2755	-1546	-2667	-3102	-5622	-1557	8473	43280	197870	177070	153570
653	-5328	-4765	-4967	-2908	-4107	-2764	-1501	-2761	-3184	-5615	-1653	8274	41970	188190	167530	147900
654	-5298	-4743	-5003	-2913	-4120	-2752	-1399	-2864	-3215	-5642	-1750	8097	40920	179920	159390	142840
655	-5296	-4754	-5042	-2929	-4147	-2727	-1288	-2905	-3264	-5661	-1813	7929	39780	170950	150500	137140
656	-5319	-4774	-5081	-2983	-4202	-2720	-1185	-2958	-3341	-5650	-1861	7814	38720	162390	142010	131530
657	-5334	-4782	-5125	-3028	-4246	-2708	-1081	-3023	-3402	-5607	-1900	7695	37780	154250	133920	126050
658	-5371	-4799	-5159	-3118	-4316	-2704	-968	-3094	-3477	-5564	-1937	7574	37010	147440	127110	121390
659	-5335	-4774	-5187	-3119	-4341	-2710	-818	-3106	-3537	-5528	-1959	7471	36200	140240	119930	116320
660	-5327	-4765	-5211	-3132	-4370	-2734	-722	-3089	-3561	-5499	-1947	7398	35420	133440	113170	111450
661	-5341	-4788	-5245	-3163	-4417	-2784	-639	-3034	-3621	-5468	-1909	7345	34800	127690	107510	107300
662	-5374	-4795	-5274	-3191	-4458	-2848	-534	-2970	-3688	-5451	-1875	7309	34110	121610	101520	102870
663	-5408	-4839	-5296	-3248	-4479	-2892	-470	-2871	-3730	-5431	-1888	7270	33510	115950	96010	98720
664	-5366	-4821	-5301	-3245	-4497	-2936	-374	-2729	-3749	-5413	-1902	7220	32990	110700	90920	94830
665	-5368	-4811	-5311	-3267	-4509	-2982	-304	-2502	-3781	-5431	-1912	7185	32570	106260	86680	91570
666	-5365	-4817	-5329	-3265	-4527	-3034	-259	-2319	-3785	-5447	-1903	7190	32143	101580	82230	88160
667	-5370	-4824	-5353	-3276	-4544	-3070	-222	-2090	-3755	-5444	-1902	7183	31792	97190	78120	84970
668	-5393	-4853	-5353	-3325	-4552	-3138	-233	-1916	-3754	-5461	-1970	7159	31548	93590	74730	82320
669	-5361	-4826	-5379	-3294	-4556	-3189	-214	-1698	-3686	-5497	-2004	7126	31342	89770	71190	79590
670	-5368	-4829	-5388	-3316	-4566	-3265	-238	-1521	-3651	-5543	-2038	7108	31208	86200	67880	77040
671	-5378	-4835	-5403	-3342	-4578	-3344	-286	-1395	-3618	-5596	-2069	7097	31084	82870	64820	74660
672	-5403	-4858	-5425	-3377	-4606	-3444	-377	-1334	-3595	-5624	-2123	7061	31027	80130	62300	72710
673	-5440	-4876	-5471	-3425	-4630	-3537	-447	-1324	-3610	-5677	-2242	7009	31049	77380	59670	70680
674	-5403	-4864	-5483	-3412	-4640	-3621	-555	-1298	-3588	-5739	-2309	6961	31113	74880	57300	68820
675	-5411	-4865	-5499	-3443	-4683	-3701	-663	-1331	-3596	-5774	-2375	6921	31206	72860	55330	67290
676	-5429	-4874	-5517	-3470	-4720	-3818	-784	-1432	-3602	-5848	-2460	6852	31302	70840	53260	65690
677	-5468	-4901	-5543	-3503	-4763	-3912	-928	-1562	-3640	-5936	-2564	6769	31387	69100	51380	64210
678	-5481	-4917	-5539	-3531	-4784	-4000	-1050	-1723	-3690	-6017	-2685	6685	31520	67640	49700	62920
679	-5436	-4895	-5547	-3514	-4809	-4081	-1176	-1842	-3723	-6080	-2756	6601	31645	66530	48370	61860
680	-5449	-4895	-5572	-3529	-4832	-4168	-1300	-1998	-3769	-6123	-2819	6486	31710	65440	46980	60740
681	-5474	-4920	-5593	-3560	-4850	-4275	-1419	-2177	-3815	-6152	-2874	6359	31749	64530	45760	59740
682	-5500	-4949	-5603	-3610	-4874	-4365	-1538	-2348	-3872	-6163	-2963	6246	31736	63760	44690	58880
683	-5495	-4948	-5617	-3631	-4877	-4430	-1648	-2526	-3897	-6112	-3018	6105	31696	63170	43860	58270
684	-5456	-4933	-5632	-3600	-4872	-4495	-1767	-2658	-3892	-5980	-2943	6017	31578	62580	43020	57700
685	-5445	-4925	-5629	-3601	-4869	-4551	-1894	-2782	-3870	-5687	-2743	6012	31400	61990	42250	57260
686	-5464	-4935	-5640	-3623	-4842	-4583	-1992	-2885	-3815	-5272	-2383	6136	31206	61450	41640	57010
687	-5505	-4969	-5677	-3655	-4814	-4632	-2095	-3022	-3700	-4568	-1687	6542	31007	60830	41010	56930
688	-5504	-4969	-5676	-3651	-4721	-4645	-2205	-3125	-3557	-3641	-703	7228	30885	60210	40490	57070
689	-5475	-4958	-5653	-3621	-4626	-4623	-2280	-3190	-3308	-2183	1005	8619	30906	59570	40010	57400
690	-5473	-4957	-5678	-3620	-4496	-4550	-2346	-3256	-2990	-218	3519	10936	31161	58980	39600	57910
691	-5452	-4947	-5662	-3605	-4345	-4449	-2403	-3318	-2600	2367	7069	14537	31872	58260	39160	58640
692	-5482	-4970	-5661	-3608	-4189	-4344	-2438	-3337	-2204	5225	11287	20413	33290	57590	38760	59560
693	-5458	-4945	-5654	-3575	-3990	-4156	-2453	-3354	-1709	9057	16383	26289	35440	57090	38440	60570
694	-5435	-4924	-5669	-3537	-3799	-3966	-2428	-3340	-1183	13531	24625	35690	39150	56640	38110	61860
695	-5462	-4922	-5675	-3540	-3633	-3758	-2428	-3350	-734	16383	32860	46120	44570	56390	37780	63280
696	-5459	-4932	-5682	-3532	-3496	-3601	-2401	-3354	-231	22500	43010	60170	51990	56460	37480	64810
697	-5493	-4953	-5682	-3569	-3399	-3417	-2350	-3374	227	28618	54160	76470	60430	56900	37230	66290
698	-5455	-4935	-5666	-3545	-3307	-3246	-2302	-3365	623	33930	66010	94570	72060	57910	37050	68060
699	-5425	-4918	-5646	-3532	-3244	-3118	-2276	-3326	959	38400	76770	111670	85720	59540	36940	69890
700	-5433	-4918	-5642	-3539	-3261	-3044	-2265	-3318	1263	42980	88700	131320	99250	61480	36990	71610
701	-5436	-4918	-5647	-3549	-3270	-2987	-2254	-3329	1493	46920	100030	150730	115530	64240	37140	73600
702	-5466	-4939	-5647	-3594	-3329	-2989	-2263	-3358	1640	49830	109290	167190	132380	67560	37480	75710
703	-5414	-4915	-5646	-3563	-3396	-3002	-2283	-3392	1714	52350	118590	184220	149060	71330	38060	78040
704	-5384	-4892	-5632	-3548	-3471	-3060	-2308	-3384	1729	54090	126450	199070	163100	74900	38790	80260
705	-5390	-4887	-5590	-3568	-3577	-3143	-2348	-3407	1674	55070	132710	211370	177510	78960	39790	82930
706	-5390	-4882	-5571	-3589	-3677	-3253	-2394	-3429	1554	55310	136850	220040	190000	82930	41010	85860
707	-5418	-4896	-5547	-3629	-3775	-3346	-2445	-3481	1369	54950	139930	227280	200380	86710	42450	89070
708	-5363	-4850	-5497	-3598	-3872	-3441	-2474	-3531	1169	54030	141480	231840	207600	89750	43900	92170
709	-5328	-4832	-5410	-3570	-3981	-3559	-2533	-3559	922	52560	141520	233700	213270	92640	45630	95830
710	-5345	-4829	-5350	-3563	-4075	-3673	-2570	-3588	677	50880	140410	233360	216520	94910	47390	99640
711	-5348	-4826	-5280	-3559	-4182	-3788	-2632	-3627	383	48630	138000	230990	217540	96410	48970	103110
712	-5377	-4814	-5199	-3561	-4279	-3919	-2697	-3680	53	46110	134550	226840	216870	97520	50650	107040
713	-5326	-4790	-5082	-3510	-4359	-4003	-2726	-3704	-213	43670	130740	221790	214360	98070	52280	110880
714	-5286	-4764	-4978	-3454	-4443	-4088	-2762	-3736	-510	40780	125770	214800	210240	97970	53720	114540
715	-5289	-4750	-4885	-3409	-4509	-4190	-2822	-3766	-827	37770	120190	206720	205430	97410	54800	117540
716	-5286	-4750	-4799	-3361	-4593	-4303	-2876	-3799	-1116	34730	114120	197770	198950	96310	55800	120610
717	-5286	-4763	-4720	-3321	-4629	-4384	-2919	-3850	-1379	32003	108480	189330	191740	94830	56520	123260
718	-5236	-4735	-4668	-3251	-4677	-4451	-2947	-3879	-1682	29010	101950	179420	184700	93250	56910	125210
719	-5224	-4711	-4635	-3194	-4705	-4532	-2995	-3911	-1934	26071	95320	169180	176260	91170	57070	126870
720	-5239	-4706	-4610	-3159	-4720	-4605	-3037	-3958	-2159	23570	89430	160030	167550	88850	56980	127960
721	-5263	-4710	-4593	-3160	-4715	-4658	-3096	-4013	-2432	20844	82890	149820	158750	86420	56640	128500
722	-5268	-4705	-4607	-3134	-4688	-4687	-3112	-4070	-2671	18287	76490	139840	151070	84260	56150	128560
723	-5211	-4673	-4599	-3069	-4652	-4694	-3135	-4091	-2878	15913	70330	130090	142480	81820	55410	128130
724	-5201	-4667	-4622	-3051	-4587	-4708	-3140	-4089	-3039	13900	65070	121700	134070	79410	54540	127170
725	-5204	-4658	-4629	-3025	-4540	-4704	-3137	-4070	-3216	11881	59400	112620	126840	77330	53650	125940
726	-5223	-4675	-4621	-3031	-4476	-4691	-3133	-4050	-3360	9862	54020	104000	119020	75060	52560	124120
727	-5201	-4650	-4629	-3012	-4354	-4644	-3103	-3998	-3477	8295	49510	96740	111640	72930	51370	121970
728	-5151	-4619	-4653	-2979	-4249	-4594	-3066	-3892	-3551	6684	44760	89000	104570	70880	50130	119480
729	-5151	-4605	-4645	-2956	-4138	-4533	-3035	-3742	-3583	5236	40330	81740	98610	69090	48980	117020
730	-5148	-4593	-4660	-2944	-4042	-4472	-3012	-3567	-3594	3923	36230	74970	92240	67130	47600	114020
731	-5186	-4613	-4655	-2965	-3943	-4423	-2965	-3383	-3586	2879	32830	69350	86300	65240	46220	110850
732	-5162	-4582	-4639	-2949	-3833	-4363	-2911	-3183	-3510	1824	29281	63480	80750	63370	44840	107570
733	-5103	-4557	-4639	-2909	-3731	-4311	-2869	-2897	-3384	901	26061	58070	75530	61540	43460	104170
734	-5112	-4552	-4638	-2896	-3651	-4245	-2823	-2622	-3204	83	23153	53100	71180	59880	42210	101060
735	-5116	-4555	-4626	-2907	-3602	-4208	-2804	-2383	-3033	-527	20772	49010	66610	58020	40780	97510
736	-5155	-4581	-4625	-2952	-3570	-4199	-2800	-2140	-2833	-1135	18308	44790	62850	56410	39500	94350
737	-5113	-4551	-4622	-2927	-3519	-4151	-2760	-1913	-2610	-1678	16099	40960	58940	54640	38150	90900
738	-5050	-4513	-4622	-2893	-3478	-4087	-2729	-1672	-2388	-2092	14333	37850	55280	52910	36800	87440
739	-5026	-4507	-4625	-2891	-3486	-4074	-2705	-1488	-2145	-2464	12592	34630	51850	51170	35460	84050
740	-5038	-4510	-4633	-2898	-3512	-4059	-2684	-1325	-1919	-2809	10851	31717	48950	49690	34300	81100
741	-5070	-4543	-4630	-2941	-3544	-4037	-2660	-1235	-1715	-3091	9401	29056	45920	48050	33020	77890
742	-5006	-4502	-4630	-2909	-3552	-4000	-2623	-1157	-1551	-3327	8245	26885	43130	46450	31769	74750
743	-4980	-4481	-4635	-2872	-3585	-3957	-2597	-1099	-1391	-3546	7096	24688	40750	45070	30704	72050
744	-4995	-4488	-4650	-2869	-3622	-3908	-2573	-1083	-1278	-3727	6052	22680	38330	43540	29525	69090
745	-5001	-4488	-4625	-2868	-3677	-3885	-2541	-1090	-1205	-3897	5117	20882	36130	42080	28393	66280
746	-5019	-4497	-4626	-2899	-3710	-3856	-2511	-1140	-1167	-4022	4323	19448	34200	40690	27296	63610
747	-4970	-4466	-4617	-2845	-3731	-3789	-2446	-1188	-1139	-4177	3554	17927	32649	39550	26395	61380
748	-4939	-4443	-4604	-2796	-3728	-3736	-2383	-1219	-1139	-4293	2862	16558	31033	38320	25410	58980
749	-4957	-4442	-4598	-2788	-3763	-3686	-2313	-1285	-1143	-4387	2311	15447	29561	37110	24472	56700
750	-4956	-4438	-4600	-2779	-3784	-3631	-2266	-1369	-1191	-4490	1746	14323	28379	36100	23664	54790
751	-4965	-4438	-4601	-2801	-3800	-3583	-2212	-1469	-1266	-4573	1227	13373	27168	35010	22821	52770
752	-4901	-4408	-4604	-2781	-3801	-3524	-2166	-1530	-1323	-4641	818	12423	26049	34000	22068	50880
753	-4881	-4395	-4611	-2781	-3821	-3495	-2121	-1594	-1400	-4718	431	11577	25038	33040	21330	49080
754	-4883	-4394	-4590	-2796	-3854	-3475	-2070	-1679	-1508	-4776	86	10822	24235	32216	20722	47580
755	-4886	-4379	-4600	-2834	-3895	-3464	-2050	-1776	-1625	-4840	-234	10137	23481	31328	20086	45990
756	-4876	-4375	-4594	-2863	-3916	-3460	-2008	-1894	-1708	-4889	-490	9642	22877	30549	19452	44510
757	-4829	-4340	-4586	-2857	-3906	-3453	-1980	-1932	-1810	-4937	-711	9143	22483	29964	18977	43280
758	-4806	-4318	-4580	-2873	-3945	-3474	-1961	-1972	-1896	-4935	-900	8745	22230	29356	18470	41990
759	-4831	-4319	-4573	-2910	-3996	-3504	-1972	-2014	-1996	-4969	-1045	8457	22168	28907	18035	40810
760	-4831	-4337	-4579	-2949	-4019	-3544	-1983	-2080	-2110	-4968	-1202	8183	22342	28598	17706	39740
761	-4796	-4294	-4565	-2964	-4037	-3563	-1961	-2098	-2195	-4983	-1372	7994	22736	28501	17524	38860
762	-4708	-4247	-4566	-2920	-4043	-3591	-1941	-2074	-2245	-4995	-1468	7876	23389	28572	17414	37960
763	-4698	-4232	-4571	-2934	-4075	-3650	-1949	-2079	-2293	-5010	-1504	7798	24218	28853	17414	37160
764	-4720	-4234	-4567	-2942	-4084	-3705	-1973	-2078	-2341	-5040	-1562	7771	25235	29404	17540	36470
765	-4743	-4258	-4557	-2987	-4108	-3776	-2004	-2108	-2395	-5066	-1626	7752	26242	30070	17774	35960
766	-4727	-4230	-4529	-2988	-4113	-3842	-2032	-2125	-2443	-5076	-1701	7732	27453	31019	18186	35510
767	-4669	-4203	-4531	-2973	-4121	-3896	-2047	-2094	-2462	-5069	-1735	7725	28672	32150	18745	35200
768	-4669	-4195	-4522	-2968	-4135	-3966	-2071	-2086	-2499	-5082	-1787	7702	29717	33250	19325	35020
769	-4672	-4191	-4509	-2977	-4139	-4022	-2111	-2112	-2531	-5090	-1832	7672	30774	34540	20066	34920
770	-4694	-4214	-4500	-2991	-4144	-4067	-2157	-2130	-2561	-5108	-1898	7624	31674	35850	20900	34940
771	-4642	-4171	-4473	-2964	-4114	-4088	-2183	-2123	-2584	-5122	-1982	7537	32427	37130	21796	35080
772	-4593	-4148	-4460	-2937	-4091	-4123	-2229	-2145	-2598	-5128	-2038	7411	32920	38160	22657	35260
773	-4585	-4137	-4428	-2925	-4094	-4171	-2299	-2163	-2622	-5118	-2086	7277	33270	39180	23575	35520
774	-4596	-4134	-4396	-2909	-4089	-4199	-2338	-2222	-2655	-5137	-2154	7126	33380	40010	24442	35810
775	-4607	-4142	-4367	-2954	-4075	-4255	-2410	-2287	-2725	-5163	-2269	6913	33330	40570	25138	36110
776	-4558	-4090	-4333	-2894	-4020	-4270	-2442	-2351	-2754	-5187	-2406	6671	33090	41020	25839	36420
777	-4521	-4050	-4299	-2828	-3973	-4283	-2503	-2391	-2765	-5212	-2456	6467	32668	41230	26437	36680
778	-4502	-4048	-4256	-2798	-3942	-4313	-2539	-2449	-2808	-5264	-2527	6208	32089	41220	26864	36900
779	-4517	-4037	-4240	-2783	-3900	-4348	-2583	-2528	-2853	-5305	-2621	5904	31457	41040	27159	37020
780	-4522	-4049	-4189	-2792	-3862	-4361	-2641	-2631	-2902	-5344	-2760	5598	30645	40670	27374	37130
781	-4474	-4008	-4141	-2737	-3781	-4356	-2676	-2685	-2949	-5386	-2867	5315	29757	40120	27473	37200
782	-4453	-3978	-4106	-2704	-3747	-4351	-2719	-2711	-2979	-5390	-2988	4984	28888	39490	27416	37160
783	-4420	-3961	-4057	-2671	-3704	-4347	-2752	-2787	-3036	-5428	-3087	4672	27866	38660	27269	37050
784	-4401	-3939	-4005	-2633	-3666	-4341	-2782	-2826	-3081	-5469	-3169	4381	26821	37720	27006	36860
785	-4417	-3932	-3956	-2628	-3615	-4328	-2793	-2891	-3103	-5495	-3281	4048	25742	36700	26629	36630
786	-4351	-3899	-3921	-2568	-3560	-4296	-2813	-2923	-3129	-5536	-3368	3731	24796	35730	26209	36360
787	-4319	-3885	-3898	-2532	-3499	-4270	-2827	-2973	-3163	-5561	-3451	3422	23693	34580	25637	35960
788	-4336	-3885	-3869	-2527	-3459	-4243	-2839	-3017	-3189	-5583	-3503	3173	22611	33360	24972	35520
789	-4341	-3888	-3835	-2519	-3436	-4219	-2854	-3063	-3218	-5623	-3583	2906	21564	32150	24253	35040
790	-4352	-3886	-3796	-2517	-3399	-4188	-2872	-3105	-3265	-5633	-3675	2619	20666	31084	23571	34580
791	-4302	-3851	-3774	-2476	-3338	-4118	-2868	-3124	-3288	-5633	-3738	2385	19696	29886	22776	34010
792	-4283	-3852	-3758	-2451	-3301	-4064	-2865	-3130	-3299	-5678	-3794	2142	18763	28717	21936	33350
793	-4311	-3840	-3744	-2448	-3267	-4011	-2883	-3150	-3316	-5683	-3833	1913	17887	27576	21082	32734
794	-4309	-3854	-3731	-2454	-3229	-3966	-2890	-3180	-3349	-5678	-3899	1722	17161	26614	20327	32167
795	-4292	-3824	-3709	-2460	-3200	-3891	-2871	-3216	-3364	-5692	-3982	1540	16419	25617	19479	31490
796	-4228	-3785	-3710	-2412	-3164	-3858	-2855	-3225	-3351	-5701	-4044	1352	15691	24683	18683	30838
797	-4220	-3790	-3707	-2393	-3148	-3849	-2834	-3216	-3339	-5696	-4055	1189	15123	23918	17969	30234
798	-4221	-3786	-3723	-2406	-3139	-3838	-2831	-3226	-3357	-5671	-4069	1030	14543	23097	17209	29542
799	-4249	-3797	-3743	-2430	-3122	-3821	-2832	-3224	-3360	-5655	-4104	933	14044	22368	16438	28892
800	-4212	-3769	-3734	-2417	-3086	-3763	-2815	-3243	-3359	-5624	-4124	821	13546	21799	15804	28313
801	-4153	-3738	-3719	-2386	-3065	-3688	-2798	-3232	-3345	-5565	-4060	746	13117	21267	15151	27707
802	-4147	-3721	-3720	-2391	-3058	-3652	-2795	-3226	-3337	-5481	-3939	705	12720	20757	14523	27089
803	-4155	-3702	-3710	-2416	-3068	-3630	-2789	-3229	-3321	-5394	-3790	701	12354	20219	14004	26482
804	-4179	-3721	-3710	-2451	-3071	-3600	-2788	-3256	-3326	-5249	-3606	771	12049	19847	13485	25975
805	-4124	-3675	-3683	-2428	-3038	-3562	-2769	-3259	-3322	-5063	-3349	932	11789	19485	12967	25464
806	-4043	-3645	-3663	-2375	-3027	-3529	-2745	-3238	-3317	-4894	-2985	1158	11517	19141	12491	24956
807	-4054	-3633	-3647	-2364	-3018	-3532	-2736	-3241	-3307	-4683	-2463	1530	11316	18834	12098	24522
808	-4064	-3627	-3652	-2352	-3046	-3538	-2744	-3246	-3295	-4410	-1837	2025	11128	18477	11692	24043
809	-4090	-3635	-3653	-2382	-3081	-3561	-2753	-3288	-3304	-4140	-1202	2589	10966	18144	11303	23603
810	-4030	-3597	-3632	-2355	-3084	-3551	-2732	-3302	-3297	-3831	-377	3362	10884	17830	10934	23202
811	-3994	-3581	-3626	-2337	-3094	-3556	-2702	-3298	-3312	-3476	536	4252	10826	17549	10621	22867
812	-4004	-3574	-3590	-2342	-3106	-3574	-2697	-3314	-3297	-3144	1505	5250	10794	17223	10280	22499
813	-4003	-3563	-3575	-2333	-3131	-3599	-2689	-3325	-3306	-2859	2376	6211	10797	16883	9985	22171
814	-4031	-3579	-3560	-2367	-3159	-3605	-2681	-3363	-3315	-2566	3325	7316	10860	16558	9738	21874
815	-3966	-3529	-3541	-2328	-3152	-3586	-2657	-3376	-3312	-2295	4257	8428	10949	16295	9565	21630
816	-3944	-3509	-3529	-2310	-3149	-3599	-2643	-3365	-3309	-2068	5054	9392	11045	15988	9367	21386
817	-3931	-3498	-3518	-2309	-3163	-3622	-2637	-3369	-3315	-1857	5864	10419	11142	15667	9204	21175
818	-3943	-3497	-3520	-2309	-3185	-3633	-2637	-3372	-3319	-1672	6566	11340	11234	15407	9064	21004
819	-3967	-3509	-3516	-2348	-3199	-3680	-2647	-3402	-3328	-1553	7155	12136	11306	15131	8966	20875
820	-3903	-3461	-3502	-2307	-3187	-3699	-2629	-3367	-3319	-1490	7560	12731	11366	14885	8896	20804
821	-3871	-3444	-3495	-2302	-3205	-3708	-2632	-3346	-3298	-1423	7934	13266	11409	14605	8805	20695
822	-3861	-3448	-3496	-2318	-3235	-3729	-2635	-3336	-3284	-1375	8205	13638	11391	14389	8757	20618
823	-3870	-3437	-3501	-2342	-3271	-3746	-2648	-3325	-3271	-1384	8318	13830	11354	14172	8707	20573
824	-3892	-3450	-3476	-2362	-3276	-3786	-2667	-3316	-3268	-1417	8320	13943	11285	13925	8670	20524
825	-3837	-3419	-3454	-2347	-3267	-3823	-2667	-3278	-3216	-1487	8236	13924	11182	13714	8644	20523
826	-3805	-3415	-3434	-2341	-3277	-3844	-2668	-3233	-3172	-1554	8070	13758	11082	13502	8634	20516
827	-3779	-3402	-3431	-2346	-3278	-3873	-2681	-3173	-3122	-1620	7850	13538	10927	13285	8627	20503
828	-3805	-3401	-3439	-2355	-3298	-3905	-2695	-3127	-3048	-1714	7582	13200	10768	13085	8615	20502
829	-3770	-3391	-3439	-2364	-3319	-3942	-2720	-3078	-2976	-1832	7215	12795	10617	12926	8593	20504
830	-3741	-3367	-3445	-2321	-3315	-3952	-2728	-3022	-2878	-1942	6841	12335	10433	12751	8583	20472
831	-3715	-3359	-3445	-2323	-3329	-3973	-2740	-2947	-2786	-2029	6486	11867	10210	12563	8610	20442
832	-3721	-3359	-3447	-2329	-3337	-4013	-2775	-2880	-2714	-2161	6033	11281	9996	12395	8587	20399
833	-3768	-3382	-3463	-2371	-3344	-4055	-2801	-2821	-2622	-2268	5551	10688	9747	12232	8570	20327
834	-3749	-3363	-3454	-2361	-3329	-4070	-2809	-2769	-2540	-2374	5076	10145	9515	12092	8543	20244
835	-3693	-3333	-3432	-2321	-3329	-4083	-2810	-2692	-2405	-2510	4571	9498	9274	11965	8520	20161
836	-3689	-3327	-3439	-2315	-3336	-4092	-2826	-2645	-2307	-2620	4085	8852	9030	11844	8475	20064
837	-3692	-3334	-3431	-2328	-3309	-4110	-2832	-2586	-2212	-2754	3576	8251	8785	11704	8435	19963
838	-3734	-3362	-3428	-2375	-3317	-4128	-2845	-2569	-2172	-2826	3119	7684	8529	11563	8390	19841
839	-3693	-3331	-3427	-2353	-3299	-4107	-2845	-2558	-2077	-2946	2606	7061	8282	11444	8339	19720
840	-3656	-3306	-3408	-2315	-3274	-4089	-2830	-2500	-2009	-3044	2123	6447	8056	11364	8307	19593
841	-3647	-3301	-3413	-2313	-3265	-4097	-2820	-2476	-1972	-3146	1747	5931	7815	11251	8263	19427
842	-3637	-3282	-3425	-2311	-3280	-4087	-2834	-2475	-1942	-3227	1345	5360	7562	11152	8175	19256
843	-3669	-3310	-3393	-2350	-3286	-4099	-2837	-2473	-1919	-3336	941	4841	7344	11041	8129	19083
844	-3625	-3276	-3385	-2322	-3256	-4055	-2817	-2465	-1895	-3440	551	4338	7126	10944	8063	18914
845	-3593	-3261	-3382	-2316	-3248	-4038	-2813	-2452	-1882	-3500	242	3895	6917	10868	8034	18717
846	-3629	-3266	-3373	-2342	-3241	-4033	-2810	-2473	-1882	-3567	-97	3436	6709	10783	7979	18508
847	-3603	-3261	-3352	-2339	-3240	-4025	-2806	-2491	-1902	-3652	-410	3006	6522	10700	7908	18328
848	-3599	-3264	-3338	-2349	-3224	-3992	-2803	-2500	-1918	-3723	-682	2636	6342	10614	7806	18157
849	-3542	-3214	-3331	-2278	-3187	-3959	-2788	-2519	-1901	-3806	-933	2244	6154	10547	7784	17943
850	-3521	-3201	-3331	-2254	-3185	-3929	-2783	-2510	-1918	-3842	-1151	1888	6001	10485	7743	17802
851	-3545	-3209	-3320	-2267	-3169	-3928	-2785	-2527	-1965	-3898	-1355	1580	5789	10389	7696	17598
852	-3568	-3217	-3312	-2275	-3149	-3922	-2776	-2568	-1998	-3938	-1545	1318	5605	10278	7621	17383
853	-3584	-3233	-3287	-2293	-3118	-3895	-2776	-2630	-2072	-3956	-1750	1045	5429	10191	7537	17186
854	-3538	-3207	-3266	-2244	-3068	-3863	-2764	-2639	-2087	-3984	-1919	783	5292	10097	7495	17033
855	-3514	-3180	-3250	-2211	-3028	-3824	-2747	-2624	-2120	-4020	-2029	573	5123	9989	7385	16829
856	-3523	-3186	-3220	-2197	-2964	-3789	-2749	-2656	-2168	-4041	-2131	405	4981	9852	7264	16644
857	-3538	-3177	-3207	-2191	-2914	-3751	-2752	-2707	-2218	-4060	-2257	253	4867	9721	7178	16460
858	-3554	-3180	-3197	-2184	-2834	-3711	-2750	-2758	-2283	-4066	-2370	128	4743	9591	7058	16295
859	-3492	-3142	-3151	-2123	-2735	-3638	-2706	-2757	-2310	-4054	-2402	34	4629	9463	6964	16124
860	-3468	-3126	-3119	-2078	-2656	-3576	-2685	-2759	-2358	-4034	-2402	-30	4529	9326	6817	15963
861	-3469	-3122	-3084	-2055	-2567	-3493	-2676	-2775	-2388	-4029	-2391	-69	4455	9185	6697	15820
862	-3499	-3132	-3045	-2051	-2469	-3417	-2643	-2794	-2434	-4009	-2395	-72	4409	9024	6548	15672
863	-3488	-3113	-3010	-2002	-2338	-3296	-2627	-2845	-2464	-3985	-2408	-59	4352	8886	6397	15539
864	-3436	-3076	-2968	-1945	-2227	-3159	-2590	-2846	-2471	-3982	-2364	-31	4334	8761	6272	15424
865	-3437	-3066	-2941	-1895	-2114	-2995	-2563	-2851	-2509	-3934	-2309	36	4345	8632	6142	15306
866	-3455	-3059	-2897	-1882	-1983	-2804	-2526	-2889	-2544	-3920	-2258	112	4348	8500	5985	15173
867	-3479	-3079	-2869	-1884	-1860	-2596	-2484	-2915	-2589	-3888	-2233	188	4362	8378	5831	15079
868	-3416	-3022	-2812	-1819	-1689	-2296	-2393	-2918	-2600	-3881	-2236	272	4417	8284	5702	15014
869	-3346	-2988	-2754	-1743	-1516	-1949	-2304	-2881	-2586	-3852	-2171	372	4510	8208	5593	14931
870	-3358	-2968	-2712	-1710	-1352	-1595	-2194	-2860	-2607	-3841	-2089	478	4576	8127	5489	14871
871	-3344	-2961	-2694	-1684	-1197	-1231	-2095	-2858	-2616	-3814	-2043	595	4657	8036	5401	14802
872	-3382	-2965	-2654	-1704	-1036	-784	-1967	-2867	-2628	-3788	-2021	691	4729	7974	5338	14732
873	-3344	-2949	-2627	-1648	-827	-261	-1812	-2833	-2630	-3798	-2001	776	4832	7937	5259	14835
874	-3327	-2926	-2576	-1605	-670	208	-1672	-2795	-2642	-3780	-1980	859	4916	7910	5197	14938
875	-3343	-2932	-2570	-1597	-513	727	-1510	-2767	-2646	-3780	-1961	934	4983	7866	5122	14918
876	-3355	-2937	-2560	-1592	-348	1278	-1341	-2742	-2652	-3793	-1942	1001	5074	7840	5067	14898
877	-3373	-2953	-2533	-1615	-205	1848	-1148	-2716	-2670	-3808	-1963	1045	5147	7829	5031	14879
878	-3324	-2915	-2520	-1576	-66	2357	-958	-2673	-2644	-3813	-2012	1076	5233	7848	5015	14914
879	-3308	-2900	-2503	-1556	87	2913	-749	-2587	-2623	-3809	-2026	1065	5299	7845	4991	14900
880	-3299	-2897	-2517	-1541	203	3427	-560	-2536	-2620	-3809	-2020	1056	5328	7853	4966	14919
881	-3312	-2893	-2504	-1562	284	3864	-402	-2492	-2582	-3815	-2045	1058	5347	7848	4989	14956
882	-3339	-2911	-2502	-1605	378	4299	-238	-2454	-2596	-3838	-2113	1027	5387	7858	5041	14970
883	-3282	-2882	-2471	-1567	439	4702	-56	-2389	-2543	-3804	-2177	978	5388	7879	5119	15044
884	-3257	-2872	-2448	-1565	492	5045	83	-2307	-2513	-3804	-2204	910	5371	7893	5178	15111
885	-3274	-2885	-2404	-1577	495	5286	196	-2271	-2491	-3815	-2248	821	5351	7901	5236	15181
886	-3307	-2883	-2365	-1597	484	5496	312	-2219	-2490	-3825	-2306	746	5300	7915	5281	15243
887	-3309	-2875	-2271	-1622	481	5671	402	-2206	-2499	-3823	-2420	660	5248	7931	5341	15360
888	-3228	-2824	-2133	-1569	466	5798	479	-2143	-2439	-3815	-2493	559	5204	7960	5432	15480
889	-3199	-2771	-2000	-1528	429	5831	534	-2060	-2406	-3823	-2537	455	5147	7959	5526	15580
890	-3201	-2758	-1801	-1494	345	5818	565	-2023	-2376	-3840	-2586	329	5054	7960	5628	15704
891	-3241	-2761	-1544	-1486	252	5729	565	-2019	-2371	-3858	-2613	234	4953	7954	5698	15795
892	-3219	-2711	-1222	-1431	168	5627	564	-2028	-2367	-3864	-2681	98	4852	7925	5773	15930
893	-3182	-2645	-877	-1331	102	5492	558	-1989	-2337	-3860	-2734	-38	4754	7908	5855	16050
894	-3181	-2593	-469	-1242	-4	5299	510	-1962	-2316	-3876	-2786	-162	4635	7875	5941	16166
895	-3186	-2545	10	-1142	-112	5070	443	-1989	-2325	-3901	-2841	-278	4523	7835	6012	16279
896	-3227	-2512	473	-1045	-194	4856	380	-2012	-2351	-3906	-2907	-390	4389	7787	6066	16383
897	-3191	-2449	1015	-885	-275	4622	335	-2017	-2324	-3900	-2981	-504	4286	7758	6151	16368
898	-3159	-2365	1607	-687	-363	4356	286	-1998	-2297	-3878	-3032	-595	4162	7719	6181	16354
899	-3165	-2319	2148	-502	-468	4119	215	-1993	-2303	-3892	-3085	-721	4062	7656	6238	16445
900	-3177	-2283	2638	-357	-552	3857	167	-2001	-2299	-3888	-3096	-839	3967	7618	6264	16532
901	-3201	-2250	3137	-211	-638	3575	107	-1997	-2323	-3898	-3158	-940	3864	7568	6294	16640
902	-3154	-2191	3587	-7	-704	3349	57	-1975	-2304	-3901	-3218	-1043	3776	7522	6323	16736
903	-3104	-2144	3948	184	-751	3135	35	-1929	-2267	-3890	-3250	-1125	3699	7498	6375	16822
904	-3111	-2147	4200	292	-818	2882	25	-1875	-2262	-3882	-3280	-1183	3651	7476	6393	16884
905	-3122	-2152	4427	415	-882	2650	29	-1826	-2237	-3882	-3303	-1238	3601	7441	6391	16970
906	-3170	-2190	4563	455	-946	2457	33	-1791	-2231	-3847	-3348	-1280	3578	7411	6406	17069
907	-3116	-2163	4599	525	-963	2281	69	-1717	-2186	-3831	-3386	-1313	3582	7403	6423	17168
908	-3055	-2141	4548	602	-1020	2125	128	-1587	-2103	-3779	-3402	-1297	3609	7404	6432	17236
909	-3045	-2171	4405	603	-1055	1956	194	-1459	-2044	-3751	-3363	-1290	3634	7421	6448	17317
910	-3055	-2193	4199	557	-1122	1817	257	-1343	-1991	-3676	-3309	-1238	3705	7444	6454	17362
911	-3094	-2233	3948	470	-1187	1672	325	-1243	-1956	-3609	-3266	-1168	3789	7482	6462	17404
912	-3040	-2238	3649	438	-1225	1555	398	-1085	-1869	-3531	-3213	-1089	3941	7524	6499	17434
913	-3037	-2276	3318	355	-1275	1425	496	-941	-1783	-3469	-3128	-965	4083	7589	6503	17465
914	-3058	-2302	2999	226	-1333	1302	562	-817	-1712	-3400	-3039	-786	4251	7654	6490	17496
915	-3084	-2356	2621	94	-1405	1178	644	-704	-1645	-3329	-2960	-581	4469	7734	6497	17515
916	-3093	-2393	2251	-35	-1449	1070	722	-612	-1593	-3264	-2922	-393	4693	7836	6513	17535
917	-3043	-2400	1887	-136	-1496	1000	791	-479	-1514	-3174	-2843	-155	4953	7969	6562	17526
918	-3049	-2423	1567	-249	-1568	890	859	-349	-1454	-3083	-2751	85	5180	8100	6605	17543
919	-3053	-2457	1242	-372	-1618	755	914	-256	-1385	-3014	-2672	358	5474	8238	6647	17589
920	-3088	-2500	910	-532	-1692	631	952	-198	-1362	-2963	-2607	583	5780	8377	6719	17622
921	-3072	-2526	630	-646	-1728	561	971	-152	-1321	-2896	-2549	833	6091	8560	6850	17734
922	-3021	-2512	357	-703	-1772	482	1010	-47	-1279	-2860	-2467	1075	6330	8732	6987	17833
923	-3009	-2518	89	-811	-1838	372	1010	3	-1245	-2810	-2398	1265	6594	8907	7155	17939
924	-3027	-2546	-152	-922	-1884	288	1010	15	-1229	-2776	-2318	1481	6834	9087	7332	18089
925	-3078	-2592	-385	-1063	-1932	180	1000	17	-1229	-2762	-2283	1661	7070	9257	7490	18258
926	-3052	-2581	-542	-1131	-1952	102	986	-14	-1246	-2742	-2296	1824	7269	9425	7679	18461
927	-2991	-2576	-732	-1159	-1977	-2	952	11	-1225	-2717	-2261	1930	7459	9620	7910	18686
928	-2963	-2582	-909	-1200	-2026	-110	918	34	-1212	-2697	-2218	2044	7588	9760	8179	18923
929	-2972	-2577	-1037	-1262	-2071	-216	862	5	-1230	-2709	-2178	2110	7690	9888	8401	19183
930	-3026	-2616	-1173	-1361	-2110	-327	787	-56	-1252	-2722	-2169	2159	7766	10013	8634	19458
931	-2972	-2604	-1309	-1378	-2132	-405	738	-101	-1272	-2742	-2161	2189	7820	10131	8881	19774
932	-2948	-2607	-1401	-1405	-2162	-517	663	-115	-1293	-2732	-2131	2192	7818	10228	9117	20050
933	-2959	-2620	-1523	-1451	-2193	-615	577	-184	-1330	-2739	-2114	2147	7771	10290	9376	20352
934	-2972	-2634	-1634	-1485	-2228	-716	489	-264	-1357	-2744	-2118	2105	7710	10339	9625	20634
935	-2999	-2656	-1706	-1567	-2253	-817	421	-355	-1431	-2774	-2170	2027	7614	10364	9843	20933
936	-2941	-2641	-1780	-1528	-2243	-901	346	-431	-1458	-2799	-2180	1946	7511	10387	10040	21218
937	-2949	-2635	-1835	-1540	-2257	-984	256	-496	-1470	-2807	-2190	1846	7389	10367	10242	21513
938	-2948	-2636	-1895	-1572	-2275	-1064	175	-560	-1510	-2816	-2221	1718	7231	10348	10417	21796
939	-2947	-2647	-1934	-1587	-2287	-1147	70	-630	-1556	-2839	-2234	1601	7073	10320	10557	22037
940	-2986	-2666	-1993	-1629	-2272	-1237	-15	-757	-1597	-2864	-2295	1442	6890	10263	10686	22354
941	-2932	-2631	-2034	-1581	-2226	-1277	-76	-817	-1635	-2896	-2325	1308	6711	10193	10791	22610
942	-2911	-2628	-2073	-1571	-2214	-1338	-150	-856	-1676	-2930	-2349	1163	6512	10134	10883	22839
943	-2930	-2628	-2096	-1575	-2213	-1414	-243	-923	-1726	-2960	-2378	1014	6318	10066	10952	23024
944	-2952	-2646	-2125	-1602	-2205	-1466	-323	-1035	-1733	-2988	-2401	866	6083	9948	10998	23191
945	-2973	-2650	-2145	-1625	-2164	-1522	-399	-1140	-1803	-3004	-2507	698	5891	9833	11053	23362
946	-2895	-2627	-2146	-1562	-2120	-1548	-457	-1187	-1840	-3026	-2569	536	5684	9745	11099	23507
947	-2854	-2601	-2159	-1523	-2087	-1584	-502	-1200	-1843	-3052	-2597	373	5490	9659	11121	23599
948	-2862	-2588	-2190	-1508	-2057	-1633	-562	-1252	-1864	-3066	-2605	239	5294	9515	11126	23701
949	-2890	-2624	-2210	-1536	-2027	-1682	-641	-1317	-1887	-3071	-2611	102	5075	9381	11099	23751
950	-2892	-2616	-2229	-1517	-1998	-1699	-699	-1403	-1937	-3117	-2659	-46	4888	9257	11082	23783
951	-2876	-2602	-2250	-1473	-1941	-1738	-729	-1424	-1953	-3134	-2683	-201	4691	9132	11043	23807
952	-2874	-2598	-2279	-1463	-1920	-1782	-801	-1470	-1976	-3149	-2696	-309	4493	8986	10931	23809
953	-2880	-2614	-2296	-1474	-1919	-1825	-849	-1524	-2016	-3173	-2720	-440	4301	8823	10837	23776
954	-2906	-2650	-2320	-1513	-1910	-1857	-907	-1597	-2063	-3184	-2739	-541	4135	8679	10738	23736
955	-2865	-2619	-2326	-1488	-1882	-1897	-966	-1658	-2070	-3207	-2764	-641	3966	8547	10627	23676
956	-2843	-2614	-2325	-1457	-1879	-1906	-993	-1678	-2059	-3223	-2774	-742	3799	8407	10519	23599
957	-2846	-2623	-2348	-1482	-1892	-1971	-1054	-1714	-2093	-3211	-2777	-838	3654	8287	10412	23503
958	-2850	-2616	-2373	-1513	-1906	-2028	-1108	-1779	-2117	-3210	-2772	-900	3502	8129	10280	23407
959	-2901	-2657	-2402	-1568	-1906	-2094	-1170	-1850	-2153	-3217	-2805	-958	3381	7989	10176	23292
960	-2858	-2620	-2417	-1540	-1917	-2110	-1212	-1882	-2169	-3219	-2809	-1012	3281	7861	10069	23155
961	-2823	-2597	-2440	-1528	-1952	-2154	-1246	-1911	-2161	-3192	-2774	-1049	3183	7764	9974	23043
962	-2843	-2597	-2452	-1570	-1980	-2211	-1286	-1947	-2178	-3172	-2722	-1076	3096	7671	9832	22914
963	-2877	-2624	-2473	-1615	-2031	-2251	-1326	-1997	-2194	-3150	-2701	-1105	2998	7546	9707	22753
964	-2908	-2648	-2496	-1693	-2079	-2314	-1380	-2093	-2252	-3123	-2715	-1121	2950	7427	9597	22651
965	-2824	-2599	-2500	-1642	-2092	-2326	-1408	-2112	-2222	-3111	-2715	-1145	2917	7344	9500	22541
966	-2788	-2595	-2527	-1625	-2143	-2373	-1448	-2099	-2217	-3091	-2665	-1137	2876	7271	9403	22400
967	-2812	-2590	-2549	-1667	-2194	-2417	-1490	-2124	-2227	-3071	-2627	-1083	2827	7176	9296	22269
968	-2837	-2604	-2570	-1695	-2255	-2475	-1528	-2165	-2252	-3063	-2573	-1057	2810	7098	9172	22122
969	-2863	-2626	-2561	-1766	-2319	-2522	-1571	-2240	-2283	-3045	-2552	-1013	2808	7014	9049	22007
970	-2821	-2601	-2583	-1752	-2339	-2552	-1606	-2281	-2286	-3029	-2506	-952	2783	6937	8935	21915
971	-2831	-2610	-2602	-1770	-2389	-2613	-1636	-2298	-2296	-3021	-2439	-899	2793	6851	8831	21789
972	-2839	-2623	-2627	-1800	-2444	-2652	-1679	-2298	-2300	-3000	-2376	-820	2817	6781	8726	21674
973	-2867	-2634	-2634	-1855	-2505	-2705	-1717	-2366	-2334	-2968	-2349	-745	2832	6702	8600	21546
974	-2862	-2636	-2638	-1873	-2527	-2736	-1757	-2414	-2364	-2967	-2321	-705	2861	6625	8482	21449
975	-2818	-2622	-2649	-1846	-2547	-2759	-1769	-2441	-2350	-2961	-2285	-651	2892	6569	8396	21341
976	-2826	-2608	-2678	-1857	-2579	-2764	-1804	-2471	-2366	-2963	-2245	-582	2907	6507	8312	21240
977	-2841	-2621	-2703	-1886	-2626	-2798	-1841	-2490	-2378	-2970	-2211	-536	2921	6440	8245	21163
978	-2859	-2645	-2703	-1927	-2658	-2834	-1866	-2531	-2409	-2961	-2194	-474	2949	6393	8128	21069
979	-2841	-2643	-2716	-1932	-2675	-2830	-1889	-2574	-2419	-2995	-2215	-461	2982	6341	8057	20981
980	-2815	-2623	-2716	-1911	-2686	-2839	-1899	-2578	-2408	-2992	-2206	-455	3002	6294	7988	20903
981	-2818	-2622	-2728	-1944	-2716	-2866	-1910	-2581	-2410	-3012	-2185	-421	3006	6264	7939	20833
982	-2854	-2655	-2752	-1974	-2733	-2869	-1921	-2629	-2457	-3018	-2218	-406	2999	6205	7869	20793
983	-2870	-2666	-2761	-2016	-2765	-2880	-1944	-2697	-2469	-3056	-2280	-413	2988	6161	7814	20729
984	-2789	-2632	-2779	-1973	-2734	-2835	-1937	-2702	-2471	-3086	-2324	-405	3012	6140	7767	20754
985	-2764	-2604	-2783	-1956	-2738	-2829	-1941	-2680	-2451	-3088	-2307	-415	3014	6108	7716	20715
986	-2787	-2607	-2788	-1983	-2760	-2820	-1949	-2654	-2452	-3103	-2295	-414	2969	6058	7648	20655
987	-2804	-2625	-2809	-1990	-2768	-2842	-1962	-2685	-2452	-3136	-2284	-415	2933	5983	7583	20617
988	-2836	-2649	-2835	-2041	-2788	-2831	-1981	-2714	-2483	-3156	-2291	-404	2899	5928	7515	20608
989	-2791	-2631	-2818	-2010	-2791	-2807	-1985	-2719	-2486	-3158	-2306	-377	2866	5888	7466	20592
990	-2780	-2627	-2831	-2007	-2811	-2780	-1975	-2705	-2466	-3154	-2291	-302	2803	5841	7404	20554
991	-2803	-2633	-2844	-2026	-2797	-2778	-1979	-2722	-2456	-3144	-2283	-225	2738	5778	7340	20507
992	-2826	-2640	-2831	-2057	-2800	-2764	-1981	-2740	-2471	-3134	-2255	-108	2696	5701	7265	20479
993	-2859	-2659	-2858	-2105	-2800	-2751	-1995	-2792	-2494	-3114	-2236	34	2644	5644	7187	20463
994	-2812	-2632	-2864	-2051	-2782	-2704	-1973	-2788	-2467	-3071	-2152	248	2632	5594	7152	20411
995	-2820	-2646	-2866	-2032	-2774	-2686	-1979	-2779	-2451	-2994	-2001	569	2623	5527	7101	20390
996	-2834	-2636	-2866	-2049	-2767	-2672	-1960	-2794	-2455	-2908	-1854	981	2634	5457	7020	20343
997	-2841	-2648	-2871	-2077	-2780	-2659	-1974	-2809	-2457	-2818	-1683	1489	2647	5409	6971	20301
998	-2864	-2652	-2887	-2096	-2752	-2636	-1961	-2843	-2474	-2742	-1492	2016	2710	5340	6945	20299
999	-2825	-2631	-2871	-2051	-2751	-2595	-1952	-2824	-2415	-2622	-1191	2737	2794	5291	6921	20303
1000	-2838	-2641	-2882	-2075	-2749	-2591	-1956	-2815	-2408	-2478	-870	3587	2866	5251	6883	20287
1001	-2847	-2663	-2875	-2085	-2730	-2548	-1948	-2836	-2420	-2345	-552	4435	3035	5238	6845	20240
1002	-2853	-2671	-2889	-2099	-2741	-2533	-1950	-2853	-2431	-2180	-159	5497	3232	5223	6847	20229
1003	-2824	-2655	-2895	-2071	-2721	-2514	-1942	-2856	-2413	-2022	265	6657	3480	5216	6839	20233
1004	-2790	-2627	-2883	-2023	-2704	-2486	-1924	-2828	-2386	-1853	777	7878	3709	5220	6839	20251
1005	-2801	-2637	-2876	-2013	-2701	-2484	-1932	-2822	-2382	-1698	1247	9017	3981	5211	6801	20268
1006	-2829	-2639	-2893	-2032	-2705	-2492	-1924	-2843	-2405	-1541	1781	10362	4277	5217	6781	20284
1007	-2882	-2666	-2881	-2089	-2707	-2499	-1927	-2870	-2408	-1387	2285	11688	4535	5229	6770	20308
1008	-2841	-2654	-2885	-2064	-2687	-2484	-1928	-2894	-2403	-1267	2774	12985	4874	5288	6828	20364
1009	-2815	-2635	-2870	-2039	-2680	-2476	-1922	-2871	-2395	-1132	3215	14107	5192	5330	6870	20427
1010	-2840	-2640	-2873	-2038	-2685	-2488	-1936	-2880	-2408	-1003	3676	15328	5506	5380	6933	20472
1011	-2851	-2659	-2874	-2044	-2682	-2476	-1944	-2912	-2421	-906	4095	16383	5744	5427	6985	20523
1012	-2894	-2689	-2904	-2090	-2690	-2507	-1961	-2969	-2449	-815	4428	17344	6016	5486	7061	20647
1013	-2851	-2658	-2903	-2057	-2684	-2495	-1968	-2960	-2443	-760	4748	18304	6287	5565	7126	20786
1014	-2842	-2650	-2900	-2032	-2705	-2516	-1979	-2926	-2456	-716	5039	19094	6493	5623	7202	20915
1015	-2850	-2653	-2906	-2055	-2708	-2544	-1993	-2936	-2475	-720	5281	19743	6694	5675	7304	21062
1016	-2859	-2660	-2921	-2071	-2731	-2578	-2011	-2959	-2506	-713	5450	20211	6852	5712	7377	21248
1017	-2898	-2690	-2937	-2112	-2734	-2624	-2040	-3006	-2543	-757	5528	20577	6969	5762	7458	21454
1018	-2874	-2678	-2922	-2093	-2748	-2641	-2043	-3013	-2559	-777	5590	20818	7062	5821	7546	21604
1019	-2857	-2669	-2936	-2088	-2754	-2677	-2064	-3015	-2573	-803	5583	20891	7120	5888	7662	21821
1020	-2838	-2661	-2937	-2081	-2746	-2697	-2074	-3016	-2594	-866	5549	20879	7129	5933	7782	22028
1021	-2851	-2670	-2950	-2095	-2768	-2722	-2098	-3026	-2619	-974	5451	20758	7131	5941	7883	22225
1022	-2856	-2671	-2946	-2127	-2782	-2771	-2129	-3052	-2647	-1066	5313	20512	7082	5970	8012	22464
1023	-2803	-2666	-2955	-2073	-2794	-2809	-2154	-3033	-2657	-1160	5168	20204	7019	5987	8151	22708
1024	-2819	-2676	-2971	-2093	-2819	-2863	-2178	-3039	-2683	-1276	4985	19792	6906	5989	8242	22897
1025	-2841	-2697	-2980	-2116	-2860	-2916	-2211	-3053	-2689	-1387	4777	19288	6791	5962	8310	23064
1026	-2903	-2715	-2998	-2172	-2917	-2974	-2252	-3103	-2708	-1518	4525	18765	6618	5941	8335	23223
1027	-2887	-2719	-3005	-2178	-2929	-3029	-2278	-3159	-2769	-1629	4233	18142	6444	5921	8383	23393
1028	-2865	-2684	-3008	-2140	-2937	-3063	-2306	-3133	-2771	-1748	3942	17484	6255	5886	8412	23557
1029	-2882	-2697	-3017	-2165	-2991	-3107	-2325	-3135	-2786	-1869	3648	16769	6092	5864	8428	23686
1030	-2898	-2713	-3060	-2180	-3033	-3168	-2353	-3154	-2819	-1973	3373	16144	5851	5802	8435	23779
1031	-2935	-2739	-3082	-2221	-3062	-3219	-2380	-3193	-2857	-2110	3028	15395	5631	5732	8429	23896
1032	-2903	-2722	-3094	-2191	-3065	-3258	-2408	-3227	-2883	-2239	2668	14641	5444	5684	8426	23946
1033	-2870	-2725	-3075	-2178	-3081	-3319	-2433	-3203	-2887	-2352	2367	13894	5217	5615	8399	23988
1034	-2900	-2723	-3067	-2202	-3110	-3371	-2460	-3208	-2902	-2451	2087	13147	4975	5556	8351	24036
1035	-2918	-2737	-3086	-2218	-3133	-3418	-2492	-3221	-2907	-2564	1780	12406	4746	5469	8307	24039
1036	-2982	-2790	-3122	-2293	-3176	-3486	-2524	-3278	-2953	-2657	1429	11659	4537	5389	8269	24062
1037	-2918	-2754	-3132	-2249	-3161	-3511	-2524	-3298	-2960	-2794	1123	10996	4327	5332	8221	24090
1038	-2874	-2734	-3135	-2218	-3183	-3544	-2547	-3249	-2960	-2892	846	10298	4110	5273	8181	24114
1039	-2880	-2739	-3142	-2223	-3200	-3595	-2566	-3233	-2973	-2976	578	9615	3908	5210	8131	24088
1040	-2910	-2753	-3147	-2252	-3242	-3645	-2583	-3242	-3012	-3066	332	8976	3672	5125	8081	24025
1041	-2953	-2777	-3148	-2291	-3270	-3699	-2610	-3278	-3033	-3159	77	8417	3465	5071	8015	23992
1042	-2915	-2750	-3153	-2259	-3284	-3726	-2622	-3280	-3027	-3242	-164	7823	3276	4996	7948	23924
1043	-2916	-2748	-3167	-2261	-3306	-3758	-2638	-3277	-3027	-3319	-387	7214	3099	4932	7892	23856
1044	-2930	-2769	-3183	-2273	-3327	-3800	-2661	-3314	-3054	-3381	-568	6723	2900	4829	7807	23753
1045	-2982	-2784	-3178	-2294	-3363	-3842	-2681	-3333	-3074	-3447	-792	6211	2719	4746	7735	23632
1046	-2990	-2801	-3175	-2307	-3362	-3854	-2709	-3363	-3097	-3525	-1032	5692	2562	4672	7670	23554
1047	-2935	-2779	-3178	-2283	-3374	-3870	-2711	-3345	-3094	-3580	-1227	5210	2398	4610	7619	23482
1048	-2930	-2770	-3177	-2279	-3394	-3901	-2727	-3338	-3106	-3640	-1386	4816	2247	4537	7556	23381
1049	-2945	-2779	-3179	-2292	-3397	-3928	-2753	-3337	-3108	-3692	-1533	4396	2094	4484	7496	23306
1050	-2993	-2812	-3191	-2329	-3408	-3970	-2777	-3370	-3116	-3750	-1706	3976	1963	4434	7410	23247
1051	-2952	-2798	-3197	-2307	-3406	-3983	-2785	-3398	-3126	-3810	-1880	3627	1847	4367	7325	23175
1052	-2911	-2773	-3193	-2279	-3404	-3995	-2784	-3372	-3126	-3855	-2022	3262	1739	4318	7252	23100
1053	-2938	-2787	-3185	-2302	-3433	-4032	-2809	-3379	-3130	-3885	-2160	2906	1612	4283	7222	22980
1054	-2956	-2774	-3189	-2340	-3440	-4049	-2831	-3377	-3131	-3938	-2311	2590	1526	4259	7165	22907
1055	-2963	-2796	-3192	-2353	-3455	-4055	-2849	-3374	-3144	-3983	-2455	2303	1427	4235	7119	22868
1056	-2914	-2760	-3202	-2315	-3444	-4060	-2844	-3371	-3129	-4010	-2577	2001	1360	4209	7102	22829
1057	-2878	-2746	-3184	-2290	-3427	-4069	-2836	-3337	-3112	-4051	-2651	1734	1302	4213	7072	22794
1058	-2879	-2749	-3183	-2296	-3440	-4097	-2833	-3318	-3119	-4086	-2716	1526	1222	4181	7059	22760
1059	-2903	-2756	-3188	-2304	-3466	-4114	-2846	-3326	-3130	-4100	-2794	1305	1167	4155	7014	22727
1060	-2964	-2794	-3175	-2345	-3486	-4144	-2874	-3379	-3138	-4141	-2892	1092	1109	4146	6984	22687
1061	-2917	-2753	-3190	-2312	-3480	-4151	-2882	-3365	-3129	-4153	-3006	906	1083	4162	6984	22645
1062	-2901	-2756	-3184	-2293	-3493	-4171	-2901	-3353	-3120	-4188	-3055	757	1038	4173	6992	22616
1063	-2934	-2755	-3175	-2297	-3499	-4186	-2900	-3365	-3120	-4227	-3103	584	1005	4181	6973	22582
1064	-2950	-2766	-3205	-2329	-3512	-4200	-2913	-3357	-3116	-4207	-3159	424	990	4201	6970	22539
1065	-2970	-2793	-3203	-2358	-3525	-4240	-2948	-3410	-3134	-4231	-3247	264	965	4209	6957	22530
1066	-2919	-2767	-3205	-2315	-3537	-4246	-2938	-3397	-3141	-4243	-3284	136	958	4267	6968	22504
1067	-2905	-2750	-3209	-2296	-3526	-4254	-2951	-3377	-3143	-4264	-3324	0	960	4324	7019	22501
1068	-2905	-2764	-3211	-2319	-3543	-4267	-2974	-3377	-3154	-4271	-3366	-104	959	4394	7063	22504
1069	-2953	-2785	-3197	-2348	-3556	-4299	-2978	-3397	-3171	-4295	-3406	-218	959	4454	7106	22506
1070	-2963	-2798	-3208	-2366	-3570	-4313	-2991	-3437	-3196	-4320	-3479	-348	962	4523	7158	22489
1071	-2929	-2774	-3209	-2336	-3567	-4301	-2993	-3450	-3165	-4327	-3534	-456	965	4632	7212	22487
1072	-2918	-2757	-3200	-2313	-3545	-4307	-2985	-3435	-3160	-4338	-3573	-567	986	4756	7288	22500
1073	-2904	-2751	-3204	-2308	-3563	-4304	-2996	-3415	-3164	-4340	-3597	-654	1009	4891	7373	22516
1074	-2946	-2779	-3199	-2358	-3583	-4349	-3030	-3436	-3173	-4354	-3619	-743	1003	5024	7476	22571
1075	-2940	-2776	-3198	-2328	-3586	-4364	-3027	-3457	-3169	-4366	-3652	-838	1024	5156	7571	22586
1076	-2898	-2751	-3199	-2291	-3600	-4364	-3024	-3450	-3158	-4352	-3651	-914	1052	5325	7672	22614
1077	-2924	-2764	-3179	-2305	-3601	-4383	-3038	-3449	-3173	-4339	-3630	-1002	1041	5474	7775	22642
1078	-2932	-2762	-3182	-2316	-3625	-4411	-3050	-3475	-3185	-4330	-3647	-1053	1067	5641	7890	22668
1079	-2986	-2800	-3178	-2368	-3643	-4431	-3074	-3516	-3213	-4337	-3700	-1135	1073	5772	8005	22694
1080	-2956	-2777	-3167	-2328	-3626	-4421	-3069	-3517	-3218	-4342	-3723	-1202	1092	5962	8174	22769
1081	-2922	-2767	-3154	-2305	-3619	-4421	-3078	-3497	-3211	-4357	-3709	-1277	1100	6151	8342	22809
1082	-2935	-2744	-3145	-2298	-3624	-4438	-3104	-3516	-3215	-4336	-3715	-1351	1085	6323	8495	22842
1083	-2942	-2760	-3125	-2302	-3620	-4465	-3109	-3542	-3230	-4326	-3705	-1400	1101	6492	8641	22910
1084	-2985	-2779	-3105	-2331	-3626	-4476	-3110	-3587	-3244	-4316	-3736	-1439	1116	6648	8761	23003
1085	-2953	-2748	-3088	-2280	-3622	-4440	-3101	-3588	-3238	-4289	-3719	-1481	1130	6829	8898	23061
1086	-2924	-2728	-3046	-2242	-3591	-4429	-3106	-3563	-3246	-4270	-3684	-1551	1126	6969	9048	23090
1087	-2950	-2737	-3012	-2259	-3610	-4457	-3115	-3575	-3256	-4276	-3660	-1594	1122	7127	9169	23172
1088	-2980	-2763	-2984	-2262	-3620	-4469	-3143	-3609	-3267	-4226	-3700	-1647	1149	7280	9309	23268
1089	-2975	-2746	-2926	-2249	-3598	-4458	-3144	-3639	-3267	-4203	-3750	-1708	1143	7411	9438	23381
1090	-2904	-2696	-2875	-2135	-3575	-4439	-3125	-3623	-3220	-4161	-3730	-1732	1142	7558	9589	23481
1091	-2895	-2685	-2829	-2102	-3552	-4425	-3129	-3579	-3225	-4128	-3679	-1763	1140	7683	9734	23545
1092	-2905	-2670	-2774	-2077	-3530	-4434	-3128	-3585	-3220	-4114	-3624	-1773	1132	7772	9861	23636
1093	-2944	-2686	-2734	-2063	-3516	-4444	-3130	-3586	-3247	-4046	-3552	-1807	1122	7820	9944	23706
1094	-2944	-2677	-2692	-2036	-3503	-4422	-3125	-3612	-3247	-4019	-3535	-1822	1088	7866	10017	23778
1095	-2913	-2652	-2617	-1963	-3469	-4402	-3119	-3574	-3228	-3971	-3457	-1817	1087	7911	10100	23871
1096	-2918	-2644	-2553	-1923	-3444	-4373	-3114	-3554	-3236	-3919	-3391	-1825	1064	7933	10139	23927
1097	-2938	-2640	-2479	-1887	-3421	-4373	-3119	-3565	-3220	-3890	-3338	-1843	1028	7929	10167	23976
1098	-2998	-2651	-2423	-1886	-3404	-4364	-3115	-3587	-3236	-3860	-3322	-1855	1004	7915	10189	24044
1099	-2968	-2615	-2344	-1808	-3360	-4337	-3108	-3581	-3209	-3805	-3293	-1874	977	7898	10223	24153
1100	-2915	-2588	-2293	-1722	-3329	-4314	-3090	-3543	-3189	-3715	-3239	-1873	936	7875	10258	24182
1101	-2931	-2593	-2236	-1701	-3314	-4295	-3087	-3523	-3183	-3680	-3196	-1879	906	7839	10262	24206
1102	-2949	-2589	-2173	-1680	-3280	-4283	-3070	-3527	-3159	-3640	-3154	-1873	879	7744	10255	24250
1103	-2984	-2609	-2140	-1694	-3260	-4267	-3064	-3556	-3161	-3598	-3102	-1864	842	7638	10217	24299
1104	-2966	-2579	-2108	-1644	-3226	-4243	-3047	-3563	-3143	-3539	-3083	-1869	803	7566	10196	24346
1105	-2937	-2556	-2057	-1581	-3187	-4196	-3026	-3525	-3134	-3488	-3043	-1875	786	7485	10150	24386
1106	-2915	-2549	-2031	-1535	-3170	-4180	-2998	-3488	-3104	-3438	-2983	-1884	751	7391	10090	24402
1107	-2926	-2547	-2018	-1524	-3151	-4172	-2998	-3451	-3092	-3404	-2917	-1871	709	7281	10041	24442
1108	-2960	-2562	-2004	-1544	-3136	-4152	-2994	-3442	-3079	-3375	-2888	-1874	665	7164	9966	24507
1109	-2917	-2547	-1986	-1479	-3116	-4125	-2985	-3406	-3028	-3303	-2830	-1862	653	7041	9903	24533
1110	-2928	-2543	-1965	-1487	-3130	-4126	-2985	-3375	-3009	-3251	-2731	-1845	617	6918	9814	24568
1111	-2956	-2563	-1987	-1501	-3135	-4135	-2976	-3389	-2999	-3189	-2686	-1818	574	6800	9740	24585
1112	-2982	-2588	-2004	-1537	-3146	-4162	-2974	-3397	-2982	-3132	-2634	-1784	532	6653	9634	24585
1113	-2976	-2590	-2027	-1570	-3140	-4181	-2982	-3433	-2990	-3060	-2629	-1784	503	6530	9568	24606
1114	-2914	-2585	-2060	-1529	-3138	-4189	-2986	-3404	-2951	-3029	-2582	-1792	475	6434	9519	24601
1115	-2885	-2594	-2084	-1553	-3175	-4212	-2966	-3370	-2925	-2965	-2524	-1762	428	6307	9430	24623
1116	-2921	-2620	-2128	-1593	-3184	-4238	-2985	-3384	-2901	-2908	-2466	-1747	411	6180	9370	24649
1117	-2990	-2651	-2174	-1659	-3212	-4270	-2994	-3405	-2903	-2858	-2443	-1742	372	6084	9285	24643
1118	-2997	-2643	-2235	-1692	-3232	-4305	-3002	-3456	-2881	-2823	-2419	-1724	367	5995	9231	24672
1119	-2959	-2619	-2274	-1682	-3272	-4311	-3015	-3428	-2856	-2781	-2378	-1725	349	5913	9164	24677
1120	-2980	-2635	-2329	-1721	-3323	-4363	-3031	-3423	-2858	-2722	-2339	-1713	309	5792	9073	24716
1121	-3000	-2670	-2382	-1803	-3356	-4412	-3055	-3467	-2845	-2671	-2302	-1688	305	5707	9014	24745
1122	-3033	-2703	-2431	-1877	-3390	-4451	-3089	-3521	-2878	-2636	-2300	-1702	302	5620	8954	24794
1123	-2966	-2669	-2490	-1867	-3403	-4461	-3084	-3519	-2855	-2587	-2284	-1708	301	5544	8931	24885
1124	-2934	-2666	-2529	-1858	-3433	-4499	-3090	-3493	-2825	-2523	-2214	-1701	279	5464	8928	24944
1125	-2961	-2668	-2582	-1888	-3481	-4557	-3116	-3504	-2811	-2454	-2145	-1683	270	5418	8881	24984
1126	-2958	-2682	-2633	-1931	-3534	-4621	-3130	-3520	-2810	-2403	-2091	-1655	275	5325	8853	25049
1127	-3003	-2716	-2690	-2026	-3587	-4669	-3170	-3589	-2847	-2354	-2069	-1636	263	5253	8823	25089
1128	-2955	-2697	-2740	-2034	-3613	-4700	-3174	-3603	-2832	-2311	-2032	-1608	264	5195	8808	25192
1129	-2959	-2696	-2780	-2055	-3651	-4756	-3200	-3606	-2815	-2237	-1964	-1594	249	5127	8794	25239
1130	-2966	-2719	-2823	-2090	-3705	-4806	-3234	-3637	-2828	-2185	-1917	-1575	230	5076	8767	25279
1131	-2998	-2747	-2842	-2141	-3747	-4822	-3255	-3681	-2847	-2122	-1859	-1543	230	5010	8748	25359
1132	-3015	-2765	-2901	-2204	-3799	-4861	-3289	-3742	-2865	-2060	-1837	-1541	225	4938	8716	25421
1133	-2974	-2754	-2952	-2200	-3830	-4901	-3293	-3739	-2849	-1996	-1779	-1536	242	4907	8701	25514
1134	-2964	-2736	-2989	-2212	-3864	-4923	-3313	-3761	-2859	-1940	-1723	-1505	222	4859	8689	25579
1135	-2980	-2755	-3012	-2244	-3884	-4969	-3341	-3784	-2880	-1877	-1649	-1471	253	4806	8676	25625
1136	-3041	-2769	-3040	-2282	-3944	-5012	-3376	-3839	-2912	-1827	-1578	-1442	239	4766	8648	25675
1137	-3043	-2793	-3075	-2325	-3958	-5041	-3398	-3898	-2932	-1788	-1561	-1427	252	4730	8607	25753
1138	-2997	-2785	-3087	-2307	-3956	-5044	-3395	-3895	-2919	-1746	-1537	-1392	257	4711	8610	25818
1139	-2971	-2772	-3104	-2309	-3971	-5053	-3392	-3880	-2910	-1700	-1475	-1373	272	4687	8589	25900
1140	-2974	-2763	-3131	-2328	-3991	-5080	-3407	-3895	-2927	-1659	-1401	-1355	284	4645	8584	25966
1141	-3027	-2784	-3133	-2380	-4024	-5108	-3431	-3938	-2952	-1622	-1359	-1306	272	4583	8551	26033
1142	-3014	-2772	-3149	-2388	-4038	-5103	-3434	-3962	-2965	-1588	-1332	-1277	288	4547	8548	26103
1143	-2977	-2772	-3162	-2372	-4050	-5109	-3442	-3951	-2974	-1553	-1291	-1245	312	4530	8533	26143
1144	-3001	-2771	-3169	-2385	-4074	-5125	-3456	-3947	-2992	-1547	-1237	-1222	322	4503	8510	26174
1145	-3026	-2798	-3202	-2415	-4089	-5145	-3461	-3967	-3015	-1548	-1222	-1186	307	4453	8491	26203
1146	-3073	-2825	-3216	-2480	-4102	-5168	-3487	-4019	-3041	-1541	-1242	-1153	315	4424	8457	26251
1147	-3034	-2806	-3222	-2439	-4115	-5161	-3485	-4041	-3038	-1545	-1230	-1139	339	4402	8422	26341
1148	-3015	-2797	-3228	-2422	-4132	-5155	-3487	-4028	-3038	-1558	-1196	-1124	352	4374	8401	26385
1149	-3021	-2807	-3237	-2450	-4122	-5175	-3493	-4026	-3064	-1569	-1191	-1099	353	4353	8352	26413
1150	-3018	-2819	-3229	-2465	-4131	-5175	-3491	-4036	-3098	-1613	-1192	-1094	364	4321	8333	26467
1151	-3060	-2832	-3261	-2502	-4149	-5184	-3498	-4080	-3138	-1659	-1245	-1111	381	4294	8312	26484
1152	-3012	-2810	-3252	-2460	-4136	-5165	-3476	-4072	-3137	-1687	-1274	-1105	397	4275	8303	26493
1153	-3029	-2820	-3246	-2489	-4145	-5158	-3473	-4048	-3140	-1730	-1311	-1113	430	4249	8252	26535
1154	-3041	-2828	-3242	-2514	-4146	-5162	-3483	-4072	-3175	-1790	-1375	-1096	457	4238	8226	26589
1155	-3038	-2825	-3251	-2511	-4139	-5156	-3484	-4071	-3194	-1873	-1434	-1110	497	4240	8234	26629
1156	-3033	-2827	-3257	-2510	-4144	-5150	-3484	-4092	-3220	-1928	-1488	-1128	503	4226	8233	26687
1157	-2989	-2804	-3264	-2477	-4126	-5129	-3454	-4055	-3223	-2007	-1514	-1146	548	4227	8211	26730
1158	-2989	-2794	-3241	-2466	-4130	-5137	-3462	-4034	-3231	-2066	-1539	-1145	575	4228	8208	26753
1159	-3011	-2809	-3247	-2480	-4130	-5131	-3460	-4024	-3229	-2148	-1583	-1126	631	4227	8198	26783
1160	-3048	-2837	-3254	-2527	-4158	-5140	-3472	-4039	-3275	-2205	-1632	-1138	681	4212	8182	26812
1161	-3043	-2827	-3260	-2531	-4161	-5141	-3466	-4079	-3302	-2274	-1713	-1143	720	4202	8179	26854
1162	-3002	-2812	-3268	-2489	-4140	-5127	-3472	-4040	-3286	-2371	-1766	-1152	777	4202	8163	26858
1163	-3019	-2824	-3261	-2504	-4164	-5138	-3473	-4033	-3296	-2471	-1816	-1152	846	4224	8157	26863
1164	-3032	-2814	-3270	-2497	-4170	-5150	-3475	-4031	-3316	-2550	-1858	-1107	903	4226	8152	26874
1165	-3086	-2855	-3275	-2554	-4168	-5159	-3475	-4076	-3355	-2631	-1935	-1111	994	4220	8142	26910
1166	-3043	-2834	-3279	-2528	-4166	-5140	-3463	-4051	-3366	-2692	-2024	-1119	1088	4217	8136	26945
1167	-3025	-2823	-3271	-2497	-4164	-5129	-3461	-4021	-3381	-2775	-2080	-1103	1184	4240	8158	26956
1168	-3040	-2843	-3281	-2520	-4155	-5120	-3462	-4012	-3386	-2855	-2127	-1064	1281	4245	8151	26962
1169	-3067	-2853	-3272	-2540	-4176	-5126	-3454	-4038	-3394	-2898	-2175	-1035	1406	4253	8138	26997
1170	-3110	-2873	-3276	-2585	-4192	-5137	-3465	-4096	-3453	-2976	-2283	-1032	1508	4275	8164	27030
1171	-3035	-2826	-3274	-2532	-4164	-5100	-3448	-4077	-3425	-3057	-2340	-1018	1616	4314	8206	27078
1172	-2993	-2821	-3282	-2510	-4163	-5088	-3438	-4029	-3408	-3131	-2343	-996	1755	4344	8248	27097
1173	-3004	-2830	-3287	-2511	-4173	-5097	-3445	-4005	-3414	-3165	-2379	-950	1900	4365	8273	27117
1174	-3044	-2852	-3298	-2535	-4170	-5118	-3444	-4010	-3429	-3201	-2403	-892	2032	4401	8285	27126
1175	-3070	-2868	-3315	-2576	-4190	-5126	-3452	-4039	-3457	-3249	-2458	-859	2157	4421	8296	27182
1176	-3037	-2851	-3306	-2532	-4169	-5103	-3453	-4024	-3428	-3296	-2484	-822	2301	4451	8331	27208
1177	-3039	-2845	-3302	-2523	-4179	-5094	-3452	-4009	-3434	-3343	-2496	-754	2449	4487	8371	27227
1178	-3053	-2853	-3311	-2558	-4188	-5099	-3452	-4030	-3436	-3380	-2498	-688	2551	4520	8380	27231
1179	-3107	-2871	-3332	-2599	-4212	-5126	-3489	-4048	-3438	-3410	-2538	-641	2685	4551	8395	27295
1180	-3084	-2874	-3361	-2582	-4187	-5121	-3480	-4078	-3460	-3459	-2628	-603	2819	4589	8425	27346
1181	-3028	-2850	-3351	-2559	-4191	-5121	-3480	-4053	-3458	-3495	-2638	-572	2953	4635	8471	27383
1182	-3031	-2853	-3360	-2563	-4189	-5109	-3465	-4050	-3436	-3524	-2628	-515	3059	4669	8514	27396
1183	-3060	-2864	-3387	-2573	-4199	-5110	-3483	-4049	-3447	-3538	-2658	-479	3174	4715	8570	27404
1184	-3119	-2900	-3399	-2612	-4204	-5143	-3500	-4072	-3471	-3574	-2690	-455	3272	4754	8609	27453
1185	-3090	-2889	-3410	-2617	-4200	-5128	-3487	-4087	-3475	-3611	-2749	-451	3381	4774	8689	27529
1186	-3048	-2882	-3405	-2584	-4190	-5107	-3479	-4088	-3439	-3630	-2784	-451	3466	4812	8744	27582
1187	-3036	-2873	-3392	-2566	-4189	-5093	-3467	-4058	-3422	-3638	-2792	-426	3533	4856	8792	27623
1188	-3045	-2872	-3395	-2568	-4197	-5086	-3474	-4049	-3423	-3643	-2792	-394	3594	4897	8835	27678
1189	-3094	-2897	-3426	-2612	-4190	-5098	-3495	-4076	-3442	-3683	-2832	-383	3630	4911	8861	27740
1190	-3030	-2854	-3424	-2574	-4180	-5092	-3483	-4060	-3434	-3719	-2844	-386	3689	4942	8889	27798
1191	-3019	-2850	-3416	-2556	-4184	-5099	-3480	-4041	-3415	-3742	-2835	-409	3720	4952	8915	27824
1192	-3034	-2870	-3436	-2576	-4185	-5087	-3471	-4030	-3420	-3761	-2856	-420	3716	4959	8941	27862
1193	-3087	-2882	-3448	-2602	-4199	-5096	-3477	-4063	-3436	-3801	-2875	-452	3708	4960	8950	27880
1194	-3104	-2895	-3469	-2628	-4210	-5089	-3500	-4088	-3463	-3831	-2920	-491	3693	4967	8960	27931
1195	-3066	-2876	-3466	-2578	-4203	-5083	-3479	-4080	-3439	-3860	-2947	-502	3664	4966	8988	27964
1196	-3053	-2874	-3491	-2577	-4200	-5082	-3489	-4056	-3433	-3890	-2983	-543	3640	4973	9012	27995
1197	-3074	-2880	-3489	-2602	-4222	-5073	-3490	-4064	-3424	-3901	-3006	-585	3581	4966	9015	27996
1198	-3104	-2913	-3481	-2626	-4214	-5061	-3500	-4082	-3450	-3922	-3047	-637	3519	4936	9001	28004
1199	-3105	-2904	-3483	-2636	-4200	-5058	-3497	-4121	-3472	-3957	-3090	-702	3454	4912	8998	28038
1200	-3087	-2883	-3504	-2597	-4196	-5059	-3488	-4109	-3460	-3982	-3122	-762	3394	4923	8992	28035
1201	-3104	-2901	-3509	-2624	-4200	-5059	-3482	-4108	-3455	-4018	-3176	-822	3318	4887	8976	28042
1202	-3082	-2897	-3503	-2609	-4203	-5048	-3476	-4112	-3456	-4046	-3253	-927	3230	4853	8945	28042
1203	-3098	-2927	-3498	-2644	-4200	-5048	-3488	-4132	-3479	-4075	-3289	-1009	3126	4829	8920	28035
1204	-3062	-2900	-3506	-2612	-4187	-5031	-3479	-4118	-3472	-4101	-3339	-1094	3024	4786	8897	28056
1205	-3051	-2880	-3523	-2590	-4178	-5031	-3462	-4084	-3461	-4142	-3345	-1148	2928	4740	8910	28068
1206	-3072	-2886	-3513	-2609	-4193	-5045	-3476	-4080	-3461	-4170	-3358	-1221	2817	4702	8868	28009
1207	-3085	-2905	-3531	-2617	-4193	-5028	-3479	-4086	-3471	-4198	-3382	-1294	2684	4649	8858	28011
1208	-3135	-2930	-3544	-2674	-4217	-5037	-3491	-4152	-3519	-4220	-3457	-1354	2557	4599	8845	27990
1209	-3097	-2914	-3536	-2642	-4215	-5016	-3495	-4139	-3524	-4251	-3507	-1472	2452	4558	8846	27946
1210	-3084	-2900	-3544	-2619	-4204	-5015	-3478	-4112	-3510	-4277	-3534	-1542	2338	4516	8817	27930
1211	-3090	-2908	-3566	-2639	-4210	-5032	-3481	-4110	-3535	-4310	-3559	-1618	2242	4476	8767	27892
1212	-3128	-2921	-3587	-2658	-4217	-5026	-3491	-4134	-3545	-4329	-3615	-1694	2122	4394	8670	27846
1213	-3138	-2915	-3611	-2669	-4210	-5024	-3496	-4178	-3592	-4361	-3723	-1775	1988	4338	8597	27831
1214	-3098	-2900	-3593	-2629	-4203	-4999	-3479	-4173	-3567	-4421	-3765	-1857	1901	4294	8571	27815
1215	-3092	-2895	-3584	-2619	-4192	-5006	-3480	-4152	-3570	-4454	-3789	-1923	1783	4255	8516	27758
1216	-3138	-2937	-3585	-2678	-4204	-5015	-3482	-4174	-3572	-4465	-3842	-2015	1677	4214	8465	27714
1217	-3145	-2962	-3600	-2697	-4191	-5023	-3490	-4213	-3607	-4494	-3927	-2093	1558	4175	8421	27690
1218	-3123	-2941	-3595	-2690	-4171	-4990	-3489	-4238	-3641	-4546	-3993	-2207	1465	4143	8395	27691
1219	-3071	-2903	-3596	-2640	-4158	-4963	-3466	-4201	-3627	-4563	-4011	-2289	1383	4109	8389	27684
1220	-3068	-2906	-3602	-2622	-4160	-4956	-3458	-4167	-3628	-4594	-4039	-2363	1289	4064	8394	27646
1221	-3084	-2902	-3615	-2633	-4158	-4970	-3475	-4149	-3633	-4637	-4050	-2409	1192	4006	8368	27615
1222	-3133	-2942	-3631	-2688	-4172	-4971	-3485	-4195	-3660	-4640	-4057	-2460	1095	3967	8320	27582
1223	-3115	-2931	-3626	-2672	-4170	-4961	-3469	-4197	-3650	-4677	-4121	-2511	1015	3924	8287	27546
1224	-3086	-2914	-3630	-2637	-4155	-4959	-3469	-4184	-3646	-4689	-4140	-2591	920	3875	8248	27491
1225	-3108	-2928	-3617	-2648	-4160	-4977	-3481	-4197	-3668	-4708	-4158	-2639	834	3846	8208	27458
1226	-3119	-2935	-3645	-2662	-4169	-4987	-3503	-4184	-3674	-4719	-4187	-2650	766	3794	8175	27428
1227	-3167	-2964	-3659	-2713	-4181	-4984	-3518	-4224	-3706	-4748	-4224	-2698	703	3750	8144	27409
1228	-3123	-2957	-3633	-2677	-4173	-4979	-3508	-4232	-3725	-4772	-4253	-2759	655	3737	8105	27367
1229	-3083	-2935	-3628	-2651	-4163	-4968	-3509	-4202	-3706	-4781	-4271	-2800	559	3699	8065	27320
1230	-3103	-2929	-3641	-2670	-4173	-4968	-3508	-4199	-3723	-4810	-4268	-2845	474	3668	8027	27281
1231	-3150	-2962	-3650	-2704	-4185	-4984	-3521	-4241	-3736	-4846	-4296	-2877	399	3631	8006	27254
1232	-3182	-2991	-3658	-2720	-4184	-4995	-3529	-4299	-3775	-4891	-4412	-2951	343	3607	7997	27280
1233	-3095	-2934	-3657	-2656	-4159	-4971	-3503	-4276	-3747	-4901	-4426	-3001	300	3580	7993	27278
1234	-3066	-2922	-3645	-2655	-4149	-4969	-3503	-4223	-3718	-4900	-4415	-3025	234	3560	7975	27235
1235	-3086	-2931	-3650	-2653	-4169	-4981	-3506	-4218	-3719	-4889	-4401	-3051	191	3536	7950	27180
1236	-3135	-2950	-3648	-2692	-4192	-4982	-3521	-4249	-3740	-4900	-4402	-3055	139	3499	7922	27152
1237	-3169	-2960	-3662	-2706	-4188	-4993	-3526	-4296	-3786	-4931	-4429	-3090	88	3467	7868	27156
1238	-3118	-2942	-3662	-2667	-4177	-5001	-3525	-4268	-3772	-4938	-4435	-3090	33	3436	7837	27110
1239	-3134	-2942	-3656	-2664	-4185	-5011	-3537	-4245	-3772	-4946	-4426	-3117	-6	3408	7824	27119
1240	-3137	-2953	-3672	-2679	-4195	-5014	-3552	-4239	-3773	-4942	-4453	-3135	-36	3389	7812	27116
1241	-3198	-2987	-3670	-2734	-4220	-5022	-3555	-4282	-3790	-4953	-4489	-3177	-96	3347	7818	27105
1242	-3155	-2967	-3684	-2707	-4216	-5033	-3560	-4301	-3781	-4981	-4554	-3209	-131	3337	7834	27107
1243	-3126	-2944	-3689	-2674	-4206	-5039	-3565	-4277	-3761	-5007	-4560	-3231	-139	3318	7825	27074
1244	-3125	-2956	-3698	-2695	-4194	-5046	-3576	-4298	-3765	-4999	-4560	-3268	-188	3310	7820	27041
1245	-3140	-2965	-3697	-2694	-4207	-5060	-3590	-4303	-3771	-4987	-4558	-3293	-238	3302	7814	27053
1246	-3199	-3013	-3716	-2759	-4241	-5083	-3593	-4331	-3824	-5007	-4604	-3318	-259	3278	7798	27053
1247	-3171	-2984	-3709	-2738	-4212	-5077	-3614	-4359	-3823	-5021	-4651	-3345	-293	3261	7828	27067
1248	-3116	-2947	-3697	-2694	-4200	-5060	-3597	-4331	-3786	-5049	-4651	-3379	-335	3269	7869	27088
1249	-3112	-2956	-3698	-2707	-4197	-5080	-3602	-4314	-3781	-5036	-4622	-3416	-353	3265	7874	27096
1250	-3136	-2953	-3721	-2708	-4209	-5083	-3609	-4308	-3789	-5018	-4629	-3447	-384	3250	7881	27126
1251	-3164	-2979	-3707	-2735	-4221	-5111	-3634	-4334	-3805	-5047	-4637	-3483	-427	3237	7875	27139
1252	-3129	-2955	-3711	-2690	-4221	-5090	-3619	-4309	-3781	-5047	-4639	-3505	-425	3223	7879	27173
1253	-3142	-2960	-3712	-2688	-4236	-5125	-3627	-4295	-3776	-5053	-4611	-3518	-460	3219	7886	27175
1254	-3157	-2969	-3727	-2687	-4242	-5152	-3638	-4297	-3791	-5039	-4596	-3517	-495	3187	7870	27189
1255	-3183	-3000	-3736	-2731	-4267	-5169	-3653	-4329	-3794	-5025	-4623	-3500	-521	3173	7826	27167
1256	-3189	-2999	-3749	-2742	-4273	-5170	-3670	-4355	-3823	-5043	-4649	-3531	-552	3169	7802	27214
1257	-3150	-2965	-3727	-2697	-4270	-5159	-3663	-4332	-3792	-5050	-4657	-3554	-566	3165	7826	27181
1258	-3132	-2965	-3724	-2712	-4272	-5167	-3683	-4315	-3794	-5060	-4643	-3567	-578	3172	7807	27207
1259	-3160	-2961	-3719	-2709	-4265	-5172	-3668	-4335	-3807	-5070	-4649	-3549	-606	3148	7822	27203
1260	-3204	-3004	-3732	-2749	-4285	-5230	-3692	-4375	-3831	-5057	-4678	-3569	-624	3130	7845	27241
1261	-3194	-2994	-3738	-2748	-4297	-5220	-3696	-4393	-3832	-5073	-4708	-3585	-627	3126	7862	27292
1262	-3155	-2984	-3758	-2735	-4299	-5217	-3699	-4375	-3824	-5103	-4746	-3600	-639	3146	7888	27306
1263	-3136	-2978	-3755	-2718	-4285	-5210	-3698	-4362	-3817	-5111	-4747	-3609	-648	3147	7903	27349
1264	-3133	-2981	-3747	-2722	-4299	-5225	-3704	-4358	-3817	-5101	-4714	-3618	-652	3149	7892	27371
1265	-3181	-2998	-3761	-2759	-4327	-5250	-3729	-4399	-3837	-5104	-4709	-3630	-673	3164	7894	27402
1266	-3153	-2981	-3735	-2727	-4316	-5253	-3723	-4396	-3845	-5126	-4724	-3631	-683	3155	7898	27423
1267	-3138	-2969	-3740	-2716	-4325	-5265	-3720	-4364	-3824	-5102	-4710	-3635	-691	3138	7911	27449
1268	-3163	-2986	-3738	-2725	-4328	-5304	-3739	-4366	-3847	-5111	-4677	-3631	-698	3127	7919	27458
1269	-3187	-2995	-3733	-2740	-4349	-5334	-3746	-4382	-3859	-5134	-4692	-3639	-710	3125	7927	27465
1270	-3209	-3012	-3749	-2775	-4369	-5333	-3755	-4448	-3880	-5134	-4737	-3648	-720	3094	7943	27536
1271	-3175	-2981	-3750	-2724	-4356	-5346	-3753	-4445	-3886	-5171	-4717	-3670	-734	3103	7956	27578
1272	-3175	-2979	-3744	-2721	-4361	-5339	-3763	-4418	-3873	-5149	-4691	-3669	-746	3117	7978	27592
1273	-3169	-2990	-3747	-2727	-4359	-5355	-3791	-4424	-3872	-5127	-4716	-3680	-766	3089	7998	27610
1274	-3206	-3011	-3749	-2752	-4370	-5368	-3805	-4435	-3897	-5134	-4743	-3670	-793	3078	8017	27649
1275	-3211	-3014	-3769	-2762	-4370	-5383	-3809	-4482	-3921	-5133	-4771	-3681	-778	3069	8028	27702
1276	-3191	-3000	-3770	-2756	-4375	-5367	-3811	-4497	-3904	-5132	-4781	-3703	-792	3082	8064	27765
1277	-3187	-2986	-3758	-2740	-4373	-5372	-3787	-4496	-3914	-5107	-4767	-3710	-784	3101	8084	27824
1278	-3181	-2989	-3736	-2739	-4362	-5381	-3797	-4483	-3908	-5139	-4790	-3728	-774	3129	8119	27881
1279	-3208	-3012	-3732	-2763	-4371	-5394	-3806	-4510	-3942	-5121	-4794	-3754	-780	3118	8127	27934
1280	-3162	-2985	-3740	-2704	-4354	-5385	-3805	-4500	-3914	-5133	-4792	-3741	-797	3116	8155	28025
1281	-3129	-2969	-3754	-2673	-4363	-5374	-3818	-4453	-3898	-5126	-4770	-3730	-789	3122	8159	28088
1282	-3156	-2975	-3735	-2691	-4366	-5389	-3806	-4454	-3936	-5130	-4744	-3714	-796	3111	8171	28142
1283	-3167	-2986	-3723	-2707	-4378	-5399	-3824	-4477	-3932	-5128	-4713	-3703	-802	3102	8191	28171
1284	-3218	-3026	-3723	-2756	-4392	-5418	-3832	-4505	-3955	-5145	-4723	-3707	-802	3090	8208	28211
1285	-3183	-3014	-3715	-2717	-4384	-5418	-3841	-4528	-3963	-5142	-4727	-3701	-793	3091	8234	28262
1286	-3167	-3015	-3720	-2686	-4397	-5429	-3837	-4519	-3965	-5135	-4691	-3708	-799	3082	8234	28276
1287	-3178	-3011	-3737	-2699	-4395	-5447	-3852	-4511	-3967	-5118	-4674	-3691	-791	3073	8220	28283
1288	-3213	-3028	-3732	-2724	-4407	-5468	-3860	-4517	-3972	-5089	-4646	-3671	-806	3074	8210	28347
1289	-3225	-3025	-3735	-2750	-4412	-5474	-3875	-4587	-4001	-5093	-4668	-3670	-803	3033	8226	28370
1290	-3179	-3001	-3727	-2704	-4398	-5457	-3880	-4554	-3978	-5106	-4669	-3639	-793	3046	8228	28391
1291	-3208	-3003	-3752	-2721	-4397	-5489	-3890	-4560	-3983	-5098	-4694	-3628	-777	3060	8252	28433
1292	-3176	-3010	-3754	-2706	-4389	-5481	-3911	-4566	-3996	-5080	-4683	-3602	-762	3070	8272	28471
1293	-3208	-3025	-3743	-2718	-4392	-5472	-3892	-4574	-4005	-5066	-4647	-3574	-769	3068	8269	28496
1294	-3201	-3021	-3745	-2704	-4390	-5479	-3877	-4569	-4018	-5058	-4644	-3559	-756	3063	8266	28563
1295	-3170	-2994	-3742	-2669	-4389	-5465	-3858	-4528	-3979	-5064	-4577	-3535	-731	3079	8294	28567
1296	-3188	-2998	-3741	-2693	-4374	-5462	-3882	-4535	-3967	-5022	-4507	-3510	-733	3064	8281	28542
1297	-3205	-3019	-3761	-2722	-4391	-5495	-3881	-4549	-3997	-5017	-4481	-3480	-720	3040	8255	28541
1298	-3263	-3044	-3774	-2750	-4434	-5506	-3901	-4588	-4018	-4998	-4472	-3467	-728	3034	8232	28546
1299	-3208	-3024	-3780	-2717	-4420	-5474	-3913	-4595	-4019	-4980	-4497	-3445	-713	3025	8211	28572
1300	-3209	-3011	-3777	-2693	-4394	-5476	-3916	-4573	-3997	-4967	-4462	-3419	-707	3024	8206	28562
1301	-3229	-3015	-3764	-2707	-4402	-5504	-3926	-4577	-3993	-4957	-4421	-3390	-692	3032	8186	28564
1302	-3228	-3029	-3774	-2726	-4410	-5523	-3929	-4594	-4018	-4932	-4404	-3373	-683	3001	8145	28537
1303	-3251	-3053	-3800	-2779	-4413	-5530	-3939	-4646	-4032	-4899	-4425	-3348	-664	3000	8115	28518
1304	-3202	-3004	-3809	-2732	-4403	-5499	-3925	-4631	-4035	-4891	-4403	-3330	-646	3015	8105	28523
1305	-3224	-3028	-3804	-2744	-4402	-5508	-3924	-4628	-4036	-4896	-4372	-3334	-639	3017	8120	28522
1306	-3233	-3041	-3814	-2763	-4410	-5521	-3928	-4646	-4045	-4882	-4379	-3312	-634	3021	8136	28518
1307	-3225	-3048	-3797	-2774	-4400	-5501	-3933	-4627	-4059	-4872	-4377	-3314	-597	3021	8124	28518
1308	-3212	-3039	-3804	-2776	-4396	-5500	-3930	-4628	-4062	-4866	-4381	-3296	-583	3017	8106	28508
1309	-3160	-3001	-3809	-2724	-4379	-5502	-3922	-4602	-4046	-4859	-4327	-3284	-558	3035	8102	28508
1310	-3176	-2998	-3815	-2723	-4387	-5519	-3935	-4592	-4041	-4845	-4281	-3267	-570	3038	8090	28521
1311	-3196	-3014	-3820	-2742	-4395	-5523	-3921	-4576	-4040	-4839	-4247	-3246	-559	3015	8046	28509
1312	-3267	-3045	-3835	-2786	-4391	-5545	-3926	-4619	-4054	-4835	-4232	-3218	-546	2986	8011	28462
1313	-3240	-3040	-3836	-2792	-4402	-5538	-3933	-4653	-4058	-4820	-4244	-3205	-510	2994	8009	28467
1314	-3213	-3019	-3829	-2769	-4380	-5545	-3935	-4648	-4035	-4821	-4220	-3195	-511	2990	7996	28436
1315	-3220	-3014	-3825	-2761	-4390	-5552	-3945	-4643	-4048	-4808	-4191	-3176	-492	2982	7987	28440
1316	-3234	-3053	-3844	-2769	-4387	-5556	-3952	-4648	-4050	-4820	-4180	-3166	-483	2982	7958	28436
1317	-3268	-3074	-3833	-2830	-4404	-5568	-3968	-4678	-4079	-4818	-4198	-3146	-458	2971	7941	28401
1318	-3235	-3039	-3834	-2789	-4393	-5532	-3964	-4699	-4081	-4819	-4208	-3153	-420	2987	7928	28410
1319	-3214	-3031	-3835	-2780	-4391	-5537	-3955	-4663	-4063	-4830	-4171	-3129	-402	2977	7921	28401
1320	-3252	-3055	-3851	-2801	-4390	-5556	-3955	-4694	-4089	-4824	-4199	-3110	-383	2981	7919	28375
1321	-3224	-3051	-3835	-2791	-4388	-5535	-3964	-4705	-4083	-4823	-4199	-3099	-323	2990	7950	28363
1322	-3258	-3064	-3837	-2825	-4376	-5543	-3969	-4729	-4104	-4824	-4259	-3101	-268	3014	7964	28354
1323	-3212	-3021	-3832	-2768	-4367	-5513	-3963	-4707	-4084	-4823	-4259	-3095	-211	3043	8006	28363
1324	-3204	-3023	-3827	-2754	-4377	-5522	-3943	-4675	-4086	-4856	-4236	-3066	-156	3055	8038	28332
1325	-3239	-3039	-3817	-2769	-4372	-5527	-3960	-4676	-4092	-4846	-4186	-3056	-91	3058	8028	28307
1326	-3277	-3054	-3812	-2818	-4377	-5531	-3984	-4726	-4112	-4862	-4191	-3034	-24	3063	8006	28303
1327	-3269	-3048	-3823	-2815	-4388	-5528	-3978	-4755	-4140	-4873	-4229	-3012	40	3085	7989	28285
1328	-3236	-3029	-3818	-2777	-4376	-5532	-3959	-4733	-4103	-4915	-4239	-3002	135	3107	8000	28295
1329	-3248	-3022	-3812	-2768	-4354	-5521	-3972	-4725	-4100	-4907	-4234	-2989	251	3135	8019	28265
1330	-3260	-3047	-3815	-2777	-4343	-5529	-3977	-4734	-4121	-4906	-4232	-2984	346	3157	8014	28237
1331	-3289	-3087	-3829	-2820	-4353	-5529	-3996	-4778	-4160	-4902	-4238	-2935	492	3198	8007	28203
1332	-3281	-3063	-3821	-2804	-4349	-5505	-3982	-4803	-4173	-4930	-4276	-2908	601	3227	8010	28228
1333	-3247	-3042	-3791	-2762	-4330	-5478	-3969	-4750	-4143	-4943	-4295	-2869	773	3299	8042	28213
1334	-3291	-3064	-3781	-2799	-4341	-5481	-3966	-4758	-4158	-4953	-4314	-2840	931	3363	8083	28223
1335	-3282	-3047	-3789	-2803	-4321	-5468	-3966	-4791	-4166	-4982	-4340	-2830	1100	3410	8121	28203
1336	-3298	-3061	-3791	-2814	-4297	-5481	-3978	-4797	-4193	-5004	-4378	-2798	1285	3485	8173	28225
1337	-3249	-3027	-3773	-2750	-4272	-5446	-3959	-4754	-4161	-5019	-4410	-2752	1504	3597	8244	28260
1338	-3227	-3018	-3750	-2733	-4267	-5427	-3945	-4723	-4150	-5031	-4379	-2703	1750	3693	8331	28281
1339	-3252	-3024	-3745	-2738	-4282	-5411	-3964	-4723	-4169	-5028	-4368	-2616	1967	3775	8365	28302
1340	-3285	-3033	-3755	-2754	-4265	-5417	-3972	-4746	-4183	-5029	-4360	-2540	2212	3880	8428	28342
1341	-3304	-3068	-3762	-2776	-4275	-5418	-3977	-4799	-4206	-5061	-4390	-2493	2471	3977	8492	28382
1342	-3275	-3042	-3750	-2743	-4255	-5388	-3961	-4776	-4197	-5079	-4411	-2424	2761	4111	8586	28417
1343	-3263	-3042	-3755	-2736	-4264	-5379	-3976	-4763	-4202	-5090	-4406	-2333	3038	4213	8649	28448
1344	-3276	-3057	-3753	-2744	-4254	-5369	-3986	-4772	-4203	-5108	-4396	-2264	3335	4315	8748	28517
1345	-3321	-3083	-3758	-2794	-4273	-5372	-3982	-4792	-4222	-5100	-4400	-2179	3649	4459	8839	28549
1346	-3313	-3055	-3769	-2778	-4245	-5358	-3970	-4819	-4231	-5138	-4423	-2107	3933	4595	8942	28595
1347	-3269	-3044	-3761	-2741	-4226	-5326	-3950	-4788	-4209	-5171	-4419	-2029	4278	4759	9080	28661
1348	-3321	-3070	-3762	-2771	-4238	-5328	-3953	-4801	-4232	-5160	-4430	-1945	4624	4935	9212	28729
1349	-3313	-3066	-3767	-2779	-4238	-5310	-3957	-4817	-4230	-5173	-4452	-1853	4950	5107	9340	28831
1350	-3344	-3069	-3775	-2787	-4242	-5302	-3975	-4817	-4236	-5183	-4481	-1767	5252	5256	9444	28926
1351	-3289	-3045	-3766	-2743	-4203	-5260	-3949	-4820	-4255	-5185	-4493	-1691	5623	5427	9584	29061
1352	-3265	-3043	-3775	-2721	-4204	-5255	-3947	-4773	-4217	-5215	-4453	-1583	5951	5616	9749	29144
1353	-3290	-3055	-3792	-2739	-4210	-5238	-3948	-4751	-4230	-5226	-4431	-1473	6262	5760	9887	29233
1354	-3321	-3058	-3787	-2756	-4209	-5241	-3948	-4777	-4238	-5227	-4425	-1388	6582	5922	10008	29334
1355	-3361	-3099	-3814	-2808	-4217	-5247	-3947	-4829	-4279	-5238	-4449	-1308	6926	6095	10162	29462
1356	-3319	-3075	-3808	-2773	-4194	-5230	-3940	-4827	-4266	-5251	-4477	-1244	7233	6298	10299	29585
1357	-3312	-3050	-3809	-2759	-4200	-5212	-3934	-4811	-4248	-5261	-4458	-1177	7495	6454	10451	29697
1358	-3327	-3055	-3826	-2758	-4216	-5227	-3947	-4827	-4250	-5284	-4440	-1080	7784	6619	10617	29799
1359	-3352	-3085	-3818	-2800	-4204	-5221	-3949	-4844	-4268	-5272	-4460	-1003	8056	6789	10752	29917
1360	-3372	-3111	-3810	-2813	-4205	-5187	-3944	-4874	-4291	-5298	-4502	-950	8282	6907	10880	30027
1361	-3329	-3062	-3804	-2774	-4175	-5151	-3935	-4868	-4292	-5302	-4497	-909	8559	7075	11056	30163
1362	-3345	-3099	-3809	-2783	-4164	-5150	-3933	-4858	-4296	-5297	-4504	-860	8756	7245	11213	30299
1363	-3354	-3092	-3817	-2789	-4163	-5121	-3939	-4883	-4311	-5315	-4540	-825	8974	7398	11356	30419
1364	-3338	-3110	-3818	-2814	-4148	-5108	-3940	-4902	-4311	-5314	-4555	-792	9132	7531	11457	30522
1365	-3314	-3087	-3830	-2789	-4126	-5081	-3927	-4902	-4304	-5323	-4593	-773	9294	7648	11573	30698
1366	-3277	-3064	-3830	-2745	-4124	-5070	-3909	-4868	-4263	-5337	-4586	-761	9424	7766	11696	30838
1367	-3303	-3067	-3822	-2756	-4117	-5051	-3919	-4852	-4284	-5333	-4566	-732	9493	7849	11782	30957
1368	-3323	-3085	-3834	-2773	-4123	-5058	-3912	-4855	-4284	-5344	-4540	-700	9554	7914	11839	31077
1369	-3383	-3112	-3847	-2821	-4126	-5064	-3939	-4902	-4337	-5362	-4562	-698	9623	7975	11894	31194
1370	-3349	-3097	-3844	-2790	-4106	-5019	-3936	-4905	-4333	-5382	-4576	-719	9671	8030	11960	31299
1371	-3327	-3098	-3834	-2761	-4100	-5001	-3931	-4881	-4332	-5391	-4571	-732	9679	8062	12049	31368
1372	-3341	-3092	-3845	-2763	-4108	-5005	-3919	-4897	-4327	-5391	-4577	-744	9642	8100	12130	31445
1373	-3362	-3106	-3861	-2775	-4091	-5014	-3924	-4898	-4328	-5395	-4570	-773	9577	8112	12187	31482
1374	-3370	-3126	-3867	-2808	-4102	-4989	-3935	-4920	-4365	-5420	-4632	-812	9515	8103	12207	31552
1375	-3341	-3085	-3849	-2771	-4083	-4966	-3929	-4914	-4343	-5428	-4644	-854	9444	8102	12223	31617
1376	-3371	-3108	-3840	-2794	-4079	-4970	-3931	-4919	-4345	-5424	-4648	-923	9318	8072	12243	31658
1377	-3354	-3106	-3858	-2782	-4057	-4951	-3935	-4939	-4368	-5436	-4676	-988	9196	8040	12249	31700
1378	-3362	-3112	-3869	-2781	-4068	-4940	-3931	-4933	-4385	-5462	-4716	-1054	9057	7973	12239	31714
1379	-3358	-3108	-3858	-2793	-4051	-4906	-3925	-4945	-4384	-5486	-4749	-1111	8893	7930	12216	31766
1380	-3319	-3090	-3858	-2761	-4046	-4890	-3901	-4908	-4371	-5496	-4746	-1179	8713	7861	12216	31767
1381	-3348	-3100	-3867	-2773	-4051	-4898	-3905	-4884	-4371	-5517	-4714	-1255	8497	7777	12161	31759
1382	-3369	-3117	-3865	-2780	-4074	-4901	-3914	-4905	-4387	-5516	-4716	-1314	8291	7694	12119	31742
1383	-3418	-3148	-3883	-2833	-4081	-4900	-3927	-4969	-4428	-5521	-4768	-1402	8056	7576	12066	31735
1384	-3386	-3121	-3906	-2807	-4055	-4885	-3933	-4974	-4432	-5551	-4826	-1490	7835	7479	11997	31719
1385	-3367	-3112	-3911	-2789	-4067	-4869	-3936	-4957	-4428	-5577	-4844	-1599	7620	7371	11930	31687
1386	-3393	-3125	-3918	-2812	-4067	-4882	-3933	-4950	-4419	-5604	-4840	-1675	7358	7260	11872	31642
1387	-3400	-3119	-3922	-2817	-4076	-4888	-3939	-4975	-4419	-5622	-4883	-1764	7083	7134	11800	31616
1388	-3433	-3156	-3940	-2859	-4081	-4891	-3953	-5010	-4458	-5616	-4933	-1860	6818	7008	11711	31571
1389	-3400	-3138	-3932	-2841	-4080	-4871	-3936	-5001	-4458	-5626	-4958	-1965	6619	6909	11670	31522
1390	-3414	-3143	-3948	-2855	-4078	-4883	-3929	-5023	-4462	-5643	-5015	-2048	6353	6792	11606	31504
1391	-3378	-3132	-3957	-2844	-4071	-4886	-3929	-5016	-4453	-5669	-5048	-2127	6103	6680	11529	31496
1392	-3395	-3157	-3961	-2853	-4083	-4902	-3953	-5031	-4459	-5676	-5075	-2244	5839	6561	11472	31480
1393	-3396	-3158	-3953	-2879	-4076	-4879	-3950	-5050	-4486	-5692	-5103	-2351	5593	6467	11424	31489
1394	-3342	-3131	-3968	-2848	-4076	-4860	-3932	-5002	-4475	-5714	-5132	-2453	5337	6344	11381	31476
1395	-3367	-3133	-3969	-2856	-4099	-4873	-3943	-4984	-4470	-5734	-5115	-2535	5088	6214	11342	31466
1396	-3384	-3149	-3978	-2880	-4117	-4881	-3942	-4993	-4484	-5742	-5152	-2632	4874	6110	11313	31450
1397	-3437	-3184	-3996	-2927	-4137	-4913	-3979	-5026	-4494	-5753	-5160	-2725	4608	5995	11247	31455
1398	-3423	-3173	-4009	-2927	-4129	-4902	-3977	-5056	-4525	-5772	-5218	-2791	4365	5890	11214	31467
1399	-3403	-3151	-4005	-2913	-4141	-4909	-3988	-5038	-4488	-5780	-5218	-2880	4142	5802	11221	31464
1400	-3415	-3161	-3999	-2901	-4158	-4914	-3978	-5022	-4488	-5803	-5231	-2969	3931	5727	11208	31468
1401	-3438	-3177	-4015	-2927	-4177	-4922	-3993	-5028	-4499	-5840	-5237	-3041	3707	5634	11201	31484
1402	-3467	-3200	-4014	-2973	-4182	-4930	-4012	-5070	-4522	-5877	-5284	-3117	3496	5531	11210	31532
1403	-3442	-3185	-4032	-2948	-4193	-4943	-3999	-5083	-4543	-5908	-5346	-3204	3317	5468	11242	31577
1404	-3427	-3168	-4031	-2938	-4193	-4962	-3995	-5079	-4545	-5904	-5377	-3276	3133	5397	11284	31656
1405	-3409	-3153	-4040	-2944	-4193	-4955	-3995	-5068	-4535	-5916	-5411	-3350	2948	5327	11326	31740
1406	-3431	-3169	-4053	-2950	-4218	-4974	-4015	-5051	-4549	-5944	-5426	-3398	2767	5276	11397	31836
1407	-3457	-3195	-4069	-2987	-4234	-5000	-4025	-5073	-4569	-5969	-5441	-3453	2593	5212	11437	31977
1408	-3430	-3171	-4067	-2954	-4246	-5026	-4029	-5053	-4555	-5989	-5441	-3521	2416	5150	11498	32120
1409	-3431	-3164	-4075	-2954	-4255	-5020	-4032	-5055	-4539	-5979	-5453	-3594	2253	5091	11568	32277
1410	-3436	-3163	-4090	-2974	-4278	-5059	-4035	-5052	-4560	-6002	-5460	-3632	2113	5033	11616	32446
1411	-3480	-3209	-4095	-3020	-4318	-5091	-4064	-5081	-4573	-6033	-5503	-3697	1950	4971	11703	32640
1412	-3481	-3204	-4103	-3027	-4326	-5102	-4072	-5112	-4595	-6037	-5548	-3766	1801	4926	11780	32860
1413	-3430	-3186	-4101	-2996	-4312	-5114	-4065	-5101	-4593	-6039	-5560	-3832	1668	4884	11895	33090
1414	-3450	-3197	-4095	-2992	-4342	-5152	-4074	-5098	-4612	-6052	-5601	-3876	1559	4840	11983	33300
1415	-3449	-3201	-4108	-3014	-4362	-5170	-4096	-5105	-4616	-6084	-5587	-3903	1418	4805	12054	33560
1416	-3504	-3238	-4123	-3061	-4380	-5193	-4112	-5128	-4649	-6089	-5631	-3975	1276	4757	12124	33840
1417	-3500	-3236	-4112	-3077	-4376	-5209	-4112	-5173	-4653	-6111	-5692	-4055	1193	4727	12209	34140
1418	-3449	-3209	-4113	-3032	-4387	-5189	-4106	-5155	-4634	-6125	-5715	-4110	1103	4701	12306	34490
1419	-3442	-3198	-4110	-3020	-4386	-5213	-4099	-5127	-4623	-6134	-5715	-4165	1003	4651	12417	34900
1420	-3448	-3214	-4128	-3035	-4401	-5228	-4106	-5133	-4624	-6136	-5683	-4216	894	4607	12519	35270
1421	-3482	-3231	-4138	-3074	-4427	-5269	-4130	-5162	-4653	-6151	-5710	-4250	781	4585	12588	35640
1422	-3451	-3213	-4138	-3027	-4449	-5261	-4142	-5123	-4642	-6146	-5732	-4299	693	4541	12666	36060
1423	-3452	-3218	-4145	-3026	-4468	-5297	-4171	-5108	-4618	-6158	-5710	-4342	608	4499	12736	36470
1424	-3466	-3226	-4163	-3045	-4462	-5342	-4184	-5101	-4616	-6169	-5713	-4359	518	4461	12802	36930
1425	-3491	-3227	-4151	-3081	-4502	-5397	-4228	-5137	-4632	-6176	-5718	-4377	438	4408	12837	37320
1426	-3509	-3242	-4151	-3099	-4523	-5410	-4236	-5174	-4661	-6192	-5774	-4395	345	4355	12886	37800
1427	-3463	-3223	-4149	-3069	-4524	-5391	-4212	-5166	-4648	-6193	-5793	-4426	299	4323	12929	38300
1428	-3468	-3216	-4159	-3067	-4544	-5407	-4203	-5153	-4643	-6203	-5777	-4458	226	4298	12959	38720
1429	-3478	-3233	-4160	-3097	-4562	-5460	-4209	-5150	-4665	-6207	-5779	-4470	143	4231	13003	39230
1430	-3544	-3281	-4174	-3150	-4574	-5498	-4233	-5199	-4688	-6188	-5790	-4504	76	4178	13035	39770
1431	-3520	-3266	-4182	-3131	-4592	-5524	-4249	-5250	-4692	-6203	-5846	-4545	26	4125	13081	40350
1432	-3462	-3236	-4172	-3056	-4598	-5519	-4238	-5193	-4669	-6192	-5845	-4564	-18	4091	13112	40840
1433	-3459	-3231	-4184	-3063	-4608	-5531	-4243	-5171	-4660	-6185	-5812	-4599	-90	4054	13114	41380
1434	-3482	-3235	-4179	-3083	-4603	-5559	-4241	-5160	-4658	-6202	-5782	-4614	-146	4003	13128	41930
1435	-3542	-3261	-4195	-3139	-4634	-5593	-4245	-5207	-4690	-6215	-5793	-4614	-215	3964	13127	42440
1436	-3506	-3249	-4212	-3094	-4650	-5610	-4236	-5214	-4697	-6220	-5821	-4636	-275	3927	13161	43020
1437	-3501	-3255	-4218	-3070	-4662	-5627	-4252	-5190	-4668	-6212	-5818	-4633	-321	3875	13183	43580
1438	-3535	-3262	-4221	-3093	-4681	-5656	-4271	-5203	-4675	-6217	-5799	-4644	-375	3828	13209	44100
1439	-3564	-3282	-4225	-3121	-4692	-5693	-4271	-5225	-4691	-6219	-5800	-4666	-443	3768	13225	44570
1440	-3585	-3296	-4231	-3138	-4721	-5715	-4297	-5273	-4716	-6224	-5822	-4667	-490	3698	13217	45120
1441	-3528	-3266	-4237	-3099	-4696	-5701	-4280	-5254	-4692	-6215	-5847	-4678	-532	3665	13227	45650
1442	-3528	-3250	-4223	-3098	-4701	-5727	-4288	-5246	-4700	-6216	-5854	-4687	-569	3639	13232	46080
1443	-3571	-3283	-4236	-3113	-4723	-5767	-4296	-5259	-4698	-6202	-5841	-4710	-612	3616	13233	46580
1444	-3611	-3337	-4225	-3178	-4739	-5783	-4313	-5294	-4740	-6202	-5873	-4745	-662	3561	13238	47090
1445	-3574	-3311	-4232	-3153	-4736	-5792	-4315	-5311	-4739	-6195	-5903	-4788	-692	3517	13246	47600
1446	-3527	-3279	-4223	-3074	-4725	-5771	-4313	-5273	-4699	-6183	-5902	-4808	-713	3501	13295	47990
1447	-3523	-3279	-4228	-3073	-4730	-5791	-4321	-5251	-4684	-6203	-5867	-4816	-755	3449	13323	48440
1448	-3539	-3285	-4249	-3082	-4744	-5813	-4327	-5254	-4683	-6208	-5868	-4824	-802	3405	13341	48810
1449	-3587	-3323	-4243	-3109	-4751	-5859	-4350	-5284	-4723	-6183	-5881	-4841	-865	3371	13344	49180
1450	-3568	-3305	-4236	-3070	-4758	-5846	-4369	-5278	-4700	-6194	-5888	-4855	-889	3334	13344	49480
1451	-3563	-3297	-4225	-3055	-4754	-5862	-4380	-5252	-4690	-6197	-5871	-4845	-921	3303	13306	49810
1452	-3587	-3317	-4227	-3049	-4774	-5888	-4376	-5247	-4702	-6211	-5844	-4858	-965	3264	13270	50050
1453	-3584	-3328	-4215	-3060	-4778	-5919	-4384	-5262	-4711	-6227	-5823	-4851	-983	3224	13229	50230
1454	-3613	-3337	-4249	-3087	-4777	-5934	-4385	-5318	-4748	-6235	-5857	-4882	-1029	3185	13169	50400
1455	-3584	-3328	-4232	-3046	-4775	-5927	-4399	-5312	-4735	-6239	-5867	-4888	-1048	3161	13124	50560
1456	-3575	-3319	-4223	-3038	-4774	-5940	-4407	-5279	-4744	-6233	-5865	-4896	-1083	3127	13067	50690
1457	-3604	-3346	-4223	-3064	-4779	-5987	-4428	-5317	-4753	-6247	-5892	-4920	-1122	3087	13007	50740
1458	-3620	-3360	-4221	-3061	-4777	-6003	-4428	-5324	-4749	-6251	-5899	-4960	-1152	3043	12950	50790
1459	-3597	-3347	-4225	-3040	-4765	-5986	-4422	-5320	-4770	-6261	-5921	-4977	-1161	3001	12914	50800
1460	-3545	-3317	-4216	-2980	-4745	-5994	-4396	-5294	-4730	-6271	-5905	-4985	-1176	2990	12843	50750
1461	-3564	-3318	-4220	-2974	-4734	-6001	-4388	-5286	-4727	-6257	-5893	-4982	-1216	2960	12757	50650
1462	-3599	-3328	-4228	-2985	-4732	-6023	-4400	-5281	-4714	-6245	-5879	-4989	-1249	2896	12653	50520
1463	-3662	-3365	-4227	-3022	-4733	-6042	-4435	-5339	-4749	-6257	-5906	-4993	-1294	2847	12524	50350
1464	-3621	-3354	-4240	-2984	-4714	-6041	-4428	-5338	-4755	-6265	-5909	-5008	-1330	2810	12425	50220
1465	-3592	-3335	-4235	-2965	-4713	-6043	-4443	-5294	-4736	-6249	-5887	-5022	-1361	2777	12321	49990
1466	-3612	-3332	-4235	-2963	-4711	-6069	-4442	-5286	-4732	-6261	-5892	-5027	-1383	2747	12215	49710
1467	-3619	-3351	-4225	-2957	-4686	-6082	-4431	-5319	-4743	-6276	-5895	-5027	-1420	2718	12086	49430
1468	-3667	-3374	-4242	-2998	-4682	-6087	-4454	-5375	-4767	-6276	-5947	-5048	-1459	2666	11940	49130
1469	-3621	-3370	-4217	-2936	-4661	-6079	-4456	-5347	-4744	-6270	-5979	-5069	-1469	2636	11818	48770
1470	-3635	-3386	-4223	-2941	-4661	-6062	-4463	-5363	-4766	-6264	-5964	-5096	-1498	2607	11693	48420
1471	-3615	-3369	-4228	-2908	-4611	-6077	-4460	-5360	-4758	-6263	-5969	-5131	-1521	2587	11570	48100
1472	-3621	-3372	-4212	-2905	-4600	-6076	-4463	-5363	-4753	-6272	-5976	-5147	-1548	2556	11447	47690
1473	-3620	-3356	-4209	-2921	-4590	-6087	-4457	-5366	-4755	-6265	-5998	-5177	-1564	2527	11325	47290
1474	-3586	-3330	-4196	-2854	-4561	-6065	-4439	-5317	-4748	-6282	-5985	-5171	-1578	2512	11194	46860
1475	-3590	-3344	-4222	-2843	-4556	-6071	-4438	-5298	-4747	-6275	-5959	-5155	-1601	2483	11074	46430
1476	-3608	-3354	-4225	-2868	-4544	-6071	-4449	-5285	-4732	-6279	-5950	-5134	-1635	2456	10924	45950
1477	-3663	-3383	-4211	-2907	-4537	-6101	-4475	-5320	-4740	-6279	-5961	-5145	-1660	2410	10759	45460
1478	-3646	-3365	-4197	-2871	-4503	-6088	-4475	-5338	-4753	-6263	-5955	-5155	-1659	2376	10654	45010
1479	-3613	-3349	-4186	-2854	-4499	-6081	-4449	-5325	-4723	-6260	-5934	-5158	-1689	2352	10523	44520
1480	-3630	-3362	-4216	-2858	-4488	-6100	-4467	-5312	-4738	-6245	-5902	-5142	-1721	2326	10376	43990
1481	-3648	-3378	-4211	-2844	-4487	-6105	-4474	-5310	-4752	-6250	-5880	-5136	-1720	2294	10232	43450
1482	-3673	-3408	-4199	-2899	-4475	-6118	-4482	-5357	-4748	-6222	-5907	-5143	-1750	2273	10115	43000
1483	-3649	-3380	-4188	-2888	-4458	-6098	-4478	-5381	-4760	-6264	-5947	-5163	-1743	2254	10007	42490
1484	-3612	-3364	-4172	-2836	-4451	-6089	-4479	-5364	-4733	-6242	-5940	-5154	-1761	2242	9903	41990
1485	-3620	-3364	-4184	-2830	-4452	-6124	-4485	-5339	-4715	-6225	-5915	-5156	-1766	2227	9781	41530
1486	-3634	-3376	-4177	-2856	-4460	-6138	-4497	-5321	-4723	-6188	-5868	-5138	-1773	2188	9646	41000
1487	-3653	-3379	-4175	-2879	-4454	-6149	-4506	-5358	-4735	-6174	-5870	-5119	-1785	2169	9485	40520
1488	-3632	-3363	-4178	-2853	-4455	-6145	-4512	-5338	-4726	-6156	-5849	-5106	-1797	2147	9339	40030
1489	-3652	-3360	-4183	-2862	-4456	-6148	-4501	-5342	-4716	-6147	-5827	-5090	-1804	2126	9196	39610
1490	-3668	-3368	-4208	-2885	-4479	-6183	-4521	-5346	-4715	-6150	-5807	-5059	-1797	2092	9043	39130
1491	-3713	-3403	-4210	-2916	-4501	-6214	-4534	-5382	-4759	-6115	-5787	-5038	-1822	2065	8920	38660
1492	-3695	-3391	-4196	-2915	-4507	-6207	-4534	-5413	-4760	-6128	-5793	-5031	-1818	2037	8813	38240
1493	-3664	-3377	-4197	-2898	-4522	-6207	-4533	-5386	-4740	-6105	-5766	-5025	-1827	2004	8724	37780
1494	-3681	-3376	-4196	-2906	-4540	-6223	-4532	-5384	-4742	-6070	-5743	-5010	-1834	1977	8617	37310
1495	-3701	-3405	-4190	-2957	-4555	-6249	-4552	-5399	-4754	-6063	-5734	-5009	-1822	1961	8522	36890
1496	-3753	-3451	-4203	-3045	-4560	-6267	-4577	-5465	-4791	-6053	-5774	-5029	-1847	1950	8419	36520
1497	-3666	-3399	-4193	-2988	-4583	-6257	-4571	-5448	-4760	-6077	-5793	-5037	-1847	1943	8347	36120
1498	-3636	-3369	-4183	-2954	-4601	-6257	-4564	-5418	-4739	-6043	-5767	-5047	-1829	1945	8260	35730
1499	-3651	-3371	-4201	-2976	-4612	-6268	-4561	-5407	-4739	-6040	-5719	-5029	-1824	1945	8176	35360
1500	-3683	-3395	-4203	-3007	-4656	-6315	-4575	-5408	-4754	-6022	-5687	-5025	-1840	1890	8099	35010
1501	-3702	-3406	-4223	-3046	-4668	-6339	-4585	-5455	-4793	-6034	-5705	-5007	-1852	1862	8008	34650
1502	-3662	-3386	-4211	-3018	-4690	-6340	-4595	-5446	-4780	-6029	-5700	-4999	-1851	1856	7921	34310
1503	-3674	-3398	-4217	-3027	-4727	-6352	-4611	-5451	-4767	-6029	-5676	-4986	-1841	1835	7815	33990
1504	-3701	-3408	-4222	-3048	-4765	-6389	-4618	-5476	-4792	-6024	-5660	-4994	-1861	1807	7717	33650
1505	-3727	-3437	-4237	-3107	-4790	-6414	-4632	-5482	-4811	-6040	-5641	-4984	-1875	1783	7593	33350
1506	-3705	-3435	-4242	-3099	-4827	-6420	-4643	-5523	-4834	-6050	-5667	-4980	-1889	1778	7530	33030
1507	-3669	-3408	-4227	-3092	-4847	-6425	-4630	-5484	-4797	-6046	-5668	-4984	-1890	1757	7479	32758
1508	-3687	-3418	-4239	-3124	-4880	-6443	-4651	-5497	-4823	-6040	-5678	-4997	-1901	1746	7407	32455
1509	-3705	-3429	-4244	-3158	-4899	-6453	-4642	-5526	-4830	-6048	-5703	-5001	-1906	1728	7313	32212
1510	-3729	-3438	-4248	-3173	-4906	-6475	-4647	-5563	-4851	-6047	-5729	-5023	-1902	1695	7244	31970
1511	-3677	-3416	-4233	-3146	-4926	-6469	-4629	-5527	-4847	-6074	-5722	-5041	-1916	1681	7195	31712
1512	-3666	-3398	-4256	-3139	-4958	-6489	-4636	-5521	-4836	-6078	-5718	-5046	-1909	1664	7114	31438
1513	-3691	-3413	-4264	-3159	-4991	-6502	-4655	-5514	-4830	-6118	-5731	-5037	-1922	1637	7025	31173
1514	-3737	-3434	-4281	-3198	-5017	-6537	-4671	-5528	-4859	-6135	-5712	-5056	-1948	1611	6942	30967
1515	-3758	-3456	-4304	-3238	-5058	-6546	-4682	-5577	-4906	-6136	-5733	-5078	-1986	1573	6857	30717
1516	-3717	-3441	-4306	-3210	-5061	-6533	-4680	-5551	-4892	-6160	-5766	-5104	-1999	1539	6784	30492
1517	-3721	-3415	-4290	-3205	-5079	-6541	-4691	-5557	-4895	-6199	-5780	-5123	-2028	1508	6727	30261
1518	-3729	-3408	-4301	-3234	-5108	-6564	-4705	-5572	-4910	-6188	-5827	-5141	-2060	1481	6636	30006
1519	-3764	-3453	-4316	-3285	-5135	-6583	-4725	-5604	-4924	-6229	-5872	-5159	-2075	1447	6561	29810
1520	-3760	-3459	-4324	-3294	-5148	-6591	-4735	-5632	-4960	-6265	-5938	-5185	-2094	1418	6483	29587
1521	-3747	-3449	-4324	-3277	-5149	-6594	-4717	-5617	-4962	-6276	-5957	-5220	-2121	1399	6406	29388
1522	-3740	-3448	-4315	-3277	-5154	-6579	-4726	-5626	-4948	-6294	-5961	-5252	-2134	1371	6342	29195
1523	-3728	-3440	-4333	-3267	-5172	-6576	-4726	-5617	-4957	-6329	-5972	-5289	-2147	1346	6274	29042
1524	-3765	-3475	-4337	-3312	-5194	-6610	-4733	-5636	-4978	-6335	-6034	-5341	-2174	1355	6181	28883
1525	-3716	-3430	-4349	-3280	-5187	-6593	-4717	-5625	-4988	-6365	-6055	-5386	-2205	1337	6123	28708
1526	-3699	-3426	-4359	-3268	-5205	-6599	-4726	-5603	-4976	-6395	-6048	-5385	-2248	1308	6066	28502
1527	-3728	-3447	-4338	-3274	-5213	-6623	-4733	-5617	-4969	-6421	-6048	-5386	-2294	1270	6028	28321
1528	-3745	-3458	-4352	-3287	-5234	-6652	-4755	-5623	-4990	-6434	-6075	-5408	-2307	1239	5970	28185
1529	-3774	-3482	-4380	-3335	-5263	-6658	-4768	-5651	-5031	-6450	-6133	-5449	-2327	1232	5894	28011
1530	-3751	-3460	-4389	-3306	-5262	-6645	-4771	-5655	-5024	-6482	-6177	-5517	-2350	1203	5827	27824
1531	-3735	-3447	-4375	-3296	-5271	-6646	-4772	-5628	-5024	-6491	-6185	-5527	-2380	1192	5758	27665
1532	-3744	-3453	-4388	-3334	-5289	-6663	-4771	-5632	-5035	-6541	-6189	-5526	-2388	1174	5695	27510
1533	-3815	-3495	-4411	-3375	-5311	-6697	-4790	-5680	-5059	-6567	-6212	-5543	-2409	1159	5618	27339
1534	-3790	-3486	-4416	-3376	-5295	-6684	-4785	-5704	-5067	-6597	-6280	-5609	-2428	1127	5558	27193
1535	-3739	-3465	-4411	-3320	-5290	-6657	-4777	-5666	-5050	-6594	-6304	-5647	-2448	1105	5545	27083
1536	-3722	-3462	-4425	-3333	-5307	-6666	-4770	-5652	-5038	-6605	-6309	-5662	-2475	1062	5502	26921
1537	-3754	-3465	-4434	-3337	-5322	-6675	-4780	-5639	-5045	-6626	-6285	-5659	-2498	1048	5461	26751
1538	-3802	-3491	-4449	-3391	-5331	-6705	-4790	-5675	-5078	-6663	-6304	-5689	-2530	1012	5411	26610
1539	-3787	-3472	-4451	-3375	-5336	-6695	-4802	-5684	-5089	-6691	-6346	-5699	-2534	1001	5341	26484
1540	-3761	-3471	-4444	-3365	-5336	-6693	-4798	-5650	-5079	-6711	-6352	-5735	-2564	968	5278	26357
1541	-3785	-3484	-4472	-3378	-5344	-6705	-4794	-5657	-5080	-6720	-6373	-5735	-2592	944	5204	26239
1542	-3794	-3493	-4471	-3391	-5357	-6722	-4802	-5676	-5104	-6732	-6392	-5731	-2608	900	5153	26104
1543	-3813	-3513	-4482	-3423	-5378	-6743	-4811	-5716	-5132	-6742	-6444	-5762	-2609	877	5080	25972
1544	-3786	-3489	-4466	-3384	-5388	-6726	-4811	-5713	-5110	-6747	-6455	-5800	-2639	857	5048	25853
1545	-3772	-3480	-4479	-3379	-5375	-6730	-4821	-5699	-5104	-6767	-6462	-5818	-2664	829	5021	25742
1546	-3810	-3517	-4491	-3423	-5380	-6742	-4821	-5729	-5136	-6773	-6502	-5829	-2667	802	4964	25614
1547	-3816	-3530	-4483	-3444	-5395	-6745	-4827	-5751	-5150	-6779	-6558	-5848	-2686	774	4905	25542
1548	-3785	-3508	-4478	-3423	-5370	-6707	-4818	-5769	-5135	-6820	-6608	-5888	-2699	771	4868	25439
1549	-3755	-3486	-4487	-3391	-5366	-6706	-4802	-5721	-5131	-6824	-6616	-5924	-2694	777	4857	25338
1550	-3763	-3477	-4491	-3383	-5376	-6730	-4798	-5699	-5111	-6827	-6592	-5931	-2725	791	4821	25216
1551	-3781	-3482	-4507	-3396	-5386	-6731	-4799	-5704	-5111	-6830	-6571	-5948	-2750	759	4768	25108
1552	-3826	-3532	-4520	-3454	-5410	-6740	-4817	-5742	-5141	-6820	-6600	-5958	-2765	728	4738	25003
1553	-3794	-3495	-4519	-3419	-5389	-6731	-4821	-5725	-5133	-6869	-6638	-5958	-2764	701	4696	24967
1554	-3775	-3493	-4512	-3383	-5394	-6736	-4820	-5705	-5117	-6864	-6637	-5962	-2788	699	4661	24848
1555	-3814	-3497	-4531	-3416	-5419	-6752	-4834	-5702	-5128	-6867	-6632	-5966	-2798	676	4624	24745
1556	-3830	-3504	-4542	-3436	-5416	-6766	-4841	-5717	-5133	-6868	-6633	-5975	-2809	659	4592	24641
1557	-3842	-3535	-4562	-3464	-5410	-6777	-4836	-5787	-5159	-6887	-6666	-5997	-2841	641	4555	24552
1558	-3806	-3522	-4549	-3437	-5405	-6756	-4838	-5785	-5158	-6917	-6692	-6003	-2844	628	4521	24475
1559	-3806	-3523	-4541	-3433	-5399	-6758	-4843	-5763	-5162	-6919	-6699	-6026	-2846	619	4478	24379
1560	-3785	-3509	-4530	-3420	-5411	-6762	-4835	-5750	-5161	-6932	-6706	-6050	-2856	615	4461	24311
1561	-3816	-3545	-4526	-3445	-5399	-6758	-4836	-5769	-5178	-6933	-6744	-6053	-2861	582	4437	24247
1562	-3806	-3528	-4543	-3421	-5384	-6751	-4838	-5766	-5172	-6952	-6760	-6065	-2856	571	4392	24178
1563	-3789	-3507	-4545	-3398	-5376	-6760	-4845	-5718	-5160	-6937	-6746	-6063	-2867	576	4359	24062
1564	-3812	-3510	-4560	-3400	-5391	-6774	-4847	-5712	-5156	-6937	-6710	-6044	-2869	549	4316	23987
1565	-3832	-3533	-4568	-3413	-5399	-6792	-4868	-5732	-5176	-6931	-6712	-6039	-2881	527	4261	23925
1566	-3877	-3571	-4576	-3470	-5409	-6793	-4889	-5773	-5204	-6953	-6751	-6060	-2904	504	4187	23831
1567	-3845	-3546	-4580	-3451	-5382	-6787	-4871	-5792	-5189	-6952	-6771	-6050	-2903	495	4163	23797
1568	-3817	-3534	-4565	-3429	-5368	-6790	-4864	-5774	-5170	-6952	-6743	-6071	-2906	483	4154	23694
1569	-3832	-3535	-4573	-3432	-5369	-6788	-4864	-5753	-5163	-6951	-6740	-6076	-2914	463	4128	23565
1570	-3847	-3549	-4577	-3436	-5370	-6784	-4859	-5757	-5179	-6944	-6752	-6084	-2931	452	4085	23507
1571	-3910	-3607	-4592	-3496	-5374	-6794	-4871	-5845	-5224	-6967	-6835	-6105	-2946	433	4037	23456
1572	-3822	-3551	-4581	-3422	-5359	-6763	-4862	-5802	-5204	-6968	-6870	-6146	-2936	436	4010	23403
1573	-3805	-3535	-4566	-3400	-5351	-6763	-4849	-5779	-5191	-6968	-6846	-6151	-2931	443	4009	23327
1574	-3808	-3530	-4568	-3420	-5334	-6773	-4839	-5747	-5188	-6940	-6819	-6132	-2937	423	3990	23264
1575	-3857	-3567	-4568	-3425	-5328	-6781	-4847	-5748	-5193	-6932	-6800	-6115	-2951	393	3970	23217
1576	-3858	-3566	-4578	-3431	-5319	-6777	-4847	-5773	-5192	-6953	-6819	-6118	-2963	383	3945	23169
1577	-3828	-3560	-4577	-3389	-5303	-6778	-4858	-5741	-5194	-6967	-6812	-6125	-2966	386	3911	23104
1578	-3827	-3553	-4586	-3392	-5302	-6789	-4863	-5733	-5190	-6956	-6785	-6117	-2977	385	3889	23045
1579	-3848	-3560	-4591	-3406	-5296	-6785	-4859	-5741	-5187	-6977	-6783	-6122	-2963	362	3840	23000
1580	-3899	-3598	-4605	-3438	-5307	-6798	-4889	-5785	-5228	-6983	-6832	-6126	-2966	341	3822	22938
1581	-3857	-3570	-4599	-3411	-5298	-6773	-4868	-5790	-5210	-6981	-6836	-6142	-2958	334	3810	22883
1582	-3843	-3545	-4590	-3384	-5289	-6766	-4855	-5753	-5190	-6958	-6841	-6120	-2958	319	3810	22839
1583	-3889	-3572	-4599	-3398	-5277	-6791	-4857	-5765	-5210	-6953	-6834	-6142	-2965	294	3789	22771
1584	-3886	-3571	-4600	-3397	-5264	-6791	-4863	-5777	-5217	-6966	-6852	-6141	-2973	292	3764	22736
1585	-3889	-3579	-4604	-3412	-5256	-6777	-4861	-5803	-5227	-6962	-6883	-6154	-2952	282	3729	22701
1586	-3832	-3556	-4591	-3367	-5226	-6760	-4861	-5751	-5204	-6988	-6872	-6161	-2956	278	3718	22633
1587	-3834	-3553	-4606	-3337	-5221	-6752	-4858	-5723	-5181	-6986	-6832	-6152	-2953	284	3695	22555
1588	-3871	-3572	-4609	-3363	-5212	-6775	-4848	-5741	-5174	-6990	-6809	-6146	-2972	283	3654	22501
1589	-3914	-3604	-4602	-3399	-5204	-6802	-4864	-5760	-5207	-6970	-6807	-6113	-2961	278	3633	22464
1590	-3907	-3609	-4606	-3386	-5182	-6786	-4873	-5770	-5239	-7000	-6834	-6119	-2958	250	3608	22418
1591	-3878	-3564	-4605	-3366	-5195	-6774	-4875	-5738	-5199	-6993	-6819	-6131	-2953	243	3586	22347
1592	-3889	-3574	-4615	-3366	-5188	-6767	-4881	-5736	-5202	-6995	-6806	-6113	-2958	238	3551	22312
1593	-3919	-3583	-4620	-3371	-5170	-6778	-4877	-5738	-5206	-6960	-6791	-6094	-2969	224	3521	22229
1594	-3939	-3614	-4623	-3416	-5176	-6788	-4886	-5786	-5244	-6936	-6824	-6091	-2962	201	3479	22178
1595	-3932	-3609	-4627	-3403	-5161	-6780	-4877	-5792	-5252	-6938	-6869	-6081	-2967	190	3482	22121
1596	-3896	-3597	-4616	-3385	-5152	-6774	-4858	-5779	-5234	-6977	-6883	-6108	-2949	198	3475	22078
1597	-3880	-3590	-4617	-3375	-5132	-6757	-4858	-5767	-5220	-6990	-6880	-6118	-2933	213	3453	22056
1598	-3895	-3601	-4616	-3359	-5110	-6752	-4861	-5756	-5188	-6979	-6877	-6097	-2928	204	3446	22000
1599	-3902	-3605	-4625	-3385	-5105	-6766	-4868	-5773	-5221	-6977	-6885	-6121	-2913	196	3421	21991
1600	-3867	-3590	-4621	-3337	-5094	-6761	-4854	-5750	-5202	-6961	-6876	-6120	-2903	210	3418	21971
1601	-3874	-3595	-4621	-3349	-5094	-6760	-4868	-5729	-5199	-6988	-6846	-6107	-2893	188	3408	21922
1602	-3904	-3607	-4630	-3355	-5110	-6775	-4875	-5738	-5200	-6973	-6835	-6075	-2892	163	3379	21871
1603	-3931	-3624	-4667	-3386	-5108	-6796	-4886	-5746	-5219	-6969	-6849	-6081	-2879	166	3368	21836
1604	-3922	-3630	-4668	-3381	-5111	-6784	-4870	-5763	-5226	-6986	-6855	-6091	-2881	150	3330	21806
1605	-3888	-3609	-4648	-3353	-5097	-6765	-4861	-5754	-5204	-6987	-6825	-6075	-2865	146	3307	21782
1606	-3898	-3611	-4643	-3352	-5090	-6772	-4872	-5743	-5207	-6986	-6813	-6050	-2854	140	3291	21690
1607	-3936	-3628	-4640	-3370	-5100	-6791	-4878	-5737	-5199	-6976	-6821	-6031	-2858	151	3256	21654
1608	-3970	-3648	-4639	-3413	-5113	-6811	-4887	-5808	-5252	-6958	-6871	-6048	-2848	132	3248	21667
1609	-3900	-3610	-4645	-3361	-5099	-6793	-4855	-5789	-5228	-6943	-6878	-6062	-2822	145	3241	21630
1610	-3887	-3610	-4635	-3338	-5101	-6772	-4855	-5745	-5195	-6942	-6840	-6052	-2820	137	3224	21600
1611	-3914	-3626	-4646	-3344	-5094	-6774	-4867	-5715	-5201	-6952	-6806	-6035	-2825	123	3217	21566
1612	-3941	-3646	-4659	-3380	-5110	-6797	-4869	-5722	-5221	-6943	-6776	-6024	-2815	115	3195	21505
1613	-3950	-3658	-4668	-3396	-5104	-6802	-4897	-5771	-5241	-6955	-6765	-5986	-2802	91	3165	21487
1614	-3924	-3633	-4654	-3378	-5106	-6795	-4894	-5748	-5237	-6955	-6767	-5969	-2794	73	3146	21452
1615	-3934	-3628	-4656	-3368	-5129	-6796	-4895	-5737	-5226	-6906	-6747	-5954	-2763	71	3130	21409
1616	-3948	-3626	-4659	-3380	-5125	-6800	-4883	-5753	-5230	-6891	-6726	-5931	-2759	88	3133	21335
1617	-3979	-3653	-4665	-3418	-5148	-6814	-4903	-5782	-5243	-6893	-6704	-5913	-2741	70	3112	21274
1618	-3960	-3644	-4672	-3408	-5134	-6805	-4898	-5800	-5250	-6893	-6709	-5913	-2741	67	3115	21268
1619	-3947	-3655	-4662	-3399	-5133	-6800	-4897	-5781	-5238	-6847	-6691	-5892	-2727	49	3107	21243
1620	-3973	-3657	-4663	-3429	-5139	-6818	-4912	-5792	-5253	-6813	-6703	-5862	-2729	54	3105	21199
1621	-3939	-3642	-4658	-3412	-5123	-6813	-4911	-5803	-5243	-6817	-6699	-5861	-2738	52	3110	21161
1622	-3967	-3663	-4673	-3437	-5158	-6828	-4922	-5825	-5240	-6798	-6695	-5840	-2729	52	3094	21147
1623	-3918	-3622	-4671	-3397	-5151	-6796	-4897	-5801	-5211	-6773	-6657	-5813	-2697	47	3091	21161
1624	-3903	-3622	-4675	-3384	-5156	-6794	-4899	-5763	-5194	-6736	-6584	-5782	-2674	50	3075	21129
1625	-3921	-3628	-4679	-3408	-5164	-6813	-4913	-5762	-5188	-6724	-6502	-5759	-2652	67	3062	21090
1626	-3949	-3666	-4701	-3446	-5193	-6835	-4917	-5772	-5196	-6718	-6469	-5717	-2652	57	3010	21050
1627	-3967	-3666	-4700	-3461	-5200	-6847	-4945	-5812	-5214	-6698	-6467	-5682	-2653	38	2974	21034
1628	-3933	-3639	-4699	-3417	-5214	-6848	-4936	-5802	-5192	-6667	-6425	-5663	-2645	39	2996	21013
1629	-3933	-3635	-4681	-3425	-5224	-6852	-4936	-5797	-5189	-6674	-6380	-5624	-2617	35	2975	20967
1630	-3961	-3644	-4701	-3444	-5229	-6856	-4938	-5801	-5197	-6635	-6331	-5570	-2583	25	2937	20929
1631	-4026	-3678	-4719	-3508	-5263	-6877	-4964	-5835	-5228	-6605	-6315	-5520	-2581	11	2922	20917
1632	-4008	-3662	-4701	-3488	-5248	-6876	-4968	-5853	-5225	-6597	-6330	-5498	-2563	9	2930	20917
1633	-3940	-3641	-4716	-3441	-5269	-6857	-4954	-5826	-5179	-6562	-6292	-5465	-2541	5	2939	20882
1634	-3944	-3642	-4713	-3449	-5257	-6876	-4947	-5805	-5180	-6521	-6209	-5403	-2518	7	2954	20823
1635	-3965	-3652	-4710	-3453	-5282	-6887	-4960	-5811	-5190	-6511	-6140	-5363	-2515	26	2955	20763
1636	-3999	-3681	-4714	-3498	-5302	-6890	-4968	-5856	-5225	-6471	-6108	-5333	-2523	18	2899	20767
1637	-3964	-3642	-4714	-3463	-5297	-6889	-4966	-5849	-5208	-6472	-6080	-5288	-2495	5	2899	20755
1638	-3964	-3660	-4711	-3456	-5325	-6896	-4983	-5830	-5204	-6466	-6029	-5252	-2483	17	2892	20725
1639	-3981	-3674	-4715	-3481	-5337	-6917	-4983	-5858	-5214	-6441	-5992	-5229	-2482	20	2866	20665
1640	-4009	-3690	-4721	-3505	-5356	-6932	-5000	-5877	-5221	-6409	-5968	-5181	-2461	3	2866	20633
1641	-4017	-3693	-4730	-3523	-5367	-6942	-5000	-5911	-5241	-6388	-5972	-5166	-2436	0	2867	20618
1642	-3971	-3670	-4735	-3489	-5362	-6949	-5010	-5889	-5221	-6390	-5939	-5141	-2428	2	2860	20590
1643	-4011	-3689	-4732	-3527	-5382	-6957	-5005	-5898	-5228	-6388	-5924	-5112	-2426	-1	2867	20552
1644	-3994	-3681	-4740	-3550	-5373	-6959	-5004	-5908	-5226	-6388	-5934	-5091	-2419	-8	2854	20524
1645	-3999	-3697	-4731	-3559	-5387	-6949	-5014	-5935	-5227	-6371	-5957	-5091	-2413	12	2848	20523
1646	-3963	-3666	-4708	-3526	-5405	-6936	-5008	-5915	-5227	-6369	-5956	-5079	-2406	-3	2845	20498
1647	-3938	-3642	-4699	-3493	-5393	-6937	-4996	-5880	-5209	-6370	-5926	-5064	-2385	3	2844	20479
1648	-3968	-3659	-4723	-3511	-5411	-6952	-5008	-5873	-5196	-6375	-5873	-5047	-2373	-9	2825	20451
1649	-3991	-3675	-4740	-3525	-5408	-6970	-5027	-5890	-5223	-6375	-5834	-5017	-2369	-2	2809	20429
1650	-4031	-3700	-4765	-3577	-5447	-6978	-5040	-5938	-5260	-6390	-5848	-4978	-2369	-15	2798	20457
1651	-3998	-3674	-4733	-3539	-5461	-6961	-5040	-5945	-5247	-6396	-5854	-5012	-2356	-22	2823	20416
1652	-3975	-3668	-4744	-3529	-5456	-6962	-5031	-5923	-5240	-6387	-5829	-5006	-2368	-20	2817	20400
1653	-3994	-3657	-4748	-3542	-5465	-6980	-5023	-5925	-5238	-6380	-5808	-4977	-2369	-15	2820	20373
1654	-4018	-3702	-4764	-3577	-5486	-6993	-5047	-5949	-5261	-6373	-5809	-4988	-2377	-15	2799	20315
1655	-4034	-3722	-4750	-3598	-5496	-7004	-5059	-5988	-5283	-6411	-5868	-5017	-2384	-19	2765	20301
1656	-3974	-3689	-4745	-3550	-5495	-6988	-5048	-5953	-5275	-6426	-5902	-5037	-2383	10	2799	20292
1657	-3968	-3674	-4759	-3520	-5495	-7006	-5048	-5941	-5272	-6416	-5894	-5052	-2380	-3	2804	20256
1658	-3981	-3684	-4762	-3540	-5497	-7018	-5055	-5925	-5253	-6426	-5907	-5070	-2369	-2	2802	20200
1659	-4013	-3721	-4767	-3582	-5515	-7032	-5059	-5944	-5296	-6459	-5905	-5077	-2389	-15	2753	20172
1660	-4011	-3701	-4775	-3578	-5528	-7012	-5058	-5971	-5299	-6498	-5927	-5087	-2388	-29	2739	20125
1661	-4000	-3675	-4768	-3568	-5542	-7028	-5053	-5954	-5275	-6499	-5925	-5109	-2390	-61	2728	20094
1662	-4018	-3694	-4773	-3578	-5557	-7045	-5066	-5939	-5281	-6545	-5928	-5136	-2408	-67	2701	20059
1663	-4032	-3712	-4758	-3589	-5552	-7052	-5077	-5969	-5299	-6553	-5959	-5153	-2436	-70	2656	20008
1664	-4065	-3729	-4773	-3626	-5571	-7063	-5086	-6016	-5338	-6579	-6045	-5171	-2444	-92	2641	19986
1665	-4020	-3687	-4769	-3582	-5572	-7046	-5084	-6006	-5330	-6598	-6087	-5200	-2448	-112	2628	19963
1666	-4002	-3695	-4775	-3590	-5575	-7057	-5083	-5997	-5325	-6600	-6102	-5223	-2461	-104	2628	19890
1667	-4041	-3721	-4777	-3616	-5589	-7058	-5071	-6039	-5346	-6609	-6143	-5276	-2488	-115	2615	19847
1668	-4028	-3734	-4794	-3633	-5588	-7046	-5095	-6041	-5357	-6624	-6182	-5323	-2486	-100	2597	19836
1669	-4012	-3708	-4770	-3620	-5584	-7044	-5088	-6053	-5361	-6656	-6217	-5376	-2493	-119	2583	19813
1670	-3981	-3680	-4781	-3582	-5584	-7016	-5078	-6013	-5347	-6671	-6233	-5412	-2494	-122	2545	19775
1671	-3981	-3698	-4777	-3589	-5586	-7029	-5102	-5978	-5351	-6690	-6232	-5427	-2507	-136	2518	19743
1672	-4023	-3705	-4775	-3603	-5604	-7062	-5113	-6002	-5352	-6720	-6263	-5453	-2513	-156	2485	19705
1673	-4086	-3727	-4794	-3652	-5616	-7060	-5142	-6040	-5384	-6734	-6320	-5484	-2539	-166	2485	19661
1674	-4022	-3701	-4804	-3632	-5632	-7066	-5134	-6037	-5368	-6758	-6363	-5521	-2527	-183	2471	19616
1675	-4010	-3698	-4794	-3612	-5653	-7075	-5126	-6011	-5351	-6800	-6380	-5568	-2546	-187	2456	19574
1676	-4035	-3703	-4798	-3640	-5641	-7097	-5128	-6004	-5368	-6817	-6396	-5602	-2558	-208	2412	19513
1677	-4059	-3720	-4803	-3627	-5668	-7105	-5131	-6024	-5387	-6838	-6412	-5615	-2560	-234	2391	19465
1678	-4103	-3754	-4803	-3674	-5663	-7129	-5143	-6082	-5427	-6854	-6463	-5647	-2580	-248	2357	19432
1679	-4037	-3725	-4788	-3652	-5657	-7114	-5126	-6089	-5417	-6873	-6534	-5693	-2587	-230	2321	19386
1680	-4017	-3715	-4802	-3617	-5647	-7089	-5104	-6044	-5380	-6880	-6523	-5740	-2605	-207	2302	19314
1681	-4021	-3710	-4797	-3603	-5663	-7092	-5093	-6023	-5378	-6882	-6509	-5758	-2609	-229	2287	19256
1682	-4057	-3734	-4809	-3636	-5668	-7101	-5096	-6042	-5390	-6904	-6549	-5791	-2643	-260	2255	19237
1683	-4043	-3721	-4804	-3647	-5675	-7113	-5106	-6064	-5400	-6908	-6586	-5821	-2638	-296	2202	19153
1684	-4026	-3715	-4812	-3613	-5675	-7112	-5106	-6043	-5400	-6939	-6585	-5849	-2651	-323	2165	19104
1685	-4053	-3728	-4820	-3630	-5679	-7120	-5110	-6034	-5387	-6969	-6612	-5869	-2690	-326	2126	19008
1686	-4070	-3733	-4812	-3653	-5706	-7136	-5119	-6055	-5409	-6967	-6633	-5883	-2692	-345	2094	18934
1687	-4105	-3759	-4813	-3684	-5711	-7146	-5125	-6096	-5428	-6970	-6683	-5919	-2698	-347	2057	18887
1688	-4066	-3735	-4813	-3661	-5707	-7141	-5116	-6088	-5441	-7006	-6675	-5941	-2693	-351	2011	18806
1689	-4054	-3733	-4817	-3654	-5706	-7139	-5109	-6060	-5435	-7008	-6691	-5957	-2707	-350	1979	18758
1690	-4084	-3760	-4822	-3700	-5727	-7167	-5127	-6089	-5453	-7028	-6714	-6012	-2727	-370	1950	18704
1691	-4095	-3754	-4810	-3694	-5721	-7165	-5127	-6109	-5453	-7039	-6773	-6039	-2731	-360	1930	18658
1692	-4083	-3732	-4801	-3694	-5717	-7158	-5138	-6110	-5463	-7060	-6852	-6093	-2735	-373	1909	18604
1693	-4028	-3707	-4807	-3645	-5719	-7139	-5119	-6078	-5453	-7060	-6853	-6106	-2749	-389	1874	18543
1694	-4021	-3704	-4814	-3653	-5710	-7146	-5131	-6068	-5441	-7074	-6853	-6138	-2752	-395	1835	18522
1695	-4042	-3736	-4819	-3676	-5741	-7154	-5145	-6070	-5456	-7085	-6849	-6170	-2759	-405	1798	18444
1696	-4099	-3763	-4819	-3713	-5754	-7185	-5165	-6098	-5470	-7085	-6865	-6171	-2763	-446	1772	18400
1697	-4081	-3764	-4813	-3695	-5750	-7167	-5156	-6112	-5466	-7093	-6901	-6184	-2783	-452	1728	18379
1698	-4059	-3732	-4810	-3663	-5773	-7153	-5158	-6113	-5442	-7113	-6912	-6203	-2793	-445	1694	18314
1699	-4054	-3730	-4802	-3663	-5766	-7184	-5167	-6106	-5442	-7132	-6912	-6237	-2799	-458	1674	18246
1700	-4077	-3758	-4805	-3680	-5780	-7193	-5171	-6112	-5467	-7156	-6920	-6256	-2816	-477	1642	18168
1701	-4127	-3789	-4814	-3735	-5795	-7211	-5174	-6159	-5499	-7155	-6971	-6270	-2834	-533	1602	18140
1702	-4092	-3761	-4824	-3710	-5785	-7193	-5154	-6142	-5497	-7189	-7005	-6325	-2819	-525	1574	18100
1703	-4054	-3728	-4827	-3674	-5784	-7180	-5148	-6105	-5484	-7191	-6995	-6346	-2820	-544	1539	18036
1704	-4049	-3730	-4839	-3679	-5778	-7183	-5141	-6092	-5488	-7208	-6985	-6355	-2840	-551	1510	17971
1705	-4071	-3754	-4840	-3704	-5782	-7191	-5159	-6113	-5493	-7196	-6998	-6382	-2862	-575	1471	17901
1706	-4100	-3765	-4827	-3719	-5783	-7205	-5163	-6151	-5509	-7203	-7031	-6399	-2887	-583	1414	17840
1707	-4061	-3736	-4828	-3685	-5788	-7198	-5161	-6133	-5496	-7216	-7038	-6417	-2899	-600	1378	17769
1708	-4082	-3738	-4841	-3688	-5790	-7207	-5167	-6120	-5503	-7218	-7071	-6436	-2925	-611	1334	17699
1709	-4108	-3762	-4843	-3699	-5813	-7221	-5174	-6136	-5518	-7232	-7080	-6433	-2923	-613	1321	17631
1710	-4158	-3784	-4869	-3756	-5828	-7237	-5202	-6180	-5535	-7240	-7125	-6428	-2927	-640	1289	17584
1711	-4119	-3772	-4860	-3720	-5814	-7232	-5197	-6181	-5522	-7251	-7153	-6479	-2958	-665	1269	17533
1712	-4087	-3762	-4847	-3691	-5834	-7227	-5190	-6160	-5518	-7274	-7129	-6503	-2980	-662	1234	17502
1713	-4122	-3785	-4851	-3741	-5823	-7233	-5192	-6182	-5531	-7284	-7164	-6509	-2999	-705	1189	17451
1714	-4104	-3764	-4850	-3732	-5828	-7238	-5195	-6186	-5549	-7267	-7183	-6532	-3013	-710	1172	17415
1715	-4110	-3777	-4834	-3752	-5835	-7238	-5202	-6206	-5570	-7272	-7237	-6567	-3009	-730	1128	17374
1716	-4067	-3731	-4841	-3718	-5823	-7221	-5194	-6178	-5530	-7287	-7235	-6588	-3022	-725	1095	17315
1717	-4060	-3734	-4821	-3691	-5837	-7225	-5195	-6139	-5509	-7285	-7211	-6620	-3043	-732	1072	17254
1718	-4078	-3744	-4833	-3705	-5845	-7239	-5217	-6141	-5526	-7285	-7201	-6639	-3071	-768	1042	17233
1719	-4120	-3779	-4846	-3755	-5847	-7261	-5227	-6177	-5557	-7291	-7204	-6663	-3089	-812	995	17154
1720	-4124	-3763	-4860	-3762	-5855	-7257	-5233	-6216	-5551	-7313	-7245	-6671	-3113	-822	935	17116
1721	-4091	-3748	-4871	-3731	-5859	-7242	-5227	-6183	-5537	-7337	-7237	-6681	-3147	-836	920	17090
1722	-4097	-3763	-4869	-3723	-5851	-7245	-5226	-6168	-5537	-7340	-7216	-6697	-3153	-860	903	17057
1723	-4126	-3773	-4863	-3746	-5849	-7247	-5238	-6184	-5540	-7352	-7245	-6712	-3159	-885	879	16973
1724	-4184	-3810	-4864	-3811	-5869	-7280	-5263	-6232	-5563	-7361	-7297	-6735	-3181	-904	830	16901
1725	-4107	-3777	-4863	-3761	-5861	-7251	-5250	-6231	-5584	-7400	-7372	-6766	-3190	-903	819	16881
1726	-4077	-3752	-4854	-3712	-5861	-7259	-5242	-6198	-5563	-7396	-7375	-6774	-3195	-913	832	16822
1727	-4085	-3759	-4848	-3716	-5859	-7290	-5239	-6184	-5560	-7406	-7353	-6780	-3229	-929	813	16747
1728	-4120	-3780	-4872	-3744	-5878	-7295	-5259	-6172	-5562	-7425	-7338	-6785	-3257	-947	768	16672
1729	-4151	-3800	-4853	-3771	-5881	-7300	-5255	-6209	-5576	-7405	-7361	-6810	-3268	-970	713	16611
1730	-4127	-3780	-4873	-3729	-5898	-7289	-5235	-6199	-5565	-7430	-7378	-6830	-3275	-980	692	16551
1731	-4115	-3787	-4857	-3740	-5907	-7288	-5246	-6179	-5572	-7443	-7370	-6831	-3298	-1003	665	16490
1732	-4140	-3789	-4866	-3756	-5910	-7295	-5252	-6203	-5576	-7459	-7367	-6857	-3334	-1042	625	16452
1733	-4178	-3809	-4881	-3790	-5918	-7326	-5256	-6235	-5596	-7479	-7404	-6857	-3347	-1061	617	16387
1734	-4141	-3795	-4889	-3778	-5910	-7335	-5254	-6271	-5620	-7497	-7452	-6886	-3355	-1087	609	16328
1735	-4132	-3791	-4881	-3773	-5905	-7337	-5263	-6269	-5602	-7508	-7454	-6904	-3361	-1084	573	16270
1736	-4145	-3793	-4877	-3776	-5915	-7335	-5272	-6277	-5632	-7507	-7475	-6920	-3389	-1103	523	16232
1737	-4124	-3776	-4877	-3770	-5925	-7334	-5258	-6269	-5613	-7502	-7489	-6942	-3408	-1104	486	16178
1738	-4151	-3797	-4874	-3780	-5910	-7334	-5261	-6286	-5632	-7499	-7517	-6973	-3412	-1119	460	16144
1739	-4111	-3773	-4875	-3739	-5895	-7328	-5250	-6255	-5612	-7530	-7538	-6995	-3420	-1119	447	16118
1740	-4110	-3787	-4881	-3737	-5908	-7323	-5251	-6204	-5601	-7526	-7510	-7022	-3453	-1145	422	16082
1741	-4118	-3784	-4887	-3758	-5926	-7347	-5250	-6209	-5600	-7519	-7497	-7009	-3466	-1167	406	16043
1742	-4158	-3806	-4909	-3774	-5939	-7355	-5271	-6241	-5606	-7518	-7502	-7004	-3475	-1187	357	15979
1743	-4168	-3801	-4918	-3795	-5937	-7337	-5277	-6272	-5629	-7524	-7557	-7021	-3487	-1215	316	15937
1744	-4127	-3772	-4921	-3771	-5933	-7336	-5287	-6245	-5613	-7560	-7571	-7041	-3526	-1225	306	15890
1745	-4119	-3777	-4899	-3750	-5943	-7350	-5287	-6226	-5603	-7556	-7542	-7037	-3531	-1230	291	15841
1746	-4167	-3796	-4908	-3772	-5940	-7361	-5292	-6248	-5628	-7543	-7551	-7049	-3541	-1247	247	15782
1747	-4197	-3845	-4904	-3826	-5935	-7386	-5302	-6291	-5654	-7553	-7605	-7085	-3585	-1284	212	15759
1748	-4141	-3793	-4885	-3773	-5936	-7351	-5291	-6303	-5652	-7570	-7609	-7132	-3583	-1294	178	15733
1749	-4103	-3761	-4865	-3740	-5945	-7337	-5286	-6249	-5633	-7561	-7584	-7130	-3585	-1301	148	15682
1750	-4110	-3778	-4883	-3746	-5938	-7357	-5277	-6232	-5613	-7576	-7571	-7147	-3590	-1303	96	15583
1751	-4152	-3790	-4895	-3770	-5949	-7371	-5288	-6251	-5622	-7575	-7544	-7143	-3616	-1324	91	15533
1752	-4175	-3810	-4894	-3806	-5968	-7387	-5289	-6290	-5635	-7582	-7567	-7140	-3637	-1354	59	15498
1753	-4138	-3790	-4888	-3769	-5947	-7386	-5298	-6276	-5634	-7599	-7613	-7159	-3643	-1341	47	15433
1754	-4150	-3804	-4891	-3769	-5939	-7384	-5309	-6267	-5625	-7618	-7633	-7137	-3666	-1362	3	15333
1755	-4160	-3810	-4896	-3784	-5955	-7387	-5321	-6270	-5626	-7613	-7634	-7139	-3674	-1392	-62	15281
1756	-4198	-3832	-4897	-3809	-5955	-7414	-5334	-6306	-5666	-7613	-7652	-7163	-3693	-1421	-81	15225
1757	-4182	-3817	-4900	-3819	-5957	-7409	-5332	-6332	-5693	-7635	-7695	-7194	-3722	-1413	-63	15190
1758	-4171	-3819	-4893	-3809	-5955	-7393	-5334	-6328	-5678	-7642	-7740	-7224	-3753	-1429	-65	15137
1759	-4141	-3814	-4892	-3788	-5943	-7387	-5316	-6316	-5667	-7673	-7769	-7251	-3753	-1422	-62	15081
1760	-4152	-3798	-4878	-3770	-5951	-7378	-5325	-6300	-5669	-7669	-7768	-7267	-3745	-1417	-57	15040
1761	-4178	-3824	-4869	-3805	-5950	-7414	-5317	-6310	-5674	-7657	-7763	-7275	-3763	-1446	-106	14985
1762	-4135	-3807	-4882	-3772	-5939	-7411	-5310	-6312	-5672	-7654	-7769	-7291	-3773	-1470	-160	14922
1763	-4121	-3792	-4881	-3749	-5942	-7413	-5293	-6277	-5673	-7663	-7748	-7293	-3772	-1485	-200	14849
1764	-4156	-3799	-4894	-3760	-5945	-7410	-5317	-6275	-5667	-7666	-7733	-7302	-3790	-1494	-244	14833
1765	-4191	-3812	-4908	-3788	-5955	-7416	-5322	-6296	-5670	-7668	-7717	-7303	-3807	-1494	-275	14800
1766	-4206	-3839	-4891	-3819	-5941	-7429	-5337	-6321	-5709	-7672	-7765	-7346	-3821	-1523	-294	14783
1767	-4164	-3811	-4888	-3782	-5954	-7389	-5339	-6304	-5677	-7682	-7762	-7348	-3824	-1528	-303	14727
1768	-4180	-3812	-4886	-3771	-5942	-7404	-5334	-6295	-5674	-7696	-7750	-7341	-3840	-1538	-317	14797
1769	-4208	-3839	-4888	-3809	-5955	-7418	-5348	-6336	-5695	-7689	-7782	-7351	-3860	-1546	-330	14866
1770	-4200	-3849	-4888	-3815	-5954	-7411	-5357	-6350	-5685	-7700	-7795	-7386	-3869	-1573	-328	14828
1771	-4169	-3815	-4895	-3785	-5946	-7393	-5355	-6341	-5680	-7689	-7812	-7408	-3880	-1578	-333	14782
1772	-4152	-3799	-4877	-3751	-5967	-7387	-5340	-6303	-5657	-7697	-7780	-7395	-3877	-1579	-350	14716
1773	-4161	-3814	-4879	-3762	-5972	-7420	-5352	-6294	-5672	-7691	-7760	-7381	-3876	-1588	-380	14649
1774	-4173	-3817	-4893	-3779	-5958	-7433	-5346	-6306	-5680	-7671	-7751	-7378	-3899	-1619	-415	14568
1775	-4216	-3854	-4878	-3817	-5963	-7440	-5355	-6342	-5707	-7680	-7758	-7372	-3909	-1629	-452	14551
1776	-4175	-3831	-4871	-3778	-5951	-7416	-5366	-6359	-5698	-7682	-7750	-7373	-3920	-1643	-479	14510
1777	-4164	-3814	-4879	-3774	-5960	-7415	-5366	-6337	-5692	-7703	-7762	-7387	-3929	-1656	-504	14442
1778	-4189	-3818	-4892	-3794	-5972	-7415	-5344	-6329	-5691	-7703	-7744	-7394	-3948	-1677	-532	14375
1779	-4215	-3849	-4895	-3826	-5988	-7440	-5362	-6362	-5708	-7704	-7779	-7412	-3975	-1693	-578	14309
1780	-4235	-3866	-4889	-3839	-5975	-7454	-5368	-6404	-5729	-7712	-7839	-7437	-3978	-1714	-612	14291
1781	-4157	-3812	-4873	-3776	-5952	-7420	-5352	-6376	-5714	-7709	-7843	-7456	-3984	-1712	-620	14241
1782	-4133	-3796	-4865	-3757	-5943	-7433	-5354	-6347	-5715	-7693	-7822	-7479	-3968	-1717	-646	14208
1783	-4135	-3798	-4886	-3759	-5933	-7425	-5364	-6330	-5690	-7684	-7815	-7485	-3997	-1737	-669	14152
1784	-4182	-3838	-4896	-3808	-5951	-7450	-5365	-6351	-5718	-7690	-7827	-7485	-4002	-1751	-694	14101
1785	-4166	-3821	-4882	-3783	-5937	-7438	-5359	-6351	-5700	-7708	-7837	-7492	-4009	-1786	-714	14085
1786	-4144	-3824	-4885	-3762	-5961	-7430	-5358	-6333	-5675	-7695	-7828	-7499	-4010	-1789	-726	14025
1787	-4169	-3819	-4893	-3776	-5967	-7446	-5359	-6337	-5686	-7696	-7826	-7505	-4028	-1796	-739	13968
1788	-4190	-3829	-4878	-3795	-5956	-7452	-5383	-6351	-5695	-7691	-7819	-7489	-4044	-1798	-768	13878
1789	-4216	-3848	-4895	-3820	-5965	-7453	-5392	-6398	-5726	-7704	-7843	-7502	-4057	-1815	-795	13849
1790	-4180	-3825	-4891	-3784	-5957	-7449	-5381	-6373	-5711	-7695	-7866	-7522	-4048	-1822	-833	13804
1791	-4201	-3836	-4908	-3799	-5954	-7458	-5402	-6367	-5726	-7689	-7870	-7528	-4067	-1834	-870	13766
1792	-4178	-3829	-4905	-3780	-5953	-7460	-5401	-6370	-5711	-7675	-7868	-7539	-4068	-1865	-865	13737
1793	-4203	-3838	-4892	-3811	-5960	-7469	-5399	-6375	-5723	-7662	-7866	-7550	-4070	-1881	-908	13679
1794	-4188	-3821	-4892	-3773	-5950	-7457	-5383	-6380	-5711	-7652	-7884	-7552	-4084	-1880	-947	13628
1795	-4161	-3809	-4891	-3758	-5958	-7459	-5384	-6351	-5697	-7659	-7850	-7546	-4081	-1880	-948	13590
1796	-4187	-3824	-4890	-3772	-5969	-7484	-5398	-6345	-5702	-7678	-7828	-7561	-4095	-1902	-972	13554
1797	-4205	-3830	-4902	-3786	-5966	-7477	-5400	-6366	-5704	-7648	-7806	-7548	-4104	-1890	-993	13494
1798	-4232	-3850	-4898	-3832	-5985	-7502	-5412	-6395	-5747	-7665	-7831	-7562	-4100	-1920	-1041	13416
1799	-4191	-3852	-4909	-3805	-5984	-7484	-5409	-6414	-5728	-7656	-7837	-7570	-4127	-1948	-1044	13374
1800	-4157	-3837	-4897	-3773	-5989	-7479	-5412	-6398	-5727	-7660	-7828	-7565	-4120	-1943	-1067	13305
1801	-4191	-3839	-4884	-3794	-5990	-7505	-5403	-6393	-5718	-7661	-7830	-7571	-4138	-1972	-1104	13243
1802	-4244	-3861	-4900	-3834	-5984	-7510	-5422	-6444	-5762	-7674	-7863	-7582	-4137	-1996	-1143	13210
1803	-4223	-3845	-4911	-3816	-5969	-7495	-5422	-6448	-5760	-7683	-7896	-7610	-4142	-2001	-1147	13178
1804	-4156	-3814	-4883	-3779	-5966	-7475	-5402	-6404	-5725	-7672	-7900	-7621	-4128	-1993	-1141	13127
1805	-4156	-3802	-4894	-3771	-5980	-7479	-5393	-6382	-5701	-7677	-7864	-7628	-4123	-2006	-1158	13083
1806	-4177	-3822	-4896	-3770	-5976	-7498	-5387	-6381	-5708	-7671	-7830	-7617	-4125	-2004	-1194	13043
1807	-4243	-3853	-4900	-3820	-5992	-7506	-5424	-6427	-5719	-7678	-7855	-7619	-4120	-2017	-1231	13000
1808	-4205	-3827	-4901	-3813	-6004	-7486	-5429	-6429	-5736	-7696	-7863	-7606	-4108	-2023	-1253	12971
1809	-4192	-3825	-4907	-3797	-5993	-7479	-5427	-6410	-5729	-7676	-7854	-7600	-4106	-2035	-1269	12935
1810	-4207	-3832	-4906	-3799	-5995	-7486	-5430	-6399	-5724	-7670	-7838	-7601	-4075	-2036	-1284	12880
1811	-4201	-3849	-4905	-3811	-6008	-7483	-5428	-6405	-5739	-7703	-7850	-7586	-4047	-2055	-1294	12865
1812	-4235	-3871	-4909	-3840	-6012	-7506	-5445	-6448	-5759	-7663	-7863	-7568	-4026	-2071	-1338	12836
1813	-4203	-3851	-4914	-3823	-6024	-7519	-5438	-6457	-5757	-7680	-7891	-7579	-3967	-2062	-1350	12761
1814	-4183	-3836	-4902	-3803	-6007	-7525	-5427	-6422	-5739	-7676	-7863	-7569	-3930	-2060	-1345	12730
1815	-4202	-3831	-4901	-3802	-6014	-7527	-5432	-6413	-5729	-7679	-7834	-7519	-3850	-2038	-1356	12680
1816	-4221	-3855	-4903	-3825	-6010	-7530	-5437	-6427	-5731	-7664	-7842	-7482	-3777	-2028	-1379	12624
1817	-4225	-3856	-4901	-3835	-6008	-7536	-5439	-6437	-5756	-7675	-7849	-7438	-3690	-2027	-1384	12563
1818	-4208	-3838	-4911	-3797	-6001	-7530	-5436	-6398	-5749	-7668	-7841	-7384	-3579	-1972	-1421	12491
1819	-4209	-3845	-4925	-3815	-6024	-7547	-5444	-6400	-5767	-7655	-7821	-7322	-3482	-1961	-1450	12450
1820	-4211	-3848	-4908	-3824	-6030	-7562	-5443	-6415	-5763	-7682	-7804	-7273	-3368	-1955	-1477	12380
1821	-4254	-3882	-4913	-3873	-6046	-7559	-5453	-6461	-5788	-7687	-7849	-7230	-3233	-1919	-1520	12332
1822	-4214	-3862	-4922	-3835	-6021	-7546	-5452	-6471	-5773	-7702	-7861	-7162	-3029	-1863	-1545	12272
1823	-4215	-3868	-4919	-3835	-6040	-7527	-5462	-6452	-5760	-7684	-7856	-7083	-2824	-1807	-1565	12233
1824	-4227	-3862	-4927	-3857	-6035	-7535	-5454	-6466	-5778	-7697	-7866	-7027	-2633	-1747	-1577	12189
1825	-4216	-3865	-4915	-3853	-6027	-7541	-5445	-6471	-5778	-7693	-7878	-6930	-2393	-1677	-1569	12140
1826	-4219	-3849	-4926	-3847	-6032	-7529	-5457	-6485	-5798	-7683	-7857	-6852	-2106	-1610	-1578	12113
1827	-4177	-3820	-4922	-3812	-6036	-7517	-5456	-6450	-5768	-7702	-7816	-6758	-1794	-1528	-1568	12080
1828	-4178	-3839	-4932	-3823	-6042	-7534	-5452	-6445	-5790	-7710	-7793	-6619	-1513	-1456	-1594	12048
1829	-4217	-3847	-4923	-3822	-6042	-7534	-5460	-6444	-5806	-7707	-7757	-6481	-1174	-1348	-1606	12049
1830	-4255	-3892	-4915	-3872	-6068	-7556	-5463	-6463	-5820	-7707	-7739	-6344	-843	-1224	-1616	12031
1831	-4225	-3869	-4915	-3841	-6047	-7548	-5460	-6471	-5806	-7725	-7749	-6232	-487	-1113	-1634	11997
1832	-4202	-3865	-4906	-3828	-6049	-7561	-5457	-6468	-5784	-7721	-7745	-6076	-54	-979	-1645	11967
1833	-4213	-3860	-4904	-3839	-6061	-7576	-5473	-6463	-5787	-7715	-7713	-5918	379	-842	-1667	11934
1834	-4242	-3886	-4910	-3878	-6075	-7593	-5475	-6476	-5806	-7702	-7726	-5744	837	-694	-1686	11874
1835	-4266	-3887	-4913	-3879	-6068	-7585	-5466	-6516	-5838	-7698	-7749	-5597	1271	-541	-1677	11846
1836	-4192	-3836	-4921	-3830	-6065	-7565	-5465	-6483	-5790	-7715	-7747	-5455	1776	-367	-1671	11851
1837	-4201	-3833	-4924	-3811	-6066	-7554	-5468	-6449	-5770	-7692	-7707	-5259	2256	-190	-1669	11828
1838	-4228	-3852	-4927	-3832	-6059	-7577	-5475	-6444	-5793	-7713	-7647	-5086	2690	-27	-1670	11780
1839	-4253	-3881	-4932	-3862	-6070	-7603	-5482	-6481	-5812	-7710	-7625	-4899	3179	139	-1683	11756
1840	-4250	-3856	-4947	-3846	-6087	-7589	-5487	-6500	-5810	-7717	-7648	-4740	3700	318	-1690	11753
1841	-4221	-3855	-4935	-3839	-6078	-7582	-5494	-6488	-5791	-7708	-7642	-4600	4197	494	-1676	11739
1842	-4247	-3858	-4953	-3850	-6087	-7596	-5500	-6472	-5799	-7723	-7621	-4421	4633	668	-1644	11718
1843	-4248	-3876	-4940	-3857	-6083	-7598	-5499	-6503	-5818	-7741	-7594	-4278	5099	860	-1634	11700
1844	-4297	-3903	-4940	-3899	-6094	-7607	-5501	-6526	-5836	-7729	-7589	-4133	5557	1023	-1612	11693
1845	-4275	-3895	-4937	-3900	-6092	-7608	-5508	-6563	-5846	-7725	-7635	-4025	6023	1198	-1608	11720
1846	-4229	-3866	-4918	-3879	-6080	-7581	-5498	-6514	-5826	-7704	-7641	-3932	6394	1367	-1580	11712
1847	-4212	-3852	-4927	-3868	-6088	-7582	-5497	-6490	-5812	-7723	-7629	-3828	6780	1515	-1545	11707
1848	-4219	-3867	-4928	-3863	-6093	-7602	-5498	-6463	-5798	-7725	-7626	-3734	7117	1678	-1530	11706
1849	-4230	-3869	-4940	-3877	-6089	-7601	-5492	-6531	-5825	-7727	-7639	-3658	7387	1805	-1519	11736
1850	-4211	-3871	-4952	-3858	-6084	-7583	-5493	-6498	-5824	-7762	-7618	-3594	7645	1933	-1512	11743
1851	-4224	-3872	-4939	-3867	-6092	-7606	-5501	-6501	-5821	-7760	-7583	-3537	7877	2049	-1485	11729
1852	-4240	-3871	-4943	-3875	-6099	-7620	-5503	-6506	-5814	-7772	-7575	-3491	8070	2157	-1485	11728
1853	-4286	-3907	-4939	-3911	-6100	-7630	-5512	-6531	-5838	-7764	-7580	-3474	8192	2218	-1517	11702
1854	-4252	-3893	-4959	-3878	-6104	-7615	-5511	-6545	-5849	-7776	-7634	-3462	8297	2267	-1512	11721
1855	-4232	-3881	-4946	-3873	-6104	-7614	-5520	-6518	-5843	-7767	-7652	-3472	8367	2337	-1502	11713
1856	-4249	-3893	-4963	-3875	-6107	-7625	-5533	-6544	-5849	-7778	-7657	-3491	8368	2388	-1491	11711
1857	-4232	-3877	-4957	-3880	-6114	-7630	-5525	-6522	-5849	-7784	-7654	-3510	8335	2415	-1473	11698
1858	-4271	-3882	-4974	-3900	-6112	-7639	-5523	-6546	-5863	-7789	-7693	-3571	8270	2431	-1488	11732
1859	-4227	-3876	-4938	-3877	-6099	-7628	-5519	-6512	-5844	-7805	-7697	-3642	8178	2433	-1462	11703
1860	-4236	-3873	-4953	-3868	-6107	-7649	-5521	-6502	-5854	-7820	-7678	-3714	8050	2424	-1464	11683
1861	-4254	-3888	-4959	-3893	-6131	-7665	-5517	-6519	-5849	-7808	-7679	-3795	7861	2377	-1488	11670
1862	-4296	-3907	-4960	-3924	-6145	-7660	-5527	-6536	-5865	-7826	-7710	-3872	7657	2312	-1508	11663
1863	-4290	-3893	-4958	-3916	-6141	-7660	-5528	-6577	-5887	-7830	-7730	-3973	7454	2268	-1554	11647
1864	-4239	-3876	-4955	-3873	-6124	-7649	-5540	-6547	-5887	-7836	-7740	-4080	7189	2201	-1566	11619
1865	-4258	-3890	-4962	-3883	-6131	-7655	-5545	-6552	-5890	-7841	-7761	-4214	6873	2112	-1621	11594
1866	-4291	-3921	-4973	-3934	-6157	-7669	-5551	-6569	-5905	-7855	-7822	-4329	6581	2014	-1640	11567
1867	-4303	-3923	-4961	-3945	-6158	-7665	-5552	-6602	-5925	-7878	-7892	-4460	6302	1915	-1652	11526
1868	-4227	-3884	-4955	-3894	-6141	-7650	-5546	-6591	-5904	-7865	-7918	-4599	5982	1817	-1643	11497
1869	-4211	-3870	-4945	-3861	-6131	-7630	-5548	-6566	-5879	-7872	-7926	-4728	5650	1697	-1643	11482
1870	-4220	-3878	-4945	-3878	-6133	-7642	-5549	-6545	-5881	-7874	-7923	-4824	5310	1566	-1649	11454
1871	-4251	-3893	-4945	-3907	-6149	-7648	-5563	-6539	-5884	-7871	-7921	-4919	4975	1444	-1673	11421
1872	-4280	-3895	-4954	-3932	-6150	-7656	-5571	-6577	-5905	-7895	-7934	-5071	4630	1308	-1710	11368
1873	-4247	-3884	-4954	-3892	-6157	-7657	-5554	-6572	-5896	-7932	-7927	-5175	4271	1169	-1750	11331
1874	-4233	-3884	-4955	-3887	-6161	-7656	-5549	-6551	-5882	-7910	-7933	-5305	3950	1058	-1802	11302
1875	-4256	-3892	-4961	-3902	-6159	-7681	-5567	-6569	-5886	-7911	-7943	-5419	3605	909	-1849	11232
1876	-4304	-3938	-4976	-3949	-6178	-7705	-5583	-6603	-5905	-7917	-7969	-5542	3237	751	-1907	11165
1877	-4270	-3913	-4966	-3925	-6163	-7671	-5579	-6626	-5929	-7925	-8038	-5660	2915	624	-1951	11108
1878	-4216	-3879	-4971	-3889	-6155	-7655	-5565	-6586	-5891	-7919	-8038	-5783	2625	507	-1969	11056
1879	-4213	-3871	-4975	-3891	-6159	-7655	-5567	-6571	-5896	-7924	-8026	-5876	2306	369	-2015	10984
1880	-4236	-3885	-4988	-3904	-6163	-7671	-5563	-6556	-5896	-7970	-8020	-5982	1957	224	-2111	10929
1881	-4275	-3910	-4995	-3942	-6172	-7691	-5571	-6603	-5902	-7992	-8036	-6079	1696	97	-2183	10842
1882	-4257	-3893	-4996	-3907	-6165	-7688	-5568	-6566	-5900	-7986	-8057	-6177	1406	-35	-2215	10767
1883	-4269	-3890	-4984	-3911	-6173	-7690	-5577	-6564	-5887	-7967	-8072	-6255	1093	-161	-2277	10679
1884	-4285	-3897	-4992	-3916	-6178	-7696	-5582	-6600	-5895	-7963	-8080	-6340	805	-319	-2345	10567
1885	-4321	-3917	-4991	-3937	-6178	-7700	-5596	-6612	-5946	-7985	-8115	-6412	574	-439	-2386	10491
1886	-4289	-3903	-4980	-3941	-6177	-7692	-5592	-6620	-5954	-7993	-8134	-6499	323	-568	-2407	10413
1887	-4271	-3903	-4982	-3943	-6180	-7702	-5591	-6602	-5950	-7993	-8162	-6597	86	-683	-2433	10368
1888	-4248	-3888	-4989	-3915	-6171	-7689	-5583	-6613	-5940	-7997	-8197	-6673	-114	-759	-2453	10319
1889	-4253	-3892	-4977	-3909	-6167	-7685	-5576	-6585	-5929	-7982	-8214	-6753	-318	-856	-2481	10239
1890	-4276	-3914	-4990	-3929	-6173	-7701	-5575	-6617	-5935	-7984	-8233	-6836	-513	-972	-2532	10173
1891	-4248	-3886	-4991	-3900	-6157	-7680	-5578	-6596	-5926	-7989	-8214	-6897	-695	-1058	-2549	10104
1892	-4229	-3882	-4982	-3899	-6158	-7673	-5580	-6578	-5908	-7989	-8187	-6955	-849	-1140	-2586	10031
1893	-4263	-3894	-4989	-3907	-6168	-7670	-5596	-6598	-5898	-7990	-8171	-7001	-1033	-1242	-2622	9948
1894	-4303	-3911	-5005	-3940	-6179	-7703	-5602	-6609	-5926	-8008	-8185	-7021	-1199	-1338	-2670	9848
1895	-4297	-3922	-5006	-3941	-6183	-7698	-5601	-6617	-5930	-7998	-8228	-7076	-1351	-1449	-2753	9745
1896	-4262	-3897	-4994	-3909	-6179	-7701	-5574	-6597	-5918	-7997	-8232	-7112	-1485	-1500	-2788	9693
1897	-4288	-3926	-5012	-3934	-6191	-7704	-5584	-6587	-5920	-7997	-8220	-7163	-1632	-1586	-2840	9628
1898	-4291	-3923	-5007	-3941	-6194	-7727	-5612	-6616	-5926	-8022	-8225	-7226	-1769	-1664	-2889	9600
1899	-4302	-3931	-4994	-3957	-6194	-7732	-5612	-6617	-5934	-8044	-8253	-7253	-1890	-1737	-2943	9544
1900	-4262	-3893	-5004	-3919	-6185	-7714	-5605	-6617	-5938	-8032	-8254	-7308	-2015	-1801	-2964	9457
1901	-4257	-3884	-5013	-3903	-6156	-7713	-5590	-6586	-5918	-8000	-8230	-7313	-2117	-1842	-3000	9367
1902	-4269	-3903	-5020	-3914	-6182	-7719	-5589	-6576	-5921	-8007	-8207	-7331	-2250	-1916	-3046	9268
1903	-4299	-3915	-5014	-3937	-6192	-7714	-5600	-6593	-5936	-8009	-8208	-7341	-2346	-1971	-3104	9188
1904	-4327	-3938	-5004	-3953	-6209	-7739	-5616	-6638	-5966	-8030	-8238	-7379	-2463	-2057	-3144	9110
1905	-4277	-3909	-4996	-3921	-6210	-7732	-5611	-6632	-5946	-8021	-8249	-7442	-2522	-2107	-3175	9001
1906	-4268	-3907	-4989	-3927	-6197	-7724	-5618	-6621	-5938	-8029	-8236	-7492	-2622	-2176	-3211	8895
1907	-4291	-3925	-4995	-3947	-6200	-7729	-5611	-6624	-5944	-8035	-8245	-7504	-2703	-2220	-3266	8798
1908	-4351	-3971	-4989	-3998	-6205	-7746	-5628	-6670	-5974	-8041	-8293	-7544	-2784	-2276	-3316	8754
1909	-4300	-3934	-4985	-3971	-6194	-7742	-5623	-6690	-5961	-8052	-8350	-7594	-2847	-2319	-3342	8710
1910	-4239	-3909	-4982	-3929	-6185	-7720	-5598	-6635	-5949	-8037	-8324	-7630	-2896	-2336	-3358	8642
1911	-4242	-3900	-5003	-3921	-6207	-7713	-5592	-6611	-5929	-8039	-8308	-7660	-2985	-2379	-3381	8557
1912	-4274	-3896	-4987	-3932	-6199	-7723	-5618	-6614	-5926	-8043	-8271	-7660	-3051	-2434	-3446	8475
1913	-4317	-3930	-5004	-3968	-6206	-7731	-5624	-6648	-5960	-8041	-8293	-7674	-3117	-2493	-3499	8420
1914	-4261	-3893	-5003	-3930	-6201	-7711	-5636	-6644	-5950	-8028	-8277	-7703	-3197	-2522	-3538	8341
1915	-4261	-3891	-5006	-3932	-6205	-7718	-5651	-6622	-5933	-8040	-8262	-7714	-3251	-2551	-3587	8282
1916	-4280	-3897	-5015	-3941	-6221	-7739	-5642	-6631	-5948	-8041	-8263	-7722	-3313	-2616	-3619	8196
1917	-4304	-3926	-5018	-3965	-6209	-7743	-5646	-6629	-5957	-8041	-8265	-7734	-3399	-2653	-3672	8117
1918	-4321	-3945	-5005	-3971	-6220	-7755	-5648	-6674	-5969	-8057	-8334	-7773	-3466	-2677	-3718	8043
1919	-4265	-3907	-5001	-3922	-6199	-7719	-5630	-6668	-5957	-8052	-8362	-7807	-3511	-2707	-3742	7983
1920	-4255	-3892	-5003	-3907	-6201	-7705	-5626	-6635	-5956	-8033	-8331	-7809	-3558	-2724	-3755	7921
1921	-4272	-3887	-4991	-3912	-6203	-7700	-5619	-6633	-5929	-8028	-8310	-7809	-3606	-2769	-3792	7855
1922	-4326	-3920	-5016	-3958	-6215	-7735	-5628	-6636	-5979	-8030	-8323	-7813	-3641	-2829	-3845	7767
1923	-4292	-3902	-5012	-3923	-6204	-7720	-5619	-6643	-5979	-8026	-8303	-7833	-3683	-2849	-3882	7693
1924	-4276	-3896	-5013	-3919	-6196	-7717	-5619	-6639	-5962	-8025	-8291	-7835	-3735	-2881	-3895	7635
1925	-4278	-3905	-5012	-3934	-6212	-7734	-5634	-6635	-5974	-8047	-8302	-7875	-3799	-2925	-3933	7532
1926	-4299	-3929	-4998	-3945	-6216	-7736	-5644	-6642	-5971	-8064	-8329	-7885	-3867	-2958	-3976	7470
1927	-4314	-3936	-4994	-3965	-6214	-7740	-5645	-6685	-5998	-8052	-8348	-7886	-3905	-2996	-3993	7391
1928	-4294	-3915	-4985	-3959	-6215	-7728	-5635	-6686	-6000	-8066	-8361	-7919	-3938	-3027	-4011	7339
1929	-4282	-3920	-4980	-3940	-6205	-7730	-5638	-6699	-5986	-8080	-8368	-7947	-3974	-3049	-4041	7261
1930	-4270	-3913	-4988	-3945	-6210	-7716	-5636	-6669	-5968	-8057	-8357	-7976	-4026	-3064	-4047	7211
1931	-4288	-3909	-4979	-3954	-6201	-7729	-5644	-6672	-5969	-8037	-8391	-8020	-4064	-3102	-4072	7174
1932	-4268	-3899	-4983	-3925	-6185	-7713	-5638	-6683	-5965	-8055	-8388	-8037	-4083	-3125	-4085	7110
1933	-4248	-3901	-4981	-3916	-6194	-7723	-5636	-6639	-5978	-8048	-8381	-8072	-4123	-3129	-4114	7044
1934	-4269	-3895	-4981	-3933	-6212	-7729	-5636	-6639	-5951	-8055	-8360	-8083	-4140	-3160	-4159	6970
1935	-4281	-3918	-4980	-3933	-6220	-7732	-5634	-6661	-5948	-8035	-8343	-8079	-4178	-3189	-4182	6923
1936	-4320	-3938	-4982	-3973	-6209	-7720	-5643	-6672	-5961	-8040	-8361	-8099	-4220	-3214	-4221	6886
1937	-4278	-3906	-4979	-3937	-6205	-7700	-5637	-6674	-5952	-8022	-8371	-8113	-4261	-3248	-4231	6815
1938	-4270	-3903	-4981	-3939	-6208	-7732	-5642	-6670	-5948	-8024	-8374	-8123	-4294	-3263	-4242	6742
1939	-4299	-3902	-4984	-3954	-6200	-7734	-5639	-6688	-5957	-8034	-8379	-8129	-4330	-3291	-4275	6678
1940	-4301	-3918	-4975	-3958	-6198	-7720	-5632	-6674	-5951	-8021	-8395	-8160	-4362	-3333	-4316	6641
1941	-4266	-3893	-4963	-3933	-6203	-7712	-5638	-6675	-5947	-8030	-8408	-8172	-4375	-3338	-4347	6594
1942	-4250	-3881	-4973	-3895	-6186	-7701	-5634	-6632	-5926	-8020	-8407	-8172	-4392	-3343	-4366	6510
1943	-4268	-3878	-4982	-3903	-6197	-7757	-5636	-6642	-5915	-8024	-8364	-8173	-4425	-3384	-4410	6444
1944	-4280	-3896	-4987	-3910	-6200	-7783	-5645	-6651	-5927	-8016	-8346	-8176	-4471	-3414	-4444	6353
1945	-4315	-3921	-4992	-3953	-6205	-7762	-5660	-6697	-5948	-8016	-8375	-8180	-4508	-3425	-4508	6328
1946	-4284	-3902	-4979	-3932	-6202	-7749	-5660	-6687	-5957	-8024	-8406	-8225	-4533	-3431	-4534	6269
1947	-4271	-3903	-4959	-3923	-6191	-7718	-5654	-6670	-5940	-8032	-8418	-8244	-4554	-3477	-4557	6183
1948	-4294	-3915	-4957	-3926	-6203	-7713	-5660	-6671	-5960	-8021	-8415	-8256	-4575	-3508	-4557	6102
1949	-4328	-3932	-4978	-3981	-6206	-7716	-5669	-6718	-5988	-8032	-8446	-8264	-4595	-3516	-4592	6062
1950	-4299	-3930	-4959	-3951	-6185	-7696	-5673	-6724	-5992	-8023	-8485	-8278	-4620	-3529	-4617	6038
1951	-4245	-3887	-4931	-3889	-6173	-7669	-5652	-6708	-5930	-8010	-8472	-8300	-4610	-3537	-4651	5999
1952	-4249	-3895	-4932	-3876	-6178	-7680	-5646	-6656	-5918	-8015	-8452	-8317	-4635	-3561	-4687	5937
1953	-4274	-3896	-4937	-3894	-6164	-7686	-5634	-6638	-5921	-8030	-8419	-8314	-4659	-3582	-4714	5864
1954	-4320	-3941	-4962	-3934	-6172	-7701	-5633	-6670	-5948	-8038	-8451	-8331	-4672	-3621	-4741	5788
1955	-4295	-3915	-4968	-3915	-6177	-7686	-5646	-6690	-5954	-8027	-8485	-8348	-4687	-3645	-4770	5745
1956	-4282	-3913	-4936	-3894	-6183	-7672	-5639	-6660	-5934	-8029	-8451	-8354	-4698	-3661	-4775	5693
1957	-4284	-3919	-4946	-3892	-6185	-7681	-5631	-6673	-5950	-8033	-8443	-8336	-4716	-3673	-4795	5615
1958	-4311	-3944	-4949	-3927	-6166	-7697	-5636	-6704	-5942	-8017	-8434	-8322	-4767	-3694	-4798	5557
1959	-4350	-3954	-4954	-3961	-6169	-7710	-5663	-6741	-5961	-8015	-8500	-8347	-4764	-3691	-4812	5537
1960	-4282	-3907	-4941	-3894	-6148	-7686	-5653	-6701	-5925	-8020	-8520	-8389	-4774	-3684	-4821	5512
1961	-4275	-3889	-4933	-3871	-6163	-7691	-5649	-6675	-5915	-8014	-8484	-8395	-4792	-3685	-4863	5443
1962	-4287	-3902	-4954	-3891	-6161	-7697	-5643	-6661	-5927	-8004	-8443	-8406	-4801	-3711	-4907	5364
1963	-4330	-3940	-4960	-3921	-6169	-7703	-5664	-6679	-5962	-8021	-8447	-8421	-4804	-3745	-4922	5324
1964	-4308	-3925	-4952	-3910	-6185	-7704	-5649	-6707	-5976	-8023	-8468	-8429	-4818	-3754	-4950	5274
1965	-4298	-3901	-4956	-3896	-6178	-7701	-5649	-6696	-5954	-8046	-8453	-8414	-4829	-3777	-4988	5213
1966	-4304	-3906	-4941	-3902	-6181	-7694	-5650	-6698	-5948	-8019	-8447	-8416	-4849	-3782	-5020	5162
1967	-4320	-3916	-4961	-3922	-6172	-7705	-5656	-6692	-5961	-8011	-8437	-8400	-4859	-3800	-5036	5084
1968	-4347	-3944	-4940	-3956	-6185	-7717	-5661	-6720	-5967	-8008	-8504	-8409	-4856	-3819	-5095	5014
1969	-4327	-3937	-4934	-3925	-6184	-7711	-5653	-6745	-5979	-8045	-8543	-8433	-4856	-3849	-5108	4968
1970	-4289	-3899	-4915	-3906	-6185	-7692	-5631	-6712	-5962	-8044	-8544	-8454	-4877	-3843	-5139	4934
1971	-4280	-3895	-4920	-3895	-6160	-7670	-5636	-6677	-5965	-8051	-8547	-8468	-4897	-3851	-5171	4884
1972	-4295	-3925	-4944	-3922	-6175	-7692	-5649	-6691	-5962	-8062	-8543	-8477	-4908	-3859	-5184	4839
1973	-4292	-3913	-4935	-3924	-6158	-7692	-5646	-6704	-5976	-8072	-8558	-8486	-4911	-3866	-5200	4814
1974	-4275	-3899	-4930	-3891	-6154	-7696	-5645	-6675	-5961	-8066	-8537	-8510	-4910	-3858	-5219	4779
1975	-4286	-3897	-4944	-3894	-6173	-7681	-5652	-6676	-5959	-8082	-8516	-8522	-4925	-3874	-5250	4697
1976	-4299	-3918	-4951	-3906	-6187	-7688	-5657	-6673	-5968	-8101	-8511	-8497	-4938	-3905	-5288	4638
1977	-4325	-3949	-4964	-3946	-6172	-7714	-5667	-6704	-5994	-8106	-8537	-8512	-4944	-3924	-5297	4587
1978	-4284	-3905	-4953	-3913	-6161	-7697	-5648	-6721	-5974	-8070	-8535	-8515	-4943	-3933	-5316	4533
1979	-4291	-3913	-4935	-3928	-6167	-7688	-5656	-6721	-5975	-8080	-8554	-8539	-4944	-3949	-5349	4469
1980	-4294	-3902	-4947	-3911	-6173	-7710	-5654	-6704	-5971	-8075	-8580	-8541	-4952	-3965	-5360	4419
1981	-4304	-3909	-4940	-3919	-6179	-7704	-5645	-6709	-5960	-8097	-8571	-8545	-4956	-3988	-5378	4364
1982	-4330	-3908	-4953	-3919	-6163	-7704	-5640	-6716	-5999	-8106	-8570	-8542	-4959	-3996	-5410	4354
1983	-4289	-3909	-4953	-3892	-6172	-7693	-5635	-6692	-5972	-8108	-8558	-8547	-4963	-4003	-5437	4307
1984	-4279	-3928	-4964	-3906	-6183	-7707	-5658	-6689	-5971	-8117	-8544	-8585	-4968	-4029	-5468	4224
1985	-4312	-3935	-4975	-3908	-6199	-7716	-5680	-6692	-5972	-8107	-8552	-8581	-4982	-4043	-5507	4186
1986	-4350	-3959	-4975	-3957	-6201	-7729	-5687	-6723	-6001	-8111	-8574	-8569	-4989	-4059	-5548	4115
1987	-4329	-3926	-4973	-3925	-6187	-7729	-5674	-6725	-6002	-8131	-8570	-8582	-5015	-4062	-5592	4066
1988	-4301	-3933	-4974	-3913	-6183	-7709	-5674	-6706	-5994	-8132	-8585	-8582	-5037	-4067	-5624	4003
1989	-4339	-3945	-4976	-3950	-6194	-7726	-5680	-6721	-6028	-8155	-8628	-8585	-5037	-4084	-5632	3955
1990	-4316	-3944	-4979	-3957	-6181	-7706	-5652	-6741	-6024	-8156	-8653	-8615	-5022	-4074	-5645	3929
1991	-4317	-3947	-4957	-3968	-6188	-7684	-5654	-6746	-6035	-8149	-8695	-8653	-5017	-4098	-5649	3871
1992	-4259	-3914	-4959	-3912	-6187	-7679	-5646	-6717	-6010	-8169	-8700	-8675	-5018	-4099	-5627	3845
1993	-4263	-3909	-4967	-3911	-6173	-7703	-5643	-6695	-6002	-8171	-8690	-8672	-5038	-4096	-5644	3799
1994	-4272	-3929	-4972	-3936	-6185	-7720	-5650	-6699	-6017	-8182	-8669	-8659	-5037	-4102	-5654	3748
1995	-4317	-3967	-4985	-3969	-6189	-7744	-5674	-6729	-6037	-8175	-8652	-8659	-5054	-4127	-5683	3708
1996	-4311	-3944	-4982	-3959	-6172	-7720	-5661	-6733	-6043	-8176	-8678	-8686	-5047	-4142	-5720	3640
1997	-4292	-3922	-4984	-3928	-6186	-7714	-5659	-6706	-6020	-8187	-8675	-8687	-5050	-4147	-5729	3581
1998	-4308	-3930	-4970	-3935	-6186	-7726	-5666	-6695	-6027	-8193	-8674	-8689	-5054	-4160	-5759	3503
[truncated: 6,760 more rows]
