# Supplementary material for: Metabolic profiling in Caenorhabditis elegans provides an unbiased approach to investigations of dosage dependent lead toxicity
Source: Metabolomics. 2012 Jun 4;9(1):189–201. doi: 10.1007/s11306-012-0438-0 (PMC3548106; doi:10.1007/s11306-012-0438-0)
Supplement: Supplementary file 8 — Supplementary material 8 (TXT 870 kb) [file 11306_2012_438_MOESM8_ESM.txt]

Table S6: 2D matrix of sample 2L2A, generated from the raw chromatogram 2L2A
0	1647	1616	1917	1504	3010	4801	2924	3701	3015	5046	3042	3335	3097	1163	-3955	-12871
1	1042	1208	1933	907	2725	4487	2746	3559	2757	4937	3015	3333	2965	1066	-3886	-12334
2	1233	1269	2010	1091	2652	4390	2705	3318	2669	4769	2813	3199	2899	1024	-3858	-12022
3	1482	1394	2051	1287	2662	4362	2719	3270	2679	4695	2755	3109	2878	1023	-3774	-11644
4	1591	1439	2057	1342	2689	4340	2713	3328	2675	4593	2726	3024	2840	1026	-3667	-11267
5	1632	1438	2037	1319	2711	4280	2689	3328	2653	4479	2685	2955	2802	997	-3531	-10865
6	1607	1445	1994	1300	2696	4271	2666	3285	2622	4395	2658	2904	2759	983	-3431	-10499
7	1593	1431	1956	1284	2672	4229	2646	3263	2587	4295	2616	2839	2717	975	-3308	-10140
8	1544	1410	1916	1247	2640	4172	2607	3225	2543	4205	2585	2780	2682	972	-3153	-9781
9	1489	1368	1892	1189	2597	4096	2555	3177	2490	4126	2546	2734	2639	958	-3038	-9439
10	1480	1346	1861	1168	2568	4030	2520	3107	2458	4039	2495	2679	2598	952	-2952	-9115
11	1455	1325	1840	1159	2552	3974	2472	3060	2422	3951	2455	2639	2545	921	-2846	-8766
12	1405	1307	1792	1130	2487	3886	2447	3012	2384	3873	2432	2596	2506	903	-2743	-8414
13	1364	1260	1781	1105	2437	3814	2385	2967	2350	3775	2414	2561	2473	889	-2656	-8107
14	1334	1217	1752	1050	2391	3727	2352	2888	2292	3675	2373	2504	2424	872	-2556	-7740
15	1345	1204	1704	1030	2370	3657	2314	2838	2256	3583	2340	2452	2388	982	-2459	-7382
16	1330	1167	1687	1003	2337	3595	2281	2797	2213	3506	2294	2419	2340	921	-2349	-7066
17	1317	1162	1649	994	2305	3541	2231	2747	2186	3442	2287	2376	2320	868	-2237	-6752
18	1284	1163	1624	1008	2269	3476	2200	2718	2147	3351	2274	2337	2280	826	-2111	-6399
19	1246	1124	1581	1010	2229	3413	2162	2648	2100	3288	2245	2276	2245	821	-2003	-6041
20	1232	1120	1569	1011	2189	3356	2115	2607	2064	3215	2198	2219	2213	809	-1916	-5729
21	1199	1112	1530	998	2134	3290	2064	2556	2033	3154	2166	2195	2171	798	-1825	-5373
22	1155	1096	1498	953	2103	3221	2023	2495	1990	3091	2127	2166	2115	791	-1731	-5047
23	1108	1068	1464	960	2067	3175	1988	2450	1962	3013	2089	2120	2091	780	-1645	-4724
24	1068	1033	1457	923	2020	3092	1940	2391	1929	2963	2057	2083	2030	754	-1555	-4430
25	1036	1013	1531	911	1988	2998	1902	2343	1896	2885	2037	2040	1994	739	-1462	-4090
26	991	973	1481	878	1932	2871	1856	2297	1846	2818	2006	1991	1963	732	-1361	-3776
27	951	939	1418	837	1859	2786	1796	2231	1786	2753	1950	1941	1910	702	-1280	-3505
28	950	903	1376	829	1835	2719	1763	2157	1748	2694	1896	1892	1870	694	-1171	-3183
29	959	910	1369	780	1822	2677	1738	2130	1707	2618	1859	1830	1828	682	-1051	-2858
30	939	890	1328	780	1791	2650	1706	2080	1667	2550	1835	1797	1785	669	-944	-2554
31	891	847	1280	771	1730	2603	1663	2020	1617	2515	1810	1785	1756	649	-838	-2242
32	870	821	1229	769	1687	2538	1617	1977	1580	2428	1765	1743	1723	620	-743	-1912
33	845	796	1204	703	1648	2481	1574	1892	1549	2365	1719	1706	1678	616	-640	-1587
34	864	820	1170	730	1633	2426	1545	1872	1537	2306	1686	1655	1630	607	-539	-1295
35	825	804	1146	712	1605	2350	1510	1896	1526	2255	1688	1613	1600	613	-424	-1016
36	767	750	1120	678	1553	2267	1474	1868	1469	2189	1651	1572	1555	613	-333	-744
37	726	706	1078	644	1490	2166	1425	1810	1421	2110	1605	1545	1493	582	-254	-436
38	713	684	1046	640	1449	2110	1381	1725	1375	2060	1538	1492	1468	563	-184	-163
39	728	694	1027	646	1411	2097	1353	1731	1354	2018	1470	1444	1424	650	-89	145
40	740	688	1016	637	1374	2072	1308	1674	1318	1977	1412	1413	1378	699	0	466
41	718	684	988	635	1340	2028	1273	1640	1280	1903	1367	1370	1341	602	107	778
42	683	649	944	619	1311	1939	1224	1628	1236	1848	1339	1354	1305	558	204	1019
43	665	635	929	597	1278	1881	1192	1552	1185	1788	1335	1314	1250	518	309	1325
44	685	626	903	602	1269	1867	1178	1523	1174	1729	1323	1270	1217	498	433	1656
45	648	612	872	582	1223	1865	1148	1480	1149	1676	1326	1242	1216	480	525	1934
46	595	595	844	542	1165	1844	1104	1423	1111	1606	1285	1194	1156	471	622	2205
47	574	592	796	536	1117	1756	1065	1353	1089	1558	1230	1137	1117	481	704	2539
48	574	595	759	541	1094	1611	1042	1293	1051	1495	1190	1067	1093	494	795	2827
49	551	581	745	527	1080	1533	1012	1279	1029	1445	1181	1047	1079	489	887	3062
50	503	546	737	458	1047	1497	980	1247	968	1377	1151	1027	1029	471	982	3344
51	442	505	666	427	995	1434	937	1202	920	1347	1109	990	985	457	1080	3624
52	414	471	638	399	944	1371	885	1166	875	1328	1074	953	930	448	1137	3883
53	424	467	631	385	913	1316	853	1166	846	1287	1040	911	904	446	1220	4166
54	439	457	634	394	894	1321	832	1151	825	1238	996	884	867	439	1309	4470
55	442	455	621	406	857	1308	811	1089	799	1165	956	842	834	421	1417	4741
56	420	405	599	402	835	1289	782	1040	787	1096	937	821	815	415	1510	4978
57	399	360	555	366	784	1257	743	980	747	1059	902	801	760	400	1603	5285
58	419	363	507	357	753	1227	708	927	826	1000	854	748	732	381	1696	5558
59	413	369	502	363	732	1187	694	903	927	979	834	731	715	377	1739	5678
60	413	369	502	363	732	1187	694	903	927	979	834	731	715	377	1739	5678
61	413	369	502	363	732	1187	694	903	927	979	834	731	715	377	1739	5678
62	413	369	502	363	732	1187	694	903	927	979	834	731	715	377	1739	5678
63	413	369	502	363	732	1187	694	903	927	979	834	731	715	377	1739	5678
64	413	369	502	363	732	1187	694	903	927	979	834	731	715	377	1739	5678
65	413	369	502	363	732	1187	694	903	927	979	834	731	715	377	1739	5678
66	413	369	502	363	732	1187	694	903	927	979	834	731	715	377	1739	5678
67	413	369	502	363	732	1187	694	903	927	979	834	731	715	377	1739	5678
68	413	369	502	363	732	1187	694	903	927	979	834	731	715	377	1739	5678
69	413	369	502	363	732	1187	694	903	927	979	834	731	715	377	1739	5678
70	413	369	502	363	732	1187	694	903	927	979	834	731	715	377	1739	5678
71	413	369	502	363	732	1187	694	903	927	979	834	731	715	377	1739	5678
72	413	369	502	363	732	1187	694	903	927	979	834	731	715	377	1739	5678
73	413	369	502	363	732	1187	694	903	927	979	834	731	715	377	1739	5678
74	413	369	502	363	732	1187	694	903	927	979	834	731	715	377	1739	5678
75	413	369	502	363	732	1187	694	903	927	979	834	731	715	377	1739	5678
76	413	369	502	363	732	1187	694	903	927	979	834	731	715	377	1739	5678
77	413	369	502	363	732	1187	694	903	927	979	834	731	715	377	1739	5678
78	413	369	502	363	732	1187	694	903	927	979	834	731	715	377	1739	5678
79	413	369	502	363	732	1187	694	903	927	979	834	731	715	377	1739	5678
80	413	369	502	363	732	1187	694	903	927	979	834	731	715	377	1739	5678
81	413	369	502	363	732	1187	694	903	927	979	834	731	715	377	1739	5678
82	413	369	502	363	732	1187	694	903	927	979	834	731	715	377	1739	5678
83	413	369	502	363	732	1187	694	903	927	979	834	731	715	377	1739	5678
84	413	369	502	363	732	1187	694	903	927	979	834	731	715	377	1739	5678
85	413	369	502	363	732	1187	694	903	927	979	834	731	715	377	1739	5678
86	413	369	502	363	732	1187	694	903	927	979	834	731	715	377	1739	5678
87	-27	-87	-193	-96	-270	-386	-194	-233	-219	-127	-252	-249	-213	49	646	1724
88	-87	-94	-195	-125	-292	-420	-222	-281	-254	-101	-300	-278	-247	54	717	1905
89	-122	-101	-207	-157	-333	-468	-263	-351	-288	-70	-339	-302	-267	41	789	2120
90	-150	-88	-203	-176	-356	-500	-289	-425	-313	-77	-384	-347	-299	35	885	2334
91	-172	-75	-171	-149	-363	-511	-311	-399	-312	-80	-399	-371	-315	50	989	2521
92	-184	-109	-195	-167	-395	-565	-325	-419	-336	-107	-458	-405	-350	72	1071	1273
93	-186	-128	-217	-190	-445	-603	-363	-457	-381	-101	-495	-440	-380	93	1170	1001
94	-221	-155	-189	-264	-478	-648	-395	-520	-426	-111	-567	-484	-424	100	1287	1873
95	-204	-160	-230	-234	-495	-688	-421	-610	-451	-131	-625	-532	-451	95	1381	2730
96	-168	-135	-236	-186	-481	-696	-420	-578	-448	-168	-656	-569	-451	112	1499	3389
97	-199	-137	-272	-216	-506	-735	-435	-558	-477	-190	-686	-613	-475	118	1586	3818
98	-243	-144	-316	-235	-544	-802	-462	-610	-518	-226	-705	-642	-513	118	1646	4123
99	-255	-177	-361	-310	-593	-850	-514	-653	-529	-279	-737	-685	-528	124	1737	4335
100	-209	-168	-378	-338	-601	-890	-535	-698	-559	-322	-774	-719	-556	131	1828	4564
101	-200	-169	-391	-290	-624	-926	-551	-708	-578	-363	-793	-742	-591	150	1871	4751
102	-256	-204	-407	-392	-667	-978	-597	-729	-631	-402	-826	-757	-614	150	1948	4913
103	-303	-232	-405	-436	-694	-1008	-638	-764	-668	-439	-873	-789	-625	133	2025	5104
104	-363	-275	-393	-446	-734	-1047	-663	-813	-712	-488	-914	-829	-654	137	2144	5296
105	-381	-270	-384	-384	-782	-1061	-688	-879	-727	-538	-957	-873	-685	180	2246	5474
106	-386	-280	-388	-356	-795	-1120	-709	-884	-744	-591	-974	-891	-712	190	2328	5612
107	-430	-294	-414	-371	-831	-1136	-718	-905	-753	-637	-1000	-920	-714	191	2426	5787
108	-459	-316	-318	-394	-842	-1156	-744	-937	-784	-685	-1029	-971	-770	197	2516	5964
109	-543	-332	-86	-437	-887	-1193	-773	-1018	-839	-723	-1092	-1001	-781	215	2611	6098
110	-558	-316	407	-449	-887	-1237	-794	-1088	-882	-749	-1161	-1050	-805	225	2722	6313
111	-594	-305	513	-420	-907	-1245	-810	-1060	-884	-793	-1177	-1070	-833	239	2836	6501
112	-670	-321	410	-447	-964	-1296	-845	-1045	-918	-856	-1198	-1088	-858	265	2961	6665
113	-678	-355	242	-473	-1011	-1376	-878	-1078	-961	-888	-1265	-1131	-873	268	3064	6827
114	-671	-411	170	-545	-1058	-1422	-911	-1103	-978	-913	-1317	-1191	-902	281	3148	6984
115	-614	-408	58	-533	-1075	-1420	-931	-1180	-1006	-989	-1370	-1236	-929	292	3211	7159
116	-560	-414	-42	-522	-1070	-1478	-940	-1149	-1026	-1056	-1377	-1270	-940	330	3284	7320
117	-554	-438	-136	-547	-1079	-1499	-971	-1194	-1061	-1087	-1397	-1304	-957	351	3388	7494
118	-570	-469	-256	-570	-1138	-1536	-989	-1235	-1105	-1121	-1421	-1333	-968	378	3494	7639
119	-574	-512	-337	-613	-1190	-1599	-1025	-1335	-1145	-1195	-1480	-1371	-985	373	3599	7791
120	-527	-502	-397	-595	-1193	-1646	-1041	-1374	-1166	-1240	-1545	-1407	-1017	403	3682	7952
121	-513	-507	-462	-565	-1204	-1689	-1055	-1336	-1152	-1296	-1608	-1451	-1027	423	3766	8089
122	-343	-550	-592	-608	-1242	-1757	-1090	-1357	-1190	-1348	-1652	-1483	-1067	451	3843	8220
123	-618	-563	-638	-646	-1278	-1785	-1115	-1409	-1230	-1387	-1721	-1525	-1068	468	3922	7604
124	-736	-588	-684	-703	-1324	-1820	-1143	-1472	-1262	-1425	-1767	-1568	-1083	476	3996	7416
125	-711	-606	-698	-700	-1354	-1838	-1134	-1532	-1296	-1476	-1800	-1613	-1112	491	4109	7876
126	-651	-582	-726	-647	-1349	-1863	-1134	-1520	-1281	-1525	-1798	-1645	-1133	545	4247	8392
127	-650	-593	-793	-644	-1350	-1905	-1176	-1520	-1302	-1548	-1821	-1678	-1142	567	4343	8817
128	-670	-605	-847	-656	-1385	-1899	-1190	-1555	-1330	-1580	-1869	-1720	-1151	590	4434	9172
129	-683	-640	-925	-682	-1422	-1901	-1217	-1584	-1364	-1600	-1923	-1754	-1182	862	4502	9432
130	-660	-651	-953	-678	-1449	-1904	-1242	-1657	-1404	-1638	-1976	-1786	-1201	1012	4623	9671
131	-622	-639	-973	-670	-1423	-1914	-1247	-1609	-1396	-1696	-2011	-1833	-1207	928	4749	9840
132	-644	-655	-993	-724	-1441	-1943	-1275	-1618	-1424	-1758	-2044	-1859	-1207	777	4865	10014
133	-680	-696	-1059	-727	-1465	-1964	-1300	-1639	-1456	-1790	-2078	-1901	-1216	719	4956	10208
134	-716	-734	-1108	-744	-1495	-1966	-1331	-1696	-1482	-1811	-2109	-1932	-1245	715	5052	10381
135	-707	-740	-1120	-742	-1491	-1954	-1354	-1773	-1510	-1842	-2166	-1969	-1258	744	5150	10565
136	-661	-736	-1149	-703	-1443	-1939	-1350	-1749	-1506	-1877	-2193	-2010	-1258	817	5265	10747
137	-687	-758	-1223	-714	-1492	-1979	-1365	-1721	-1503	-1903	-2221	-2039	-1259	836	5409	10921
138	-720	-764	-1245	-744	-1527	-2037	-1370	-1722	-1503	-1938	-2266	-2059	-1251	873	5519	11107
139	-750	-782	-1298	-777	-1554	-2062	-1390	-1763	-1537	-1996	-2321	-2080	-1270	929	5633	11271
140	-752	-788	-1303	-790	-1549	-2063	-1411	-1853	-1561	-2042	-2372	-2107	-1293	951	5777	11484
141	-710	-741	-1333	-732	-1544	-2058	-1417	-1808	-1574	-2060	-2387	-2148	-1293	1017	5911	11653
142	-726	-773	-1362	-754	-1553	-2088	-1425	-1821	-1587	-2097	-2397	-2179	-1303	1085	6026	11862
143	-754	-800	-1365	-768	-1576	-2102	-1450	-1936	-1620	-2138	-2421	-2218	-1305	1126	6118	12039
144	-796	-829	-1395	-801	-1607	-2105	-1473	-1956	-1657	-2157	-2474	-2240	-1313	1175	6248	12259
145	-794	-836	-1417	-820	-1617	-2120	-1471	-2002	-1665	-2173	-2511	-2276	-1308	1205	6386	12453
146	-747	-830	-1426	-793	-1599	-2119	-1466	-1955	-1655	-2213	-2544	-2288	-1295	1258	6558	12655
147	-761	-855	-1474	-812	-1607	-2144	-1478	-1899	-1675	-2232	-2569	-2300	-1295	1319	6729	12872
148	-749	-877	-1532	-825	-1624	-2170	-1492	-1917	-1711	-2284	-2603	-2351	-1323	1343	6871	13043
149	-817	-899	-1525	-844	-1662	-2216	-1523	-1940	-1736	-2305	-2641	-2366	-1344	1384	6963	13235
150	-852	-907	-1505	-851	-1671	-2227	-1545	-2019	-1743	-2345	-2691	-2402	-1317	1421	7082	13433
151	-816	-877	-1536	-811	-1664	-2206	-1536	-1975	-1744	-2385	-2697	-2428	-1298	1457	7216	13673
152	-838	-883	-1585	-828	-1683	-2256	-1561	-1940	-1751	-2391	-2704	-2437	-1311	1500	7318	13858
153	-873	-908	-1606	-866	-1691	-2285	-1570	-1947	-1777	-2423	-2732	-2465	-1318	1538	7407	14049
154	-899	-932	-1641	-940	-1717	-2308	-1571	-1973	-1803	-2468	-2759	-2479	-1323	1600	7521	14239
155	-924	-965	-1676	-973	-1762	-2304	-1592	-2060	-1832	-2492	-2801	-2524	-1308	1649	7631	14459
156	-891	-956	-1675	-938	-1749	-2302	-1586	-2031	-1807	-2518	-2823	-2553	-1299	1689	7749	14640
157	-898	-965	-1689	-939	-1739	-2305	-1595	-2000	-1806	-2540	-2823	-2565	-1301	1733	7860	14852
158	-929	-991	-1725	-939	-1759	-2332	-1604	-2002	-1834	-2585	-2825	-2595	-1305	1770	7968	15046
159	-969	-1046	-1751	-948	-1791	-2354	-1625	-2050	-1872	-2614	-2860	-2594	-1318	1808	8087	15237
160	-980	-1053	-1740	-963	-1814	-2367	-1639	-2113	-1890	-2624	-2912	-2608	-1311	1867	8219	15464
161	-927	-1025	-1742	-900	-1792	-2346	-1639	-2081	-1876	-2642	-2909	-2613	-1321	1919	8335	15669
162	-936	-1035	-1766	-893	-1803	-2356	-1628	-2041	-1885	-2671	-2915	-2634	-1324	1984	8450	15847
163	-966	-1062	-1814	-935	-1832	-2415	-1656	-2046	-1896	-2718	-2921	-2652	-1313	2020	8544	15997
164	-1006	-1077	-1853	-959	-1852	-2435	-1671	-2082	-1909	-2721	-2937	-2673	-1297	2057	8658	16190
165	-1021	-1112	-1881	-994	-1878	-2439	-1711	-2164	-1943	-2741	-2984	-2724	-1290	2102	8781	16383
166	-984	-1089	-1906	-939	-1869	-2411	-1699	-2143	-1945	-2751	-3011	-2721	-1296	2161	8921	16447
167	-992	-1089	-1910	-955	-1880	-2412	-1717	-2118	-1948	-2778	-3031	-2740	-1295	2202	9031	16511
168	-1030	-1113	-1916	-966	-1902	-2438	-1727	-2141	-1938	-2806	-3035	-2730	-1288	2239	9128	16689
169	-1095	-1145	-1898	-975	-1942	-2479	-1744	-2175	-1965	-2817	-3043	-2748	-1293	2283	9228	16865
170	-1114	-1168	-1862	-1037	-1963	-2493	-1747	-2229	-1992	-2838	-3078	-2778	-1280	2312	9316	17015
171	-1050	-1122	-1832	-992	-1928	-2490	-1752	-2213	-1983	-2885	-3088	-2780	-1278	2383	9454	17223
172	-1067	-1107	-1831	-975	-1956	-2489	-1751	-2191	-1991	-2891	-3084	-2789	-1276	2437	9547	17385
173	-1094	-1139	-1831	-1006	-1974	-2531	-1764	-2195	-2004	-2906	-3065	-2793	-1287	2462	9655	17584
174	-1120	-1171	-1815	-1039	-1997	-2549	-1800	-2198	-2030	-2934	-3107	-2805	-1279	2499	9735	17768
175	-1163	-1209	-1804	-1083	-2045	-2541	-1813	-2276	-2052	-2968	-3157	-2817	-1283	2536	9820	17959
176	-1117	-1187	-1816	-1033	-2038	-2528	-1811	-2266	-2059	-2981	-3189	-2850	-1272	2589	9932	18159
177	-1121	-1199	-1826	-1008	-2024	-2556	-1812	-2234	-2065	-2982	-3179	-2841	-1259	2628	10043	18335
178	-1147	-1219	-1855	-1029	-2038	-2573	-1822	-2240	-2066	-2999	-3192	-2862	-1254	2662	10179	18515
179	-1172	-1251	-1878	-1063	-2067	-2591	-1846	-2270	-2084	-3026	-3183	-2882	-1244	2696	10283	18674
180	-1215	-1271	-1877	-1131	-2094	-2631	-1875	-2332	-2105	-3034	-3215	-2901	-1261	2730	10365	18843
181	-1156	-1249	-1881	-1073	-2066	-2619	-1863	-2323	-2085	-3055	-3241	-2915	-1235	2768	10466	19022
182	-1160	-1286	-1897	-1068	-2086	-2604	-1860	-2292	-2107	-3061	-3262	-2922	-1218	2812	10561	19209
183	-1194	-1323	-1896	-1092	-2097	-2646	-1876	-2288	-2111	-3081	-3234	-2926	-1217	2830	10643	19396
184	-1227	-1330	-1935	-1109	-2126	-2679	-1882	-2292	-2116	-3110	-3248	-2931	-1210	2868	10732	19558
185	-1266	-1360	-2261	-1158	-2154	-2688	-1907	-2362	-2160	-3118	-3293	-2940	-1206	2899	10810	19750
186	-1217	-1357	-3148	-1100	-2131	-2655	-1903	-2332	-2125	-3137	-3305	-2937	-1208	2957	10923	19936
187	-1206	-1358	-3280	-1079	-2131	-2670	-1899	-2290	-2124	-3163	-3289	-2951	-1217	2988	11030	20108
188	-1245	-1377	-3149	-1112	-2156	-2701	-1907	-2294	-2145	-3170	-3273	-2961	-1205	3017	11112	20264
189	-1270	-1387	-2991	-1125	-2173	-2715	-1921	-2304	-2150	-3165	-3280	-2968	-1206	3059	11194	20415
190	-1319	-1423	-2838	-1177	-2202	-2733	-1948	-2379	-2185	-3206	-3302	-2982	-1193	3097	11280	20601
191	-1299	-1401	-2685	-1138	-2181	-2735	-1949	-2366	-2171	-3249	-3308	-2998	-1180	3139	11373	20774
192	-1296	-1401	-2574	-1112	-2188	-2749	-1938	-2346	-2174	-3246	-3323	-2997	-1185	3174	11474	20941
193	-1317	-1434	-2513	-1148	-2217	-2778	-1954	-2353	-2188	-3263	-3305	-2998	-1183	3218	11553	21072
194	-1354	-1445	-2470	-1178	-2251	-2791	-1972	-2373	-2210	-3270	-3280	-3007	-1178	3246	11613	21203
195	-1408	-1488	-2361	-1250	-2285	-2825	-1996	-2441	-2212	-3254	-3302	-3025	-1181	3259	11640	21363
196	-1353	-1460	-2381	-1201	-2259	-2814	-2002	-2436	-2199	-3269	-3317	-3016	-1172	3304	11727	21541
197	-1346	-1437	-2361	-1169	-2259	-2828	-2008	-2400	-2200	-3294	-3308	-3023	-1180	3329	11830	21700
198	-1370	-1466	-2266	-1196	-2296	-2867	-2005	-2419	-2219	-3309	-3321	-3021	-1183	3359	11903	21818
199	-1387	-1464	-2246	-1211	-2317	-2923	-2020	-2431	-2241	-3314	-3378	-3012	-1163	3403	11992	21974
200	-1450	-1508	-2184	-1266	-2344	-2934	-2051	-2517	-2264	-3327	-3456	-3031	-1156	3425	12075	22111
201	-1379	-1480	-1685	-1216	-2326	-2905	-2043	-2509	-2249	-3335	-3436	-3037	-1148	3464	12156	22295
202	-1384	-1471	-1580	-1197	-2324	-2922	-2047	-2485	-2248	-3346	-3387	-3044	-1145	3506	12230	22413
203	-1415	-1495	-1626	-1222	-2357	-2937	-2050	-2485	-2265	-3346	-3346	-3028	-1137	3552	12312	22543
204	-1420	-1505	-1708	-1265	-2366	-2962	-2059	-2491	-2283	-3372	-3330	-3019	-1142	3590	12378	22642
205	-1478	-1528	-1766	-1316	-2398	-2989	-2080	-2568	-2314	-3396	-3346	-3037	-1152	3609	12432	22811
206	-1425	-1521	-1811	-1269	-2376	-2975	-2061	-2553	-2307	-3411	-3370	-3035	-1129	3612	12497	22973
207	-1424	-1519	-1848	-1240	-2379	-2984	-2069	-2517	-2298	-3417	-3355	-3035	-1129	3656	12586	23108
208	-1439	-1537	-1904	-1265	-2394	-3000	-2073	-2531	-2295	-3439	-3360	-3041	-1125	3706	12659	23253
209	-1454	-1539	-1934	-1276	-2404	-3006	-2089	-2523	-2312	-3427	-3359	-3060	-1142	3714	12729	23367
210	-1488	-1573	-1972	-1332	-2426	-3037	-2098	-2583	-2325	-3455	-3389	-3071	-1113	3734	12767	23518
211	-1448	-1526	-1981	-1288	-2415	-3020	-2086	-2571	-2325	-3459	-3404	-3069	-1108	3781	12847	23671
212	-1426	-1519	-1999	-1254	-2423	-3021	-2089	-2514	-2312	-3466	-3371	-3062	-1098	3805	12919	23809
213	-1459	-1543	-2043	-1277	-2453	-3039	-2110	-2529	-2337	-3499	-3362	-3074	-1122	3832	12973	23936
214	-1474	-1560	-2076	-1307	-2462	-3064	-2124	-2555	-2350	-3518	-3343	-3066	-1117	3849	13041	24067
215	-1527	-1596	-2130	-1380	-2471	-3090	-2135	-2608	-2378	-3511	-3366	-3069	-1121	3854	13092	24208
216	-1473	-1573	-2118	-1325	-2468	-3063	-2141	-2618	-2367	-3529	-3403	-3075	-1106	3877	13155	24343
217	-1460	-1566	-2126	-1278	-2465	-3074	-2147	-2583	-2355	-3517	-3389	-3090	-1098	3910	13228	24473
218	-1492	-1578	-2158	-1297	-2485	-3098	-2147	-2580	-2367	-3543	-3399	-3090	-1093	3935	13284	24566
219	-1510	-1598	-2172	-1314	-2494	-3119	-2140	-2600	-2372	-3563	-3383	-3066	-1089	3968	13345	24688
220	-1564	-1641	-2208	-1377	-2530	-3147	-2147	-2665	-2405	-3574	-3416	-3088	-1064	3994	13371	24818
221	-1508	-1611	-2232	-1330	-2504	-3126	-2144	-2647	-2395	-3574	-3427	-3098	-1044	4013	13436	24943
222	-1472	-1597	-2249	-1292	-2494	-3137	-2135	-2610	-2375	-3575	-3406	-3093	-1045	4069	13505	25073
223	-1491	-1612	-2300	-1310	-2494	-3138	-2141	-2599	-2377	-3597	-3392	-3092	-1050	4085	13571	25161
224	-1517	-1625	-2334	-1321	-2513	-3163	-2166	-2605	-2394	-3603	-3380	-3057	-1046	4099	13636	25278
225	-1567	-1665	-2356	-1398	-2541	-3192	-2185	-2660	-2432	-3625	-3426	-3084	-1059	4119	13693	25405
226	-1541	-1652	-2361	-1347	-2524	-3189	-2181	-2668	-2409	-3618	-3451	-3083	-1061	4143	13756	25567
227	-1513	-1649	-2373	-1313	-2521	-3189	-2175	-2632	-2415	-3607	-3430	-3076	-1036	4193	13819	25665
228	-1536	-1659	-2397	-1324	-2548	-3207	-2189	-2638	-2436	-3598	-3425	-3082	-1043	4221	13876	25792
229	-1544	-1670	-2427	-1360	-2559	-3208	-2196	-2655	-2454	-3602	-3419	-3081	-1027	4238	13932	25882
230	-1612	-1716	-2444	-1436	-2572	-3235	-2219	-2707	-2473	-3613	-3439	-3065	-1023	4271	13991	26014
231	-1558	-1679	-2442	-1384	-2536	-3200	-2201	-2711	-2461	-3639	-3461	-3070	-1024	4305	14038	26144
232	-1529	-1669	-2438	-1353	-2545	-3202	-2188	-2678	-2439	-3644	-3423	-3060	-1005	4344	14103	26253
233	-1569	-1667	-2448	-1373	-2574	-3227	-2190	-2691	-2440	-3660	-3401	-3057	-997	4388	14154	26368
234	-1586	-1699	-2451	-1398	-2593	-3254	-2206	-2687	-2464	-3669	-3420	-3050	-994	4424	14195	26486
235	-1630	-1732	-2458	-1459	-2611	-3272	-2230	-2755	-2491	-3677	-3457	-3051	-991	4454	14255	26638
236	-1576	-1701	-2451	-1397	-2589	-3253	-2226	-2754	-2481	-3698	-3478	-3059	-996	4494	14337	26788
237	-1537	-1684	-2467	-1359	-2588	-3253	-2223	-2732	-2457	-3701	-3480	-3042	-966	4520	14441	26922
238	-1556	-1701	-2469	-1366	-2597	-3262	-2230	-2716	-2465	-3689	-3455	-3058	-971	4523	14517	27025
239	-1574	-1706	-2481	-1373	-2620	-3284	-2232	-2709	-2472	-3720	-3436	-3048	-956	4564	14594	27160
240	-1616	-1733	-2474	-1437	-2635	-3324	-2245	-2741	-2525	-3727	-3450	-3051	-976	4614	14654	27292
241	-1577	-1702	-2461	-1393	-2611	-3311	-2235	-2741	-2500	-3731	-3489	-3036	-957	4621	14715	27407
242	-1558	-1692	-2447	-1367	-2610	-3288	-2232	-2721	-2487	-3714	-3493	-3037	-939	4652	14781	27531
243	-1577	-1721	-2479	-1386	-2634	-3303	-2237	-2711	-2491	-3731	-3455	-3035	-922	4666	14845	27657
244	-1612	-1741	-2519	-1409	-2656	-3329	-2245	-2745	-2509	-3747	-3413	-3023	-911	4682	14871	27791
245	-1661	-1781	-2539	-1468	-2691	-3367	-2279	-2802	-2542	-3731	-3428	-3018	-925	4695	14895	27948
246	-1621	-1755	-2553	-1426	-2677	-3367	-2281	-2801	-2540	-3756	-3443	-3010	-910	4732	14928	28063
247	-1606	-1736	-2552	-1382	-2665	-3354	-2262	-2771	-2519	-3766	-3407	-3012	-907	4762	14984	28162
248	-1632	-1747	-2539	-1402	-2683	-3349	-2277	-2756	-2521	-3772	-3382	-3004	-909	4764	15032	28274
249	-1652	-1767	-2558	-1415	-2698	-3364	-2286	-2767	-2518	-3785	-3383	-2988	-920	4768	15076	28389
250	-1704	-1798	-2583	-1477	-2722	-3402	-2306	-2821	-2555	-3798	-3430	-2992	-937	4792	15113	28510
251	-1655	-1763	-2586	-1439	-2704	-3380	-2300	-2825	-2546	-3810	-3433	-3007	-930	4819	15159	28642
252	-1625	-1748	-2568	-1403	-2690	-3368	-2287	-2784	-2535	-3800	-3411	-3009	-928	4837	15216	28741
253	-1649	-1754	-2579	-1413	-2693	-3383	-2277	-2767	-2537	-3794	-3403	-3006	-918	4847	15278	28837
254	-1670	-1767	-2594	-1441	-2726	-3400	-2287	-2785	-2553	-3789	-3399	-2986	-930	4861	15325	28956
255	-1729	-1803	-2588	-1501	-2752	-3431	-2306	-2829	-2591	-3806	-3403	-3000	-931	4865	15349	29045
256	-1668	-1786	-2583	-1452	-2728	-3421	-2298	-2827	-2592	-3840	-3425	-2989	-907	4886	15381	29156
257	-1645	-1776	-2579	-1414	-2730	-3401	-2300	-2789	-2548	-3842	-3410	-2982	-885	4926	15447	29291
258	-1668	-1775	-2598	-1427	-2736	-3428	-2295	-2739	-2554	-3835	-3379	-2973	-887	4946	15481	29399
259	-1693	-1787	-2596	-1451	-2739	-3446	-2306	-2747	-2569	-3856	-3369	-2982	-899	4962	15505	29502
260	-1742	-1831	-2598	-1503	-2766	-3477	-2330	-2796	-2593	-3827	-3391	-2984	-904	4986	15556	29615
261	-1683	-1782	-2576	-1468	-2751	-3439	-2340	-2811	-2603	-3815	-3428	-2965	-894	5005	15631	29756
262	-1652	-1771	-2582	-1421	-2732	-3419	-2303	-2775	-2566	-3829	-3422	-2958	-894	5037	15716	29858
263	-1678	-1789	-2600	-1430	-2735	-3440	-2317	-2764	-2567	-3840	-3413	-2952	-900	5051	15749	29941
264	-1704	-1796	-2574	-1443	-2745	-3452	-2330	-2783	-2580	-3844	-3401	-2925	-893	5071	15779	30062
265	-1754	-1834	-2568	-1509	-2778	-3485	-2336	-2843	-2601	-3849	-3404	-2931	-885	5105	15814	30167
266	-1697	-1802	-2558	-1462	-2743	-3476	-2336	-2834	-2591	-3857	-3429	-2953	-883	5133	15861	30283
267	-1689	-1777	-2545	-1434	-2737	-3448	-2319	-2792	-2578	-3861	-3405	-2941	-864	5165	15894	30398
268	-1726	-1797	-2575	-1426	-2750	-3450	-2319	-2793	-2588	-3852	-3373	-2956	-844	5213	15959	30515
269	-1765	-1817	-2581	-1442	-2769	-3452	-2321	-2810	-2579	-3855	-3359	-2942	-858	5225	16003	30638
270	-1854	-1865	-2586	-1516	-2789	-3466	-2331	-2858	-2602	-3865	-3380	-2922	-846	5224	16046	30731
271	-1864	-1845	-2582	-1480	-2772	-3462	-2332	-2859	-2591	-3867	-3399	-2926	-822	5259	16114	30831
272	-1864	-1837	-2561	-1437	-2761	-3443	-2310	-2817	-2571	-3867	-3412	-2933	-817	5287	16183	30939
273	-1904	-1843	-2585	-1447	-2767	-3448	-2293	-2784	-2578	-3864	-3360	-2926	-824	5302	16232	31037
274	-1933	-1851	-2609	-1474	-2769	-3467	-2295	-2789	-2570	-3870	-3330	-2909	-819	5321	16286	31181
275	-1978	-1879	-2610	-1540	-2788	-3489	-2320	-2833	-2599	-3859	-3360	-2897	-798	5352	16321	31305
276	-1907	-1849	-2607	-1504	-2785	-3454	-2301	-2856	-2585	-3875	-3376	-2902	-793	5366	16377	31426
277	-1856	-1828	-2605	-1467	-2775	-3444	-2294	-2792	-2565	-3855	-3354	-2893	-780	5401	16368	31548
278	-1838	-1839	-2610	-1475	-2777	-3440	-2305	-2803	-2570	-3850	-3329	-2873	-767	5418	16358	31642
279	-1815	-1840	-2608	-1495	-2793	-3442	-2301	-2813	-2563	-3855	-3306	-2855	-780	5440	16422	31759
280	-1831	-1879	-2608	-1578	-2822	-3470	-2319	-2841	-2585	-3861	-3315	-2845	-771	5464	16466	31895
281	-1730	-1827	-2581	-1543	-2793	-3446	-2309	-2853	-2586	-3844	-3356	-2847	-764	5477	16516	32026
282	-1619	-1768	-2563	-1475	-2778	-3441	-2292	-2802	-2556	-3835	-3354	-2836	-753	5500	16581	32167
283	-1554	-1723	-2553	-1484	-2784	-3422	-2275	-2777	-2550	-3844	-3327	-2839	-744	5549	16643	32282
284	-1498	-1696	-2543	-1474	-2796	-3423	-2269	-2779	-2559	-3858	-3317	-2831	-718	5603	16685	32401
285	-1492	-1690	-2528	-1514	-2814	-3431	-2282	-2790	-2607	-3872	-3331	-2834	-697	5643	16746	32560
286	-1416	-1636	-2524	-1446	-2752	-3407	-2263	-2784	-2588	-3859	-3343	-2819	-672	5678	16804	32727
287	-1371	-1591	-2516	-1380	-2721	-3362	-2262	-2724	-2541	-3852	-3296	-2783	-657	5723	16868	32860
288	-1425	-1583	-2488	-1370	-2724	-3343	-2247	-2703	-2532	-3849	-3252	-2768	-657	5747	16915	32950
289	-1465	-1561	-2506	-1356	-2710	-3338	-2222	-2699	-2525	-3851	-3226	-2762	-640	5795	16978	33040
290	-1596	-1618	-2504	-1417	-2702	-3327	-2221	-2738	-2554	-3835	-3245	-2755	-630	5833	17041	33170
291	-1651	-1629	-2506	-1346	-2649	-3267	-2187	-2688	-2517	-3815	-3241	-2743	-589	5879	17087	33300
292	-1801	-1663	-2517	-1312	-2618	-3226	-2144	-2627	-2478	-3793	-3216	-2731	-566	5934	17118	33460
293	-2090	-1750	-2524	-1297	-2592	-3177	-2111	-2572	-2467	-3793	-3178	-2707	-532	5980	17127	33600
294	-2490	-1888	-2589	-1319	-2580	-3147	-2066	-2551	-2435	-3791	-3179	-2680	-481	6046	17194	33710
295	-3058	-2149	-2705	-1407	-2602	-3105	-2028	-2544	-2448	-3776	-3166	-2652	-464	6105	17265	33830
296	-3564	-2389	-2870	-1396	-2550	-3032	-1986	-2499	-2429	-3776	-3148	-2624	-408	6180	17359	33980
297	-4222	-2763	-3128	-1414	-2516	-2967	-1914	-2397	-2386	-3754	-3130	-2587	-343	6266	17444	34120
298	-4927	-3221	-3545	-1516	-2513	-2907	-1850	-2314	-2358	-3726	-3098	-2550	-298	6377	17528	34230
299	-5506	-3686	-4005	-1654	-2537	-2875	-1783	-2247	-2326	-3721	-3064	-2509	-208	6493	17617	34360
300	-6131	-4258	-4598	-1916	-2599	-2848	-1733	-2217	-2329	-3652	-3068	-2453	-141	6643	17723	34490
301	-6530	-4728	-5229	-2146	-2627	-2800	-1680	-2143	-2264	-3618	-3030	-2417	-4	6842	17850	34670
302	-6817	-5163	-5829	-2420	-2692	-2768	-1612	-2013	-2209	-3578	-2986	-2382	115	7049	17990	34810
303	-7038	-5518	-6317	-2750	-2812	-2777	-1569	-1920	-2152	-3523	-2914	-2317	263	7324	18154	34960
304	-7207	-5827	-6765	-3121	-2973	-2852	-1537	-1833	-2096	-3471	-2830	-2233	433	7631	18347	35110
305	-7336	-6118	-7119	-3523	-3174	-2978	-1527	-1773	-2071	-3437	-2801	-2167	620	8009	18545	35310
306	-7328	-6249	-7317	-3781	-3327	-3115	-1508	-1680	-2016	-3412	-2748	-2046	856	8412	18775	35470
307	-7257	-6345	-7410	-4040	-3463	-3258	-1522	-1598	-1930	-3355	-2665	-1934	1124	8928	19119	35700
308	-7179	-6413	-7443	-4303	-3632	-3442	-1571	-1535	-1882	-3293	-2547	-1797	1432	9533	19450	35920
309	-7022	-6422	-7393	-4536	-3764	-3639	-1648	-1514	-1855	-3240	-2477	-1655	1762	10153	19808	36160
310	-6874	-6412	-7296	-4750	-3890	-3797	-1709	-1527	-1851	-3164	-2445	-1488	2168	10977	20273	36450
311	-6500	-6256	-7085	-4840	-3940	-3886	-1768	-1517	-1824	-3136	-2370	-1306	2651	11966	20880	36790
312	-6078	-6057	-6811	-4904	-3984	-3944	-1810	-1446	-1796	-3119	-2263	-1136	3177	13116	21602	37130
313	-5643	-5821	-6488	-4946	-3996	-3971	-1837	-1391	-1813	-3122	-2155	-938	3679	14334	22368	37470
314	-5250	-5598	-6174	-4926	-4016	-3953	-1824	-1353	-1847	-3173	-2116	-711	4340	15931	23368	37920
315	-4863	-5341	-5804	-4914	-4019	-3945	-1803	-1336	-1875	-3210	-2122	-502	5080	17883	24610	38450
316	-4360	-4984	-5385	-4709	-3938	-3846	-1752	-1213	-1862	-3282	-2157	-335	5811	19836	25882	39000
317	-3964	-4690	-4997	-4518	-3860	-3744	-1685	-1067	-1827	-3355	-2144	-111	6725	22523	27589	39700
318	-3622	-4381	-4581	-4320	-3756	-3600	-1587	-908	-1777	-3382	-2167	82	7737	25745	29664	40500
319	-3313	-4093	-4228	-4097	-3625	-3452	-1484	-756	-1720	-3394	-2190	261	8865	29565	32143	41460
320	-3109	-3898	-3914	-3916	-3482	-3254	-1365	-589	-1650	-3359	-2225	503	9948	33540	34780	42480
321	-2820	-3659	-3660	-3677	-3272	-2981	-1232	-387	-1495	-3273	-2213	809	11307	38710	38340	43800
322	-2520	-3417	-3421	-3397	-3047	-2662	-1048	-104	-1307	-3142	-2110	1188	12782	44640	42590	45390
323	-2132	-3220	-3267	-3208	-2822	-2363	-849	174	-1103	-2973	-2004	1584	14209	50530	46950	47020
324	-1543	-3046	-3143	-3067	-2603	-2036	-640	453	-860	-2699	-1846	2097	15951	57840	52620	49190
325	-501	-2793	-3045	-2963	-2426	-1738	-439	672	-592	-2390	-1652	2665	17930	65870	59100	51770
326	1165	-2270	-2968	-2752	-2144	-1339	-170	1009	-253	-2026	-1412	3328	19910	74530	66440	54830
327	3134	-1451	-2926	-2559	-1886	-979	112	1412	76	-1696	-1145	3979	21818	82620	73580	57900
328	4807	-462	-2895	-2407	-1698	-680	375	1706	421	-1265	-806	4736	24039	91990	82300	61850
329	6285	846	-2882	-2181	-1480	-366	637	2053	798	-839	-408	5517	26310	101570	91570	66310
330	7054	2073	-2860	-1898	-1281	-115	874	2356	1099	-424	-78	6236	28342	110150	100260	70790
331	7227	3011	-2852	-1382	-959	204	1156	2704	1486	24	329	7049	30636	119790	110430	76420
332	6763	3674	-2808	-657	-567	488	1418	3061	1879	541	790	7846	32840	129150	120850	82530
333	5681	3879	-2722	68	42	797	1701	3427	2268	1035	1255	8634	34940	138090	131300	89160
334	4186	3678	-2687	709	812	1170	2007	3798	2652	1503	1694	9310	36740	145650	140480	95210
335	2583	3165	-2672	1115	1580	1577	2311	4119	3078	2075	2174	10065	38650	153640	150560	102510
336	701	2360	-2704	1491	2481	2170	2778	4567	3590	2738	2709	10812	40410	161060	160370	110210
337	-1283	1278	-2879	1661	3249	2808	3314	5116	4094	3420	3276	11472	42030	167800	169660	118050
338	-3304	-39	-3170	1573	3804	3400	3892	5657	4732	4356	4009	12240	43360	173200	177390	125000
339	-5041	-1325	-3527	1308	4097	3866	4415	6187	5422	5529	4885	13081	44720	178750	185480	132770
340	-6906	-2858	-4047	802	4233	4269	4933	6780	6172	6869	5943	14050	46040	183810	192940	140460
341	-8448	-4285	-4614	250	4203	4597	5398	7466	6936	8277	7091	15045	47140	187990	199090	147150
342	-9681	-5531	-5181	-370	3969	4799	5729	8126	7839	10108	8676	16383	48320	192280	205340	154350
343	-10915	-6853	-5833	-1225	3472	4873	6013	8826	8748	12154	10550	18058	49490	196260	210950	161250
344	-11910	-8036	-6502	-2151	2791	4774	6193	9413	9608	14140	12453	19733	50670	200060	216040	167760
345	-12682	-9104	-7112	-3144	1906	4493	6237	9910	10530	16383	14846	21921	51800	203400	220240	173330
346	-13047	-9803	-7596	-3926	1059	4137	6200	10274	11471	18943	16383	24475	53160	207150	224710	179320
347	-13215	-10444	-8069	-4775	2	3570	6039	10603	12402	21504	19732	27317	54640	210800	228840	184940
348	-13158	-10890	-8468	-5606	-1133	2840	5741	10781	13128	23696	23081	30006	56040	213970	232280	189690
349	-12851	-11071	-8706	-6287	-2272	1998	5322	10770	13880	26094	26139	33210	57700	217430	235900	194770
350	-12293	-11056	-8826	-7004	-3300	1159	4865	10629	14461	28399	29179	36550	59430	220870	239330	199670
351	-11388	-10702	-8690	-7436	-4344	237	4327	10399	14931	30320	31844	39620	61260	224170	242630	204410
352	-10389	-10105	-8318	-7712	-5316	-717	3717	10090	15298	32287	34770	43020	62870	226870	245290	208510
353	-9512	-9461	-7770	-7848	-6098	-1585	3149	9714	15510	33930	37500	46340	64660	229610	248010	213000
354	-8527	-8619	-6941	-7762	-6810	-2525	2499	9182	15578	35350	40010	49540	66380	232050	250360	217480
355	-7628	-7774	-5944	-7508	-7342	-3394	1872	8561	15511	36380	42000	52230	67820	234070	252220	221440
356	-6791	-6964	-4974	-6989	-7553	-4054	1311	7993	15365	37250	43950	55050	69350	236110	254090	225980
357	-5980	-6107	-3839	-6300	-7464	-4497	864	7505	15107	37780	45610	57500	70690	237810	255560	230450
358	-5355	-5347	-2793	-5588	-7140	-4789	453	6936	14725	38030	46880	59600	71850	239180	256650	234940
359	-4862	-4703	-1834	-4856	-6564	-4817	163	6362	14312	38000	47670	61150	72730	240220	257360	238930
360	-4565	-4264	-1075	-4309	-5923	-4612	31	5892	13746	37720	48190	62520	73550	241260	257970	243470
361	-4198	-3770	-316	-3557	-5005	-4055	107	5588	13221	37210	48370	63470	74180	242140	258410	248040
362	-3935	-3432	304	-2915	-4030	-3283	379	5481	12720	36590	48230	63950	74550	242790	258590	252540
363	-3826	-3241	707	-2479	-3091	-2384	795	5543	12151	35720	47780	64120	74690	243240	258600	256510
364	-3682	-3111	1001	-2058	-2265	-1478	1315	5757	11663	34740	47010	63910	74640	243690	258470	260920
365	-3554	-3057	1138	-1807	-1401	-397	2015	6174	11286	33700	45980	63340	74460	244130	258320	265280
366	-3244	-2951	1124	-1519	-571	830	2867	6851	11132	32780	44910	62580	74150	244550	258190	269010
367	-2934	-2860	1050	-1360	73	1922	3706	7625	11091	31799	43600	61420	73630	244930	257920	272980
368	-2550	-2735	884	-1292	638	3113	4678	8555	11172	30896	42200	60020	72920	245300	257570	276640
369	-2123	-2555	712	-1298	1098	4296	5744	9532	11359	30191	40890	58620	72120	245720	257130	279960
370	-1744	-2333	566	-1410	1421	5451	6878	10531	11647	29503	39430	56950	71370	246250	256840	282620
371	-1309	-2010	537	-1368	1647	6477	7973	11532	12079	28973	38050	55240	70540	247130	256600	285270
372	-871	-1646	605	-1300	1780	7592	9285	12617	12560	28503	36750	53520	69700	248250	256430	287390
373	-510	-1313	716	-1201	1846	8612	10695	13724	12986	28153	35670	52020	69030	249590	256400	288900
374	-220	-1013	876	-1068	1887	9541	12208	14925	13483	27831	34550	50400	68380	251690	256570	290060
375	-10	-756	1061	-913	1919	10240	13574	15933	13960	27589	33470	48870	67950	254670	257220	290810
376	212	-485	1207	-619	2064	10972	15121	17130	14368	27346	32622	47630	67760	258840	258510	291130
377	300	-321	1285	-343	2231	11625	16383	18327	14796	27093	31774	46300	67770	263640	260210	291000
378	245	-233	1290	-122	2402	12133	17654	19220	15090	26793	31006	45080	68090	270590	263030	290520
379	45	-237	1185	64	2620	12696	18925	20128	15300	26442	30269	43940	68730	279630	267100	289830
380	-374	-371	982	128	2831	13288	20045	20859	15374	26097	29599	43040	69580	289770	272140	289140
381	-810	-560	739	264	3087	13990	21154	21634	15449	25646	28877	42060	70860	303720	279700	288370
382	-1364	-974	319	342	3291	14646	22181	22304	15419	25096	28213	41140	72390	320230	289440	287660
383	-1841	-1535	-308	275	3473	15435	23407	23022	15328	24569	27610	40350	74170	339200	301570	287230
384	-2133	-2117	-1154	97	3602	16316	24750	23767	15207	23910	26900	39480	75860	358000	314490	287250
385	-2284	-2583	-2065	-219	3667	17369	26144	24463	15068	23228	26128	38610	77810	380700	331500	287840
386	-2291	-2877	-3081	-614	3711	18424	27956	25427	14969	22572	25389	37760	79770	404100	351100	289250
387	-2303	-3067	-3991	-1136	3622	19661	29995	26514	14881	22003	24730	36980	81530	427100	372300	291410
388	-2357	-3160	-4656	-1613	3344	20882	32256	27691	14787	21356	24016	36070	82920	446400	391800	294040
389	-2436	-3203	-5135	-2069	2957	21791	34350	28817	14700	20693	23308	35200	84220	466100	413800	297800
390	-2594	-3250	-5401	-2449	2329	22476	36640	30191	14594	20099	22584	34350	85270	483300	435100	302450
391	-2652	-3209	-5505	-2547	1668	22645	38640	31634	14537	19582	21986	33600	85970	496000	452600	307100
392	-2722	-3197	-5521	-2573	1088	22350	39920	32830	14446	19000	21370	32780	86440	507000	469600	312750
393	-2845	-3183	-5462	-2572	498	21561	40670	33840	14325	18449	20765	32029	86670	514700	483400	318530
394	-2965	-3208	-5356	-2491	-1	20443	40670	34410	14181	17961	20252	31354	86690	519200	493700	324220
395	-3116	-3250	-5180	-2419	-399	19153	40030	34490	13929	17435	19652	30651	86560	520900	500000	329000
396	-3131	-3234	-4997	-2238	-664	17986	39050	34270	13616	16869	19117	30004	86360	520400	503900	334000
397	-3217	-3231	-4792	-2022	-860	16635	37600	33690	13174	16241	18611	29417	86070	517400	504400	338100
398	-3283	-3268	-4597	-1810	-962	15351	35920	32800	12704	15647	18165	28935	85870	512900	502200	341000
399	-3373	-3308	-4423	-1632	-963	14255	34330	31865	12091	14870	17611	28464	85830	506400	497000	343500
400	-3456	-3378	-4268	-1505	-895	13212	32490	30611	11442	13998	16957	28056	86110	498700	489800	345200
401	-3424	-3361	-4139	-1278	-694	12169	30706	29355	10859	13126	16408	27778	87050	490400	480900	346000
402	-3414	-3362	-4079	-1113	-473	11349	28917	28033	10209	12223	15757	27503	88640	482500	471600	346000
403	-3404	-3378	-4059	-1071	-264	10705	27389	26798	9555	11303	15074	27295	91650	474300	460000	345300
404	-3398	-3387	-4070	-1067	-63	10062	25766	25403	8911	10391	14360	27114	96150	467900	448000	344000
405	-3416	-3389	-4112	-1147	63	9524	24233	23968	8339	9602	13615	26961	101450	465100	438000	342600
406	-3355	-3349	-4118	-1148	182	9051	22814	22656	7722	8745	12870	26779	108620	465900	428400	341000
407	-3342	-3323	-4132	-1202	213	8650	21637	21504	7167	7949	12134	26603	116590	471100	421700	339500
408	-3377	-3310	-4151	-1308	144	8180	20397	20259	6691	7275	11496	26414	124820	479900	418900	338700
409	-3444	-3323	-4160	-1405	30	7691	19247	19054	6203	6627	10832	26169	131900	489800	419900	338900
410	-3503	-3349	-4150	-1503	-88	7274	18295	18013	5742	6024	10141	25890	139270	501800	424500	340700
411	-3552	-3324	-4110	-1471	-160	6838	17276	16956	5351	5498	9529	25567	145640	513000	431500	344200
412	-3646	-3366	-4060	-1408	-167	6387	16347	15982	5035	5094	9033	25265	150830	522200	439200	349200
413	-3781	-3429	-3974	-1282	31	5979	15465	15027	4676	4683	8484	24921	154420	528100	445700	354600
414	-3929	-3510	-3863	-993	576	5679	14655	14134	4357	4329	8019	24548	157360	532200	452100	361500
415	-4082	-3610	-3676	-436	1892	5475	13931	13242	4074	4041	7603	24186	159200	533700	457300	368700
416	-4157	-3662	-3407	605	4542	5543	13208	12516	3810	3767	7181	23769	159970	532800	460600	375000
417	-4232	-3729	-3114	1909	8600	5903	12619	11889	3537	3504	6822	23378	159920	529200	462700	381500
418	-4321	-3816	-2705	3901	15922	6909	11997	11229	3267	3261	6482	22921	159060	523300	463200	387300
419	-4420	-3900	-2258	6464	29530	8868	11461	10559	3032	3042	6166	22504	157490	515400	462100	392300
420	-4505	-3971	-1773	9565	43130	12222	10989	9931	2758	2780	5802	21984	155680	507300	460200	395900
421	-4491	-3993	-1342	12707	61840	16383	10686	9504	2549	2570	5485	21470	153190	496700	456600	398800
422	-4506	-4033	-916	16346	87730	24842	10422	9022	2351	2365	5199	20936	150250	484800	451400	400600
423	-4503	-4055	-582	19450	117720	33300	10285	8553	2187	2180	4944	20436	147380	473400	445700	401200
424	-4519	-4099	-341	22556	146580	43720	10275	8192	1995	1984	4688	19882	143950	460100	438000	400700
425	-4514	-4124	-165	25035	179680	57440	10392	7780	1821	1771	4383	19305	140440	446500	429400	399100
426	-4409	-4087	-105	26882	211080	72580	10672	7505	1700	1606	4168	18818	136820	432600	419600	396500
427	-4350	-4060	-151	27895	238550	88140	11052	7217	1567	1442	3953	18276	133550	420200	410200	393200
428	-4285	-4040	-249	28131	258420	101370	11443	6997	1409	1277	3736	17737	129890	406300	398800	388700
429	-4238	-4018	-408	27760	274920	114660	11899	6743	1284	1116	3512	17242	126260	392700	386900	383300
430	-4142	-3961	-644	26857	285410	125680	12337	6534	1186	998	3320	16788	123210	381200	376200	377900
431	-4025	-3914	-1612	25800	289870	133710	12740	6403	1134	866	3145	16308	119850	368700	363800	371100
432	-3916	-3863	-2412	24271	289510	138140	12966	6277	1072	743	3019	15874	116590	356700	351200	363800
433	-3829	-3807	-2766	22550	284880	140130	13088	6119	1023	664	2903	15505	113480	345200	338600	355900
434	-3773	-3772	-2990	20711	275810	139400	13072	5944	950	587	2768	15129	110840	335600	327450	348500
435	-3701	-3719	-3089	19071	264970	136930	12949	5751	903	501	2630	14775	108110	325720	315310	340100
436	-3570	-3618	-3166	17325	250620	132430	12701	5641	879	418	2547	14462	105570	316490	303420	331500
437	-3464	-3517	-3231	15641	234780	126480	12344	5487	874	380	2502	14148	103120	307790	291840	322690
438	-3397	-3448	-3278	14181	218280	119510	11883	5354	861	326	2474	13901	101030	300480	281800	314770
439	-3364	-3385	-3022	12689	203600	112800	11428	5207	831	290	2452	13696	98840	292740	270890	305890
440	-3287	-3287	-2351	11198	187540	105020	10894	5001	796	265	2417	13562	96770	285590	260500	297090
441	-3161	-3185	-2390	9951	171980	97160	10320	4829	787	231	2419	13426	95010	279520	251600	289410
442	-3097	-3154	-3301	8911	158670	90230	9816	4676	748	181	2451	13298	93110	272910	241990	280900
443	-3050	-3099	-3665	7817	144510	82670	9233	4471	680	134	2432	13176	91270	266610	232860	272620
444	-3027	-3051	-3692	6807	131260	75440	8668	4246	632	107	2414	13093	89490	260580	224220	264690
445	-2980	-2994	-3580	6023	119030	68730	8145	4024	560	62	2397	12969	88010	255530	217050	257990
446	-2876	-2886	-2975	5292	108880	63150	7710	3902	513	1	2368	12875	86380	249910	209400	250790
447	-2833	-2817	-2535	4602	98290	57290	7247	3729	461	-59	2370	12769	84680	244330	202240	243990
448	-2815	-2767	-2418	3976	88650	51890	6816	3529	389	-126	2363	12654	83200	239460	196210	238290
449	-2821	-2741	-2419	3456	80850	47510	6460	3369	294	-229	2284	12530	81590	234100	189830	232290
450	-2770	-2696	-2466	2971	72900	43090	6106	3167	207	-334	2190	12384	80010	229030	184010	226820
451	-2679	-2634	-2484	2575	65690	39080	5769	3038	147	-416	2136	12256	78470	223990	178570	221750
452	-2657	-2603	-2491	2195	59190	35450	5477	2917	62	-514	2071	12089	77080	219640	173990	217550
453	-2634	-2577	-2505	1881	53970	32518	5224	2787	-23	-582	1999	11954	75580	214920	169180	213210
454	-2664	-2583	-2532	1547	48690	29520	4969	2622	-127	-662	1900	11787	74170	210660	164780	209240
455	-2632	-2558	-2568	1297	44000	26892	4777	2478	-194	-751	1812	11636	73010	207410	161250	206000
456	-2585	-2516	-2588	1119	40250	24757	4610	2407	-241	-845	1744	11481	71810	204440	157760	202620
457	-2587	-2509	-2588	896	36410	22577	4441	2330	-313	-918	1714	11318	70790	202510	154860	199440
458	-2610	-2504	-2607	693	32970	20598	4296	2254	-376	-960	1677	11194	69940	202030	152740	196530
459	-2661	-2531	-2647	467	29910	18808	4160	2153	-455	-1042	1604	11065	69420	203190	151740	194130
460	-2654	-2520	-2669	336	27508	17400	4078	2082	-492	-1094	1544	10943	69130	206800	151910	191720
461	-2617	-2506	-2692	247	25066	15937	3982	2070	-513	-1109	1493	10840	69170	213100	153690	189520
462	-2646	-2522	-2687	110	22849	14612	3909	2054	-551	-1129	1502	10781	69490	221290	156910	187860
463	-2663	-2529	-2707	-7	20836	13528	3831	2042	-588	-1140	1509	10730	70240	233830	162750	186370
464	-2722	-2579	-2763	-202	19284	12444	3760	2006	-629	-1157	1480	10699	71370	250140	171340	185360
465	-2704	-2577	-2784	-272	17803	11513	3714	1999	-648	-1206	1454	10681	72930	270460	183100	184970
466	-2682	-2560	-2818	-291	16497	10689	3660	2053	-630	-1196	1488	10683	74610	291570	196380	185170
467	-2707	-2559	-2829	-390	15455	10042	3628	2068	-641	-1169	1507	10705	76810	318450	214580	186230
468	-2740	-2566	-2852	-476	14469	9402	3583	2065	-649	-1178	1496	10709	79280	348200	236350	188190
469	-2776	-2623	-2876	-601	13697	8890	3527	2049	-671	-1188	1461	10764	81970	380500	261680	191300
470	-2738	-2595	-2901	-625	12925	8507	3513	2092	-676	-1229	1434	10809	84510	410600	287090	195150
471	-2689	-2555	-2909	-634	12379	8244	3502	2150	-647	-1222	1448	10839	87400	445000	318240	200640
472	-2682	-2557	-2912	-673	11809	8014	3480	2185	-631	-1226	1465	10892	90270	479100	351400	207400
473	-2692	-2580	-2929	-731	11280	7847	3461	2213	-616	-1238	1462	10948	92720	508400	381800	214480
474	-2748	-2600	-2940	-798	10863	7752	3427	2211	-646	-1275	1448	11011	95340	540000	416600	223600
475	-2710	-2565	-2928	-801	10482	7727	3442	2187	-641	-1285	1401	11043	97780	569400	451400	233810
476	-2656	-2540	-2923	-808	10095	7776	3480	2206	-599	-1292	1386	11055	99940	595700	484800	244810
477	-2647	-2545	-2915	-836	9704	7819	3510	2205	-582	-1317	1416	11066	101570	616300	512700	255040
478	-2659	-2551	-2912	-855	9388	7908	3559	2201	-599	-1329	1399	11073	103110	636000	541400	266810
479	-2684	-2570	-2918	-936	9044	8020	3619	2156	-605	-1352	1336	11042	104320	652200	566800	278550
480	-2631	-2530	-2898	-913	8757	8181	3723	2163	-595	-1368	1291	11008	105120	663600	586500	288730
481	-2593	-2499	-2889	-901	8508	8334	3827	2226	-554	-1382	1279	10952	105650	672700	604700	299570
482	-2611	-2493	-2887	-910	8211	8482	3947	2269	-525	-1388	1244	10916	105840	678100	618400	309470
483	-2619	-2496	-2875	-920	7929	8623	4079	2289	-511	-1399	1212	10840	105670	680000	627700	318220
484	-2678	-2526	-2882	-985	7663	8741	4213	2281	-486	-1409	1157	10773	105290	679100	632600	324950
485	-2661	-2513	-2885	-971	7464	8845	4326	2326	-448	-1403	1134	10709	104630	675400	634400	331200
486	-2638	-2497	-2870	-948	7220	8945	4454	2406	-411	-1376	1159	10671	103680	668600	632100	335900
487	-2668	-2520	-2875	-968	6986	9004	4576	2455	-367	-1345	1228	10695	102670	660500	627100	338800
488	-2688	-2535	-2878	-982	6747	8998	4666	2513	-308	-1277	1402	10836	101380	649300	618300	340700
489	-2768	-2591	-2906	-1058	6565	8951	4741	2531	-272	-1177	1699	11235	99960	636300	607000	341200
490	-2733	-2572	-2908	-1035	6358	8927	4840	2617	-201	-1064	2158	11891	98530	621800	593400	340400
491	-2712	-2552	-2880	-1013	6133	8813	4911	2731	-117	-816	2978	13188	97310	607500	579400	338700
492	-2743	-2583	-2869	-1050	5922	8683	4952	2808	-35	-490	4217	15343	96150	590300	562000	335700
493	-2764	-2586	-2827	-1059	5675	8484	4980	2845	55	-60	6001	19194	95440	572400	543300	331900
494	-2807	-2621	-2780	-1103	5437	8231	4973	2847	99	389	8107	23046	95470	554000	523800	327590
495	-2757	-2589	-2697	-1046	5219	7985	4956	2914	189	1023	11217	29772	96380	537500	506000	323340
496	-2741	-2590	-2574	-956	5007	7741	4912	2986	287	1777	15201	38850	98740	518600	485500	318200
497	-2755	-2615	-2445	-908	4766	7429	4852	3032	345	2513	20125	49090	102940	500000	464900	312920
498	-2780	-2629	-2314	-849	4532	7083	4755	3013	416	3430	25049	63230	108570	483800	446600	308260
499	-2857	-2661	-2204	-854	4323	6770	4637	2963	476	4414	31291	80120	117380	466600	426700	303220
500	-2834	-2654	-2079	-726	4130	6438	4518	2987	562	5418	38120	99590	129010	450600	407600	298470
501	-2849	-2656	-1964	-601	3944	6099	4414	3008	635	6317	44570	118660	143470	435700	389200	294050
502	-2884	-2672	-1890	-517	3746	5761	4295	2986	687	7303	52060	141530	158600	423700	373700	290480
503	-2927	-2708	-1857	-476	3571	5460	4169	2957	730	8281	59540	165210	177800	411700	357400	286880
504	-3009	-2750	-1860	-458	3381	5123	4012	2879	765	9037	66040	186400	198940	401400	342600	283940
505	-3020	-2759	-1883	-393	3232	4795	3867	2884	811	9828	72990	209730	218760	393700	330600	281870
506	-3041	-2799	-1942	-376	3077	4499	3750	2858	850	10539	79450	231770	241470	386500	318580	280210
507	-3097	-2845	-2030	-428	2861	4166	3596	2789	874	11116	85200	251970	263990	380500	308140	279250
508	-3157	-2891	-2127	-495	2673	3827	3453	2707	876	11548	89670	268060	285580	375900	299350	279140
509	-3217	-2956	-2251	-589	2444	3526	3302	2606	868	11896	93950	283840	303660	372600	292990	279850
510	-3209	-2959	-2375	-619	2266	3276	3178	2574	876	12147	97440	296890	321980	369700	287260	281490
511	-3228	-2978	-2500	-699	2034	2959	3034	2509	881	12246	100070	307130	337700	367000	282800	284030
512	-3269	-3029	-2646	-790	1788	2653	2871	2430	868	12254	101710	313850	349600	364700	279840	286950
513	-3315	-3075	-2758	-903	1550	2346	2712	2340	853	12204	102760	318860	360400	362000	277450	291040
514	-3351	-3136	-2879	-1036	1353	2112	2599	2238	806	12045	103020	321410	368600	359300	276000	295910
515	-3318	-3125	-2981	-1081	1160	1836	2475	2189	783	11824	102660	321590	373900	356100	275080	301280
516	-3333	-3138	-3054	-1164	930	1581	2336	2103	762	11524	101640	319640	376400	352600	274460	306350
517	-3366	-3152	-3152	-1244	736	1359	2223	2033	715	11149	99980	315670	376700	348100	273830	312220
518	-3392	-3187	-3210	-1353	500	1132	2108	1914	646	10715	97780	309920	374600	342900	273150	318130
519	-3418	-3214	-3286	-1430	307	921	1994	1792	582	10285	95410	303610	370600	337200	272350	323990
520	-3389	-3199	-3348	-1450	141	728	1926	1755	567	9778	92400	295260	365200	331500	271300	328900
521	-3394	-3208	-3396	-1487	-15	567	1866	1711	510	9251	89110	285710	357300	324490	269640	333900
522	-3441	-3241	-3444	-1550	-197	386	1785	1614	411	8768	85940	276490	348000	316790	267440	338200
523	-3498	-3276	-3482	-1622	-375	205	1715	1523	321	8198	82190	265490	338700	309490	265040	341500
524	-3538	-3294	-3528	-1663	-511	77	1652	1428	262	7627	78280	254070	327600	301010	261870	344500
525	-3509	-3286	-3540	-1644	-636	-66	1603	1409	217	7069	74330	242270	315560	292140	258120	346500
526	-3539	-3308	-3561	-1655	-756	-201	1557	1348	170	6583	70830	231600	302870	282900	253740	347400
527	-3580	-3330	-3563	-1672	-873	-350	1496	1264	94	6042	66880	219570	291350	274470	249410	347400
528	-3638	-3350	-3538	-1667	-963	-461	1421	1195	-5	5530	62960	207670	278260	264880	244050	346600
529	-3685	-3363	-3503	-1636	-1018	-579	1334	1080	-62	5052	59530	197320	265300	255400	238310	344800
530	-3672	-3358	-3449	-1529	-1032	-689	1261	1006	-130	4555	55800	185900	253780	246960	232940	342500
531	-3697	-3360	-3386	-1443	-1012	-764	1196	916	-211	4076	52210	174770	240950	237490	226550	339000
532	-3732	-3350	-3291	-1303	-959	-860	1112	815	-285	3618	48760	164040	228410	228140	219870	334700
533	-3768	-3374	-3212	-1173	-855	-961	1001	695	-376	3256	45830	154870	216220	218930	213010	329600
534	-3788	-3389	-3115	-995	-674	-996	917	569	-460	2866	42690	145040	205830	211050	206900	324690
535	-3781	-3379	-3040	-782	-463	-1029	832	488	-530	2481	39730	135650	194430	202280	199850	318460
536	-3822	-3384	-2964	-574	-180	-1059	715	398	-599	2168	37240	127700	183460	193750	192750	311700
537	-3865	-3399	-2911	-397	132	-1070	614	270	-697	1837	34580	119250	174150	186410	186460	305300
538	-3933	-3445	-2877	-292	403	-1082	513	126	-817	1494	32059	111320	164220	178460	179460	297890
539	-3948	-3456	-2869	-142	731	-1043	423	-18	-913	1178	29709	103870	154910	170890	172650	290290
540	-3930	-3463	-2888	-18	1059	-1014	350	-104	-949	919	27782	97670	146030	163660	165960	282480
541	-3971	-3499	-2920	32	1335	-975	263	-211	-1030	645	25766	91140	138570	157490	160160	275460
542	-4013	-3539	-2986	25	1546	-946	203	-308	-1128	367	23885	85070	130720	150910	153780	267540
543	-4074	-3623	-3068	-48	1715	-902	112	-438	-1234	134	22105	79400	123400	144730	147660	259680
544	-4054	-3639	-3175	-119	1843	-851	61	-539	-1293	-63	20631	74720	116610	138960	141840	251950
545	-4037	-3656	-3270	-153	1893	-807	17	-584	-1336	-262	19084	69850	110930	134100	136850	245150
546	-4080	-3693	-3386	-276	1861	-831	-29	-648	-1406	-486	17697	65310	104940	128870	131410	237600
547	-4097	-3726	-3490	-426	1758	-829	-84	-725	-1460	-634	16563	61550	99400	123960	126230	230320
548	-4138	-3788	-3620	-625	1625	-878	-148	-825	-1529	-825	15330	57650	94850	119930	121910	224050
549	-4106	-3779	-3714	-740	1493	-917	-185	-868	-1551	-997	14184	54090	90150	115750	117330	217250
550	-4056	-3775	-3811	-853	1285	-987	-223	-902	-1566	-1129	13228	50750	85760	111820	112950	210630
551	-4074	-3797	-3914	-1010	1032	-1085	-257	-929	-1606	-1236	12273	48050	81720	108130	108820	204250
552	-4072	-3813	-3998	-1162	767	-1223	-323	-967	-1660	-1344	11420	45240	78450	105130	105380	198840
553	-4116	-3850	-4071	-1355	518	-1333	-375	-1045	-1700	-1462	10638	42690	75060	102030	101710	193050
554	-4096	-3831	-4140	-1456	251	-1442	-421	-1079	-1717	-1520	10053	40630	72000	99230	98300	187510
555	-4093	-3827	-4216	-1571	-32	-1544	-460	-1081	-1726	-1524	9593	38600	69480	96940	95460	182810
556	-4115	-3835	-4277	-1687	-273	-1677	-507	-1102	-1732	-1490	9359	36860	66950	94560	92440	177730
557	-4143	-3860	-4319	-1808	-538	-1798	-560	-1153	-1751	-1344	9456	35500	64660	92410	89650	172900
558	-4214	-3934	-4381	-1971	-810	-1937	-623	-1235	-1806	-1087	9941	34740	62670	90510	87050	168410
559	-4191	-3942	-4453	-2043	-1027	-2036	-653	-1279	-1811	-654	11171	34610	61180	89110	84960	164650
560	-4204	-3944	-4509	-2113	-1231	-2101	-694	-1314	-1791	70	13440	35520	59770	87740	82770	160620
561	-4232	-3953	-4580	-2191	-1455	-2181	-728	-1317	-1784	978	16383	37550	58690	86550	80760	156880
562	-4267	-3971	-4646	-2276	-1672	-2268	-754	-1318	-1779	2298	22819	41760	58030	85680	79090	153710
563	-4306	-4019	-4699	-2382	-1845	-2351	-774	-1366	-1806	4090	29256	48550	57770	84880	77410	150380
564	-4307	-4022	-4754	-2426	-1995	-2373	-777	-1392	-1791	6279	39070	58650	58130	84310	75900	147300
565	-4326	-4036	-4798	-2476	-2167	-2416	-767	-1365	-1754	8586	50060	70940	59170	83850	74550	144420
566	-4364	-4058	-4845	-2557	-2321	-2451	-770	-1374	-1740	11523	64950	88850	60870	83600	73450	142030
567	-4391	-4077	-4885	-2594	-2443	-2478	-761	-1372	-1704	14770	82370	111430	63740	83490	72410	139600
568	-4442	-4134	-4930	-2698	-2547	-2492	-749	-1393	-1682	16383	101940	138670	67830	83630	71530	137390
569	-4409	-4117	-4964	-2706	-2625	-2449	-707	-1368	-1643	20629	120800	166480	73230	83950	70870	135390
570	-4406	-4112	-4998	-2726	-2728	-2387	-650	-1304	-1598	24875	142980	201010	79090	84390	70440	133820
571	-4436	-4128	-5025	-2769	-2782	-2326	-602	-1248	-1564	28183	165480	237950	86920	85110	70160	132270
572	-4456	-4157	-5051	-2821	-2859	-2247	-558	-1207	-1541	30981	185140	271800	95870	86050	70130	131020
573	-4502	-4196	-5074	-2884	-2900	-2122	-486	-1178	-1514	33790	206220	310010	104680	87190	70400	130280
574	-4461	-4171	-5085	-2865	-2911	-1981	-393	-1084	-1426	36310	225670	346900	115190	88740	71040	129810
575	-4483	-4175	-5098	-2873	-2923	-1820	-299	-962	-1363	38390	242930	381300	125950	90550	72060	129800
576	-4502	-4182	-5113	-2890	-2934	-1645	-218	-869	-1320	39890	256230	408900	136700	92600	73460	130330
577	-4541	-4201	-5119	-2920	-2949	-1479	-106	-790	-1254	41190	268760	436300	145930	94590	75030	131320
578	-4565	-4228	-5136	-2939	-2933	-1326	-11	-739	-1204	42080	278720	459400	155780	97010	77220	133050
579	-4519	-4211	-5146	-2891	-2874	-1149	114	-592	-1142	42540	285400	476000	164700	99630	79790	135470
580	-4516	-4226	-5173	-2861	-2813	-985	208	-468	-1054	42710	290450	490000	171690	101960	82310	138120
581	-4532	-4244	-5159	-2841	-2763	-852	287	-388	-984	42560	293060	499200	178400	104550	85350	141660
582	-4552	-4246	-5173	-2849	-2659	-734	361	-300	-916	42080	293380	504000	183750	107080	88550	145780
583	-4550	-4266	-5197	-2848	-2540	-623	418	-237	-875	41430	291980	505100	187820	109490	91890	150360
584	-4518	-4252	-5170	-2789	-2406	-481	491	-121	-792	40520	288670	502700	190140	111480	94840	154750
585	-4513	-4241	-5159	-2765	-2277	-396	551	-50	-725	39390	283640	496800	191470	113430	98050	159840
586	-4543	-4256	-5168	-2759	-2141	-325	592	-5	-697	38230	277940	489000	191560	115060	101070	165030
587	-4567	-4275	-5167	-2795	-2032	-276	596	12	-674	36810	270390	477900	190720	116280	103550	169610
588	-4545	-4272	-5174	-2796	-1933	-212	608	15	-652	35240	261900	465100	188990	117390	106090	174710
589	-4463	-4230	-5163	-2754	-1852	-163	605	36	-567	33690	252570	450300	186270	118130	108300	179560
590	-4447	-4226	-5145	-2737	-1804	-162	588	69	-531	32256	243740	435900	182810	118510	110120	184010
591	-4476	-4234	-5143	-2738	-1804	-230	526	43	-505	30649	233370	418700	179220	118570	111380	187560
592	-4531	-4242	-5150	-2786	-1815	-297	455	-1	-515	29052	222690	400800	174860	118350	112380	191130
593	-4541	-4258	-5136	-2811	-1842	-343	391	-85	-507	27667	213170	384900	170320	117920	112990	194180
594	-4525	-4236	-5138	-2791	-1878	-392	318	-146	-513	26150	202470	366700	165560	117310	113220	196630
595	-4553	-4250	-5142	-2806	-1952	-467	225	-196	-550	24690	191890	348700	161310	116620	113090	198240
596	-4611	-4271	-5165	-2830	-2039	-552	133	-303	-574	23343	181550	331100	156710	115770	112640	199490
597	-4675	-4331	-5198	-2903	-2133	-619	19	-424	-621	22230	172620	316070	152390	114930	111910	200110
598	-4689	-4336	-5206	-2917	-2211	-631	-58	-543	-658	21039	162980	299990	148920	114270	111060	200210
599	-4678	-4343	-5213	-2926	-2295	-641	-122	-615	-687	19898	153800	284640	145300	113560	109930	199790
600	-4712	-4371	-5254	-2965	-2391	-655	-194	-730	-742	18860	145030	270080	142090	112920	108630	198800
601	-4753	-4400	-5281	-3015	-2480	-650	-247	-837	-812	17964	137620	257890	139290	112400	107210	197330
602	-4811	-4451	-5323	-3092	-2594	-646	-289	-944	-877	17012	129710	245050	137210	112070	105920	195700
603	-4794	-4455	-5363	-3106	-2682	-600	-298	-1032	-965	16080	122280	233140	135230	111860	104500	193550
604	-4789	-4472	-5398	-3121	-2803	-561	-286	-1036	-1003	15302	116030	223140	133500	111780	103090	191110
605	-4825	-4472	-5418	-3163	-2923	-558	-268	-1067	-1071	14407	109380	212520	132140	111780	101860	188750
606	-4845	-4496	-5461	-3208	-3037	-542	-253	-1095	-1137	13559	103090	202530	130750	111870	100600	185970
607	-4905	-4537	-5497	-3299	-3177	-582	-210	-1111	-1201	12712	97170	193180	129450	112050	99460	183140
608	-4862	-4530	-5509	-3298	-3279	-583	-157	-1048	-1240	11987	92200	185320	128190	112350	98500	180390
609	-4834	-4519	-5525	-3317	-3397	-645	-101	-961	-1249	11221	86910	176800	126940	112670	97790	178000
610	-4847	-4516	-5551	-3363	-3523	-696	-54	-876	-1263	10443	81890	168670	125470	113150	97190	175470
611	-4864	-4534	-5539	-3393	-3662	-786	-2	-762	-1263	9796	77650	161730	123910	113820	96800	173260
612	-4920	-4571	-5555	-3447	-3780	-897	19	-677	-1290	9073	73130	154240	122460	114670	96680	171640
613	-4877	-4556	-5557	-3441	-3852	-970	42	-561	-1253	8358	68860	147130	120750	116120	96930	170280
614	-4877	-4555	-5560	-3450	-3967	-1082	72	-412	-1235	7693	64870	140230	118940	118180	97610	169550
615	-4889	-4562	-5579	-3464	-4052	-1211	73	-279	-1189	7110	61490	134370	117130	120980	98900	169550
616	-4894	-4569	-5585	-3478	-4133	-1351	64	-146	-1144	6518	57870	127970	115530	124340	100640	170310
617	-4937	-4582	-5590	-3519	-4238	-1489	25	-63	-1095	5924	54460	121870	113800	129230	103390	172140
618	-4883	-4553	-5595	-3494	-4300	-1631	9	53	-1021	5415	51590	116660	112140	135380	107120	175120
619	-4874	-4550	-5584	-3503	-4380	-1787	-44	153	-949	4878	48560	110990	110650	141810	111270	178810
620	-4907	-4556	-5570	-3521	-4469	-1941	-101	202	-928	4347	45680	105540	109060	150120	116990	184140
621	-4932	-4569	-5579	-3539	-4546	-2133	-198	225	-912	3853	42950	100350	107510	159300	123750	190750
622	-4964	-4612	-5575	-3606	-4629	-2330	-277	200	-928	3444	40660	95960	106030	169230	131550	198650
623	-4930	-4595	-5574	-3570	-4691	-2517	-364	178	-905	2959	38250	91230	104740	178330	139210	206610
624	-4930	-4593	-5570	-3569	-4758	-2679	-463	148	-912	2531	35990	86700	103240	188450	148380	216480
625	-4959	-4593	-5581	-3587	-4833	-2872	-574	81	-953	2155	34080	82870	101660	198070	157820	227120
626	-4982	-4602	-5588	-3594	-4911	-3050	-714	-5	-976	1774	32067	78740	100030	206940	167290	238310
627	-5007	-4629	-5574	-3636	-4965	-3247	-826	-147	-1050	1376	30120	74860	98540	214060	175540	248540
628	-4975	-4590	-5568	-3583	-5001	-3398	-922	-229	-1104	1027	28372	71170	96750	220940	184280	260070
629	-4991	-4587	-5559	-3572	-5048	-3553	-1038	-330	-1170	735	26889	68030	94850	226370	192170	271310
630	-5005	-4612	-5566	-3560	-5068	-3712	-1170	-482	-1245	398	25314	64700	93040	230000	198280	280810
631	-5035	-4632	-5543	-3551	-5094	-3848	-1281	-621	-1335	58	23837	61540	90940	232800	204000	290810
632	-5062	-4659	-5554	-3558	-5118	-3984	-1397	-798	-1446	-255	22407	58590	88810	234370	208600	299900
633	-5003	-4628	-5539	-3502	-5108	-4065	-1496	-904	-1537	-498	21253	56090	86600	234690	211870	307860
634	-5002	-4632	-5511	-3480	-5082	-4150	-1585	-1044	-1643	-767	20050	53410	84590	233960	213690	313830
635	-5043	-4630	-5501	-3458	-5081	-4230	-1681	-1176	-1765	-1031	18904	50900	82290	232180	214510	319240
636	-5077	-4650	-5494	-3469	-5066	-4282	-1772	-1330	-1884	-1249	17932	48800	79980	229580	214150	323130
637	-5076	-4651	-5481	-3455	-5027	-4263	-1829	-1488	-1992	-1476	16908	46590	77960	226780	213020	325410
638	-5049	-4629	-5452	-3400	-4993	-4241	-1857	-1577	-2080	-1687	15946	44490	75710	223070	210840	326580
639	-5065	-4636	-5441	-3380	-4959	-4195	-1872	-1676	-2178	-1875	15095	42540	73490	218850	207800	326270
640	-5083	-4651	-5438	-3375	-4931	-4103	-1874	-1784	-2285	-2029	14283	40890	71280	214290	204030	324590
641	-5123	-4676	-5411	-3377	-4913	-4020	-1881	-1891	-2374	-2245	13470	39150	69370	210010	200230	322040
642	-5112	-4684	-5400	-3354	-4883	-3939	-1848	-1967	-2461	-2405	12689	37540	67300	205080	195570	318080
643	-5066	-4643	-5394	-3287	-4821	-3835	-1804	-1988	-2510	-2571	12093	36150	65210	199920	190450	312990
644	-5080	-4649	-5376	-3260	-4810	-3793	-1784	-2024	-2561	-2730	11445	34690	63370	195110	185620	307620
645	-5108	-4653	-5361	-3258	-4801	-3751	-1770	-2082	-2627	-2881	10839	33330	61360	189530	179900	300740
646	-5155	-4704	-5369	-3282	-4811	-3741	-1758	-2165	-2692	-3004	10233	32029	59380	183830	173950	293150
647	-5148	-4700	-5387	-3257	-4807	-3717	-1758	-2239	-2725	-3131	9710	30953	57470	178060	167900	285060
648	-5135	-4694	-5405	-3236	-4809	-3718	-1756	-2281	-2764	-3238	9194	29784	55800	172820	162430	277420
649	-5159	-4709	-5423	-3252	-4823	-3747	-1767	-2341	-2805	-3382	8705	28681	53930	166830	156150	268440
650	-5190	-4730	-5427	-3281	-4851	-3784	-1794	-2437	-2853	-3492	8266	27753	52140	160840	149850	259210
651	-5257	-4766	-5445	-3345	-4897	-3807	-1814	-2530	-2941	-3622	7802	26753	50440	154890	143630	249800
652	-5227	-4765	-5471	-3358	-4918	-3810	-1805	-2624	-2995	-3737	7353	25834	49030	149700	138230	241420
653	-5205	-4747	-5503	-3361	-4942	-3815	-1787	-2687	-3025	-3820	6967	24950	47470	143940	132270	231940
654	-5229	-4769	-5534	-3391	-4991	-3833	-1770	-2769	-3067	-3893	6637	24203	45970	138300	126420	222500
655	-5250	-4776	-5575	-3444	-5041	-3870	-1762	-2846	-3148	-3986	6278	23414	44720	133420	121380	214170
656	-5289	-4831	-5598	-3522	-5095	-3891	-1730	-2949	-3211	-4067	5905	22665	43410	128160	115910	205040
657	-5278	-4819	-5613	-3526	-5133	-3921	-1693	-3031	-3288	-4162	5605	22045	42160	123180	110740	196190
658	-5268	-4807	-5653	-3535	-5169	-3943	-1674	-3089	-3335	-4243	5300	21379	40980	118360	105810	187560
659	-5291	-4830	-5692	-3573	-5239	-4001	-1668	-3156	-3395	-4322	5014	20763	39980	114260	101610	180090
660	-5334	-4858	-5735	-3614	-5266	-4054	-1679	-3212	-3463	-4365	4743	20167	38890	109870	97140	172010
661	-5386	-4899	-5780	-3693	-5301	-4131	-1696	-3284	-3540	-4424	4479	19661	37900	105700	92970	164310
662	-5364	-4880	-5803	-3686	-5334	-4179	-1721	-3352	-3594	-4514	4229	19105	37080	102200	89520	157830
663	-5366	-4892	-5829	-3699	-5360	-4255	-1743	-3359	-3645	-4582	4034	18616	36160	98380	85830	150850
664	-5400	-4914	-5873	-3748	-5384	-4341	-1792	-3411	-3704	-4645	3819	18144	35300	94710	82340	144290
665	-5439	-4966	-5926	-3797	-5418	-4409	-1844	-3464	-3773	-4706	3628	17736	34530	91200	79070	138110
666	-5492	-5018	-5948	-3858	-5451	-4465	-1892	-3550	-3850	-4765	3376	17303	33870	88260	76380	132980
667	-5443	-4971	-5986	-3853	-5462	-4504	-1920	-3548	-3867	-4825	3150	16872	33210	85120	73610	127640
668	-5421	-4966	-6025	-3838	-5478	-4579	-1974	-3545	-3897	-4899	2957	16533	32566	82060	71030	122650
669	-5421	-4983	-6070	-3873	-5523	-4659	-2009	-3554	-3940	-4973	2771	16151	31999	79450	68840	118560
670	-5435	-5004	-6106	-3908	-5547	-4714	-2032	-3575	-3973	-5055	2616	15782	31403	76590	66480	114310
671	-5477	-5024	-6132	-3974	-5574	-4745	-2078	-3628	-4022	-5145	2405	15412	30827	73910	64310	110460
672	-5441	-5000	-6149	-3956	-5586	-4763	-2065	-3633	-4068	-5209	2223	15068	30295	71360	62300	106970
673	-5421	-4994	-6174	-3957	-5627	-4775	-2051	-3631	-4077	-5281	2067	14690	29819	69190	60620	104150
674	-5447	-4995	-6176	-3976	-5651	-4792	-2006	-3611	-4135	-5347	1895	14324	29277	66850	58810	101280
675	-5458	-5020	-6189	-3991	-5690	-4785	-1938	-3625	-4146	-5412	1731	13958	28753	64640	57120	98770
676	-5471	-5018	-6192	-4025	-5709	-4755	-1844	-3610	-4182	-5476	1514	13578	28267	62620	55560	96590
677	-5427	-4996	-6180	-3998	-5714	-4702	-1727	-3566	-4174	-5487	1353	13215	27838	60950	54270	94870
678	-5414	-4986	-6169	-3998	-5702	-4629	-1563	-3446	-4151	-5479	1210	12859	27337	59220	52920	93210
679	-5419	-4998	-6155	-3999	-5705	-4560	-1399	-3303	-4113	-5442	1092	12563	26844	57610	51700	91870
680	-5443	-5005	-6136	-4019	-5685	-4493	-1240	-3183	-4051	-5378	1012	12255	26417	56320	50720	90930
681	-5441	-5010	-6122	-4047	-5660	-4403	-1089	-3051	-3961	-5202	939	12001	25966	55070	49740	90290
682	-5376	-4965	-6096	-3991	-5628	-4309	-909	-2825	-3817	-4902	1011	11844	25586	53940	48930	90030
683	-5378	-4953	-6077	-3984	-5580	-4252	-769	-2591	-3585	-4314	1344	11813	25215	52920	48260	90240
684	-5385	-4962	-6060	-3984	-5540	-4190	-662	-2364	-3315	-3442	1980	12038	24944	52140	47790	90920
685	-5415	-4980	-6034	-3999	-5494	-4152	-587	-2182	-2932	-2174	3079	12691	24782	51360	47420	92330
686	-5397	-4967	-6012	-4009	-5443	-4102	-533	-1987	-2493	-531	4627	13835	24819	50700	47260	94550
687	-5358	-4929	-5979	-3976	-5393	-4045	-518	-1752	-1855	2030	7323	16075	25157	50200	47270	97250
688	-5361	-4917	-5981	-3969	-5315	-4008	-533	-1596	-1128	5523	11374	20800	26006	49730	47480	101160
689	-5373	-4935	-5970	-3982	-5268	-3987	-551	-1450	-298	10112	16383	25525	27685	49410	47850	106080
690	-5402	-4967	-5966	-4014	-5208	-3965	-607	-1349	535	15286	25307	32870	30582	49300	48430	112080
691	-5384	-4947	-5935	-3991	-5114	-3922	-657	-1270	1525	23071	34230	44370	34650	49440	49130	118340
692	-5314	-4907	-5927	-3928	-5047	-3854	-700	-1167	2637	30857	47140	59840	41420	49930	50100	126290
693	-5302	-4905	-5908	-3915	-4995	-3818	-768	-1079	3613	39330	60960	77280	51100	50890	51190	135110
694	-5307	-4905	-5915	-3922	-4951	-3798	-847	-1047	4689	49720	79010	101240	62690	52270	52280	143580
695	-5352	-4929	-5902	-3959	-4929	-3798	-934	-1059	5692	60640	99310	129610	79510	54610	53630	153740
696	-5316	-4908	-5888	-3947	-4904	-3788	-1031	-1096	6585	71650	121310	161850	100550	57960	55160	164480
697	-5285	-4877	-5876	-3922	-4868	-3780	-1116	-1125	7288	81080	141690	192940	125630	62420	56870	175500
698	-5313	-4885	-5882	-3925	-4871	-3823	-1193	-1195	7905	90920	164680	229530	150900	67380	58530	185450
699	-5322	-4884	-5898	-3930	-4883	-3852	-1303	-1271	8346	99640	186950	266500	182010	74140	60650	196710
700	-5350	-4905	-5880	-3966	-4912	-3916	-1403	-1376	8583	106270	205570	298620	214950	82150	63030	208040
701	-5317	-4878	-5869	-3948	-4923	-3935	-1505	-1488	8689	112240	224660	332700	248580	91200	65740	219370
702	-5268	-4857	-5856	-3937	-4942	-3976	-1582	-1568	8683	116650	241200	363500	277690	99870	68490	229350
703	-5276	-4869	-5839	-3932	-4981	-4010	-1666	-1679	8530	119510	254880	389900	308630	110030	71930	240450
704	-5292	-4856	-5801	-3936	-5006	-4036	-1738	-1805	8268	120770	264490	409500	336400	120220	75750	251450
705	-5314	-4872	-5800	-3966	-5041	-4046	-1795	-1935	7856	120860	272390	426700	357800	129070	79430	261170
706	-5258	-4836	-5769	-3921	-5034	-4021	-1790	-2003	7407	119690	277350	439000	378100	138430	83860	272050
707	-5223	-4811	-5755	-3891	-5044	-3985	-1755	-2036	6943	117710	279300	445600	394700	146810	88500	282660
708	-5235	-4817	-5726	-3883	-5088	-3906	-1684	-2057	6386	114550	278910	448400	406800	153980	93230	292980
709	-5248	-4818	-5694	-3890	-5090	-3804	-1563	-2048	5803	110520	276060	446900	413100	159150	97370	301830
710	-5285	-4820	-5649	-3913	-5082	-3703	-1420	-2019	5204	105830	271080	441700	415800	163660	101880	311350
711	-5239	-4786	-5584	-3843	-5079	-3539	-1184	-1892	4681	101190	265090	434300	414100	166740	106120	320270
712	-5198	-4764	-5526	-3825	-5076	-3391	-942	-1725	4117	95590	256750	422900	409300	168250	109540	327540
713	-5202	-4771	-5476	-3805	-5086	-3269	-719	-1576	3569	89710	247030	409100	400900	168640	112890	334700
714	-5221	-4786	-5432	-3788	-5097	-3152	-493	-1382	3100	84380	237520	395300	389900	167860	115700	341000
715	-5236	-4798	-5381	-3785	-5108	-3061	-262	-1193	2609	78290	226100	378500	377200	166160	117890	346200
716	-5158	-4752	-5339	-3720	-5101	-2979	-60	-962	2184	72220	214090	360500	364400	163860	119310	349800
717	-5134	-4725	-5287	-3689	-5120	-2939	77	-774	1757	66280	201670	341500	348500	160420	120260	352600
718	-5130	-4728	-5261	-3673	-5154	-2961	185	-611	1398	61100	190460	324310	331600	156260	120520	354000
719	-5158	-4739	-5265	-3674	-5166	-2989	244	-490	1030	55480	177770	304750	316240	152080	120210	354100
720	-5166	-4747	-5271	-3668	-5190	-3061	250	-445	672	50150	165290	285440	298850	147120	119300	353000
721	-5109	-4704	-5265	-3619	-5200	-3125	214	-400	365	45110	153110	266370	281330	141870	117850	350700
722	-5101	-4688	-5277	-3607	-5188	-3238	142	-442	94	40880	142530	249780	263890	136400	115880	347000
723	-5115	-4676	-5283	-3615	-5208	-3341	37	-499	-190	36390	131090	231720	248750	131450	113730	342800
724	-5147	-4694	-5274	-3631	-5208	-3453	-75	-552	-484	32279	120170	214430	232230	125900	110980	337000
725	-5129	-4690	-5293	-3622	-5186	-3570	-213	-705	-720	28903	110970	199810	216520	120470	107970	330400
726	-5077	-4654	-5295	-3588	-5148	-3666	-374	-811	-950	25389	101180	184160	201420	115140	104720	322960
727	-5068	-4647	-5285	-3567	-5130	-3754	-520	-947	-1189	22187	92010	169390	188600	110450	101630	315600
728	-5084	-4632	-5282	-3568	-5087	-3873	-692	-1099	-1432	19272	83450	155550	174930	105340	98050	306710
729	-5114	-4649	-5267	-3592	-5049	-3987	-871	-1253	-1621	16895	76380	144060	162120	100410	94340	297310
730	-5097	-4632	-5255	-3571	-4994	-4069	-1026	-1426	-1797	14505	69040	132050	151520	96210	91030	288690
731	-5042	-4603	-5246	-3536	-4942	-4134	-1176	-1550	-1959	12545	62300	120930	140320	91600	87270	278710
732	-5022	-4594	-5256	-3517	-4898	-4201	-1344	-1690	-2084	10584	56780	111760	129850	87190	83500	268480
733	-5025	-4588	-5253	-3525	-4863	-4283	-1510	-1837	-2221	8850	51100	102250	120200	82950	79760	258110
734	-5072	-4611	-5251	-3569	-4834	-4358	-1643	-1968	-2365	7318	45900	93550	112250	79360	76470	248900
735	-5030	-4585	-5224	-3534	-4806	-4409	-1778	-2124	-2480	5944	41180	85630	104070	75540	72840	238640
736	-4990	-4559	-5225	-3502	-4779	-4447	-1887	-2202	-2553	4852	37390	79150	96500	71900	69370	228460
737	-4990	-4565	-5214	-3523	-4768	-4484	-2018	-2308	-2642	3776	33490	72510	90280	68840	66380	219540
738	-4986	-4576	-5205	-3517	-4775	-4518	-2099	-2416	-2715	2823	30032	66500	83910	65560	63160	209710
739	-4990	-4594	-5198	-3551	-4766	-4541	-2179	-2538	-2770	2064	27253	61630	78130	62500	60100	200200
740	-4939	-4545	-5206	-3524	-4768	-4523	-2252	-2594	-2819	1296	24416	56670	72880	59630	57160	191070
741	-4898	-4501	-5213	-3480	-4766	-4515	-2312	-2667	-2871	668	21913	52170	68580	57230	54680	183180
742	-4911	-4506	-5225	-3489	-4779	-4519	-2337	-2749	-2923	93	19673	48130	64130	54620	52040	174630
743	-4924	-4509	-5225	-3492	-4807	-4516	-2383	-2827	-2970	-362	17911	44900	60060	52170	49490	166460
744	-4953	-4532	-5224	-3523	-4818	-4491	-2424	-2934	-3034	-805	16101	41650	56810	50160	47370	159510
745	-4897	-4497	-5212	-3487	-4829	-4450	-2426	-2967	-3065	-1185	14531	38750	53500	48030	45160	152140
746	-4864	-4472	-5210	-3475	-4832	-4419	-2407	-3011	-3102	-1482	13260	36410	50500	45990	43030	145120
747	-4867	-4469	-5193	-3470	-4833	-4380	-2397	-3044	-3145	-1798	11988	34060	47750	44100	41040	138480
748	-4868	-4465	-5177	-3469	-4845	-4341	-2356	-3097	-3191	-2075	10867	31934	45550	42530	39390	132930
749	-4915	-4477	-5160	-3489	-4837	-4296	-2334	-3149	-3266	-2333	9816	30050	43290	40860	37680	127050
750	-4857	-4436	-5152	-3449	-4825	-4241	-2296	-3160	-3285	-2539	8988	28506	41260	39360	36080	121550
751	-4828	-4413	-5135	-3438	-4825	-4191	-2262	-3185	-3320	-2743	8184	26910	39600	38090	34750	116920
752	-4827	-4416	-5130	-3441	-4831	-4158	-2235	-3194	-3374	-2931	7443	25439	37890	36740	33330	112010
753	-4815	-4412	-5103	-3449	-4841	-4124	-2207	-3182	-3408	-3103	6754	24103	36300	35460	31995	107420
754	-4818	-4413	-5105	-3462	-4842	-4105	-2182	-3201	-3452	-3227	6146	22982	34860	34300	30780	103160
755	-4767	-4374	-5080	-3424	-4824	-4081	-2143	-3180	-3445	-3367	5570	21805	33670	33330	29781	99630
756	-4736	-4362	-5075	-3412	-4846	-4086	-2117	-3131	-3452	-3489	5054	20711	32410	32307	28717	95840
757	-4739	-4358	-5064	-3432	-4860	-4092	-2099	-3102	-3457	-3602	4635	19790	31251	31359	27707	92310
758	-4749	-4360	-5052	-3440	-4855	-4116	-2075	-3080	-3462	-3699	4165	18840	30201	30484	26804	89060
759	-4760	-4350	-5038	-3470	-4869	-4124	-2064	-3075	-3492	-3794	3709	17936	29362	29798	26111	86360
760	-4713	-4318	-5015	-3444	-4848	-4135	-2058	-3008	-3458	-3867	3303	17130	28517	29101	25346	83490
761	-4668	-4295	-5003	-3432	-4821	-4153	-2048	-2941	-3456	-3936	2999	16419	27761	28501	24641	80830
762	-4634	-4273	-4977	-3421	-4827	-4187	-2026	-2875	-3433	-4012	2693	15669	27180	28032	24093	78590
763	-4629	-4258	-4973	-3424	-4827	-4204	-2022	-2813	-3391	-4060	2378	15007	26613	27590	23542	76210
764	-4624	-4251	-4966	-3432	-4845	-4237	-2022	-2774	-3382	-4089	2108	14387	26146	27274	23071	74000
765	-4577	-4221	-4916	-3402	-4830	-4272	-2015	-2689	-3338	-4123	1862	13766	25726	27051	22678	71920
766	-4569	-4201	-4914	-3376	-4827	-4302	-2036	-2631	-3320	-4166	1638	13209	25361	26928	22387	70130
767	-4562	-4201	-4901	-3376	-4815	-4321	-2069	-2596	-3280	-4199	1429	12657	25033	26856	22112	68240
768	-4593	-4221	-4885	-3396	-4815	-4375	-2087	-2592	-3278	-4250	1213	12201	24719	26844	21887	66430
769	-4572	-4201	-4863	-3396	-4789	-4407	-2098	-2582	-3240	-4301	979	11709	24470	26903	21751	64940
770	-4535	-4172	-4839	-3355	-4781	-4416	-2125	-2558	-3196	-4340	769	11245	24175	27006	21700	63350
771	-4520	-4158	-4830	-3340	-4790	-4459	-2161	-2532	-3180	-4347	603	10851	23872	27121	21656	61830
772	-4519	-4151	-4816	-3355	-4768	-4494	-2202	-2533	-3175	-4392	431	10414	23517	27246	21642	60340
773	-4540	-4179	-4789	-3352	-4751	-4525	-2257	-2556	-3174	-4429	232	10004	23186	27314	21646	59090
774	-4516	-4130	-4759	-3327	-4727	-4541	-2296	-2573	-3173	-4474	27	9587	22800	27367	21683	57810
775	-4461	-4094	-4726	-3281	-4694	-4562	-2312	-2556	-3162	-4503	-133	9230	22375	27350	21733	56550
776	-4448	-4100	-4720	-3258	-4683	-4586	-2360	-2594	-3179	-4539	-272	8853	21988	27297	21725	55470
777	-4447	-4093	-4711	-3250	-4670	-4610	-2404	-2631	-3203	-4565	-418	8488	21526	27161	21675	54250
778	-4468	-4091	-4669	-3253	-4655	-4638	-2437	-2671	-3221	-4596	-576	8165	21034	26948	21589	53110
779	-4414	-4062	-4633	-3216	-4612	-4635	-2468	-2701	-3214	-4616	-702	7874	20580	26711	21480	52020
780	-4381	-4042	-4615	-3177	-4596	-4636	-2510	-2728	-3222	-4654	-837	7582	20147	26441	21353	51080
781	-4383	-4022	-4597	-3181	-4581	-4653	-2540	-2767	-3248	-4706	-945	7319	19666	26067	21100	50020
782	-4393	-4026	-4575	-3193	-4563	-4678	-2576	-2846	-3263	-4737	-1052	7092	19204	25651	20800	48970
783	-4405	-4032	-4549	-3209	-4530	-4685	-2615	-2933	-3304	-4788	-1215	6830	18766	25216	20454	48000
784	-4335	-3972	-4510	-3162	-4487	-4680	-2630	-2951	-3306	-4824	-1345	6601	18426	24838	20150	47210
785	-4276	-3948	-4479	-3110	-4461	-4658	-2645	-2949	-3311	-4831	-1439	6387	18051	24389	19793	46260
786	-4271	-3952	-4469	-3101	-4445	-4641	-2678	-2973	-3323	-4864	-1516	6187	17665	23901	19406	45360
787	-4274	-3948	-4435	-3100	-4426	-4622	-2687	-3022	-3341	-4896	-1605	6003	17317	23461	18989	44570
788	-4309	-3954	-4415	-3107	-4402	-4619	-2715	-3068	-3372	-4939	-1717	5806	16949	22977	18536	43730
789	-4258	-3907	-4393	-3069	-4369	-4573	-2721	-3067	-3370	-4950	-1821	5652	16611	22539	18107	42970
790	-4247	-3892	-4376	-3033	-4340	-4541	-2733	-3067	-3386	-4959	-1897	5466	16286	22075	17652	42230
791	-4244	-3895	-4362	-3030	-4312	-4511	-2732	-3082	-3412	-4979	-1947	5268	15986	21677	17219	41580
792	-4265	-3889	-4361	-3050	-4293	-4478	-2723	-3097	-3406	-5009	-2010	5072	15661	21254	16755	40900
793	-4266	-3895	-4355	-3056	-4268	-4423	-2728	-3128	-3417	-5045	-2121	4920	15337	20857	16321	40320
794	-4189	-3861	-4321	-3002	-4211	-4344	-2717	-3103	-3394	-5074	-2210	4724	15089	20514	15951	39830
795	-4169	-3847	-4312	-2989	-4185	-4295	-2722	-3097	-3382	-5072	-2287	4543	14753	20153	15526	39270
796	-4170	-3842	-4323	-2991	-4158	-4260	-2717	-3101	-3384	-5068	-2333	4355	14455	19801	15123	38770
797	-4187	-3853	-4305	-2982	-4160	-4223	-2707	-3098	-3388	-5046	-2395	4159	14157	19504	14749	38320
798	-4184	-3834	-4275	-2997	-4117	-4182	-2696	-3130	-3391	-5038	-2476	3988	13926	19183	14449	37930
799	-4121	-3802	-4251	-2954	-4084	-4135	-2680	-3114	-3345	-5033	-2531	3805	13671	18940	14149	37480
800	-4116	-3794	-4244	-2930	-4055	-4119	-2666	-3098	-3337	-5022	-2552	3654	13388	18710	13820	37090
801	-4123	-3775	-4244	-2918	-4043	-4106	-2661	-3110	-3330	-5009	-2578	3517	13135	18497	13515	36710
802	-4131	-3773	-4216	-2913	-4033	-4087	-2659	-3110	-3322	-4975	-2599	3401	12862	18266	13179	36330
803	-4093	-3744	-4179	-2913	-4001	-4073	-2666	-3117	-3335	-4956	-2601	3307	12612	18040	12891	35960
804	-4046	-3724	-4175	-2865	-3964	-4069	-2653	-3120	-3316	-4923	-2561	3211	12389	17836	12634	35600
805	-4029	-3720	-4148	-2858	-3957	-4063	-2651	-3100	-3307	-4870	-2525	3142	12185	17660	12427	35330
806	-4008	-3700	-4128	-2821	-3958	-4041	-2634	-3090	-3292	-4834	-2461	3090	11969	17444	12185	35000
807	-4021	-3702	-4119	-2821	-3952	-4046	-2626	-3084	-3309	-4769	-2361	3094	11748	17215	11952	34720
808	-3990	-3662	-4108	-2794	-3928	-4026	-2607	-3090	-3294	-4722	-2243	3105	11540	16986	11765	34500
809	-3945	-3640	-4088	-2750	-3924	-4013	-2590	-3073	-3283	-4650	-2112	3155	11356	16776	11618	34280
810	-3936	-3631	-4083	-2740	-3924	-4046	-2585	-3066	-3274	-4594	-1948	3233	11167	16544	11467	34010
811	-3946	-3641	-4066	-2739	-3927	-4048	-2586	-3074	-3287	-4565	-1806	3320	10986	16293	11338	33810
812	-3968	-3659	-4067	-2779	-3922	-4067	-2582	-3118	-3302	-4487	-1667	3410	10840	16047	11233	33660
813	-3922	-3622	-4050	-2747	-3930	-4071	-2580	-3120	-3300	-4448	-1527	3511	10676	15820	11191	33570
814	-3890	-3617	-4037	-2715	-3932	-4082	-2558	-3104	-3288	-4408	-1386	3619	10511	15590	11165	33500
815	-3900	-3603	-4020	-2717	-3944	-4089	-2559	-3097	-3286	-4364	-1233	3705	10350	15370	11140	33490
816	-3885	-3594	-4018	-2713	-3950	-4109	-2566	-3101	-3290	-4333	-1117	3806	10212	15173	11177	33470
817	-3927	-3612	-4015	-2748	-3966	-4129	-2564	-3136	-3309	-4323	-1054	3855	10050	14967	11251	33500
818	-3874	-3568	-3999	-2713	-3955	-4150	-2565	-3125	-3304	-4315	-1009	3858	9898	14802	11352	33610
819	-3831	-3553	-3988	-2705	-3962	-4170	-2568	-3105	-3283	-4302	-976	3872	9741	14678	11479	33720
820	-3834	-3553	-3997	-2724	-3969	-4203	-2569	-3083	-3277	-4281	-965	3845	9583	14553	11658	33880
821	-3831	-3554	-3984	-2729	-3977	-4221	-2573	-3082	-3268	-4271	-970	3826	9424	14402	11865	34080
822	-3849	-3561	-3962	-2756	-3981	-4255	-2579	-3095	-3264	-4256	-1019	3753	9255	14246	12095	34360
823	-3793	-3520	-3955	-2718	-3976	-4253	-2580	-3047	-3217	-4284	-1041	3669	9088	14159	12317	34590
824	-3773	-3508	-3936	-2710	-3994	-4283	-2576	-2990	-3182	-4306	-1084	3555	8923	14037	12591	34880
825	-3796	-3524	-3945	-2732	-3998	-4313	-2581	-2946	-3133	-4302	-1147	3445	8751	13924	12842	35190
826	-3793	-3523	-3938	-2751	-3985	-4346	-2599	-2921	-3080	-4310	-1248	3281	8589	13820	13077	35500
827	-3786	-3517	-3915	-2751	-3979	-4330	-2613	-2894	-3026	-4332	-1375	3110	8437	13723	13338	35840
828	-3704	-3448	-3899	-2699	-3962	-4311	-2596	-2796	-2961	-4364	-1457	2958	8289	13627	13597	36170
829	-3680	-3435	-3895	-2686	-3960	-4331	-2600	-2696	-2851	-4338	-1552	2779	8130	13530	13838	36430
830	-3700	-3431	-3887	-2685	-3966	-4339	-2614	-2640	-2762	-4312	-1635	2593	7983	13439	14031	36640
831	-3719	-3455	-3881	-2703	-3974	-4346	-2633	-2598	-2660	-4311	-1737	2432	7818	13351	14220	36840
832	-3725	-3459	-3876	-2716	-3951	-4339	-2631	-2550	-2567	-4355	-1846	2250	7665	13278	14373	37040
833	-3683	-3424	-3858	-2688	-3948	-4329	-2608	-2476	-2467	-4340	-1958	2067	7514	13171	14515	37150
834	-3667	-3421	-3850	-2695	-3937	-4341	-2630	-2410	-2354	-4313	-2059	1881	7384	13088	14586	37190
835	-3674	-3417	-3842	-2695	-3929	-4353	-2653	-2356	-2281	-4305	-2149	1716	7217	12984	14622	37190
836	-3705	-3426	-3831	-2717	-3924	-4358	-2657	-2334	-2193	-4279	-2257	1517	7066	12860	14629	37110
837	-3685	-3394	-3827	-2699	-3890	-4354	-2658	-2327	-2116	-4283	-2372	1352	6932	12770	14631	37000
838	-3644	-3375	-3805	-2667	-3882	-4354	-2645	-2273	-2029	-4262	-2475	1179	6820	12642	14590	36840
839	-3621	-3367	-3790	-2674	-3879	-4357	-2656	-2237	-1972	-4250	-2524	1043	6664	12511	14524	36580
840	-3611	-3364	-3784	-2664	-3866	-4356	-2660	-2243	-1927	-4229	-2579	865	6520	12366	14398	36250
841	-3649	-3375	-3775	-2695	-3868	-4364	-2671	-2242	-1914	-4225	-2682	725	6391	12237	14274	35910
842	-3613	-3356	-3745	-2661	-3846	-4339	-2664	-2256	-1883	-4218	-2782	592	6278	12100	14095	35500
843	-3575	-3328	-3730	-2632	-3828	-4325	-2648	-2232	-1865	-4212	-2820	447	6165	11966	13879	35040
844	-3564	-3332	-3722	-2625	-3814	-4326	-2648	-2234	-1844	-4198	-2882	321	6043	11817	13667	34590
845	-3573	-3325	-3723	-2622	-3792	-4303	-2632	-2255	-1833	-4166	-2933	203	5920	11617	13405	34010
846	-3612	-3352	-3730	-2675	-3775	-4302	-2642	-2302	-1855	-4163	-2987	116	5790	11435	13123	33430
847	-3570	-3320	-3696	-2638	-3731	-4282	-2636	-2334	-1865	-4141	-3049	6	5697	11271	12874	32850
848	-3511	-3290	-3664	-2574	-3672	-4248	-2628	-2327	-1874	-4099	-3075	-78	5614	11121	12627	32317
849	-3493	-3272	-3647	-2561	-3628	-4210	-2619	-2325	-1873	-4056	-3058	-134	5524	10949	12330	31717
850	-3480	-3267	-3632	-2532	-3572	-4217	-2621	-2334	-1904	-4009	-3021	-148	5442	10796	12025	31045
851	-3518	-3288	-3619	-2547	-3495	-4182	-2621	-2371	-1933	-3961	-2997	-140	5387	10652	11739	30465
852	-3467	-3257	-3602	-2486	-3408	-4136	-2603	-2367	-1959	-3892	-2899	-111	5320	10482	11435	29845
853	-3445	-3223	-3593	-2449	-3318	-4092	-2602	-2363	-1994	-3817	-2781	-42	5264	10329	11134	29211
854	-3471	-3224	-3580	-2435	-3214	-4075	-2582	-2411	-2023	-3734	-2609	83	5257	10151	10821	28584
855	-3482	-3231	-3563	-2407	-3090	-4047	-2591	-2440	-2049	-3629	-2407	264	5257	10012	10534	28035
856	-3505	-3248	-3528	-2413	-2977	-3997	-2576	-2495	-2074	-3490	-2213	483	5301	9868	10246	27447
857	-3455	-3206	-3499	-2338	-2825	-3923	-2559	-2506	-2081	-3356	-1983	732	5367	9736	9981	26879
858	-3443	-3194	-3483	-2292	-2698	-3833	-2518	-2524	-2108	-3181	-1672	1052	5469	9602	9723	26360
859	-3439	-3192	-3464	-2268	-2569	-3764	-2515	-2551	-2119	-2992	-1329	1425	5575	9488	9499	25879
860	-3445	-3200	-3456	-2262	-2426	-3684	-2501	-2586	-2150	-2833	-1022	1789	5747	9371	9263	25420
861	-3433	-3189	-3424	-2263	-2299	-3561	-2475	-2636	-2196	-2685	-685	2252	5943	9272	9065	24990
862	-3384	-3167	-3379	-2192	-2164	-3413	-2428	-2618	-2175	-2530	-321	2758	6143	9207	8894	24660
863	-3375	-3162	-3349	-2160	-2064	-3281	-2394	-2624	-2212	-2378	82	3255	6372	9129	8745	24330
864	-3396	-3139	-3326	-2166	-1943	-3083	-2350	-2651	-2231	-2257	422	3688	6638	9076	8585	24037
865	-3423	-3147	-3304	-2169	-1847	-2882	-2299	-2659	-2262	-2112	779	4172	6921	9025	8426	23770
866	-3420	-3139	-3297	-2160	-1750	-2650	-2228	-2677	-2296	-2000	1052	4642	7156	8998	8327	23573
867	-3374	-3120	-3261	-2130	-1628	-2351	-2135	-2684	-2309	-1943	1287	5031	7462	9016	8236	23376
868	-3356	-3104	-3238	-2102	-1534	-2010	-2039	-2667	-2317	-1875	1540	5416	7741	9040	8165	23202
869	-3334	-3085	-3221	-2102	-1420	-1628	-1916	-2668	-2338	-1829	1719	5764	7986	9069	8105	23080
870	-3341	-3101	-3199	-2107	-1346	-1261	-1797	-2668	-2385	-1793	1882	6030	8246	9110	8054	22951
871	-3337	-3068	-3179	-2075	-1197	-805	-1655	-2644	-2375	-1774	1975	6213	8472	9141	8021	22875
872	-3309	-3054	-3162	-2024	-1094	-319	-1490	-2601	-2388	-1784	2067	6398	8653	9198	8016	22793
873	-3322	-3064	-3129	-2030	-1009	136	-1343	-2577	-2411	-1819	2117	6501	8789	9240	8010	22746
874	-3341	-3062	-3117	-2025	-908	620	-1168	-2550	-2410	-1877	2091	6551	8915	9291	7980	22686
875	-3389	-3083	-3124	-2069	-835	1106	-1015	-2546	-2445	-1929	2015	6554	8989	9373	7960	22652
876	-3341	-3059	-3123	-2040	-717	1636	-816	-2508	-2451	-1989	1910	6509	9065	9418	7965	22618
877	-3306	-3032	-3101	-2010	-635	2092	-649	-2459	-2438	-2060	1819	6429	9128	9478	7997	22571
878	-3323	-3022	-3098	-2010	-579	2559	-468	-2404	-2431	-2118	1714	6335	9134	9490	8009	22516
879	-3316	-3016	-3087	-2025	-513	3013	-295	-2368	-2445	-2179	1554	6213	9146	9534	8008	22495
880	-3340	-3041	-3078	-2067	-465	3447	-108	-2347	-2449	-2246	1356	6049	9146	9578	8020	22501
881	-3298	-3017	-3066	-2023	-416	3794	57	-2293	-2422	-2327	1171	5869	9118	9633	8034	22487
882	-3262	-2986	-3035	-2017	-392	4106	209	-2229	-2424	-2388	1039	5705	9078	9688	8042	22462
883	-3270	-2992	-3040	-2022	-392	4374	351	-2185	-2425	-2471	865	5505	9046	9721	8027	22415
884	-3262	-2992	-3014	-2029	-391	4565	449	-2137	-2419	-2552	683	5293	8984	9740	8014	22358
885	-3300	-2995	-3004	-2058	-404	4736	543	-2125	-2412	-2627	481	5109	8946	9753	8033	22295
886	-3235	-2951	-2958	-2015	-432	4880	637	-2089	-2391	-2703	258	4883	8881	9771	8043	22236
887	-3229	-2970	-2905	-2024	-468	4934	699	-2047	-2390	-2796	51	4659	8825	9798	8063	22167
888	-3214	-2965	-2855	-2027	-504	4966	723	-2031	-2393	-2857	-136	4421	8759	9800	8072	22112
889	-3202	-2948	-2791	-2005	-546	4945	760	-2010	-2387	-2918	-293	4230	8688	9818	8092	22068
890	-3202	-2923	-2719	-1987	-596	4883	772	-2009	-2380	-2984	-503	3987	8590	9818	8085	22018
891	-3151	-2884	-2651	-1938	-647	4790	782	-1950	-2366	-3050	-677	3748	8506	9824	8098	21946
892	-3135	-2866	-2567	-1937	-738	4685	765	-1919	-2364	-3115	-823	3519	8408	9816	8094	21876
893	-3155	-2867	-2478	-1916	-835	4507	716	-1923	-2367	-3171	-968	3284	8271	9799	8085	21784
894	-3206	-2876	-2382	-1923	-922	4303	669	-1941	-2370	-3225	-1137	3054	8149	9764	8070	21702
895	-3179	-2856	-2279	-1898	-989	4123	638	-1976	-2375	-3274	-1327	2789	7980	9722	8029	21615
896	-3118	-2815	-2151	-1832	-1057	3936	590	-1949	-2353	-3333	-1446	2551	7815	9688	8005	21540
897	-3119	-2815	-2067	-1782	-1131	3709	539	-1937	-2353	-3396	-1551	2317	7633	9620	7967	21452
898	-3136	-2808	-1993	-1763	-1209	3514	488	-1950	-2384	-3431	-1694	2072	7493	9589	7916	21397
899	-3177	-2818	-1904	-1784	-1302	3277	428	-1983	-2393	-3480	-1842	1855	7314	9544	7870	21339
900	-3153	-2798	-1829	-1740	-1359	3060	396	-1992	-2384	-3509	-1972	1665	7155	9489	7813	21281
901	-3090	-2756	-1763	-1685	-1421	2843	374	-1940	-2363	-3544	-2077	1455	7000	9443	7788	21238
902	-3089	-2754	-1717	-1670	-1489	2639	335	-1913	-2376	-3561	-2155	1233	6835	9412	7742	21154
903	-3096	-2773	-1687	-1654	-1559	2416	304	-1896	-2373	-3560	-2218	1079	6656	9365	7694	21072
904	-3137	-2797	-1677	-1696	-1628	2212	287	-1876	-2375	-3545	-2320	917	6492	9329	7616	21008
905	-3096	-2775	-1701	-1658	-1667	2055	288	-1839	-2360	-3546	-2378	769	6354	9325	7578	20974
906	-3065	-2755	-1701	-1646	-1711	1889	290	-1767	-2340	-3545	-2394	635	6221	9326	7537	20911
907	-3086	-2755	-1755	-1674	-1781	1723	302	-1713	-2321	-3529	-2416	548	6087	9321	7490	20861
908	-3086	-2762	-1800	-1675	-1823	1575	330	-1648	-2314	-3529	-2445	460	5989	9332	7487	20818
909	-3097	-2784	-1842	-1709	-1872	1430	343	-1613	-2303	-3534	-2504	364	5915	9356	7470	20775
910	-3043	-2751	-1889	-1677	-1912	1305	396	-1513	-2264	-3513	-2492	313	5867	9398	7456	20739
911	-3032	-2750	-1966	-1690	-1960	1165	439	-1395	-2218	-3481	-2475	285	5823	9431	7465	20697
912	-3051	-2762	-2033	-1716	-2011	1014	464	-1329	-2189	-3446	-2442	290	5791	9479	7467	20652
913	-3072	-2792	-2098	-1753	-2066	889	490	-1247	-2172	-3414	-2431	306	5756	9545	7460	20587
914	-3119	-2827	-2176	-1824	-2114	750	509	-1199	-2166	-3404	-2462	318	5751	9616	7442	20547
915	-3050	-2787	-2230	-1804	-2133	645	544	-1135	-2105	-3382	-2450	337	5743	9700	7446	20536
916	-3044	-2786	-2284	-1809	-2183	535	559	-1057	-2065	-3371	-2418	363	5725	9777	7428	20484
917	-3063	-2800	-2354	-1844	-2232	402	570	-1025	-2036	-3367	-2378	395	5748	9866	7455	20450
918	-3071	-2835	-2403	-1891	-2272	284	572	-963	-2028	-3336	-2364	391	5757	9937	7469	20440
919	-3075	-2811	-2453	-1929	-2300	175	559	-952	-2029	-3323	-2377	385	5760	10017	7519	20432
920	-3018	-2774	-2474	-1914	-2313	80	559	-870	-2005	-3322	-2394	389	5789	10102	7573	20430
921	-3015	-2776	-2506	-1930	-2360	-16	554	-838	-1987	-3324	-2370	386	5796	10191	7619	20454
922	-3045	-2786	-2546	-1942	-2386	-122	522	-818	-1965	-3306	-2354	409	5799	10272	7694	20443
923	-3111	-2805	-2587	-1989	-2424	-239	496	-833	-1951	-3317	-2354	404	5777	10321	7753	20454
924	-3153	-2794	-2619	-2000	-2439	-346	463	-858	-1957	-3340	-2405	370	5754	10410	7843	20510
925	-3134	-2760	-2621	-1959	-2441	-443	415	-836	-1935	-3356	-2443	317	5744	10472	7995	20607
926	-3171	-2777	-2641	-1993	-2479	-554	354	-844	-1943	-3359	-2466	263	5721	10516	8090	20643
927	-3180	-2776	-2662	-2014	-2515	-641	311	-871	-1972	-3344	-2499	216	5656	10582	8215	20736
928	-3176	-2791	-2679	-2031	-2519	-744	248	-901	-1971	-3365	-2534	171	5617	10641	8359	20825
929	-3082	-2754	-2708	-2000	-2519	-807	204	-901	-1964	-3361	-2576	84	5580	10655	8507	20959
930	-3037	-2729	-2710	-1970	-2528	-875	159	-895	-1966	-3388	-2592	3	5528	10666	8635	21067
931	-3039	-2730	-2736	-1992	-2551	-979	86	-912	-1963	-3411	-2609	-50	5457	10676	8753	21179
932	-3036	-2746	-2753	-1997	-2569	-1084	3	-968	-1976	-3405	-2617	-110	5378	10653	8858	21297
933	-3060	-2765	-2764	-2040	-2586	-1182	-72	-1053	-1997	-3429	-2656	-164	5270	10629	8948	21426
934	-3011	-2755	-2768	-2016	-2599	-1259	-141	-1112	-2016	-3444	-2720	-240	5185	10601	9050	21536
935	-2982	-2721	-2785	-1975	-2600	-1328	-201	-1123	-2002	-3462	-2734	-324	5095	10542	9134	21639
936	-2985	-2711	-2785	-1982	-2629	-1421	-273	-1172	-2035	-3472	-2740	-388	4998	10487	9193	21717
937	-2986	-2715	-2791	-2002	-2650	-1513	-358	-1245	-2046	-3470	-2764	-466	4880	10413	9230	21815
938	-3000	-2743	-2796	-2029	-2660	-1600	-429	-1331	-2083	-3483	-2818	-555	4786	10334	9293	21902
939	-2949	-2707	-2784	-1957	-2635	-1630	-499	-1365	-2082	-3488	-2843	-618	4668	10248	9359	22026
940	-2918	-2686	-2787	-1949	-2634	-1698	-572	-1373	-2078	-3484	-2852	-689	4563	10169	9414	22089
941	-2926	-2700	-2789	-1948	-2642	-1770	-631	-1429	-2094	-3465	-2871	-757	4452	10068	9452	22129
942	-2929	-2709	-2806	-1953	-2626	-1839	-695	-1493	-2109	-3477	-2890	-808	4334	9968	9466	22208
943	-2950	-2721	-2795	-1969	-2624	-1901	-755	-1560	-2161	-3479	-2934	-843	4226	9867	9470	22274
944	-2881	-2683	-2781	-1918	-2595	-1949	-818	-1608	-2159	-3478	-2952	-901	4164	9766	9489	22328
945	-2862	-2682	-2768	-1916	-2582	-1996	-872	-1640	-2171	-3454	-2930	-938	4067	9652	9492	22349
946	-2884	-2684	-2749	-1902	-2563	-2040	-934	-1702	-2201	-3438	-2917	-984	3974	9533	9449	22386
947	-2882	-2695	-2753	-1904	-2555	-2090	-988	-1746	-2205	-3438	-2922	-1041	3881	9410	9398	22401
948	-2867	-2677	-2768	-1877	-2545	-2135	-1034	-1796	-2225	-3440	-2931	-1074	3819	9296	9365	22443
949	-2814	-2640	-2762	-1831	-2540	-2168	-1072	-1804	-2212	-3428	-2902	-1114	3748	9178	9329	22455
950	-2818	-2651	-2776	-1815	-2515	-2228	-1122	-1843	-2201	-3403	-2865	-1137	3686	9036	9265	22432
951	-2834	-2657	-2784	-1830	-2508	-2278	-1163	-1881	-2226	-3389	-2825	-1127	3612	8918	9165	22377
952	-2869	-2698	-2802	-1853	-2521	-2325	-1225	-1936	-2250	-3337	-2777	-1111	3524	8771	9038	22297
953	-2868	-2685	-2804	-1861	-2511	-2356	-1272	-2008	-2253	-3342	-2780	-1120	3467	8649	8922	22270
954	-2831	-2658	-2803	-1832	-2509	-2376	-1307	-2016	-2255	-3319	-2760	-1114	3409	8536	8817	22213
955	-2828	-2674	-2803	-1832	-2509	-2426	-1349	-2032	-2253	-3317	-2703	-1083	3379	8410	8735	22132
956	-2840	-2676	-2805	-1847	-2533	-2488	-1392	-2072	-2278	-3302	-2668	-1078	3322	8265	8648	22014
957	-2877	-2695	-2842	-1896	-2549	-2536	-1452	-2154	-2315	-3283	-2646	-1095	3277	8143	8539	21896
958	-2833	-2681	-2835	-1885	-2549	-2574	-1474	-2182	-2331	-3273	-2652	-1088	3263	8039	8456	21829
959	-2798	-2669	-2828	-1861	-2577	-2606	-1511	-2202	-2316	-3226	-2619	-1069	3251	7930	8343	21693
960	-2801	-2658	-2846	-1889	-2601	-2648	-1543	-2214	-2308	-3200	-2563	-1037	3205	7796	8210	21554
961	-2814	-2656	-2875	-1916	-2639	-2694	-1582	-2250	-2323	-3207	-2538	-1017	3201	7666	8095	21379
962	-2852	-2687	-2885	-1975	-2674	-2732	-1620	-2317	-2359	-3184	-2539	-993	3189	7556	7959	21243
963	-2799	-2666	-2894	-1938	-2678	-2768	-1644	-2331	-2365	-3160	-2525	-948	3194	7449	7858	21103
964	-2785	-2684	-2907	-1960	-2704	-2800	-1671	-2340	-2375	-3154	-2508	-935	3190	7357	7756	20943
965	-2792	-2680	-2915	-1988	-2734	-2830	-1721	-2379	-2395	-3155	-2485	-903	3173	7254	7631	20804
966	-2782	-2667	-2907	-1987	-2743	-2871	-1736	-2399	-2379	-3146	-2459	-870	3192	7179	7553	20689
967	-2788	-2670	-2908	-2005	-2791	-2892	-1761	-2434	-2392	-3143	-2479	-853	3213	7088	7455	20530
968	-2734	-2642	-2930	-1982	-2817	-2901	-1775	-2448	-2389	-3118	-2444	-823	3225	7005	7378	20355
969	-2727	-2645	-2943	-1997	-2850	-2926	-1808	-2446	-2401	-3105	-2386	-786	3235	6909	7301	20205
970	-2761	-2649	-2941	-2018	-2883	-2963	-1845	-2459	-2424	-3106	-2347	-760	3224	6816	7205	20036
971	-2775	-2670	-2953	-2050	-2914	-3004	-1876	-2490	-2439	-3094	-2320	-720	3203	6707	7094	19860
972	-2797	-2683	-2966	-2090	-2931	-3055	-1911	-2555	-2482	-3106	-2324	-679	3198	6625	6983	19697
973	-2762	-2650	-2969	-2066	-2953	-3067	-1929	-2577	-2486	-3151	-2313	-656	3203	6578	6911	19553
974	-2741	-2650	-2980	-2071	-2975	-3108	-1952	-2584	-2501	-3139	-2302	-636	3177	6490	6810	19349
975	-2754	-2662	-2982	-2082	-3015	-3131	-1969	-2617	-2504	-3159	-2292	-632	3151	6407	6714	19190
976	-2781	-2683	-3013	-2136	-3052	-3169	-2012	-2650	-2520	-3153	-2278	-628	3141	6308	6607	19036
977	-2787	-2680	-3023	-2128	-3060	-3194	-2030	-2700	-2549	-3176	-2315	-605	3130	6225	6516	18879
978	-2736	-2645	-3024	-2092	-3083	-3206	-2037	-2703	-2549	-3214	-2333	-618	3102	6145	6428	18733
979	-2734	-2658	-3025	-2117	-3098	-3232	-2063	-2715	-2566	-3220	-2339	-634	3058	6074	6337	18578
980	-2740	-2669	-3027	-2133	-3106	-3258	-2090	-2730	-2585	-3258	-2362	-642	3007	6011	6243	18442
981	-2786	-2688	-3044	-2181	-3137	-3305	-2099	-2776	-2621	-3275	-2413	-659	2936	5931	6148	18318
982	-2778	-2677	-3032	-2190	-3161	-3319	-2120	-2795	-2647	-3307	-2460	-700	2908	5841	6074	18213
983	-2740	-2666	-3039	-2168	-3157	-3323	-2134	-2801	-2646	-3325	-2501	-730	2851	5780	5998	18102
984	-2719	-2660	-3044	-2160	-3170	-3336	-2155	-2805	-2648	-3380	-2524	-768	2774	5707	5934	17976
985	-2725	-2649	-3052	-2150	-3167	-3330	-2167	-2796	-2657	-3389	-2536	-780	2730	5635	5868	17887
986	-2763	-2678	-3053	-2208	-3215	-3372	-2181	-2833	-2693	-3377	-2554	-764	2658	5565	5791	17774
987	-2720	-2655	-3059	-2178	-3206	-3367	-2189	-2848	-2669	-3393	-2569	-750	2602	5501	5756	17701
988	-2710	-2649	-3073	-2158	-3217	-3380	-2204	-2820	-2667	-3389	-2521	-699	2528	5431	5723	17619
989	-2733	-2653	-3080	-2188	-3229	-3417	-2228	-2843	-2666	-3373	-2491	-618	2461	5362	5674	17519
990	-2758	-2674	-3073	-2210	-3250	-3430	-2239	-2870	-2677	-3340	-2451	-488	2396	5283	5633	17436
991	-2791	-2706	-3094	-2244	-3256	-3466	-2255	-2919	-2704	-3301	-2420	-303	2356	5202	5568	17355
992	-2742	-2675	-3111	-2213	-3240	-3451	-2266	-2907	-2689	-3247	-2353	-64	2328	5143	5522	17298
993	-2739	-2661	-3109	-2209	-3260	-3480	-2260	-2896	-2671	-3164	-2193	272	2331	5079	5468	17251
994	-2769	-2678	-3119	-2206	-3273	-3509	-2292	-2914	-2653	-3084	-2009	722	2344	5019	5425	17201
995	-2778	-2688	-3109	-2241	-3283	-3531	-2307	-2924	-2643	-2966	-1785	1286	2374	4958	5355	17161
996	-2781	-2701	-3127	-2260	-3292	-3529	-2307	-2985	-2645	-2856	-1563	1884	2478	4892	5342	17144
997	-2736	-2670	-3121	-2213	-3286	-3521	-2315	-2967	-2622	-2695	-1265	2672	2607	4869	5334	17121
998	-2729	-2662	-3115	-2208	-3284	-3535	-2319	-2947	-2608	-2534	-892	3568	2743	4832	5303	17154
999	-2763	-2679	-3114	-2211	-3294	-3552	-2334	-2961	-2579	-2359	-526	4493	2945	4811	5296	17162
1000	-2827	-2697	-3126	-2245	-3305	-3568	-2352	-2990	-2563	-2161	-96	5620	3180	4793	5300	17133
1001	-2843	-2700	-3128	-2282	-3296	-3583	-2376	-3054	-2580	-1943	337	6833	3442	4781	5308	17175
1002	-2783	-2668	-3133	-2225	-3287	-3552	-2366	-3037	-2556	-1745	835	8133	3783	4799	5338	17268
1003	-2772	-2653	-3121	-2215	-3283	-3559	-2361	-3002	-2515	-1562	1335	9371	4126	4833	5382	17324
1004	-2771	-2669	-3112	-2224	-3282	-3575	-2378	-2990	-2508	-1361	1935	10795	4503	4858	5429	17379
1005	-2814	-2698	-3108	-2253	-3294	-3604	-2383	-3010	-2514	-1159	2486	12225	4836	4907	5467	17444
1006	-2786	-2695	-3110	-2232	-3293	-3609	-2401	-3030	-2491	-977	2983	13488	5227	4954	5521	17566
1007	-2751	-2670	-3104	-2204	-3292	-3600	-2402	-2990	-2460	-773	3529	14874	5624	5017	5607	17658
1008	-2771	-2672	-3113	-2219	-3305	-3630	-2413	-2992	-2457	-581	4075	16197	5964	5073	5681	17718
1009	-2796	-2693	-3132	-2235	-3323	-3659	-2430	-3004	-2447	-457	4553	17333	6328	5128	5756	17854
1010	-2830	-2710	-3144	-2282	-3326	-3676	-2461	-3058	-2469	-346	4927	18468	6644	5227	5842	18006
1011	-2803	-2683	-3149	-2262	-3316	-3688	-2462	-3075	-2483	-252	5305	19497	6986	5310	5955	18192
1012	-2781	-2680	-3150	-2248	-3332	-3703	-2458	-3058	-2450	-161	5668	20393	7267	5399	6039	18349
1013	-2799	-2688	-3146	-2241	-3344	-3731	-2472	-3046	-2454	-100	5922	21044	7522	5460	6162	18525
1014	-2824	-2697	-3152	-2261	-3352	-3747	-2481	-3065	-2459	-66	6133	21639	7735	5530	6293	18725
1015	-2858	-2733	-3154	-2303	-3365	-3778	-2499	-3111	-2500	-47	6274	22082	7901	5591	6410	18923
1016	-2799	-2700	-3175	-2274	-3372	-3771	-2496	-3108	-2510	-75	6368	22387	8030	5659	6561	19158
1017	-2790	-2703	-3173	-2251	-3385	-3763	-2502	-3090	-2508	-104	6428	22554	8137	5730	6699	19372
1018	-2838	-2720	-3177	-2262	-3392	-3788	-2511	-3108	-2535	-151	6429	22586	8184	5786	6857	19581
1019	-2865	-2731	-3189	-2300	-3415	-3807	-2540	-3144	-2559	-203	6344	22485	8217	5824	6956	19776
1020	-2869	-2750	-3216	-2334	-3403	-3821	-2563	-3189	-2604	-294	6187	22281	8236	5862	7070	20000
1021	-2790	-2726	-3195	-2270	-3405	-3818	-2546	-3156	-2595	-366	6040	22002	8231	5909	7214	20263
1022	-2801	-2727	-3190	-2272	-3417	-3838	-2569	-3121	-2587	-493	5890	21575	8148	5947	7321	20486
1023	-2823	-2728	-3215	-2293	-3437	-3864	-2583	-3133	-2607	-639	5664	21079	8043	5942	7405	20657
1024	-2875	-2760	-3242	-2325	-3449	-3898	-2598	-3164	-2656	-741	5466	20592	7903	5926	7484	20836
1025	-2890	-2770	-3237	-2351	-3472	-3916	-2612	-3204	-2705	-860	5163	19966	7744	5918	7551	21028
1026	-2855	-2741	-3242	-2317	-3480	-3921	-2611	-3218	-2694	-992	4866	19312	7598	5889	7625	21166
1027	-2850	-2751	-3254	-2332	-3501	-3964	-2623	-3203	-2696	-1146	4563	18604	7394	5833	7684	21337
1028	-2874	-2772	-3267	-2364	-3509	-3993	-2648	-3211	-2718	-1259	4280	17938	7189	5769	7714	21487
1029	-2928	-2800	-3281	-2404	-3535	-4025	-2673	-3239	-2760	-1394	3934	17169	6934	5717	7733	21642
1030	-2927	-2797	-3304	-2389	-3534	-4025	-2668	-3281	-2804	-1551	3565	16370	6730	5671	7770	21731
1031	-2874	-2771	-3310	-2354	-3540	-4034	-2676	-3264	-2804	-1686	3272	15662	6497	5601	7802	21789
1032	-2878	-2786	-3317	-2380	-3555	-4039	-2684	-3264	-2810	-1828	2947	14884	6252	5520	7815	21850
1033	-2889	-2797	-3322	-2400	-3561	-4059	-2697	-3289	-2830	-1959	2630	14077	6034	5450	7799	21864
1034	-2932	-2832	-3322	-2437	-3583	-4100	-2734	-3306	-2875	-2090	2259	13269	5781	5387	7781	21881
1035	-2904	-2807	-3323	-2402	-3568	-4108	-2735	-3308	-2858	-2194	1970	12609	5539	5309	7741	21915
1036	-2906	-2803	-3337	-2413	-3582	-4125	-2729	-3290	-2871	-2338	1669	11868	5290	5232	7726	21937
1037	-2916	-2819	-3342	-2423	-3588	-4135	-2736	-3315	-2896	-2429	1365	11126	5087	5170	7682	21928
1038	-2910	-2822	-3351	-2423	-3605	-4137	-2742	-3301	-2917	-2531	1094	10494	4841	5094	7662	21935
1039	-2933	-2844	-3351	-2455	-3614	-4134	-2754	-3320	-2932	-2619	809	9819	4613	5019	7625	21904
1040	-2875	-2814	-3369	-2420	-3608	-4123	-2742	-3311	-2928	-2725	515	9195	4427	4971	7604	21868
1041	-2852	-2802	-3368	-2397	-3608	-4128	-2740	-3273	-2936	-2833	291	8576	4213	4919	7544	21836
1042	-2865	-2823	-3362	-2412	-3630	-4157	-2748	-3271	-2938	-2911	97	8039	4014	4833	7481	21749
1043	-2902	-2836	-3368	-2425	-3646	-4197	-2764	-3278	-2950	-3013	-121	7468	3793	4757	7422	21668
1044	-2926	-2842	-3371	-2453	-3664	-4222	-2781	-3326	-2989	-3104	-369	6927	3618	4688	7364	21618
1045	-2867	-2801	-3369	-2422	-3662	-4211	-2789	-3307	-2969	-3170	-560	6478	3450	4637	7308	21547
1046	-2864	-2799	-3372	-2434	-3669	-4247	-2790	-3297	-2965	-3242	-748	6007	3293	4577	7241	21447
1047	-2878	-2813	-3370	-2449	-3668	-4257	-2809	-3298	-2963	-3312	-918	5576	3118	4514	7152	21358
1048	-2918	-2834	-3369	-2455	-3690	-4269	-2812	-3313	-3000	-3371	-1094	5155	2972	4460	7095	21286
1049	-2932	-2840	-3395	-2481	-3665	-4291	-2809	-3339	-3010	-3421	-1252	4767	2858	4398	7067	21217
1050	-2893	-2804	-3404	-2428	-3669	-4277	-2808	-3320	-3016	-3440	-1407	4384	2723	4350	7024	21149
1051	-2877	-2801	-3388	-2445	-3684	-4266	-2807	-3313	-2999	-3482	-1517	4025	2605	4339	6991	21074
1052	-2884	-2807	-3380	-2448	-3692	-4287	-2827	-3322	-3013	-3539	-1643	3682	2478	4298	6935	20985
1053	-2928	-2847	-3381	-2497	-3692	-4329	-2851	-3335	-3038	-3597	-1772	3408	2377	4257	6883	20905
1054	-2913	-2853	-3388	-2477	-3701	-4329	-2847	-3369	-3051	-3645	-1946	3098	2284	4245	6839	20879
1055	-2871	-2824	-3379	-2431	-3699	-4314	-2843	-3355	-3021	-3695	-2078	2793	2202	4230	6841	20832
1056	-2847	-2814	-3385	-2421	-3714	-4318	-2851	-3331	-3020	-3728	-2142	2562	2130	4215	6766	20779
1057	-2869	-2813	-3376	-2434	-3717	-4293	-2850	-3305	-3003	-3753	-2214	2326	2034	4191	6711	20758
1058	-2928	-2852	-3380	-2478	-3726	-4331	-2856	-3321	-3041	-3796	-2303	2100	1961	4154	6649	20742
1059	-2907	-2813	-3381	-2456	-3727	-4334	-2873	-3341	-3055	-3825	-2387	1887	1926	4135	6609	20721
1060	-2881	-2784	-3393	-2417	-3728	-4340	-2871	-3304	-3027	-3850	-2439	1712	1865	4130	6596	20683
1061	-2914	-2804	-3380	-2432	-3745	-4348	-2880	-3336	-3042	-3859	-2483	1530	1805	4133	6563	20652
1062	-2934	-2808	-3374	-2440	-3751	-4367	-2889	-3346	-3054	-3903	-2545	1351	1751	4135	6539	20617
1063	-2973	-2839	-3374	-2491	-3760	-4397	-2905	-3374	-3065	-3914	-2639	1202	1726	4109	6516	20586
1064	-2911	-2816	-3379	-2438	-3742	-4381	-2908	-3373	-3074	-3951	-2712	1042	1651	4109	6483	20545
1065	-2911	-2800	-3378	-2428	-3744	-4391	-2920	-3368	-3058	-3966	-2753	882	1631	4129	6461	20528
1066	-2922	-2800	-3376	-2447	-3748	-4401	-2939	-3383	-3089	-3951	-2810	738	1578	4141	6457	20482
1067	-2941	-2802	-3362	-2456	-3763	-4422	-2954	-3395	-3098	-3979	-2881	634	1524	4128	6459	20446
1068	-2962	-2833	-3368	-2480	-3772	-4442	-2969	-3451	-3122	-3998	-2949	488	1492	4153	6450	20436
1069	-2918	-2788	-3386	-2439	-3765	-4435	-2957	-3431	-3108	-4002	-3020	343	1476	4197	6455	20460
1070	-2897	-2781	-3365	-2434	-3770	-4441	-2967	-3419	-3094	-4004	-3020	241	1452	4201	6455	20432
1071	-2938	-2808	-3377	-2474	-3788	-4461	-2988	-3443	-3121	-4013	-3072	120	1426	4209	6468	20428
1072	-2946	-2837	-3380	-2498	-3789	-4471	-2995	-3468	-3138	-4050	-3128	-2	1396	4244	6483	20428
1073	-2915	-2814	-3389	-2463	-3785	-4453	-2990	-3482	-3128	-4066	-3195	-132	1366	4285	6494	20427
1074	-2853	-2785	-3370	-2423	-3769	-4426	-2977	-3450	-3110	-4068	-3202	-229	1333	4344	6528	20425
1075	-2863	-2780	-3363	-2427	-3775	-4440	-2990	-3424	-3124	-4084	-3193	-311	1318	4369	6556	20415
1076	-2881	-2792	-3372	-2419	-3784	-4461	-2990	-3444	-3131	-4061	-3193	-403	1287	4413	6590	20407
1077	-2922	-2817	-3363	-2465	-3814	-4495	-3009	-3489	-3162	-4062	-3221	-479	1257	4428	6608	20397
1078	-2917	-2819	-3358	-2452	-3806	-4510	-3031	-3520	-3185	-4075	-3276	-551	1238	4471	6617	20428
1079	-2896	-2791	-3355	-2423	-3815	-4508	-3037	-3504	-3169	-4059	-3279	-635	1208	4524	6635	20415
1080	-2883	-2790	-3332	-2419	-3824	-4524	-3041	-3511	-3161	-4061	-3281	-710	1170	4554	6659	20369
1081	-2904	-2789	-3349	-2426	-3831	-4544	-3056	-3530	-3184	-4076	-3266	-766	1141	4569	6655	20354
1082	-2950	-2814	-3348	-2471	-3831	-4550	-3084	-3588	-3211	-4059	-3298	-825	1098	4605	6646	20380
1083	-2914	-2786	-3337	-2424	-3835	-4557	-3072	-3571	-3210	-4066	-3312	-904	1072	4651	6641	20376
1084	-2865	-2785	-3321	-2402	-3832	-4552	-3072	-3557	-3209	-4051	-3301	-971	1045	4694	6662	20382
1085	-2872	-2788	-3309	-2406	-3832	-4561	-3070	-3555	-3218	-4052	-3308	-1020	1023	4722	6677	20345
1086	-2897	-2788	-3297	-2406	-3847	-4572	-3078	-3585	-3230	-4066	-3307	-1087	971	4708	6657	20326
1087	-2932	-2829	-3305	-2450	-3839	-4584	-3087	-3628	-3252	-4077	-3355	-1146	961	4730	6661	20322
1088	-2907	-2810	-3290	-2400	-3807	-4573	-3095	-3633	-3251	-4065	-3381	-1201	922	4772	6675	20326
1089	-2882	-2783	-3267	-2372	-3802	-4564	-3082	-3617	-3237	-4050	-3391	-1264	909	4806	6731	20318
1090	-2864	-2764	-3259	-2352	-3796	-4557	-3092	-3595	-3237	-4054	-3393	-1295	891	4810	6751	20298
1091	-2858	-2781	-3242	-2344	-3795	-4567	-3093	-3594	-3244	-4055	-3381	-1345	862	4834	6765	20261
1092	-2872	-2796	-3239	-2370	-3783	-4577	-3109	-3631	-3257	-4053	-3404	-1391	820	4826	6789	20263
1093	-2854	-2767	-3217	-2310	-3779	-4576	-3134	-3588	-3238	-4061	-3394	-1430	814	4843	6809	20261
1094	-2862	-2765	-3211	-2302	-3780	-4575	-3145	-3585	-3243	-4078	-3392	-1467	774	4838	6785	20271
1095	-2883	-2773	-3197	-2292	-3781	-4594	-3149	-3594	-3260	-4088	-3407	-1491	739	4834	6753	20240
1096	-2932	-2795	-3189	-2314	-3791	-4595	-3143	-3614	-3270	-4094	-3402	-1511	698	4800	6739	20232
1097	-2934	-2797	-3173	-2318	-3791	-4606	-3138	-3646	-3286	-4102	-3445	-1559	663	4780	6731	20204
1098	-2889	-2769	-3162	-2262	-3774	-4591	-3119	-3620	-3270	-4089	-3479	-1608	644	4764	6706	20205
1099	-2885	-2759	-3142	-2242	-3780	-4594	-3117	-3620	-3278	-4098	-3470	-1646	615	4731	6696	20170
1100	-2892	-2783	-3142	-2261	-3773	-4597	-3127	-3627	-3277	-4097	-3464	-1691	571	4707	6668	20155
1101	-2951	-2809	-3137	-2316	-3778	-4605	-3124	-3657	-3284	-4102	-3475	-1762	552	4681	6622	20144
1102	-2900	-2784	-3132	-2275	-3772	-4577	-3128	-3672	-3297	-4112	-3500	-1804	535	4651	6580	20168
1103	-2872	-2767	-3122	-2244	-3771	-4580	-3120	-3636	-3272	-4108	-3508	-1852	514	4650	6563	20162
1104	-2912	-2789	-3122	-2260	-3772	-4587	-3119	-3638	-3253	-4110	-3513	-1876	501	4616	6539	20118
1105	-2935	-2813	-3135	-2292	-3779	-4607	-3127	-3667	-3265	-4088	-3539	-1931	454	4555	6530	20115
1106	-2946	-2828	-3144	-2307	-3771	-4604	-3134	-3689	-3281	-4077	-3591	-1957	430	4541	6530	20113
1107	-2882	-2773	-3139	-2257	-3757	-4591	-3110	-3649	-3256	-4069	-3605	-1976	404	4529	6535	20136
1108	-2863	-2747	-3144	-2248	-3750	-4596	-3096	-3613	-3226	-4049	-3580	-2036	382	4513	6549	20135
1109	-2877	-2774	-3161	-2244	-3765	-4616	-3101	-3610	-3211	-4026	-3548	-2049	366	4486	6548	20146
1110	-2899	-2794	-3176	-2268	-3767	-4622	-3116	-3620	-3197	-4008	-3518	-2057	329	4432	6532	20155
1111	-2928	-2809	-3165	-2310	-3801	-4639	-3130	-3649	-3200	-3987	-3520	-2084	309	4393	6497	20172
1112	-2887	-2791	-3191	-2290	-3790	-4632	-3114	-3633	-3183	-3956	-3508	-2102	289	4382	6481	20160
1113	-2896	-2781	-3190	-2280	-3791	-4651	-3128	-3635	-3193	-3903	-3478	-2102	261	4338	6462	20141
1114	-2914	-2790	-3211	-2310	-3812	-4683	-3132	-3638	-3176	-3855	-3429	-2104	230	4299	6436	20160
1115	-2958	-2825	-3258	-2355	-3838	-4698	-3156	-3644	-3166	-3807	-3392	-2097	199	4258	6403	20137
1116	-2967	-2827	-3274	-2379	-3853	-4714	-3174	-3689	-3182	-3746	-3389	-2115	200	4210	6363	20143
1117	-2922	-2811	-3273	-2345	-3864	-4703	-3152	-3666	-3143	-3687	-3351	-2121	195	4193	6341	20151
1118	-2921	-2809	-3291	-2347	-3874	-4721	-3178	-3649	-3129	-3622	-3293	-2123	189	4174	6327	20137
1119	-2936	-2808	-3297	-2379	-3896	-4751	-3186	-3661	-3113	-3531	-3231	-2090	158	4130	6283	20108
1120	-2966	-2840	-3303	-2427	-3921	-4777	-3209	-3683	-3110	-3442	-3157	-2075	134	4088	6254	20114
1121	-2957	-2850	-3329	-2450	-3931	-4788	-3213	-3729	-3090	-3359	-3110	-2077	136	4067	6227	20125
1122	-2925	-2839	-3351	-2428	-3941	-4790	-3217	-3703	-3055	-3220	-3050	-2060	133	4037	6221	20147
1123	-2916	-2818	-3365	-2421	-3960	-4786	-3213	-3706	-3025	-3080	-2950	-2027	139	4014	6217	20148
1124	-2934	-2814	-3398	-2420	-3960	-4797	-3218	-3705	-3006	-2977	-2829	-1980	115	4008	6187	20163
1125	-2987	-2861	-3403	-2491	-3976	-4850	-3235	-3735	-2985	-2835	-2712	-1923	119	3966	6149	20179
1126	-2967	-2831	-3401	-2467	-3979	-4872	-3241	-3736	-2958	-2708	-2600	-1894	124	3955	6150	20198
1127	-2957	-2827	-3423	-2450	-4007	-4889	-3248	-3718	-2921	-2576	-2465	-1838	131	3924	6152	20230
1128	-2996	-2828	-3434	-2477	-4049	-4908	-3244	-3711	-2896	-2414	-2321	-1770	140	3890	6159	20231
1129	-3001	-2847	-3447	-2504	-4056	-4918	-3256	-3735	-2879	-2270	-2173	-1677	146	3867	6136	20247
1130	-3035	-2876	-3459	-2548	-4059	-4934	-3276	-3770	-2881	-2136	-2057	-1602	161	3846	6106	20280
1131	-2990	-2844	-3466	-2504	-4067	-4926	-3291	-3773	-2852	-2012	-1927	-1557	172	3852	6100	20285
1132	-2974	-2841	-3472	-2506	-4078	-4924	-3293	-3764	-2813	-1842	-1759	-1488	173	3839	6075	20326
1133	-2996	-2859	-3481	-2541	-4088	-4937	-3288	-3762	-2810	-1677	-1618	-1409	193	3825	6070	20318
1134	-3007	-2880	-3492	-2554	-4095	-4951	-3300	-3790	-2799	-1525	-1511	-1336	198	3808	6074	20339
1135	-3031	-2888	-3519	-2574	-4133	-4971	-3304	-3829	-2803	-1382	-1392	-1264	230	3795	6060	20386
1136	-2969	-2859	-3514	-2538	-4122	-4954	-3306	-3817	-2780	-1259	-1255	-1180	265	3791	6066	20434
1137	-2988	-2858	-3516	-2543	-4128	-4981	-3305	-3804	-2751	-1140	-1091	-1087	266	3788	6066	20465
1138	-3011	-2884	-3529	-2591	-4141	-5000	-3321	-3856	-2759	-1031	-1005	-1039	295	3774	6054	20521
1139	-3015	-2901	-3535	-2607	-4147	-5004	-3311	-3846	-2770	-926	-915	-980	344	3761	6060	20587
1140	-2990	-2882	-3542	-2592	-4145	-4991	-3305	-3857	-2764	-855	-814	-918	375	3772	6078	20645
1141	-2941	-2860	-3524	-2554	-4124	-4970	-3291	-3817	-2731	-767	-689	-862	411	3782	6130	20721
1142	-2944	-2853	-3533	-2569	-4132	-4973	-3297	-3795	-2710	-690	-575	-803	460	3782	6128	20761
1143	-2964	-2862	-3532	-2568	-4153	-4982	-3298	-3787	-2723	-643	-498	-738	493	3776	6117	20811
1144	-3012	-2897	-3544	-2606	-4167	-5011	-3309	-3816	-2748	-633	-461	-674	527	3768	6068	20877
1145	-2993	-2886	-3556	-2615	-4169	-5021	-3304	-3824	-2762	-602	-417	-636	564	3762	6077	20966
1146	-2964	-2864	-3537	-2574	-4179	-5001	-3311	-3810	-2760	-587	-370	-576	616	3786	6107	21011
1147	-2967	-2878	-3547	-2609	-4185	-5001	-3310	-3816	-2759	-604	-339	-539	636	3779	6125	21042
1148	-2970	-2887	-3561	-2605	-4188	-5006	-3316	-3850	-2780	-625	-326	-504	679	3772	6125	21084
1149	-2999	-2904	-3564	-2644	-4200	-5017	-3317	-3860	-2799	-643	-348	-472	743	3772	6120	21161
1150	-2963	-2883	-3563	-2595	-4186	-5005	-3305	-3841	-2794	-710	-358	-457	790	3793	6181	21236
1151	-2960	-2870	-3559	-2573	-4203	-4997	-3299	-3819	-2816	-759	-370	-431	850	3801	6214	21283
1152	-2975	-2878	-3561	-2580	-4209	-4993	-3299	-3801	-2833	-817	-392	-400	930	3803	6219	21320
1153	-2979	-2897	-3553	-2611	-4204	-5012	-3301	-3818	-2841	-884	-432	-376	1007	3800	6233	21400
1154	-3031	-2930	-3556	-2670	-4224	-5029	-3307	-3886	-2905	-982	-507	-372	1112	3809	6246	21492
1155	-2968	-2886	-3555	-2615	-4191	-4996	-3301	-3864	-2899	-1055	-570	-368	1216	3850	6298	21566
1156	-2948	-2873	-3548	-2595	-4200	-4977	-3276	-3821	-2903	-1149	-608	-345	1333	3877	6340	21649
1157	-2952	-2868	-3555	-2602	-4200	-4976	-3281	-3795	-2910	-1225	-667	-315	1462	3914	6352	21707
1158	-2964	-2888	-3549	-2614	-4214	-5006	-3282	-3803	-2947	-1323	-747	-297	1575	3937	6362	21782
1159	-2992	-2900	-3557	-2635	-4225	-4998	-3276	-3827	-2981	-1418	-832	-260	1756	3970	6393	21860
1160	-2961	-2881	-3544	-2607	-4213	-4994	-3263	-3801	-2984	-1537	-901	-236	1927	4024	6444	21896
1161	-2973	-2899	-3536	-2619	-4218	-5006	-3271	-3792	-2992	-1637	-966	-178	2109	4074	6504	21932
1162	-2972	-2901	-3533	-2635	-4217	-5015	-3283	-3803	-3010	-1749	-1036	-146	2299	4108	6558	21986
1163	-3017	-2921	-3561	-2673	-4241	-5039	-3291	-3817	-3056	-1817	-1133	-84	2508	4162	6622	22044
1164	-2991	-2907	-3560	-2648	-4243	-5021	-3276	-3850	-3069	-1932	-1246	-16	2740	4230	6704	22132
1165	-2974	-2892	-3558	-2622	-4233	-5006	-3272	-3825	-3083	-2024	-1313	66	2979	4304	6771	22174
1166	-2979	-2892	-3553	-2629	-4250	-4991	-3285	-3790	-3102	-2102	-1375	134	3258	4374	6819	22235
1167	-2991	-2899	-3563	-2645	-4248	-5012	-3290	-3809	-3108	-2188	-1436	215	3528	4444	6878	22290
1168	-3028	-2930	-3578	-2688	-4247	-5028	-3306	-3833	-3131	-2288	-1513	284	3809	4530	6908	22372
1169	-3002	-2916	-3566	-2663	-4250	-5020	-3290	-3823	-3136	-2375	-1599	380	4097	4602	6995	22464
1170	-3003	-2906	-3569	-2668	-4252	-5027	-3299	-3827	-3142	-2426	-1671	462	4403	4704	7125	22551
1171	-2993	-2905	-3567	-2662	-4247	-5052	-3297	-3854	-3140	-2514	-1724	543	4712	4806	7220	22664
1172	-2984	-2900	-3571	-2635	-4234	-5027	-3301	-3844	-3135	-2569	-1743	644	5002	4914	7317	22738
1173	-3020	-2930	-3579	-2674	-4251	-5027	-3308	-3871	-3163	-2613	-1796	775	5312	5021	7425	22875
1174	-2971	-2902	-3576	-2630	-4233	-4999	-3294	-3843	-3144	-2663	-1811	883	5628	5154	7557	23010
1175	-2957	-2889	-3582	-2631	-4242	-5005	-3292	-3807	-3135	-2709	-1823	1005	5931	5254	7679	23096
1176	-2970	-2901	-3588	-2655	-4259	-5023	-3300	-3793	-3147	-2769	-1830	1129	6195	5348	7783	23193
1177	-3018	-2925	-3596	-2667	-4269	-5049	-3308	-3805	-3176	-2791	-1825	1234	6479	5454	7891	23268
1178	-3022	-2927	-3616	-2673	-4267	-5059	-3317	-3869	-3195	-2831	-1877	1345	6753	5560	7997	23400
1179	-2973	-2912	-3615	-2645	-4264	-5045	-3330	-3850	-3168	-2864	-1894	1428	7012	5681	8105	23505
1180	-2985	-2909	-3630	-2653	-4264	-5067	-3329	-3837	-3158	-2890	-1864	1534	7214	5788	8188	23601
1181	-2999	-2929	-3627	-2672	-4295	-5093	-3336	-3859	-3161	-2900	-1875	1627	7442	5881	8269	23688
1182	-3050	-2944	-3627	-2715	-4311	-5111	-3366	-3887	-3189	-2913	-1865	1731	7619	5965	8356	23795
1183	-3048	-2933	-3646	-2712	-4291	-5111	-3370	-3905	-3198	-2935	-1891	1793	7779	6039	8423	23912
1184	-3020	-2900	-3642	-2668	-4292	-5103	-3374	-3896	-3175	-2963	-1874	1847	7938	6128	8512	24001
1185	-3030	-2926	-3640	-2695	-4300	-5104	-3389	-3887	-3165	-2957	-1882	1899	8055	6193	8588	24079
1186	-3040	-2936	-3649	-2722	-4302	-5118	-3389	-3933	-3184	-2982	-1900	1955	8137	6260	8675	24175
1187	-3060	-2960	-3677	-2740	-4304	-5126	-3403	-3962	-3194	-2992	-1931	1985	8221	6315	8732	24254
1188	-3005	-2917	-3685	-2675	-4292	-5112	-3404	-3945	-3183	-3019	-1928	1997	8289	6357	8815	24360
1189	-2970	-2900	-3672	-2637	-4288	-5113	-3406	-3918	-3169	-3037	-1905	2010	8320	6423	8880	24437
1190	-2997	-2906	-3661	-2657	-4289	-5127	-3402	-3906	-3165	-3064	-1868	2008	8314	6433	8942	24463
1191	-3020	-2926	-3663	-2679	-4292	-5148	-3417	-3922	-3174	-3076	-1880	2005	8271	6429	8995	24514
1192	-3061	-2961	-3680	-2736	-4311	-5167	-3451	-3988	-3215	-3071	-1897	1985	8213	6440	9018	24574
1193	-3020	-2919	-3710	-2695	-4302	-5145	-3451	-3986	-3199	-3075	-1924	1951	8142	6445	9044	24614
1194	-3007	-2923	-3698	-2691	-4314	-5141	-3463	-3972	-3212	-3101	-1925	1900	8048	6444	9086	24639
1195	-3027	-2926	-3707	-2706	-4317	-5166	-3470	-3986	-3215	-3123	-1917	1849	7939	6411	9074	24676
1196	-3072	-2952	-3714	-2736	-4321	-5182	-3480	-4018	-3228	-3145	-1957	1784	7791	6372	9068	24681
1197	-3056	-2956	-3727	-2760	-4333	-5185	-3508	-4058	-3272	-3196	-2023	1710	7658	6335	9037	24707
1198	-3016	-2927	-3721	-2711	-4330	-5164	-3498	-4037	-3247	-3203	-2049	1638	7515	6297	9007	24730
1199	-3005	-2929	-3720	-2708	-4348	-5159	-3488	-4036	-3231	-3243	-2074	1533	7347	6233	8977	24721
1200	-3038	-2943	-3734	-2736	-4345	-5184	-3502	-4036	-3257	-3284	-2093	1463	7156	6193	8924	24700
1201	-3084	-2977	-3728	-2802	-4351	-5195	-3509	-4091	-3291	-3308	-2183	1335	6964	6127	8871	24716
1202	-3066	-2973	-3735	-2776	-4329	-5181	-3518	-4125	-3298	-3333	-2271	1199	6775	6057	8832	24730
1203	-3010	-2936	-3723	-2702	-4311	-5169	-3509	-4077	-3274	-3377	-2319	1076	6571	5996	8808	24705
1204	-2993	-2934	-3725	-2690	-4307	-5168	-3513	-4043	-3281	-3416	-2329	940	6343	5904	8806	24681
1205	-3011	-2940	-3730	-2702	-4327	-5168	-3516	-4049	-3284	-3471	-2359	814	6152	5826	8761	24651
1206	-3064	-2962	-3748	-2753	-4331	-5184	-3528	-4082	-3316	-3526	-2413	704	5924	5754	8711	24611
1207	-3038	-2935	-3748	-2723	-4313	-5166	-3533	-4093	-3307	-3565	-2477	566	5721	5678	8637	24622
1208	-3030	-2935	-3758	-2712	-4308	-5167	-3540	-4081	-3321	-3600	-2520	447	5522	5594	8572	24588
1209	-3064	-2949	-3739	-2717	-4314	-5178	-3540	-4086	-3313	-3624	-2564	352	5289	5507	8509	24521
1210	-3095	-2964	-3742	-2737	-4333	-5187	-3553	-4094	-3342	-3644	-2626	255	5066	5401	8426	24452
1211	-3157	-2981	-3765	-2784	-4341	-5187	-3566	-4152	-3386	-3728	-2702	125	4851	5296	8329	24400
1212	-3116	-2953	-3764	-2749	-4314	-5187	-3562	-4165	-3378	-3767	-2770	8	4670	5216	8293	24371
1213	-3092	-2954	-3770	-2723	-4321	-5163	-3560	-4125	-3380	-3801	-2806	-95	4467	5115	8198	24309
1214	-3092	-2945	-3771	-2735	-4305	-5182	-3566	-4116	-3392	-3839	-2861	-201	4287	5030	8110	24229
1215	-3122	-2965	-3774	-2771	-4305	-5201	-3572	-4130	-3401	-3839	-2887	-315	4075	4937	8031	24199
1216	-3139	-2998	-3786	-2818	-4317	-5203	-3587	-4195	-3442	-3891	-2962	-422	3898	4842	7945	24157
1217	-3065	-2966	-3780	-2765	-4310	-5177	-3575	-4192	-3443	-3952	-3040	-540	3736	4778	7888	24128
1218	-3011	-2949	-3791	-2745	-4289	-5152	-3582	-4175	-3442	-3970	-3065	-659	3567	4687	7836	24100
1219	-3000	-2957	-3792	-2745	-4304	-5168	-3591	-4171	-3441	-4002	-3084	-742	3416	4586	7774	24060
1220	-3053	-2989	-3786	-2781	-4302	-5182	-3585	-4181	-3456	-4029	-3112	-818	3236	4522	7709	24021
1221	-3088	-2982	-3792	-2774	-4302	-5155	-3593	-4201	-3483	-4044	-3177	-900	3087	4433	7663	24009
1222	-3071	-2964	-3809	-2748	-4287	-5138	-3576	-4179	-3473	-4066	-3219	-961	2968	4372	7647	24009
1223	-3092	-2958	-3803	-2746	-4302	-5148	-3582	-4180	-3486	-4090	-3227	-1002	2818	4294	7614	23940
1224	-3114	-2977	-3796	-2757	-4303	-5172	-3597	-4203	-3471	-4126	-3252	-1066	2678	4216	7577	23884
1225	-3160	-3010	-3805	-2804	-4308	-5171	-3615	-4233	-3506	-4172	-3310	-1149	2561	4139	7525	23900
1226	-3119	-2981	-3809	-2778	-4281	-5168	-3607	-4252	-3521	-4195	-3374	-1219	2446	4094	7501	23899
1227	-3083	-2961	-3816	-2749	-4276	-5153	-3609	-4209	-3503	-4221	-3397	-1263	2343	4051	7467	23878
1228	-3096	-2977	-3819	-2758	-4274	-5155	-3618	-4195	-3503	-4209	-3421	-1331	2224	3994	7418	23859
1229	-3107	-2986	-3812	-2773	-4291	-5158	-3603	-4199	-3509	-4229	-3440	-1370	2142	3936	7405	23856
1230	-3150	-3015	-3832	-2810	-4277	-5164	-3619	-4258	-3542	-4236	-3489	-1429	2064	3891	7386	23851
1231	-3101	-2987	-3831	-2795	-4255	-5145	-3623	-4253	-3523	-4255	-3512	-1473	1969	3828	7382	23882
1232	-3091	-2988	-3851	-2790	-4263	-5141	-3621	-4254	-3541	-4285	-3542	-1536	1883	3770	7366	23934
1233	-3090	-2971	-3849	-2762	-4253	-5141	-3623	-4241	-3539	-4284	-3585	-1587	1812	3747	7361	23974
1234	-3103	-2980	-3842	-2757	-4245	-5133	-3625	-4242	-3546	-4292	-3597	-1639	1731	3710	7377	23994
1235	-3107	-2994	-3827	-2791	-4244	-5129	-3625	-4254	-3564	-4290	-3651	-1694	1673	3688	7403	24060
1236	-3061	-2956	-3811	-2742	-4240	-5119	-3613	-4230	-3523	-4310	-3645	-1730	1595	3647	7454	24126
1237	-3052	-2960	-3813	-2740	-4244	-5119	-3603	-4214	-3518	-4330	-3626	-1764	1519	3624	7476	24139
1238	-3086	-2979	-3835	-2758	-4248	-5125	-3614	-4193	-3522	-4342	-3633	-1797	1448	3598	7470	24164
1239	-3129	-3002	-3851	-2808	-4255	-5152	-3639	-4204	-3554	-4342	-3648	-1817	1357	3558	7456	24218
1240	-3131	-2998	-3851	-2799	-4256	-5143	-3628	-4243	-3550	-4360	-3693	-1859	1316	3528	7464	24275
1241	-3091	-2976	-3831	-2760	-4255	-5139	-3621	-4238	-3539	-4355	-3707	-1903	1256	3521	7486	24330
1242	-3089	-2974	-3849	-2752	-4262	-5157	-3630	-4211	-3521	-4405	-3714	-1939	1184	3464	7504	24357
1243	-3101	-2990	-3848	-2774	-4276	-5187	-3630	-4234	-3517	-4424	-3723	-1954	1116	3440	7476	24393
1244	-3139	-3006	-3864	-2819	-4285	-5203	-3638	-4256	-3547	-4415	-3754	-1977	1059	3414	7482	24452
1245	-3099	-2991	-3860	-2793	-4277	-5185	-3634	-4261	-3530	-4418	-3793	-2017	1008	3392	7514	24494
1246	-3079	-2990	-3862	-2767	-4278	-5180	-3631	-4227	-3527	-4418	-3795	-2069	958	3386	7523	24566
1247	-3124	-3009	-3865	-2809	-4283	-5201	-3639	-4239	-3559	-4424	-3788	-2083	929	3365	7535	24588
1248	-3093	-3007	-3879	-2793	-4292	-5208	-3645	-4233	-3550	-4435	-3797	-2123	890	3330	7572	24665
1249	-3123	-3024	-3877	-2816	-4308	-5222	-3660	-4267	-3554	-4441	-3842	-2177	843	3310	7589	24739
1250	-3090	-2981	-3869	-2762	-4294	-5207	-3642	-4241	-3528	-4450	-3886	-2213	798	3313	7624	24810
1251	-3068	-2963	-3861	-2745	-4301	-5184	-3646	-4199	-3517	-4465	-3857	-2251	741	3306	7653	24871
1252	-3095	-2989	-3863	-2779	-4309	-5220	-3663	-4188	-3531	-4479	-3833	-2267	685	3285	7685	24935
1253	-3117	-3011	-3872	-2808	-4323	-5247	-3657	-4201	-3539	-4478	-3837	-2300	651	3248	7707	24985
1254	-3137	-3015	-3887	-2825	-4345	-5264	-3652	-4254	-3554	-4494	-3891	-2326	601	3254	7735	25047
1255	-3104	-2994	-3876	-2787	-4326	-5259	-3653	-4217	-3549	-4520	-3919	-2346	552	3236	7749	25096
1256	-3102	-2988	-3884	-2790	-4350	-5267	-3658	-4215	-3545	-4532	-3912	-2364	523	3229	7788	25150
1257	-3099	-2997	-3892	-2803	-4353	-5272	-3679	-4227	-3552	-4543	-3932	-2416	472	3223	7814	25202
1258	-3146	-3034	-3888	-2827	-4373	-5292	-3689	-4254	-3588	-4531	-3960	-2428	432	3201	7839	25232
1259	-3147	-3017	-3892	-2825	-4383	-5296	-3690	-4291	-3596	-4552	-3997	-2451	406	3200	7884	25319
1260	-3090	-3001	-3889	-2776	-4384	-5295	-3685	-4267	-3571	-4554	-4020	-2485	385	3208	7920	25406
1261	-3112	-3021	-3891	-2812	-4384	-5298	-3683	-4254	-3557	-4559	-4025	-2507	352	3198	7958	25471
1262	-3138	-3039	-3897	-2842	-4387	-5311	-3693	-4284	-3598	-4558	-4060	-2534	311	3202	7991	25571
1263	-3167	-3058	-3896	-2861	-4383	-5324	-3696	-4321	-3626	-4589	-4098	-2584	306	3222	8048	25686
1264	-3099	-3023	-3895	-2804	-4376	-5290	-3677	-4291	-3600	-4607	-4100	-2616	291	3233	8121	25832
1265	-3076	-2997	-3889	-2774	-4385	-5298	-3676	-4266	-3587	-4624	-4082	-2634	280	3246	8193	25890
1266	-3091	-3005	-3893	-2795	-4393	-5315	-3663	-4259	-3590	-4624	-4066	-2635	272	3247	8232	25986
1267	-3124	-3016	-3893	-2802	-4400	-5327	-3665	-4243	-3612	-4628	-4051	-2630	250	3228	8292	26075
1268	-3148	-3043	-3889	-2848	-4430	-5340	-3683	-4309	-3635	-4639	-4077	-2630	225	3240	8320	26223
1269	-3119	-3023	-3895	-2822	-4407	-5330	-3681	-4287	-3615	-4653	-4070	-2630	202	3248	8363	26324
1270	-3101	-3019	-3903	-2803	-4405	-5335	-3685	-4256	-3616	-4655	-4065	-2641	200	3258	8405	26460
1271	-3113	-3027	-3892	-2818	-4419	-5360	-3689	-4286	-3632	-4657	-4060	-2617	204	3258	8450	26579
1272	-3144	-3050	-3891	-2841	-4450	-5358	-3717	-4315	-3634	-4667	-4052	-2603	197	3262	8485	26692
1273	-3155	-3051	-3913	-2859	-4441	-5381	-3738	-4353	-3664	-4663	-4077	-2611	196	3258	8521	26789
1274	-3113	-3014	-3903	-2814	-4439	-5378	-3733	-4330	-3652	-4659	-4077	-2597	197	3257	8580	26920
1275	-3117	-3006	-3889	-2809	-4460	-5377	-3721	-4298	-3664	-4658	-4050	-2591	194	3295	8664	26966
1276	-3112	-3036	-3903	-2832	-4460	-5418	-3726	-4298	-3692	-4651	-4043	-2579	211	3288	8700	27065
1277	-3171	-3070	-3901	-2875	-4482	-5438	-3744	-4386	-3722	-4665	-4060	-2549	234	3288	8722	27185
1278	-3144	-3050	-3914	-2836	-4467	-5424	-3735	-4403	-3717	-4656	-4081	-2538	235	3303	8778	27323
1279	-3093	-3012	-3902	-2789	-4463	-5409	-3726	-4361	-3709	-4663	-4041	-2512	262	3333	8833	27397
1280	-3091	-3011	-3901	-2791	-4472	-5437	-3730	-4335	-3713	-4666	-3990	-2492	274	3359	8877	27506
1281	-3130	-3019	-3914	-2806	-4491	-5458	-3745	-4338	-3717	-4638	-3959	-2417	293	3355	8878	27561
1282	-3188	-3054	-3917	-2857	-4510	-5480	-3777	-4383	-3736	-4650	-3939	-2361	288	3330	8899	27642
1283	-3149	-3034	-3911	-2830	-4513	-5474	-3777	-4406	-3745	-4632	-3942	-2339	314	3347	8914	27714
1284	-3124	-3014	-3925	-2810	-4507	-5469	-3781	-4381	-3745	-4630	-3891	-2294	345	3356	8917	27758
1285	-3151	-3025	-3927	-2828	-4517	-5474	-3773	-4387	-3739	-4614	-3845	-2237	384	3370	8928	27774
1286	-3184	-3030	-3913	-2845	-4520	-5486	-3782	-4397	-3781	-4617	-3819	-2186	412	3358	8931	27799
1287	-3230	-3070	-3929	-2887	-4538	-5504	-3791	-4460	-3796	-4607	-3828	-2164	464	3352	8889	27820
1288	-3162	-3045	-3943	-2848	-4521	-5505	-3794	-4461	-3789	-4582	-3822	-2109	500	3371	8880	27824
1289	-3154	-3019	-3949	-2835	-4533	-5492	-3782	-4444	-3787	-4575	-3778	-2048	538	3404	8864	27803
1290	-3168	-3033	-3945	-2841	-4528	-5504	-3788	-4460	-3808	-4552	-3730	-1976	570	3406	8845	27796
1291	-3216	-3075	-3945	-2888	-4555	-5531	-3809	-4489	-3832	-4544	-3720	-1937	609	3417	8807	27774
1292	-3209	-3076	-3951	-2901	-4554	-5507	-3819	-4542	-3858	-4543	-3755	-1916	658	3427	8779	27765
1293	-3136	-3025	-3942	-2845	-4532	-5510	-3800	-4502	-3818	-4516	-3711	-1870	712	3465	8753	27753
1294	-3131	-3026	-3938	-2838	-4531	-5504	-3800	-4469	-3814	-4499	-3649	-1798	770	3479	8763	27751
1295	-3142	-3010	-3930	-2836	-4527	-5507	-3802	-4473	-3808	-4478	-3599	-1744	798	3488	8733	27714
1296	-3183	-3059	-3919	-2873	-4543	-5535	-3813	-4487	-3821	-4460	-3563	-1694	836	3509	8725	27671
1297	-3175	-3053	-3928	-2877	-4552	-5536	-3812	-4507	-3832	-4438	-3534	-1644	885	3548	8719	27655
1298	-3143	-3027	-3941	-2846	-4541	-5546	-3825	-4502	-3813	-4447	-3496	-1594	917	3558	8687	27606
1299	-3152	-3039	-3941	-2858	-4535	-5549	-3821	-4498	-3793	-4429	-3454	-1550	947	3554	8658	27552
1300	-3187	-3054	-3942	-2869	-4557	-5574	-3824	-4494	-3821	-4402	-3435	-1504	985	3537	8607	27464
1301	-3207	-3079	-3958	-2916	-4581	-5593	-3844	-4551	-3849	-4411	-3411	-1463	1021	3535	8526	27424
1302	-3167	-3052	-3958	-2881	-4570	-5590	-3853	-4522	-3852	-4393	-3392	-1434	1054	3561	8472	27367
1303	-3156	-3028	-3970	-2850	-4568	-5560	-3843	-4517	-3833	-4363	-3327	-1376	1066	3553	8414	27299
1304	-3174	-3043	-3969	-2855	-4569	-5580	-3850	-4519	-3839	-4339	-3293	-1353	1070	3547	8370	27196
1305	-3190	-3057	-3977	-2899	-4576	-5595	-3864	-4541	-3846	-4325	-3282	-1314	1086	3552	8321	27099
1306	-3235	-3107	-3986	-2959	-4576	-5616	-3871	-4609	-3898	-4330	-3310	-1284	1104	3552	8259	27046
1307	-3172	-3055	-3972	-2869	-4557	-5574	-3854	-4601	-3875	-4316	-3325	-1289	1137	3558	8237	26999
1308	-3146	-3034	-3967	-2847	-4560	-5571	-3866	-4567	-3852	-4299	-3274	-1278	1162	3554	8204	26938
1309	-3159	-3036	-3976	-2857	-4565	-5579	-3880	-4544	-3859	-4291	-3221	-1258	1165	3555	8175	26865
1310	-3199	-3062	-3967	-2901	-4574	-5583	-3897	-4547	-3880	-4289	-3198	-1238	1166	3529	8128	26756
1311	-3212	-3054	-3984	-2917	-4587	-5602	-3904	-4606	-3912	-4279	-3212	-1229	1166	3510	8105	26681
1312	-3169	-3033	-3995	-2879	-4578	-5594	-3910	-4593	-3901	-4281	-3203	-1242	1162	3512	8040	26606
1313	-3176	-3042	-4005	-2879	-4587	-5609	-3901	-4583	-3889	-4285	-3185	-1243	1162	3502	7989	26507
1314	-3207	-3064	-3999	-2898	-4589	-5618	-3916	-4587	-3887	-4297	-3147	-1233	1146	3483	7941	26439
1315	-3242	-3085	-3996	-2943	-4600	-5640	-3924	-4631	-3928	-4293	-3176	-1262	1131	3466	7867	26357
1316	-3229	-3066	-3992	-2915	-4587	-5622	-3918	-4642	-3939	-4307	-3212	-1298	1133	3470	7821	26298
1317	-3190	-3050	-3980	-2886	-4593	-5612	-3923	-4635	-3943	-4309	-3202	-1335	1119	3451	7792	26203
1318	-3197	-3053	-3996	-2897	-4589	-5634	-3925	-4641	-3939	-4303	-3199	-1348	1105	3439	7788	26109
1319	-3222	-3065	-4005	-2926	-4596	-5620	-3929	-4654	-3945	-4304	-3228	-1372	1097	3424	7761	26029
1320	-3291	-3110	-4004	-3003	-4607	-5626	-3936	-4717	-3980	-4316	-3290	-1404	1072	3422	7711	25966
1321	-3216	-3070	-4007	-2928	-4594	-5618	-3942	-4720	-3984	-4332	-3349	-1449	1073	3420	7694	25904
1322	-3163	-3052	-4006	-2889	-4579	-5599	-3924	-4681	-3954	-4328	-3356	-1498	1064	3407	7669	25853
1323	-3157	-3049	-4004	-2890	-4581	-5616	-3922	-4656	-3956	-4335	-3365	-1543	1055	3410	7647	25783
1324	-3177	-3059	-4008	-2904	-4591	-5640	-3928	-4636	-3964	-4366	-3380	-1566	1036	3408	7608	25698
1325	-3237	-3092	-4011	-2947	-4596	-5647	-3939	-4688	-3996	-4408	-3419	-1613	1024	3397	7592	25663
1326	-3190	-3073	-3992	-2903	-4579	-5633	-3949	-4678	-3977	-4441	-3443	-1658	1016	3380	7588	25637
1327	-3181	-3071	-4008	-2897	-4587	-5640	-3933	-4669	-3975	-4451	-3462	-1705	997	3371	7566	25585
1328	-3213	-3072	-4009	-2903	-4603	-5650	-3935	-4665	-3985	-4463	-3484	-1736	985	3378	7540	25510
1329	-3259	-3098	-4005	-2954	-4605	-5666	-3945	-4712	-4043	-4517	-3534	-1778	960	3364	7515	25425
1330	-3236	-3086	-4001	-2930	-4596	-5655	-3959	-4726	-4051	-4539	-3573	-1829	963	3353	7480	25378
1331	-3204	-3062	-3996	-2894	-4580	-5650	-3949	-4713	-4031	-4572	-3595	-1886	974	3357	7471	25326
1332	-3210	-3078	-3990	-2882	-4592	-5658	-3957	-4708	-4043	-4601	-3616	-1907	1001	3342	7457	25282
1333	-3236	-3094	-4000	-2911	-4592	-5670	-3947	-4703	-4059	-4623	-3645	-1955	1001	3345	7402	25217
1334	-3300	-3133	-4006	-2979	-4626	-5685	-3979	-4767	-4098	-4661	-3714	-1999	1009	3331	7364	25178
1335	-3263	-3102	-4007	-2954	-4615	-5680	-3980	-4796	-4112	-4719	-3793	-2077	1019	3323	7369	25161
1336	-3204	-3070	-4005	-2899	-4596	-5672	-3966	-4747	-4090	-4729	-3843	-2118	1046	3345	7364	25079
1337	-3207	-3077	-4004	-2900	-4605	-5672	-3973	-4717	-4085	-4768	-3859	-2157	1062	3354	7361	25037
1338	-3210	-3085	-3989	-2909	-4614	-5685	-4000	-4722	-4093	-4799	-3882	-2209	1079	3354	7364	24983
1339	-3266	-3100	-4008	-2950	-4637	-5697	-4005	-4763	-4117	-4813	-3927	-2270	1097	3367	7348	24951
1340	-3224	-3100	-4016	-2906	-4622	-5677	-3997	-4767	-4097	-4849	-3968	-2307	1150	3372	7358	24937
1341	-3230	-3080	-4007	-2909	-4636	-5689	-3992	-4752	-4107	-4895	-3988	-2329	1167	3389	7354	24885
1342	-3246	-3080	-4025	-2928	-4645	-5688	-4018	-4739	-4129	-4917	-4014	-2348	1192	3419	7337	24827
1343	-3285	-3101	-4026	-2942	-4655	-5707	-4017	-4777	-4168	-4960	-4070	-2373	1227	3438	7302	24782
1344	-3305	-3112	-4047	-2977	-4662	-5721	-4028	-4814	-4182	-4985	-4120	-2431	1283	3445	7286	24738
1345	-3249	-3076	-4038	-2943	-4661	-5723	-4026	-4796	-4181	-5043	-4168	-2484	1324	3463	7243	24711
1346	-3249	-3089	-4017	-2929	-4658	-5715	-4021	-4772	-4190	-5065	-4194	-2515	1358	3482	7237	24641
1347	-3275	-3089	-4025	-2945	-4674	-5730	-4035	-4779	-4191	-5099	-4243	-2540	1392	3515	7253	24601
1348	-3330	-3144	-4036	-3006	-4688	-5770	-4041	-4838	-4215	-5113	-4331	-2581	1419	3538	7246	24564
1349	-3299	-3140	-4060	-2997	-4679	-5743	-4043	-4898	-4256	-5142	-4432	-2626	1481	3558	7250	24564
1350	-3226	-3088	-4042	-2933	-4672	-5723	-4027	-4847	-4241	-5163	-4460	-2685	1548	3617	7292	24564
1351	-3226	-3088	-4023	-2944	-4684	-5720	-4017	-4821	-4207	-5178	-4480	-2724	1599	3641	7329	24588
1352	-3241	-3082	-4044	-2945	-4667	-5736	-4029	-4822	-4212	-5206	-4480	-2756	1618	3667	7391	24555
1353	-3287	-3118	-4036	-2986	-4680	-5768	-4041	-4848	-4234	-5234	-4558	-2775	1666	3696	7429	24515
1354	-3268	-3109	-4046	-2951	-4695	-5767	-4040	-4849	-4237	-5276	-4600	-2823	1701	3717	7434	24526
1355	-3241	-3091	-4064	-2925	-4689	-5754	-4036	-4831	-4229	-5313	-4591	-2844	1729	3751	7428	24507
1356	-3253	-3105	-4074	-2946	-4699	-5765	-4032	-4836	-4242	-5319	-4596	-2877	1746	3756	7430	24482
1357	-3263	-3109	-4072	-2974	-4722	-5766	-4065	-4850	-4254	-5358	-4602	-2895	1765	3772	7436	24480
1358	-3313	-3144	-4091	-3015	-4741	-5776	-4070	-4892	-4270	-5368	-4652	-2934	1773	3775	7433	24466
1359	-3270	-3123	-4058	-2967	-4722	-5765	-4052	-4877	-4260	-5403	-4702	-2956	1796	3777	7473	24458
1360	-3263	-3121	-4079	-2959	-4738	-5767	-4051	-4849	-4245	-5406	-4727	-2975	1808	3784	7478	24425
1361	-3283	-3121	-4078	-2971	-4751	-5775	-4061	-4866	-4264	-5431	-4736	-2994	1792	3792	7473	24419
1362	-3336	-3148	-4083	-3009	-4763	-5790	-4077	-4902	-4294	-5449	-4786	-3026	1777	3788	7475	24403
1363	-3348	-3168	-4090	-3024	-4785	-5777	-4090	-4950	-4330	-5469	-4873	-3107	1779	3791	7435	24421
1364	-3288	-3114	-4083	-2965	-4763	-5771	-4089	-4912	-4309	-5488	-4879	-3134	1764	3800	7451	24423
1365	-3281	-3102	-4074	-2943	-4759	-5778	-4091	-4884	-4294	-5511	-4884	-3175	1723	3808	7460	24404
1366	-3277	-3108	-4078	-2948	-4761	-5782	-4082	-4856	-4301	-5537	-4880	-3196	1702	3781	7467	24393
1367	-3345	-3146	-4087	-3006	-4798	-5805	-4093	-4906	-4338	-5550	-4917	-3211	1663	3760	7421	24381
1368	-3311	-3132	-4093	-2981	-4769	-5823	-4104	-4925	-4343	-5568	-4963	-3253	1622	3762	7408	24362
1369	-3306	-3124	-4080	-2963	-4770	-5823	-4098	-4902	-4355	-5588	-4943	-3297	1580	3722	7424	24350
1370	-3354	-3127	-4096	-2973	-4789	-5838	-4108	-4904	-4348	-5602	-4950	-3337	1540	3720	7422	24332
1371	-3378	-3144	-4086	-2993	-4790	-5842	-4109	-4910	-4353	-5606	-4967	-3372	1487	3723	7411	24288
1372	-3421	-3178	-4077	-3036	-4789	-5878	-4126	-4953	-4388	-5635	-5022	-3405	1409	3666	7367	24240
1373	-3371	-3147	-4099	-2998	-4796	-5851	-4130	-4964	-4386	-5669	-5065	-3458	1339	3649	7348	24219
1374	-3351	-3127	-4088	-2974	-4794	-5851	-4129	-4929	-4368	-5689	-5068	-3510	1285	3605	7329	24229
1375	-3378	-3131	-4083	-2984	-4792	-5863	-4129	-4937	-4376	-5682	-5099	-3549	1196	3588	7301	24203
1376	-3424	-3170	-4105	-3028	-4809	-5877	-4144	-4974	-4401	-5675	-5124	-3608	1116	3551	7256	24208
1377	-3437	-3187	-4123	-3050	-4815	-5897	-4154	-5036	-4447	-5707	-5229	-3661	1035	3521	7213	24189
1378	-3345	-3134	-4115	-2988	-4785	-5881	-4142	-5002	-4418	-5737	-5262	-3709	988	3496	7222	24214
1379	-3340	-3133	-4112	-2975	-4784	-5854	-4148	-4949	-4392	-5770	-5258	-3760	897	3478	7231	24206
1380	-3346	-3131	-4117	-2984	-4803	-5875	-4151	-4947	-4405	-5784	-5247	-3782	800	3433	7198	24228
1381	-3382	-3172	-4127	-3027	-4808	-5904	-4164	-4968	-4427	-5804	-5260	-3844	699	3383	7163	24210
1382	-3375	-3166	-4143	-3023	-4820	-5902	-4159	-4978	-4469	-5806	-5290	-3911	616	3347	7142	24214
1383	-3343	-3152	-4149	-2992	-4813	-5894	-4154	-4963	-4425	-5816	-5303	-3955	539	3315	7149	24222
1384	-3354	-3158	-4146	-3003	-4835	-5915	-4163	-4972	-4423	-5823	-5319	-3982	453	3279	7125	24201
1385	-3373	-3164	-4144	-3023	-4841	-5932	-4160	-4976	-4439	-5858	-5331	-4014	357	3230	7100	24210
1386	-3418	-3190	-4152	-3067	-4853	-5935	-4180	-5024	-4462	-5874	-5375	-4055	272	3170	7052	24224
1387	-3377	-3187	-4161	-3030	-4834	-5925	-4180	-5023	-4457	-5865	-5386	-4093	208	3144	7057	24219
1388	-3358	-3174	-4153	-3020	-4855	-5911	-4178	-5002	-4448	-5873	-5390	-4127	119	3115	7038	24219
1389	-3381	-3173	-4159	-3048	-4863	-5936	-4179	-4994	-4462	-5897	-5402	-4179	30	3061	7022	24236
1390	-3415	-3202	-4164	-3081	-4885	-5965	-4201	-5030	-4479	-5943	-5436	-4214	-52	3017	7000	24262
1391	-3420	-3208	-4169	-3106	-4873	-5969	-4209	-5093	-4506	-5963	-5503	-4274	-122	2982	6987	24311
1392	-3337	-3185	-4162	-3040	-4863	-5941	-4195	-5040	-4490	-5983	-5541	-4324	-181	2976	7010	24365
1393	-3323	-3163	-4170	-3025	-4869	-5947	-4193	-5010	-4481	-5983	-5536	-4350	-272	2942	7038	24395
1394	-3362	-3163	-4186	-3036	-4874	-5966	-4204	-5011	-4468	-5983	-5506	-4370	-360	2923	7022	24414
1395	-3405	-3193	-4203	-3084	-4901	-5991	-4220	-5026	-4475	-6005	-5516	-4407	-433	2903	7032	24435
1396	-3403	-3206	-4212	-3076	-4901	-5994	-4227	-5071	-4516	-6001	-5574	-4429	-497	2889	7041	24486
1397	-3368	-3178	-4215	-3049	-4916	-5978	-4219	-5037	-4507	-6016	-5582	-4468	-570	2878	7054	24538
1398	-3386	-3186	-4215	-3054	-4911	-5985	-4237	-5030	-4501	-6026	-5602	-4490	-651	2845	7050	24575
1399	-3418	-3201	-4210	-3078	-4934	-5996	-4241	-5033	-4518	-6029	-5598	-4522	-698	2819	7069	24597
1400	-3456	-3239	-4200	-3129	-4958	-6022	-4230	-5078	-4549	-6041	-5604	-4558	-766	2800	7064	24656
1401	-3423	-3214	-4215	-3107	-4947	-6034	-4245	-5088	-4566	-6065	-5643	-4590	-819	2792	7102	24712
1402	-3382	-3194	-4215	-3084	-4937	-6042	-4248	-5075	-4549	-6077	-5641	-4628	-879	2772	7182	24775
1403	-3412	-3211	-4228	-3101	-4958	-6061	-4254	-5067	-4558	-6082	-5678	-4655	-940	2756	7237	24843
1404	-3427	-3231	-4228	-3147	-4975	-6057	-4251	-5120	-4564	-6088	-5700	-4676	-980	2750	7290	24911
1405	-3424	-3243	-4231	-3164	-4965	-6050	-4257	-5146	-4589	-6107	-5761	-4723	-1005	2733	7352	25007
1406	-3362	-3199	-4220	-3105	-4956	-6023	-4251	-5119	-4565	-6143	-5808	-4743	-1058	2750	7424	25132
1407	-3350	-3187	-4203	-3078	-4956	-6023	-4239	-5096	-4554	-6138	-5788	-4764	-1113	2761	7495	25199
1408	-3366	-3204	-4234	-3091	-4975	-6026	-4243	-5071	-4553	-6158	-5760	-4787	-1158	2752	7536	25242
1409	-3384	-3225	-4243	-3122	-4975	-6050	-4262	-5087	-4561	-6154	-5742	-4808	-1193	2725	7565	25312
1410	-3423	-3236	-4245	-3135	-4981	-6071	-4282	-5129	-4590	-6161	-5767	-4834	-1246	2696	7582	25403
1411	-3399	-3217	-4248	-3103	-4990	-6076	-4289	-5112	-4579	-6172	-5755	-4863	-1278	2703	7621	25468
1412	-3391	-3206	-4266	-3096	-5001	-6088	-4299	-5091	-4556	-6163	-5762	-4881	-1320	2695	7665	25537
1413	-3415	-3225	-4275	-3126	-4993	-6101	-4304	-5102	-4564	-6169	-5763	-4898	-1350	2663	7698	25614
1414	-3455	-3259	-4268	-3169	-5014	-6136	-4314	-5147	-4607	-6189	-5787	-4896	-1388	2664	7731	25658
1415	-3421	-3246	-4273	-3147	-5011	-6139	-4312	-5153	-4625	-6193	-5824	-4927	-1409	2644	7768	25741
1416	-3412	-3231	-4271	-3104	-5026	-6137	-4298	-5136	-4588	-6202	-5840	-4936	-1431	2650	7802	25800
1417	-3447	-3256	-4286	-3151	-5023	-6152	-4299	-5131	-4594	-6219	-5843	-4955	-1472	2635	7799	25846
1418	-3447	-3262	-4276	-3166	-5022	-6144	-4307	-5133	-4626	-6223	-5859	-4970	-1494	2614	7811	25924
1419	-3452	-3276	-4271	-3184	-5042	-6147	-4342	-5178	-4635	-6202	-5886	-4990	-1518	2607	7809	25968
1420	-3420	-3242	-4287	-3139	-5026	-6127	-4330	-5163	-4617	-6226	-5899	-5007	-1539	2580	7836	26003
1421	-3391	-3234	-4269	-3127	-5030	-6134	-4320	-5103	-4596	-6210	-5862	-5008	-1566	2565	7813	26034
1422	-3406	-3240	-4265	-3150	-5057	-6146	-4332	-5117	-4594	-6231	-5847	-4995	-1606	2546	7791	26075
1423	-3436	-3257	-4292	-3175	-5070	-6153	-4339	-5138	-4610	-6252	-5844	-4992	-1626	2527	7768	26099
1424	-3467	-3298	-4287	-3217	-5086	-6163	-4362	-5182	-4638	-6257	-5873	-4998	-1656	2491	7727	26143
1425	-3453	-3289	-4294	-3175	-5091	-6176	-4357	-5173	-4617	-6265	-5863	-5032	-1683	2481	7708	26156
1426	-3455	-3275	-4312	-3179	-5103	-6171	-4352	-5166	-4624	-6245	-5859	-5057	-1684	2467	7690	26162
1427	-3488	-3272	-4313	-3188	-5109	-6196	-4354	-5192	-4643	-6252	-5856	-5068	-1713	2441	7627	26189
1428	-3525	-3306	-4310	-3213	-5113	-6225	-4373	-5203	-4656	-6253	-5845	-5055	-1753	2414	7574	26207
1429	-3508	-3297	-4328	-3218	-5109	-6212	-4382	-5224	-4673	-6267	-5869	-5073	-1782	2385	7544	26224
1430	-3483	-3297	-4330	-3200	-5112	-6207	-4367	-5215	-4651	-6240	-5885	-5087	-1785	2367	7505	26218
1431	-3491	-3305	-4332	-3214	-5115	-6216	-4380	-5215	-4654	-6252	-5913	-5093	-1794	2331	7467	26260
1432	-3481	-3286	-4329	-3197	-5104	-6192	-4376	-5224	-4660	-6239	-5938	-5110	-1804	2303	7428	26289
1433	-3505	-3320	-4332	-3227	-5123	-6207	-4384	-5240	-4681	-6254	-5959	-5135	-1825	2307	7384	26336
1434	-3472	-3293	-4360	-3191	-5115	-6208	-4365	-5226	-4662	-6282	-5959	-5160	-1805	2284	7345	26371
1435	-3460	-3278	-4353	-3156	-5134	-6224	-4357	-5182	-4641	-6272	-5925	-5155	-1818	2263	7296	26375
1436	-3471	-3286	-4347	-3178	-5134	-6245	-4358	-5175	-4640	-6269	-5902	-5141	-1835	2248	7235	26368
1437	-3501	-3307	-4371	-3204	-5144	-6266	-4377	-5203	-4657	-6254	-5881	-5118	-1871	2210	7164	26387
1438	-3536	-3331	-4370	-3261	-5164	-6290	-4394	-5248	-4689	-6266	-5915	-5130	-1876	2160	7093	26422
1439	-3501	-3303	-4372	-3218	-5144	-6261	-4393	-5252	-4669	-6260	-5920	-5137	-1875	2137	7034	26460
1440	-3511	-3302	-4372	-3201	-5150	-6260	-4394	-5237	-4675	-6274	-5910	-5131	-1864	2129	7009	26483
1441	-3518	-3323	-4382	-3222	-5158	-6268	-4395	-5214	-4669	-6255	-5898	-5146	-1894	2105	6953	26457
1442	-3552	-3342	-4378	-3240	-5162	-6309	-4408	-5222	-4682	-6253	-5889	-5143	-1932	2077	6880	26404
1443	-3563	-3348	-4363	-3263	-5152	-6295	-4411	-5265	-4713	-6270	-5922	-5151	-1930	2048	6829	26422
1444	-3547	-3355	-4375	-3240	-5146	-6292	-4396	-5269	-4701	-6281	-5953	-5182	-1949	2018	6794	26401
1445	-3507	-3335	-4384	-3219	-5143	-6292	-4402	-5253	-4685	-6287	-5962	-5191	-1959	1998	6746	26367
1446	-3506	-3337	-4388	-3206	-5152	-6296	-4408	-5221	-4670	-6288	-5939	-5182	-1951	1980	6696	26328
1447	-3557	-3364	-4399	-3240	-5162	-6305	-4421	-5243	-4702	-6279	-5954	-5205	-1970	1961	6640	26314
1448	-3537	-3338	-4396	-3214	-5176	-6323	-4437	-5262	-4700	-6297	-5966	-5209	-1985	1947	6589	26296
1449	-3515	-3342	-4395	-3202	-5179	-6331	-4433	-5252	-4695	-6308	-5926	-5215	-1993	1935	6533	26296
1450	-3539	-3341	-4402	-3215	-5195	-6339	-4444	-5258	-4694	-6293	-5905	-5213	-2012	1935	6491	26254
1451	-3553	-3357	-4406	-3233	-5186	-6354	-4442	-5262	-4712	-6302	-5913	-5207	-2020	1918	6464	26188
1452	-3615	-3389	-4418	-3282	-5208	-6370	-4454	-5303	-4746	-6320	-5965	-5196	-2019	1903	6416	26134
1453	-3565	-3362	-4412	-3230	-5191	-6342	-4444	-5305	-4728	-6332	-5961	-5228	-2020	1900	6359	26132
1454	-3539	-3355	-4415	-3224	-5194	-6339	-4460	-5276	-4717	-6342	-5965	-5235	-2046	1877	6328	26073
1455	-3554	-3363	-4430	-3237	-5187	-6346	-4461	-5284	-4725	-6340	-5976	-5230	-2083	1846	6299	26010
1456	-3587	-3376	-4437	-3271	-5204	-6352	-4471	-5297	-4739	-6337	-5980	-5230	-2111	1833	6248	25980
1457	-3616	-3413	-4423	-3306	-5206	-6371	-4487	-5370	-4777	-6357	-6029	-5257	-2130	1793	6199	25940
1458	-3558	-3375	-4417	-3253	-5194	-6373	-4473	-5345	-4757	-6345	-6054	-5286	-2110	1783	6190	25921
1459	-3524	-3347	-4376	-3223	-5191	-6361	-4458	-5286	-4729	-6342	-6067	-5311	-2100	1805	6175	25893
1460	-3545	-3358	-4387	-3222	-5187	-6370	-4467	-5294	-4742	-6361	-6069	-5331	-2112	1782	6167	25822
1461	-3581	-3370	-4398	-3247	-5203	-6398	-4473	-5304	-4763	-6357	-6055	-5327	-2132	1765	6137	25785
1462	-3565	-3367	-4404	-3251	-5184	-6396	-4474	-5315	-4762	-6385	-6077	-5337	-2142	1769	6112	25736
1463	-3539	-3345	-4410	-3200	-5184	-6394	-4472	-5283	-4753	-6383	-6056	-5331	-2152	1782	6102	25673
1464	-3563	-3356	-4398	-3213	-5202	-6387	-4482	-5275	-4755	-6405	-6028	-5340	-2156	1756	6083	25628
1465	-3572	-3361	-4404	-3231	-5206	-6404	-4497	-5296	-4772	-6413	-6021	-5345	-2166	1763	6050	25591
1466	-3621	-3409	-4391	-3282	-5218	-6424	-4508	-5353	-4795	-6390	-6047	-5353	-2204	1736	6001	25556
1467	-3579	-3385	-4378	-3240	-5197	-6415	-4500	-5352	-4789	-6405	-6081	-5373	-2193	1729	5967	25485
1468	-3565	-3365	-4372	-3206	-5221	-6405	-4491	-5325	-4776	-6432	-6105	-5368	-2196	1746	5942	25401
1469	-3570	-3369	-4365	-3226	-5227	-6418	-4498	-5315	-4778	-6424	-6090	-5366	-2208	1725	5918	25371
1470	-3609	-3404	-4363	-3270	-5225	-6442	-4511	-5348	-4786	-6404	-6092	-5386	-2216	1703	5910	25300
1471	-3616	-3399	-4352	-3291	-5215	-6418	-4518	-5385	-4805	-6430	-6136	-5397	-2217	1690	5888	25246
1472	-3553	-3364	-4337	-3217	-5199	-6409	-4512	-5357	-4777	-6422	-6139	-5415	-2219	1715	5892	25203
1473	-3551	-3359	-4336	-3203	-5196	-6408	-4510	-5332	-4766	-6397	-6114	-5413	-2258	1713	5895	25135
1474	-3584	-3371	-4317	-3207	-5210	-6423	-4511	-5313	-4777	-6421	-6086	-5398	-2258	1710	5880	25060
1475	-3619	-3406	-4312	-3249	-5235	-6446	-4526	-5320	-4791	-6399	-6072	-5394	-2258	1708	5871	24972
1476	-3632	-3393	-4310	-3252	-5230	-6440	-4525	-5364	-4803	-6406	-6090	-5389	-2260	1689	5870	24960
1477	-3587	-3379	-4305	-3229	-5218	-6428	-4527	-5345	-4785	-6434	-6090	-5389	-2266	1679	5863	24890
1478	-3597	-3392	-4304	-3227	-5222	-6455	-4528	-5350	-4787	-6425	-6094	-5388	-2250	1678	5841	24818
1479	-3608	-3416	-4306	-3243	-5247	-6465	-4543	-5364	-4795	-6428	-6075	-5388	-2273	1664	5816	24740
1480	-3646	-3427	-4280	-3287	-5249	-6480	-4546	-5400	-4817	-6413	-6089	-5399	-2284	1641	5800	24695
1481	-3631	-3390	-4285	-3247	-5234	-6472	-4549	-5399	-4809	-6416	-6098	-5398	-2273	1637	5795	24642
1482	-3599	-3381	-4249	-3233	-5234	-6454	-4541	-5375	-4800	-6398	-6098	-5418	-2270	1617	5789	24573
1483	-3635	-3402	-4238	-3263	-5248	-6476	-4555	-5393	-4813	-6398	-6112	-5412	-2277	1632	5769	24528
1484	-3631	-3400	-4208	-3259	-5244	-6490	-4553	-5421	-4816	-6409	-6140	-5428	-2288	1642	5750	24505
1485	-3637	-3410	-4192	-3286	-5235	-6499	-4563	-5429	-4818	-6394	-6186	-5448	-2301	1648	5752	24443
1486	-3583	-3365	-4185	-3235	-5226	-6489	-4546	-5399	-4805	-6395	-6168	-5436	-2287	1650	5764	24426
1487	-3552	-3362	-4169	-3217	-5211	-6483	-4538	-5380	-4783	-6385	-6119	-5417	-2289	1652	5772	24375
1488	-3604	-3378	-4169	-3238	-5242	-6500	-4551	-5366	-4806	-6380	-6065	-5403	-2281	1654	5753	24302
1489	-3645	-3413	-4165	-3272	-5270	-6520	-4554	-5397	-4808	-6361	-6043	-5410	-2293	1636	5702	24225
1490	-3647	-3410	-4168	-3280	-5274	-6533	-4564	-5428	-4838	-6375	-6044	-5422	-2273	1622	5700	24205
1491	-3601	-3385	-4142	-3245	-5278	-6519	-4574	-5419	-4831	-6376	-6058	-5416	-2268	1607	5671	24121
1492	-3622	-3379	-4127	-3245	-5284	-6520	-4574	-5408	-4818	-6396	-6061	-5412	-2276	1596	5640	24046
1493	-3632	-3401	-4121	-3251	-5288	-6551	-4580	-5419	-4814	-6391	-6027	-5386	-2285	1585	5585	23981
1494	-3673	-3442	-4113	-3291	-5301	-6561	-4596	-5451	-4841	-6392	-6033	-5379	-2290	1558	5531	23907
1495	-3653	-3413	-4115	-3278	-5303	-6559	-4588	-5475	-4842	-6383	-6091	-5378	-2292	1561	5509	23878
1496	-3645	-3426	-4096	-3275	-5322	-6543	-4587	-5466	-4853	-6374	-6102	-5419	-2276	1558	5459	23779
1497	-3636	-3399	-4083	-3268	-5312	-6553	-4583	-5461	-4840	-6377	-6105	-5419	-2278	1535	5458	23696
1498	-3625	-3394	-4063	-3264	-5320	-6554	-4598	-5451	-4844	-6373	-6092	-5410	-2288	1519	5435	23632
1499	-3653	-3417	-4066	-3301	-5322	-6561	-4621	-5458	-4888	-6375	-6083	-5419	-2302	1507	5364	23532
1500	-3622	-3384	-4058	-3253	-5310	-6581	-4618	-5432	-4846	-6380	-6092	-5420	-2299	1481	5316	23470
1501	-3619	-3384	-4037	-3258	-5332	-6595	-4612	-5424	-4829	-6380	-6071	-5431	-2293	1480	5271	23382
1502	-3656	-3403	-4061	-3263	-5351	-6602	-4608	-5415	-4841	-6391	-6054	-5441	-2315	1441	5214	23285
1503	-3698	-3436	-4078	-3292	-5370	-6608	-4621	-5445	-4859	-6391	-6060	-5419	-2328	1406	5158	23168
1504	-3712	-3433	-4069	-3336	-5378	-6627	-4636	-5503	-4876	-6394	-6097	-5418	-2345	1396	5111	23090
1505	-3655	-3417	-4071	-3298	-5355	-6610	-4636	-5485	-4864	-6408	-6097	-5422	-2329	1396	5075	22978
1506	-3638	-3402	-4066	-3291	-5370	-6614	-4637	-5479	-4884	-6437	-6107	-5409	-2328	1392	5032	22876
1507	-3672	-3415	-4073	-3305	-5378	-6621	-4637	-5489	-4882	-6414	-6093	-5421	-2331	1375	4978	22786
1508	-3715	-3464	-4085	-3368	-5394	-6648	-4650	-5514	-4913	-6426	-6093	-5435	-2354	1358	4913	22689
1509	-3694	-3466	-4093	-3365	-5384	-6622	-4648	-5543	-4929	-6453	-6141	-5467	-2346	1362	4860	22638
1510	-3639	-3428	-4081	-3318	-5389	-6617	-4629	-5531	-4907	-6471	-6172	-5479	-2344	1351	4833	22543
1511	-3652	-3414	-4086	-3306	-5375	-6620	-4637	-5504	-4904	-6475	-6182	-5487	-2357	1323	4789	22482
1512	-3656	-3414	-4104	-3310	-5377	-6651	-4653	-5478	-4904	-6460	-6161	-5507	-2362	1328	4754	22419
1513	-3694	-3444	-4122	-3354	-5392	-6656	-4658	-5518	-4940	-6465	-6182	-5528	-2384	1307	4729	22363
1514	-3644	-3410	-4124	-3326	-5396	-6659	-4664	-5513	-4923	-6495	-6185	-5546	-2382	1282	4713	22289
1515	-3642	-3421	-4127	-3302	-5410	-6654	-4656	-5492	-4917	-6500	-6165	-5542	-2397	1269	4666	22199
1516	-3665	-3437	-4139	-3327	-5417	-6670	-4656	-5499	-4923	-6488	-6163	-5552	-2403	1227	4622	22114
1517	-3702	-3466	-4163	-3361	-5441	-6681	-4678	-5523	-4945	-6505	-6181	-5544	-2435	1206	4553	22036
1518	-3711	-3459	-4183	-3376	-5444	-6683	-4695	-5564	-4962	-6531	-6230	-5574	-2447	1162	4524	21968
1519	-3667	-3427	-4207	-3338	-5429	-6671	-4695	-5540	-4952	-6532	-6224	-5598	-2466	1135	4489	21932
1520	-3679	-3425	-4201	-3325	-5436	-6681	-4688	-5520	-4938	-6542	-6215	-5601	-2459	1130	4417	21836
1521	-3705	-3458	-4211	-3375	-5445	-6711	-4683	-5558	-4972	-6580	-6227	-5625	-2482	1119	4367	21768
1522	-3742	-3485	-4240	-3415	-5460	-6732	-4697	-5594	-4985	-6587	-6298	-5620	-2498	1077	4318	21714
1523	-3684	-3446	-4232	-3373	-5441	-6706	-4705	-5598	-4987	-6587	-6339	-5644	-2501	1065	4282	21668
1524	-3648	-3423	-4238	-3336	-5434	-6691	-4687	-5567	-4974	-6590	-6329	-5663	-2508	1058	4235	21611
1525	-3662	-3442	-4264	-3341	-5453	-6701	-4679	-5527	-4970	-6601	-6303	-5685	-2547	1071	4215	21529
1526	-3695	-3454	-4270	-3372	-5459	-6715	-4690	-5539	-4957	-6588	-6284	-5691	-2556	1047	4158	21452
1527	-3743	-3486	-4283	-3419	-5470	-6740	-4724	-5577	-5003	-6608	-6327	-5709	-2565	1036	4116	21354
1528	-3701	-3463	-4293	-3385	-5463	-6722	-4725	-5578	-4997	-6645	-6357	-5724	-2581	1021	4085	21297
1529	-3684	-3464	-4306	-3373	-5468	-6724	-4723	-5572	-4989	-6651	-6368	-5751	-2594	1005	4052	21239
1530	-3721	-3466	-4316	-3364	-5490	-6745	-4726	-5579	-4994	-6661	-6370	-5760	-2627	976	3999	21152
1531	-3755	-3487	-4341	-3413	-5501	-6737	-4717	-5604	-5006	-6681	-6400	-5765	-2647	951	3952	21086
1532	-3758	-3491	-4382	-3427	-5497	-6760	-4729	-5627	-5045	-6701	-6426	-5765	-2651	914	3898	21025
1533	-3714	-3472	-4373	-3381	-5490	-6757	-4715	-5607	-5027	-6704	-6459	-5781	-2673	901	3868	20932
1534	-3740	-3487	-4377	-3419	-5502	-6768	-4735	-5614	-5040	-6724	-6470	-5825	-2664	869	3799	20833
1535	-3722	-3489	-4378	-3418	-5503	-6742	-4735	-5634	-5034	-6745	-6511	-5845	-2688	853	3782	20760
1536	-3731	-3499	-4377	-3443	-5510	-6744	-4745	-5639	-5039	-6730	-6537	-5905	-2715	844	3755	20721
1537	-3710	-3479	-4374	-3419	-5502	-6741	-4746	-5637	-5047	-6762	-6566	-5917	-2710	826	3736	20650
1538	-3697	-3469	-4408	-3384	-5491	-6734	-4732	-5596	-5028	-6763	-6545	-5925	-2728	832	3733	20540
1539	-3715	-3485	-4404	-3398	-5494	-6742	-4743	-5585	-5027	-6763	-6535	-5925	-2756	821	3675	20420
1540	-3728	-3495	-4432	-3413	-5512	-6763	-4737	-5592	-5033	-6779	-6539	-5924	-2754	790	3661	20345
1541	-3782	-3529	-4451	-3463	-5540	-6793	-4762	-5655	-5057	-6808	-6560	-5951	-2767	746	3589	20244
1542	-3738	-3514	-4450	-3436	-5524	-6778	-4759	-5635	-5041	-6817	-6576	-5995	-2781	732	3516	20182
1543	-3722	-3509	-4473	-3416	-5531	-6781	-4743	-5613	-5043	-6811	-6569	-5985	-2790	704	3475	20083
1544	-3732	-3516	-4477	-3434	-5525	-6775	-4757	-5625	-5054	-6828	-6570	-5990	-2813	698	3420	19987
1545	-3761	-3524	-4495	-3449	-5524	-6805	-4771	-5647	-5076	-6829	-6583	-5988	-2831	682	3360	19886
1546	-3789	-3539	-4500	-3497	-5532	-6797	-4786	-5680	-5087	-6835	-6609	-6030	-2832	661	3281	19799
1547	-3745	-3520	-4492	-3460	-5520	-6797	-4782	-5686	-5081	-6849	-6657	-6047	-2857	651	3256	19701
1548	-3722	-3502	-4495	-3431	-5515	-6788	-4784	-5648	-5066	-6852	-6643	-6049	-2858	637	3210	19586
1549	-3743	-3521	-4522	-3424	-5524	-6799	-4779	-5636	-5061	-6847	-6625	-6052	-2859	623	3141	19495
1550	-3772	-3547	-4524	-3482	-5534	-6805	-4787	-5647	-5076	-6864	-6623	-6044	-2871	595	3084	19392
1551	-3760	-3542	-4523	-3483	-5527	-6809	-4793	-5676	-5082	-6864	-6640	-6058	-2878	581	3037	19317
1552	-3747	-3537	-4534	-3432	-5516	-6798	-4789	-5623	-5083	-6876	-6636	-6070	-2883	579	3005	19227
1553	-3768	-3541	-4554	-3432	-5534	-6823	-4785	-5636	-5069	-6870	-6608	-6058	-2909	559	2955	19112
1554	-3792	-3548	-4579	-3459	-5541	-6831	-4797	-5660	-5095	-6878	-6622	-6063	-2915	556	2909	19021
1555	-3834	-3562	-4567	-3514	-5548	-6843	-4810	-5710	-5118	-6877	-6647	-6090	-2925	515	2826	18954
1556	-3770	-3536	-4569	-3482	-5525	-6829	-4819	-5697	-5122	-6903	-6678	-6081	-2936	508	2783	18843
1557	-3751	-3526	-4565	-3460	-5527	-6842	-4802	-5685	-5126	-6895	-6697	-6081	-2945	496	2731	18724
1558	-3779	-3541	-4587	-3469	-5546	-6857	-4801	-5683	-5111	-6903	-6709	-6078	-2937	499	2688	18648
1559	-3823	-3573	-4586	-3524	-5551	-6857	-4811	-5719	-5141	-6911	-6754	-6105	-2976	470	2655	18550
1560	-3812	-3579	-4577	-3520	-5549	-6846	-4809	-5764	-5160	-6914	-6792	-6140	-2986	429	2650	18496
1561	-3758	-3536	-4565	-3460	-5525	-6826	-4806	-5738	-5139	-6935	-6817	-6166	-2963	431	2647	18435
1562	-3745	-3535	-4563	-3456	-5517	-6838	-4802	-5702	-5107	-6954	-6788	-6174	-2953	418	2625	18355
1563	-3779	-3538	-4579	-3447	-5519	-6852	-4801	-5678	-5107	-6961	-6772	-6170	-2937	413	2594	18268
1564	-3815	-3573	-4604	-3493	-5533	-6868	-4823	-5694	-5138	-6944	-6779	-6182	-2929	391	2533	18224
1565	-3803	-3559	-4609	-3462	-5524	-6843	-4812	-5713	-5143	-6973	-6791	-6175	-2921	373	2496	18140
1566	-3768	-3555	-4607	-3434	-5518	-6836	-4814	-5697	-5130	-6952	-6760	-6175	-2923	368	2490	18056
1567	-3778	-3562	-4608	-3463	-5517	-6864	-4811	-5681	-5128	-6966	-6768	-6166	-2939	341	2438	17983
1568	-3793	-3568	-4624	-3486	-5520	-6866	-4829	-5710	-5142	-6961	-6756	-6154	-2949	315	2409	17915
1569	-3837	-3598	-4608	-3511	-5529	-6882	-4836	-5739	-5179	-6956	-6778	-6149	-2951	305	2359	17845
1570	-3792	-3563	-4616	-3478	-5501	-6857	-4829	-5723	-5166	-6944	-6780	-6172	-2954	300	2320	17815
1571	-3805	-3568	-4625	-3490	-5496	-6862	-4832	-5709	-5161	-6983	-6781	-6183	-2953	292	2297	17756
1572	-3811	-3571	-4635	-3480	-5501	-6852	-4828	-5722	-5161	-6984	-6822	-6174	-2964	282	2286	17690
1573	-3812	-3579	-4631	-3471	-5502	-6879	-4841	-5728	-5164	-6990	-6826	-6173	-2956	278	2282	17622
1574	-3801	-3581	-4642	-3470	-5482	-6891	-4832	-5744	-5180	-6989	-6859	-6180	-2938	276	2249	17599
1575	-3789	-3552	-4636	-3442	-5468	-6877	-4818	-5707	-5144	-6991	-6795	-6183	-2940	264	2225	17585
1576	-3792	-3554	-4635	-3457	-5475	-6877	-4817	-5700	-5152	-7014	-6784	-6186	-2936	253	2194	17526
1577	-3816	-3575	-4637	-3477	-5472	-6887	-4827	-5718	-5160	-7024	-6758	-6161	-2958	229	2140	17463
1578	-3880	-3608	-4649	-3516	-5483	-6892	-4858	-5756	-5184	-7012	-6760	-6151	-2988	214	2079	17371
1579	-3862	-3603	-4668	-3486	-5469	-6863	-4857	-5766	-5181	-7032	-6809	-6149	-2986	197	2040	17344
1580	-3835	-3581	-4671	-3455	-5466	-6864	-4850	-5749	-5174	-7031	-6819	-6178	-2977	182	2007	17259
1581	-3833	-3590	-4665	-3448	-5481	-6881	-4839	-5741	-5189	-7027	-6805	-6183	-2994	178	1952	17217
1582	-3852	-3604	-4676	-3467	-5475	-6899	-4849	-5744	-5192	-7030	-6807	-6179	-2998	170	1948	17162
1583	-3923	-3658	-4670	-3527	-5472	-6914	-4868	-5787	-5247	-7019	-6864	-6181	-3001	142	1928	17122
1584	-3856	-3623	-4682	-3496	-5451	-6898	-4846	-5800	-5232	-7031	-6927	-6201	-2990	144	1905	17108
1585	-3810	-3589	-4658	-3455	-5443	-6876	-4847	-5734	-5190	-7023	-6926	-6214	-2983	150	1919	17067
1586	-3814	-3600	-4670	-3458	-5440	-6864	-4846	-5740	-5184	-7020	-6891	-6198	-2996	141	1914	17015
1587	-3826	-3611	-4672	-3471	-5442	-6880	-4830	-5710	-5191	-7027	-6847	-6201	-2992	138	1861	16989
1588	-3859	-3616	-4696	-3476	-5423	-6889	-4839	-5765	-5219	-7034	-6857	-6212	-2977	113	1829	16952
1589	-3836	-3585	-4699	-3448	-5395	-6892	-4844	-5740	-5209	-7040	-6860	-6206	-2976	106	1819	16909
1590	-3848	-3591	-4705	-3453	-5411	-6899	-4840	-5732	-5201	-7050	-6851	-6185	-2974	82	1816	16865
1591	-3863	-3616	-4710	-3477	-5425	-6903	-4870	-5727	-5201	-7027	-6849	-6202	-2988	87	1796	16819
1592	-3900	-3649	-4699	-3513	-5439	-6924	-4882	-5752	-5234	-7030	-6864	-6207	-2990	65	1760	16773
1593	-3878	-3626	-4706	-3485	-5416	-6904	-4865	-5767	-5217	-7037	-6893	-6209	-3003	47	1752	16755
1594	-3836	-3598	-4711	-3457	-5425	-6897	-4852	-5747	-5200	-7024	-6854	-6217	-3007	67	1762	16694
1595	-3874	-3614	-4714	-3479	-5417	-6911	-4860	-5734	-5213	-7016	-6822	-6220	-2989	74	1733	16649
1596	-3889	-3632	-4704	-3508	-5420	-6926	-4864	-5774	-5229	-7009	-6843	-6214	-3002	42	1693	16626
1597	-3896	-3645	-4729	-3521	-5424	-6907	-4880	-5799	-5230	-7036	-6846	-6232	-3014	30	1632	16584
1598	-3844	-3605	-4710	-3479	-5408	-6894	-4867	-5767	-5213	-7038	-6848	-6210	-3021	18	1630	16549
1599	-3844	-3605	-4693	-3452	-5405	-6912	-4868	-5710	-5187	-7006	-6798	-6189	-3013	2	1601	16532
1600	-3865	-3612	-4698	-3470	-5431	-6924	-4878	-5727	-5194	-6988	-6770	-6169	-3002	9	1599	16487
1601	-3897	-3633	-4717	-3504	-5435	-6933	-4882	-5747	-5210	-6981	-6747	-6152	-3009	-4	1584	16445
1602	-3906	-3652	-4727	-3511	-5432	-6932	-4898	-5780	-5243	-6969	-6764	-6143	-3003	-17	1582	16412
1603	-3879	-3626	-4719	-3478	-5441	-6916	-4888	-5777	-5230	-6956	-6760	-6116	-2983	-30	1570	16379
1604	-3875	-3633	-4719	-3489	-5449	-6942	-4896	-5782	-5204	-6917	-6744	-6096	-2993	-30	1549	16316
1605	-3870	-3633	-4716	-3502	-5456	-6949	-4890	-5772	-5209	-6918	-6702	-6065	-2984	-38	1506	16298
1606	-3924	-3667	-4742	-3534	-5469	-6968	-4923	-5803	-5221	-6886	-6684	-6049	-2987	-60	1480	16249
1607	-3929	-3669	-4735	-3518	-5442	-6959	-4927	-5822	-5225	-6861	-6683	-6027	-2999	-48	1489	16220
1608	-3907	-3668	-4737	-3524	-5462	-6938	-4918	-5822	-5227	-6835	-6651	-6020	-2978	-58	1476	16188
1609	-3890	-3632	-4745	-3509	-5456	-6941	-4905	-5800	-5204	-6810	-6626	-5994	-2963	-72	1489	16153
1610	-3902	-3646	-4733	-3512	-5452	-6942	-4915	-5788	-5186	-6773	-6586	-5968	-2947	-52	1463	16094
1611	-3919	-3660	-4740	-3544	-5469	-6951	-4929	-5813	-5197	-6719	-6559	-5913	-2918	-65	1439	16062
1612	-3869	-3648	-4755	-3489	-5469	-6932	-4926	-5806	-5194	-6690	-6501	-5865	-2893	-62	1438	16063
1613	-3866	-3644	-4776	-3484	-5468	-6943	-4921	-5790	-5166	-6624	-6406	-5775	-2889	-78	1433	16040
1614	-3895	-3657	-4813	-3503	-5478	-6943	-4930	-5794	-5143	-6577	-6296	-5720	-2884	-104	1415	16010
1615	-3935	-3674	-4808	-3548	-5496	-6960	-4939	-5804	-5161	-6513	-6245	-5668	-2862	-108	1406	15995
1616	-3928	-3679	-4782	-3560	-5500	-6971	-4942	-5828	-5161	-6464	-6209	-5610	-2826	-113	1390	15990
1617	-3886	-3662	-4755	-3523	-5506	-6974	-4950	-5806	-5135	-6402	-6116	-5534	-2818	-128	1373	15965
1618	-3885	-3667	-4766	-3537	-5492	-6965	-4950	-5806	-5112	-6350	-5993	-5459	-2810	-115	1349	15954
1619	-3922	-3674	-4785	-3551	-5515	-6982	-4940	-5794	-5109	-6281	-5893	-5353	-2791	-111	1308	15909
1620	-3969	-3707	-4778	-3597	-5526	-6999	-4962	-5861	-5122	-6224	-5817	-5260	-2791	-97	1248	15902
1621	-3913	-3675	-4771	-3551	-5511	-6967	-4950	-5864	-5109	-6143	-5723	-5164	-2755	-108	1226	15853
1622	-3873	-3650	-4753	-3519	-5507	-6965	-4936	-5806	-5103	-6072	-5627	-5068	-2708	-85	1229	15825
1623	-3876	-3650	-4766	-3525	-5539	-6983	-4922	-5781	-5064	-5976	-5469	-4939	-2674	-107	1225	15794
1624	-3905	-3666	-4776	-3558	-5530	-7000	-4937	-5799	-5046	-5900	-5352	-4823	-2653	-125	1247	15717
1625	-3966	-3701	-4790	-3603	-5554	-7014	-4958	-5835	-5071	-5839	-5243	-4687	-2615	-122	1235	15707
1626	-3931	-3676	-4786	-3560	-5549	-7007	-4951	-5823	-5041	-5783	-5126	-4577	-2586	-115	1236	15708
1627	-3916	-3677	-4782	-3555	-5562	-7012	-4955	-5807	-5013	-5692	-4957	-4428	-2534	-114	1241	15669
1628	-3943	-3677	-4779	-3570	-5561	-7029	-4971	-5821	-5014	-5611	-4829	-4313	-2521	-122	1225	15622
1629	-3983	-3701	-4792	-3605	-5584	-7039	-4973	-5849	-5043	-5532	-4728	-4195	-2488	-108	1202	15590
1630	-3975	-3707	-4805	-3602	-5595	-7044	-4967	-5879	-5041	-5480	-4615	-4062	-2437	-104	1186	15576
1631	-3937	-3703	-4792	-3584	-5612	-7035	-4966	-5866	-5008	-5373	-4495	-3948	-2386	-99	1175	15553
1632	-3967	-3701	-4811	-3605	-5619	-7032	-4982	-5877	-5012	-5309	-4373	-3816	-2342	-87	1155	15543
1633	-3944	-3683	-4793	-3603	-5606	-7029	-4988	-5863	-5009	-5229	-4274	-3711	-2305	-95	1151	15529
1634	-3951	-3714	-4796	-3626	-5618	-7042	-4998	-5886	-5009	-5159	-4156	-3567	-2280	-100	1173	15515
1635	-3902	-3685	-4803	-3601	-5618	-7058	-4982	-5884	-4994	-5126	-4032	-3425	-2213	-101	1206	15499
1636	-3888	-3684	-4806	-3582	-5615	-7052	-4977	-5841	-4977	-5055	-3897	-3319	-2181	-46	1225	15496
1637	-3946	-3675	-4793	-3586	-5633	-7068	-4990	-5866	-4972	-4989	-3764	-3195	-2149	-28	1223	15473
1638	-3962	-3682	-4808	-3597	-5641	-7081	-5002	-5853	-4963	-4905	-3670	-3073	-2105	-22	1213	15458
1639	-3979	-3712	-4819	-3638	-5649	-7102	-5004	-5906	-4979	-4872	-3597	-2949	-2078	-40	1211	15463
1640	-3941	-3703	-4825	-3606	-5651	-7075	-5002	-5882	-4959	-4833	-3508	-2849	-2034	-24	1224	15443
1641	-3935	-3694	-4823	-3589	-5646	-7079	-5021	-5876	-4949	-4794	-3408	-2748	-2000	-15	1216	15426
1642	-3959	-3701	-4815	-3613	-5667	-7087	-5011	-5877	-4951	-4752	-3309	-2659	-1972	-40	1215	15374
1643	-4002	-3728	-4814	-3666	-5676	-7099	-5026	-5897	-4974	-4735	-3275	-2587	-1954	-26	1172	15360
1644	-4000	-3735	-4814	-3666	-5679	-7105	-5031	-5950	-5013	-4717	-3261	-2514	-1912	-33	1162	15358
1645	-3938	-3688	-4808	-3606	-5684	-7099	-5030	-5910	-4975	-4700	-3200	-2460	-1882	-13	1177	15342
1646	-3936	-3686	-4802	-3597	-5690	-7090	-5014	-5874	-4963	-4695	-3135	-2395	-1861	0	1212	15322
1647	-3944	-3696	-4811	-3599	-5682	-7104	-5007	-5886	-4965	-4690	-3088	-2335	-1843	-6	1214	15302
1648	-4013	-3727	-4844	-3654	-5705	-7124	-5034	-5920	-4988	-4682	-3054	-2317	-1839	-17	1185	15267
1649	-3981	-3715	-4840	-3635	-5705	-7098	-5031	-5918	-4975	-4700	-3055	-2290	-1826	-25	1196	15266
1650	-3976	-3710	-4843	-3631	-5723	-7112	-5026	-5905	-4986	-4711	-3061	-2263	-1839	-23	1190	15230
1651	-3994	-3719	-4839	-3635	-5727	-7134	-5029	-5913	-5001	-4715	-3045	-2231	-1844	-46	1145	15180
1652	-3994	-3726	-4854	-3649	-5731	-7148	-5053	-5929	-5027	-4743	-3058	-2221	-1842	-62	1095	15182
1653	-4019	-3733	-4837	-3677	-5727	-7162	-5059	-5982	-5061	-4766	-3126	-2249	-1841	-90	1089	15145
1654	-3987	-3713	-4850	-3635	-5743	-7156	-5042	-5968	-5053	-4777	-3159	-2276	-1827	-51	1090	15123
1655	-3998	-3735	-4857	-3664	-5757	-7154	-5061	-5981	-5049	-4798	-3178	-2301	-1835	-55	1064	15082
1656	-4011	-3743	-4852	-3675	-5751	-7146	-5070	-6006	-5061	-4828	-3221	-2333	-1852	-70	1025	15094
1657	-4017	-3754	-4854	-3694	-5767	-7147	-5064	-5991	-5070	-4882	-3276	-2390	-1858	-71	992	15083
1658	-3983	-3732	-4833	-3668	-5754	-7141	-5059	-5981	-5085	-4929	-3337	-2452	-1854	-78	1000	15058
1659	-3937	-3708	-4834	-3634	-5752	-7144	-5046	-5952	-5070	-4979	-3378	-2500	-1877	-91	1008	15032
1660	-3966	-3716	-4848	-3652	-5758	-7154	-5050	-5937	-5069	-5037	-3427	-2550	-1903	-108	972	14976
1661	-3979	-3720	-4857	-3659	-5764	-7150	-5062	-5963	-5098	-5055	-3466	-2593	-1930	-123	929	14941
1662	-4030	-3752	-4875	-3703	-5767	-7159	-5075	-6000	-5110	-5099	-3535	-2669	-1974	-154	869	14932
1663	-4006	-3720	-4867	-3679	-5781	-7153	-5094	-6021	-5116	-5153	-3619	-2730	-1989	-170	878	14894
1664	-3985	-3712	-4850	-3652	-5774	-7155	-5080	-5989	-5112	-5209	-3702	-2799	-2005	-180	890	14843
1665	-3989	-3713	-4856	-3670	-5796	-7163	-5068	-5973	-5141	-5263	-3763	-2865	-2030	-207	893	14803
1666	-4017	-3731	-4865	-3688	-5817	-7153	-5083	-5984	-5141	-5298	-3834	-2960	-2067	-234	891	14720
1667	-4049	-3762	-4861	-3733	-5817	-7176	-5097	-6048	-5189	-5367	-3965	-3048	-2100	-254	885	14813
1668	-3986	-3734	-4849	-3690	-5803	-7157	-5081	-6003	-5185	-5405	-4053	-3135	-2113	-257	853	14906
1669	-3968	-3730	-4867	-3664	-5826	-7149	-5080	-5977	-5161	-5457	-4127	-3233	-2136	-261	802	14838
1670	-3988	-3718	-4871	-3686	-5824	-7175	-5077	-5976	-5174	-5522	-4187	-3306	-2185	-282	734	14771
1671	-4046	-3753	-4880	-3709	-5836	-7215	-5091	-6006	-5203	-5588	-4249	-3390	-2235	-316	666	14731
1672	-4034	-3746	-4894	-3698	-5839	-7213	-5078	-6028	-5205	-5638	-4334	-3472	-2253	-360	647	14700
1673	-4006	-3729	-4879	-3683	-5850	-7190	-5088	-5999	-5186	-5687	-4409	-3557	-2294	-381	623	14634
1674	-4013	-3738	-4880	-3701	-5852	-7197	-5101	-5992	-5205	-5729	-4478	-3660	-2332	-403	589	14534
1675	-4031	-3746	-4881	-3706	-5865	-7206	-5097	-6008	-5208	-5761	-4553	-3744	-2380	-423	552	14460
1676	-4060	-3772	-4897	-3751	-5862	-7230	-5108	-6060	-5256	-5808	-4675	-3829	-2419	-450	525	14400
1677	-4035	-3765	-4885	-3723	-5862	-7222	-5118	-6037	-5254	-5873	-4760	-3921	-2456	-487	515	14332
1678	-4032	-3766	-4881	-3731	-5876	-7236	-5115	-6039	-5251	-5922	-4847	-4009	-2496	-500	487	14262
1679	-4061	-3788	-4899	-3754	-5879	-7249	-5116	-6069	-5283	-5971	-4924	-4117	-2538	-511	451	14203
1680	-4041	-3785	-4912	-3738	-5870	-7234	-5111	-6071	-5279	-6031	-5016	-4220	-2575	-514	413	14140
1681	-4037	-3760	-4898	-3737	-5853	-7222	-5103	-6073	-5295	-6083	-5127	-4320	-2621	-535	388	14119
1682	-3995	-3750	-4906	-3704	-5864	-7207	-5117	-6044	-5255	-6129	-5196	-4406	-2637	-569	365	14083
1683	-3992	-3733	-4895	-3697	-5872	-7216	-5101	-6019	-5271	-6137	-5226	-4478	-2662	-569	354	14048
1684	-4023	-3745	-4898	-3717	-5870	-7242	-5121	-6033	-5294	-6172	-5286	-4564	-2714	-584	312	13982
1685	-4064	-3779	-4898	-3770	-5880	-7255	-5139	-6063	-5324	-6239	-5373	-4650	-2764	-610	229	13898
1686	-4046	-3763	-4901	-3743	-5895	-7250	-5117	-6085	-5337	-6270	-5437	-4719	-2775	-638	181	13874
1687	-4021	-3756	-4895	-3713	-5889	-7224	-5112	-6070	-5317	-6313	-5518	-4800	-2808	-653	151	13791
1688	-4043	-3759	-4906	-3726	-5898	-7239	-5127	-6051	-5321	-6370	-5561	-4856	-2847	-700	124	13720
1689	-4052	-3768	-4903	-3748	-5899	-7273	-5138	-6053	-5336	-6401	-5624	-4943	-2884	-731	77	13649
1690	-4104	-3798	-4911	-3794	-5908	-7288	-5151	-6111	-5375	-6439	-5716	-5028	-2906	-748	28	13582
1691	-4039	-3768	-4890	-3747	-5902	-7266	-5152	-6096	-5357	-6454	-5826	-5125	-2938	-771	11	13535
1692	-4010	-3754	-4893	-3717	-5914	-7245	-5136	-6051	-5331	-6487	-5862	-5195	-2970	-802	-5	13481
1693	-4017	-3756	-4904	-3726	-5910	-7246	-5141	-6050	-5340	-6520	-5865	-5256	-2994	-820	-66	13407
1694	-4050	-3771	-4914	-3761	-5912	-7283	-5156	-6058	-5365	-6598	-5897	-5317	-3038	-839	-131	13350
1695	-4047	-3782	-4904	-3770	-5915	-7267	-5152	-6096	-5395	-6661	-5965	-5398	-3082	-889	-162	13295
1696	-4039	-3760	-4892	-3739	-5939	-7264	-5150	-6080	-5378	-6664	-6016	-5450	-3116	-904	-194	13241
1697	-4044	-3773	-4915	-3730	-5937	-7283	-5152	-6074	-5369	-6667	-6062	-5502	-3139	-921	-236	13148
1698	-4067	-3760	-4912	-3758	-5943	-7298	-5165	-6090	-5380	-6686	-6108	-5555	-3177	-927	-310	13067
1699	-4111	-3796	-4926	-3793	-5950	-7324	-5173	-6124	-5422	-6713	-6192	-5611	-3223	-974	-355	13039
1700	-4064	-3793	-4916	-3770	-5929	-7321	-5159	-6141	-5430	-6771	-6250	-5662	-3241	-997	-395	12976
1701	-4049	-3803	-4918	-3766	-5949	-7321	-5165	-6132	-5419	-6766	-6309	-5731	-3277	-999	-442	12898
1702	-4077	-3798	-4927	-3795	-5949	-7317	-5172	-6148	-5432	-6808	-6381	-5786	-3295	-1029	-497	12846
1703	-4066	-3789	-4913	-3776	-5929	-7310	-5168	-6129	-5432	-6848	-6420	-5863	-3309	-1041	-531	12795
1704	-4068	-3796	-4922	-3802	-5933	-7313	-5178	-6166	-5457	-6859	-6508	-5935	-3340	-1061	-579	12774
1705	-4013	-3773	-4916	-3753	-5933	-7303	-5158	-6131	-5453	-6884	-6552	-6014	-3362	-1061	-596	12702
1706	-4010	-3765	-4923	-3745	-5955	-7304	-5155	-6084	-5449	-6905	-6535	-6045	-3392	-1078	-598	12631
1707	-4052	-3784	-4934	-3764	-5950	-7309	-5165	-6113	-5441	-6945	-6564	-6075	-3419	-1090	-613	12567
1708	-4087	-3798	-4933	-3799	-5960	-7333	-5184	-6123	-5461	-6967	-6608	-6106	-3444	-1122	-644	12486
1709	-4082	-3789	-4937	-3795	-5958	-7334	-5199	-6160	-5475	-6994	-6644	-6171	-3464	-1140	-668	12440
1710	-4059	-3786	-4928	-3767	-5949	-7334	-5183	-6143	-5469	-7021	-6664	-6229	-3484	-1157	-674	12392
1711	-4048	-3782	-4945	-3768	-5948	-7322	-5192	-6134	-5475	-7028	-6678	-6244	-3485	-1184	-695	12340
1712	-4064	-3785	-4928	-3775	-5980	-7325	-5190	-6129	-5489	-7055	-6720	-6261	-3503	-1205	-727	12253
1713	-4130	-3834	-4941	-3840	-5988	-7362	-5206	-6191	-5507	-7100	-6803	-6321	-3543	-1237	-784	12227
1714	-4061	-3797	-4927	-3782	-5981	-7320	-5192	-6190	-5495	-7104	-6865	-6381	-3559	-1232	-801	12198
1715	-4044	-3772	-4921	-3763	-5978	-7304	-5191	-6157	-5478	-7086	-6860	-6411	-3584	-1227	-826	12149
1716	-4058	-3785	-4923	-3753	-5981	-7322	-5204	-6129	-5476	-7088	-6845	-6444	-3602	-1260	-869	12055
1717	-4087	-3794	-4938	-3784	-5999	-7346	-5209	-6140	-5493	-7130	-6866	-6475	-3629	-1267	-916	11978
1718	-4122	-3803	-4968	-3809	-6009	-7363	-5227	-6196	-5526	-7135	-6922	-6519	-3644	-1306	-972	11953
1719	-4079	-3794	-4955	-3775	-5988	-7355	-5214	-6179	-5503	-7164	-6957	-6539	-3655	-1322	-1006	11847
1720	-4068	-3794	-4953	-3787	-6008	-7367	-5204	-6163	-5490	-7172	-6955	-6566	-3679	-1335	-1027	11767
1721	-4107	-3799	-4948	-3811	-6008	-7387	-5221	-6181	-5508	-7190	-6945	-6587	-3687	-1353	-1079	11703
1722	-4138	-3820	-4958	-3845	-6027	-7385	-5236	-6206	-5515	-7207	-6976	-6604	-3703	-1396	-1139	11643
1723	-4113	-3821	-4943	-3827	-6017	-7368	-5224	-6228	-5531	-7228	-7015	-6660	-3724	-1409	-1163	11595
1724	-4118	-3815	-4960	-3833	-6021	-7374	-5235	-6218	-5536	-7232	-7077	-6706	-3750	-1427	-1161	11533
1725	-4104	-3817	-4963	-3819	-6021	-7373	-5224	-6221	-5554	-7235	-7135	-6739	-3776	-1435	-1159	11476
1726	-4077	-3818	-4973	-3795	-6017	-7368	-5224	-6195	-5533	-7240	-7128	-6765	-3778	-1422	-1158	11410
1727	-4093	-3821	-4960	-3828	-6020	-7385	-5223	-6211	-5545	-7265	-7175	-6790	-3798	-1434	-1178	11357
1728	-4058	-3789	-4953	-3789	-6011	-7365	-5221	-6195	-5530	-7255	-7193	-6820	-3816	-1443	-1199	11300
1729	-4053	-3797	-4957	-3788	-6024	-7355	-5219	-6172	-5535	-7270	-7184	-6830	-3826	-1459	-1237	11221
1730	-4083	-3821	-4959	-3802	-6035	-7361	-5213	-6186	-5525	-7308	-7167	-6837	-3838	-1474	-1287	11204
1731	-4113	-3833	-4982	-3823	-6030	-7395	-5241	-6192	-5558	-7296	-7190	-6855	-3864	-1493	-1324	11166
1732	-4110	-3832	-4976	-3838	-6025	-7395	-5238	-6239	-5571	-7317	-7228	-6874	-3866	-1509	-1374	11118
1733	-4070	-3809	-4959	-3799	-6020	-7381	-5223	-6211	-5568	-7332	-7247	-6907	-3856	-1502	-1375	11049
1734	-4085	-3810	-4956	-3806	-6031	-7384	-5215	-6195	-5549	-7334	-7243	-6927	-3880	-1527	-1388	10976
1735	-4108	-3830	-4981	-3841	-6044	-7412	-5224	-6214	-5562	-7345	-7240	-6949	-3896	-1551	-1423	10939
1736	-4148	-3864	-4974	-3882	-6042	-7423	-5249	-6265	-5586	-7362	-7281	-6971	-3910	-1580	-1458	10900
1737	-4098	-3818	-4953	-3820	-6030	-7396	-5248	-6271	-5571	-7369	-7317	-6999	-3916	-1588	-1484	10862
1738	-4065	-3788	-4958	-3794	-6027	-7391	-5239	-6220	-5552	-7381	-7315	-7015	-3932	-1612	-1483	10791
1739	-4078	-3808	-4965	-3806	-6049	-7410	-5243	-6187	-5536	-7397	-7312	-6998	-3931	-1614	-1516	10737
1740	-4110	-3829	-4977	-3816	-6036	-7421	-5235	-6189	-5558	-7410	-7297	-6993	-3950	-1622	-1541	10690
1741	-4147	-3841	-4977	-3854	-6054	-7432	-5252	-6240	-5593	-7418	-7333	-7023	-3960	-1652	-1588	10637
1742	-4112	-3813	-4974	-3829	-6050	-7436	-5264	-6234	-5577	-7400	-7368	-7044	-3950	-1640	-1610	10591
1743	-4107	-3810	-4960	-3823	-6066	-7433	-5273	-6212	-5565	-7403	-7361	-7045	-3963	-1662	-1648	10508
1744	-4110	-3828	-4973	-3826	-6069	-7434	-5261	-6226	-5571	-7426	-7349	-7069	-3965	-1673	-1698	10449
1745	-4140	-3854	-4982	-3851	-6080	-7445	-5263	-6258	-5616	-7417	-7384	-7087	-3959	-1701	-1720	10405
1746	-4132	-3857	-4984	-3850	-6066	-7440	-5265	-6266	-5611	-7432	-7415	-7086	-3989	-1717	-1759	10355
1747	-4130	-3847	-4971	-3857	-6059	-7452	-5257	-6279	-5618	-7444	-7452	-7113	-3979	-1711	-1776	10314
1748	-4110	-3834	-4963	-3827	-6068	-7419	-5253	-6257	-5616	-7423	-7459	-7136	-4008	-1700	-1791	10302
1749	-4088	-3830	-4961	-3822	-6073	-7430	-5258	-6256	-5604	-7422	-7465	-7152	-4002	-1719	-1802	10279
1750	-4125	-3835	-4969	-3854	-6052	-7430	-5264	-6284	-5616	-7438	-7492	-7183	-4023	-1736	-1825	10224
1751	-4099	-3819	-4951	-3826	-6046	-7417	-5253	-6274	-5602	-7464	-7490	-7195	-4029	-1750	-1863	10159
1752	-4089	-3802	-4969	-3798	-6044	-7423	-5252	-6230	-5590	-7477	-7475	-7215	-4032	-1783	-1880	10098
1753	-4101	-3822	-4988	-3814	-6052	-7432	-5258	-6245	-5592	-7478	-7457	-7218	-4032	-1781	-1894	10040
1754	-4128	-3830	-4992	-3841	-6058	-7432	-5263	-6246	-5616	-7469	-7475	-7210	-4039	-1787	-1960	9995
1755	-4147	-3856	-4979	-3869	-6065	-7457	-5271	-6286	-5636	-7464	-7523	-7213	-4050	-1796	-2008	9924
1756	-4115	-3818	-4972	-3820	-6062	-7427	-5253	-6264	-5597	-7482	-7530	-7228	-4042	-1812	-2051	9883
1757	-4101	-3806	-4974	-3816	-6072	-7435	-5251	-6243	-5600	-7488	-7526	-7228	-4053	-1818	-2047	9812
1758	-4138	-3842	-4993	-3849	-6084	-7455	-5266	-6282	-5611	-7503	-7548	-7254	-4060	-1836	-2063	9770
1759	-4139	-3854	-4974	-3877	-6080	-7458	-5283	-6317	-5640	-7502	-7572	-7263	-4066	-1850	-2061	9723
1760	-4112	-3836	-4976	-3821	-6072	-7431	-5276	-6281	-5633	-7512	-7583	-7287	-4051	-1848	-2056	9702
1761	-4093	-3818	-4965	-3794	-6076	-7445	-5273	-6261	-5616	-7525	-7547	-7293	-4068	-1853	-2083	9656
1762	-4130	-3811	-4973	-3802	-6067	-7462	-5278	-6242	-5612	-7522	-7520	-7292	-4076	-1873	-2099	9584
1763	-4148	-3842	-4982	-3815	-6090	-7486	-5277	-6271	-5616	-7510	-7518	-7283	-4085	-1882	-2129	9509
1764	-4176	-3858	-4991	-3863	-6079	-7490	-5304	-6288	-5640	-7501	-7552	-7292	-4088	-1882	-2178	9461
1765	-4138	-3839	-4990	-3831	-6086	-7465	-5299	-6293	-5646	-7512	-7575	-7308	-4099	-1863	-2206	9392
1766	-4129	-3836	-4975	-3816	-6083	-7449	-5299	-6283	-5631	-7500	-7570	-7314	-4106	-1897	-2232	9365
1767	-4153	-3842	-4975	-3830	-6079	-7459	-5300	-6292	-5654	-7509	-7563	-7319	-4127	-1930	-2258	9303
1768	-4184	-3853	-4988	-3871	-6073	-7482	-5325	-6308	-5666	-7500	-7560	-7338	-4134	-1953	-2298	9262
1769	-4208	-3882	-4980	-3898	-6083	-7488	-5322	-6358	-5680	-7512	-7622	-7362	-4138	-1975	-2336	9233
1770	-4146	-3837	-4967	-3835	-6065	-7485	-5316	-6351	-5653	-7504	-7662	-7369	-4121	-1971	-2337	9178
1771	-4121	-3826	-4968	-3812	-6062	-7488	-5283	-6292	-5640	-7508	-7632	-7393	-4122	-1946	-2332	9143
1772	-4128	-3828	-4962	-3805	-6078	-7491	-5296	-6290	-5656	-7526	-7618	-7412	-4124	-1940	-2339	9113
1773	-4169	-3872	-4962	-3848	-6074	-7503	-5324	-6308	-5663	-7532	-7622	-7419	-4129	-1968	-2381	9056
1774	-4143	-3845	-4981	-3827	-6056	-7497	-5321	-6302	-5640	-7524	-7638	-7426	-4146	-1976	-2425	9012
1775	-4125	-3831	-4984	-3809	-6057	-7500	-5301	-6289	-5604	-7512	-7618	-7417	-4161	-2002	-2436	8943
1776	-4146	-3837	-4997	-3833	-6067	-7497	-5296	-6301	-5622	-7515	-7618	-7421	-4169	-2003	-2465	8890
1777	-4157	-3856	-4994	-3852	-6073	-7513	-5317	-6301	-5638	-7507	-7622	-7427	-4183	-2030	-2476	8839
1778	-4175	-3865	-4989	-3870	-6065	-7517	-5326	-6356	-5658	-7494	-7664	-7442	-4194	-2036	-2514	8785
1779	-4145	-3847	-4971	-3827	-6069	-7498	-5330	-6322	-5650	-7503	-7663	-7466	-4183	-2032	-2541	8737
1780	-4155	-3857	-4965	-3851	-6064	-7509	-5340	-6326	-5656	-7495	-7654	-7470	-4203	-2058	-2591	8688
1781	-4152	-3852	-4964	-3847	-6057	-7505	-5335	-6323	-5647	-7508	-7646	-7467	-4215	-2081	-2649	8664
1782	-4180	-3863	-4962	-3850	-6066	-7521	-5345	-6334	-5649	-7489	-7647	-7481	-4238	-2106	-2652	8595
1783	-4157	-3853	-4960	-3835	-6061	-7503	-5340	-6328	-5663	-7503	-7672	-7496	-4236	-2109	-2685	8541
1784	-4129	-3827	-4958	-3820	-6063	-7514	-5346	-6314	-5623	-7479	-7643	-7486	-4232	-2114	-2706	8510
1785	-4140	-3847	-4968	-3820	-6075	-7518	-5342	-6305	-5614	-7466	-7627	-7478	-4237	-2134	-2713	8432
1786	-4166	-3847	-4977	-3819	-6077	-7528	-5338	-6334	-5628	-7445	-7613	-7474	-4244	-2141	-2738	8367
1787	-4214	-3889	-4987	-3878	-6079	-7550	-5357	-6375	-5661	-7428	-7617	-7470	-4244	-2163	-2763	8313
1788	-4173	-3869	-4988	-3841	-6074	-7542	-5368	-6366	-5650	-7446	-7622	-7485	-4260	-2142	-2781	8234
1789	-4165	-3854	-4982	-3843	-6079	-7546	-5352	-6343	-5633	-7405	-7610	-7496	-4258	-2171	-2787	8163
1790	-4176	-3868	-4979	-3833	-6094	-7562	-5364	-6351	-5622	-7406	-7606	-7492	-4267	-2175	-2788	8119
1791	-4224	-3889	-4976	-3890	-6099	-7559	-5405	-6381	-5655	-7396	-7639	-7493	-4286	-2185	-2801	8054
1792	-4203	-3883	-4969	-3889	-6074	-7535	-5405	-6418	-5669	-7376	-7683	-7533	-4284	-2202	-2803	8021
1793	-4139	-3856	-4954	-3837	-6069	-7521	-5374	-6375	-5636	-7350	-7666	-7550	-4271	-2186	-2799	8007
1794	-4134	-3845	-4963	-3818	-6074	-7534	-5369	-6353	-5606	-7345	-7615	-7554	-4273	-2187	-2787	7971
1795	-4154	-3860	-4965	-3837	-6081	-7547	-5369	-6335	-5599	-7338	-7581	-7558	-4297	-2179	-2831	7929
1796	-4202	-3893	-4962	-3871	-6092	-7548	-5390	-6366	-5615	-7326	-7574	-7549	-4290	-2199	-2880	7906
1797	-4184	-3859	-4963	-3831	-6076	-7545	-5379	-6371	-5597	-7324	-7593	-7550	-4288	-2225	-2942	7835
1798	-4159	-3852	-4977	-3831	-6089	-7546	-5384	-6356	-5584	-7315	-7574	-7553	-4290	-2219	-2986	7784
1799	-4168	-3863	-4995	-3843	-6093	-7567	-5379	-6379	-5592	-7276	-7541	-7529	-4302	-2252	-3028	7744
1800	-4184	-3867	-4985	-3852	-6095	-7574	-5386	-6378	-5604	-7288	-7520	-7536	-4302	-2283	-3050	7720
1801	-4208	-3902	-4974	-3882	-6101	-7591	-5394	-6404	-5642	-7274	-7562	-7533	-4320	-2316	-3085	7632
1802	-4196	-3882	-4957	-3847	-6091	-7575	-5387	-6404	-5640	-7263	-7598	-7562	-4312	-2318	-3068	7586
1803	-4152	-3857	-4952	-3823	-6081	-7563	-5385	-6382	-5608	-7260	-7595	-7565	-4294	-2322	-3049	7566
1804	-4157	-3866	-4964	-3827	-6090	-7578	-5388	-6375	-5603	-7246	-7556	-7564	-4308	-2335	-3079	7505
1805	-4198	-3886	-4963	-3859	-6107	-7597	-5395	-6379	-5618	-7242	-7552	-7562	-4318	-2342	-3115	7446
1806	-4194	-3884	-4969	-3860	-6104	-7594	-5411	-6395	-5617	-7242	-7581	-7562	-4322	-2339	-3156	7411
1807	-4167	-3859	-4960	-3838	-6097	-7572	-5396	-6378	-5591	-7238	-7552	-7557	-4310	-2324	-3166	7345
1808	-4197	-3868	-4985	-3843	-6108	-7595	-5404	-6375	-5596	-7247	-7523	-7532	-4296	-2348	-3186	7307
1809	-4199	-3867	-4974	-3863	-6111	-7601	-5411	-6386	-5613	-7236	-7515	-7520	-4290	-2344	-3173	7261
1810	-4222	-3899	-4977	-3916	-6113	-7615	-5431	-6441	-5654	-7224	-7535	-7509	-4284	-2372	-3186	7203
1811	-4182	-3882	-4962	-3883	-6110	-7599	-5424	-6440	-5639	-7272	-7557	-7539	-4261	-2384	-3195	7173
1812	-4181	-3872	-4964	-3863	-6108	-7596	-5426	-6416	-5636	-7268	-7544	-7542	-4254	-2366	-3224	7109
1813	-4208	-3890	-4976	-3890	-6117	-7608	-5427	-6452	-5657	-7279	-7571	-7555	-4241	-2388	-3228	7038
1814	-4198	-3885	-4962	-3886	-6113	-7619	-5430	-6463	-5654	-7280	-7598	-7556	-4215	-2388	-3264	7007
1815	-4198	-3890	-4979	-3900	-6115	-7606	-5426	-6470	-5657	-7283	-7624	-7553	-4179	-2392	-3295	6990
1816	-4157	-3867	-4983	-3840	-6113	-7596	-5418	-6430	-5644	-7292	-7611	-7548	-4147	-2387	-3314	6933
1817	-4166	-3867	-4998	-3855	-6110	-7605	-5417	-6396	-5636	-7291	-7589	-7533	-4113	-2373	-3319	6881
1818	-4188	-3876	-4988	-3868	-6119	-7597	-5430	-6406	-5658	-7291	-7555	-7514	-4077	-2370	-3345	6879
1819	-4225	-3906	-4992	-3909	-6131	-7619	-5447	-6424	-5676	-7307	-7569	-7490	-4042	-2371	-3364	6819
1820	-4204	-3896	-4986	-3889	-6130	-7618	-5437	-6451	-5690	-7347	-7617	-7482	-4002	-2359	-3384	6807
1821	-4175	-3883	-4991	-3872	-6121	-7613	-5419	-6437	-5681	-7363	-7637	-7503	-3944	-2350	-3414	6749
1822	-4191	-3888	-4964	-3876	-6121	-7611	-5424	-6441	-5686	-7381	-7633	-7474	-3905	-2320	-3442	6653
1823	-4224	-3896	-4977	-3899	-6132	-7622	-5443	-6443	-5705	-7399	-7631	-7451	-3837	-2317	-3475	6637
1824	-4247	-3918	-4960	-3930	-6133	-7619	-5453	-6487	-5744	-7402	-7664	-7445	-3762	-2324	-3509	6635
1825	-4187	-3879	-4971	-3873	-6112	-7596	-5440	-6451	-5711	-7423	-7676	-7417	-3668	-2297	-3511	6586
1826	-4174	-3866	-4982	-3854	-6117	-7608	-5421	-6453	-5693	-7431	-7674	-7396	-3589	-2273	-3517	6538
1827	-4198	-3887	-4990	-3873	-6124	-7625	-5433	-6438	-5692	-7429	-7682	-7367	-3520	-2267	-3537	6481
1828	-4230	-3908	-4993	-3911	-6134	-7651	-5450	-6464	-5715	-7461	-7647	-7326	-3450	-2232	-3531	6412
1829	-4236	-3918	-4985	-3902	-6141	-7633	-5470	-6482	-5739	-7479	-7713	-7308	-3360	-2189	-3533	6390
1830	-4221	-3891	-4987	-3875	-6137	-7630	-5458	-6460	-5718	-7476	-7719	-7285	-3260	-2182	-3564	6317
1831	-4213	-3892	-4994	-3881	-6156	-7611	-5445	-6450	-5709	-7509	-7712	-7248	-3140	-2142	-3589	6265
1832	-4223	-3903	-5002	-3900	-6153	-7628	-5454	-6464	-5731	-7520	-7730	-7200	-3042	-2131	-3625	6177
1833	-4265	-3933	-4997	-3944	-6157	-7646	-5471	-6503	-5757	-7539	-7774	-7186	-2946	-2124	-3689	6136
1834	-4239	-3905	-4994	-3926	-6150	-7631	-5465	-6522	-5770	-7582	-7822	-7174	-2835	-2071	-3747	6123
1835	-4214	-3881	-4987	-3899	-6150	-7624	-5457	-6496	-5777	-7581	-7822	-7161	-2708	-2026	-3743	6092
1836	-4200	-3876	-4987	-3886	-6147	-7626	-5461	-6481	-5773	-7582	-7816	-7136	-2596	-1977	-3754	6063
1837	-4209	-3899	-4990	-3889	-6140	-7614	-5465	-6481	-5758	-7592	-7795	-7094	-2485	-1934	-3799	6012
1838	-4233	-3904	-4984	-3904	-6152	-7618	-5472	-6501	-5776	-7621	-7818	-7076	-2370	-1918	-3842	5977
1839	-4211	-3881	-4984	-3884	-6137	-7605	-5464	-6475	-5766	-7640	-7819	-7066	-2258	-1881	-3858	5952
1840	-4208	-3877	-4992	-3902	-6146	-7607	-5472	-6457	-5768	-7655	-7813	-7012	-2161	-1848	-3865	5914
1841	-4214	-3899	-4996	-3895	-6165	-7627	-5476	-6464	-5788	-7647	-7822	-7002	-2054	-1793	-3881	5873
1842	-4257	-3921	-4988	-3929	-6165	-7648	-5482	-6505	-5804	-7670	-7850	-6970	-1961	-1751	-3909	5848
1843	-4226	-3899	-4989	-3911	-6158	-7643	-5480	-6523	-5813	-7686	-7877	-6963	-1882	-1741	-3900	5849
1844	-4221	-3896	-4990	-3889	-6167	-7631	-5481	-6476	-5801	-7684	-7853	-6952	-1814	-1688	-3907	5804
1845	-4236	-3908	-5006	-3913	-6178	-7637	-5503	-6508	-5815	-7671	-7864	-6952	-1750	-1674	-3932	5755
1846	-4231	-3904	-4995	-3923	-6167	-7649	-5509	-6526	-5824	-7706	-7885	-6950	-1679	-1641	-3930	5710
1847	-4237	-3918	-5019	-3933	-6176	-7678	-5506	-6522	-5841	-7726	-7917	-6960	-1629	-1613	-3947	5667
1848	-4197	-3898	-5016	-3882	-6172	-7659	-5485	-6489	-5823	-7726	-7912	-6957	-1566	-1585	-3969	5634
1849	-4215	-3897	-5020	-3893	-6171	-7669	-5496	-6477	-5820	-7737	-7897	-6951	-1548	-1580	-3999	5594
1850	-4239	-3906	-5033	-3893	-6169	-7677	-5486	-6482	-5828	-7725	-7870	-6945	-1532	-1589	-4007	5560
1851	-4274	-3925	-5038	-3923	-6188	-7690	-5496	-6501	-5827	-7741	-7880	-6942	-1517	-1589	-4025	5499
1852	-4265	-3922	-5036	-3934	-6174	-7685	-5513	-6525	-5832	-7766	-7917	-6954	-1513	-1576	-4063	5467
1853	-4229	-3908	-5032	-3906	-6192	-7669	-5492	-6517	-5813	-7777	-7903	-6971	-1515	-1544	-4094	5435
1854	-4222	-3903	-5040	-3905	-6208	-7679	-5490	-6508	-5809	-7786	-7935	-6990	-1534	-1554	-4128	5413
1855	-4253	-3921	-5046	-3937	-6205	-7686	-5501	-6520	-5827	-7777	-7963	-6996	-1564	-1595	-4119	5372
1856	-4294	-3949	-5043	-3986	-6211	-7683	-5512	-6575	-5873	-7803	-8014	-7020	-1595	-1621	-4144	5348
1857	-4223	-3914	-5036	-3935	-6198	-7677	-5510	-6564	-5843	-7812	-8044	-7082	-1623	-1627	-4163	5313
1858	-4206	-3891	-5025	-3907	-6189	-7675	-5497	-6522	-5828	-7823	-8022	-7101	-1663	-1637	-4152	5285
1859	-4218	-3888	-5025	-3903	-6191	-7677	-5491	-6502	-5817	-7823	-8020	-7137	-1709	-1661	-4143	5248
1860	-4242	-3916	-5030	-3936	-6200	-7693	-5508	-6515	-5833	-7818	-8031	-7158	-1798	-1686	-4184	5246
1861	-4251	-3927	-5033	-3958	-6203	-7693	-5510	-6551	-5865	-7833	-8057	-7188	-1849	-1720	-4217	5223
1862	-4225	-3900	-5035	-3915	-6199	-7685	-5498	-6530	-5837	-7851	-8058	-7197	-1934	-1733	-4264	5182
1863	-4237	-3907	-5038	-3911	-6199	-7690	-5500	-6509	-5821	-7878	-8027	-7224	-2016	-1773	-4284	5157
1864	-4240	-3910	-5034	-3923	-6188	-7677	-5511	-6530	-5829	-7874	-8017	-7259	-2100	-1816	-4313	5090
1865	-4272	-3942	-5033	-3954	-6210	-7694	-5525	-6542	-5850	-7889	-8026	-7293	-2183	-1859	-4344	5039
1866	-4270	-3951	-5033	-3970	-6220	-7697	-5540	-6593	-5871	-7878	-8074	-7316	-2254	-1917	-4396	4990
1867	-4222	-3914	-5032	-3937	-6205	-7695	-5539	-6559	-5873	-7875	-8097	-7345	-2335	-1951	-4437	4949
1868	-4218	-3908	-5018	-3923	-6211	-7693	-5534	-6526	-5846	-7884	-8070	-7360	-2408	-1986	-4445	4905
1869	-4217	-3917	-5023	-3920	-6213	-7695	-5529	-6506	-5856	-7889	-8051	-7376	-2505	-2014	-4462	4863
1870	-4268	-3924	-5054	-3955	-6218	-7697	-5541	-6559	-5870	-7878	-8072	-7398	-2586	-2076	-4494	4817
1871	-4253	-3900	-5042	-3921	-6225	-7702	-5548	-6563	-5850	-7891	-8082	-7412	-2667	-2105	-4501	4728
1872	-4231	-3895	-5035	-3923	-6221	-7705	-5534	-6546	-5838	-7889	-8071	-7426	-2740	-2153	-4560	4645
1873	-4251	-3903	-5058	-3931	-6235	-7708	-5533	-6551	-5844	-7891	-8085	-7444	-2843	-2218	-4603	4567
1874	-4289	-3940	-5061	-3967	-6227	-7741	-5556	-6563	-5886	-7893	-8091	-7468	-2924	-2296	-4640	4508
1875	-4282	-3937	-5079	-3967	-6222	-7738	-5547	-6580	-5900	-7925	-8106	-7474	-2988	-2340	-4701	4476
1876	-4250	-3923	-5063	-3955	-6215	-7703	-5550	-6579	-5872	-7903	-8115	-7505	-3047	-2382	-4724	4422
1877	-4270	-3933	-5055	-3963	-6231	-7724	-5549	-6594	-5889	-7903	-8134	-7514	-3117	-2420	-4748	4340
1878	-4248	-3914	-5059	-3947	-6222	-7717	-5543	-6575	-5900	-7910	-8123	-7550	-3165	-2441	-4738	4305
1879	-4247	-3929	-5059	-3976	-6227	-7723	-5544	-6593	-5904	-7912	-8131	-7573	-3227	-2481	-4738	4240
1880	-4219	-3896	-5054	-3946	-6226	-7702	-5546	-6571	-5873	-7898	-8136	-7579	-3282	-2518	-4761	4186
1881	-4224	-3896	-5048	-3939	-6232	-7708	-5541	-6552	-5850	-7902	-8112	-7590	-3343	-2568	-4798	4133
1882	-4231	-3911	-5060	-3948	-6229	-7728	-5550	-6547	-5860	-7894	-8096	-7587	-3380	-2619	-4828	4076
1883	-4250	-3926	-5078	-3959	-6241	-7744	-5567	-6567	-5876	-7883	-8066	-7571	-3430	-2661	-4860	4038
1884	-4274	-3937	-5075	-3978	-6242	-7729	-5555	-6611	-5904	-7875	-8089	-7572	-3480	-2690	-4894	3958
1885	-4222	-3921	-5069	-3947	-6235	-7710	-5549	-6582	-5886	-7889	-8089	-7581	-3543	-2726	-4909	3890
1886	-4219	-3910	-5072	-3947	-6228	-7715	-5559	-6565	-5872	-7886	-8087	-7586	-3573	-2751	-4941	3824
1887	-4268	-3931	-5064	-3982	-6240	-7729	-5562	-6575	-5904	-7900	-8086	-7584	-3593	-2757	-4987	3744
1888	-4272	-3944	-5076	-4003	-6241	-7757	-5566	-6613	-5912	-7904	-8113	-7571	-3629	-2805	-5056	3692
1889	-4234	-3910	-5070	-3968	-6241	-7728	-5566	-6604	-5887	-7905	-8128	-7579	-3657	-2843	-5060	3636
1890	-4191	-3902	-5070	-3925	-6248	-7728	-5544	-6553	-5869	-7907	-8079	-7562	-3708	-2849	-5073	3578
1891	-4218	-3918	-5065	-3934	-6255	-7745	-5557	-6551	-5872	-7896	-8049	-7534	-3719	-2877	-5126	3484
1892	-4249	-3933	-5090	-3958	-6243	-7751	-5557	-6568	-5889	-7897	-8034	-7528	-3748	-2909	-5163	3401
1893	-4295	-3941	-5079	-3992	-6237	-7760	-5557	-6602	-5909	-7899	-8053	-7505	-3770	-2946	-5197	3337
1894	-4243	-3924	-5089	-3961	-6248	-7749	-5576	-6599	-5897	-7883	-8040	-7506	-3787	-2961	-5232	3278
1895	-4249	-3916	-5072	-3951	-6264	-7751	-5556	-6583	-5877	-7898	-8029	-7494	-3801	-2972	-5264	3214
1896	-4270	-3918	-5073	-3955	-6266	-7757	-5562	-6589	-5894	-7874	-8021	-7482	-3830	-3010	-5284	3149
1897	-4300	-3959	-5073	-3999	-6271	-7763	-5574	-6622	-5918	-7854	-8009	-7472	-3864	-3036	-5337	3090
1898	-4300	-3940	-5079	-3999	-6271	-7757	-5568	-6659	-5942	-7880	-8046	-7491	-3870	-3058	-5389	3037
1899	-4231	-3924	-5061	-3941	-6252	-7750	-5556	-6628	-5908	-7871	-8032	-7502	-3859	-3064	-5376	2979
1900	-4226	-3917	-5067	-3944	-6258	-7735	-5559	-6593	-5899	-7854	-8028	-7502	-3873	-3061	-5384	2956
1901	-4239	-3928	-5080	-3948	-6257	-7740	-5563	-6575	-5912	-7853	-8021	-7512	-3895	-3079	-5383	2867
1902	-4271	-3944	-5084	-3997	-6265	-7747	-5587	-6590	-5934	-7855	-7999	-7487	-3910	-3109	-5409	2807
1903	-4243	-3925	-5076	-3974	-6254	-7735	-5570	-6574	-5899	-7848	-8008	-7483	-3924	-3120	-5453	2747
1904	-4251	-3922	-5076	-3955	-6264	-7739	-5557	-6563	-5883	-7847	-7990	-7494	-3947	-3154	-5467	2682
1905	-4256	-3946	-5070	-3964	-6260	-7738	-5563	-6572	-5881	-7839	-7988	-7484	-3950	-3167	-5489	2605
1906	-4285	-3954	-5079	-3990	-6266	-7760	-5582	-6610	-5899	-7833	-7982	-7482	-3971	-3193	-5547	2551
1907	-4296	-3952	-5071	-3991	-6259	-7760	-5577	-6634	-5932	-7842	-7989	-7495	-3968	-3222	-5576	2494
1908	-4291	-3948	-5070	-3980	-6261	-7754	-5578	-6625	-5932	-7838	-8000	-7477	-3991	-3217	-5615	2424
1909	-4256	-3927	-5071	-3966	-6269	-7766	-5587	-6617	-5909	-7848	-7994	-7484	-4002	-3227	-5630	2357
1910	-4231	-3941	-5072	-3954	-6268	-7766	-5595	-6594	-5899	-7848	-7989	-7491	-4009	-3250	-5639	2331
1911	-4278	-3947	-5085	-3993	-6279	-7784	-5589	-6608	-5896	-7838	-7985	-7481	-4048	-3266	-5647	2254
1912	-4264	-3947	-5066	-3966	-6276	-7772	-5592	-6602	-5891	-7850	-7986	-7492	-4046	-3279	-5663	2221
1913	-4254	-3929	-5086	-3951	-6268	-7780	-5591	-6591	-5876	-7820	-7973	-7495	-4052	-3289	-5689	2142
1914	-4271	-3932	-5090	-3959	-6281	-7793	-5597	-6592	-5908	-7830	-7967	-7517	-4072	-3299	-5732	2065
1915	-4289	-3953	-5085	-3985	-6279	-7781	-5620	-6606	-5895	-7825	-7970	-7510	-4090	-3324	-5777	2025
1916	-4324	-3954	-5082	-4015	-6268	-7782	-5619	-6636	-5927	-7807	-8004	-7516	-4114	-3345	-5812	1950
1917	-4272	-3935	-5068	-3981	-6281	-7770	-5600	-6622	-5914	-7827	-8007	-7550	-4138	-3363	-5829	1905
1918	-4304	-3952	-5074	-3999	-6288	-7763	-5605	-6649	-5928	-7819	-8012	-7573	-4154	-3389	-5841	1840
1919	-4299	-3946	-5065	-4000	-6270	-7773	-5604	-6646	-5934	-7826	-8048	-7590	-4183	-3413	-5870	1795
1920	-4302	-3954	-5079	-4011	-6284	-7779	-5605	-6633	-5937	-7840	-8068	-7632	-4188	-3417	-5902	1750
1921	-4253	-3951	-5064	-3987	-6276	-7755	-5603	-6626	-5928	-7838	-8081	-7642	-4203	-3436	-5922	1694
1922	-4228	-3927	-5058	-3948	-6282	-7756	-5604	-6586	-5910	-7825	-8068	-7666	-4230	-3443	-5932	1660
1923	-4237	-3938	-5064	-3955	-6275	-7773	-5599	-6595	-5913	-7840	-8034	-7683	-4252	-3459	-5945	1612
1924	-4254	-3956	-5106	-3985	-6271	-7770	-5613	-6607	-5900	-7844	-8027	-7681	-4288	-3498	-5974	1543
1925	-4290	-3965	-5100	-4013	-6285	-7788	-5613	-6649	-5933	-7871	-8050	-7697	-4308	-3510	-6021	1525
1926	-4242	-3943	-5098	-3965	-6282	-7770	-5618	-6650	-5916	-7860	-8072	-7724	-4316	-3522	-6042	1475
1927	-4243	-3941	-5092	-3953	-6273	-7772	-5601	-6621	-5902	-7854	-8050	-7749	-4352	-3554	-6072	1397
1928	-4274	-3950	-5106	-3996	-6284	-7770	-5606	-6619	-5893	-7863	-8054	-7742	-4385	-3580	-6138	1338
1929	-4295	-3966	-5088	-4018	-6284	-7777	-5613	-6657	-5923	-7839	-8093	-7773	-4399	-3605	-6174	1297
1930	-4268	-3947	-5074	-4000	-6271	-7761	-5612	-6661	-5934	-7862	-8109	-7822	-4417	-3622	-6191	1250
1931	-4220	-3922	-5072	-3951	-6269	-7746	-5606	-6618	-5906	-7881	-8113	-7839	-4429	-3636	-6194	1180
1932	-4233	-3933	-5080	-3952	-6262	-7762	-5608	-6609	-5913	-7875	-8112	-7841	-4443	-3658	-6225	1108
1933	-4264	-3943	-5087	-3973	-6265	-7780	-5598	-6630	-5916	-7864	-8105	-7837	-4477	-3661	-6241	1001
1934	-4307	-3964	-5087	-4011	-6279	-7790	-5611	-6669	-5934	-7873	-8109	-7866	-4511	-3688	-6285	975
1935	-4278	-3941	-5084	-3978	-6266	-7782	-5609	-6666	-5935	-7882	-8132	-7892	-4548	-3715	-6325	908
1936	-4262	-3935	-5081	-3965	-6283	-7773	-5605	-6647	-5917	-7881	-8139	-7896	-4582	-3736	-6328	878
1937	-4287	-3943	-5072	-3974	-6273	-7790	-5607	-6663	-5914	-7901	-8137	-7906	-4615	-3733	-6394	813
1938	-4302	-3947	-5072	-4006	-6289	-7810	-5621	-6670	-5926	-7908	-8161	-7934	-4639	-3771	-6429	763
1939	-4334	-3977	-5083	-4046	-6275	-7818	-5636	-6716	-5964	-7909	-8220	-7986	-4649	-3809	-6450	699
1940	-4262	-3935	-5075	-3987	-6271	-7777	-5626	-6673	-5940	-7917	-8244	-8019	-4648	-3802	-6435	669
1941	-4248	-3923	-5063	-3953	-6270	-7773	-5612	-6638	-5936	-7914	-8248	-8077	-4665	-3808	-6445	611
1942	-4259	-3925	-5085	-3961	-6271	-7772	-5630	-6627	-5918	-7914	-8248	-8084	-4693	-3835	-6452	538
1943	-4294	-3955	-5086	-4003	-6278	-7799	-5640	-6653	-5936	-7916	-8259	-8085	-4722	-3857	-6492	475
1944	-4262	-3927	-5094	-3982	-6274	-7789	-5633	-6678	-5951	-7945	-8264	-8115	-4731	-3876	-6529	416
1945	-4262	-3922	-5094	-3965	-6279	-7791	-5638	-6665	-5952	-7945	-8262	-8137	-4751	-3894	-6539	338
1946	-4269	-3938	-5083	-3979	-6283	-7792	-5635	-6644	-5945	-7972	-8258	-8135	-4772	-3906	-6569	276
1947	-4269	-3950	-5085	-3970	-6282	-7805	-5634	-6646	-5949	-7957	-8242	-8135	-4787	-3913	-6596	219
1948	-4286	-3979	-5080	-4018	-6302	-7810	-5648	-6700	-5981	-7971	-8283	-8156	-4807	-3920	-6660	173
1949	-4285	-3974	-5076	-4008	-6289	-7799	-5643	-6706	-5975	-7984	-8325	-8205	-4815	-3927	-6695	118
1950	-4261	-3952	-5074	-3974	-6272	-7783	-5633	-6714	-5947	-7975	-8328	-8237	-4828	-3935	-6700	73
1951	-4249	-3928	-5081	-3959	-6283	-7773	-5662	-6688	-5935	-7972	-8312	-8259	-4844	-3959	-6728	-7
1952	-4279	-3955	-5090	-3990	-6288	-7793	-5662	-6681	-5949	-7964	-8314	-8259	-4878	-3987	-6735	-62
1953	-4270	-3954	-5086	-3992	-6273	-7793	-5651	-6677	-5961	-7967	-8327	-8264	-4885	-4004	-6771	-136
1954	-4245	-3945	-5092	-3965	-6267	-7798	-5654	-6655	-5953	-7991	-8325	-8279	-4893	-4019	-6785	-179
1955	-4262	-3956	-5095	-3970	-6280	-7806	-5664	-6650	-5955	-8004	-8323	-8275	-4925	-4031	-6820	-275
1956	-4283	-3960	-5090	-3986	-6295	-7812	-5663	-6680	-5973	-7989	-8315	-8291	-4940	-4055	-6846	-339
1957	-4310	-3968	-5098	-4024	-6291	-7827	-5665	-6702	-5998	-7997	-8354	-8303	-4947	-4060	-6874	-405
1958	-4273	-3955	-5074	-3985	-6291	-7820	-5655	-6721	-5989	-7985	-8397	-8333	-4963	-4093	-6887	-479
1959	-4264	-3955	-5067	-4006	-6288	-7814	-5654	-6712	-5991	-8003	-8417	-8348	-4987	-4102	-6917	-539
1960	-4256	-3943	-5064	-3991	-6288	-7807	-5652	-6698	-5990	-8017	-8436	-8386	-4978	-4112	-6924	-576
1961	-4263	-3956	-5070	-3998	-6280	-7797	-5653	-6709	-5995	-8027	-8445	-8408	-4988	-4122	-6950	-632
1962	-4250	-3944	-5080	-4004	-6253	-7795	-5661	-6706	-5982	-8021	-8473	-8430	-4990	-4128	-6961	-678
1963	-4220	-3934	-5072	-3982	-6251	-7798	-5642	-6675	-5960	-8021	-8448	-8440	-4999	-4124	-6954	-723
1964	-4246	-3938	-5073	-3969	-6274	-7799	-5656	-6666	-5970	-8014	-8434	-8472	-5028	-4138	-7004	-805
1965	-4265	-3946	-5086	-3981	-6280	-7824	-5653	-6671	-5993	-8047	-8434	-8466	-5034	-4153	-7037	-862
1966	-4288	-3980	-5085	-4020	-6282	-7827	-5663	-6717	-6035	-8061	-8461	-8453	-5039	-4185	-7084	-886
1967	-4266	-3950	-5082	-3990	-6268	-7810	-5646	-6713	-6006	-8074	-8469	-8463	-5054	-4185	-7113	-947
1968	-4248	-3950	-5080	-3984	-6279	-7806	-5648	-6691	-5990	-8077	-8459	-8480	-5057	-4206	-7129	-1027
1969	-4278	-3964	-5083	-4011	-6279	-7819	-5657	-6705	-5993	-8087	-8449	-8496	-5077	-4215	-7153	-1094
1970	-4268	-3954	-5074	-4005	-6282	-7818	-5650	-6708	-5997	-8080	-8468	-8520	-5079	-4206	-7172	-1139
1971	-4280	-3946	-5073	-4001	-6290	-7811	-5668	-6724	-6014	-8097	-8489	-8552	-5082	-4211	-7194	-1182
1972	-4238	-3930	-5068	-3968	-6285	-7783	-5660	-6688	-5975	-8096	-8483	-8558	-5094	-4214	-7204	-1272
1973	-4242	-3935	-5087	-3969	-6297	-7805	-5655	-6664	-5971	-8075	-8487	-8554	-5104	-4209	-7250	-1332
1974	-4263	-3957	-5078	-3979	-6296	-7835	-5661	-6679	-5967	-8083	-8478	-8539	-5112	-4238	-7283	-1419
1975	-4315	-3987	-5095	-4015	-6305	-7857	-5673	-6693	-5993	-8106	-8501	-8534	-5129	-4263	-7319	-1481
1976	-4284	-3964	-5088	-3995	-6284	-7846	-5662	-6709	-6015	-8113	-8544	-8569	-5153	-4293	-7351	-1529
1977	-4253	-3952	-5067	-3981	-6283	-7835	-5655	-6698	-6015	-8109	-8539	-8572	-5158	-4303	-7385	-1596
1978	-4254	-3956	-5063	-3983	-6293	-7825	-5634	-6686	-6003	-8093	-8530	-8576	-5160	-4296	-7441	-1658
1979	-4304	-3993	-5075	-4036	-6295	-7817	-5652	-6712	-6021	-8105	-8543	-8608	-5180	-4303	-7497	-1716
1980	-4305	-3993	-5065	-4049	-6290	-7819	-5655	-6745	-6043	-8133	-8605	-8649	-5178	-4313	-7544	-1756
1981	-4242	-3952	-5064	-3976	-6285	-7790	-5644	-6713	-6022	-8123	-8629	-8665	-5190	-4293	-7517	-1802
1982	-4241	-3944	-5063	-3967	-6291	-7788	-5641	-6681	-5992	-8128	-8610	-8662	-5203	-4295	-7510	-1861
1983	-4253	-3953	-5071	-3975	-6303	-7816	-5639	-6690	-6000	-8139	-8607	-8675	-5193	-4325	-7514	-1927
1984	-4293	-3967	-5074	-4035	-6302	-7831	-5663	-6689	-6011	-8146	-8621	-8664	-5215	-4369	-7535	-1970
1985	-4282	-3967	-5081	-4000	-6279	-7822	-5668	-6711	-6034	-8150	-8633	-8672	-5217	-4383	-7538	-2001
1986	-4261	-3964	-5071	-3977	-6294	-7828	-5669	-6686	-6013	-8156	-8622	-8690	-5204	-4376	-7550	-2058
1987	-4251	-3963	-5080	-3982	-6291	-7824	-5652	-6687	-6011	-8148	-8599	-8675	-5207	-4388	-7573	-2145
1988	-4272	-3963	-5077	-4002	-6293	-7830	-5655	-6687	-6009	-8186	-8613	-8693	-5231	-4398	-7599	-2219
1989	-4328	-3993	-5079	-4061	-6305	-7841	-5670	-6744	-6035	-8169	-8672	-8708	-5251	-4389	-7648	-2280
1990	-4264	-3953	-5068	-3997	-6284	-7792	-5655	-6729	-6009	-8167	-8714	-8740	-5228	-4406	-7669	-2290
1991	-4246	-3952	-5063	-3978	-6289	-7808	-5642	-6703	-5982	-8152	-8673	-8741	-5241	-4384	-7684	-2339
1992	-4245	-3944	-5079	-3998	-6302	-7816	-5628	-6689	-5990	-8169	-8638	-8740	-5239	-4405	-7699	-2406
1993	-4277	-3966	-5083	-4019	-6296	-7810	-5637	-6682	-6009	-8172	-8654	-8738	-5255	-4398	-7711	-2457
1994	-4299	-3973	-5088	-4032	-6292	-7814	-5635	-6715	-6023	-8176	-8687	-8734	-5280	-4423	-7747	-2526
1995	-4274	-3962	-5099	-4000	-6303	-7819	-5630	-6705	-6014	-8170	-8680	-8753	-5278	-4433	-7774	-2593
1996	-4263	-3963	-5094	-3995	-6308	-7826	-5636	-6688	-6012	-8175	-8657	-8764	-5300	-4434	-7819	-2674
1997	-4293	-3960	-5080	-4015	-6313	-7811	-5636	-6698	-6025	-8182	-8659	-8755	-5305	-4424	-7871	-2737
1998	-4330	-3997	-5082	-4053	-6328	-7852	-5657	-6732	-6058	-8177	-8690	-8756	-5330	-4465	-7930	-2779
[truncated: 6,760 more rows]
