# Supplementary material for: Metabolic profiling in Caenorhabditis elegans provides an unbiased approach to investigations of dosage dependent lead toxicity
Source: Metabolomics. 2012 Jun 4;9(1):189–201. doi: 10.1007/s11306-012-0438-0 (PMC3548106; doi:10.1007/s11306-012-0438-0)
Supplement: Supplementary file 9 — Supplementary material 9 (TXT 870 kb) [file 11306_2012_438_MOESM9_ESM.txt]

Table S7: 2D matrix of sample 3L2A, generated from the raw chromatogram 3L2A
0	1497	1524	1840	1524	3020	4798	2964	3819	3086	5177	3035	3441	3356	1529	-2816	-4063
1	991	1127	1894	892	2694	4486	2756	3590	2814	5126	3002	3464	3224	1424	-2776	-3564
2	1158	1182	1969	1061	2639	4407	2720	3377	2733	4965	2789	3319	3140	1512	-2754	-3271
3	1458	1339	2026	1270	2673	4392	2747	3357	2744	4857	2715	3200	3095	1488	-2680	-2909
4	1607	1416	2033	1340	2698	4389	2752	3393	2750	4776	2685	3123	3072	1414	-2541	-2547
5	1735	1424	1999	1309	2693	4343	2716	3394	2732	4629	2660	3079	3036	1374	-2423	-2181
6	1768	1422	1981	1282	2704	4318	2702	3365	2685	4515	2614	3016	3017	1361	-2315	-1881
7	1771	1390	1955	1238	2679	4280	2671	3346	2655	4420	2600	2966	2968	1331	-2205	-1542
8	1748	1370	1929	1212	2655	4192	2623	3306	2616	4334	2580	2915	2910	1314	-2108	-1173
9	1691	1328	1891	1155	2618	4130	2586	3242	2556	4259	2518	2868	2862	1278	-2009	-841
10	1649	1284	1845	1112	2571	4074	2531	3134	2519	4188	2464	2838	2807	1280	-1920	-560
11	1624	1273	1800	1112	2534	3996	2494	3077	2485	4094	2454	2760	2757	1271	-1824	-210
12	1590	1250	1791	1092	2491	3920	2454	3017	2421	3990	2411	2709	2719	1251	-1728	96
13	1563	1238	1756	1094	2452	3862	2426	2983	2394	3913	2368	2669	2700	1232	-1633	384
14	1529	1216	1723	1075	2412	3758	2381	2931	2376	3830	2323	2642	2670	1220	-1521	715
15	1504	1198	1689	1049	2386	3679	2348	2896	2323	3737	2278	2589	2612	1218	-1431	1039
16	1476	1184	1660	1043	2373	3652	2307	2883	2304	3641	2271	2522	2565	1202	-1331	1366
17	1417	1141	1613	1014	2320	3612	2274	2820	2263	3575	2244	2476	2515	1185	-1239	1660
18	1375	1103	1556	1021	2272	3520	2244	2769	2215	3499	2207	2430	2472	1181	-1122	1989
19	1325	1070	1531	983	2228	3449	2189	2711	2162	3420	2169	2408	2443	1166	-1019	2302
20	1288	1057	1505	976	2205	3406	2159	2664	2126	3330	2154	2364	2410	1131	-938	2553
21	1246	1028	1488	945	2157	3307	2111	2610	2088	3265	2140	2323	2362	1119	-842	2845
22	1186	1022	1469	885	2088	3146	2054	2552	2052	3190	2098	2274	2325	1097	-757	3174
23	1161	1016	1449	870	2044	3102	2019	2476	2014	3136	2049	2214	2279	1084	-669	3508
24	1164	999	1493	859	2026	3040	1982	2445	1982	3072	2020	2154	2247	1072	-579	3821
25	1143	979	1537	885	2020	2977	1934	2413	1962	2992	1991	2128	2202	1077	-471	4134
26	1092	946	1473	869	1983	2940	1898	2369	1915	2930	1959	2093	2159	1062	-368	4452
27	1062	911	1410	810	1927	2876	1849	2333	1879	2866	1932	2054	2112	1223	-298	4731
28	1036	887	1374	746	1872	2813	1797	2254	1840	2814	1909	2026	2056	1121	-237	5028
29	1042	899	1349	788	1842	2757	1762	2199	1778	2740	1883	1971	2014	1057	-159	5331
30	1026	881	1321	789	1799	2703	1728	2174	1759	2657	1865	1950	2004	1018	-53	5632
31	950	816	1269	755	1743	2647	1693	2124	1724	2602	1850	1903	1974	992	37	5897
32	917	774	1206	717	1700	2592	1649	2059	1671	2539	1792	1866	1909	967	132	6174
33	894	757	1166	701	1650	2528	1598	1985	1620	2475	1742	1823	1884	946	215	6449
34	888	744	1143	689	1607	2450	1553	1915	1579	2424	1674	1763	1837	946	310	6738
35	885	748	1122	730	1604	2380	1539	1892	1579	2362	1631	1726	1809	914	391	7025
36	850	745	1099	722	1564	2335	1509	1885	1553	2313	1616	1688	1778	906	483	7317
37	819	720	1054	682	1527	2287	1466	1855	1513	2254	1578	1660	1726	906	588	7587
38	785	698	1017	660	1472	2235	1435	1859	1454	2209	1532	1600	1676	896	661	7844
39	790	706	996	673	1448	2190	1397	1839	1433	2160	1492	1559	1637	902	758	8127
40	771	675	990	661	1423	2148	1363	1822	1396	2082	1478	1523	1610	887	846	8401
41	741	659	954	643	1392	2117	1327	1768	1348	2000	1436	1488	1564	872	959	8671
42	710	625	898	619	1364	2071	1307	1737	1317	1944	1419	1475	1519	859	1046	8933
43	667	598	883	573	1316	2002	1253	1654	1275	1897	1363	1433	1483	842	1130	9193
44	654	571	849	582	1289	1910	1213	1581	1265	1834	1335	1387	1450	841	1225	9469
45	629	540	808	555	1237	1836	1163	1518	1222	1788	1306	1353	1410	826	1311	9719
46	582	524	810	531	1188	1814	1131	1391	1187	1733	1277	1305	1372	803	1386	9999
47	505	497	782	509	1146	1755	1085	1324	1128	1655	1219	1253	1336	779	1477	10281
48	502	502	730	521	1115	1700	1066	1267	1082	1591	1148	1217	1306	767	1566	10578
49	569	523	719	553	1118	1624	1048	1280	1080	1546	1118	1184	1284	770	1671	10835
50	541	527	683	488	1098	1568	1018	1276	1036	1499	1092	1152	1235	772	1745	11096
51	525	534	665	442	1028	1489	978	1231	993	1442	1060	1130	1195	768	1830	11376
52	504	510	637	424	990	1448	943	1185	955	1401	1041	1074	1153	758	1914	11598
53	513	500	642	402	937	1406	913	1152	925	1362	1011	1033	1104	753	1995	11874
54	500	484	614	397	912	1381	881	1110	907	1317	986	995	1086	745	2086	12169
55	472	437	618	377	866	1298	850	1062	874	1252	927	958	1065	751	2185	12420
56	462	405	589	372	836	1268	821	1035	839	1222	886	933	1023	1011	2266	12639
57	436	366	562	335	796	1300	778	997	816	1177	852	895	1012	900	2345	12908
58	428	342	493	339	769	1254	739	925	801	1121	821	880	940	768	2409	13155
59	411	343	442	338	750	1158	715	906	987	1074	779	844	893	699	2485	13419
60	411	343	442	338	750	1158	715	906	987	1074	779	844	893	699	2485	13419
61	411	343	442	338	750	1158	715	906	987	1074	779	844	893	699	2485	13419
62	411	343	442	338	750	1158	715	906	987	1074	779	844	893	699	2485	13419
63	411	343	442	338	750	1158	715	906	987	1074	779	844	893	699	2485	13419
64	411	343	442	338	750	1158	715	906	987	1074	779	844	893	699	2485	13419
65	411	343	442	338	750	1158	715	906	987	1074	779	844	893	699	2485	13419
66	411	343	442	338	750	1158	715	906	987	1074	779	844	893	699	2485	13419
67	411	343	442	338	750	1158	715	906	987	1074	779	844	893	699	2485	13419
68	411	343	442	338	750	1158	715	906	987	1074	779	844	893	699	2485	13419
69	411	343	442	338	750	1158	715	906	987	1074	779	844	893	699	2485	13419
70	411	343	442	338	750	1158	715	906	987	1074	779	844	893	699	2485	13419
71	411	343	442	338	750	1158	715	906	987	1074	779	844	893	699	2485	13419
72	411	343	442	338	750	1158	715	906	987	1074	779	844	893	699	2485	13419
73	411	343	442	338	750	1158	715	906	987	1074	779	844	893	699	2485	13419
74	411	343	442	338	750	1158	715	906	987	1074	779	844	893	699	2485	13419
75	411	343	442	338	750	1158	715	906	987	1074	779	844	893	699	2485	13419
76	411	343	442	338	750	1158	715	906	987	1074	779	844	893	699	2485	13419
77	411	343	442	338	750	1158	715	906	987	1074	779	844	893	699	2485	13419
78	411	343	442	338	750	1158	715	906	987	1074	779	844	893	699	2485	13419
79	411	343	442	338	750	1158	715	906	987	1074	779	844	893	699	2485	13419
80	411	343	442	338	750	1158	715	906	987	1074	779	844	893	699	2485	13419
81	411	343	442	338	750	1158	715	906	987	1074	779	844	893	699	2485	13419
82	411	343	442	338	750	1158	715	906	987	1074	779	844	893	699	2485	13419
83	411	343	442	338	750	1158	715	906	987	1074	779	844	893	699	2485	13419
84	411	343	442	338	750	1158	715	906	987	1074	779	844	893	699	2485	13419
85	411	343	442	338	750	1158	715	906	987	1074	779	844	893	699	2485	13419
86	411	343	442	338	750	1158	715	906	987	1074	779	844	893	699	2485	13419
87	411	343	442	338	750	1158	715	906	987	1074	779	844	893	699	2485	13419
88	-51	-54	-102	-99	-225	-248	-251	-228	-219	-304	-253	-280	-207	49	730	1782
89	-99	-57	-131	-120	-264	-275	-278	-269	-238	-328	-296	-313	-253	25	825	1981
90	-142	-102	-173	-138	-270	-316	-312	-426	-264	-340	-366	-357	-266	34	901	2152
91	-143	-97	-145	-117	-285	-358	-326	-440	-298	-342	-427	-394	-279	32	989	2375
92	-150	-108	-137	-115	-317	-415	-336	-440	-329	-344	-441	-437	-330	43	1085	2566
93	-252	-131	-132	-140	-357	-480	-363	-455	-374	-342	-469	-457	-347	58	1134	2729
94	-310	-140	-106	-180	-382	-550	-402	-471	-401	-344	-513	-492	-371	65	1209	2929
95	-334	-149	-121	-208	-403	-604	-438	-548	-439	-373	-568	-530	-395	71	1290	3156
96	-309	-132	-170	-174	-423	-597	-452	-547	-435	-360	-610	-563	-414	66	1382	3358
97	-323	-144	-221	-207	-483	-618	-478	-579	-470	-355	-649	-569	-460	78	1461	3542
98	-331	-145	-261	-309	-488	-646	-503	-618	-493	-355	-686	-612	-491	92	1530	3731
99	-318	-170	-286	-345	-505	-678	-544	-629	-511	-343	-729	-647	-521	107	1588	3907
100	-307	-197	-297	-387	-529	-709	-591	-698	-545	-357	-783	-696	-561	121	1676	4125
101	-252	-179	-297	-331	-525	-767	-589	-746	-546	-385	-811	-736	-587	127	1757	4330
102	-252	-202	-291	-316	-574	-817	-619	-713	-578	-411	-838	-773	-592	139	1865	4524
103	-271	-230	-288	-313	-623	-869	-658	-726	-613	-434	-894	-794	-614	144	1982	4730
104	-294	-240	-285	-387	-661	-908	-676	-759	-660	-478	-927	-823	-633	145	2072	4878
105	-312	-255	-297	-391	-700	-951	-699	-856	-713	-520	-979	-862	-678	164	2173	5049
106	-237	-243	-332	-360	-729	-961	-717	-849	-722	-553	-993	-889	-698	178	2291	5240
107	-208	-268	-307	-395	-764	-1004	-742	-861	-767	-571	-989	-923	-730	187	2386	5415
108	-248	-298	-190	-424	-798	-1048	-782	-907	-783	-622	-1023	-973	-754	180	2461	5555
109	-273	-322	-16	-463	-844	-1115	-809	-955	-820	-683	-1072	-1016	-780	254	2552	5733
110	-305	-341	459	-465	-870	-1195	-832	-1041	-873	-742	-1149	-1046	-794	265	2625	5918
111	-281	-311	561	-442	-898	-1202	-840	-1005	-882	-740	-1200	-1082	-816	246	2694	6095
112	-342	-317	460	-458	-916	-1228	-873	-1013	-898	-803	-1219	-1107	-849	219	2791	6245
113	-385	-344	368	-493	-941	-1264	-907	-1057	-937	-846	-1258	-1149	-885	220	2887	6413
114	-423	-379	253	-504	-983	-1326	-927	-1101	-969	-910	-1289	-1177	-912	227	2947	6611
115	-432	-408	135	-527	-1027	-1366	-949	-1199	-995	-959	-1342	-1217	-926	231	3016	6801
116	-399	-417	6	-508	-1015	-1360	-957	-1166	-1010	-1007	-1382	-1265	-946	256	3084	6981
117	-430	-432	-97	-542	-1047	-1371	-983	-1159	-1056	-1046	-1404	-1311	-955	279	3188	7136
118	-490	-453	-189	-558	-1079	-1421	-1016	-1179	-1091	-1072	-1460	-1340	-971	278	3249	7247
119	-533	-480	-259	-565	-1119	-1493	-1048	-1236	-1120	-1109	-1467	-1368	-996	294	3304	7409
120	-570	-505	-327	-593	-1156	-1530	-1079	-1327	-1154	-1164	-1546	-1415	-1026	288	3389	7403
121	-487	-505	-385	-557	-1162	-1567	-1100	-1415	-1168	-1223	-1651	-1463	-1032	325	3475	5952
122	-439	-516	-446	-568	-1193	-1621	-1108	-1420	-1193	-1275	-1688	-1477	-1054	346	3596	6449
123	-655	-542	-491	-598	-1260	-1610	-1141	-1430	-1236	-1328	-1674	-1507	-1077	354	3712	7341
124	-703	-565	-590	-619	-1275	-1623	-1161	-1446	-1266	-1354	-1707	-1550	-1093	381	3794	7948
125	-734	-595	-630	-661	-1296	-1641	-1183	-1511	-1291	-1399	-1765	-1594	-1131	410	3879	8347
126	-670	-580	-664	-617	-1295	-1666	-1188	-1506	-1284	-1441	-1807	-1647	-1152	441	3967	8605
127	-663	-589	-692	-618	-1307	-1690	-1201	-1473	-1311	-1493	-1824	-1691	-1175	479	4067	8814
128	-700	-617	-767	-635	-1335	-1701	-1232	-1502	-1348	-1546	-1863	-1714	-1175	527	4159	8989
129	-716	-630	-824	-641	-1346	-1714	-1258	-1547	-1368	-1587	-1896	-1770	-1192	566	4243	9139
130	-734	-659	-864	-693	-1365	-1751	-1288	-1645	-1404	-1627	-1990	-1809	-1204	592	4338	9337
131	-689	-653	-861	-661	-1356	-1755	-1292	-1645	-1418	-1644	-2031	-1842	-1203	626	4452	9521
132	-675	-656	-897	-678	-1366	-1788	-1295	-1630	-1440	-1674	-2065	-1879	-1231	643	4565	9678
133	-698	-675	-945	-706	-1386	-1809	-1307	-1613	-1460	-1704	-2102	-1902	-1239	669	4681	9845
134	-706	-689	-981	-706	-1381	-1815	-1335	-1636	-1466	-1762	-2142	-1936	-1235	716	4799	10044
135	-725	-704	-1029	-733	-1372	-1844	-1382	-1742	-1491	-1814	-2208	-1991	-1254	757	4915	10249
136	-668	-703	-1076	-712	-1359	-1845	-1367	-1722	-1469	-1848	-2255	-2015	-1277	792	5024	10426
137	-666	-700	-1120	-693	-1368	-1838	-1372	-1689	-1489	-1886	-2281	-2041	-1263	832	5152	10611
138	-693	-727	-1149	-718	-1401	-1864	-1380	-1692	-1514	-1916	-2283	-2077	-1266	883	5248	10780
139	-730	-733	-1180	-722	-1427	-1910	-1419	-1724	-1559	-1964	-2311	-2085	-1269	903	5357	10993
140	-761	-757	-1205	-766	-1471	-1935	-1431	-1776	-1569	-1982	-2351	-2115	-1270	927	5463	11180
141	-736	-744	-1238	-723	-1470	-1970	-1438	-1789	-1567	-2036	-2393	-2157	-1267	961	5596	11424
142	-740	-746	-1261	-714	-1480	-1945	-1447	-1746	-1541	-2050	-2416	-2176	-1271	1020	5705	11614
143	-778	-754	-1300	-754	-1505	-1966	-1459	-1770	-1573	-2083	-2442	-2189	-1283	1072	5819	11781
144	-794	-774	-1325	-770	-1536	-2024	-1470	-1813	-1577	-2120	-2458	-2217	-1296	1122	5930	11973
145	-843	-816	-1334	-856	-1559	-2034	-1495	-1882	-1606	-2151	-2521	-2255	-1318	1176	6025	12162
146	-783	-806	-1387	-796	-1540	-1998	-1498	-1877	-1615	-2182	-2567	-2291	-1309	1217	6198	12370
147	-773	-797	-1403	-810	-1541	-1999	-1499	-1843	-1647	-2216	-2558	-2299	-1297	1254	6350	12545
148	-806	-833	-1441	-837	-1553	-2032	-1531	-1863	-1674	-2252	-2593	-2318	-1311	1298	6499	12740
149	-776	-855	-1462	-824	-1576	-2071	-1553	-1874	-1691	-2278	-2607	-2359	-1320	1330	6602	12933
150	-896	-881	-1483	-838	-1604	-2110	-1571	-1937	-1727	-2311	-2654	-2394	-1334	1363	6671	13117
151	-861	-858	-1491	-814	-1600	-2090	-1559	-1940	-1721	-2358	-2681	-2411	-1308	1417	6800	13325
152	-868	-856	-1514	-794	-1598	-2101	-1561	-1906	-1725	-2370	-2670	-2429	-1319	1476	6937	13530
153	-887	-885	-1547	-823	-1625	-2124	-1582	-1917	-1749	-2381	-2700	-2454	-1298	1519	7050	13150
154	-920	-907	-1580	-848	-1651	-2148	-1598	-1941	-1781	-2433	-2735	-2482	-1291	1567	7143	12302
155	-945	-941	-1574	-908	-1685	-2170	-1618	-2013	-1811	-2440	-2770	-2499	-1306	1590	7279	13056
156	-909	-917	-1575	-869	-1652	-2175	-1620	-2023	-1795	-2469	-2818	-2522	-1305	1663	7436	13688
157	-901	-912	-1593	-845	-1667	-2167	-1612	-1990	-1781	-2478	-2861	-2538	-1307	1733	7581	14243
158	-930	-957	-1632	-863	-1693	-2182	-1621	-1976	-1809	-2511	-2861	-2563	-1304	1767	7699	14594
159	-939	-982	-1666	-891	-1717	-2213	-1639	-2010	-1834	-2560	-2858	-2592	-1301	1811	7797	14910
160	-989	-1021	-1686	-948	-1758	-2242	-1666	-2068	-1865	-2584	-2891	-2642	-1305	1834	7881	15130
161	-936	-997	-1697	-916	-1732	-2238	-1654	-2079	-1871	-2602	-2918	-2653	-1297	1873	7971	15340
162	-933	-988	-1695	-888	-1729	-2241	-1669	-2026	-1879	-2642	-2908	-2679	-1303	1930	8099	15538
163	-952	-1019	-1707	-901	-1776	-2275	-1667	-2037	-1882	-2663	-2925	-2674	-1295	1973	8224	15727
164	-971	-1044	-1729	-924	-1800	-2310	-1684	-2070	-1878	-2683	-2944	-2687	-1276	2002	8335	15893
165	-1033	-1081	-1742	-989	-1833	-2333	-1716	-2133	-1925	-2711	-2971	-2701	-1266	2035	8418	16051
166	-990	-1059	-1758	-948	-1809	-2320	-1718	-2135	-1940	-2737	-3013	-2699	-1282	2089	8539	16227
167	-990	-1060	-1805	-931	-1809	-2305	-1716	-2089	-1929	-2741	-2998	-2723	-1277	2128	8648	16383
168	-1017	-1080	-1836	-954	-1825	-2307	-1743	-2093	-1920	-2764	-3000	-2758	-1270	2192	8746	16431
169	-1040	-1102	-1837	-974	-1828	-2350	-1739	-2117	-1932	-2762	-3023	-2765	-1262	2243	8851	16480
170	-1082	-1134	-1848	-1021	-1873	-2395	-1764	-2173	-1962	-2776	-3079	-2771	-1288	2281	8937	16670
171	-1047	-1113	-1811	-993	-1884	-2403	-1771	-2180	-1975	-2831	-3111	-2798	-1276	2321	9038	16865
172	-1040	-1103	-1804	-985	-1885	-2381	-1768	-2149	-1957	-2876	-3115	-2794	-1242	2344	9141	17001
173	-1047	-1134	-1792	-1007	-1897	-2395	-1786	-2150	-1973	-2885	-3119	-2816	-1234	2398	9247	17172
174	-1092	-1151	-1818	-1029	-1924	-2423	-1812	-2153	-1988	-2892	-3099	-2830	-1255	2432	9338	17332
175	-1161	-1196	-1786	-1078	-1964	-2433	-1834	-2213	-2047	-2911	-3134	-2811	-1254	2460	9418	17462
176	-1104	-1176	-1780	-1023	-1951	-2399	-1838	-2239	-2046	-2935	-3163	-2836	-1240	2507	9512	17666
177	-1075	-1156	-1779	-985	-1947	-2427	-1828	-2212	-2032	-2952	-3163	-2837	-1236	2559	9613	17857
178	-1099	-1195	-1777	-1025	-1966	-2449	-1833	-2204	-2036	-2986	-3154	-2847	-1247	2586	9716	18002
179	-1139	-1219	-1782	-1051	-1989	-2470	-1845	-2206	-2063	-2982	-3155	-2873	-1237	2631	9793	18163
180	-1182	-1268	-1790	-1102	-2025	-2496	-1858	-2253	-2097	-3012	-3172	-2868	-1244	2675	9888	18313
181	-1133	-1248	-1801	-1075	-2012	-2507	-1877	-2281	-2091	-3019	-3205	-2902	-1227	2717	9981	18475
182	-1065	-1242	-1801	-1036	-2010	-2492	-1881	-2238	-2070	-3031	-3209	-2899	-1222	2747	10099	18629
183	-1138	-1265	-1821	-1040	-2035	-2514	-1886	-2237	-2090	-3039	-3208	-2913	-1215	2783	10188	18763
184	-1188	-1281	-1843	-1063	-2057	-2538	-1885	-2258	-2098	-3068	-3206	-2924	-1205	2819	10279	18927
185	-1311	-1309	-1855	-1139	-2091	-2571	-1910	-2310	-2129	-3098	-3238	-2946	-1198	2851	10336	19097
186	-1299	-1287	-1849	-1102	-2081	-2571	-1926	-2331	-2118	-3099	-3274	-2938	-1186	2874	10445	19261
187	-1305	-1301	-1858	-1074	-2085	-2579	-1938	-2287	-2109	-3122	-3271	-2973	-1198	2950	10535	19408
188	-1345	-1314	-1863	-1094	-2120	-2594	-1945	-2271	-2126	-3114	-3255	-2964	-1162	2991	10613	19562
189	-1399	-1330	-1898	-1120	-2143	-2620	-1947	-2300	-2138	-3152	-3262	-2976	-1185	3023	10700	19690
190	-1454	-1411	-2703	-1183	-2163	-2663	-1972	-2368	-2167	-3159	-3293	-2968	-1183	3053	10776	19835
191	-1405	-1406	-3235	-1156	-2129	-2640	-1966	-2402	-2172	-3181	-3344	-2970	-1150	3097	10867	19999
192	-1383	-1381	-3200	-1114	-2116	-2630	-1970	-2344	-2151	-3186	-3330	-2976	-1150	3139	10965	20155
193	-1367	-1388	-3045	-1120	-2125	-2648	-1970	-2321	-2146	-3196	-3290	-2970	-1144	3170	11050	20280
194	-1387	-1407	-2884	-1133	-2145	-2681	-1979	-2328	-2166	-3214	-3282	-2990	-1154	3204	11135	20432
195	-1421	-1438	-2775	-1174	-2178	-2708	-1995	-2393	-2175	-3235	-3290	-3001	-1140	3244	11217	20591
196	-1370	-1423	-2676	-1162	-2182	-2702	-1994	-2409	-2192	-3255	-3319	-3008	-1109	3297	11308	20748
197	-1323	-1414	-2609	-1128	-2170	-2699	-2008	-2364	-2184	-3250	-3356	-3021	-1111	3329	11390	20875
198	-1343	-1434	-2566	-1155	-2191	-2735	-2005	-2369	-2192	-3259	-3386	-3010	-1113	3358	11457	21028
199	-1384	-1450	-2448	-1174	-2215	-2748	-2005	-2375	-2205	-3288	-3381	-2992	-1098	3389	11531	21154
200	-1427	-1499	-2493	-1238	-2250	-2781	-2027	-2423	-2228	-3305	-3377	-3005	-1109	3426	11588	21250
201	-1387	-1480	-2452	-1219	-2238	-2782	-2038	-2464	-2237	-3315	-3381	-3017	-1096	3449	11654	21384
202	-1350	-1460	-2390	-1177	-2219	-2758	-2030	-2428	-2232	-3334	-3353	-3000	-1098	3475	11754	21533
203	-1376	-1478	-2341	-1188	-2254	-2787	-2048	-2427	-2239	-3342	-3349	-3028	-1098	3489	11846	21650
204	-1396	-1507	-2312	-1203	-2273	-2816	-2067	-2437	-2248	-3369	-3331	-3037	-1085	3515	11887	21746
205	-1435	-1546	-2268	-1272	-2287	-2847	-2071	-2483	-2280	-3350	-3333	-3058	-1077	3550	11946	21889
206	-1393	-1538	-2254	-1253	-2286	-2854	-2067	-2515	-2278	-3406	-3348	-3036	-1060	3585	12019	22049
207	-1355	-1512	-2250	-1216	-2282	-2861	-2082	-2465	-2272	-3398	-3340	-3031	-1074	3606	12091	22169
208	-1371	-1519	-1825	-1227	-2282	-2877	-2085	-2460	-2266	-3408	-3336	-3030	-1062	3642	12167	22265
209	-1388	-1538	-1638	-1249	-2300	-2884	-2095	-2501	-2285	-3426	-3344	-3038	-1063	3674	12214	22363
210	-1435	-1560	-1621	-1289	-2344	-2909	-2112	-2528	-2310	-3446	-3355	-3045	-1068	3699	12264	22471
211	-1406	-1539	-1665	-1316	-2340	-2913	-2116	-2569	-2313	-3458	-3389	-3047	-1062	3717	12332	22623
212	-1359	-1523	-1712	-1270	-2326	-2904	-2114	-2536	-2282	-3467	-3394	-3042	-1059	3744	12410	22743
213	-1357	-1533	-1754	-1251	-2351	-2928	-2125	-2508	-2295	-3454	-3370	-3052	-1053	3764	12467	22839
214	-1397	-1547	-1809	-1265	-2366	-2949	-2137	-2528	-2319	-3462	-3361	-3047	-1063	3785	12540	22957
215	-1452	-1592	-1841	-1319	-2388	-2975	-2145	-2572	-2343	-3477	-3374	-3061	-1072	3805	12572	23068
216	-1431	-1572	-1882	-1303	-2398	-2976	-2138	-2606	-2355	-3516	-3407	-3065	-1060	3830	12630	23207
217	-1367	-1565	-1913	-1252	-2390	-2957	-2129	-2559	-2336	-3512	-3414	-3061	-1054	3854	12723	23326
218	-1386	-1564	-1953	-1260	-2395	-2958	-2151	-2553	-2338	-3502	-3395	-3073	-1062	3876	12767	23375
219	-1410	-1585	-1989	-1291	-2431	-2998	-2153	-2552	-2336	-3497	-3384	-3087	-1052	3907	12826	23482
220	-1459	-1623	-2025	-1338	-2459	-3020	-2172	-2585	-2369	-3511	-3384	-3091	-1039	3947	12862	23594
221	-1426	-1615	-2060	-1343	-2431	-3006	-2172	-2607	-2386	-3541	-3402	-3083	-1030	3971	12902	23714
222	-1384	-1592	-2069	-1285	-2404	-3008	-2154	-2572	-2368	-3546	-3404	-3077	-1038	4002	12951	23825
223	-1405	-1594	-2080	-1274	-2432	-3023	-2164	-2573	-2365	-3569	-3406	-3081	-1034	4028	13011	23922
224	-1436	-1613	-2098	-1303	-2453	-3038	-2179	-2582	-2361	-3578	-3393	-3082	-1042	4046	13075	24014
225	-1495	-1636	-2110	-1359	-2484	-3056	-2188	-2594	-2380	-3577	-3398	-3076	-1048	4077	13121	24097
226	-1460	-1631	-2153	-1354	-2476	-3053	-2191	-2656	-2388	-3584	-3435	-3071	-1024	4089	13173	24231
227	-1415	-1611	-2178	-1306	-2473	-3054	-2178	-2624	-2356	-3550	-3435	-3072	-1002	4122	13244	24350
228	-1433	-1621	-2174	-1298	-2484	-3063	-2190	-2602	-2370	-3595	-3411	-3069	-997	4149	13314	24446
229	-1454	-1638	-2201	-1332	-2499	-3075	-2195	-2607	-2398	-3603	-3403	-3077	-990	4165	13359	24527
230	-1488	-1671	-2237	-1386	-2519	-3103	-2214	-2646	-2435	-3609	-3418	-3069	-973	4188	13431	24639
231	-1479	-1657	-2244	-1385	-2519	-3103	-2210	-2681	-2447	-3620	-3442	-3076	-960	4242	13484	24753
232	-1436	-1648	-2256	-1329	-2511	-3105	-2202	-2655	-2426	-3620	-3432	-3073	-941	4263	13548	24857
233	-1456	-1644	-2278	-1319	-2516	-3107	-2207	-2643	-2424	-3631	-3405	-3063	-932	4283	13599	24956
234	-1480	-1654	-2292	-1348	-2552	-3128	-2219	-2647	-2423	-3642	-3404	-3042	-931	4302	13653	25063
235	-1538	-1686	-2324	-1403	-2579	-3156	-2255	-2699	-2463	-3659	-3423	-3056	-935	4324	13684	25153
236	-1521	-1675	-2345	-1402	-2567	-3155	-2252	-2751	-2482	-3673	-3448	-3072	-915	4356	13726	25256
237	-1467	-1664	-2372	-1349	-2539	-3139	-2246	-2690	-2474	-3680	-3459	-3056	-909	4387	13795	25389
238	-1480	-1677	-2357	-1349	-2552	-3159	-2255	-2678	-2473	-3705	-3441	-3045	-892	4430	13848	25454
239	-1511	-1687	-2368	-1367	-2568	-3181	-2265	-2691	-2465	-3708	-3414	-3049	-907	4477	13904	25553
240	-1558	-1738	-2408	-1420	-2608	-3217	-2273	-2730	-2485	-3720	-3435	-3048	-905	4479	13950	25649
241	-1569	-1731	-2433	-1439	-2605	-3210	-2285	-2772	-2502	-3718	-3475	-3067	-904	4488	13979	25767
242	-1502	-1707	-2426	-1386	-2585	-3184	-2274	-2742	-2484	-3719	-3474	-3065	-905	4536	14050	25886
243	-1498	-1707	-2395	-1375	-2594	-3198	-2271	-2710	-2476	-3726	-3439	-3056	-894	4553	14111	25975
244	-1515	-1712	-2403	-1387	-2600	-3214	-2285	-2721	-2477	-3730	-3423	-3039	-872	4585	14192	26097
245	-1558	-1710	-2399	-1423	-2627	-3244	-2298	-2747	-2500	-3754	-3426	-3021	-871	4594	14246	26200
246	-1533	-1704	-2409	-1430	-2608	-3231	-2292	-2770	-2500	-3762	-3467	-3030	-859	4636	14303	26331
247	-1485	-1692	-2400	-1370	-2585	-3206	-2277	-2727	-2489	-3774	-3437	-3038	-861	4652	14362	26399
248	-1496	-1698	-2421	-1360	-2597	-3197	-2278	-2715	-2502	-3774	-3425	-3021	-861	4689	14414	26498
249	-1547	-1712	-2419	-1395	-2619	-3206	-2278	-2708	-2516	-3756	-3425	-3021	-867	4707	14448	26596
250	-1591	-1744	-2441	-1431	-2656	-3228	-2282	-2746	-2532	-3764	-3439	-3020	-871	4721	14481	26699
251	-1586	-1765	-2471	-1432	-2644	-3257	-2289	-2795	-2551	-3785	-3455	-2997	-880	4733	14537	26842
252	-1555	-1727	-2482	-1373	-2628	-3230	-2290	-2768	-2521	-3801	-3433	-2988	-880	4756	14595	26992
253	-1568	-1727	-2499	-1382	-2637	-3245	-2289	-2747	-2529	-3800	-3392	-2999	-865	4780	14651	27081
254	-1592	-1741	-2520	-1390	-2649	-3279	-2303	-2740	-2539	-3805	-3397	-2989	-867	4800	14683	27140
255	-1634	-1774	-2521	-1426	-2701	-3307	-2311	-2758	-2569	-3803	-3411	-2993	-865	4789	14708	27210
256	-1610	-1764	-2524	-1431	-2681	-3305	-2314	-2822	-2584	-3821	-3434	-2985	-866	4815	14748	27310
257	-1554	-1737	-2530	-1384	-2658	-3297	-2312	-2779	-2565	-3836	-3413	-2986	-865	4863	14792	27416
258	-1580	-1748	-2524	-1402	-2671	-3275	-2319	-2740	-2534	-3850	-3384	-2971	-865	4878	14830	27491
259	-1605	-1755	-2537	-1423	-2681	-3306	-2315	-2694	-2551	-3831	-3379	-2980	-858	4886	14862	27581
260	-1638	-1787	-2522	-1460	-2707	-3328	-2326	-2711	-2572	-3827	-3374	-2989	-843	4876	14888	27655
261	-1649	-1787	-2515	-1460	-2720	-3334	-2342	-2764	-2591	-3838	-3419	-2985	-852	4899	14915	27763
262	-1582	-1751	-2502	-1398	-2704	-3310	-2333	-2737	-2556	-3847	-3414	-2959	-843	4946	14968	27873
263	-1589	-1762	-2511	-1400	-2702	-3310	-2317	-2738	-2569	-3836	-3375	-2972	-830	4973	15023	27913
264	-1627	-1758	-2536	-1431	-2700	-3317	-2334	-2721	-2580	-3859	-3373	-2966	-843	4989	15056	28013
265	-1677	-1795	-2559	-1481	-2736	-3333	-2347	-2749	-2590	-3852	-3373	-2950	-850	5004	15066	28091
266	-1660	-1780	-2542	-1499	-2725	-3336	-2354	-2791	-2594	-3863	-3406	-2960	-836	5040	15126	28216
267	-1612	-1762	-2500	-1430	-2698	-3330	-2339	-2736	-2575	-3856	-3400	-2945	-820	5056	15213	28291
268	-1621	-1780	-2500	-1404	-2701	-3349	-2343	-2731	-2558	-3872	-3385	-2939	-817	5073	15274	28381
269	-1696	-1787	-2509	-1420	-2707	-3348	-2342	-2741	-2564	-3881	-3388	-2922	-812	5089	15326	28431
270	-1736	-1833	-2511	-1457	-2735	-3354	-2342	-2766	-2585	-3875	-3385	-2945	-816	5079	15348	28524
271	-1725	-1842	-2504	-1480	-2732	-3357	-2348	-2822	-2591	-3887	-3403	-2923	-790	5098	15376	28635
272	-1707	-1812	-2489	-1430	-2698	-3315	-2333	-2797	-2569	-3894	-3386	-2925	-786	5114	15398	28750
273	-1699	-1815	-2495	-1418	-2704	-3316	-2325	-2771	-2573	-3882	-3359	-2910	-789	5147	15439	28831
274	-1710	-1827	-2517	-1444	-2732	-3315	-2333	-2753	-2587	-3868	-3331	-2907	-787	5182	15466	28902
275	-1770	-1843	-2518	-1489	-2765	-3348	-2339	-2767	-2611	-3872	-3330	-2913	-789	5188	15492	28979
276	-1752	-1844	-2500	-1497	-2755	-3354	-2335	-2824	-2611	-3894	-3356	-2929	-769	5227	15543	29101
277	-1679	-1813	-2479	-1436	-2745	-3331	-2328	-2779	-2575	-3889	-3344	-2903	-783	5277	15593	29199
278	-1650	-1802	-2474	-1447	-2728	-3332	-2320	-2764	-2565	-3877	-3316	-2868	-766	5306	15611	29278
279	-1642	-1818	-2490	-1463	-2751	-3341	-2321	-2750	-2574	-3887	-3320	-2864	-732	5311	15662	29352
280	-1638	-1825	-2516	-1500	-2788	-3353	-2331	-2757	-2584	-3866	-3331	-2867	-723	5330	15733	29476
281	-1588	-1812	-2507	-1507	-2780	-3370	-2318	-2804	-2575	-3879	-3365	-2866	-712	5373	15775	29600
282	-1470	-1752	-2486	-1460	-2749	-3357	-2311	-2777	-2560	-3883	-3363	-2855	-705	5391	15852	29678
283	-1423	-1711	-2487	-1445	-2760	-3360	-2311	-2738	-2560	-3886	-3323	-2839	-706	5425	15900	29738
284	-1415	-1697	-2509	-1443	-2770	-3371	-2313	-2749	-2558	-3891	-3284	-2810	-674	5449	15937	29828
285	-1422	-1682	-2514	-1478	-2793	-3386	-2333	-2754	-2564	-3883	-3270	-2814	-661	5491	16005	29938
286	-1405	-1642	-2485	-1484	-2779	-3384	-2348	-2803	-2581	-3872	-3309	-2799	-667	5509	16045	30062
287	-1363	-1589	-2482	-1420	-2736	-3363	-2331	-2771	-2555	-3868	-3318	-2804	-647	5537	16091	30194
288	-1374	-1582	-2461	-1392	-2712	-3343	-2332	-2735	-2536	-3854	-3309	-2813	-632	5555	16142	30297
289	-1450	-1604	-2457	-1378	-2704	-3320	-2328	-2747	-2544	-3856	-3293	-2769	-614	5600	16206	30392
290	-1605	-1624	-2448	-1400	-2696	-3315	-2310	-2745	-2548	-3871	-3277	-2770	-616	5641	16265	30482
291	-1763	-1656	-2448	-1387	-2648	-3260	-2289	-2764	-2560	-3880	-3305	-2777	-593	5671	16297	30615
292	-2009	-1700	-2471	-1314	-2592	-3203	-2254	-2697	-2511	-3852	-3244	-2764	-572	5723	16363	30735
293	-2510	-1868	-2533	-1288	-2569	-3176	-2211	-2657	-2494	-3820	-3208	-2744	-550	5768	16383	30812
294	-3264	-2150	-2666	-1316	-2560	-3132	-2178	-2640	-2493	-3810	-3202	-2730	-550	5781	16398	30927
295	-4121	-2526	-2875	-1397	-2546	-3124	-2184	-2634	-2502	-3809	-3198	-2705	-527	5811	16415	31037
296	-5223	-3097	-3218	-1473	-2539	-3094	-2159	-2649	-2509	-3826	-3213	-2686	-497	5867	16492	31175
297	-6349	-3767	-3771	-1521	-2543	-3029	-2099	-2576	-2463	-3797	-3178	-2670	-480	5913	16575	31267
298	-7354	-4496	-4426	-1683	-2538	-2991	-2059	-2504	-2431	-3790	-3143	-2668	-428	5967	16638	31373
299	-8397	-5379	-5325	-1982	-2601	-2986	-2023	-2466	-2429	-3756	-3125	-2638	-410	6030	16678	31470
300	-9264	-6269	-6365	-2410	-2681	-2990	-2009	-2441	-2429	-3743	-3098	-2607	-384	6071	16715	31567
301	-9852	-7077	-7432	-2902	-2809	-3010	-1977	-2430	-2426	-3736	-3100	-2594	-344	6143	16783	31738
302	-10115	-7670	-8326	-3339	-2978	-3063	-1939	-2329	-2381	-3713	-3058	-2553	-256	6257	16851	31886
303	-10293	-8214	-9189	-3925	-3185	-3184	-1927	-2270	-2333	-3680	-3019	-2481	-205	6365	16922	31988
304	-10343	-8631	-9826	-4554	-3499	-3419	-1944	-2254	-2300	-3648	-3000	-2436	-130	6453	16987	32074
305	-10340	-8885	-10221	-5092	-3815	-3723	-2028	-2281	-2294	-3619	-2966	-2380	-31	6586	17104	32190
306	-10219	-9051	-10439	-5616	-4122	-4075	-2150	-2322	-2275	-3601	-2952	-2322	73	6764	17179	32368
307	-9940	-9064	-10475	-5986	-4370	-4402	-2281	-2344	-2244	-3564	-2899	-2271	190	6978	17304	32511
308	-9636	-9055	-10385	-6331	-4630	-4802	-2474	-2421	-2222	-3536	-2825	-2178	332	7262	17462	32614
309	-9320	-8959	-10211	-6579	-4858	-5172	-2700	-2578	-2279	-3532	-2743	-2089	531	7613	17690	32760
310	-8891	-8794	-9908	-6818	-5016	-5460	-2895	-2744	-2381	-3582	-2725	-1970	719	8029	17908	32910
311	-8382	-8523	-9484	-6947	-5095	-5695	-3108	-2949	-2517	-3650	-2720	-1886	928	8512	18177	33070
312	-7723	-8143	-8981	-6941	-5125	-5822	-3245	-3074	-2640	-3791	-2720	-1793	1216	9144	18512	33260
313	-7175	-7775	-8485	-6914	-5139	-5877	-3354	-3192	-2837	-3983	-2767	-1716	1534	9976	18943	33470
314	-6563	-7352	-7888	-6817	-5110	-5875	-3402	-3269	-3012	-4215	-2879	-1682	1910	10992	19511	33740
315	-6014	-6928	-7288	-6684	-5088	-5847	-3430	-3350	-3212	-4523	-3082	-1676	2254	12113	20090	33990
316	-5502	-6531	-6719	-6469	-4975	-5716	-3403	-3391	-3392	-4879	-3394	-1753	2684	13695	20924	34340
317	-4915	-6039	-6092	-6099	-4829	-5538	-3318	-3323	-3486	-5190	-3693	-1889	3121	15664	21993	34720
318	-4443	-5582	-5516	-5768	-4641	-5321	-3210	-3229	-3562	-5444	-3988	-2063	3515	18090	23207	35100
319	-4074	-5202	-5000	-5447	-4413	-5060	-3093	-3114	-3624	-5697	-4345	-2264	3969	20517	24840	35590
320	-3809	-4908	-4546	-5185	-4167	-4755	-2928	-3011	-3642	-5897	-4701	-2501	4447	23804	26797	36150
321	-3507	-4563	-4110	-4867	-3908	-4419	-2757	-2901	-3635	-6015	-5025	-2685	4939	27637	29134	36800
322	-3137	-4213	-3700	-4464	-3575	-3972	-2497	-2630	-3514	-6085	-5309	-2848	5403	31522	31548	37470
323	-2826	-3969	-3370	-4195	-3263	-3523	-2216	-2351	-3380	-6054	-5525	-2941	5928	36410	34690	38280
324	-2412	-3696	-3057	-3926	-2994	-3080	-1927	-2088	-3201	-5957	-5714	-2992	6535	41790	38320	39150
325	-1863	-3429	-2791	-3722	-2755	-2705	-1671	-1852	-2996	-5808	-5833	-2977	7133	47010	41930	40000
326	-1011	-3082	-2565	-3483	-2481	-2278	-1346	-1558	-2732	-5591	-5949	-2898	7889	53320	46450	41100
327	-28	-2623	-2395	-3207	-2216	-1825	-1009	-1195	-2430	-5306	-5930	-2748	8734	60040	51460	42290
328	1227	-2006	-2242	-2978	-2011	-1461	-733	-911	-2099	-4984	-5829	-2560	9631	67000	56940	43660
329	2521	-1257	-2118	-2778	-1795	-1117	-426	-605	-1832	-4669	-5736	-2354	10504	73340	62150	45090
330	3564	-477	-2035	-2588	-1594	-788	-155	-328	-1501	-4303	-5598	-2077	11525	80560	68400	46980
331	4563	477	-1907	-2269	-1330	-451	133	-88	-1210	-3897	-5461	-1775	12591	87800	75070	49190
332	5185	1435	-1747	-1748	-1068	-141	381	182	-906	-3539	-5249	-1472	13547	94100	81170	51430
333	5247	2178	-1605	-1223	-712	157	648	491	-575	-3153	-4942	-1087	14619	100960	88130	54250
334	4884	2602	-1482	-734	-293	472	920	734	-271	-2738	-4629	-694	15675	107400	95050	57420
335	4043	2768	-1352	-214	156	744	1145	914	-10	-2327	-4309	-278	16383	113440	101810	60830
336	2985	2652	-1212	309	761	1108	1447	1100	232	-1971	-4008	94	17452	118470	107700	64120
337	1790	2270	-1133	799	1411	1521	1789	1367	508	-1596	-3642	523	18522	123610	114030	67980
338	636	1717	-1142	1054	1992	1961	2136	1605	753	-1239	-3246	955	19436	128210	120000	71920
339	-689	933	-1234	1153	2442	2355	2460	1785	947	-956	-2896	1344	20298	132300	125510	75950
340	-2004	47	-1416	1073	2787	2750	2825	1997	1135	-649	-2552	1716	21000	135520	130040	79550
341	-3087	-750	-1649	914	3031	3139	3207	2240	1310	-356	-2190	2134	21761	138750	134820	83630
342	-4206	-1659	-1972	685	3076	3438	3532	2553	1543	-56	-1804	2540	22447	141520	139080	87650
343	-5303	-2601	-2374	295	2925	3646	3828	2859	1696	198	-1465	2883	23052	143590	142430	91130
344	-6306	-3527	-2839	-182	2624	3742	4042	3121	1857	496	-1086	3258	23633	145570	145790	94780
345	-7078	-4332	-3279	-692	2192	3699	4150	3379	2004	777	-707	3632	24217	147200	148710	98500
346	-7673	-5092	-3733	-1242	1733	3569	4197	3584	2150	1003	-381	3943	24765	148600	151340	102260
347	-8014	-5710	-4165	-1755	1135	3349	4170	3811	2351	1275	25	4317	25221	149550	153370	105520
348	-8128	-6156	-4542	-2306	423	2981	4046	3938	2506	1570	498	4678	25689	150330	155270	109080
349	-7999	-6478	-4920	-2916	-344	2495	3842	3956	2630	1812	961	5063	26142	150860	156830	112570
350	-7635	-6573	-5168	-3486	-1068	1979	3587	3905	2704	1994	1343	5413	26511	151120	157950	115610
351	-6992	-6364	-5223	-3912	-1853	1354	3252	3763	2764	2168	1752	5800	26933	151250	159030	119050
352	-6295	-5999	-5047	-4128	-2599	678	2845	3611	2804	2332	2208	6202	27331	151140	159860	122470
353	-5543	-5453	-4644	-4258	-3237	32	2458	3385	2782	2453	2634	6599	27704	150760	160380	125880
354	-4825	-4814	-4014	-4187	-3851	-719	1965	3052	2708	2506	2975	6962	28004	150250	160620	128940
355	-4257	-4232	-3344	-4000	-4314	-1448	1436	2651	2552	2540	3291	7334	28292	149490	160690	132470
356	-3620	-3563	-2502	-3568	-4495	-2057	938	2202	2379	2501	3546	7690	28569	148680	160660	136110
357	-3061	-2924	-1631	-2967	-4427	-2469	543	1872	2213	2395	3771	7998	28749	147810	160470	139420
358	-2678	-2412	-855	-2371	-4143	-2772	121	1407	1994	2270	3937	8256	28900	146640	160090	143220
359	-2456	-2026	-225	-1849	-3662	-2855	-215	1007	1698	2055	4004	8477	29012	145420	159580	147190
360	-2341	-1734	360	-1321	-3104	-2743	-419	686	1374	1789	3960	8603	29041	144090	159010	151290
361	-2245	-1506	820	-783	-2321	-2369	-480	434	1086	1474	3849	8649	29038	142920	158530	155060
362	-2169	-1367	1106	-342	-1502	-1745	-342	432	832	1116	3696	8634	28952	141500	157920	159400
363	-2147	-1318	1264	44	-712	-1041	-82	566	595	779	3453	8515	28801	140000	157260	163800
364	-2136	-1366	1249	281	-66	-343	270	833	450	452	3176	8351	28603	138460	156560	168280
365	-2093	-1459	1115	375	615	453	723	1258	388	142	2777	8088	28359	137080	155960	172270
366	-1938	-1494	928	463	1244	1331	1300	1853	476	-94	2346	7735	28092	135600	155360	176790
367	-1647	-1486	668	512	1705	2090	1855	2524	717	-208	1967	7347	27764	134100	154760	181190
368	-1365	-1440	375	421	2084	2858	2457	3300	1024	-185	1651	6968	27456	132770	154190	184970
369	-1036	-1341	147	294	2322	3494	3073	4091	1468	-53	1347	6550	27107	131360	153550	189060
370	-782	-1187	53	148	2421	4053	3652	4843	1981	201	1110	6172	26809	130100	152930	192910
371	-431	-919	32	87	2474	4530	4172	5559	2517	542	962	5891	26566	129040	152390	196530
372	-112	-627	143	130	2469	4942	4716	6365	3173	1013	992	5663	26404	128250	151910	199410
373	89	-386	277	171	2378	5218	5161	7079	3816	1577	1125	5541	26303	127550	151430	202300
374	224	-172	426	259	2310	5408	5557	7678	4437	2153	1332	5517	26321	127170	150980	204700
375	251	-51	587	339	2245	5517	5843	8103	4943	2686	1571	5599	26502	127220	150710	206520
376	284	51	688	527	2289	5693	6175	8536	5485	3257	1914	5781	26845	127840	150610	208210
377	268	104	719	717	2397	5922	6523	8997	5988	3839	2329	6077	27406	129120	150810	209430
378	109	62	632	868	2521	6164	6851	9355	6322	4315	2775	6443	28142	131130	151320	210260
379	-143	-74	439	953	2666	6490	7295	9751	6625	4805	3290	6920	28928	133700	152170	210770
380	-476	-274	203	952	2812	6878	7800	10194	6838	5176	3751	7464	30015	137590	153640	211090
381	-884	-560	-155	953	2973	7334	8449	10800	7045	5472	4221	8065	31286	142700	155890	211260
382	-1296	-968	-621	941	3083	7747	9108	11486	7216	5686	4668	8617	32558	148220	158590	211320
383	-1675	-1492	-2350	814	3141	8160	9879	12396	7379	5877	5133	9289	34080	155470	162480	211330
384	-1905	-1953	-3186	627	3162	8495	10656	13373	7581	6052	5542	9939	35680	163730	167310	211420
385	-2079	-2420	-3967	267	3110	8696	11266	14223	7800	6188	5912	10585	37320	172780	173100	211690
386	-2101	-2679	-4627	-124	3029	8875	11848	15229	8075	6304	6231	11153	38790	181300	179030	212180
387	-2128	-2809	-5000	-519	2868	8966	12271	16142	8383	6438	6599	11762	40340	190840	186310	212970
388	-2209	-2870	-5126	-1008	2522	8901	12486	16651	8655	6564	6970	12370	41770	199970	194020	214010
389	-2309	-2868	-4771	-1378	2060	8708	12491	17162	8870	6685	7259	12873	43040	208340	201770	215380
390	-2448	-2881	-4869	-1598	1408	8315	12329	17205	9086	6812	7548	13394	44030	214980	208530	216870
391	-2487	-2839	-4307	-1547	785	7720	11994	16989	9223	6915	7862	13902	45010	221410	215710	218850
392	-2531	-2775	-3611	-1308	303	7023	11545	16637	9269	7004	8178	14376	45820	226510	222040	221000
393	-2578	-2750	-3234	-1049	-56	6183	10879	15961	9182	7040	8427	14792	46420	229870	226820	222950
394	-2640	-2754	-2965	-771	-255	5324	10111	15060	8990	7016	8690	15232	46980	232500	231080	225080
395	-2727	-2771	-2756	-585	-326	4498	9301	14085	8629	6926	8879	15619	47470	234020	234230	227130
396	-2723	-2741	-2529	-296	-248	3867	8638	13110	8214	6780	8987	15936	47940	234640	236370	229000
397	-2694	-2716	-2479	12	-106	3231	7930	12247	7687	6509	9110	16299	48370	234380	237320	230320
398	-2716	-2725	-3139	244	63	2695	7277	11454	7059	6133	9193	16630	48870	233320	237400	231450
399	-2742	-2729	-3159	473	283	2302	6709	10811	6427	5632	9194	16963	49460	231730	236590	232170
400	-2764	-2746	-3030	637	552	1901	6109	10098	5871	5113	9076	17204	50150	230040	235280	232550
401	-2740	-2682	-2124	820	925	1671	5560	9442	5287	4487	8851	17453	51240	228220	233360	232680
402	-2727	-2641	-1712	941	1284	1530	5073	8867	4764	3855	8614	17673	52700	226670	230970	232420
403	-2725	-2643	-1649	945	1583	1480	4667	8323	4322	3298	8345	17800	54710	226250	228460	231900
404	-2745	-2646	-1719	863	1872	1507	4255	7715	3818	2689	7973	17826	57050	227680	226480	231220
405	-2801	-2685	-1834	694	2018	1532	3891	7065	3367	2113	7494	17807	60370	232460	225360	230440
406	-2741	-2671	-1953	580	2108	1632	3585	6516	2971	1568	6995	17726	64220	241420	226590	229710
407	-2695	-2634	-2066	433	2098	1702	3367	6081	2667	1152	6608	17601	67860	252630	230390	229160
408	-2689	-2631	-2171	250	1963	1721	3140	5595	2369	754	6166	17386	71900	267970	238380	228820
409	-2703	-2630	-2261	106	1773	1673	2920	5118	2094	434	5750	17137	75630	284510	250170	229020
410	-2760	-2661	-2304	-70	1578	1568	2734	4675	1872	189	5375	16876	78840	300580	264900	230050
411	-2728	-2636	-2324	-79	1444	1469	2553	4260	1655	-21	4991	16537	81190	313430	279320	231740
412	-2750	-2600	-2263	46	1490	1346	2383	3896	1502	-165	4680	16193	83180	325230	295460	234440
413	-2839	-2601	-2131	385	1958	1249	2183	3509	1315	-294	4407	15850	84530	334000	310370	237880
414	-2903	-2618	-1840	1122	3124	1232	2024	3186	1162	-377	4180	15531	85300	340100	323370	241880
415	-3039	-2677	-1416	2406	5891	1441	1819	2799	981	-442	3909	15151	85580	343500	333200	245650
416	-3074	-2677	-907	4325	11348	2103	1678	2473	817	-513	3678	14793	85500	345200	342500	249930
417	-3123	-2690	-176	7401	16383	3320	1565	2249	661	-571	3479	14388	85010	344800	349800	253890
418	-3210	-2744	678	11580	36290	5870	1466	1977	501	-623	3325	13984	84320	343000	354700	257000
419	-3287	-2788	1602	16383	56200	10306	1423	1704	326	-707	3099	13566	83250	339500	358600	259910
420	-3381	-2859	2437	22669	87080	16383	1498	1454	146	-795	2830	13120	82000	334800	361000	262180
421	-3341	-2871	3356	28956	122540	28778	1720	1302	31	-900	2568	12707	80620	329100	361800	263720
422	-3311	-2883	4121	35780	170650	41170	2137	1211	-65	-994	2342	12220	79280	323180	361100	264400
423	-3325	-2898	4679	41480	225510	60080	2807	1190	-200	-1057	2155	11748	77690	315740	358700	264430
424	-3280	-2893	5126	47050	277940	80550	3638	1247	-305	-1143	1935	11250	76090	307790	354800	263620
425	-3267	-2915	5368	51340	337300	107110	4842	1364	-388	-1220	1733	10830	74660	300480	350200	262310
426	-3155	-2857	5425	54320	391500	136050	6353	1670	-392	-1274	1544	10387	73170	292240	343900	260190
427	-3083	-2818	5349	55710	436400	165300	8086	2122	-348	-1298	1403	9961	71730	283920	336400	257320
428	-3029	-2795	5122	55960	467500	189760	9722	2590	-286	-1283	1312	9649	70410	275790	327900	253760
429	-2985	-2759	4784	55030	492100	213920	11562	3189	-183	-1248	1246	9312	69380	268870	319730	250120
430	-2977	-2772	4419	53360	506000	233340	13295	3781	-33	-1162	1159	9043	68360	261610	310100	245590
431	-2877	-2712	3969	50930	509900	247150	14847	4490	172	-1073	1116	8837	67560	254960	300150	240650
432	-2821	-2667	3477	48000	505500	254340	15965	5121	401	-950	1147	8733	66970	249530	291040	235910
433	-2786	-2644	2977	44770	493400	256980	16662	5766	662	-805	1269	8669	66460	244030	280650	230270
434	-2776	-2621	2551	41750	475500	254440	17359	6297	960	-627	1420	8690	66140	239260	270310	224480
435	-2809	-2642	2048	38280	456100	248790	17511	6656	1211	-437	1555	8798	66030	235260	260270	218630
436	-2721	-2600	1594	34980	431300	239370	17385	7014	1523	-229	1760	9016	66140	232400	251630	213420
437	-2671	-2568	1204	32156	404400	227460	16999	7262	1814	1	2061	9373	66440	229800	242250	207590
438	-2681	-2567	781	29062	376400	213830	16373	7343	2062	274	2403	9843	66990	227920	233430	201880
439	-2675	-2550	392	26171	351500	200930	15648	7306	2254	490	2728	10376	67670	226900	226150	197040
440	-2696	-2563	34	23448	324050	186210	14737	7121	2386	725	3083	11033	68720	226620	218910	192050
441	-2608	-2530	-234	21299	297390	171520	13850	6941	2537	954	3518	11815	70000	227220	212730	187600
442	-2539	-2489	-498	19077	274450	158730	12963	6742	2593	1132	3918	12554	71430	228440	207670	183830
443	-2511	-2470	-734	17026	249900	144800	11945	6449	2638	1312	4377	13458	72820	230010	204160	181180
444	-2496	-2427	-940	15377	226870	131500	10953	6095	2638	1473	4822	14380	74460	232250	201410	179100
445	-2525	-2438	-1122	13788	205570	119120	9959	5664	2554	1601	5181	15268	76120	234970	200020	178270
446	-2454	-2378	-1274	12199	188030	108890	9155	5323	2502	1661	5513	16025	77720	237890	199870	178630
447	-2442	-2357	-1405	10875	169740	98200	8277	4918	2394	1667	5871	16790	78990	240370	200620	179990
448	-2445	-2346	-1518	9809	153070	88380	7424	4486	2260	1683	6173	17557	80210	242930	202300	182690
449	-2447	-2352	-1608	8723	139580	80420	6734	4109	2080	1682	6392	18129	81220	245070	204670	186570
450	-2486	-2369	-1715	7720	125870	72330	6001	3624	1897	1609	6530	18572	81890	246640	207200	190890
451	-2448	-2313	-1767	6926	113520	65070	5362	3253	1714	1479	6631	18936	82380	247870	210290	196480
452	-2429	-2313	-1838	6275	102380	58510	4749	2875	1534	1350	6714	19201	82600	248370	213290	202530
453	-2458	-2325	-1890	5592	93440	53220	4274	2574	1365	1227	6724	19342	82480	248220	216030	208860
454	-2494	-2332	-1948	4978	84420	47910	3769	2239	1144	1071	6687	19378	82210	247640	218110	214470
455	-2532	-2343	-2002	4456	76390	43180	3316	1859	932	900	6533	19311	81700	246770	220140	220580
456	-2472	-2314	-2046	4019	70030	39430	2993	1605	764	716	6412	19179	81060	245780	221700	226270
457	-2467	-2313	-2084	3584	63520	35580	2659	1387	619	598	6280	18976	80360	244920	222690	230720
458	-2491	-2338	-2146	3193	57700	32167	2355	1154	439	420	6100	18683	79500	244360	223530	235000
459	-2519	-2356	-2187	2860	52520	29110	2103	933	280	269	5926	18351	78620	244640	224300	238450
460	-2567	-2382	-2238	2506	48400	26718	1900	725	149	124	5705	18018	77840	246190	225250	241050
461	-2518	-2358	-2270	2261	44260	24292	1726	606	35	5	5465	17603	77220	248830	226440	242570
462	-2526	-2363	-2292	2026	40520	22087	1597	514	-64	-111	5269	17183	76630	253380	228350	243410
463	-2539	-2373	-2339	1783	37170	20092	1476	418	-166	-196	5074	16778	76160	259890	231200	243440
464	-2586	-2418	-2364	1543	34480	18497	1361	333	-245	-287	4880	16410	75920	267480	234700	242880
465	-2608	-2441	-2422	1335	31806	16922	1289	252	-333	-351	4616	16021	75900	278100	240040	241800
466	-2553	-2415	-2443	1219	29397	15552	1244	263	-383	-435	4441	15668	76100	290720	246910	240280
467	-2570	-2420	-2456	1067	27449	14406	1192	274	-430	-493	4292	15389	76480	304930	255290	238460
468	-2620	-2423	-2483	900	25414	13290	1134	271	-500	-567	4129	15105	76980	318680	263940	236730
469	-2661	-2457	-2505	755	23627	12173	1075	263	-575	-602	3957	14865	77710	335000	274920	234830
470	-2669	-2467	-2548	603	22070	11279	1055	239	-642	-660	3763	14648	78610	352100	287180	233160
471	-2612	-2446	-2540	547	20822	10601	1029	261	-655	-722	3648	14471	79600	369200	300240	231750
472	-2638	-2458	-2542	431	19507	9898	991	265	-724	-791	3492	14294	80530	383900	312170	230810
473	-2658	-2488	-2560	332	18322	9283	960	238	-768	-846	3347	14174	81580	399600	325650	230130
474	-2686	-2500	-2552	235	17346	8793	914	179	-843	-914	3170	14057	82600	414100	338800	229920
475	-2689	-2506	-2553	166	16383	8350	888	143	-918	-999	3010	13937	83470	425900	350100	230100
476	-2647	-2472	-2538	162	15527	7979	878	163	-955	-1081	2887	13820	84280	437300	361800	230580
477	-2666	-2472	-2535	111	14667	7634	863	165	-993	-1186	2782	13710	84960	446400	371900	231240
478	-2699	-2496	-2534	31	13950	7391	852	127	-1048	-1277	2682	13627	85470	453300	380100	232030
479	-2750	-2532	-2550	-43	13232	7127	852	66	-1107	-1385	2527	13489	85750	457700	385900	232740
480	-2778	-2546	-2542	-106	12575	6924	859	-17	-1181	-1464	2349	13334	85870	460700	390700	233520
481	-2746	-2540	-2537	-94	12027	6803	880	-34	-1184	-1538	2197	13179	85800	461400	393500	234140
482	-2762	-2549	-2548	-141	11438	6637	896	-62	-1215	-1603	2072	13027	85540	460200	394100	234420
483	-2794	-2582	-2558	-204	10867	6436	901	-124	-1276	-1694	1926	12870	85070	457000	392900	234360
484	-2842	-2610	-2574	-276	10336	6266	897	-195	-1314	-1799	1790	12690	84410	452100	389800	233910
485	-2849	-2634	-2604	-335	9936	6148	931	-263	-1361	-1884	1677	12530	83650	445800	385200	233030
486	-2812	-2625	-2623	-359	9516	6018	950	-282	-1379	-1945	1608	12396	82820	438900	379600	231790
487	-2818	-2636	-2646	-403	9089	5870	970	-294	-1397	-1942	1631	12341	81790	429800	372000	229910
488	-2842	-2659	-2703	-485	8689	5725	967	-352	-1441	-1933	1750	12434	80660	419600	363200	227510
489	-2904	-2714	-2761	-587	8366	5589	956	-400	-1478	-1901	1967	12735	79640	409800	354500	224970
490	-2889	-2705	-2797	-620	8067	5460	955	-462	-1495	-1813	2454	13452	78550	398300	344000	221750
491	-2868	-2700	-2835	-631	7764	5346	976	-445	-1486	-1658	3305	14806	77600	386000	332900	218100
492	-2879	-2718	-3596	-666	7497	5227	969	-456	-1502	-1428	4431	16383	76890	373200	321150	214090
493	-2902	-2773	-4672	-737	7199	5057	955	-497	-1514	-1070	6245	20809	76660	361700	310370	210300
494	-2952	-2814	-4752	-830	6899	4900	899	-554	-1551	-641	8728	25236	77140	348500	298070	205850
495	-2945	-2817	-4577	-853	6654	4754	850	-596	-1548	-95	11963	32233	78720	335700	285850	201300
496	-2912	-2783	-3695	-870	6430	4625	845	-576	-1517	535	15553	40380	81710	322920	273580	196670
497	-2938	-2779	-2898	-926	6145	4418	787	-614	-1514	1321	20777	51960	85870	311790	262730	192560
498	-2958	-2789	-2727	-973	5879	4222	738	-640	-1518	2148	26001	66120	92570	299780	250770	187970
499	-3035	-2844	-3322	-1070	5618	4014	656	-706	-1544	2942	31515	80820	101680	288530	239200	183520
500	-3026	-2860	-4149	-1087	5356	3785	565	-772	-1552	3836	38180	99520	111990	279420	229380	179730
501	-3011	-2872	-4266	-1080	5116	3542	498	-765	-1544	4729	45240	119960	125900	270030	218770	175610
502	-3054	-2900	-4185	-1120	4841	3281	406	-802	-1536	5614	52430	141540	142110	261700	208790	171750
503	-3112	-2930	-3909	-1163	4592	3036	319	-855	-1542	6350	58750	161140	160260	254560	199490	168210
504	-3238	-2988	-3193	-1276	4311	2757	202	-970	-1581	7123	65600	183090	177660	249320	191930	165340
505	-3219	-2986	-2958	-1286	4093	2541	112	-1034	-1586	7779	72030	204350	198120	244660	184380	162590
506	-3211	-2985	-2865	-1276	3886	2324	44	-1048	-1573	8373	77940	224180	218680	241020	177650	160260
507	-3266	-3032	-2900	-1312	3635	2076	-66	-1088	-1585	8783	82650	240220	236520	238460	172360	158570
508	-3317	-3063	-3003	-1355	3368	1820	-162	-1152	-1614	9164	87230	256140	255550	236250	167230	157210
509	-3401	-3122	-3106	-1442	3123	1547	-274	-1236	-1667	9418	90950	269640	273060	234640	163010	156400
510	-3412	-3128	-3201	-1471	2922	1340	-350	-1293	-1676	9552	93560	279510	288600	233470	159670	156240
511	-3384	-3152	-3285	-1493	2694	1095	-453	-1329	-1685	9595	95740	288040	300270	232530	157300	156580
512	-3422	-3183	-3357	-1541	2459	839	-551	-1387	-1719	9544	97140	293930	311020	231380	155260	157510
513	-3457	-3223	-3437	-1593	2229	583	-657	-1465	-1767	9414	97730	297320	319170	230050	153800	159000
514	-3533	-3293	-3522	-1688	2031	357	-745	-1570	-1834	9242	97650	298410	324390	228700	152890	160750
515	-3493	-3277	-3566	-1697	1835	149	-840	-1604	-1859	8965	96910	297660	328000	226910	152230	163100
516	-3489	-3288	-3601	-1703	1651	-70	-931	-1635	-1873	8620	95590	294820	329100	224620	151770	165710
517	-3491	-3310	-3646	-1753	1467	-279	-1019	-1701	-1915	8271	93960	290780	328100	221810	151400	168490
518	-3522	-3345	-3670	-1802	1273	-489	-1108	-1754	-1956	7857	91680	284780	325490	218870	151080	171040
519	-3586	-3380	-3681	-1866	1091	-679	-1202	-1847	-2018	7397	88940	277510	320960	215240	150680	173890
520	-3551	-3366	-3703	-1843	945	-842	-1262	-1873	-2024	6928	85890	269180	314830	211200	150140	176660
521	-3508	-3350	-3737	-1835	816	-976	-1314	-1869	-2041	6481	83010	260910	307120	206680	149320	179110
522	-3547	-3368	-3757	-1863	652	-1131	-1389	-1905	-2070	5984	79510	250900	299250	202310	148370	181060
523	-3582	-3382	-3785	-1881	493	-1278	-1451	-1967	-2107	5477	75860	240390	289540	197100	147070	182900
524	-3644	-3406	-3775	-1935	374	-1436	-1515	-2024	-2148	5033	72530	230810	279270	191740	145540	184340
525	-3613	-3407	-3763	-1892	273	-1542	-1548	-2057	-2143	4548	68790	219830	269630	186820	143980	185210
526	-3628	-3398	-3757	-1853	157	-1636	-1601	-2058	-2161	4073	65030	208710	258290	181110	141900	185710
527	-3672	-3421	-3726	-1835	56	-1742	-1651	-2086	-2184	3608	61320	197620	246770	175260	139530	185640
528	-3696	-3435	-3686	-1805	-26	-1841	-1700	-2116	-2210	3203	58090	187900	235180	169390	136980	185130
529	-3769	-3469	-3642	-1793	-87	-1936	-1748	-2189	-2272	2750	54470	177210	225070	164270	134570	184310
530	-3755	-3453	-3590	-1688	-117	-1990	-1785	-2220	-2264	2337	51020	166790	213820	158570	131690	182950
531	-3754	-3444	-3541	-1572	-107	-2053	-1818	-2238	-2283	2000	48080	157820	202660	152930	128630	181050
532	-3803	-3477	-3491	-1472	-87	-2130	-1860	-2290	-2321	1615	44890	148040	193040	147960	125820	179050
533	-3871	-3506	-3429	-1370	-54	-2207	-1912	-2339	-2379	1237	41810	138680	182540	142510	122620	176420
534	-3920	-3540	-3356	-1283	39	-2254	-1974	-2457	-2440	891	38840	129840	172600	137350	119420	173530
535	-3894	-3518	-3292	-1105	153	-2251	-1999	-2481	-2440	606	36370	122370	163050	132350	116230	170380
536	-3899	-3529	-3234	-937	318	-2249	-2030	-2483	-2454	304	33770	114360	154840	128040	113360	167330
537	-3921	-3544	-3200	-813	477	-2264	-2063	-2527	-2476	11	31354	106770	146020	123310	110130	163710
538	-3967	-3568	-3186	-700	642	-2269	-2092	-2585	-2537	-258	29067	99650	137640	118740	106860	159890
539	-4022	-3618	-3179	-663	836	-2258	-2122	-2675	-2593	-497	27114	93700	130630	114840	103980	156440
540	-4002	-3629	-3204	-553	1023	-2199	-2144	-2688	-2622	-727	25120	87440	123120	110630	100780	152460
541	-4013	-3654	-3248	-513	1192	-2166	-2174	-2711	-2641	-961	23263	81560	115990	106530	97650	148400
542	-4049	-3691	-3310	-532	1318	-2137	-2200	-2743	-2672	-1139	21721	76660	109300	102560	94550	144330
543	-4105	-3719	-3380	-587	1399	-2118	-2224	-2808	-2720	-1326	20088	71520	103700	99160	91840	140670
544	-4142	-3760	-3447	-670	1456	-2092	-2238	-2902	-2771	-1514	18545	66770	97860	95590	88840	136610
545	-4121	-3752	-3532	-727	1475	-2045	-2227	-2905	-2780	-1684	17149	62380	92390	92190	85940	132570
546	-4129	-3780	-3638	-811	1445	-2030	-2241	-2921	-2788	-1813	15989	58740	87250	88920	83160	128550
547	-4154	-3821	-3721	-938	1347	-2046	-2235	-2954	-2831	-1970	14800	54940	82980	86140	80700	125090
548	-4186	-3860	-3797	-1084	1224	-2067	-2254	-2991	-2869	-2094	13756	51430	78550	83170	78030	121240
549	-4189	-3886	-3891	-1230	1109	-2064	-2249	-3057	-2896	-2197	12712	48570	74480	80380	75480	117560
550	-4161	-3872	-3980	-1310	956	-2069	-2243	-3049	-2908	-2309	11743	45570	71090	78060	73330	114360
551	-4170	-3881	-4050	-1410	748	-2111	-2225	-3046	-2919	-2420	10892	42830	67580	75540	71000	110870
552	-4187	-3900	-4122	-1546	541	-2168	-2225	-3093	-2958	-2529	10098	40330	64350	73180	68740	107480
553	-4221	-3956	-4183	-1716	345	-2264	-2245	-3144	-2997	-2585	9443	38300	61400	70950	66550	104220
554	-4209	-3959	-4243	-1817	134	-2321	-2260	-3189	-3017	-2657	8773	36190	59030	69120	64710	101460
555	-4177	-3955	-4289	-1875	-78	-2393	-2262	-3161	-3006	-2717	8221	34270	56570	67200	62740	98480
556	-4203	-3967	-4348	-1959	-268	-2478	-2294	-3169	-3014	-2745	7854	32762	54350	65370	60860	95600
557	-4240	-4003	-4397	-2078	-502	-2579	-2330	-3175	-3028	-2751	7550	31288	52560	63870	59280	93180
558	-4312	-4041	-4449	-2203	-722	-2689	-2341	-3226	-3058	-2700	7447	30060	50710	62290	57590	90610
559	-4329	-4061	-4494	-2278	-918	-2746	-2360	-3261	-3050	-2568	7639	29198	49120	60880	56000	88180
560	-4332	-4060	-4551	-2331	-1092	-2818	-2365	-3225	-3035	-2390	8143	28797	47680	59550	54540	85870
561	-4372	-4090	-4601	-2410	-1297	-2921	-2383	-3220	-3025	-2046	9234	28893	46520	58440	53340	83930
562	-4421	-4123	-4666	-2495	-1486	-3015	-2403	-3234	-3014	-1546	10987	29765	45380	57320	52060	81850
563	-4499	-4188	-4750	-2609	-1669	-3107	-2437	-3257	-3007	-925	13507	31595	44450	56310	50870	79920
564	-4498	-4189	-4801	-2658	-1817	-3160	-2425	-3254	-2996	-220	16383	34240	43850	55540	49930	78340
565	-4464	-4191	-4852	-2671	-1939	-3207	-2403	-3176	-2910	723	21349	38600	43380	54740	48910	76660
566	-4464	-4197	-4893	-2716	-2085	-3255	-2408	-3146	-2830	1826	26315	44510	43240	54040	47980	75140
567	-4488	-4227	-4937	-2766	-2206	-3317	-2417	-3123	-2786	2933	31931	51210	43440	53400	47120	73700
568	-4568	-4274	-5000	-2860	-2337	-3378	-2409	-3129	-2756	4239	39080	60300	44040	52960	46410	72550
569	-4544	-4259	-5029	-2860	-2406	-3385	-2377	-3102	-2709	5529	46890	70960	45150	52590	45720	71400
570	-4519	-4239	-5057	-2858	-2471	-3366	-2345	-3046	-2639	6857	55140	82850	46730	52330	45110	70340
571	-4558	-4239	-5073	-2878	-2520	-3369	-2317	-3017	-2600	8008	62570	94150	48510	52170	44650	69480
572	-4580	-4269	-5099	-2911	-2587	-3350	-2298	-2976	-2586	9198	70810	107290	50910	52110	44240	68660
573	-4642	-4311	-5106	-2974	-2628	-3299	-2280	-2984	-2564	10257	78660	120500	53650	52200	43960	68020
574	-4609	-4295	-5116	-2958	-2622	-3204	-2247	-2952	-2550	11111	85200	131930	56630	52460	43830	67600
575	-4588	-4294	-5129	-2909	-2621	-3105	-2198	-2898	-2523	11897	91850	143960	59370	52770	43840	67340
576	-4602	-4306	-5127	-2896	-2617	-3001	-2143	-2871	-2528	12520	97620	154820	62450	53210	43980	67250
577	-4631	-4323	-5123	-2880	-2595	-2887	-2088	-2822	-2522	12952	102430	164250	65390	53730	44220	67380
578	-4691	-4362	-5127	-2898	-2561	-2791	-2047	-2828	-2549	13221	105880	171360	68120	54340	44610	67770
579	-4654	-4348	-5105	-2817	-2451	-2665	-1967	-2786	-2547	13393	108800	177830	70320	54950	45070	68340
580	-4648	-4334	-5108	-2756	-2321	-2511	-1893	-2699	-2550	13422	110710	182540	72380	55620	45670	69140
581	-4647	-4351	-5102	-2700	-2192	-2367	-1833	-2659	-2547	13298	111610	185320	74050	56270	46330	70120
582	-4660	-4364	-5076	-2656	-1996	-2220	-1779	-2629	-2544	13039	111740	186950	75170	56800	46960	71130
583	-4692	-4401	-5069	-2648	-1776	-2075	-1715	-2614	-2593	12702	111080	187180	76050	57350	47710	72410
584	-4654	-4375	-5075	-2567	-1531	-1885	-1639	-2564	-2604	12268	109710	186090	76500	57840	48500	73810
585	-4637	-4361	-5061	-2494	-1293	-1734	-1575	-2492	-2616	11826	107910	184060	76540	58250	49270	75280
586	-4654	-4357	-5061	-2464	-1059	-1571	-1516	-2457	-2611	11247	105330	180740	76220	58460	49880	76580
587	-4652	-4371	-5066	-2460	-850	-1411	-1472	-2407	-2603	10635	102280	176500	75560	58610	50500	78080
588	-4704	-4404	-5058	-2496	-694	-1287	-1440	-2419	-2630	10041	99240	172170	74660	58680	51030	79470
589	-4641	-4373	-5051	-2455	-543	-1155	-1392	-2377	-2654	9358	95550	166730	73630	58640	51440	80650
590	-4636	-4358	-5061	-2461	-447	-1076	-1349	-2322	-2655	8661	91600	160730	72270	58500	51780	81920
591	-4648	-4364	-5087	-2504	-419	-1033	-1343	-2322	-2679	7954	87460	154390	70770	58260	52010	83000
592	-4668	-4372	-5076	-2548	-432	-1027	-1348	-2315	-2695	7317	83700	148550	69170	57980	52110	83880
593	-4675	-4392	-5082	-2614	-491	-1042	-1362	-2323	-2731	6606	79430	141900	67730	57730	52090	84550
594	-4641	-4369	-5094	-2588	-566	-1071	-1387	-2329	-2723	5935	75180	135130	66030	57390	51980	85120
595	-4627	-4368	-5110	-2619	-697	-1149	-1438	-2314	-2740	5250	70950	128320	64300	57000	51720	85420
596	-4656	-4380	-5107	-2669	-842	-1242	-1509	-2345	-2767	4660	67230	122270	62770	56700	51430	85510
597	-4704	-4404	-5137	-2744	-1037	-1369	-1577	-2423	-2813	4050	63120	115610	61080	56380	51010	85430
598	-4738	-4423	-5169	-2812	-1212	-1471	-1649	-2515	-2873	3433	59150	109190	59480	56080	50520	85140
599	-4706	-4411	-5168	-2832	-1362	-1551	-1715	-2542	-2911	2881	55750	103680	57940	55860	50010	84640
600	-4726	-4415	-5205	-2862	-1549	-1638	-1780	-2638	-2949	2326	52080	97640	56590	55660	49490	84070
601	-4770	-4441	-5227	-2913	-1749	-1753	-1850	-2726	-2997	1809	48570	91840	55150	55470	48900	83270
602	-4818	-4478	-5270	-2982	-1961	-1844	-1898	-2805	-3073	1307	45200	86370	53760	55280	48280	82360
603	-4838	-4500	-5284	-3056	-2117	-1902	-1932	-2906	-3154	868	42350	81740	52450	55180	47710	81360
604	-4801	-4485	-5282	-3087	-2281	-1962	-1944	-2925	-3188	389	39370	76790	51310	55080	47210	80340
605	-4805	-4499	-5313	-3116	-2459	-2016	-1939	-2927	-3242	-38	36540	72100	50070	54960	46650	79170
606	-4827	-4507	-5334	-3150	-2612	-2072	-1938	-2953	-3288	-419	34160	68150	48830	54850	46100	77930
607	-4871	-4548	-5384	-3212	-2797	-2139	-1923	-2942	-3335	-772	31637	64000	47760	54760	45630	76830
608	-4870	-4563	-5398	-3277	-2946	-2197	-1901	-2945	-3366	-1120	29233	60100	46600	54750	45160	75610
609	-4841	-4541	-5392	-3252	-3085	-2218	-1841	-2852	-3348	-1478	27034	56450	45540	54900	44760	74380
610	-4852	-4544	-5409	-3280	-3217	-2276	-1801	-2763	-3329	-1740	25236	53390	44500	55260	44440	73190
611	-4864	-4554	-5427	-3326	-3352	-2373	-1773	-2662	-3318	-2020	23347	50180	43690	55940	44300	72190
612	-4908	-4579	-5437	-3374	-3494	-2479	-1748	-2554	-3280	-2272	21582	47210	42880	57280	44360	71130
613	-4903	-4576	-5433	-3391	-3610	-2529	-1702	-2442	-3236	-2477	20093	44770	42250	59500	44840	70260
614	-4862	-4552	-5448	-3373	-3697	-2595	-1679	-2300	-3156	-2668	18579	42190	41860	62430	45690	69610
615	-4874	-4562	-5457	-3398	-3805	-2682	-1663	-2143	-3080	-2858	17148	39820	41590	67020	47300	69080
616	-4894	-4565	-5476	-3430	-3918	-2798	-1655	-2029	-3015	-3024	15815	37630	41560	73280	49830	68860
617	-4958	-4602	-5462	-3497	-4023	-2920	-1668	-1966	-2966	-3160	14725	35810	41750	81330	53480	68960
618	-4938	-4588	-5456	-3502	-4115	-3027	-1694	-1894	-2894	-3319	13579	33920	42090	90110	57880	69480
619	-4894	-4571	-5445	-3479	-4174	-3127	-1714	-1784	-2795	-3459	12434	32149	42630	101690	64200	70480
620	-4887	-4566	-5431	-3484	-4259	-3244	-1746	-1713	-2733	-3579	11560	30678	43300	114750	72000	71970
621	-4907	-4566	-5433	-3505	-4366	-3366	-1795	-1684	-2660	-3703	10670	29099	43900	127320	80150	73820
622	-4959	-4598	-5443	-3550	-4457	-3517	-1882	-1684	-2628	-3807	9800	27665	44610	142090	90580	76490
623	-4939	-4585	-5439	-3531	-4529	-3673	-1948	-1686	-2598	-3937	8982	26321	45290	157050	102190	79790
624	-4941	-4575	-5445	-3516	-4608	-3813	-2016	-1708	-2559	-4030	8353	25182	45830	171580	114560	83710
625	-4964	-4586	-5455	-3527	-4693	-3972	-2105	-1758	-2540	-4144	7665	23945	46210	183710	125830	87630
626	-4979	-4601	-5446	-3547	-4776	-4138	-2206	-1827	-2579	-4256	7002	22807	46480	196130	138450	92510
627	-5046	-4633	-5419	-3601	-4853	-4287	-2317	-1930	-2628	-4344	6354	21739	46550	207020	150670	97820
628	-5010	-4621	-5407	-3569	-4906	-4398	-2411	-2030	-2654	-4456	5825	20843	46490	216240	162200	103490
629	-4986	-4614	-5399	-3540	-4931	-4535	-2517	-2128	-2668	-4553	5283	19856	46290	222810	171480	108630
630	-4999	-4620	-5379	-3541	-4991	-4667	-2624	-2245	-2717	-4658	4802	18921	45870	228360	180630	114400
631	-5020	-4620	-5362	-3550	-5029	-4774	-2722	-2370	-2786	-4724	4371	18147	45290	232080	188230	120050
632	-5062	-4649	-5349	-3586	-5069	-4882	-2823	-2535	-2896	-4800	3884	17308	44650	233950	193650	124830
633	-5035	-4634	-5341	-3539	-5073	-4969	-2907	-2645	-2971	-4883	3452	16480	43830	234590	198280	129810
634	-5016	-4635	-5317	-3504	-5093	-5010	-2982	-2749	-3030	-4963	3067	15719	42900	233660	201220	134210
635	-5043	-4628	-5302	-3485	-5115	-5051	-3033	-2838	-3077	-5050	2739	15051	41860	231390	202560	137960
636	-5075	-4635	-5288	-3470	-5108	-5065	-3096	-2945	-3163	-5129	2383	14352	40870	228410	202500	140670
637	-5102	-4651	-5250	-3461	-5107	-5044	-3150	-3076	-3241	-5182	2020	13653	39720	224200	201270	142990
638	-5059	-4631	-5195	-3380	-5068	-4979	-3155	-3151	-3285	-5251	1718	13081	38530	219190	198870	144470
639	-5055	-4625	-5134	-3314	-5031	-4899	-3157	-3209	-3333	-5305	1433	12478	37450	214120	195800	145110
640	-5081	-4619	-5091	-3274	-4992	-4828	-3139	-3282	-3392	-5338	1151	11928	36210	207860	191450	145060
641	-5099	-4615	-5024	-3208	-4952	-4716	-3116	-3354	-3444	-5399	895	11377	34980	201150	186310	144240
642	-5133	-4622	-4964	-3167	-4920	-4632	-3096	-3411	-3515	-5433	638	10920	33770	194210	180630	142740
643	-5102	-4596	-4900	-3055	-4850	-4522	-3044	-3458	-3537	-5460	402	10431	32720	187840	175200	140830
644	-5112	-4594	-4852	-2973	-4771	-4416	-2990	-3484	-3582	-5517	161	10001	31557	180470	168710	138170
645	-5116	-4608	-4796	-2895	-4703	-4350	-2947	-3535	-3584	-5557	-28	9637	30409	172990	161900	134980
646	-5140	-4628	-4785	-2819	-4647	-4268	-2914	-3561	-3621	-5604	-241	9243	29438	166300	155700	131750
647	-5158	-4647	-4756	-2777	-4569	-4191	-2875	-3622	-3672	-5634	-456	8860	28405	158820	148640	127810
648	-5120	-4607	-4745	-2702	-4493	-4080	-2817	-3659	-3676	-5668	-607	8509	27412	151370	141510	123530
649	-5152	-4630	-4758	-2677	-4451	-4005	-2738	-3689	-3704	-5679	-738	8229	26455	143980	134330	119000
650	-5190	-4650	-4795	-2688	-4420	-3915	-2647	-3735	-3738	-5711	-866	7968	25640	137560	128000	114840
651	-5219	-4666	-4842	-2734	-4425	-3804	-2528	-3809	-3787	-5701	-1002	7704	24787	130520	121000	110050
652	-5262	-4714	-4893	-2779	-4423	-3683	-2365	-3895	-3842	-5714	-1128	7506	24010	123790	114270	105240
653	-5217	-4702	-4955	-2810	-4412	-3555	-2181	-3912	-3889	-5752	-1226	7292	23338	117330	107760	100400
654	-5213	-4714	-5005	-2855	-4440	-3417	-1997	-3948	-3930	-5745	-1287	7112	22759	111840	102180	96130
655	-5241	-4734	-5073	-2909	-4485	-3340	-1801	-3979	-3983	-5737	-1339	6936	22161	105970	96170	91420
656	-5282	-4768	-5142	-2998	-4538	-3271	-1602	-3979	-4021	-5691	-1368	6800	21606	100450	90490	86790
657	-5285	-4777	-5173	-3071	-4583	-3218	-1377	-3985	-4067	-5632	-1430	6674	21182	95870	85770	82830
658	-5253	-4757	-5214	-3098	-4635	-3163	-1146	-3926	-4096	-5600	-1446	6569	20751	91060	80760	78560
659	-5268	-4762	-5238	-3147	-4705	-3155	-981	-3853	-4149	-5570	-1454	6502	20366	86520	76040	74450
660	-5281	-4787	-5281	-3205	-4763	-3183	-844	-3775	-4191	-5545	-1421	6454	20031	82280	71620	70580
661	-5318	-4800	-5327	-3280	-4814	-3218	-731	-3633	-4223	-5505	-1407	6409	19778	78780	68000	67360
662	-5295	-4795	-5361	-3302	-4851	-3271	-630	-3473	-4260	-5465	-1424	6374	19567	75100	64210	63890
663	-5252	-4772	-5376	-3302	-4888	-3339	-541	-3276	-4237	-5462	-1400	6377	19415	71700	60730	60640
664	-5254	-4773	-5407	-3320	-4920	-3406	-493	-3062	-4220	-5463	-1365	6380	19333	68820	57850	57920
665	-5282	-4776	-5429	-3359	-4951	-3506	-459	-2831	-4204	-5454	-1383	6415	19304	65830	54820	55090
666	-5326	-4812	-5451	-3421	-5006	-3620	-452	-2610	-4197	-5491	-1420	6425	19352	63020	52050	52520
667	-5303	-4813	-5467	-3450	-5027	-3695	-473	-2410	-4179	-5519	-1488	6443	19516	60450	49510	50180
668	-5267	-4808	-5503	-3451	-5058	-3820	-540	-2213	-4129	-5569	-1501	6479	19715	58360	47440	48230
669	-5286	-4815	-5528	-3487	-5091	-3945	-625	-2067	-4086	-5631	-1554	6505	20006	56160	45310	46250
670	-5293	-4825	-5554	-3528	-5116	-4060	-720	-1986	-4062	-5655	-1597	6539	20381	54180	43390	44480
671	-5324	-4852	-5578	-3592	-5165	-4183	-832	-1940	-4038	-5692	-1677	6558	20750	52590	41820	43050
672	-5284	-4827	-5595	-3589	-5184	-4295	-962	-1946	-4010	-5774	-1761	6573	21217	51040	40240	41630
673	-5252	-4807	-5606	-3587	-5246	-4414	-1110	-1957	-4000	-5837	-1827	6598	21705	49670	38810	40340
674	-5282	-4819	-5633	-3624	-5295	-4557	-1269	-2030	-4007	-5922	-1898	6596	22206	48480	37530	39210
675	-5317	-4839	-5658	-3666	-5354	-4687	-1444	-2135	-4029	-5990	-1989	6587	22639	47590	36480	38310
676	-5351	-4863	-5689	-3742	-5391	-4824	-1626	-2329	-4091	-6059	-2107	6534	23118	46790	35430	37400
677	-5333	-4857	-5713	-3733	-5399	-4915	-1767	-2472	-4134	-6137	-2221	6452	23558	46190	34520	36660
678	-5317	-4860	-5724	-3736	-5442	-5026	-1924	-2633	-4179	-6233	-2333	6347	23950	45750	33710	35990
679	-5351	-4871	-5756	-3757	-5475	-5131	-2087	-2799	-4240	-6328	-2414	6222	24236	45440	33080	35490
680	-5356	-4881	-5776	-3789	-5521	-5227	-2241	-2978	-4279	-6324	-2487	6094	24468	45170	32431	35030
681	-5403	-4920	-5804	-3847	-5529	-5297	-2373	-3157	-4346	-6326	-2559	5977	24609	44990	31859	34700
682	-5369	-4908	-5817	-3826	-5545	-5368	-2497	-3299	-4374	-6293	-2589	5820	24683	44860	31452	34530
683	-5348	-4921	-5827	-3830	-5546	-5412	-2612	-3435	-4356	-6101	-2496	5742	24630	44690	31049	34440
684	-5365	-4925	-5828	-3851	-5543	-5476	-2737	-3565	-4296	-5723	-2239	5774	24529	44460	30683	34540
685	-5378	-4936	-5843	-3868	-5486	-5530	-2851	-3674	-4193	-5194	-1792	5962	24400	44220	30357	34840
686	-5410	-4963	-5844	-3906	-5466	-5551	-2969	-3801	-4054	-4291	-958	6493	24259	43930	30107	35310
687	-5370	-4936	-5856	-3880	-5400	-5542	-3049	-3863	-3799	-2970	463	7561	24207	43580	29886	36080
688	-5356	-4932	-5873	-3850	-5311	-5504	-3130	-3900	-3498	-1357	2396	9167	24343	43140	29663	37100
689	-5369	-4940	-5880	-3853	-5210	-5458	-3191	-3944	-3119	1086	5515	12101	24745	42690	29486	38280
690	-5386	-4943	-5886	-3855	-5093	-5397	-3247	-3985	-2647	4234	9865	16383	25761	42180	29274	39840
691	-5426	-4971	-5901	-3878	-4959	-5292	-3278	-4027	-2132	8160	15654	23657	27730	41720	29117	41720
692	-5365	-4953	-5913	-3848	-4835	-5171	-3290	-4022	-1622	12282	23429	30931	30964	41390	28979	43870
693	-5367	-4967	-5887	-3861	-4697	-5037	-3293	-4025	-1018	16383	31206	42180	35260	41240	28907	46010
694	-5392	-4970	-5891	-3855	-4582	-4882	-3291	-4022	-406	22627	41770	56290	42050	41350	28837	48640
695	-5381	-4975	-5868	-3847	-4507	-4756	-3269	-4010	97	28872	52320	71120	51270	41900	28792	51500
696	-5366	-4961	-5864	-3851	-4427	-4630	-3238	-4013	617	35080	65220	90150	61650	42850	28839	54160
697	-5312	-4929	-5836	-3802	-4368	-4509	-3194	-3961	1106	41100	78790	111090	75710	44520	28977	57280
698	-5289	-4921	-5832	-3812	-4359	-4427	-3192	-3946	1499	46730	92510	133110	91980	46870	29177	60500
699	-5316	-4928	-5849	-3830	-4372	-4406	-3188	-3955	1759	51230	104410	152930	109990	49920	29497	63820
700	-5334	-4930	-5846	-3834	-4401	-4412	-3186	-3986	1970	55510	117000	174730	126930	53210	29928	66880
701	-5327	-4916	-5848	-3842	-4447	-4425	-3211	-4012	2066	58960	128450	195260	146380	57490	30627	70420
702	-5273	-4882	-5819	-3823	-4481	-4443	-3240	-4040	2118	61240	137390	211780	165330	62200	31570	74100
703	-5276	-4879	-5800	-3814	-4547	-4493	-3269	-4057	2081	62950	145810	227870	181130	66600	32603	77440
704	-5272	-4883	-5774	-3849	-4645	-4581	-3304	-4101	1969	63820	152390	241040	197170	71570	34020	81370
705	-5288	-4893	-5731	-3874	-4738	-4660	-3354	-4169	1786	63860	157040	251150	210960	76410	35670	85500
706	-5283	-4863	-5658	-3861	-4784	-4708	-3378	-4228	1570	63290	159670	257600	222300	80960	37560	89860
707	-5232	-4829	-5593	-3813	-4851	-4781	-3410	-4243	1313	62000	160940	261920	229890	84570	39390	93910
708	-5234	-4809	-5517	-3791	-4923	-4835	-3422	-4302	1009	60170	160600	263360	235710	87980	41520	98520
709	-5236	-4800	-5401	-3764	-5026	-4902	-3449	-4358	715	58130	159010	262430	238820	90700	43650	103180
710	-5267	-4810	-5284	-3775	-5077	-4974	-3477	-4402	368	55490	155950	259210	239480	92690	45750	107820
711	-5208	-4783	-5162	-3697	-5114	-5033	-3496	-4453	25	52490	151810	253990	238240	93850	47530	111850
712	-5166	-4746	-5066	-3630	-5172	-5070	-3504	-4444	-310	49250	146690	247010	234790	94470	49390	116200
713	-5164	-4742	-4947	-3563	-5223	-5119	-3513	-4464	-622	46260	141450	239580	229550	94340	51000	120170
714	-5170	-4743	-4828	-3518	-5282	-5186	-3526	-4475	-967	42820	134960	230100	223650	93710	52220	123340
715	-5195	-4762	-4724	-3483	-5324	-5257	-3539	-4519	-1338	39340	128000	219790	215980	92480	53270	126470
716	-5169	-4737	-4650	-3397	-5333	-5284	-3534	-4571	-1663	35870	120770	208930	207480	90800	54040	129120
717	-5152	-4718	-4591	-3330	-5335	-5349	-3547	-4581	-1919	32850	114200	198880	198240	88710	54490	131170
718	-5143	-4705	-4551	-3287	-5362	-5396	-3580	-4587	-2210	29542	106730	187410	189620	86580	54610	132410
719	-5133	-4696	-4550	-3249	-5360	-5434	-3594	-4580	-2486	26373	99270	175890	179650	83940	54460	133250
720	-5137	-4703	-4556	-3250	-5353	-5456	-3610	-4626	-2733	23697	92750	165760	169610	81130	53970	133480
721	-5076	-4658	-4565	-3207	-5314	-5471	-3625	-4633	-2953	20821	85610	154620	160720	78530	53330	133120
722	-5050	-4649	-4603	-3188	-5288	-5488	-3640	-4629	-3155	18130	78700	143680	150710	75480	52400	132110
723	-5068	-4636	-4650	-3188	-5254	-5504	-3647	-4638	-3364	15623	72060	133130	140930	72370	51280	130510
724	-5076	-4656	-4691	-3206	-5227	-5503	-3668	-4624	-3540	13509	66390	124120	131440	69270	49930	128350
725	-5107	-4666	-4736	-3246	-5181	-5498	-3662	-4638	-3703	11395	60370	114490	123430	66550	48600	126070
726	-5060	-4622	-4752	-3235	-5103	-5456	-3649	-4589	-3824	9436	54770	105430	114800	63550	47040	123110
727	-5040	-4610	-4803	-3219	-5040	-5431	-3637	-4480	-3889	7834	50090	97790	106560	60630	45360	119760
728	-5041	-4620	-4853	-3234	-4963	-5398	-3622	-4344	-3937	6223	45180	89730	99600	58080	43820	116490
729	-5055	-4613	-4876	-3244	-4881	-5369	-3596	-4190	-3970	4776	40580	82210	92240	55290	42010	112590
730	-5090	-4616	-4881	-3292	-4797	-5329	-3580	-4032	-3955	3468	36330	75240	85420	52660	40190	108460
731	-5021	-4576	-4889	-3247	-4730	-5287	-3547	-3833	-3877	2449	32920	69510	79060	50120	38340	104210
732	-5004	-4554	-4902	-3242	-4659	-5250	-3525	-3578	-3775	1434	29376	63480	73730	47960	36720	100300
733	-5011	-4559	-4916	-3262	-4604	-5213	-3499	-3336	-3643	526	26114	57950	68150	45590	34880	95820
734	-5018	-4580	-4940	-3287	-4562	-5199	-3471	-3098	-3505	-193	23437	53430	63030	43360	33090	91350
735	-5040	-4566	-4938	-3302	-4540	-5168	-3451	-2890	-3312	-902	20714	48770	58370	41250	31358	86890
736	-4985	-4538	-4955	-3272	-4504	-5132	-3422	-2667	-3109	-1525	18260	44490	54510	39500	29875	82960
737	-4971	-4537	-4970	-3273	-4503	-5115	-3421	-2459	-2877	-2031	16058	40600	50520	37630	28222	78580
738	-4978	-4531	-4969	-3295	-4503	-5121	-3419	-2301	-2689	-2434	14264	37430	46840	35850	26620	74300
739	-4983	-4550	-5010	-3318	-4518	-5105	-3406	-2190	-2493	-2821	12523	34190	43840	34390	25274	70600
740	-4981	-4547	-4980	-3347	-4505	-5114	-3410	-2115	-2325	-3134	10781	31263	40780	32870	23840	66620
741	-4936	-4529	-4965	-3307	-4507	-5091	-3403	-2048	-2186	-3390	9454	28890	37960	31481	22518	62770
742	-4907	-4511	-4937	-3278	-4519	-5076	-3405	-2000	-2023	-3637	8132	26456	35370	30159	21238	59080
743	-4888	-4488	-4932	-3257	-4532	-5062	-3393	-1969	-1903	-3860	6986	24245	33240	29036	20167	55920
744	-4913	-4490	-4937	-3256	-4573	-5060	-3396	-1985	-1845	-4049	5946	22249	31018	27869	19036	52540
745	-4901	-4483	-4938	-3242	-4580	-5060	-3377	-2037	-1804	-4215	5093	20632	29005	26800	17960	49340
746	-4842	-4468	-4936	-3190	-4586	-5035	-3357	-2070	-1747	-4375	4264	18989	27337	25891	17078	46650
747	-4841	-4460	-4926	-3173	-4606	-5025	-3367	-2122	-1745	-4502	3520	17504	25640	24917	16119	43740
748	-4861	-4453	-4929	-3184	-4637	-5023	-3353	-2209	-1774	-4636	2846	16153	24137	23968	15208	41010
749	-4889	-4466	-4925	-3202	-4661	-5027	-3346	-2311	-1822	-4753	2282	15055	22785	23102	14357	38450
750	-4847	-4435	-4921	-3191	-4655	-5002	-3316	-2416	-1889	-4873	1702	13970	21723	22378	13679	36290
751	-4809	-4420	-4923	-3163	-4665	-4991	-3318	-2496	-1948	-4952	1206	12885	20686	21632	13000	33990
752	-4802	-4412	-4916	-3173	-4687	-4996	-3304	-2569	-2033	-5012	839	12076	19760	20945	12303	31853
753	-4811	-4419	-4920	-3191	-4695	-4990	-3301	-2666	-2114	-5070	474	11263	19077	20375	11725	30095
754	-4836	-4421	-4909	-3231	-4711	-4993	-3293	-2803	-2221	-5126	128	10556	18480	19799	11124	28203
755	-4793	-4380	-4908	-3211	-4699	-4959	-3276	-2850	-2311	-5163	-193	9964	18086	19354	10595	26448
756	-4744	-4349	-4886	-3215	-4713	-4955	-3271	-2894	-2384	-5180	-408	9513	17887	18998	10127	24838
757	-4739	-4346	-4883	-3220	-4742	-4981	-3268	-2949	-2477	-5216	-621	9092	17917	18808	9775	23451
758	-4742	-4333	-4879	-3246	-4753	-5025	-3256	-3003	-2565	-5254	-803	8754	18197	18747	9475	22028
759	-4752	-4349	-4861	-3289	-4770	-5052	-3253	-3058	-2633	-5266	-948	8543	18751	18873	9266	20739
760	-4684	-4302	-4836	-3263	-4767	-5064	-3238	-3090	-2704	-5293	-1101	8371	19603	19298	9222	19586
761	-4652	-4272	-4823	-3242	-4784	-5067	-3236	-3067	-2756	-5305	-1201	8240	20547	19895	9300	18656
762	-4656	-4280	-4841	-3257	-4804	-5105	-3239	-3101	-2811	-5332	-1312	8168	21864	20777	9555	17761
763	-4679	-4274	-4813	-3279	-4810	-5124	-3239	-3108	-2867	-5350	-1414	8132	23326	21943	9977	16976
764	-4689	-4278	-4796	-3307	-4819	-5157	-3246	-3123	-2918	-5349	-1549	8099	24752	23245	10489	16462
765	-4611	-4237	-4763	-3262	-4781	-5140	-3236	-3097	-2942	-5360	-1640	8074	26389	24899	11250	16077
766	-4550	-4206	-4746	-3234	-4779	-5151	-3228	-3057	-2948	-5358	-1699	8045	27976	26727	12186	15827
767	-4553	-4199	-4739	-3239	-4769	-5170	-3242	-3051	-2990	-5378	-1748	7989	29417	28581	13260	15709
768	-4568	-4195	-4694	-3244	-4781	-5198	-3263	-3083	-3013	-5383	-1827	7923	30538	30249	14290	15690
769	-4575	-4198	-4698	-3248	-4783	-5231	-3288	-3118	-3052	-5428	-1914	7812	31616	32095	15515	15799
770	-4522	-4153	-4677	-3200	-4751	-5221	-3297	-3118	-3066	-5455	-1994	7677	32448	33810	16383	16024
771	-4509	-4128	-4655	-3176	-4743	-5241	-3330	-3114	-3087	-5473	-2070	7509	32980	35230	17590	16283
772	-4522	-4126	-4631	-3166	-4728	-5254	-3346	-3154	-3130	-5509	-2165	7307	33260	36500	18797	16596
773	-4532	-4134	-4601	-3144	-4697	-5282	-3377	-3216	-3173	-5513	-2255	7102	33320	37500	19814	16902
774	-4533	-4122	-4566	-3150	-4672	-5282	-3399	-3285	-3225	-5534	-2374	6844	33140	38230	20739	17244
775	-4455	-4081	-4529	-3079	-4616	-5270	-3414	-3311	-3251	-5565	-2491	6556	32800	38640	21454	17537
776	-4438	-4068	-4497	-3051	-4575	-5269	-3454	-3352	-3282	-5602	-2590	6244	32221	38820	22065	17781
777	-4452	-4059	-4460	-3025	-4530	-5261	-3460	-3412	-3311	-5638	-2692	5951	31464	38740	22488	17978
778	-4472	-4061	-4431	-3003	-4483	-5247	-3490	-3491	-3382	-5686	-2810	5595	30664	38460	22705	18076
779	-4425	-4038	-4389	-2951	-4414	-5210	-3521	-3568	-3437	-5731	-2955	5230	29678	37960	22829	18128
780	-4374	-4006	-4341	-2902	-4347	-5183	-3531	-3591	-3468	-5768	-3063	4876	28610	37240	22832	18083
781	-4363	-3989	-4313	-2878	-4309	-5158	-3544	-3618	-3500	-5819	-3160	4552	27449	36350	22643	17939
782	-4360	-3973	-4275	-2866	-4263	-5153	-3552	-3667	-3525	-5862	-3277	4196	26389	35430	22347	17761
783	-4378	-3989	-4262	-2883	-4231	-5141	-3572	-3730	-3578	-5898	-3406	3839	25157	34270	21911	17436
784	-4353	-3976	-4233	-2850	-4168	-5102	-3568	-3776	-3617	-5937	-3527	3522	23955	33070	21409	17069
785	-4310	-3953	-4172	-2815	-4115	-5080	-3581	-3795	-3634	-5974	-3640	3186	22745	31778	20797	16612
786	-4308	-3939	-4141	-2808	-4086	-5063	-3592	-3840	-3679	-5985	-3726	2839	21653	30631	20151	16117
787	-4283	-3930	-4123	-2779	-4033	-5009	-3596	-3873	-3695	-6010	-3839	2524	20453	29312	19359	15550
788	-4296	-3915	-4089	-2791	-4014	-4955	-3594	-3913	-3726	-6020	-3938	2236	19322	28006	18519	14930
789	-4237	-3879	-4077	-2759	-3962	-4908	-3571	-3923	-3750	-6058	-4032	1951	18336	26814	17676	14406
790	-4200	-3859	-4065	-2742	-3924	-4865	-3564	-3909	-3755	-6063	-4092	1692	17294	25511	16753	13882
791	-4192	-3857	-4069	-2738	-3894	-4808	-3570	-3916	-3760	-6073	-4130	1454	16288	24235	15789	13148
792	-4204	-3868	-4064	-2734	-3877	-4775	-3554	-3936	-3778	-6082	-4171	1224	15347	23031	14833	12370
793	-4230	-3880	-4079	-2772	-3875	-4728	-3544	-3964	-3810	-6073	-4229	1013	14559	21923	14059	11664
794	-4181	-3844	-4066	-2736	-3826	-4665	-3528	-3947	-3799	-6095	-4294	829	13821	20863	13286	10924
795	-4156	-3813	-4052	-2725	-3815	-4624	-3513	-3935	-3787	-6089	-4313	693	13083	19916	12401	10121
796	-4167	-3809	-4043	-2728	-3830	-4582	-3490	-3922	-3786	-6053	-4311	549	12481	19129	11624	9433
797	-4179	-3807	-4056	-2737	-3818	-4547	-3468	-3940	-3780	-6012	-4329	413	11851	18294	10768	8639
798	-4179	-3812	-4039	-2772	-3819	-4527	-3469	-3966	-3797	-5972	-4333	319	11289	17564	9945	7870
799	-4119	-3766	-4038	-2743	-3806	-4486	-3449	-3952	-3768	-5933	-4301	226	10797	16919	9179	7177
800	-4081	-3759	-4047	-2723	-3832	-4472	-3433	-3922	-3737	-5865	-4182	182	10393	16394	8544	6530
801	-4081	-3745	-4032	-2742	-3824	-4458	-3449	-3924	-3746	-5741	-4037	179	9975	15860	7847	5807
802	-4103	-3736	-4025	-2760	-3828	-4447	-3444	-3931	-3737	-5628	-3878	237	9588	15346	7183	5122
803	-4099	-3725	-4017	-2781	-3826	-4437	-3442	-3960	-3757	-5480	-3662	368	9288	14930	6643	4562
804	-4036	-3678	-4007	-2721	-3807	-4413	-3403	-3938	-3741	-5262	-3306	579	9009	14531	6076	3966
805	-4006	-3663	-3975	-2716	-3813	-4406	-3390	-3929	-3726	-5065	-2832	913	8757	14133	5560	3388
806	-4010	-3673	-3959	-2716	-3828	-4414	-3384	-3931	-3734	-4861	-2350	1292	8526	13705	5049	2841
807	-4034	-3665	-3951	-2738	-3862	-4428	-3389	-3954	-3747	-4580	-1714	1841	8367	13348	4598	2391
808	-4027	-3655	-3914	-2739	-3844	-4404	-3361	-3983	-3766	-4310	-1026	2517	8237	12964	4146	1942
809	-3930	-3608	-3885	-2672	-3825	-4393	-3330	-3955	-3751	-4054	-292	3217	8188	12606	3741	1512
810	-3887	-3583	-3877	-2640	-3835	-4376	-3304	-3939	-3729	-3744	612	4126	8172	12259	3396	1098
811	-3902	-3574	-3872	-2640	-3850	-4375	-3292	-3931	-3717	-3436	1525	5093	8172	11932	3121	731
812	-3928	-3588	-3855	-2647	-3853	-4403	-3296	-3971	-3743	-3169	2426	6124	8190	11592	2827	379
813	-3915	-3578	-3823	-2658	-3856	-4392	-3278	-3965	-3748	-2955	3185	7053	8276	11262	2561	56
814	-3879	-3548	-3816	-2599	-3852	-4381	-3256	-3959	-3751	-2738	4009	8058	8353	10987	2367	-191
815	-3881	-3532	-3822	-2598	-3861	-4396	-3239	-3945	-3731	-2514	4753	8994	8430	10662	2133	-456
816	-3888	-3532	-3801	-2600	-3883	-4395	-3238	-3945	-3728	-2361	5334	9746	8512	10336	1956	-684
817	-3907	-3543	-3782	-2621	-3895	-4421	-3245	-3960	-3731	-2224	5889	10507	8564	10029	1799	-921
818	-3878	-3508	-3767	-2599	-3878	-4432	-3245	-3956	-3741	-2135	6328	11109	8615	9804	1676	-1069
819	-3850	-3485	-3749	-2581	-3892	-4451	-3240	-3939	-3708	-2090	6695	11586	8644	9542	1578	-1214
820	-3852	-3472	-3739	-2572	-3891	-4483	-3227	-3924	-3706	-2062	6896	11894	8633	9263	1511	-1337
821	-3852	-3469	-3726	-2579	-3897	-4500	-3241	-3904	-3700	-2072	7015	12098	8602	9040	1454	-1413
822	-3852	-3481	-3715	-2602	-3926	-4532	-3244	-3913	-3688	-2104	7033	12170	8515	8820	1381	-1528
823	-3811	-3454	-3702	-2598	-3901	-4535	-3236	-3912	-3678	-2152	6948	12138	8427	8601	1341	-1620
824	-3761	-3421	-3696	-2548	-3882	-4533	-3226	-3851	-3621	-2231	6814	11983	8321	8401	1327	-1689
825	-3750	-3432	-3686	-2569	-3888	-4553	-3235	-3829	-3585	-2309	6611	11741	8189	8247	1297	-1769
826	-3762	-3433	-3694	-2578	-3920	-4577	-3258	-3787	-3550	-2386	6348	11429	8010	8095	1289	-1858
827	-3794	-3457	-3675	-2611	-3909	-4588	-3277	-3765	-3517	-2475	6037	11077	7832	7934	1293	-1894
828	-3748	-3424	-3655	-2601	-3893	-4583	-3269	-3729	-3452	-2579	5637	10626	7670	7815	1301	-1947
829	-3721	-3408	-3659	-2578	-3875	-4584	-3269	-3667	-3411	-2700	5237	10140	7501	7697	1327	-1974
830	-3694	-3379	-3651	-2563	-3865	-4593	-3287	-3614	-3340	-2813	4851	9662	7290	7599	1337	-2041
831	-3665	-3371	-3643	-2544	-3853	-4612	-3287	-3568	-3264	-2955	4399	9127	7106	7501	1373	-2113
832	-3691	-3388	-3641	-2577	-3856	-4629	-3295	-3552	-3209	-3063	3918	8539	6912	7442	1393	-2181
833	-3648	-3358	-3638	-2541	-3838	-4609	-3277	-3496	-3133	-3180	3451	7932	6700	7381	1437	-2261
834	-3620	-3337	-3646	-2515	-3832	-4616	-3279	-3456	-3055	-3287	3050	7405	6504	7328	1453	-2366
835	-3632	-3343	-3649	-2529	-3819	-4611	-3277	-3408	-3018	-3411	2591	6822	6314	7290	1491	-2452
836	-3653	-3355	-3633	-2555	-3819	-4611	-3295	-3386	-2962	-3509	2175	6232	6101	7248	1508	-2574
837	-3661	-3359	-3631	-2570	-3816	-4603	-3285	-3394	-2951	-3631	1709	5666	5884	7190	1532	-2674
838	-3600	-3322	-3628	-2539	-3794	-4578	-3271	-3345	-2890	-3723	1356	5162	5680	7152	1549	-2816
839	-3608	-3311	-3626	-2524	-3774	-4571	-3278	-3326	-2833	-3810	947	4638	5496	7109	1561	-2935
840	-3607	-3319	-3626	-2539	-3782	-4547	-3270	-3316	-2806	-3896	581	4135	5275	7054	1540	-3087
841	-3618	-3326	-3599	-2558	-3782	-4540	-3271	-3298	-2785	-3942	242	3665	5062	7002	1509	-3253
842	-3630	-3317	-3598	-2576	-3773	-4529	-3260	-3321	-2772	-4032	-130	3193	4877	6954	1505	-3416
843	-3577	-3276	-3584	-2531	-3736	-4476	-3238	-3303	-2759	-4112	-471	2748	4715	6901	1501	-3583
844	-3570	-3279	-3566	-2516	-3735	-4454	-3223	-3268	-2743	-4177	-782	2321	4530	6860	1480	-3752
845	-3563	-3293	-3564	-2517	-3715	-4434	-3206	-3270	-2763	-4247	-1042	1946	4337	6840	1466	-3959
846	-3584	-3302	-3561	-2536	-3705	-4447	-3209	-3291	-2769	-4315	-1320	1572	4174	6797	1423	-4142
847	-3573	-3284	-3562	-2521	-3678	-4403	-3198	-3321	-2782	-4373	-1590	1217	3991	6745	1392	-4334
848	-3516	-3248	-3532	-2483	-3634	-4353	-3180	-3303	-2771	-4403	-1792	945	3832	6695	1360	-4503
849	-3522	-3249	-3513	-2482	-3613	-4354	-3168	-3295	-2798	-4439	-1964	627	3665	6639	1278	-4733
850	-3530	-3247	-3491	-2473	-3567	-4328	-3159	-3322	-2822	-4482	-2167	325	3520	6568	1199	-4924
851	-3539	-3261	-3466	-2484	-3520	-4312	-3150	-3336	-2857	-4508	-2365	70	3373	6495	1109	-5088
852	-3493	-3219	-3432	-2431	-3461	-4261	-3115	-3339	-2853	-4527	-2473	-115	3219	6427	1033	-5254
853	-3436	-3178	-3418	-2373	-3398	-4203	-3101	-3328	-2850	-4544	-2559	-304	3102	6344	938	-5430
854	-3436	-3194	-3407	-2348	-3345	-4177	-3096	-3325	-2844	-4518	-2620	-450	2972	6245	838	-5642
855	-3443	-3185	-3397	-2333	-3301	-4146	-3094	-3315	-2870	-4484	-2669	-561	2843	6123	708	-5859
856	-3494	-3212	-3374	-2346	-3232	-4137	-3082	-3353	-2915	-4445	-2728	-637	2750	5987	546	-6050
857	-3459	-3183	-3342	-2292	-3150	-4058	-3073	-3368	-2925	-4425	-2766	-709	2682	5866	416	-6213
858	-3413	-3164	-3306	-2259	-3045	-3993	-3051	-3350	-2926	-4387	-2728	-743	2595	5744	282	-6373
859	-3431	-3146	-3290	-2221	-2973	-3944	-3040	-3358	-2930	-4356	-2688	-723	2523	5589	122	-6548
860	-3440	-3149	-3269	-2217	-2892	-3881	-3033	-3376	-2960	-4321	-2643	-682	2486	5478	-27	-6736
861	-3464	-3165	-3244	-2225	-2805	-3797	-3024	-3437	-2985	-4281	-2603	-636	2468	5333	-204	-6873
862	-3428	-3130	-3204	-2160	-2681	-3676	-2989	-3414	-2993	-4224	-2556	-559	2493	5214	-352	-7004
863	-3392	-3101	-3159	-2110	-2595	-3562	-2965	-3412	-2989	-4188	-2468	-456	2540	5094	-481	-7159
864	-3393	-3092	-3134	-2082	-2488	-3407	-2930	-3402	-3018	-4138	-2387	-325	2574	4995	-618	-7268
865	-3390	-3079	-3092	-2065	-2391	-3259	-2898	-3405	-3027	-4105	-2288	-168	2630	4897	-773	-7417
866	-3436	-3073	-3060	-2065	-2286	-3083	-2846	-3413	-3047	-4064	-2255	-33	2692	4818	-917	-7525
867	-3375	-3030	-3011	-1988	-2157	-2841	-2772	-3421	-3032	-4022	-2185	114	2816	4764	-1040	-7627
868	-3329	-3020	-2953	-1961	-2030	-2581	-2712	-3396	-3042	-3980	-2099	251	2923	4706	-1124	-7695
869	-3346	-3006	-2933	-1939	-1923	-2293	-2634	-3375	-3028	-3952	-2031	384	3029	4618	-1241	-7749
870	-3380	-3032	-2880	-1943	-1812	-2027	-2558	-3393	-3047	-3933	-2008	513	3171	4568	-1331	-7818
871	-3375	-3015	-2843	-1937	-1680	-1676	-2457	-3427	-3042	-3920	-2015	624	3298	4566	-1392	-7835
872	-3292	-2967	-2823	-1857	-1533	-1281	-2309	-3341	-3020	-3898	-1991	733	3434	4566	-1440	-7834
873	-3264	-2934	-2802	-1829	-1425	-931	-2179	-3299	-2991	-3909	-1948	784	3571	4584	-1477	-7842
874	-3267	-2942	-2772	-1821	-1310	-541	-2056	-3254	-2979	-3921	-1913	853	3690	4585	-1505	-7862
875	-3286	-2956	-2742	-1823	-1204	-149	-1934	-3232	-2986	-3917	-1935	920	3762	4578	-1530	-7855
876	-3272	-2947	-2723	-1810	-1102	266	-1790	-3210	-2980	-3933	-1981	962	3864	4610	-1557	-7794
877	-3242	-2918	-2717	-1772	-1008	616	-1665	-3159	-2950	-3946	-2012	953	3922	4654	-1564	-7737
878	-3230	-2921	-2696	-1763	-938	997	-1520	-3107	-2942	-3955	-2030	965	3977	4676	-1558	-7718
879	-3242	-2929	-2685	-1769	-892	1336	-1389	-3061	-2936	-3961	-2064	931	4029	4709	-1554	-7709
880	-3286	-2943	-2640	-1804	-842	1616	-1273	-3039	-2939	-3962	-2129	904	4044	4731	-1488	-7656
881	-3253	-2923	-2601	-1792	-779	1863	-1173	-3011	-2918	-4016	-2226	821	4069	4762	-1426	-7592
882	-3195	-2894	-2545	-1759	-732	2101	-1063	-2930	-2889	-4025	-2278	736	4060	4788	-1364	-7536
883	-3207	-2888	-2471	-1757	-734	2293	-969	-2886	-2875	-4026	-2321	650	4012	4799	-1263	-7476
884	-3219	-2871	-2373	-1734	-744	2425	-900	-2848	-2870	-4033	-2371	552	3954	4819	-1185	-7415
885	-3260	-2864	-2208	-1759	-770	2530	-842	-2836	-2852	-4049	-2477	437	3914	4820	-1091	-7354
886	-3206	-2810	-1969	-1674	-784	2621	-770	-2792	-2851	-4069	-2566	325	3835	4842	-980	-7240
887	-3173	-2764	-1720	-1613	-819	2662	-740	-2737	-2826	-4082	-2613	197	3745	4863	-895	-7131
888	-3176	-2714	-1360	-1547	-859	2631	-719	-2715	-2793	-4096	-2665	53	3637	4875	-804	-7023
889	-3187	-2671	-968	-1467	-922	2572	-720	-2720	-2783	-4115	-2755	-83	3545	4850	-726	-6920
890	-3245	-2647	-524	-1416	-984	2471	-737	-2741	-2790	-4125	-2868	-221	3426	4841	-640	-6806
891	-3178	-2546	73	-1240	-1009	2411	-728	-2711	-2782	-4149	-2973	-348	3325	4844	-554	-6646
892	-3111	-2452	724	-1048	-1042	2314	-739	-2674	-2748	-4161	-3039	-494	3212	4842	-458	-6567
893	-3106	-2390	1418	-847	-1106	2164	-773	-2660	-2722	-4160	-3094	-657	3099	4825	-401	-6488
894	-3117	-2319	2055	-649	-1189	1984	-817	-2653	-2714	-4194	-3147	-779	2971	4819	-375	-6422
895	-3150	-2262	2776	-435	-1225	1824	-859	-2663	-2718	-4202	-3256	-927	2856	4801	-328	-6319
896	-3104	-2178	3525	-166	-1270	1644	-883	-2643	-2703	-4212	-3316	-1070	2760	4771	-270	-6248
897	-3093	-2135	4143	51	-1321	1465	-936	-2623	-2687	-4225	-3352	-1191	2633	4744	-196	-6184
898	-3110	-2087	4774	283	-1378	1296	-974	-2617	-2689	-4243	-3378	-1295	2552	4697	-156	-6112
899	-3124	-2069	5359	500	-1420	1106	-1019	-2621	-2669	-4211	-3398	-1372	2453	4668	-146	-6059
900	-3116	-2032	5837	685	-1468	919	-1045	-2632	-2655	-4169	-3471	-1459	2379	4659	-129	-6003
901	-3068	-1996	6182	887	-1468	755	-1064	-2555	-2615	-4171	-3504	-1555	2325	4651	-110	-5942
902	-3055	-1978	6427	1049	-1514	603	-1060	-2503	-2583	-4146	-3499	-1608	2283	4634	-122	-5916
903	-3059	-1985	6551	1152	-1550	445	-1056	-2447	-2553	-4110	-3493	-1632	2261	4616	-135	-5890
904	-3078	-2009	6563	1195	-1580	291	-1048	-2402	-2510	-4049	-3497	-1621	2267	4622	-144	-5849
905	-3072	-2029	6493	1230	-1599	157	-1019	-2323	-2449	-3987	-3516	-1601	2323	4641	-149	-5841
906	-3026	-2028	6327	1256	-1641	65	-979	-2218	-2369	-3925	-3481	-1557	2410	4700	-157	-5806
907	-3019	-2064	6031	1232	-1661	-60	-933	-2111	-2286	-3814	-3411	-1483	2524	4754	-155	-5813
908	-3032	-2100	5721	1150	-1700	-168	-888	-1995	-2211	-3746	-3354	-1358	2647	4803	-146	-5815
909	-3088	-2167	5335	1013	-1743	-252	-847	-1912	-2157	-3648	-3302	-1226	2831	4896	-150	-5804
910	-3071	-2207	4901	898	-1776	-317	-778	-1837	-2085	-3552	-3248	-1047	3037	5003	-147	-5779
911	-3003	-2210	4461	802	-1799	-380	-702	-1705	-1978	-3438	-3159	-853	3301	5158	-109	-5783
912	-2988	-2240	4035	676	-1840	-458	-637	-1559	-1889	-3347	-3046	-625	3600	5306	-48	-5766
913	-2977	-2289	3551	508	-1874	-527	-579	-1482	-1794	-3225	-2923	-331	3913	5452	2	-5728
914	-3038	-2350	3090	297	-1928	-609	-528	-1388	-1735	-3133	-2829	-36	4225	5645	40	-5683
915	-2994	-2352	2678	170	-1960	-685	-463	-1291	-1664	-3021	-2732	279	4596	5845	119	-5619
916	-2956	-2372	2218	50	-2011	-743	-419	-1178	-1604	-2956	-2628	557	4975	6056	219	-5563
917	-2973	-2412	1798	-121	-2081	-820	-381	-1102	-1561	-2865	-2496	892	5350	6295	310	-5505
918	-2988	-2453	1409	-298	-2112	-901	-356	-1062	-1514	-2798	-2396	1213	5697	6463	387	-5444
919	-3034	-2500	1089	-452	-2171	-979	-339	-1052	-1502	-2753	-2313	1483	6080	6697	483	-5348
920	-2987	-2507	744	-539	-2187	-1005	-316	-1007	-1471	-2709	-2240	1779	6425	6945	632	-5192
921	-2971	-2520	450	-648	-2234	-1074	-294	-963	-1462	-2668	-2148	2022	6726	7148	769	-5063
922	-2970	-2547	175	-762	-2277	-1157	-295	-940	-1437	-2621	-2069	2262	7035	7342	945	-4912
923	-2977	-2565	-90	-877	-2323	-1233	-311	-950	-1439	-2612	-1991	2437	7321	7538	1132	-4734
924	-3007	-2593	-323	-1006	-2361	-1324	-351	-991	-1468	-2595	-1988	2596	7548	7726	1328	-4529
925	-2946	-2574	-535	-1049	-2383	-1379	-364	-977	-1449	-2559	-1972	2726	7725	7897	1502	-4323
926	-2931	-2579	-704	-1110	-2410	-1443	-381	-978	-1455	-2558	-1917	2810	7856	8060	1727	-4081
927	-2936	-2601	-883	-1184	-2446	-1503	-422	-999	-1470	-2557	-1890	2872	7935	8193	1937	-3802
928	-2955	-2626	-1056	-1278	-2466	-1583	-475	-1044	-1502	-2539	-1864	2916	8001	8284	2133	-3567
929	-2977	-2644	-1177	-1369	-2486	-1649	-522	-1116	-1543	-2534	-1912	2896	8024	8389	2382	-3274
930	-2902	-2617	-1303	-1366	-2491	-1704	-532	-1150	-1550	-2578	-1939	2835	8012	8501	2649	-2972
931	-2868	-2604	-1413	-1382	-2505	-1750	-584	-1157	-1551	-2577	-1953	2773	7943	8578	2896	-2656
932	-2875	-2615	-1524	-1424	-2526	-1807	-646	-1215	-1582	-2584	-1928	2695	7865	8629	3072	-2396
933	-2914	-2637	-1639	-1489	-2550	-1891	-711	-1273	-1630	-2609	-1952	2587	7731	8652	3258	-2114
934	-2893	-2641	-1738	-1514	-2534	-1934	-754	-1329	-1642	-2618	-1982	2470	7586	8654	3431	-1818
935	-2867	-2622	-1793	-1498	-2544	-1979	-813	-1363	-1660	-2649	-1976	2338	7426	8614	3575	-1581
936	-2887	-2629	-1845	-1526	-2554	-2043	-875	-1411	-1698	-2675	-2002	2200	7216	8552	3716	-1310
937	-2900	-2624	-1909	-1556	-2558	-2107	-945	-1500	-1742	-2705	-2022	2048	6998	8484	3824	-1072
938	-2933	-2659	-1966	-1611	-2564	-2170	-1009	-1577	-1806	-2734	-2068	1861	6769	8405	3932	-861
939	-2886	-2647	-2024	-1581	-2557	-2195	-1053	-1641	-1841	-2766	-2148	1675	6547	8333	4027	-642
940	-2871	-2633	-2056	-1560	-2538	-2227	-1102	-1671	-1869	-2801	-2167	1496	6292	8250	4116	-439
941	-2865	-2638	-2095	-1556	-2532	-2271	-1164	-1718	-1905	-2833	-2210	1328	6039	8113	4188	-257
942	-2879	-2631	-2124	-1565	-2509	-2312	-1220	-1787	-1952	-2860	-2244	1124	5777	7976	4209	-107
943	-2904	-2654	-2162	-1600	-2488	-2366	-1278	-1865	-2019	-2880	-2312	921	5551	7855	4233	22
944	-2855	-2635	-2186	-1555	-2431	-2380	-1319	-1900	-2035	-2910	-2367	746	5302	7723	4252	140
945	-2823	-2611	-2195	-1530	-2417	-2380	-1341	-1925	-2057	-2940	-2388	558	5051	7573	4273	236
946	-2840	-2622	-2232	-1521	-2396	-2412	-1388	-1977	-2085	-2982	-2420	368	4833	7459	4272	313
947	-2849	-2633	-2231	-1527	-2376	-2454	-1427	-2042	-2126	-3008	-2473	203	4575	7330	4243	390
948	-2902	-2668	-2247	-1582	-2362	-2486	-1485	-2134	-2185	-3037	-2551	49	4346	7183	4209	475
949	-2830	-2633	-2260	-1531	-2312	-2496	-1498	-2172	-2189	-3055	-2624	-135	4123	7027	4187	573
950	-2773	-2606	-2270	-1486	-2263	-2506	-1524	-2168	-2206	-3066	-2661	-289	3935	6926	4135	597
951	-2778	-2603	-2274	-1486	-2237	-2531	-1551	-2194	-2225	-3115	-2671	-422	3717	6801	4079	602
952	-2794	-2606	-2302	-1517	-2221	-2554	-1597	-2226	-2245	-3119	-2656	-544	3516	6665	4012	604
953	-2806	-2625	-2335	-1557	-2228	-2593	-1640	-2285	-2294	-3125	-2676	-689	3362	6544	3976	620
954	-2762	-2590	-2353	-1501	-2198	-2606	-1673	-2295	-2322	-3131	-2685	-781	3197	6417	3923	609
955	-2782	-2596	-2380	-1505	-2218	-2629	-1695	-2324	-2317	-3140	-2676	-863	3021	6262	3841	529
956	-2795	-2606	-2404	-1541	-2236	-2679	-1736	-2366	-2322	-3154	-2678	-943	2867	6123	3763	450
957	-2822	-2630	-2420	-1589	-2295	-2716	-1776	-2412	-2355	-3155	-2688	-999	2741	6026	3665	401
958	-2828	-2638	-2455	-1624	-2300	-2753	-1810	-2475	-2393	-3160	-2723	-1039	2634	5902	3571	334
959	-2767	-2605	-2481	-1623	-2319	-2777	-1835	-2474	-2387	-3156	-2716	-1079	2533	5797	3480	260
960	-2771	-2612	-2496	-1632	-2347	-2819	-1877	-2475	-2381	-3170	-2661	-1104	2438	5700	3398	203
961	-2779	-2618	-2526	-1647	-2376	-2858	-1902	-2505	-2405	-3128	-2624	-1117	2350	5573	3312	117
962	-2822	-2640	-2537	-1712	-2433	-2912	-1960	-2556	-2441	-3116	-2605	-1118	2292	5452	3225	12
963	-2809	-2617	-2567	-1732	-2473	-2929	-1980	-2613	-2447	-3121	-2595	-1130	2248	5364	3157	-85
964	-2752	-2600	-2567	-1727	-2489	-2935	-1996	-2619	-2410	-3097	-2550	-1130	2225	5300	3079	-169
965	-2761	-2623	-2598	-1755	-2534	-2965	-2045	-2626	-2425	-3071	-2514	-1124	2210	5221	2970	-300
966	-2789	-2631	-2633	-1796	-2579	-3005	-2072	-2655	-2446	-3077	-2468	-1081	2197	5139	2861	-429
967	-2840	-2664	-2654	-1865	-2627	-3042	-2097	-2718	-2492	-3060	-2455	-1048	2178	5082	2754	-505
968	-2786	-2636	-2644	-1847	-2638	-3048	-2124	-2749	-2498	-3062	-2455	-1006	2185	5008	2653	-593
969	-2732	-2608	-2649	-1811	-2675	-3053	-2139	-2719	-2490	-3064	-2400	-974	2199	4965	2562	-710
970	-2745	-2609	-2661	-1841	-2710	-3082	-2152	-2731	-2492	-3046	-2350	-893	2206	4897	2486	-775
971	-2762	-2634	-2682	-1892	-2729	-3100	-2160	-2758	-2510	-3042	-2285	-839	2208	4832	2416	-889
972	-2804	-2651	-2706	-1947	-2784	-3143	-2186	-2816	-2522	-3039	-2290	-794	2231	4768	2335	-983
973	-2752	-2613	-2721	-1922	-2806	-3152	-2180	-2823	-2520	-3031	-2259	-732	2276	4709	2261	-1094
974	-2736	-2610	-2756	-1920	-2831	-3138	-2205	-2828	-2528	-3031	-2216	-703	2299	4656	2176	-1218
975	-2754	-2618	-2778	-1967	-2867	-3167	-2220	-2864	-2544	-3036	-2190	-645	2310	4603	2071	-1282
976	-2774	-2634	-2798	-1983	-2882	-3161	-2242	-2886	-2536	-3034	-2191	-602	2307	4521	1999	-1342
977	-2811	-2670	-2821	-2042	-2895	-3168	-2261	-2956	-2565	-3068	-2196	-571	2345	4488	1922	-1419
978	-2760	-2638	-2818	-2011	-2910	-3128	-2267	-2939	-2539	-3089	-2205	-536	2354	4448	1869	-1470
979	-2740	-2613	-2817	-1991	-2928	-3114	-2265	-2920	-2524	-3106	-2199	-521	2354	4415	1810	-1550
980	-2771	-2631	-2827	-2025	-2939	-3103	-2273	-2923	-2516	-3105	-2217	-524	2354	4377	1757	-1615
981	-2779	-2643	-2841	-2054	-2954	-3107	-2276	-2948	-2527	-3111	-2240	-499	2344	4330	1684	-1692
982	-2792	-2651	-2856	-2083	-2949	-3067	-2279	-2988	-2522	-3136	-2290	-494	2326	4278	1620	-1738
983	-2741	-2640	-2846	-2053	-2940	-3032	-2268	-2977	-2497	-3137	-2296	-478	2287	4234	1603	-1793
984	-2742	-2653	-2867	-2070	-2937	-3021	-2260	-2963	-2486	-3143	-2296	-472	2264	4207	1560	-1855
985	-2788	-2656	-2899	-2095	-2947	-2990	-2265	-2989	-2472	-3135	-2311	-454	2229	4144	1515	-1904
986	-2794	-2669	-2911	-2131	-2952	-2961	-2271	-3022	-2483	-3108	-2326	-408	2195	4095	1458	-1932
987	-2756	-2650	-2895	-2115	-2937	-2915	-2250	-3036	-2462	-3090	-2347	-349	2150	4052	1410	-1896
988	-2703	-2627	-2887	-2077	-2920	-2875	-2218	-2997	-2411	-3053	-2277	-181	2125	4014	1375	-1942
989	-2713	-2613	-2897	-2107	-2914	-2858	-2210	-2962	-2379	-3003	-2144	3	2116	3986	1339	-1983
990	-2735	-2642	-2924	-2119	-2916	-2828	-2202	-2982	-2375	-2927	-1984	339	2090	3964	1303	-2026
991	-2792	-2668	-2940	-2158	-2929	-2819	-2208	-3005	-2368	-2845	-1828	711	2091	3885	1247	-2035
992	-2745	-2650	-2939	-2120	-2935	-2773	-2196	-3020	-2349	-2711	-1645	1238	2114	3817	1198	-2024
993	-2721	-2635	-2949	-2104	-2934	-2744	-2178	-2990	-2309	-2572	-1344	1930	2147	3765	1138	-2057
994	-2740	-2640	-2939	-2126	-2924	-2744	-2176	-2991	-2293	-2410	-1011	2703	2254	3725	1076	-2103
995	-2747	-2647	-2945	-2125	-2936	-2708	-2174	-3006	-2263	-2209	-596	3714	2397	3694	1037	-2113
996	-2795	-2693	-2944	-2162	-2938	-2725	-2179	-3021	-2266	-1996	-129	4893	2557	3673	1006	-2121
997	-2760	-2659	-2937	-2140	-2904	-2689	-2171	-3030	-2223	-1752	423	6276	2803	3658	996	-2141
998	-2736	-2643	-2940	-2122	-2890	-2659	-2152	-3024	-2190	-1488	1000	7671	3097	3670	1019	-2151
999	-2767	-2638	-2938	-2142	-2910	-2663	-2168	-3017	-2176	-1226	1704	9378	3478	3691	1034	-2134
1000	-2780	-2650	-2935	-2135	-2903	-2654	-2168	-3037	-2162	-940	2460	11270	3825	3727	1026	-2125
1001	-2802	-2655	-2948	-2178	-2897	-2663	-2179	-3061	-2156	-674	3158	13022	4271	3755	1032	-2096
1002	-2752	-2639	-2944	-2124	-2887	-2636	-2163	-3048	-2122	-381	3994	15087	4778	3816	1082	-2020
1003	-2750	-2650	-2934	-2136	-2901	-2646	-2166	-3039	-2113	-92	4883	16383	5224	3869	1145	-1984
1004	-2771	-2662	-2944	-2144	-2899	-2674	-2177	-3066	-2110	203	5743	18804	5755	3951	1207	-1903
1005	-2754	-2668	-2959	-2139	-2902	-2661	-2172	-3056	-2110	449	6519	21226	6303	4027	1293	-1810
1006	-2763	-2683	-2944	-2154	-2889	-2681	-2188	-3085	-2131	694	7336	23289	6844	4146	1409	-1627
1007	-2724	-2644	-2944	-2125	-2899	-2687	-2185	-3063	-2128	904	8149	25243	7308	4273	1529	-1493
1008	-2732	-2645	-2962	-2109	-2907	-2720	-2207	-3053	-2134	1074	8859	26874	7813	4401	1668	-1314
1009	-2760	-2660	-2966	-2131	-2923	-2753	-2224	-3062	-2134	1245	9552	28555	8271	4526	1802	-1120
1010	-2798	-2674	-2973	-2175	-2938	-2799	-2246	-3110	-2170	1356	10141	30039	8639	4654	1928	-914
1011	-2804	-2672	-2972	-2178	-2950	-2816	-2273	-3142	-2206	1445	10636	31342	9042	4802	2093	-654
1012	-2764	-2648	-2981	-2144	-2946	-2832	-2283	-3128	-2202	1495	11025	32315	9375	4946	2286	-376
1013	-2767	-2656	-2993	-2146	-2967	-2875	-2301	-3130	-2217	1519	11379	33200	9661	5074	2470	-99
1014	-2786	-2668	-3002	-2169	-2988	-2911	-2342	-3175	-2262	1501	11631	33860	9875	5180	2628	166
1015	-2826	-2697	-3005	-2222	-3017	-2982	-2368	-3229	-2324	1462	11735	34300	10041	5287	2811	517
1016	-2811	-2692	-3015	-2202	-3014	-3011	-2381	-3256	-2365	1386	11738	34520	10189	5389	3009	905
1017	-2780	-2674	-3027	-2162	-3032	-3056	-2401	-3228	-2378	1269	11680	34570	10253	5471	3210	1231
1018	-2780	-2685	-3033	-2171	-3056	-3096	-2425	-3240	-2400	1146	11564	34410	10283	5552	3396	1565
1019	-2800	-2701	-3050	-2193	-3070	-3146	-2454	-3261	-2431	1036	11418	34120	10250	5611	3578	1890
1020	-2850	-2742	-3063	-2238	-3100	-3188	-2505	-3293	-2495	886	11140	33650	10182	5649	3724	2220
1021	-2834	-2720	-3074	-2236	-3105	-3226	-2519	-3302	-2527	715	10769	33030	10079	5696	3843	2511
1022	-2792	-2702	-3073	-2226	-3124	-3263	-2530	-3320	-2559	515	10368	32274	9937	5739	3971	2811
1023	-2777	-2700	-3074	-2202	-3148	-3294	-2550	-3316	-2578	315	10009	31513	9747	5753	4109	3087
1024	-2794	-2691	-3075	-2205	-3167	-3349	-2583	-3322	-2598	135	9565	30571	9537	5736	4204	3388
1025	-2831	-2720	-3103	-2267	-3194	-3401	-2614	-3356	-2670	-44	9077	29551	9310	5708	4254	3611
1026	-2777	-2706	-3102	-2228	-3204	-3430	-2628	-3363	-2664	-237	8624	28588	9039	5685	4310	3833
1027	-2776	-2689	-3109	-2221	-3249	-3502	-2649	-3351	-2695	-437	8121	27478	8733	5651	4361	4016
1028	-2797	-2712	-3127	-2255	-3292	-3550	-2678	-3374	-2732	-643	7620	26338	8464	5595	4382	4154
1029	-2826	-2718	-3142	-2271	-3311	-3626	-2709	-3397	-2789	-857	7088	25160	8136	5525	4363	4256
1030	-2860	-2742	-3152	-2303	-3335	-3667	-2738	-3443	-2828	-1025	6580	24114	7815	5433	4336	4358
1031	-2822	-2735	-3178	-2258	-3319	-3689	-2738	-3427	-2833	-1223	6053	22937	7498	5340	4309	4401
1032	-2827	-2737	-3177	-2269	-3353	-3711	-2768	-3412	-2851	-1421	5559	21773	7180	5250	4239	4411
1033	-2843	-2744	-3186	-2284	-3382	-3763	-2797	-3443	-2874	-1576	5146	20746	6839	5145	4157	4364
1034	-2879	-2780	-3192	-2332	-3407	-3805	-2809	-3463	-2926	-1743	4675	19609	6494	5030	4052	4336
1035	-2879	-2771	-3209	-2334	-3429	-3835	-2830	-3515	-2953	-1924	4146	18508	6192	4933	3965	4334
1036	-2850	-2765	-3207	-2300	-3423	-3853	-2836	-3498	-2961	-2073	3673	17419	5856	4839	3868	4268
1037	-2843	-2760	-3211	-2298	-3451	-3884	-2852	-3484	-2987	-2197	3288	16518	5533	4736	3755	4160
1038	-2866	-2766	-3236	-2330	-3459	-3920	-2879	-3485	-3014	-2363	2860	15531	5222	4617	3665	4041
1039	-2931	-2803	-3246	-2392	-3487	-3960	-2909	-3539	-3060	-2480	2433	14562	4960	4520	3556	3934
1040	-2876	-2794	-3249	-2365	-3470	-3951	-2919	-3552	-3058	-2604	2059	13677	4688	4420	3474	3818
1041	-2811	-2761	-3242	-2312	-3468	-3972	-2919	-3511	-3036	-2721	1709	12791	4437	4335	3396	3656
1042	-2812	-2757	-3249	-2318	-3487	-4007	-2929	-3502	-3063	-2830	1371	11950	4208	4247	3301	3516
1043	-2832	-2757	-3245	-2320	-3512	-4049	-2956	-3513	-3083	-2946	1057	11162	3933	4147	3195	3339
1044	-2905	-2783	-3240	-2373	-3534	-4083	-2970	-3552	-3103	-3038	774	10476	3668	4058	3083	3209
1045	-2875	-2778	-3254	-2350	-3532	-4098	-2977	-3549	-3098	-3138	483	9741	3459	3979	2965	3073
1046	-2846	-2771	-3262	-2334	-3535	-4112	-2992	-3521	-3114	-3215	228	9070	3268	3906	2879	2899
1047	-2868	-2763	-3252	-2345	-3556	-4125	-3008	-3526	-3124	-3298	-24	8438	3046	3820	2749	2734
1048	-2877	-2787	-3262	-2352	-3569	-4153	-3008	-3543	-3138	-3357	-229	7915	2843	3744	2628	2583
1049	-2913	-2805	-3272	-2398	-3575	-4191	-3035	-3594	-3167	-3443	-518	7337	2662	3656	2520	2442
1050	-2870	-2769	-3262	-2350	-3568	-4192	-3039	-3578	-3148	-3511	-759	6789	2519	3618	2449	2321
1051	-2848	-2757	-3251	-2336	-3568	-4217	-3055	-3570	-3159	-3576	-926	6335	2379	3581	2390	2164
1052	-2876	-2764	-3254	-2362	-3579	-4224	-3061	-3558	-3161	-3638	-1106	5865	2239	3545	2356	2011
1053	-2887	-2788	-3249	-2373	-3609	-4252	-3058	-3574	-3173	-3693	-1299	5437	2126	3506	2297	1887
1054	-2919	-2803	-3259	-2404	-3609	-4274	-3071	-3612	-3194	-3752	-1490	5015	2018	3467	2223	1780
1055	-2861	-2784	-3254	-2366	-3598	-4269	-3081	-3603	-3172	-3777	-1629	4672	1936	3470	2171	1697
1056	-2878	-2784	-3249	-2385	-3625	-4281	-3097	-3585	-3166	-3816	-1765	4327	1865	3465	2136	1584
1057	-2888	-2776	-3274	-2399	-3621	-4278	-3112	-3610	-3198	-3874	-1917	3988	1830	3482	2112	1498
1058	-2879	-2800	-3273	-2394	-3621	-4299	-3124	-3602	-3202	-3908	-2034	3709	1787	3483	2083	1427
1059	-2875	-2790	-3273	-2387	-3608	-4290	-3133	-3609	-3222	-3946	-2177	3450	1767	3515	2097	1392
1060	-2833	-2757	-3269	-2337	-3617	-4294	-3128	-3559	-3182	-3977	-2258	3174	1751	3567	2134	1358
1061	-2841	-2762	-3262	-2347	-3633	-4340	-3134	-3563	-3172	-4015	-2323	2944	1731	3644	2129	1295
1062	-2855	-2775	-3244	-2341	-3641	-4336	-3141	-3568	-3184	-4044	-2401	2745	1729	3707	2148	1259
1063	-2900	-2794	-3269	-2403	-3678	-4366	-3160	-3587	-3177	-4068	-2478	2549	1742	3786	2165	1197
1064	-2856	-2781	-3266	-2386	-3657	-4383	-3171	-3597	-3185	-4087	-2575	2355	1765	3885	2203	1187
1065	-2832	-2762	-3257	-2349	-3666	-4395	-3167	-3596	-3163	-4106	-2638	2196	1813	4014	2282	1167
1066	-2844	-2771	-3256	-2360	-3677	-4416	-3190	-3599	-3177	-4115	-2706	2048	1834	4151	2336	1143
1067	-2858	-2767	-3267	-2380	-3686	-4423	-3192	-3632	-3186	-4134	-2764	1892	1856	4272	2392	1140
1068	-2897	-2804	-3277	-2423	-3699	-4436	-3212	-3678	-3227	-4142	-2844	1740	1914	4450	2482	1160
1069	-2853	-2781	-3263	-2380	-3700	-4459	-3203	-3666	-3207	-4173	-2898	1603	1936	4647	2583	1174
1070	-2843	-2764	-3243	-2366	-3709	-4462	-3217	-3633	-3208	-4186	-2924	1444	1993	4842	2725	1176
1071	-2868	-2772	-3257	-2371	-3707	-4488	-3230	-3635	-3216	-4184	-2948	1310	2035	5009	2861	1177
1072	-2876	-2771	-3264	-2392	-3714	-4498	-3249	-3657	-3230	-4181	-2988	1213	2063	5239	3013	1187
1073	-2931	-2810	-3272	-2447	-3740	-4513	-3255	-3724	-3250	-4174	-3077	1080	2107	5469	3177	1259
1074	-2889	-2783	-3259	-2404	-3716	-4489	-3255	-3727	-3255	-4189	-3145	947	2177	5733	3358	1333
1075	-2843	-2747	-3252	-2362	-3729	-4487	-3252	-3702	-3237	-4173	-3167	822	2188	5965	3538	1419
1076	-2855	-2749	-3249	-2368	-3725	-4515	-3258	-3696	-3225	-4168	-3175	697	2203	6240	3760	1498
1077	-2874	-2770	-3228	-2371	-3746	-4525	-3265	-3695	-3244	-4155	-3181	592	2203	6503	3957	1559
1078	-2874	-2775	-3225	-2363	-3763	-4552	-3286	-3725	-3271	-4162	-3201	468	2235	6749	4155	1643
1079	-2860	-2741	-3208	-2339	-3743	-4547	-3280	-3716	-3261	-4155	-3196	349	2254	7041	4379	1719
1080	-2854	-2735	-3184	-2323	-3765	-4544	-3285	-3718	-3247	-4136	-3190	282	2257	7284	4593	1789
1081	-2861	-2751	-3159	-2325	-3754	-4568	-3297	-3726	-3266	-4112	-3182	178	2255	7512	4810	1871
1082	-2901	-2756	-3134	-2346	-3765	-4596	-3316	-3749	-3272	-4095	-3197	112	2245	7739	4985	1967
1083	-2899	-2751	-3099	-2323	-3759	-4578	-3322	-3785	-3288	-4093	-3219	25	2247	7969	5207	2059
1084	-2865	-2721	-3070	-2260	-3741	-4578	-3323	-3766	-3265	-4081	-3201	-79	2240	8186	5412	2150
1085	-2875	-2723	-3053	-2235	-3733	-4596	-3324	-3757	-3255	-4039	-3157	-160	2232	8376	5570	2213
1086	-2885	-2724	-3018	-2221	-3746	-4590	-3329	-3765	-3289	-3983	-3131	-236	2220	8558	5756	2306
1087	-2930	-2746	-2958	-2248	-3735	-4594	-3342	-3792	-3314	-3960	-3124	-304	2192	8695	5893	2385
1088	-2884	-2716	-2902	-2196	-3712	-4569	-3340	-3809	-3307	-3936	-3132	-366	2163	8836	6031	2487
1089	-2861	-2691	-2857	-2132	-3686	-4548	-3322	-3805	-3288	-3879	-3102	-444	2122	8948	6163	2577
1090	-2885	-2697	-2810	-2116	-3673	-4547	-3332	-3808	-3319	-3841	-3092	-500	2098	9041	6256	2654
1091	-2901	-2700	-2752	-2111	-3658	-4526	-3326	-3818	-3310	-3802	-3077	-564	2045	9109	6369	2745
1092	-2904	-2692	-2713	-2096	-3633	-4514	-3321	-3857	-3308	-3767	-3073	-629	1992	9151	6445	2843
1093	-2850	-2649	-2649	-2018	-3568	-4471	-3292	-3809	-3273	-3716	-3028	-684	1964	9158	6540	2944
1094	-2817	-2636	-2588	-1936	-3539	-4470	-3265	-3749	-3242	-3666	-2967	-732	1911	9165	6610	3045
1095	-2829	-2626	-2528	-1896	-3527	-4454	-3261	-3718	-3235	-3610	-2892	-749	1861	9120	6645	3112
1096	-2861	-2624	-2491	-1887	-3503	-4427	-3263	-3726	-3238	-3570	-2846	-782	1799	9070	6653	3166
1097	-2887	-2646	-2458	-1894	-3485	-4420	-3255	-3751	-3256	-3518	-2829	-792	1731	9012	6625	3234
1098	-2841	-2603	-2408	-1808	-3437	-4391	-3240	-3720	-3213	-3473	-2779	-838	1706	8929	6601	3301
1099	-2840	-2587	-2345	-1773	-3423	-4380	-3239	-3679	-3196	-3418	-2702	-861	1649	8826	6572	3318
1100	-2861	-2596	-2300	-1762	-3417	-4357	-3225	-3679	-3178	-3386	-2633	-874	1554	8670	6494	3328
1101	-2893	-2607	-2274	-1743	-3404	-4350	-3227	-3686	-3173	-3327	-2583	-883	1470	8545	6391	3357
1102	-2905	-2613	-2255	-1741	-3386	-4344	-3218	-3703	-3183	-3289	-2562	-917	1427	8376	6301	3401
1103	-2849	-2581	-2235	-1680	-3353	-4321	-3211	-3669	-3150	-3237	-2514	-927	1363	8257	6203	3422
1104	-2857	-2590	-2210	-1679	-3346	-4303	-3176	-3622	-3121	-3201	-2474	-920	1305	8098	6105	3444
1105	-2889	-2606	-2198	-1681	-3348	-4306	-3180	-3621	-3097	-3149	-2432	-929	1239	7925	5977	3441
1106	-2929	-2635	-2221	-1716	-3360	-4319	-3175	-3641	-3110	-3080	-2415	-957	1168	7729	5836	3453
1107	-2922	-2637	-2235	-1717	-3351	-4303	-3184	-3655	-3106	-3036	-2400	-983	1114	7567	5734	3474
1108	-2888	-2631	-2248	-1679	-3333	-4303	-3168	-3644	-3063	-2994	-2358	-996	1060	7389	5640	3492
1109	-2868	-2614	-2266	-1667	-3342	-4294	-3172	-3590	-3043	-2914	-2282	-1006	1018	7220	5525	3489
1110	-2883	-2621	-2298	-1697	-3364	-4314	-3160	-3582	-3012	-2874	-2220	-1023	980	7054	5412	3481
1111	-2930	-2650	-2322	-1756	-3391	-4342	-3185	-3604	-3003	-2819	-2194	-1031	911	6878	5278	3462
1112	-2881	-2636	-2358	-1751	-3396	-4345	-3185	-3604	-3004	-2767	-2161	-1028	869	6713	5133	3430
1113	-2883	-2619	-2394	-1753	-3416	-4349	-3183	-3568	-2951	-2683	-2093	-1030	831	6543	5012	3441
1114	-2908	-2635	-2440	-1791	-3462	-4396	-3194	-3563	-2943	-2612	-2031	-1013	777	6365	4912	3438
1115	-2915	-2652	-2495	-1840	-3493	-4458	-3217	-3589	-2922	-2541	-1973	-1003	728	6216	4789	3442
1116	-2960	-2693	-2547	-1922	-3540	-4503	-3240	-3637	-2943	-2494	-1955	-1011	689	6047	4663	3437
1117	-2912	-2679	-2584	-1916	-3544	-4532	-3236	-3654	-2910	-2439	-1907	-1021	658	5932	4569	3458
1118	-2894	-2690	-2613	-1928	-3581	-4583	-3256	-3631	-2876	-2373	-1840	-998	612	5772	4474	3441
1119	-2920	-2714	-2667	-1975	-3615	-4628	-3270	-3662	-2866	-2283	-1775	-998	588	5640	4365	3453
1120	-2936	-2734	-2720	-2031	-3662	-4668	-3293	-3700	-2873	-2187	-1718	-986	542	5511	4278	3476
1121	-2954	-2737	-2781	-2099	-3712	-4693	-3319	-3742	-2885	-2118	-1703	-981	516	5424	4187	3485
1122	-2915	-2728	-2812	-2086	-3735	-4714	-3333	-3746	-2855	-2058	-1660	-969	504	5333	4143	3500
1123	-2902	-2735	-2854	-2112	-3764	-4750	-3339	-3758	-2853	-1930	-1578	-948	484	5244	4053	3517
1124	-2944	-2772	-2906	-2173	-3817	-4803	-3384	-3809	-2857	-1805	-1514	-956	468	5155	3986	3550
1125	-2948	-2784	-2940	-2221	-3854	-4834	-3407	-3848	-2840	-1706	-1454	-945	476	5043	3926	3590
1126	-2922	-2771	-2982	-2225	-3862	-4836	-3420	-3879	-2838	-1615	-1388	-928	451	4959	3856	3666
1127	-2889	-2751	-3004	-2214	-3871	-4849	-3418	-3856	-2806	-1514	-1280	-913	459	4898	3821	3708
1128	-2894	-2748	-3046	-2243	-3911	-4913	-3432	-3842	-2800	-1399	-1160	-854	457	4833	3787	3741
1129	-2905	-2752	-3083	-2270	-3954	-4935	-3466	-3867	-2792	-1309	-1073	-808	438	4733	3733	3781
1130	-2970	-2789	-3123	-2337	-4002	-4995	-3493	-3906	-2802	-1179	-990	-769	418	4659	3677	3852
1131	-2951	-2783	-3161	-2360	-4009	-5019	-3523	-3965	-2800	-1087	-902	-746	412	4595	3661	3906
1132	-2908	-2768	-3188	-2338	-4028	-5033	-3524	-3952	-2773	-994	-807	-701	410	4520	3626	3938
1133	-2917	-2761	-3203	-2363	-4059	-5049	-3541	-3966	-2779	-917	-707	-661	389	4449	3586	3978
1134	-2944	-2798	-3234	-2385	-4082	-5060	-3558	-3983	-2797	-815	-610	-606	400	4381	3548	4020
1135	-2984	-2828	-3240	-2439	-4100	-5102	-3580	-4062	-2825	-720	-559	-553	384	4351	3538	4065
1136	-2950	-2799	-3257	-2419	-4108	-5110	-3580	-4045	-2829	-655	-477	-517	421	4304	3520	4148
1137	-2936	-2782	-3258	-2406	-4107	-5120	-3575	-4045	-2829	-597	-417	-481	433	4242	3461	4173
1138	-2942	-2793	-3287	-2432	-4133	-5143	-3587	-4051	-2817	-521	-338	-436	422	4188	3413	4212
1139	-2962	-2811	-3281	-2454	-4148	-5155	-3615	-4069	-2827	-490	-258	-375	432	4151	3368	4237
1140	-2996	-2843	-3315	-2530	-4185	-5164	-3624	-4147	-2885	-448	-242	-361	445	4090	3328	4320
1141	-2946	-2826	-3309	-2485	-4156	-5135	-3624	-4144	-2892	-450	-207	-344	465	4076	3314	4381
1142	-2910	-2801	-3327	-2456	-4163	-5133	-3607	-4113	-2871	-441	-166	-309	481	4043	3312	4412
1143	-2918	-2811	-3339	-2461	-4179	-5166	-3614	-4096	-2888	-453	-121	-293	512	4016	3301	4474
1144	-2961	-2825	-3346	-2492	-4189	-5188	-3615	-4103	-2919	-460	-91	-280	510	3981	3279	4551
1145	-2974	-2829	-3354	-2521	-4203	-5173	-3631	-4145	-2954	-480	-126	-259	531	3928	3266	4587
1146	-2932	-2818	-3358	-2493	-4196	-5170	-3614	-4123	-2950	-521	-132	-264	558	3887	3264	4606
1147	-2932	-2824	-3372	-2502	-4209	-5179	-3608	-4127	-2971	-561	-150	-262	581	3878	3248	4636
1148	-2958	-2824	-3379	-2516	-4231	-5187	-3621	-4134	-2995	-638	-159	-230	597	3841	3227	4651
1149	-3000	-2862	-3391	-2561	-4241	-5180	-3629	-4165	-3048	-716	-202	-255	615	3812	3187	4689
1150	-2993	-2853	-3406	-2566	-4236	-5170	-3620	-4186	-3071	-787	-272	-263	639	3782	3155	4736
1151	-2956	-2833	-3392	-2531	-4219	-5171	-3616	-4175	-3069	-846	-313	-273	673	3765	3141	4762
1152	-2959	-2827	-3393	-2546	-4225	-5174	-3627	-4172	-3086	-942	-369	-271	711	3762	3131	4771
1153	-2977	-2835	-3386	-2552	-4254	-5190	-3642	-4182	-3120	-1042	-450	-286	733	3734	3131	4800
1154	-3011	-2862	-3393	-2592	-4262	-5196	-3645	-4226	-3154	-1140	-550	-322	771	3721	3128	4821
1155	-2969	-2845	-3396	-2559	-4250	-5184	-3637	-4234	-3182	-1243	-652	-321	836	3715	3121	4888
1156	-2972	-2855	-3403	-2574	-4254	-5173	-3626	-4214	-3192	-1353	-729	-354	907	3729	3081	4899
1157	-2975	-2848	-3397	-2582	-4252	-5172	-3621	-4227	-3230	-1475	-860	-384	970	3715	3067	4946
1158	-2948	-2833	-3420	-2571	-4240	-5151	-3611	-4209	-3249	-1582	-930	-393	1064	3721	3039	4967
1159	-2964	-2853	-3415	-2601	-4252	-5143	-3612	-4225	-3290	-1689	-1026	-402	1159	3747	3048	5035
1160	-2923	-2826	-3410	-2554	-4237	-5128	-3598	-4196	-3301	-1794	-1132	-401	1249	3777	3057	5057
1161	-2928	-2815	-3408	-2545	-4240	-5115	-3601	-4151	-3292	-1901	-1193	-409	1340	3786	3078	5076
1162	-2954	-2837	-3405	-2551	-4253	-5129	-3602	-4148	-3289	-2035	-1261	-385	1453	3785	3106	5076
1163	-2988	-2856	-3397	-2569	-4268	-5133	-3598	-4157	-3322	-2152	-1329	-357	1573	3812	3125	5086
1164	-2991	-2861	-3419	-2582	-4267	-5147	-3615	-4192	-3369	-2236	-1427	-352	1685	3807	3142	5100
1165	-2957	-2845	-3407	-2549	-4254	-5119	-3604	-4161	-3374	-2323	-1499	-345	1849	3836	3179	5092
1166	-2961	-2850	-3412	-2557	-4261	-5127	-3602	-4150	-3387	-2396	-1536	-291	2014	3865	3208	5104
1167	-2973	-2864	-3416	-2568	-4271	-5138	-3596	-4139	-3413	-2477	-1600	-243	2155	3910	3235	5109
1168	-3013	-2888	-3422	-2605	-4277	-5147	-3607	-4178	-3424	-2570	-1684	-194	2317	3952	3254	5127
1169	-3004	-2866	-3424	-2613	-4266	-5144	-3595	-4223	-3438	-2659	-1780	-172	2499	3992	3284	5172
1170	-2968	-2857	-3417	-2558	-4250	-5122	-3591	-4188	-3428	-2743	-1828	-138	2691	4031	3343	5185
1171	-2975	-2848	-3414	-2575	-4249	-5128	-3591	-4159	-3454	-2785	-1868	-80	2863	4072	3399	5172
1172	-3009	-2879	-3448	-2607	-4259	-5140	-3605	-4209	-3475	-2851	-1928	-26	3070	4118	3435	5241
1173	-3039	-2914	-3463	-2645	-4277	-5137	-3607	-4216	-3516	-2938	-2015	37	3267	4205	3495	5308
1174	-2973	-2873	-3466	-2582	-4253	-5105	-3596	-4199	-3496	-3000	-2065	74	3435	4278	3575	5359
1175	-2947	-2854	-3440	-2553	-4254	-5091	-3572	-4166	-3473	-3024	-2069	138	3612	4341	3645	5408
1176	-2956	-2839	-3422	-2564	-4259	-5085	-3579	-4171	-3482	-3083	-2061	207	3789	4406	3711	5461
1177	-2981	-2863	-3462	-2576	-4263	-5096	-3588	-4152	-3489	-3153	-2061	263	3964	4452	3781	5499
1178	-3037	-2906	-3477	-2637	-4282	-5107	-3609	-4190	-3527	-3188	-2118	334	4110	4480	3808	5540
1179	-3005	-2872	-3464	-2597	-4276	-5087	-3602	-4208	-3517	-3245	-2157	365	4278	4551	3866	5596
1180	-2967	-2858	-3467	-2570	-4271	-5116	-3583	-4183	-3515	-3287	-2179	415	4420	4617	3941	5645
1181	-2991	-2884	-3485	-2597	-4296	-5121	-3573	-4186	-3513	-3306	-2181	459	4546	4676	4007	5674
1182	-3010	-2897	-3488	-2613	-4299	-5127	-3582	-4197	-3524	-3349	-2213	512	4652	4714	4041	5716
1183	-3048	-2907	-3491	-2653	-4288	-5119	-3594	-4227	-3556	-3402	-2279	530	4749	4750	4102	5772
1184	-3000	-2872	-3503	-2607	-4273	-5085	-3575	-4214	-3548	-3452	-2325	534	4852	4790	4161	5824
1185	-2986	-2862	-3497	-2610	-4274	-5094	-3575	-4201	-3538	-3458	-2350	527	4912	4825	4188	5842
1186	-3001	-2874	-3503	-2612	-4291	-5092	-3560	-4205	-3536	-3487	-2377	530	4945	4861	4238	5877
1187	-3029	-2919	-3520	-2655	-4310	-5100	-3574	-4244	-3565	-3530	-2424	520	4985	4898	4266	5926
1188	-3045	-2937	-3518	-2693	-4305	-5090	-3588	-4289	-3584	-3577	-2526	495	4989	4922	4316	5998
1189	-2983	-2881	-3527	-2623	-4264	-5066	-3568	-4262	-3574	-3616	-2564	456	5007	4946	4372	6056
1190	-2968	-2870	-3522	-2604	-4271	-5068	-3568	-4209	-3565	-3632	-2576	421	4986	4963	4406	6085
1191	-2987	-2866	-3510	-2601	-4267	-5067	-3567	-4204	-3565	-3666	-2581	361	4964	4961	4440	6126
1192	-3053	-2905	-3514	-2655	-4282	-5072	-3574	-4230	-3603	-3730	-2609	300	4902	4946	4442	6156
1193	-3024	-2894	-3535	-2626	-4269	-5048	-3564	-4232	-3595	-3767	-2656	249	4834	4919	4451	6211
1194	-3003	-2870	-3533	-2598	-4286	-5045	-3561	-4214	-3596	-3805	-2684	177	4755	4889	4482	6250
1195	-3013	-2880	-3540	-2604	-4294	-5042	-3565	-4222	-3583	-3842	-2726	114	4673	4848	4484	6261
1196	-3026	-2894	-3544	-2622	-4286	-5049	-3561	-4223	-3600	-3881	-2749	43	4577	4828	4456	6254
1197	-3071	-2926	-3556	-2675	-4300	-5053	-3554	-4265	-3647	-3901	-2805	-29	4468	4768	4434	6267
1198	-3019	-2890	-3559	-2642	-4276	-5036	-3560	-4266	-3655	-3969	-2878	-122	4354	4742	4414	6276
1199	-3021	-2895	-3563	-2621	-4271	-5023	-3558	-4229	-3642	-3993	-2930	-221	4238	4692	4396	6268
1200	-3023	-2900	-3577	-2639	-4294	-5047	-3554	-4229	-3647	-4030	-2983	-314	4089	4641	4383	6243
1201	-3042	-2917	-3570	-2647	-4293	-5045	-3567	-4242	-3659	-4072	-3040	-406	3945	4571	4330	6221
1202	-3066	-2925	-3592	-2680	-4294	-5052	-3579	-4281	-3693	-4103	-3092	-505	3792	4524	4271	6210
1203	-3035	-2909	-3576	-2662	-4293	-5025	-3558	-4272	-3691	-4169	-3180	-626	3643	4466	4221	6208
1204	-3025	-2923	-3587	-2658	-4281	-5031	-3564	-4268	-3711	-4219	-3235	-728	3497	4415	4174	6187
1205	-3004	-2905	-3602	-2644	-4287	-5018	-3556	-4270	-3696	-4240	-3279	-848	3332	4353	4123	6176
1206	-3053	-2915	-3616	-2672	-4286	-5022	-3561	-4271	-3713	-4283	-3320	-964	3189	4284	4069	6169
1207	-3058	-2920	-3610	-2688	-4299	-5018	-3568	-4287	-3727	-4333	-3398	-1066	3061	4219	4032	6147
1208	-3012	-2893	-3608	-2644	-4283	-5004	-3554	-4260	-3715	-4376	-3454	-1148	2911	4161	4003	6107
1209	-3036	-2902	-3605	-2645	-4282	-5023	-3565	-4263	-3746	-4417	-3492	-1229	2736	4086	3950	6055
1210	-3054	-2927	-3620	-2669	-4293	-5028	-3574	-4268	-3764	-4479	-3536	-1311	2605	4018	3868	5977
1211	-3096	-2946	-3633	-2723	-4299	-5025	-3590	-4319	-3789	-4501	-3591	-1413	2445	3944	3792	5952
1212	-3076	-2929	-3652	-2713	-4285	-5013	-3589	-4324	-3792	-4537	-3660	-1529	2294	3852	3721	5896
1213	-3041	-2913	-3635	-2674	-4276	-5012	-3582	-4297	-3773	-4574	-3714	-1641	2139	3797	3667	5830
1214	-3057	-2926	-3633	-2667	-4297	-4996	-3588	-4302	-3810	-4617	-3767	-1739	2020	3729	3627	5794
1215	-3051	-2925	-3632	-2687	-4311	-5006	-3596	-4309	-3821	-4639	-3821	-1814	1873	3656	3555	5736
1216	-3094	-2962	-3651	-2725	-4317	-5001	-3611	-4357	-3851	-4694	-3905	-1912	1726	3602	3495	5674
1217	-3058	-2934	-3668	-2690	-4301	-5004	-3615	-4363	-3846	-4747	-3975	-2002	1621	3559	3436	5625
1218	-3059	-2933	-3642	-2679	-4291	-4996	-3609	-4326	-3848	-4749	-4016	-2084	1496	3528	3405	5570
1219	-3087	-2954	-3640	-2725	-4302	-5022	-3620	-4354	-3874	-4783	-4082	-2182	1358	3445	3353	5528
1220	-3054	-2945	-3657	-2704	-4286	-5015	-3618	-4384	-3882	-4824	-4104	-2283	1243	3377	3318	5475
1221	-3056	-2941	-3648	-2729	-4294	-5002	-3627	-4378	-3895	-4832	-4163	-2361	1144	3330	3301	5494
1222	-3001	-2922	-3659	-2680	-4271	-5003	-3605	-4348	-3883	-4869	-4197	-2440	1033	3272	3267	5462
1223	-3010	-2909	-3651	-2658	-4262	-5015	-3611	-4331	-3868	-4877	-4216	-2508	940	3232	3216	5416
1224	-3028	-2925	-3667	-2685	-4286	-5032	-3612	-4336	-3890	-4905	-4243	-2572	841	3193	3181	5384
1225	-3064	-2950	-3688	-2708	-4304	-5051	-3619	-4351	-3911	-4940	-4271	-2623	759	3161	3129	5350
1226	-3099	-2951	-3690	-2719	-4285	-5043	-3636	-4399	-3941	-4968	-4324	-2682	650	3119	3078	5315
1227	-3060	-2942	-3693	-2690	-4282	-5026	-3633	-4384	-3915	-4986	-4355	-2738	557	3078	3051	5280
1228	-3058	-2943	-3689	-2691	-4306	-5035	-3636	-4358	-3920	-5012	-4356	-2809	490	3022	3029	5221
1229	-3071	-2948	-3691	-2701	-4298	-5060	-3657	-4365	-3932	-5019	-4365	-2830	379	2984	2981	5201
1230	-3128	-2980	-3691	-2741	-4300	-5059	-3655	-4393	-3950	-5047	-4420	-2887	291	2931	2943	5196
1231	-3081	-2951	-3693	-2716	-4295	-5053	-3662	-4422	-3954	-5084	-4453	-2938	250	2904	2911	5170
1232	-3042	-2938	-3686	-2690	-4313	-5058	-3659	-4410	-3933	-5112	-4468	-2988	163	2882	2878	5116
1233	-3065	-2946	-3691	-2703	-4321	-5071	-3677	-4397	-3933	-5102	-4489	-3023	96	2840	2842	5069
1234	-3089	-2965	-3696	-2744	-4326	-5066	-3685	-4415	-3981	-5158	-4513	-3071	26	2813	2814	5055
1235	-3108	-2976	-3704	-2762	-4336	-5065	-3703	-4454	-3984	-5158	-4595	-3136	-11	2781	2794	5053
1236	-3044	-2950	-3701	-2709	-4291	-5071	-3695	-4433	-3957	-5155	-4623	-3179	-60	2750	2796	5039
1237	-3030	-2930	-3709	-2682	-4281	-5061	-3694	-4404	-3945	-5189	-4616	-3205	-124	2741	2780	4993
1238	-3046	-2938	-3716	-2685	-4300	-5063	-3699	-4392	-3949	-5201	-4588	-3237	-196	2706	2761	4982
1239	-3080	-2957	-3709	-2705	-4315	-5099	-3715	-4403	-3948	-5212	-4596	-3260	-245	2676	2725	4945
1240	-3114	-2980	-3731	-2757	-4336	-5121	-3725	-4449	-3979	-5214	-4645	-3291	-293	2668	2703	4980
1241	-3067	-2956	-3733	-2703	-4329	-5106	-3728	-4430	-3960	-5223	-4646	-3312	-346	2658	2670	4979
1242	-3071	-2957	-3739	-2696	-4344	-5127	-3736	-4403	-3944	-5231	-4635	-3343	-393	2606	2662	4957
1243	-3075	-2952	-3744	-2717	-4349	-5148	-3747	-4409	-3970	-5241	-4637	-3372	-445	2576	2654	4953
1244	-3116	-2979	-3741	-2745	-4364	-5178	-3751	-4450	-3981	-5237	-4673	-3398	-495	2554	2629	4920
1245	-3140	-2992	-3733	-2759	-4367	-5190	-3772	-4499	-4006	-5248	-4716	-3447	-538	2525	2632	4920
1246	-3091	-2973	-3730	-2720	-4356	-5184	-3756	-4474	-3985	-5256	-4748	-3465	-553	2506	2622	4911
1247	-3078	-2963	-3733	-2716	-4363	-5194	-3768	-4459	-3989	-5250	-4736	-3494	-584	2493	2588	4887
1248	-3104	-2970	-3740	-2731	-4373	-5214	-3790	-4449	-3987	-5276	-4745	-3509	-607	2476	2583	4862
1249	-3173	-3034	-3772	-2808	-4396	-5228	-3812	-4522	-4026	-5244	-4794	-3549	-648	2457	2571	4882
1250	-3109	-2998	-3774	-2781	-4376	-5240	-3812	-4548	-4023	-5272	-4838	-3585	-689	2434	2582	4918
1251	-3057	-2969	-3736	-2722	-4361	-5213	-3801	-4497	-3989	-5264	-4849	-3610	-704	2461	2609	4934
1252	-3056	-2973	-3740	-2718	-4372	-5221	-3811	-4474	-3977	-5288	-4844	-3631	-724	2465	2613	4944
1253	-3071	-2956	-3745	-2733	-4377	-5228	-3807	-4456	-3973	-5286	-4832	-3653	-743	2452	2614	4971
1254	-3099	-2994	-3754	-2786	-4395	-5277	-3822	-4486	-4005	-5293	-4843	-3672	-753	2404	2602	4983
1255	-3061	-2973	-3763	-2746	-4397	-5261	-3829	-4493	-4006	-5303	-4842	-3684	-783	2400	2598	5026
1256	-3067	-2969	-3755	-2742	-4409	-5285	-3821	-4484	-4001	-5313	-4820	-3670	-784	2398	2608	5054
1257	-3090	-2976	-3760	-2747	-4416	-5293	-3828	-4493	-3998	-5301	-4800	-3684	-815	2374	2638	5063
1258	-3107	-2974	-3765	-2764	-4433	-5311	-3836	-4495	-4005	-5331	-4784	-3679	-842	2375	2670	5106
1259	-3140	-2994	-3771	-2800	-4447	-5326	-3861	-4546	-4038	-5338	-4841	-3698	-868	2376	2674	5153
1260	-3089	-2968	-3756	-2735	-4434	-5315	-3862	-4521	-4018	-5355	-4850	-3721	-873	2386	2685	5173
1261	-3091	-2961	-3761	-2741	-4446	-5326	-3856	-4501	-4009	-5357	-4832	-3739	-879	2393	2683	5211
1262	-3113	-2972	-3781	-2759	-4443	-5335	-3863	-4506	-4018	-5361	-4832	-3748	-874	2392	2681	5243
1263	-3158	-2994	-3780	-2802	-4453	-5362	-3885	-4533	-4034	-5360	-4839	-3747	-897	2374	2680	5256
1264	-3173	-3020	-3791	-2831	-4467	-5377	-3902	-4597	-4057	-5365	-4905	-3764	-907	2375	2684	5308
1265	-3104	-2985	-3781	-2758	-4445	-5352	-3890	-4568	-4042	-5370	-4921	-3768	-908	2369	2731	5370
1266	-3061	-2955	-3776	-2740	-4444	-5344	-3893	-4547	-4014	-5353	-4901	-3772	-917	2386	2770	5437
1267	-3082	-2972	-3793	-2735	-4445	-5365	-3895	-4538	-4034	-5342	-4890	-3784	-925	2393	2803	5497
1268	-3141	-3007	-3780	-2781	-4468	-5397	-3914	-4568	-4052	-5363	-4888	-3774	-941	2385	2846	5550
1269	-3116	-2986	-3779	-2760	-4481	-5379	-3916	-4574	-4041	-5367	-4907	-3779	-927	2374	2892	5613
1270	-3079	-2969	-3777	-2735	-4475	-5398	-3918	-4555	-4045	-5365	-4864	-3783	-937	2386	2913	5647
1271	-3110	-2979	-3784	-2740	-4479	-5419	-3931	-4561	-4052	-5367	-4838	-3781	-947	2368	2938	5685
1272	-3126	-2988	-3789	-2742	-4477	-5425	-3955	-4557	-4074	-5370	-4818	-3767	-974	2348	2949	5729
1273	-3178	-3017	-3788	-2802	-4496	-5441	-3963	-4615	-4092	-5375	-4834	-3755	-973	2361	2942	5822
1274	-3134	-2993	-3794	-2760	-4480	-5436	-3961	-4624	-4072	-5351	-4848	-3764	-977	2346	2954	5862
1275	-3109	-2995	-3790	-2722	-4486	-5430	-3955	-4605	-4069	-5335	-4832	-3769	-973	2373	2981	5914
1276	-3112	-2999	-3776	-2742	-4505	-5442	-3962	-4607	-4072	-5322	-4828	-3735	-976	2361	2973	5955
1277	-3137	-3010	-3782	-2774	-4520	-5469	-3963	-4622	-4073	-5339	-4836	-3720	-962	2362	2978	5976
1278	-3170	-3029	-3792	-2817	-4522	-5493	-3975	-4687	-4104	-5346	-4875	-3721	-980	2368	3002	6031
1279	-3137	-3026	-3780	-2782	-4500	-5458	-3971	-4660	-4110	-5345	-4879	-3734	-971	2376	3019	6089
1280	-3108	-3007	-3783	-2741	-4490	-5448	-3968	-4658	-4094	-5333	-4855	-3723	-951	2386	3031	6150
1281	-3107	-2998	-3776	-2731	-4477	-5453	-3968	-4639	-4092	-5336	-4834	-3693	-940	2400	3080	6186
1282	-3128	-3004	-3770	-2750	-4489	-5467	-3981	-4651	-4095	-5337	-4816	-3686	-938	2417	3114	6236
1283	-3127	-3001	-3789	-2757	-4489	-5452	-3986	-4645	-4122	-5306	-4802	-3679	-921	2422	3163	6305
1284	-3098	-2993	-3774	-2729	-4490	-5447	-3981	-4651	-4099	-5298	-4759	-3674	-893	2435	3192	6354
1285	-3115	-2999	-3790	-2730	-4484	-5460	-3977	-4640	-4094	-5262	-4703	-3610	-898	2423	3172	6373
1286	-3139	-2998	-3804	-2736	-4489	-5474	-3995	-4629	-4093	-5261	-4687	-3587	-876	2423	3148	6386
1287	-3197	-3037	-3814	-2788	-4503	-5493	-3999	-4673	-4123	-5238	-4669	-3542	-869	2408	3145	6445
1288	-3151	-3011	-3789	-2761	-4495	-5482	-4006	-4689	-4128	-5221	-4662	-3514	-853	2405	3148	6507
1289	-3116	-2998	-3785	-2731	-4491	-5490	-3994	-4656	-4106	-5193	-4625	-3490	-816	2394	3181	6508
1290	-3127	-3005	-3794	-2743	-4502	-5487	-3998	-4646	-4110	-5181	-4590	-3445	-799	2394	3177	6531
1291	-3133	-3016	-3791	-2749	-4502	-5491	-4004	-4655	-4112	-5166	-4560	-3414	-773	2389	3190	6507
1292	-3176	-3046	-3802	-2808	-4511	-5499	-4024	-4724	-4147	-5168	-4551	-3398	-754	2384	3200	6524
1293	-3168	-3038	-3803	-2785	-4492	-5508	-4020	-4723	-4127	-5170	-4550	-3395	-728	2353	3195	6560
1294	-3160	-3020	-3814	-2757	-4490	-5500	-4018	-4701	-4112	-5156	-4520	-3365	-698	2349	3183	6594
1295	-3133	-3007	-3814	-2746	-4480	-5506	-4002	-4697	-4086	-5141	-4497	-3305	-671	2363	3194	6584
1296	-3155	-3024	-3818	-2766	-4475	-5512	-4002	-4680	-4097	-5099	-4448	-3255	-650	2367	3185	6592
1297	-3170	-3029	-3819	-2777	-4463	-5509	-4011	-4713	-4113	-5078	-4443	-3249	-634	2367	3161	6584
1298	-3137	-3006	-3829	-2729	-4483	-5497	-4018	-4668	-4097	-5053	-4406	-3219	-604	2382	3137	6563
1299	-3144	-3013	-3844	-2723	-4476	-5509	-4013	-4659	-4106	-5042	-4362	-3185	-598	2386	3122	6556
1300	-3153	-3021	-3852	-2758	-4487	-5507	-4030	-4689	-4117	-5048	-4341	-3139	-584	2356	3095	6504
1301	-3192	-3047	-3874	-2795	-4501	-5519	-4032	-4719	-4134	-5041	-4323	-3105	-576	2354	3066	6491
1302	-3192	-3028	-3869	-2812	-4483	-5536	-4036	-4743	-4140	-5026	-4326	-3082	-561	2352	3052	6512
1303	-3156	-3016	-3863	-2780	-4478	-5509	-4031	-4731	-4109	-5020	-4310	-3066	-516	2360	3062	6509
1304	-3156	-3020	-3855	-2768	-4491	-5508	-4048	-4712	-4111	-5001	-4288	-3055	-497	2372	3055	6486
1305	-3160	-3033	-3864	-2799	-4497	-5517	-4048	-4716	-4104	-4982	-4285	-3019	-485	2351	3059	6474
1306	-3216	-3053	-3851	-2849	-4494	-5514	-4063	-4778	-4136	-4966	-4283	-2988	-481	2352	3015	6447
1307	-3183	-3046	-3859	-2832	-4485	-5511	-4061	-4785	-4147	-4959	-4278	-2983	-427	2356	3016	6446
1308	-3181	-3052	-3868	-2830	-4473	-5505	-4050	-4791	-4143	-4964	-4269	-2987	-405	2376	3008	6452
1309	-3163	-3037	-3862	-2811	-4462	-5495	-4041	-4777	-4147	-4956	-4258	-2981	-365	2374	2992	6461
1310	-3145	-3022	-3863	-2796	-4470	-5487	-4039	-4758	-4136	-4946	-4252	-2961	-338	2382	2978	6456
1311	-3185	-3041	-3868	-2836	-4472	-5489	-4052	-4787	-4164	-4935	-4249	-2950	-304	2395	2949	6458
1312	-3147	-3031	-3875	-2793	-4451	-5455	-4038	-4760	-4134	-4947	-4231	-2937	-258	2400	2962	6456
1313	-3151	-3016	-3872	-2785	-4456	-5469	-4043	-4752	-4128	-4947	-4169	-2905	-216	2408	2959	6451
1314	-3159	-3030	-3881	-2797	-4467	-5477	-4050	-4752	-4147	-4929	-4129	-2872	-165	2395	2958	6437
1315	-3194	-3049	-3886	-2836	-4456	-5489	-4069	-4759	-4148	-4936	-4122	-2845	-112	2420	2953	6422
1316	-3197	-3050	-3883	-2859	-4452	-5490	-4081	-4805	-4179	-4926	-4173	-2816	-39	2412	2956	6423
1317	-3167	-3033	-3871	-2816	-4440	-5468	-4056	-4763	-4138	-4928	-4198	-2798	24	2448	2975	6397
1318	-3153	-3026	-3881	-2821	-4443	-5470	-4052	-4748	-4144	-4942	-4193	-2778	117	2492	2972	6349
1319	-3173	-3040	-3869	-2828	-4454	-5453	-4050	-4753	-4150	-4957	-4203	-2757	208	2514	2982	6331
1320	-3224	-3056	-3871	-2856	-4437	-5460	-4066	-4794	-4182	-4969	-4201	-2742	285	2560	2983	6339
1321	-3206	-3055	-3869	-2844	-4417	-5431	-4071	-4824	-4179	-4988	-4242	-2741	409	2591	2989	6337
1322	-3198	-3029	-3867	-2829	-4402	-5393	-4078	-4846	-4183	-5000	-4254	-2704	541	2642	3028	6380
1323	-3181	-3034	-3856	-2817	-4398	-5378	-4077	-4834	-4192	-5009	-4251	-2668	693	2698	3060	6370
1324	-3174	-3022	-3830	-2811	-4388	-5372	-4050	-4826	-4189	-5038	-4223	-2644	830	2735	3084	6346
1325	-3203	-3043	-3848	-2842	-4388	-5385	-4069	-4842	-4206	-5022	-4220	-2615	995	2785	3068	6379
1326	-3153	-3018	-3832	-2805	-4364	-5351	-4051	-4826	-4186	-5031	-4234	-2572	1226	2873	3119	6388
1327	-3158	-3002	-3843	-2778	-4345	-5352	-4043	-4798	-4176	-5047	-4231	-2499	1429	2975	3171	6407
1328	-3179	-3028	-3842	-2791	-4357	-5350	-4042	-4794	-4178	-5043	-4235	-2432	1623	3047	3203	6423
1329	-3202	-3033	-3842	-2811	-4354	-5357	-4054	-4816	-4189	-5039	-4228	-2380	1870	3126	3258	6415
1330	-3248	-3061	-3840	-2836	-4341	-5362	-4065	-4848	-4230	-5059	-4261	-2305	2130	3217	3315	6440
1331	-3213	-3041	-3821	-2796	-4326	-5313	-4072	-4850	-4192	-5081	-4285	-2236	2392	3322	3404	6456
1332	-3189	-3053	-3823	-2780	-4303	-5305	-4061	-4837	-4198	-5113	-4279	-2170	2686	3466	3500	6451
1333	-3214	-3038	-3829	-2791	-4308	-5282	-4050	-4838	-4222	-5136	-4284	-2070	3020	3614	3611	6491
1334	-3245	-3056	-3834	-2820	-4292	-5287	-4047	-4858	-4237	-5136	-4279	-1978	3343	3759	3733	6562
1335	-3243	-3065	-3844	-2821	-4288	-5259	-4048	-4892	-4252	-5135	-4299	-1901	3675	3897	3859	6640
1336	-3218	-3061	-3819	-2787	-4280	-5239	-4050	-4873	-4247	-5158	-4317	-1828	4072	4110	4002	6718
1337	-3216	-3065	-3822	-2811	-4269	-5231	-4040	-4880	-4265	-5165	-4337	-1718	4466	4284	4147	6822
1338	-3203	-3053	-3822	-2804	-4244	-5190	-4031	-4867	-4254	-5184	-4352	-1620	4877	4489	4292	6903
1339	-3240	-3089	-3815	-2835	-4246	-5186	-4051	-4893	-4248	-5184	-4358	-1539	5261	4694	4439	7000
1340	-3215	-3058	-3826	-2799	-4211	-5177	-4037	-4896	-4265	-5187	-4367	-1440	5699	4903	4603	7147
1341	-3190	-3028	-3822	-2755	-4191	-5133	-4022	-4868	-4236	-5196	-4364	-1306	6165	5114	4808	7274
1342	-3192	-3033	-3824	-2774	-4172	-5119	-4019	-4841	-4228	-5190	-4336	-1161	6566	5326	4980	7371
1343	-3211	-3036	-3838	-2788	-4187	-5110	-4020	-4845	-4238	-5195	-4311	-1040	7024	5555	5167	7505
1344	-3269	-3088	-3849	-2827	-4190	-5109	-4028	-4915	-4295	-5217	-4329	-920	7470	5798	5370	7679
1345	-3234	-3049	-3849	-2792	-4175	-5079	-4018	-4905	-4279	-5233	-4317	-794	7931	6053	5593	7830
1346	-3209	-3044	-3844	-2784	-4163	-5056	-4009	-4876	-4275	-5241	-4291	-665	8339	6283	5764	7954
1347	-3216	-3049	-3851	-2806	-4145	-5049	-4010	-4881	-4274	-5246	-4283	-560	8772	6534	5956	8092
1348	-3249	-3060	-3852	-2818	-4142	-5027	-4029	-4861	-4280	-5246	-4282	-430	9217	6786	6151	8270
1349	-3270	-3068	-3849	-2839	-4135	-5041	-4027	-4914	-4297	-5274	-4334	-327	9593	7013	6356	8446
1350	-3252	-3052	-3858	-2814	-4121	-4992	-4016	-4909	-4296	-5270	-4348	-226	10056	7283	6570	8617
1351	-3234	-3060	-3868	-2812	-4113	-4963	-4014	-4908	-4307	-5270	-4360	-125	10452	7538	6777	8812
1352	-3211	-3056	-3853	-2793	-4091	-4952	-4008	-4911	-4302	-5275	-4343	-33	10852	7787	7010	9019
1353	-3245	-3076	-3862	-2811	-4100	-4938	-4005	-4909	-4324	-5298	-4350	67	11167	8012	7196	9171
1354	-3241	-3067	-3861	-2805	-4088	-4918	-4014	-4908	-4319	-5299	-4367	161	11514	8232	7412	9350
1355	-3219	-3061	-3860	-2768	-4074	-4905	-3991	-4887	-4308	-5317	-4333	226	11834	8441	7633	9525
1356	-3242	-3050	-3860	-2776	-4056	-4898	-3999	-4887	-4302	-5320	-4316	288	12085	8613	7814	9689
1357	-3261	-3057	-3849	-2797	-4074	-4912	-3998	-4893	-4314	-5318	-4337	368	12336	8792	7967	9862
1358	-3299	-3095	-3885	-2840	-4075	-4915	-4007	-4931	-4333	-5330	-4341	421	12553	8962	8122	10041
1359	-3266	-3074	-3866	-2812	-4048	-4881	-4009	-4958	-4336	-5348	-4362	460	12751	9131	8287	10230
1360	-3243	-3061	-3850	-2776	-4034	-4838	-4011	-4921	-4324	-5362	-4349	472	12907	9275	8439	10371
1361	-3255	-3078	-3864	-2782	-4025	-4833	-4010	-4919	-4328	-5377	-4346	507	13038	9413	8569	10513
1362	-3255	-3076	-3858	-2776	-4054	-4823	-3999	-4940	-4350	-5377	-4356	507	13142	9506	8689	10654
1363	-3286	-3086	-3852	-2800	-4031	-4830	-4012	-4983	-4379	-5392	-4401	503	13190	9594	8779	10779
1364	-3278	-3069	-3854	-2774	-4012	-4816	-4003	-4987	-4379	-5398	-4433	487	13227	9684	8884	10937
1365	-3259	-3073	-3833	-2764	-4004	-4787	-4008	-4994	-4356	-5411	-4474	443	13244	9752	8977	11085
1366	-3260	-3064	-3836	-2752	-3989	-4775	-3991	-4977	-4367	-5413	-4470	408	13184	9803	9066	11193
1367	-3269	-3083	-3829	-2750	-3977	-4781	-3992	-4978	-4372	-5414	-4471	373	13133	9817	9135	11288
1368	-3276	-3091	-3837	-2742	-3972	-4747	-3990	-4985	-4381	-5431	-4490	293	13059	9823	9192	11439
1369	-3230	-3065	-3838	-2693	-3954	-4729	-3999	-4951	-4376	-5442	-4512	217	12944	9824	9228	11523
1370	-3227	-3056	-3817	-2700	-3956	-4721	-3998	-4955	-4385	-5468	-4511	180	12770	9785	9244	11581
1371	-3249	-3066	-3816	-2704	-3946	-4722	-3999	-4960	-4381	-5469	-4527	136	12588	9737	9211	11599
1372	-3311	-3090	-3828	-2749	-3952	-4753	-4012	-4992	-4427	-5493	-4557	37	12393	9669	9183	11635
1373	-3300	-3079	-3832	-2735	-3936	-4747	-4017	-5008	-4409	-5534	-4613	-47	12152	9586	9160	11667
1374	-3258	-3071	-3845	-2699	-3926	-4734	-4000	-4984	-4386	-5543	-4617	-118	11926	9506	9128	11651
1375	-3267	-3065	-3833	-2694	-3926	-4756	-3997	-4991	-4396	-5543	-4614	-202	11673	9412	9092	11677
1376	-3269	-3081	-3841	-2690	-3941	-4751	-4009	-4988	-4407	-5548	-4619	-304	11378	9284	9034	11666
1377	-3318	-3115	-3841	-2749	-3957	-4784	-4036	-5041	-4441	-5559	-4661	-405	11077	9126	8940	11652
1378	-3309	-3103	-3858	-2740	-3940	-4760	-4023	-5039	-4476	-5571	-4712	-544	10812	8987	8870	11638
1379	-3270	-3098	-3854	-2714	-3912	-4741	-4030	-5028	-4461	-5581	-4757	-645	10502	8832	8772	11612
1380	-3261	-3095	-3839	-2698	-3932	-4737	-4016	-5015	-4446	-5611	-4797	-760	10174	8674	8673	11564
1381	-3275	-3102	-3863	-2710	-3941	-4754	-4028	-5014	-4444	-5622	-4810	-879	9880	8515	8620	11540
1382	-3311	-3119	-3864	-2736	-3943	-4753	-4047	-5041	-4482	-5650	-4836	-1002	9541	8346	8509	11500
1383	-3276	-3098	-3862	-2709	-3943	-4764	-4049	-5017	-4466	-5674	-4872	-1116	9209	8170	8402	11458
1384	-3288	-3107	-3885	-2719	-3973	-4774	-4043	-5009	-4457	-5686	-4865	-1215	8857	7987	8298	11395
1385	-3304	-3109	-3896	-2738	-3995	-4790	-4065	-5028	-4463	-5717	-4862	-1340	8549	7824	8183	11335
1386	-3347	-3119	-3879	-2772	-4012	-4830	-4082	-5043	-4481	-5723	-4883	-1431	8186	7638	8052	11269
1387	-3355	-3139	-3903	-2786	-4021	-4846	-4081	-5076	-4498	-5755	-4955	-1564	7849	7452	7932	11225
1388	-3311	-3126	-3914	-2764	-4023	-4830	-4076	-5053	-4475	-5756	-4991	-1674	7545	7298	7857	11205
1389	-3305	-3125	-3928	-2785	-4038	-4851	-4069	-5019	-4468	-5749	-5016	-1773	7215	7140	7761	11179
1390	-3330	-3135	-3926	-2809	-4058	-4857	-4094	-5056	-4487	-5777	-5028	-1870	6887	6961	7686	11150
1391	-3368	-3162	-3937	-2878	-4095	-4898	-4111	-5109	-4533	-5781	-5102	-2009	6560	6793	7628	11148
1392	-3352	-3167	-3951	-2856	-4092	-4899	-4111	-5151	-4535	-5822	-5162	-2123	6296	6657	7560	11195
1393	-3321	-3141	-3953	-2840	-4093	-4902	-4105	-5110	-4519	-5842	-5183	-2235	5988	6542	7538	11215
1394	-3310	-3130	-3949	-2844	-4126	-4911	-4108	-5100	-4518	-5840	-5206	-2334	5719	6428	7526	11237
1395	-3331	-3130	-3984	-2854	-4136	-4929	-4114	-5088	-4529	-5867	-5228	-2431	5442	6321	7541	11303
1396	-3358	-3160	-3994	-2901	-4157	-4963	-4130	-5111	-4544	-5883	-5264	-2529	5185	6189	7545	11386
1397	-3330	-3142	-3987	-2863	-4171	-4967	-4128	-5118	-4545	-5906	-5289	-2639	4926	6088	7597	11499
1398	-3316	-3135	-4004	-2855	-4176	-5001	-4133	-5091	-4522	-5932	-5286	-2735	4659	5983	7641	11642
1399	-3339	-3147	-4023	-2896	-4201	-5027	-4140	-5072	-4537	-5933	-5313	-2824	4432	5888	7687	11790
1400	-3353	-3161	-4012	-2923	-4235	-5063	-4161	-5120	-4544	-5968	-5347	-2882	4192	5778	7743	11946
1401	-3379	-3173	-4037	-2950	-4262	-5081	-4160	-5157	-4582	-5997	-5388	-2964	3968	5685	7862	12151
1402	-3344	-3153	-4053	-2918	-4263	-5089	-4168	-5131	-4562	-5989	-5390	-3063	3755	5611	7977	12398
1403	-3336	-3150	-4071	-2925	-4287	-5122	-4180	-5123	-4565	-6006	-5404	-3118	3556	5526	8083	12635
1404	-3352	-3160	-4083	-2944	-4313	-5155	-4186	-5132	-4579	-6042	-5420	-3187	3366	5469	8200	12896
1405	-3402	-3200	-4083	-3007	-4341	-5183	-4209	-5167	-4599	-6050	-5485	-3269	3177	5434	8338	13221
1406	-3390	-3206	-4092	-3037	-4358	-5198	-4208	-5211	-4616	-6054	-5554	-3373	3014	5372	8470	13555
1407	-3334	-3179	-4077	-2977	-4363	-5196	-4213	-5173	-4601	-6075	-5562	-3428	2838	5336	8658	13935
1408	-3335	-3162	-4095	-2963	-4382	-5222	-4212	-5145	-4585	-6100	-5551	-3484	2663	5295	8817	14333
1409	-3342	-3169	-4107	-2983	-4399	-5247	-4221	-5133	-4586	-6112	-5559	-3566	2503	5248	8976	14778
1410	-3386	-3194	-4117	-3040	-4440	-5268	-4251	-5201	-4629	-6138	-5569	-3616	2355	5190	9098	15217
1411	-3370	-3173	-4107	-3007	-4436	-5284	-4258	-5195	-4617	-6158	-5588	-3673	2221	5148	9230	15716
1412	-3354	-3177	-4115	-2983	-4456	-5314	-4263	-5154	-4598	-6173	-5553	-3732	2058	5097	9343	16218
1413	-3373	-3191	-4113	-3006	-4486	-5340	-4264	-5173	-4620	-6159	-5572	-3772	1919	5042	9453	16613
1414	-3406	-3205	-4120	-3038	-4514	-5385	-4277	-5197	-4625	-6152	-5604	-3811	1797	4993	9573	17008
1415	-3437	-3228	-4138	-3066	-4525	-5424	-4302	-5213	-4676	-6191	-5658	-3873	1650	4925	9718	17625
1416	-3389	-3210	-4127	-3030	-4532	-5440	-4297	-5202	-4667	-6208	-5681	-3918	1540	4870	9859	18279
1417	-3376	-3197	-4127	-3027	-4551	-5448	-4309	-5201	-4646	-6185	-5684	-3960	1432	4835	9995	18824
1418	-3410	-3213	-4139	-3042	-4572	-5467	-4321	-5225	-4658	-6216	-5710	-3986	1306	4778	10151	19468
1419	-3488	-3253	-4145	-3121	-4611	-5497	-4350	-5255	-4705	-6214	-5742	-4041	1195	4734	10303	20150
1420	-3452	-3249	-4141	-3102	-4599	-5515	-4341	-5313	-4694	-6226	-5801	-4102	1083	4680	10442	20861
1421	-3378	-3232	-4137	-3050	-4603	-5505	-4340	-5237	-4677	-6221	-5793	-4170	1017	4660	10565	21515
1422	-3371	-3213	-4168	-3049	-4618	-5531	-4329	-5214	-4669	-6228	-5781	-4192	920	4609	10672	22257
1423	-3387	-3207	-4184	-3055	-4627	-5555	-4341	-5204	-4660	-6228	-5767	-4231	806	4563	10784	23028
1424	-3443	-3241	-4175	-3101	-4667	-5575	-4361	-5246	-4687	-6239	-5779	-4270	723	4507	10862	23692
1425	-3414	-3217	-4187	-3083	-4663	-5588	-4349	-5242	-4682	-6237	-5779	-4295	642	4457	10973	24468
1426	-3395	-3212	-4195	-3060	-4691	-5608	-4372	-5231	-4667	-6239	-5761	-4317	567	4407	11039	25213
1427	-3430	-3222	-4207	-3076	-4709	-5638	-4387	-5226	-4653	-6244	-5746	-4349	461	4361	11091	25975
1428	-3428	-3229	-4210	-3090	-4737	-5663	-4399	-5249	-4675	-6233	-5770	-4361	386	4306	11117	26643
1429	-3482	-3267	-4207	-3136	-4746	-5705	-4423	-5303	-4717	-6248	-5805	-4405	308	4236	11152	27409
1430	-3427	-3245	-4204	-3099	-4730	-5715	-4408	-5283	-4710	-6266	-5813	-4440	229	4181	11196	28149
1431	-3424	-3261	-4195	-3081	-4750	-5732	-4413	-5260	-4696	-6253	-5783	-4468	152	4123	11238	28783
1432	-3456	-3257	-4212	-3113	-4773	-5767	-4426	-5277	-4722	-6268	-5788	-4475	105	4047	11273	29495
1433	-3488	-3288	-4215	-3151	-4806	-5804	-4433	-5305	-4727	-6277	-5817	-4503	8	3970	11300	30172
1434	-3469	-3272	-4232	-3136	-4790	-5787	-4422	-5330	-4713	-6284	-5848	-4532	-62	3909	11318	30847
1435	-3419	-3255	-4222	-3084	-4781	-5791	-4448	-5279	-4689	-6291	-5831	-4549	-110	3868	11322	31428
1436	-3426	-3248	-4228	-3076	-4787	-5816	-4444	-5258	-4678	-6277	-5823	-4553	-177	3798	11291	32050
1437	-3461	-3261	-4238	-3095	-4816	-5834	-4440	-5258	-4699	-6293	-5811	-4564	-257	3726	11243	32613
1438	-3520	-3295	-4240	-3160	-4846	-5875	-4462	-5293	-4724	-6281	-5828	-4565	-320	3672	11214	33090
1439	-3497	-3288	-4241	-3132	-4854	-5891	-4467	-5302	-4725	-6283	-5853	-4597	-373	3630	11214	33630
1440	-3472	-3271	-4237	-3101	-4851	-5898	-4459	-5298	-4712	-6279	-5826	-4619	-412	3577	11181	34080
1441	-3498	-3271	-4243	-3110	-4862	-5916	-4475	-5288	-4713	-6270	-5808	-4631	-480	3524	11136	34490
1442	-3508	-3280	-4251	-3108	-4864	-5929	-4502	-5308	-4725	-6290	-5818	-4643	-536	3463	11095	34830
1443	-3549	-3318	-4257	-3143	-4886	-5953	-4504	-5347	-4763	-6281	-5848	-4658	-584	3417	11029	35170
1444	-3491	-3291	-4248	-3080	-4884	-5929	-4497	-5349	-4753	-6276	-5864	-4684	-645	3365	10978	35490
1445	-3474	-3282	-4261	-3089	-4896	-5950	-4500	-5343	-4749	-6290	-5859	-4706	-696	3312	10912	35750
1446	-3513	-3315	-4252	-3116	-4905	-5965	-4518	-5354	-4772	-6286	-5870	-4743	-729	3249	10858	35920
1447	-3504	-3314	-4250	-3104	-4898	-5987	-4502	-5361	-4764	-6306	-5882	-4767	-770	3197	10781	36100
1448	-3498	-3309	-4256	-3098	-4889	-5989	-4510	-5398	-4762	-6308	-5916	-4819	-803	3142	10669	36240
1449	-3457	-3286	-4243	-3044	-4869	-5991	-4509	-5357	-4726	-6315	-5909	-4843	-836	3121	10608	36320
1450	-3446	-3269	-4231	-3049	-4875	-6011	-4513	-5307	-4720	-6326	-5892	-4862	-884	3082	10501	36330
1451	-3467	-3282	-4245	-3049	-4880	-6027	-4523	-5318	-4740	-6329	-5889	-4868	-933	3007	10372	36270
1452	-3525	-3331	-4257	-3092	-4895	-6043	-4543	-5346	-4776	-6325	-5905	-4851	-1005	2942	10253	36190
1453	-3515	-3320	-4249	-3077	-4882	-6045	-4543	-5365	-4761	-6333	-5931	-4873	-1040	2908	10138	36110
1454	-3489	-3296	-4248	-3048	-4877	-6035	-4545	-5352	-4747	-6351	-5926	-4888	-1095	2867	10018	35920
1455	-3502	-3305	-4258	-3050	-4876	-6042	-4547	-5345	-4764	-6337	-5907	-4897	-1136	2802	9872	35650
1456	-3530	-3332	-4268	-3046	-4893	-6069	-4559	-5331	-4773	-6346	-5907	-4914	-1168	2753	9721	35390
1457	-3582	-3346	-4258	-3081	-4884	-6086	-4566	-5396	-4796	-6349	-5953	-4928	-1223	2692	9551	35060
1458	-3537	-3329	-4262	-3033	-4856	-6064	-4558	-5391	-4757	-6353	-5985	-4968	-1256	2640	9412	34720
1459	-3540	-3328	-4249	-3028	-4850	-6073	-4562	-5396	-4769	-6351	-6002	-4981	-1299	2602	9260	34330
1460	-3534	-3324	-4259	-3006	-4832	-6084	-4547	-5376	-4770	-6363	-5973	-4997	-1318	2581	9103	33970
1461	-3533	-3323	-4262	-2993	-4827	-6092	-4549	-5353	-4768	-6385	-5956	-4987	-1353	2541	8919	33470
1462	-3548	-3348	-4271	-3014	-4829	-6110	-4552	-5377	-4790	-6378	-5999	-5003	-1395	2494	8707	33020
1463	-3518	-3317	-4257	-2974	-4804	-6085	-4555	-5358	-4769	-6349	-5970	-5005	-1419	2449	8529	32527
1464	-3528	-3322	-4251	-2971	-4801	-6120	-4564	-5340	-4751	-6354	-5940	-5008	-1454	2402	8346	31970
1465	-3540	-3328	-4243	-2969	-4789	-6134	-4561	-5346	-4756	-6356	-5915	-5041	-1494	2348	8162	31381
1466	-3569	-3359	-4232	-3011	-4798	-6154	-4571	-5396	-4776	-6362	-5931	-5040	-1543	2285	7953	30756
1467	-3560	-3347	-4240	-2989	-4773	-6143	-4580	-5405	-4786	-6371	-5969	-5059	-1562	2226	7768	30220
1468	-3545	-3341	-4245	-2934	-4742	-6126	-4576	-5363	-4774	-6355	-5965	-5071	-1577	2209	7565	29553
1469	-3538	-3325	-4247	-2928	-4733	-6139	-4604	-5377	-4781	-6370	-5957	-5094	-1610	2168	7404	28860
1470	-3554	-3341	-4246	-2948	-4723	-6146	-4604	-5385	-4779	-6380	-5959	-5094	-1632	2143	7232	28187
1471	-3622	-3379	-4240	-2989	-4713	-6162	-4610	-5421	-4805	-6382	-5981	-5103	-1651	2096	7064	27602
1472	-3601	-3381	-4245	-2980	-4712	-6139	-4606	-5448	-4805	-6363	-6046	-5110	-1661	2055	6861	26974
1473	-3541	-3366	-4234	-2932	-4687	-6134	-4584	-5439	-4789	-6335	-6081	-5114	-1671	2024	6691	26338
1474	-3523	-3354	-4214	-2906	-4661	-6138	-4581	-5406	-4764	-6317	-6034	-5133	-1697	1981	6538	25740
1475	-3537	-3340	-4220	-2911	-4651	-6145	-4577	-5388	-4753	-6329	-5996	-5122	-1726	1970	6358	25096
1476	-3585	-3357	-4219	-2945	-4650	-6143	-4588	-5416	-4790	-6317	-5988	-5135	-1747	1916	6169	24463
1477	-3531	-3342	-4207	-2905	-4629	-6124	-4579	-5396	-4760	-6298	-5983	-5139	-1751	1899	5997	23807
1478	-3533	-3345	-4206	-2901	-4627	-6141	-4578	-5379	-4757	-6279	-5932	-5117	-1769	1871	5835	23221
1479	-3571	-3365	-4235	-2915	-4620	-6162	-4586	-5383	-4759	-6269	-5902	-5100	-1785	1843	5657	22555
1480	-3603	-3381	-4215	-2945	-4631	-6188	-4588	-5405	-4783	-6253	-5914	-5101	-1799	1799	5464	21885
1481	-3611	-3375	-4203	-2956	-4635	-6181	-4602	-5459	-4794	-6256	-5905	-5098	-1806	1779	5331	21311
1482	-3560	-3353	-4212	-2913	-4623	-6180	-4610	-5427	-4756	-6251	-5903	-5088	-1809	1753	5188	20711
1483	-3559	-3354	-4193	-2924	-4632	-6184	-4612	-5414	-4748	-6256	-5880	-5072	-1824	1723	5031	20101
1484	-3590	-3366	-4193	-2936	-4637	-6198	-4623	-5419	-4769	-6216	-5848	-5064	-1831	1708	4891	19493
1485	-3650	-3411	-4188	-3010	-4655	-6217	-4637	-5465	-4808	-6217	-5888	-5073	-1852	1660	4760	18975
1486	-3589	-3361	-4170	-2968	-4647	-6200	-4630	-5488	-4783	-6216	-5902	-5067	-1853	1658	4627	18444
1487	-3546	-3345	-4174	-2922	-4640	-6211	-4625	-5441	-4756	-6219	-5874	-5060	-1826	1635	4503	17901
1488	-3568	-3333	-4165	-2925	-4649	-6228	-4625	-5422	-4764	-6181	-5802	-5036	-1820	1616	4390	17432
1489	-3584	-3344	-4160	-2949	-4676	-6252	-4642	-5409	-4770	-6165	-5781	-5025	-1850	1600	4227	16910
1490	-3610	-3364	-4169	-3011	-4712	-6260	-4653	-5465	-4786	-6160	-5792	-5009	-1865	1561	4080	16419
1491	-3577	-3353	-4156	-2985	-4726	-6259	-4650	-5467	-4779	-6153	-5765	-4994	-1855	1526	3965	15963
1492	-3579	-3367	-4145	-2981	-4764	-6253	-4653	-5443	-4768	-6145	-5755	-4976	-1865	1517	3841	15533
1493	-3597	-3379	-4150	-3005	-4779	-6296	-4669	-5447	-4767	-6131	-5744	-4940	-1877	1481	3714	15063
1494	-3629	-3398	-4145	-3045	-4798	-6322	-4662	-5472	-4786	-6138	-5745	-4933	-1890	1456	3587	14613
1495	-3639	-3393	-4171	-3064	-4818	-6333	-4674	-5524	-4799	-6115	-5783	-4944	-1885	1422	3506	14327
1496	-3601	-3368	-4172	-3049	-4821	-6351	-4684	-5518	-4804	-6121	-5757	-4953	-1893	1415	3417	14041
1497	-3604	-3390	-4161	-3080	-4856	-6357	-4689	-5512	-4798	-6122	-5738	-4957	-1905	1385	3310	13602
1498	-3641	-3415	-4168	-3126	-4881	-6378	-4696	-5538	-4829	-6124	-5737	-4980	-1923	1365	3185	13187
1499	-3643	-3417	-4169	-3166	-4910	-6410	-4708	-5569	-4847	-6128	-5794	-4988	-1930	1349	3102	12873
1500	-3599	-3407	-4172	-3124	-4932	-6393	-4704	-5561	-4847	-6126	-5808	-5025	-1916	1329	3007	12496
1501	-3564	-3375	-4143	-3092	-4932	-6392	-4701	-5515	-4816	-6100	-5785	-5031	-1935	1293	2896	12125
1502	-3579	-3378	-4142	-3093	-4962	-6404	-4710	-5504	-4817	-6107	-5752	-5016	-1962	1280	2814	11797
1503	-3601	-3386	-4157	-3121	-4986	-6431	-4718	-5540	-4830	-6143	-5743	-5015	-1959	1247	2729	11486
1504	-3655	-3423	-4160	-3171	-5009	-6439	-4743	-5578	-4876	-6161	-5778	-5027	-1952	1226	2635	11145
1505	-3602	-3394	-4154	-3153	-5016	-6437	-4729	-5546	-4862	-6178	-5785	-5027	-1971	1206	2552	10845
1506	-3599	-3389	-4179	-3143	-5043	-6450	-4737	-5541	-4866	-6190	-5773	-5036	-2000	1199	2502	10560
1507	-3624	-3388	-4160	-3160	-5059	-6471	-4763	-5572	-4881	-6199	-5785	-5041	-1999	1170	2412	10269
1508	-3648	-3404	-4168	-3199	-5072	-6505	-4768	-5574	-4892	-6205	-5787	-5037	-2032	1128	2308	10024
1509	-3660	-3418	-4189	-3221	-5099	-6519	-4768	-5616	-4908	-6228	-5811	-5056	-2045	1092	2236	9732
1510	-3645	-3415	-4190	-3219	-5135	-6523	-4778	-5613	-4922	-6239	-5836	-5062	-2054	1095	2147	9458
1511	-3633	-3402	-4202	-3228	-5149	-6520	-4781	-5628	-4930	-6271	-5866	-5104	-2080	1051	2029	9183
1512	-3623	-3408	-4207	-3215	-5156	-6514	-4777	-5613	-4939	-6287	-5871	-5139	-2109	1019	1952	8943
1513	-3653	-3434	-4219	-3271	-5173	-6533	-4792	-5626	-4955	-6314	-5903	-5175	-2115	998	1891	8721
1514	-3631	-3407	-4231	-3240	-5181	-6533	-4786	-5628	-4956	-6338	-5937	-5195	-2128	997	1831	8467
1515	-3622	-3398	-4242	-3213	-5196	-6543	-4785	-5623	-4941	-6358	-5927	-5208	-2159	993	1742	8209
1516	-3657	-3404	-4259	-3236	-5223	-6546	-4801	-5611	-4948	-6352	-5932	-5208	-2186	953	1657	7980
1517	-3663	-3417	-4263	-3266	-5237	-6574	-4808	-5617	-4951	-6392	-5979	-5240	-2210	930	1582	7763
1518	-3700	-3446	-4268	-3328	-5275	-6600	-4833	-5671	-4995	-6424	-6029	-5250	-2255	883	1494	7561
1519	-3669	-3419	-4282	-3294	-5270	-6593	-4822	-5667	-4991	-6434	-6061	-5281	-2253	862	1415	7318
1520	-3649	-3412	-4279	-3273	-5266	-6591	-4818	-5656	-4993	-6466	-6059	-5300	-2285	840	1343	7103
1521	-3657	-3432	-4296	-3288	-5284	-6596	-4825	-5646	-5010	-6473	-6071	-5311	-2310	816	1260	6881
1522	-3690	-3434	-4307	-3323	-5297	-6617	-4833	-5666	-5001	-6485	-6106	-5347	-2366	780	1188	6692
1523	-3734	-3470	-4328	-3370	-5326	-6625	-4836	-5728	-5059	-6508	-6168	-5407	-2391	752	1112	6516
1524	-3661	-3444	-4331	-3313	-5319	-6621	-4835	-5725	-5055	-6537	-6192	-5447	-2387	745	1079	6332
1525	-3645	-3421	-4324	-3293	-5322	-6611	-4832	-5690	-5036	-6540	-6210	-5491	-2411	733	1013	6165
1526	-3656	-3430	-4326	-3304	-5320	-6619	-4836	-5694	-5028	-6553	-6237	-5498	-2449	697	966	5976
1527	-3694	-3450	-4337	-3348	-5339	-6641	-4831	-5678	-5045	-6575	-6278	-5527	-2471	658	904	5823
1528	-3687	-3438	-4346	-3348	-5339	-6645	-4836	-5707	-5063	-6607	-6309	-5535	-2487	643	842	5701
1529	-3658	-3434	-4361	-3319	-5352	-6644	-4840	-5680	-5048	-6622	-6310	-5567	-2493	620	806	5533
1530	-3669	-3442	-4357	-3324	-5372	-6651	-4837	-5671	-5044	-6642	-6305	-5563	-2542	587	729	5343
1531	-3697	-3454	-4373	-3341	-5382	-6651	-4861	-5701	-5066	-6664	-6302	-5580	-2586	558	674	5169
1532	-3741	-3485	-4384	-3382	-5393	-6673	-4870	-5728	-5095	-6691	-6355	-5611	-2611	542	619	5045
1533	-3699	-3454	-4378	-3349	-5379	-6663	-4864	-5718	-5107	-6694	-6398	-5637	-2613	514	551	4869
1534	-3657	-3445	-4397	-3343	-5388	-6657	-4854	-5697	-5094	-6724	-6400	-5672	-2635	483	508	4700
1535	-3682	-3467	-4399	-3362	-5400	-6667	-4869	-5701	-5115	-6718	-6402	-5673	-2661	470	456	4586
1536	-3738	-3498	-4412	-3415	-5407	-6679	-4874	-5725	-5125	-6728	-6450	-5702	-2698	453	388	4452
1537	-3703	-3489	-4421	-3406	-5413	-6680	-4866	-5781	-5137	-6776	-6520	-5739	-2703	430	338	4308
1538	-3669	-3448	-4433	-3358	-5420	-6650	-4858	-5721	-5094	-6793	-6514	-5763	-2708	415	290	4195
1539	-3658	-3452	-4434	-3339	-5417	-6664	-4862	-5690	-5079	-6794	-6473	-5767	-2715	396	242	4050
1540	-3699	-3470	-4449	-3369	-5419	-6681	-4867	-5691	-5101	-6808	-6469	-5762	-2725	381	189	3899
1541	-3760	-3483	-4443	-3418	-5433	-6709	-4883	-5732	-5128	-6830	-6483	-5764	-2758	349	110	3761
1542	-3729	-3493	-4451	-3392	-5449	-6703	-4904	-5756	-5145	-6835	-6527	-5794	-2754	329	60	3646
1543	-3697	-3473	-4460	-3380	-5459	-6707	-4898	-5746	-5127	-6828	-6513	-5812	-2783	305	10	3523
1544	-3709	-3486	-4468	-3395	-5448	-6714	-4889	-5735	-5140	-6840	-6537	-5806	-2800	274	-42	3383
1545	-3732	-3481	-4487	-3409	-5462	-6722	-4883	-5756	-5159	-6877	-6550	-5817	-2825	256	-66	3235
1546	-3768	-3512	-4493	-3455	-5462	-6730	-4905	-5784	-5165	-6875	-6591	-5825	-2845	234	-112	3100
1547	-3729	-3498	-4487	-3409	-5459	-6701	-4913	-5776	-5146	-6881	-6611	-5840	-2857	223	-151	2996
1548	-3725	-3495	-4497	-3427	-5479	-6723	-4909	-5773	-5170	-6899	-6619	-5876	-2875	202	-218	2875
1549	-3732	-3505	-4501	-3435	-5470	-6723	-4907	-5796	-5177	-6904	-6659	-5877	-2878	191	-271	2792
1550	-3726	-3504	-4493	-3413	-5466	-6730	-4930	-5791	-5179	-6890	-6675	-5892	-2886	166	-313	2703
1551	-3720	-3491	-4491	-3431	-5460	-6729	-4925	-5806	-5186	-6926	-6702	-5916	-2905	145	-333	2599
1552	-3688	-3478	-4509	-3399	-5447	-6712	-4911	-5763	-5147	-6938	-6695	-5934	-2911	156	-343	2504
1553	-3688	-3488	-4508	-3402	-5465	-6723	-4916	-5722	-5143	-6945	-6670	-5951	-2918	149	-352	2433
1554	-3722	-3499	-4508	-3414	-5473	-6742	-4924	-5730	-5143	-6947	-6657	-5930	-2933	116	-404	2340
1555	-3767	-3531	-4523	-3457	-5466	-6761	-4923	-5775	-5185	-6940	-6684	-5938	-2935	89	-465	2223
1556	-3751	-3522	-4543	-3436	-5466	-6763	-4926	-5792	-5198	-6957	-6695	-5949	-2943	91	-503	2128
1557	-3735	-3507	-4523	-3402	-5476	-6753	-4922	-5773	-5162	-6943	-6677	-5960	-2959	88	-577	2039
1558	-3739	-3518	-4525	-3406	-5464	-6735	-4924	-5766	-5160	-6943	-6658	-5940	-2968	79	-634	1930
1559	-3752	-3520	-4537	-3416	-5478	-6736	-4916	-5778	-5178	-6954	-6693	-5939	-2987	44	-677	1827
1560	-3816	-3545	-4558	-3478	-5473	-6767	-4936	-5818	-5197	-6955	-6727	-5976	-2993	13	-709	1752
1561	-3777	-3531	-4567	-3448	-5472	-6754	-4941	-5842	-5194	-6965	-6749	-6010	-2996	-16	-734	1698
1562	-3738	-3505	-4558	-3410	-5457	-6728	-4937	-5790	-5174	-6953	-6734	-6001	-2986	0	-724	1597
1563	-3740	-3493	-4558	-3413	-5456	-6746	-4928	-5748	-5164	-6954	-6696	-5990	-2992	-2	-748	1504
1564	-3751	-3507	-4562	-3427	-5480	-6770	-4928	-5749	-5177	-6966	-6692	-5981	-3031	-30	-794	1428
1565	-3789	-3539	-4565	-3441	-5458	-6770	-4929	-5775	-5201	-6973	-6719	-5985	-3042	-30	-845	1358
1566	-3770	-3524	-4568	-3423	-5434	-6759	-4928	-5768	-5181	-6975	-6726	-5998	-3031	-45	-856	1288
1567	-3779	-3530	-4566	-3408	-5447	-6760	-4946	-5752	-5168	-6928	-6707	-5979	-3029	-50	-890	1178
1568	-3787	-3534	-4577	-3415	-5449	-6768	-4949	-5766	-5179	-6954	-6698	-5951	-3043	-76	-930	1096
1569	-3828	-3566	-4581	-3474	-5441	-6772	-4953	-5789	-5194	-6963	-6729	-5964	-3065	-117	-981	1027
1570	-3799	-3542	-4594	-3443	-5417	-6764	-4943	-5809	-5222	-6944	-6771	-5988	-3054	-139	-997	946
1571	-3767	-3532	-4577	-3415	-5422	-6749	-4935	-5795	-5219	-6943	-6764	-5999	-3048	-129	-1053	865
1572	-3788	-3542	-4577	-3420	-5411	-6744	-4946	-5775	-5211	-6948	-6741	-5991	-3044	-140	-1086	787
1573	-3822	-3565	-4585	-3454	-5404	-6760	-4948	-5822	-5230	-6951	-6764	-5982	-3067	-146	-1122	718
1574	-3842	-3578	-4596	-3470	-5400	-6773	-4949	-5858	-5234	-6942	-6783	-5984	-3054	-158	-1137	704
1575	-3796	-3531	-4575	-3411	-5376	-6756	-4929	-5827	-5198	-6921	-6824	-6011	-3044	-156	-1151	656
1576	-3771	-3524	-4578	-3378	-5363	-6746	-4934	-5796	-5183	-6929	-6768	-6013	-3032	-152	-1138	580
1577	-3770	-3515	-4582	-3392	-5357	-6771	-4946	-5776	-5174	-6930	-6727	-6009	-3024	-160	-1148	479
1578	-3804	-3549	-4594	-3416	-5368	-6778	-4942	-5777	-5176	-6924	-6711	-6015	-3034	-184	-1190	445
1579	-3840	-3555	-4614	-3442	-5362	-6770	-4960	-5804	-5202	-6946	-6751	-6028	-3024	-194	-1233	397
1580	-3805	-3538	-4589	-3400	-5349	-6777	-4927	-5774	-5179	-6932	-6757	-6037	-3040	-198	-1243	348
1581	-3803	-3554	-4598	-3400	-5331	-6784	-4935	-5757	-5186	-6931	-6763	-6013	-3024	-209	-1279	299
1582	-3827	-3575	-4620	-3413	-5332	-6788	-4948	-5771	-5181	-6921	-6730	-5986	-3020	-242	-1330	229
1583	-3854	-3593	-4621	-3433	-5339	-6790	-4950	-5790	-5209	-6930	-6736	-5989	-3052	-257	-1360	154
1584	-3847	-3583	-4611	-3409	-5325	-6778	-4945	-5809	-5220	-6923	-6748	-6008	-3050	-256	-1387	119
1585	-3837	-3575	-4605	-3393	-5318	-6779	-4960	-5794	-5216	-6922	-6755	-6009	-3041	-278	-1453	54
1586	-3821	-3569	-4640	-3393	-5325	-6774	-4956	-5803	-5203	-6947	-6772	-6011	-3050	-292	-1499	-13
1587	-3817	-3569	-4627	-3388	-5306	-6771	-4946	-5781	-5208	-6933	-6767	-5980	-3050	-289	-1520	-72
1588	-3857	-3586	-4624	-3415	-5310	-6757	-4951	-5817	-5222	-6931	-6783	-5984	-3046	-297	-1536	-125
1589	-3807	-3563	-4615	-3382	-5284	-6756	-4950	-5807	-5215	-6914	-6752	-5999	-3036	-315	-1533	-142
1590	-3803	-3545	-4602	-3383	-5277	-6758	-4951	-5781	-5189	-6915	-6742	-6007	-3034	-300	-1510	-209
1591	-3825	-3579	-4635	-3391	-5285	-6775	-4965	-5791	-5186	-6909	-6703	-5994	-3027	-288	-1525	-285
1592	-3860	-3583	-4629	-3425	-5283	-6799	-4975	-5801	-5188	-6913	-6715	-5986	-3051	-310	-1563	-341
1593	-3882	-3602	-4635	-3450	-5294	-6800	-4979	-5852	-5229	-6907	-6750	-5962	-3042	-329	-1633	-385
1594	-3848	-3581	-4632	-3414	-5288	-6776	-4970	-5841	-5226	-6910	-6753	-5946	-3033	-314	-1662	-416
1595	-3841	-3578	-4639	-3407	-5285	-6775	-4975	-5809	-5210	-6909	-6742	-5939	-3029	-327	-1648	-504
1596	-3851	-3585	-4652	-3415	-5289	-6773	-4968	-5804	-5213	-6901	-6733	-5941	-3036	-357	-1621	-561
1597	-3911	-3639	-4663	-3481	-5295	-6802	-4989	-5839	-5237	-6899	-6764	-5947	-3051	-389	-1620	-630
1598	-3886	-3616	-4674	-3454	-5286	-6785	-4994	-5881	-5262	-6894	-6809	-5972	-3028	-371	-1626	-655
1599	-3825	-3572	-4638	-3397	-5259	-6760	-4983	-5836	-5233	-6898	-6821	-5971	-3014	-354	-1648	-656
1600	-3833	-3582	-4638	-3399	-5261	-6765	-4979	-5798	-5220	-6913	-6804	-5967	-3001	-360	-1638	-705
1601	-3837	-3593	-4638	-3409	-5266	-6771	-4976	-5790	-5208	-6916	-6760	-5941	-2991	-354	-1678	-706
1602	-3878	-3620	-4652	-3433	-5262	-6792	-4984	-5813	-5228	-6920	-6779	-5941	-3000	-387	-1709	-721
1603	-3860	-3598	-4658	-3410	-5249	-6772	-4977	-5811	-5221	-6899	-6770	-5932	-3002	-376	-1721	-759
1604	-3830	-3589	-4646	-3402	-5261	-6764	-4963	-5785	-5205	-6905	-6716	-5909	-2959	-385	-1734	-833
1605	-3842	-3601	-4659	-3421	-5276	-6778	-4974	-5786	-5208	-6904	-6694	-5905	-2975	-393	-1748	-896
1606	-3877	-3627	-4666	-3445	-5288	-6806	-4986	-5826	-5220	-6882	-6664	-5887	-2972	-408	-1774	-958
1607	-3882	-3625	-4662	-3456	-5292	-6809	-4987	-5860	-5240	-6876	-6692	-5880	-2980	-425	-1828	-956
1608	-3854	-3602	-4657	-3417	-5273	-6800	-4992	-5823	-5232	-6864	-6687	-5871	-2965	-423	-1833	-958
1609	-3893	-3617	-4670	-3427	-5290	-6821	-4994	-5830	-5214	-6866	-6675	-5858	-2978	-431	-1847	-992
1610	-3888	-3616	-4663	-3440	-5298	-6817	-5004	-5850	-5227	-6855	-6673	-5849	-2962	-439	-1864	-1018
1611	-3901	-3629	-4674	-3474	-5305	-6820	-5016	-5855	-5247	-6853	-6656	-5809	-2950	-439	-1885	-1040
1612	-3849	-3606	-4662	-3438	-5303	-6804	-4995	-5864	-5224	-6833	-6634	-5783	-2932	-457	-1872	-1075
1613	-3834	-3597	-4676	-3419	-5301	-6800	-4992	-5817	-5203	-6800	-6582	-5758	-2906	-453	-1903	-1131
1614	-3861	-3608	-4679	-3432	-5315	-6819	-5015	-5801	-5210	-6784	-6532	-5724	-2895	-461	-1932	-1176
1615	-3880	-3605	-4690	-3445	-5323	-6828	-5021	-5832	-5218	-6757	-6474	-5695	-2884	-474	-1982	-1215
1616	-3938	-3647	-4703	-3488	-5342	-6830	-5034	-5871	-5243	-6755	-6470	-5671	-2893	-489	-2000	-1267
1617	-3877	-3622	-4695	-3446	-5353	-6818	-5020	-5854	-5229	-6712	-6435	-5645	-2880	-465	-1974	-1317
1618	-3875	-3609	-4695	-3444	-5365	-6822	-5018	-5843	-5203	-6692	-6391	-5600	-2856	-458	-1982	-1395
1619	-3893	-3615	-4689	-3454	-5376	-6811	-5024	-5861	-5199	-6643	-6353	-5549	-2848	-468	-2009	-1451
1620	-3904	-3638	-4693	-3486	-5393	-6825	-5018	-5888	-5212	-6615	-6318	-5495	-2856	-459	-2024	-1472
1621	-3938	-3661	-4701	-3529	-5400	-6850	-5045	-5921	-5233	-6607	-6323	-5471	-2827	-466	-2055	-1488
1622	-3901	-3648	-4696	-3505	-5386	-6847	-5036	-5924	-5225	-6556	-6300	-5453	-2781	-478	-2078	-1526
1623	-3879	-3637	-4694	-3481	-5397	-6842	-5039	-5901	-5203	-6511	-6235	-5422	-2765	-475	-2084	-1565
1624	-3876	-3633	-4699	-3483	-5400	-6844	-5031	-5895	-5198	-6501	-6167	-5369	-2757	-476	-2068	-1519
1625	-3905	-3640	-4714	-3520	-5407	-6864	-5041	-5901	-5215	-6455	-6096	-5341	-2725	-468	-2063	-1504
1626	-3862	-3624	-4711	-3501	-5421	-6850	-5037	-5904	-5216	-6442	-6071	-5280	-2716	-480	-2051	-1545
1627	-3869	-3616	-4707	-3474	-5423	-6839	-5049	-5886	-5198	-6384	-6007	-5207	-2701	-485	-2063	-1597
1628	-3893	-3633	-4706	-3479	-5423	-6881	-5056	-5861	-5182	-6349	-5940	-5148	-2675	-482	-2078	-1647
1629	-3927	-3643	-4718	-3496	-5427	-6891	-5066	-5894	-5190	-6351	-5885	-5089	-2663	-496	-2111	-1706
1630	-3951	-3669	-4716	-3528	-5460	-6899	-5087	-5932	-5225	-6332	-5852	-5061	-2656	-492	-2113	-1723
1631	-3900	-3640	-4714	-3497	-5453	-6886	-5073	-5922	-5196	-6282	-5799	-4965	-2649	-460	-2133	-1775
1632	-3905	-3634	-4714	-3494	-5468	-6881	-5070	-5890	-5170	-6259	-5719	-4930	-2640	-477	-2157	-1797
1633	-3938	-3657	-4742	-3528	-5484	-6914	-5076	-5918	-5200	-6234	-5659	-4887	-2592	-484	-2181	-1810
1634	-3958	-3678	-4718	-3567	-5495	-6919	-5076	-5953	-5207	-6205	-5645	-4854	-2582	-501	-2191	-1829
1635	-3926	-3664	-4736	-3555	-5494	-6908	-5081	-5963	-5208	-6180	-5626	-4821	-2563	-507	-2169	-1842
1636	-3878	-3625	-4719	-3510	-5484	-6898	-5078	-5924	-5184	-6164	-5561	-4756	-2534	-492	-2151	-1869
1637	-3892	-3637	-4734	-3504	-5507	-6908	-5089	-5904	-5170	-6148	-5483	-4699	-2498	-475	-2150	-1895
1638	-3920	-3647	-4725	-3544	-5526	-6935	-5090	-5917	-5178	-6120	-5442	-4637	-2492	-469	-2163	-1913
1639	-3975	-3668	-4740	-3587	-5551	-6946	-5104	-5946	-5200	-6103	-5410	-4591	-2493	-475	-2187	-1959
1640	-3945	-3668	-4749	-3553	-5526	-6916	-5099	-5963	-5198	-6108	-5392	-4553	-2485	-482	-2182	-1981
1641	-3929	-3655	-4756	-3544	-5540	-6903	-5098	-5947	-5183	-6115	-5336	-4511	-2455	-487	-2158	-2016
1642	-3937	-3660	-4760	-3550	-5563	-6925	-5106	-5952	-5193	-6116	-5301	-4476	-2448	-487	-2154	-2058
1643	-3952	-3667	-4753	-3567	-5567	-6950	-5106	-5972	-5207	-6097	-5289	-4439	-2442	-496	-2176	-2095
1644	-3980	-3674	-4757	-3604	-5583	-6966	-5113	-6023	-5246	-6074	-5276	-4427	-2430	-491	-2200	-2096
1645	-3959	-3675	-4769	-3594	-5576	-6957	-5115	-6006	-5246	-6067	-5291	-4421	-2422	-477	-2187	-2122
1646	-3938	-3674	-4778	-3592	-5577	-6955	-5098	-6024	-5240	-6063	-5313	-4424	-2423	-482	-2167	-2114
1647	-3932	-3680	-4796	-3575	-5575	-6956	-5108	-6012	-5222	-6033	-5312	-4425	-2403	-484	-2175	-2139
1648	-3945	-3678	-4766	-3610	-5602	-6970	-5122	-6023	-5236	-6046	-5304	-4435	-2405	-480	-2202	-2180
1649	-3945	-3667	-4772	-3604	-5599	-6970	-5122	-6034	-5250	-6073	-5331	-4439	-2414	-491	-2203	-2193
1650	-3905	-3644	-4770	-3556	-5605	-6966	-5119	-5991	-5244	-6095	-5337	-4456	-2393	-474	-2190	-2231
1651	-3906	-3659	-4767	-3565	-5623	-6985	-5136	-5978	-5222	-6121	-5297	-4444	-2398	-486	-2191	-2251
1652	-3947	-3663	-4762	-3589	-5618	-6978	-5135	-5999	-5242	-6156	-5291	-4453	-2403	-508	-2211	-2269
1653	-3991	-3699	-4794	-3634	-5631	-6992	-5152	-6038	-5281	-6164	-5333	-4462	-2410	-499	-2238	-2308
1654	-3943	-3671	-4790	-3604	-5624	-6973	-5143	-6044	-5270	-6162	-5380	-4474	-2402	-516	-2231	-2304
1655	-3931	-3669	-4769	-3581	-5627	-6990	-5122	-6020	-5247	-6162	-5370	-4494	-2403	-506	-2226	-2351
1656	-3944	-3680	-4764	-3604	-5645	-6991	-5142	-6017	-5240	-6172	-5387	-4507	-2419	-503	-2239	-2368
1657	-3991	-3708	-4771	-3639	-5656	-7028	-5152	-6047	-5277	-6225	-5426	-4547	-2440	-511	-2266	-2400
1658	-3996	-3724	-4767	-3649	-5657	-7024	-5147	-6086	-5311	-6256	-5493	-4595	-2441	-516	-2268	-2432
1659	-3935	-3682	-4765	-3589	-5651	-6994	-5141	-6024	-5307	-6280	-5512	-4606	-2432	-534	-2261	-2474
1660	-3922	-3675	-4756	-3565	-5650	-7003	-5137	-5982	-5281	-6298	-5515	-4631	-2402	-539	-2261	-2532
1661	-3960	-3695	-4766	-3583	-5659	-7021	-5142	-6005	-5299	-6328	-5515	-4662	-2419	-566	-2298	-2556
1662	-3987	-3711	-4789	-3656	-5683	-7042	-5160	-6040	-5314	-6344	-5559	-4707	-2435	-573	-2335	-2595
1663	-3976	-3700	-4791	-3644	-5693	-7053	-5161	-6069	-5333	-6386	-5619	-4749	-2442	-565	-2374	-2622
1664	-3971	-3684	-4782	-3623	-5693	-7042	-5147	-6049	-5325	-6408	-5647	-4770	-2457	-561	-2402	-2665
1665	-3970	-3693	-4761	-3621	-5704	-7051	-5154	-6054	-5323	-6435	-5688	-4812	-2471	-581	-2444	-2743
1666	-3988	-3711	-4772	-3632	-5733	-7059	-5172	-6058	-5339	-6462	-5722	-4841	-2491	-592	-2473	-2783
1667	-4011	-3745	-4788	-3675	-5719	-7076	-5179	-6095	-5363	-6478	-5793	-4885	-2513	-619	-2506	-2830
1668	-3986	-3722	-4792	-3635	-5722	-7073	-5180	-6100	-5373	-6505	-5856	-4947	-2511	-654	-2526	-2875
1669	-3982	-3716	-4800	-3647	-5739	-7077	-5172	-6118	-5393	-6548	-5898	-5005	-2537	-674	-2552	-2931
1670	-3970	-3706	-4789	-3638	-5730	-7059	-5156	-6089	-5382	-6569	-5941	-5054	-2540	-652	-2572	-2989
1671	-3987	-3706	-4787	-3660	-5746	-7061	-5167	-6094	-5397	-6582	-5991	-5112	-2543	-650	-2593	-3065
1672	-3977	-3714	-4796	-3671	-5730	-7059	-5174	-6108	-5404	-6608	-6048	-5161	-2574	-661	-2621	-3075
1673	-3935	-3688	-4791	-3634	-5721	-7048	-5174	-6079	-5380	-6648	-6071	-5205	-2570	-659	-2643	-3132
1674	-3948	-3691	-4781	-3624	-5742	-7063	-5174	-6060	-5385	-6676	-6086	-5240	-2606	-673	-2684	-3191
1675	-3964	-3709	-4798	-3653	-5750	-7080	-5180	-6065	-5382	-6699	-6112	-5270	-2627	-701	-2728	-3270
1676	-4016	-3729	-4808	-3700	-5777	-7102	-5191	-6125	-5406	-6710	-6164	-5312	-2651	-730	-2785	-3344
1677	-4007	-3714	-4789	-3681	-5769	-7093	-5188	-6131	-5422	-6732	-6213	-5382	-2662	-724	-2801	-3380
1678	-3971	-3700	-4785	-3648	-5749	-7075	-5187	-6103	-5410	-6744	-6236	-5412	-2667	-742	-2827	-3412
1679	-3976	-3706	-4794	-3657	-5762	-7081	-5189	-6086	-5422	-6774	-6246	-5443	-2708	-751	-2853	-3489
1680	-4004	-3744	-4799	-3691	-5788	-7098	-5208	-6113	-5432	-6790	-6281	-5473	-2716	-797	-2911	-3535
1681	-4019	-3761	-4821	-3721	-5791	-7133	-5203	-6171	-5460	-6824	-6359	-5528	-2723	-811	-2953	-3594
1682	-3971	-3706	-4792	-3666	-5760	-7100	-5181	-6134	-5446	-6829	-6392	-5563	-2730	-834	-2976	-3666
1683	-3950	-3704	-4803	-3645	-5784	-7104	-5194	-6095	-5423	-6858	-6402	-5610	-2755	-841	-3015	-3729
1684	-3973	-3703	-4813	-3647	-5795	-7129	-5196	-6073	-5421	-6878	-6387	-5648	-2760	-837	-3069	-3781
1685	-3997	-3713	-4828	-3694	-5807	-7128	-5203	-6133	-5444	-6912	-6421	-5654	-2786	-861	-3112	-3849
1686	-4016	-3733	-4824	-3695	-5812	-7115	-5219	-6141	-5468	-6904	-6498	-5693	-2836	-892	-3149	-3910
1687	-3999	-3713	-4823	-3664	-5817	-7114	-5209	-6116	-5447	-6911	-6538	-5717	-2829	-907	-3168	-3960
1688	-4003	-3729	-4811	-3672	-5834	-7134	-5214	-6115	-5456	-6937	-6551	-5749	-2856	-906	-3195	-4047
1689	-4014	-3737	-4828	-3685	-5836	-7158	-5225	-6140	-5460	-6962	-6586	-5775	-2882	-922	-3243	-4128
1690	-4065	-3762	-4831	-3709	-5831	-7173	-5245	-6165	-5474	-6989	-6628	-5808	-2911	-950	-3274	-4194
1691	-4031	-3749	-4819	-3701	-5838	-7151	-5231	-6173	-5491	-7010	-6660	-5866	-2924	-961	-3318	-4251
1692	-4027	-3749	-4824	-3718	-5848	-7156	-5233	-6183	-5511	-7014	-6710	-5925	-2925	-980	-3356	-4281
1693	-3993	-3735	-4810	-3696	-5834	-7154	-5227	-6171	-5503	-7056	-6743	-5963	-2939	-990	-3395	-4351
1694	-3990	-3744	-4811	-3695	-5835	-7152	-5226	-6172	-5497	-7071	-6737	-5991	-2967	-1000	-3425	-4439
1695	-4000	-3743	-4824	-3721	-5843	-7152	-5229	-6190	-5523	-7071	-6772	-6018	-2983	-1032	-3462	-4489
1696	-3969	-3730	-4821	-3683	-5827	-7148	-5233	-6146	-5494	-7101	-6809	-6074	-2993	-1043	-3483	-4556
1697	-3978	-3729	-4801	-3678	-5842	-7155	-5233	-6132	-5488	-7115	-6814	-6111	-3003	-1032	-3506	-4602
1698	-4003	-3727	-4833	-3698	-5871	-7179	-5228	-6137	-5496	-7120	-6819	-6137	-3027	-1065	-3546	-4636
1699	-4025	-3752	-4847	-3724	-5871	-7191	-5255	-6178	-5502	-7123	-6824	-6135	-3049	-1096	-3584	-4660
1700	-4033	-3761	-4840	-3726	-5856	-7205	-5265	-6200	-5519	-7152	-6857	-6176	-3077	-1109	-3634	-4719
1701	-4006	-3734	-4837	-3689	-5868	-7192	-5251	-6203	-5516	-7172	-6878	-6197	-3076	-1128	-3670	-4811
1702	-3997	-3732	-4832	-3689	-5891	-7195	-5267	-6179	-5508	-7170	-6881	-6207	-3092	-1151	-3685	-4875
1703	-4028	-3751	-4840	-3734	-5890	-7214	-5274	-6204	-5506	-7178	-6902	-6242	-3113	-1196	-3734	-4931
1704	-4056	-3769	-4851	-3773	-5898	-7222	-5278	-6240	-5537	-7182	-6967	-6288	-3140	-1206	-3787	-4998
1705	-3994	-3732	-4845	-3729	-5884	-7202	-5265	-6204	-5540	-7210	-6993	-6316	-3156	-1219	-3791	-5013
1706	-3975	-3716	-4836	-3695	-5874	-7182	-5251	-6177	-5512	-7209	-6977	-6336	-3158	-1215	-3808	-5093
1707	-4002	-3727	-4850	-3706	-5882	-7199	-5267	-6160	-5524	-7225	-6978	-6339	-3176	-1237	-3845	-5178
1708	-4026	-3749	-4857	-3741	-5890	-7214	-5281	-6173	-5522	-7211	-6976	-6361	-3207	-1254	-3899	-5223
1709	-4060	-3769	-4856	-3770	-5909	-7224	-5276	-6226	-5561	-7231	-7021	-6394	-3245	-1292	-3948	-5286
1710	-4039	-3747	-4851	-3722	-5904	-7217	-5281	-6219	-5546	-7249	-7047	-6419	-3261	-1303	-3975	-5332
1711	-4029	-3736	-4857	-3715	-5915	-7205	-5281	-6199	-5543	-7276	-7033	-6433	-3264	-1322	-4004	-5401
1712	-4051	-3748	-4867	-3738	-5937	-7229	-5279	-6207	-5546	-7290	-7044	-6447	-3304	-1353	-4056	-5453
1713	-4082	-3778	-4868	-3772	-5936	-7256	-5285	-6247	-5582	-7283	-7079	-6448	-3311	-1375	-4098	-5515
1714	-4073	-3769	-4872	-3768	-5934	-7252	-5310	-6281	-5598	-7288	-7142	-6488	-3334	-1413	-4130	-5565
1715	-4060	-3754	-4853	-3766	-5923	-7240	-5314	-6283	-5590	-7289	-7167	-6506	-3335	-1423	-4119	-5606
1716	-4027	-3731	-4853	-3737	-5911	-7247	-5316	-6257	-5574	-7291	-7193	-6567	-3372	-1433	-4139	-5662
1717	-4018	-3744	-4868	-3733	-5915	-7259	-5308	-6252	-5570	-7293	-7210	-6600	-3390	-1455	-4183	-5688
1718	-4050	-3765	-4861	-3763	-5919	-7266	-5323	-6246	-5592	-7322	-7252	-6618	-3407	-1464	-4197	-5751
1719	-4013	-3741	-4857	-3718	-5917	-7252	-5287	-6227	-5575	-7354	-7264	-6652	-3406	-1478	-4232	-5838
1720	-4012	-3747	-4854	-3727	-5909	-7261	-5287	-6211	-5578	-7369	-7247	-6668	-3446	-1498	-4277	-5878
1721	-4030	-3758	-4863	-3738	-5925	-7273	-5292	-6233	-5607	-7368	-7237	-6673	-3463	-1490	-4309	-5967
1722	-4057	-3775	-4869	-3763	-5953	-7288	-5300	-6251	-5614	-7388	-7243	-6690	-3484	-1509	-4368	-6032
1723	-4072	-3798	-4899	-3781	-5964	-7287	-5311	-6269	-5638	-7411	-7280	-6716	-3507	-1541	-4411	-6065
1724	-4036	-3778	-4881	-3743	-5964	-7268	-5310	-6253	-5599	-7392	-7286	-6741	-3523	-1565	-4428	-6147
1725	-4047	-3774	-4882	-3743	-5962	-7283	-5309	-6252	-5589	-7392	-7297	-6755	-3542	-1575	-4459	-6225
1726	-4077	-3792	-4882	-3786	-5967	-7308	-5322	-6272	-5629	-7393	-7318	-6777	-3553	-1601	-4513	-6271
1727	-4094	-3810	-4889	-3797	-5976	-7306	-5332	-6295	-5639	-7404	-7365	-6798	-3573	-1610	-4552	-6314
1728	-4041	-3765	-4877	-3759	-5947	-7271	-5321	-6287	-5632	-7442	-7395	-6826	-3568	-1621	-4557	-6339
1729	-4011	-3741	-4882	-3736	-5947	-7271	-5323	-6249	-5594	-7447	-7375	-6844	-3581	-1621	-4573	-6393
1730	-4025	-3760	-4880	-3742	-5955	-7297	-5322	-6247	-5587	-7437	-7356	-6845	-3600	-1654	-4611	-6464
1731	-4077	-3766	-4890	-3769	-5975	-7324	-5317	-6253	-5599	-7477	-7347	-6855	-3615	-1690	-4639	-6567
1732	-4110	-3815	-4903	-3812	-5996	-7342	-5349	-6294	-5649	-7494	-7400	-6860	-3636	-1705	-4680	-6616
1733	-4064	-3782	-4897	-3775	-6009	-7333	-5342	-6279	-5635	-7523	-7436	-6881	-3657	-1731	-4726	-6687
1734	-4049	-3781	-4894	-3766	-5996	-7334	-5338	-6285	-5627	-7526	-7410	-6906	-3663	-1748	-4746	-6725
1735	-4069	-3789	-4890	-3778	-5993	-7327	-5348	-6288	-5618	-7509	-7391	-6907	-3685	-1754	-4769	-6753
1736	-4093	-3816	-4889	-3798	-5994	-7333	-5360	-6316	-5651	-7507	-7412	-6907	-3702	-1776	-4799	-6834
1737	-4120	-3821	-4899	-3823	-5998	-7350	-5379	-6356	-5682	-7514	-7475	-6934	-3713	-1788	-4859	-6864
1738	-4080	-3777	-4883	-3786	-5984	-7317	-5354	-6331	-5669	-7515	-7522	-6970	-3721	-1789	-4852	-6925
1739	-4074	-3762	-4887	-3758	-5978	-7323	-5355	-6304	-5648	-7519	-7515	-7010	-3743	-1792	-4880	-6973
1740	-4050	-3775	-4882	-3772	-5988	-7329	-5347	-6286	-5653	-7526	-7535	-7021	-3760	-1783	-4923	-7023
1741	-4081	-3801	-4893	-3798	-6001	-7336	-5362	-6312	-5653	-7542	-7565	-7048	-3785	-1814	-4951	-7057
1742	-4065	-3775	-4881	-3781	-5990	-7340	-5359	-6311	-5658	-7550	-7576	-7058	-3787	-1831	-4961	-7089
1743	-4039	-3759	-4898	-3773	-5994	-7350	-5351	-6291	-5656	-7573	-7565	-7071	-3794	-1839	-4976	-7172
1744	-4065	-3764	-4916	-3796	-5997	-7359	-5366	-6295	-5651	-7593	-7562	-7083	-3820	-1828	-5012	-7223
1745	-4102	-3783	-4905	-3801	-5997	-7352	-5358	-6314	-5642	-7592	-7562	-7092	-3813	-1827	-5022	-7242
1746	-4113	-3813	-4896	-3833	-6013	-7347	-5374	-6355	-5659	-7601	-7597	-7098	-3817	-1857	-5039	-7275
1747	-4056	-3772	-4913	-3776	-6013	-7350	-5375	-6334	-5649	-7633	-7591	-7113	-3828	-1881	-5063	-7341
1748	-4067	-3802	-4903	-3782	-6010	-7370	-5388	-6313	-5663	-7605	-7595	-7143	-3825	-1885	-5100	-7411
1749	-4093	-3800	-4896	-3801	-6010	-7359	-5384	-6330	-5684	-7589	-7611	-7159	-3849	-1894	-5144	-7459
1750	-4095	-3808	-4893	-3797	-5998	-7366	-5385	-6351	-5676	-7641	-7634	-7152	-3846	-1910	-5182	-7524
1751	-4067	-3777	-4878	-3781	-5985	-7370	-5388	-6359	-5670	-7617	-7653	-7175	-3862	-1922	-5208	-7562
1752	-4042	-3762	-4893	-3760	-5985	-7369	-5379	-6312	-5660	-7598	-7625	-7187	-3875	-1910	-5196	-7640
1753	-4064	-3782	-4896	-3770	-5993	-7382	-5368	-6289	-5673	-7590	-7616	-7171	-3894	-1928	-5219	-7730
1754	-4086	-3796	-4904	-3780	-6015	-7380	-5381	-6322	-5665	-7600	-7612	-7175	-3900	-1941	-5247	-7792
1755	-4127	-3820	-4910	-3836	-6013	-7404	-5404	-6371	-5697	-7595	-7644	-7181	-3918	-1977	-5285	-7828
1756	-4096	-3798	-4902	-3797	-6015	-7379	-5413	-6376	-5706	-7614	-7664	-7201	-3925	-1966	-5294	-7875
1757	-4068	-3781	-4914	-3777	-6011	-7376	-5404	-6355	-5695	-7624	-7669	-7216	-3926	-1972	-5339	-7927
1758	-4092	-3796	-4896	-3787	-6012	-7376	-5404	-6347	-5699	-7621	-7662	-7242	-3922	-1981	-5378	-7990
1759	-4120	-3836	-4898	-3819	-6025	-7398	-5418	-6378	-5710	-7624	-7662	-7250	-3941	-1995	-5392	-8043
1760	-4149	-3841	-4911	-3871	-6019	-7400	-5425	-6429	-5739	-7641	-7725	-7268	-3978	-2006	-5427	-8060
1761	-4069	-3793	-4904	-3802	-6009	-7376	-5405	-6380	-5709	-7628	-7745	-7292	-3982	-1999	-5431	-8114
1762	-4046	-3801	-4899	-3773	-6005	-7372	-5393	-6353	-5677	-7634	-7749	-7302	-3988	-1989	-5442	-8159
1763	-4049	-3785	-4895	-3775	-6007	-7382	-5413	-6336	-5683	-7649	-7735	-7307	-3991	-2007	-5479	-8218
1764	-4097	-3806	-4909	-3812	-6018	-7405	-5430	-6356	-5704	-7645	-7733	-7321	-4005	-2004	-5516	-8246
1765	-4071	-3799	-4902	-3782	-6012	-7398	-5430	-6397	-5703	-7652	-7757	-7346	-3983	-2028	-5537	-8295
1766	-4067	-3787	-4891	-3777	-6008	-7385	-5414	-6348	-5682	-7654	-7742	-7348	-4013	-2028	-5563	-8355
1767	-4094	-3781	-4885	-3786	-6007	-7388	-5427	-6363	-5684	-7660	-7723	-7343	-4051	-2039	-5575	-8384
1768	-4108	-3793	-4908	-3778	-6009	-7384	-5441	-6369	-5694	-7658	-7711	-7335	-4060	-2052	-5579	-8457
1769	-4122	-3805	-4896	-3818	-6030	-7406	-5425	-6417	-5708	-7654	-7739	-7358	-4056	-2083	-5619	-8512
1770	-4096	-3812	-4874	-3803	-6013	-7406	-5437	-6391	-5702	-7675	-7760	-7394	-4062	-2082	-5612	-8557
1771	-4094	-3804	-4873	-3817	-6028	-7395	-5437	-6382	-5719	-7688	-7773	-7382	-4064	-2070	-5630	-8591
1772	-4077	-3795	-4874	-3793	-6016	-7403	-5422	-6375	-5700	-7680	-7778	-7394	-4089	-2071	-5651	-8674
1773	-4100	-3801	-4888	-3807	-6022	-7396	-5430	-6395	-5704	-7697	-7784	-7407	-4098	-2100	-5712	-8746
1774	-4084	-3811	-4898	-3788	-6040	-7411	-5433	-6398	-5707	-7709	-7780	-7403	-4097	-2112	-5767	-8774
1775	-4074	-3800	-4893	-3764	-6025	-7411	-5424	-6354	-5689	-7700	-7750	-7420	-4124	-2112	-5776	-8808
1776	-4078	-3797	-4903	-3780	-6032	-7416	-5420	-6367	-5697	-7679	-7729	-7412	-4120	-2143	-5806	-8869
1777	-4110	-3806	-4905	-3791	-6048	-7441	-5433	-6378	-5712	-7660	-7716	-7414	-4125	-2187	-5823	-8934
1778	-4149	-3847	-4901	-3828	-6058	-7444	-5444	-6417	-5727	-7665	-7753	-7422	-4152	-2219	-5861	-9008
1779	-4110	-3819	-4896	-3799	-6042	-7421	-5436	-6406	-5706	-7666	-7770	-7443	-4147	-2237	-5882	-9055
1780	-4092	-3805	-4902	-3780	-6024	-7405	-5452	-6390	-5686	-7670	-7767	-7443	-4164	-2221	-5895	-9106
1781	-4123	-3822	-4923	-3799	-6023	-7417	-5463	-6382	-5713	-7664	-7762	-7439	-4175	-2217	-5938	-9152
1782	-4152	-3851	-4911	-3839	-6025	-7441	-5469	-6429	-5737	-7653	-7812	-7448	-4196	-2215	-6001	-9203
1783	-4141	-3833	-4912	-3830	-6043	-7425	-5468	-6469	-5747	-7668	-7855	-7483	-4187	-2238	-6022	-9223
1784	-4074	-3800	-4888	-3786	-6025	-7418	-5454	-6413	-5729	-7666	-7848	-7517	-4189	-2244	-6017	-9277
1785	-4057	-3799	-4905	-3760	-6021	-7431	-5448	-6396	-5686	-7639	-7829	-7538	-4188	-2258	-6012	-9343
1786	-4085	-3816	-4918	-3777	-6031	-7434	-5447	-6394	-5696	-7642	-7819	-7524	-4194	-2271	-6037	-9405
1787	-4132	-3846	-4921	-3826	-6035	-7450	-5462	-6408	-5716	-7639	-7817	-7560	-4216	-2287	-6080	-9468
1788	-4123	-3823	-4901	-3811	-6025	-7469	-5467	-6413	-5724	-7628	-7825	-7537	-4220	-2324	-6117	-9506
1789	-4104	-3808	-4899	-3785	-6026	-7455	-5464	-6408	-5701	-7638	-7800	-7542	-4227	-2334	-6133	-9534
1790	-4111	-3805	-4910	-3800	-6034	-7449	-5472	-6400	-5713	-7612	-7785	-7543	-4239	-2336	-6153	-9582
1791	-4124	-3816	-4908	-3803	-6032	-7450	-5472	-6409	-5703	-7607	-7777	-7540	-4257	-2368	-6141	-9640
1792	-4158	-3849	-4889	-3845	-6050	-7453	-5479	-6454	-5729	-7602	-7821	-7570	-4270	-2385	-6156	-9696
1793	-4123	-3827	-4889	-3823	-6040	-7442	-5470	-6460	-5728	-7592	-7829	-7585	-4268	-2396	-6169	-9730
1794	-4080	-3815	-4898	-3804	-6037	-7418	-5467	-6416	-5709	-7595	-7807	-7590	-4271	-2401	-6171	-9785
1795	-4113	-3819	-4906	-3791	-6040	-7428	-5472	-6404	-5708	-7596	-7791	-7576	-4277	-2402	-6198	-9845
1796	-4148	-3830	-4897	-3820	-6047	-7435	-5479	-6418	-5708	-7584	-7767	-7571	-4294	-2433	-6224	-9886
1797	-4141	-3836	-4905	-3838	-6064	-7448	-5492	-6437	-5727	-7579	-7789	-7595	-4307	-2428	-6235	-9913
1798	-4111	-3820	-4907	-3802	-6061	-7447	-5493	-6409	-5703	-7591	-7788	-7602	-4308	-2437	-6266	-9975
1799	-4117	-3827	-4911	-3820	-6062	-7459	-5475	-6420	-5693	-7572	-7759	-7587	-4285	-2478	-6290	-10019
1800	-4129	-3843	-4930	-3828	-6066	-7484	-5482	-6438	-5710	-7564	-7734	-7584	-4282	-2503	-6333	-10077
1801	-4171	-3859	-4919	-3856	-6076	-7494	-5498	-6460	-5743	-7543	-7740	-7576	-4272	-2528	-6370	-10132
1802	-4147	-3830	-4922	-3810	-6080	-7467	-5494	-6472	-5735	-7549	-7761	-7566	-4254	-2524	-6391	-10159
1803	-4136	-3842	-4917	-3812	-6074	-7493	-5495	-6462	-5729	-7560	-7760	-7560	-4257	-2509	-6418	-10232
1804	-4147	-3844	-4909	-3837	-6072	-7503	-5503	-6487	-5747	-7536	-7789	-7572	-4233	-2508	-6479	-10270
1805	-4139	-3834	-4910	-3822	-6063	-7476	-5499	-6506	-5725	-7539	-7800	-7551	-4215	-2523	-6525	-10318
1806	-4139	-3841	-4900	-3838	-6069	-7481	-5503	-6506	-5736	-7543	-7828	-7548	-4201	-2519	-6553	-10332
1807	-4099	-3805	-4889	-3802	-6077	-7467	-5482	-6455	-5719	-7554	-7803	-7561	-4147	-2519	-6566	-10357
1808	-4095	-3798	-4912	-3810	-6066	-7453	-5475	-6435	-5717	-7527	-7780	-7531	-4071	-2496	-6546	-10412
1809	-4115	-3818	-4924	-3817	-6079	-7479	-5487	-6450	-5713	-7536	-7747	-7499	-4034	-2496	-6542	-10469
1810	-4158	-3864	-4929	-3860	-6086	-7490	-5508	-6486	-5729	-7553	-7759	-7457	-3960	-2495	-6576	-10528
1811	-4153	-3854	-4926	-3854	-6085	-7476	-5514	-6507	-5740	-7568	-7775	-7430	-3887	-2501	-6586	-10591
1812	-4121	-3838	-4911	-3812	-6084	-7477	-5519	-6479	-5727	-7556	-7768	-7373	-3782	-2469	-6599	-10646
1813	-4129	-3831	-4906	-3823	-6078	-7497	-5525	-6460	-5717	-7565	-7742	-7344	-3683	-2447	-6583	-10684
1814	-4156	-3850	-4916	-3854	-6092	-7509	-5530	-6484	-5739	-7564	-7769	-7283	-3534	-2439	-6606	-10731
1815	-4193	-3868	-4920	-3889	-6090	-7514	-5532	-6543	-5772	-7568	-7802	-7245	-3366	-2407	-6609	-10747
1816	-4107	-3827	-4929	-3816	-6089	-7499	-5509	-6532	-5759	-7569	-7789	-7196	-3175	-2358	-6596	-10764
1817	-4097	-3803	-4913	-3805	-6096	-7487	-5501	-6470	-5732	-7562	-7763	-7120	-2978	-2288	-6620	-10801
1818	-4118	-3827	-4917	-3825	-6097	-7501	-5501	-6448	-5719	-7560	-7727	-7024	-2744	-2231	-6621	-10849
1819	-4162	-3844	-4919	-3862	-6092	-7538	-5503	-6469	-5748	-7586	-7692	-6907	-2485	-2163	-6627	-10903
1820	-4165	-3846	-4927	-3866	-6116	-7527	-5521	-6494	-5770	-7586	-7704	-6802	-2237	-2098	-6645	-10948
1821	-4125	-3838	-4924	-3834	-6123	-7512	-5522	-6490	-5766	-7571	-7697	-6677	-1935	-1999	-6662	-10999
1822	-4141	-3845	-4927	-3843	-6123	-7508	-5514	-6481	-5757	-7595	-7688	-6535	-1590	-1872	-6687	-11036
1823	-4169	-3859	-4934	-3847	-6118	-7530	-5524	-6468	-5771	-7595	-7674	-6418	-1236	-1791	-6711	-11102
1824	-4185	-3885	-4940	-3885	-6128	-7540	-5534	-6497	-5795	-7614	-7695	-6278	-881	-1692	-6758	-11128
1825	-4174	-3892	-4944	-3905	-6133	-7540	-5542	-6544	-5818	-7606	-7717	-6131	-436	-1559	-6771	-11130
1826	-4144	-3859	-4945	-3862	-6127	-7530	-5532	-6528	-5793	-7612	-7711	-5959	22	-1400	-6750	-11125
1827	-4132	-3859	-4929	-3847	-6119	-7521	-5538	-6509	-5796	-7614	-7682	-5795	449	-1248	-6734	-11154
1828	-4129	-3855	-4933	-3832	-6127	-7519	-5541	-6500	-5779	-7593	-7680	-5628	958	-1074	-6724	-11172
1829	-4164	-3863	-4925	-3883	-6129	-7532	-5537	-6528	-5809	-7617	-7671	-5435	1477	-893	-6729	-11182
1830	-4151	-3840	-4917	-3851	-6122	-7525	-5541	-6522	-5804	-7625	-7635	-5243	2028	-708	-6712	-11181
1831	-4130	-3845	-4926	-3846	-6137	-7527	-5533	-6510	-5798	-7625	-7578	-5062	2541	-527	-6687	-11206
1832	-4145	-3855	-4936	-3874	-6139	-7555	-5540	-6514	-5800	-7632	-7538	-4854	3126	-332	-6685	-11242
1833	-4171	-3874	-4939	-3893	-6149	-7555	-5551	-6549	-5824	-7647	-7558	-4663	3695	-138	-6691	-11256
1834	-4172	-3860	-4951	-3889	-6139	-7538	-5551	-6558	-5829	-7649	-7571	-4474	4231	33	-6689	-11232
1835	-4139	-3842	-4934	-3873	-6158	-7531	-5542	-6527	-5821	-7653	-7542	-4287	4815	272	-6656	-11192
1836	-4184	-3869	-4936	-3882	-6164	-7552	-5547	-6541	-5824	-7640	-7557	-4089	5402	485	-6649	-11199
1837	-4167	-3864	-4942	-3867	-6139	-7541	-5559	-6544	-5818	-7673	-7546	-3917	5975	695	-6621	-11171
1838	-4185	-3876	-4939	-3894	-6125	-7564	-5554	-6556	-5841	-7682	-7537	-3767	6472	858	-6613	-11140
1839	-4123	-3841	-4935	-3849	-6126	-7555	-5552	-6545	-5822	-7683	-7515	-3602	7018	1063	-6593	-11116
1840	-4131	-3838	-4957	-3865	-6146	-7570	-5546	-6525	-5827	-7676	-7483	-3431	7520	1260	-6547	-11090
1841	-4176	-3855	-4963	-3881	-6153	-7575	-5557	-6516	-5828	-7678	-7453	-3287	7980	1443	-6531	-11066
1842	-4190	-3876	-4965	-3895	-6166	-7589	-5574	-6538	-5832	-7696	-7435	-3131	8345	1598	-6519	-11047
1843	-4220	-3890	-4959	-3915	-6162	-7597	-5576	-6571	-5841	-7701	-7477	-2994	8744	1782	-6473	-11021
1844	-4201	-3856	-4966	-3889	-6143	-7572	-5586	-6574	-5838	-7713	-7473	-2907	9124	1943	-6396	-10987
1845	-4187	-3859	-4951	-3882	-6164	-7583	-5592	-6566	-5834	-7722	-7484	-2851	9405	2098	-6347	-10959
1846	-4203	-3887	-4959	-3894	-6182	-7601	-5605	-6581	-5846	-7714	-7495	-2789	9680	2224	-6295	-10938
1847	-4237	-3906	-4972	-3955	-6172	-7605	-5597	-6634	-5875	-7729	-7538	-2778	9920	2346	-6263	-10873
1848	-4170	-3865	-4949	-3899	-6152	-7591	-5590	-6624	-5871	-7725	-7566	-2763	10110	2467	-6220	-10794
1849	-4133	-3842	-4950	-3853	-6143	-7588	-5581	-6574	-5860	-7735	-7574	-2784	10228	2555	-6183	-10751
1850	-4141	-3853	-4956	-3867	-6156	-7593	-5573	-6559	-5857	-7777	-7579	-2807	10303	2617	-6165	-10670
1851	-4164	-3861	-4970	-3886	-6156	-7607	-5588	-6552	-5868	-7771	-7560	-2803	10328	2681	-6136	-10598
1852	-4203	-3878	-4970	-3910	-6149	-7615	-5593	-6598	-5896	-7775	-7592	-2837	10297	2723	-6143	-10578
1853	-4162	-3860	-4974	-3890	-6154	-7613	-5593	-6591	-5901	-7765	-7601	-2889	10213	2743	-6135	-10553
1854	-4161	-3864	-4979	-3876	-6178	-7606	-5600	-6581	-5875	-7779	-7597	-2952	10081	2765	-6119	-10548
1855	-4170	-3873	-4977	-3892	-6187	-7603	-5601	-6573	-5894	-7802	-7590	-3021	9905	2737	-6105	-10494
1856	-4199	-3892	-4977	-3922	-6187	-7619	-5620	-6611	-5898	-7813	-7618	-3101	9743	2695	-6108	-10463
1857	-4212	-3897	-4988	-3936	-6193	-7638	-5621	-6642	-5908	-7830	-7689	-3219	9514	2640	-6102	-10411
1858	-4155	-3857	-4987	-3893	-6176	-7626	-5610	-6594	-5889	-7830	-7727	-3339	9270	2605	-6099	-10384
1859	-4153	-3856	-4984	-3885	-6183	-7612	-5601	-6575	-5866	-7833	-7718	-3467	8963	2533	-6085	-10360
1860	-4163	-3862	-4978	-3882	-6205	-7620	-5615	-6562	-5875	-7813	-7687	-3604	8692	2435	-6097	-10360
1861	-4206	-3891	-4991	-3932	-6206	-7639	-5623	-6607	-5906	-7838	-7710	-3738	8341	2323	-6106	-10357
1862	-4177	-3859	-5002	-3899	-6202	-7631	-5611	-6598	-5905	-7858	-7741	-3883	7968	2212	-6099	-10366
1863	-4164	-3860	-5029	-3892	-6222	-7634	-5615	-6574	-5904	-7859	-7757	-3993	7629	2111	-6096	-10363
1864	-4197	-3873	-5023	-3907	-6215	-7640	-5625	-6600	-5895	-7870	-7780	-4117	7228	1984	-6107	-10379
1865	-4221	-3901	-5038	-3924	-6221	-7672	-5628	-6615	-5900	-7879	-7791	-4270	6819	1832	-6141	-10397
1866	-4243	-3898	-5013	-3928	-6223	-7658	-5640	-6623	-5920	-7913	-7853	-4395	6410	1686	-6186	-10405
1867	-4212	-3890	-5004	-3907	-6207	-7652	-5648	-6613	-5909	-7925	-7866	-4570	6059	1563	-6211	-10425
1868	-4221	-3896	-5022	-3925	-6224	-7659	-5643	-6628	-5923	-7951	-7901	-4721	5645	1400	-6253	-10448
1869	-4201	-3885	-5006	-3910	-6213	-7632	-5636	-6633	-5935	-7950	-7939	-4869	5236	1242	-6292	-10470
1870	-4219	-3886	-4996	-3925	-6212	-7654	-5636	-6636	-5941	-7954	-7954	-5013	4859	1097	-6320	-10481
1871	-4187	-3869	-5007	-3897	-6206	-7639	-5635	-6623	-5927	-7935	-7981	-5166	4470	966	-6338	-10501
1872	-4160	-3869	-5000	-3897	-6207	-7623	-5634	-6603	-5903	-7933	-7977	-5299	4089	796	-6375	-10539
1873	-4186	-3870	-4998	-3910	-6218	-7625	-5638	-6601	-5890	-7949	-7976	-5391	3689	624	-6415	-10602
1874	-4208	-3894	-4985	-3914	-6226	-7647	-5636	-6619	-5919	-7953	-7984	-5487	3365	482	-6444	-10651
1875	-4225	-3900	-4990	-3951	-6218	-7654	-5653	-6651	-5948	-7977	-8031	-5629	2983	319	-6503	-10705
1876	-4166	-3874	-4986	-3918	-6219	-7640	-5636	-6645	-5931	-7985	-8058	-5752	2628	158	-6535	-10777
1877	-4168	-3878	-4975	-3897	-6220	-7655	-5638	-6625	-5923	-7990	-8034	-5845	2331	43	-6606	-10848
1878	-4209	-3899	-4990	-3930	-6238	-7692	-5661	-6638	-5939	-8000	-8037	-5952	2003	-128	-6657	-10922
1879	-4227	-3918	-5012	-3971	-6235	-7686	-5664	-6673	-5970	-7996	-8075	-6056	1694	-277	-6705	-10982
1880	-4185	-3892	-5017	-3925	-6238	-7672	-5654	-6676	-5956	-7999	-8101	-6134	1404	-407	-6750	-11050
1881	-4143	-3863	-5015	-3903	-6230	-7665	-5657	-6628	-5931	-8007	-8097	-6225	1151	-530	-6777	-11154
1882	-4172	-3863	-5013	-3912	-6233	-7675	-5661	-6624	-5930	-8021	-8091	-6298	893	-662	-6822	-11251
1883	-4206	-3872	-5004	-3917	-6237	-7688	-5670	-6632	-5955	-8027	-8082	-6377	616	-794	-6863	-11360
1884	-4263	-3905	-5021	-3962	-6243	-7700	-5674	-6674	-5970	-8013	-8100	-6447	382	-922	-6937	-11443
1885	-4223	-3892	-5010	-3928	-6251	-7690	-5662	-6645	-5953	-8013	-8116	-6536	145	-1037	-6994	-11545
1886	-4207	-3884	-5012	-3929	-6250	-7674	-5663	-6633	-5955	-8006	-8117	-6601	-80	-1176	-7054	-11651
1887	-4215	-3886	-5016	-3926	-6251	-7679	-5676	-6650	-5966	-8034	-8111	-6655	-306	-1301	-7128	-11761
1888	-4225	-3896	-5014	-3959	-6265	-7692	-5700	-6669	-5977	-8036	-8124	-6707	-489	-1388	-7178	-11854
1889	-4251	-3907	-5021	-3998	-6248	-7704	-5688	-6718	-6017	-8041	-8215	-6804	-659	-1487	-7257	-11978
1890	-4170	-3879	-5000	-3928	-6225	-7686	-5675	-6690	-5990	-8037	-8238	-6879	-813	-1565	-7294	-12078
1891	-4166	-3866	-4985	-3908	-6227	-7672	-5654	-6653	-5962	-8038	-8221	-6914	-995	-1627	-7315	-12187
1892	-4180	-3872	-5000	-3910	-6238	-7671	-5665	-6642	-5936	-8030	-8206	-6971	-1146	-1702	-7361	-12301
1893	-4238	-3917	-5023	-3972	-6232	-7684	-5673	-6675	-5958	-8050	-8204	-7029	-1328	-1806	-7429	-12415
1894	-4194	-3903	-5033	-3936	-6236	-7685	-5675	-6666	-5957	-8059	-8213	-7069	-1477	-1893	-7485	-12504
1895	-4175	-3890	-5020	-3913	-6253	-7684	-5667	-6669	-5973	-8061	-8194	-7087	-1609	-1953	-7532	-12586
1896	-4206	-3891	-5011	-3914	-6245	-7687	-5695	-6657	-5971	-8044	-8181	-7102	-1744	-2016	-7589	-12726
1897	-4230	-3901	-5035	-3949	-6241	-7713	-5701	-6663	-5959	-8046	-8189	-7154	-1871	-2100	-7679	-12844
1898	-4241	-3925	-5039	-3970	-6255	-7695	-5701	-6697	-5992	-8042	-8217	-7197	-2001	-2187	-7767	-12955
1899	-4235	-3915	-5025	-3967	-6245	-7674	-5703	-6695	-5981	-8043	-8245	-7235	-2115	-2261	-7829	-13055
1900	-4210	-3890	-5039	-3932	-6236	-7664	-5703	-6676	-5978	-8051	-8252	-7285	-2199	-2287	-7872	-13158
1901	-4192	-3892	-5041	-3930	-6221	-7672	-5698	-6653	-5965	-8059	-8235	-7318	-2319	-2361	-7919	-13288
1902	-4217	-3916	-5039	-3956	-6252	-7692	-5686	-6675	-5976	-8053	-8231	-7348	-2389	-2432	-7969	-13397
1903	-4196	-3892	-5029	-3946	-6255	-7674	-5694	-6692	-5987	-8044	-8249	-7388	-2499	-2507	-8018	-13525
1904	-4187	-3884	-5022	-3936	-6264	-7703	-5675	-6669	-5980	-8052	-8220	-7379	-2589	-2552	-8068	-13650
1905	-4208	-3898	-5031	-3939	-6261	-7719	-5675	-6664	-5975	-8037	-8211	-7385	-2705	-2620	-8105	-13765
1906	-4229	-3906	-5023	-3955	-6263	-7726	-5689	-6669	-5965	-8044	-8222	-7427	-2791	-2665	-8151	-13861
1907	-4243	-3928	-5030	-3985	-6259	-7730	-5706	-6716	-6000	-8057	-8256	-7451	-2870	-2720	-8224	-13933
1908	-4215	-3913	-5029	-3934	-6266	-7719	-5694	-6703	-5972	-8059	-8260	-7488	-2944	-2761	-8292	-14050
1909	-4221	-3921	-5022	-3947	-6273	-7707	-5693	-6699	-5980	-8074	-8257	-7534	-3022	-2805	-8349	-14139
1910	-4238	-3917	-5021	-3971	-6262	-7704	-5685	-6722	-6023	-8060	-8274	-7575	-3099	-2862	-8402	-14254
1911	-4237	-3921	-5011	-3969	-6264	-7715	-5694	-6704	-6006	-8061	-8308	-7607	-3166	-2900	-8447	-14350
1912	-4206	-3910	-5010	-3946	-6256	-7692	-5687	-6698	-5999	-8069	-8341	-7638	-3243	-2918	-8476	-14446
1913	-4167	-3880	-5010	-3913	-6240	-7703	-5681	-6695	-5987	-8078	-8321	-7672	-3303	-2947	-8511	-14538
1914	-4186	-3877	-5019	-3923	-6244	-7694	-5689	-6670	-5958	-8067	-8295	-7672	-3355	-2989	-8553	-14644
1915	-4198	-3888	-5012	-3957	-6243	-7690	-5693	-6666	-5974	-8078	-8276	-7689	-3439	-3049	-8606	-14749
1916	-4259	-3928	-5015	-3998	-6254	-7696	-5700	-6700	-6008	-8067	-8291	-7709	-3494	-3091	-8646	-14839
1917	-4232	-3908	-5018	-3953	-6252	-7695	-5702	-6711	-5988	-8066	-8337	-7747	-3548	-3120	-8688	-14931
1918	-4197	-3916	-5011	-3930	-6268	-7689	-5694	-6698	-5988	-8049	-8324	-7771	-3609	-3171	-8723	-15065
1919	-4224	-3912	-5023	-3946	-6263	-7686	-5697	-6689	-5970	-8052	-8310	-7784	-3666	-3232	-8772	-15154
1920	-4259	-3931	-5019	-3984	-6256	-7698	-5700	-6701	-6005	-8052	-8319	-7811	-3715	-3270	-8823	-15244
1921	-4237	-3914	-5019	-3955	-6263	-7693	-5695	-6727	-6010	-8042	-8333	-7846	-3777	-3273	-8881	-15313
1922	-4182	-3894	-5012	-3909	-6248	-7667	-5679	-6693	-5978	-8055	-8329	-7869	-3815	-3297	-8940	-15433
1923	-4193	-3898	-5012	-3905	-6247	-7678	-5690	-6682	-5964	-8063	-8302	-7890	-3876	-3361	-8990	-15545
1924	-4209	-3900	-5019	-3924	-6246	-7690	-5692	-6682	-5962	-8063	-8279	-7905	-3926	-3402	-9017	-15636
1925	-4261	-3926	-5027	-3976	-6263	-7713	-5703	-6708	-5992	-8074	-8293	-7934	-3994	-3431	-9070	-15723
1926	-4248	-3920	-5016	-3961	-6262	-7693	-5716	-6720	-6004	-8060	-8317	-7964	-4024	-3447	-9082	-15824
1927	-4208	-3895	-5017	-3931	-6256	-7687	-5704	-6708	-5980	-8035	-8331	-7975	-4063	-3477	-9112	-15903
1928	-4210	-3904	-5019	-3951	-6264	-7695	-5697	-6725	-5976	-8066	-8353	-7976	-4115	-3520	-9159	-16022
1929	-4250	-3924	-5005	-3968	-6252	-7694	-5701	-6706	-5980	-8057	-8337	-7974	-4167	-3549	-9211	-16097
1930	-4298	-3936	-5002	-4019	-6256	-7695	-5698	-6773	-6024	-8072	-8411	-7995	-4221	-3614	-9273	-16177
1931	-4230	-3907	-4978	-3953	-6225	-7680	-5706	-6768	-5994	-8049	-8461	-8045	-4238	-3645	-9293	-16225
1932	-4193	-3882	-4986	-3928	-6231	-7664	-5694	-6721	-5971	-8054	-8422	-8073	-4282	-3669	-9320	-16304
1933	-4185	-3890	-4987	-3916	-6225	-7659	-5695	-6706	-5955	-8060	-8392	-8089	-4319	-3692	-9355	-16383
1934	-4238	-3929	-4979	-3957	-6236	-7675	-5690	-6718	-5961	-8074	-8378	-8106	-4348	-3728	-9389	-16569
1935	-4249	-3908	-4987	-3945	-6232	-7669	-5693	-6738	-5978	-8075	-8411	-8127	-4382	-3753	-9416	-16754
1936	-4211	-3893	-4972	-3921	-6229	-7683	-5695	-6714	-5983	-8046	-8409	-8145	-4428	-3783	-9426	-16836
1937	-4209	-3893	-4997	-3928	-6251	-7691	-5697	-6699	-5968	-8054	-8392	-8159	-4445	-3793	-9472	-16915
1938	-4233	-3905	-5003	-3928	-6263	-7696	-5704	-6715	-5969	-8057	-8370	-8183	-4472	-3813	-9517	-16979
1939	-4257	-3904	-4996	-3970	-6257	-7710	-5710	-6749	-5985	-8040	-8408	-8201	-4516	-3848	-9571	-17052
1940	-4233	-3910	-5001	-3954	-6253	-7691	-5706	-6747	-5987	-8035	-8418	-8231	-4545	-3892	-9614	-17147
1941	-4221	-3892	-4990	-3931	-6249	-7680	-5706	-6728	-5973	-8029	-8418	-8244	-4581	-3912	-9648	-17193
1942	-4208	-3885	-4990	-3919	-6255	-7676	-5698	-6711	-5961	-8039	-8409	-8239	-4612	-3944	-9696	-17293
1943	-4209	-3895	-4992	-3925	-6270	-7688	-5705	-6689	-5959	-8033	-8428	-8261	-4634	-3970	-9752	-17373
1944	-4229	-3915	-4986	-3964	-6251	-7684	-5709	-6710	-5983	-8030	-8429	-8249	-4668	-3991	-9811	-17429
1945	-4230	-3908	-4989	-3935	-6240	-7670	-5702	-6702	-5961	-8064	-8427	-8270	-4669	-3993	-9836	-17530
1946	-4238	-3895	-4997	-3936	-6257	-7681	-5716	-6714	-5970	-8057	-8413	-8254	-4706	-4005	-9874	-17623
1947	-4249	-3907	-4985	-3936	-6252	-7702	-5719	-6728	-5980	-8042	-8401	-8273	-4739	-4021	-9894	-17699
1948	-4275	-3929	-4993	-3968	-6259	-7711	-5735	-6761	-5995	-8045	-8426	-8278	-4751	-4053	-9932	-17754
1949	-4240	-3902	-4983	-3939	-6238	-7695	-5728	-6759	-5995	-8036	-8451	-8276	-4772	-4093	-9926	-17837
1950	-4248	-3905	-4978	-3938	-6238	-7685	-5724	-6737	-5979	-8028	-8452	-8312	-4804	-4124	-9989	-17922
1951	-4242	-3913	-4979	-3951	-6235	-7674	-5716	-6770	-5995	-8038	-8489	-8336	-4831	-4139	-10014	-17976
1952	-4235	-3914	-4966	-3931	-6233	-7676	-5718	-6762	-5990	-8047	-8486	-8354	-4845	-4156	-10040	-18013
1953	-4251	-3906	-4968	-3936	-6224	-7676	-5713	-6764	-5984	-8045	-8507	-8368	-4842	-4184	-10065	-18079
1954	-4212	-3885	-4963	-3909	-6233	-7665	-5704	-6739	-5956	-8042	-8496	-8391	-4840	-4204	-10089	-18137
1955	-4210	-3888	-4954	-3905	-6238	-7659	-5704	-6711	-5949	-8032	-8462	-8399	-4866	-4223	-10130	-18211
1956	-4229	-3901	-4966	-3924	-6237	-7676	-5702	-6716	-5964	-8027	-8426	-8392	-4888	-4197	-10152	-18277
1957	-4262	-3937	-4977	-3960	-6242	-7668	-5716	-6745	-5990	-8051	-8430	-8397	-4913	-4207	-10195	-18324
1958	-4245	-3897	-4967	-3930	-6234	-7633	-5714	-6756	-6003	-8064	-8485	-8424	-4937	-4235	-10210	-18395
1959	-4228	-3884	-4963	-3909	-6240	-7638	-5723	-6722	-5973	-8051	-8484	-8431	-4948	-4251	-10244	-18468
1960	-4229	-3907	-4969	-3928	-6234	-7657	-5720	-6747	-5982	-8023	-8450	-8450	-4975	-4272	-10256	-18556
1961	-4242	-3915	-4995	-3949	-6223	-7651	-5727	-6741	-6000	-8050	-8468	-8476	-4998	-4302	-10292	-18618
1962	-4245	-3925	-4972	-3966	-6236	-7638	-5723	-6767	-5996	-8056	-8495	-8481	-5005	-4325	-10297	-18666
1963	-4206	-3891	-4974	-3903	-6223	-7632	-5720	-6744	-5974	-8067	-8509	-8479	-4995	-4312	-10324	-18735
1964	-4215	-3889	-4976	-3903	-6219	-7659	-5720	-6720	-5976	-8065	-8485	-8460	-5015	-4308	-10356	-18800
1965	-4233	-3905	-4976	-3925	-6219	-7657	-5718	-6726	-5978	-8078	-8464	-8453	-5023	-4341	-10409	-18894
1966	-4263	-3925	-4976	-3968	-6223	-7653	-5732	-6744	-6002	-8084	-8457	-8450	-5038	-4347	-10465	-18946
1967	-4263	-3927	-4961	-3960	-6225	-7666	-5731	-6777	-6027	-8082	-8471	-8478	-5055	-4367	-10486	-19025
1968	-4239	-3916	-4974	-3925	-6236	-7652	-5726	-6765	-6018	-8084	-8460	-8505	-5027	-4373	-10505	-19077
1969	-4240	-3912	-4990	-3920	-6240	-7672	-5734	-6750	-6004	-8084	-8472	-8491	-5052	-4393	-10521	-19147
1970	-4259	-3938	-4987	-3933	-6248	-7688	-5730	-6754	-6006	-8113	-8488	-8512	-5063	-4430	-10559	-19227
1971	-4273	-3965	-4981	-3990	-6241	-7683	-5744	-6809	-6041	-8112	-8572	-8514	-5080	-4437	-10582	-19283
1972	-4204	-3914	-4973	-3929	-6235	-7677	-5724	-6793	-6014	-8124	-8607	-8554	-5058	-4427	-10599	-19333
1973	-4185	-3893	-4973	-3904	-6218	-7667	-5718	-6742	-5995	-8107	-8585	-8570	-5077	-4422	-10618	-19386
1974	-4195	-3905	-4995	-3906	-6229	-7676	-5716	-6737	-5999	-8160	-8556	-8566	-5062	-4454	-10627	-19417
1975	-4223	-3919	-4994	-3934	-6233	-7680	-5726	-6747	-6018	-8139	-8552	-8560	-5075	-4466	-10678	-19475
1976	-4249	-3935	-4973	-3937	-6233	-7686	-5726	-6785	-6053	-8142	-8553	-8577	-5079	-4491	-10737	-19533
1977	-4223	-3907	-4976	-3918	-6241	-7671	-5726	-6730	-6044	-8135	-8568	-8581	-5094	-4498	-10773	-19590
1978	-4228	-3918	-4990	-3928	-6241	-7680	-5713	-6725	-6058	-8128	-8563	-8602	-5111	-4517	-10794	-19656
1979	-4258	-3911	-4991	-3922	-6235	-7678	-5730	-6737	-6049	-8142	-8551	-8597	-5117	-4532	-10822	-19738
1980	-4290	-3949	-4978	-3978	-6262	-7715	-5747	-6763	-6050	-8154	-8590	-8617	-5139	-4540	-10859	-19807
1981	-4245	-3946	-4975	-3947	-6250	-7689	-5736	-6807	-6066	-8166	-8651	-8648	-5140	-4545	-10890	-19833
1982	-4206	-3901	-4971	-3910	-6237	-7679	-5718	-6764	-6028	-8174	-8653	-8667	-5148	-4545	-10879	-19940
1983	-4216	-3897	-4989	-3923	-6240	-7685	-5712	-6754	-6015	-8175	-8621	-8673	-5161	-4547	-10911	-19986
1984	-4238	-3914	-4995	-3951	-6248	-7700	-5731	-6733	-6030	-8156	-8611	-8656	-5167	-4577	-10936	-20014
1985	-4270	-3934	-4997	-3968	-6253	-7716	-5728	-6761	-6057	-8184	-8629	-8657	-5155	-4605	-10977	-20061
1986	-4229	-3915	-4997	-3939	-6250	-7701	-5725	-6751	-6047	-8206	-8632	-8663	-5168	-4604	-11002	-20138
1987	-4216	-3929	-5011	-3943	-6264	-7709	-5724	-6751	-6047	-8203	-8608	-8660	-5186	-4581	-11020	-20227
1988	-4237	-3937	-5018	-3959	-6280	-7709	-5735	-6765	-6062	-8204	-8608	-8672	-5189	-4575	-11051	-20316
1989	-4273	-3961	-5018	-3980	-6283	-7726	-5752	-6787	-6080	-8234	-8628	-8673	-5191	-4595	-11091	-20371
1990	-4274	-3959	-5007	-3991	-6266	-7717	-5732	-6807	-6073	-8230	-8662	-8714	-5207	-4644	-11112	-20415
1991	-4241	-3931	-5013	-3979	-6255	-7709	-5737	-6818	-6071	-8211	-8694	-8731	-5209	-4650	-11136	-20447
1992	-4226	-3915	-4997	-3947	-6275	-7723	-5731	-6788	-6053	-8226	-8712	-8745	-5209	-4655	-11143	-20532
1993	-4225	-3927	-4990	-3953	-6266	-7719	-5735	-6766	-6045	-8234	-8703	-8751	-5209	-4658	-11144	-20569
1994	-4264	-3951	-4996	-3984	-6266	-7735	-5749	-6811	-6070	-8252	-8733	-8780	-5236	-4671	-11181	-20588
1995	-4218	-3921	-5005	-3953	-6264	-7716	-5726	-6784	-6059	-8244	-8762	-8789	-5239	-4668	-11196	-20651
1996	-4219	-3923	-5013	-3939	-6262	-7711	-5728	-6770	-6066	-8255	-8744	-8783	-5252	-4677	-11222	-20704
1997	-4236	-3937	-5019	-3952	-6275	-7702	-5741	-6769	-6075	-8267	-8707	-8769	-5252	-4667	-11254	-20754
1998	-4271	-3946	-5026	-3983	-6286	-7723	-5750	-6781	-6075	-8264	-8711	-8786	-5281	-4683	-11286	-20848
[truncated: 6,760 more rows]
