# Supplementary material for: Metabolic profiling in Caenorhabditis elegans provides an unbiased approach to investigations of dosage dependent lead toxicity
Source: Metabolomics. 2012 Jun 4;9(1):189–201. doi: 10.1007/s11306-012-0438-0 (PMC3548106; doi:10.1007/s11306-012-0438-0)
Supplement: Supplementary file 10 — Supplementary material 10 (TXT 868 kb) [file 11306_2012_438_MOESM10_ESM.txt]

Table S8: 2D matrix of sample 1L5A, generated from the raw chromatogram 1L5A
0	1711	1609	2019	1603	3011	4770	2890	3689	3142	5093	3101	3365	3364	1423	-5546	-18451
1	1151	1184	2017	943	2693	4424	2666	3504	2877	5037	3066	3403	3248	1277	-5492	-18179
2	1316	1219	2085	1058	2605	4317	2613	3263	2768	4892	2864	3269	3188	1182	-5501	-17867
3	1555	1334	2126	1231	2632	4302	2633	3207	2768	4784	2789	3153	3134	1176	-5451	-17563
4	1699	1418	2153	1323	2666	4308	2651	3235	2756	4699	2728	3064	3100	1168	-5361	-17190
5	1780	1464	2141	1361	2688	4309	2641	3272	2757	4608	2712	3000	3059	1180	-5229	-16861
6	1741	1433	2084	1297	2674	4253	2615	3268	2733	4518	2670	2960	3019	1166	-5091	-16537
7	1679	1406	2057	1259	2648	4172	2573	3252	2685	4426	2634	2910	2978	1162	-4993	-16211
8	1647	1372	2040	1203	2600	4099	2538	3173	2636	4330	2610	2866	2930	1116	-4888	-15882
9	1630	1359	2000	1222	2582	4042	2502	3112	2613	4237	2589	2813	2876	1101	-4795	-15536
10	1583	1312	1927	1195	2553	4004	2468	3090	2578	4146	2590	2771	2835	1096	-4700	-15251
11	1504	1271	1890	1122	2499	3910	2417	3017	2512	4045	2538	2714	2803	1068	-4594	-14926
12	1437	1229	1830	1067	2430	3818	2368	2932	2462	3956	2487	2674	2749	1048	-4497	-14600
13	1424	1197	1799	1020	2387	3760	2317	2844	2419	3857	2424	2628	2704	1031	-4421	-14194
14	1445	1208	1778	1062	2375	3728	2281	2813	2381	3798	2366	2552	2665	1008	-4342	-13788
15	1442	1204	1744	1018	2362	3657	2253	2798	2365	3718	2352	2496	2632	991	-4243	-13471
16	1397	1163	1723	997	2317	3574	2211	2759	2310	3616	2307	2449	2574	971	-4135	-13153
17	1354	1125	1732	1008	2269	3491	2158	2682	2274	3537	2273	2395	2523	961	-4062	-12849
18	1331	1108	1726	988	2238	3396	2127	2618	2225	3467	2221	2343	2480	938	-3968	-12531
19	1335	1104	1673	1036	2228	3343	2104	2579	2211	3395	2188	2297	2480	1084	-3887	-12214
20	1279	1081	1617	1007	2174	3257	2056	2555	2166	3324	2166	2262	2418	1010	-3783	-11911
21	1219	1014	1591	935	2132	3177	2012	2503	2114	3253	2158	2235	2377	922	-3712	-11631
22	1167	987	1570	904	2072	3100	1957	2437	2069	3168	2123	2186	2331	863	-3623	-11320
23	1141	970	1546	894	2018	3062	1926	2364	2032	3093	2073	2126	2274	840	-3540	-11051
24	1154	975	1633	888	1990	2974	1880	2310	1995	3034	2027	2093	2234	816	-3428	-10743
25	1152	966	1633	898	1956	2898	1849	2276	1952	2965	2004	2048	2194	804	-3331	-10500
26	1112	922	1548	878	1909	2869	1806	2239	1911	2895	1961	1998	2156	805	-3210	-10185
27	1075	889	1493	822	1861	2786	1769	2186	1854	2821	1902	1957	2094	786	-3136	-9891
28	1084	886	1423	835	1826	2727	1739	2126	1827	2756	1855	1913	2055	776	-3082	-9622
29	1079	866	1393	820	1809	2675	1716	2095	1805	2687	1852	1872	2026	777	-3000	-9308
30	1044	800	1354	795	1766	2604	1671	2039	1757	2618	1819	1821	1993	769	-2913	-8987
31	998	798	1328	785	1729	2530	1622	1995	1733	2565	1793	1791	1944	747	-2823	-8701
32	934	762	1308	730	1663	2434	1565	1947	1660	2480	1763	1729	1920	720	-2755	-8410
33	931	756	1286	734	1625	2370	1518	1909	1634	2418	1734	1711	1876	711	-2669	-8172
34	896	737	1235	724	1587	2295	1490	1868	1605	2332	1699	1687	1820	696	-2583	-7911
35	854	714	1201	675	1519	2243	1452	1823	1569	2293	1657	1643	1794	674	-2521	-7681
36	838	697	1178	652	1491	2151	1421	1747	1531	2237	1597	1575	1737	661	-2439	-7406
37	859	729	1173	654	1479	2089	1384	1691	1501	2196	1534	1519	1689	663	-2361	-7108
38	871	763	1142	671	1460	2123	1373	1689	1499	2153	1519	1500	1656	657	-2255	-6833
39	840	734	1105	621	1446	2114	1334	1651	1453	2085	1498	1466	1612	644	-2165	-6580
40	796	689	1062	581	1402	2075	1297	1600	1401	2019	1469	1443	1586	616	-2103	-6319
41	770	641	1046	589	1353	2007	1248	1583	1355	1952	1432	1404	1569	610	-2004	-6045
42	768	624	1012	575	1295	1922	1199	1513	1326	1902	1389	1346	1530	601	-1953	-5792
43	784	635	964	581	1276	1911	1178	1481	1304	1857	1357	1294	1481	587	-1874	-5510
44	742	600	920	567	1254	1824	1150	1458	1258	1796	1335	1282	1460	576	-1768	-5205
45	685	594	880	539	1200	1774	1110	1403	1208	1734	1299	1249	1424	552	-1703	-4942
46	646	572	874	508	1137	1745	1055	1339	1163	1659	1236	1211	1378	731	-1623	-4733
47	655	569	869	510	1084	1657	1023	1262	1106	1613	1181	1177	1333	753	-1551	-4459
48	653	549	845	503	1067	1625	1002	1244	1095	1571	1173	1138	1298	607	-1441	-4208
49	604	514	820	441	1012	1561	951	1203	1075	1550	1155	1097	1253	528	-1374	-3940
50	605	505	793	445	986	1502	926	1154	1021	1510	1114	1055	1215	499	-1310	-3716
51	615	494	746	438	958	1421	889	1131	989	1452	1056	1003	1170	478	-1215	-3451
52	623	490	693	463	955	1404	877	1107	969	1396	1020	964	1149	470	-1124	-3178
53	580	459	676	445	927	1399	852	1102	965	1329	997	936	1129	478	-1033	-2943
54	529	394	670	396	869	1337	822	1045	931	1281	982	895	1106	479	-911	-2667
55	511	362	661	356	836	1249	790	978	897	1232	940	858	1045	463	-834	-2403
56	489	333	618	325	799	1180	738	884	840	1179	883	838	1010	449	-769	-2152
57	498	341	599	330	781	1220	718	867	851	1130	831	811	980	440	-687	-1928
58	511	350	585	366	751	1178	683	877	1052	1080	807	766	958	437	-591	-1669
59	495	341	579	352	735	1165	672	867	995	1053	806	750	939	427	-543	-1555
60	495	341	579	352	735	1165	672	867	995	1053	806	750	939	427	-543	-1555
61	495	341	579	352	735	1165	672	867	995	1053	806	750	939	427	-543	-1555
62	495	341	579	352	735	1165	672	867	995	1053	806	750	939	427	-543	-1555
63	495	341	579	352	735	1165	672	867	995	1053	806	750	939	427	-543	-1555
64	495	341	579	352	735	1165	672	867	995	1053	806	750	939	427	-543	-1555
65	495	341	579	352	735	1165	672	867	995	1053	806	750	939	427	-543	-1555
66	495	341	579	352	735	1165	672	867	995	1053	806	750	939	427	-543	-1555
67	495	341	579	352	735	1165	672	867	995	1053	806	750	939	427	-543	-1555
68	495	341	579	352	735	1165	672	867	995	1053	806	750	939	427	-543	-1555
69	495	341	579	352	735	1165	672	867	995	1053	806	750	939	427	-543	-1555
70	495	341	579	352	735	1165	672	867	995	1053	806	750	939	427	-543	-1555
71	495	341	579	352	735	1165	672	867	995	1053	806	750	939	427	-543	-1555
72	495	341	579	352	735	1165	672	867	995	1053	806	750	939	427	-543	-1555
73	495	341	579	352	735	1165	672	867	995	1053	806	750	939	427	-543	-1555
74	495	341	579	352	735	1165	672	867	995	1053	806	750	939	427	-543	-1555
75	495	341	579	352	735	1165	672	867	995	1053	806	750	939	427	-543	-1555
76	495	341	579	352	735	1165	672	867	995	1053	806	750	939	427	-543	-1555
77	495	341	579	352	735	1165	672	867	995	1053	806	750	939	427	-543	-1555
78	495	341	579	352	735	1165	672	867	995	1053	806	750	939	427	-543	-1555
79	495	341	579	352	735	1165	672	867	995	1053	806	750	939	427	-543	-1555
80	495	341	579	352	735	1165	672	867	995	1053	806	750	939	427	-543	-1555
81	495	341	579	352	735	1165	672	867	995	1053	806	750	939	427	-543	-1555
82	495	341	579	352	735	1165	672	867	995	1053	806	750	939	427	-543	-1555
83	495	341	579	352	735	1165	672	867	995	1053	806	750	939	427	-543	-1555
84	495	341	579	352	735	1165	672	867	995	1053	806	750	939	427	-543	-1555
85	495	341	579	352	735	1165	672	867	995	1053	806	750	939	427	-543	-1555
86	495	341	579	352	735	1165	672	867	995	1053	806	750	939	427	-543	-1555
87	31	-72	-128	-116	-253	-249	-202	-274	-235	-139	-272	-234	-210	31	603	1582
88	-45	-88	-140	-127	-265	-290	-222	-319	-256	-109	-313	-281	-248	50	668	1766
89	-66	-67	-156	-112	-246	-327	-238	-353	-279	-97	-368	-316	-295	57	773	2010
90	-108	-51	-173	-107	-268	-384	-247	-334	-305	-104	-391	-348	-318	61	863	2234
91	-139	-86	-150	-142	-329	-429	-284	-361	-367	-119	-416	-369	-342	59	963	2419
92	-186	-122	-165	-176	-396	-487	-330	-416	-409	-104	-454	-405	-364	71	1043	2603
93	-235	-153	-177	-212	-431	-563	-384	-497	-440	-102	-512	-432	-393	59	1123	2827
94	-216	-145	-128	-208	-434	-577	-390	-535	-445	-127	-564	-481	-418	56	1220	3014
95	-229	-133	-144	-199	-452	-595	-420	-513	-453	-140	-583	-525	-433	60	1297	3194
96	-264	-154	-167	-236	-482	-666	-443	-533	-489	-172	-586	-569	-449	277	1392	3367
97	-303	-177	-269	-263	-504	-702	-468	-572	-509	-221	-621	-587	-483	300	1461	3549
98	-349	-207	-311	-309	-551	-828	-510	-635	-538	-240	-688	-623	-519	194	1546	3742
99	-334	-196	-325	-301	-575	-842	-527	-674	-556	-256	-759	-655	-549	130	1607	3937
100	-347	-202	-335	-291	-588	-828	-550	-665	-575	-284	-776	-687	-581	100	1712	4150
101	-374	-227	-348	-320	-621	-849	-567	-688	-613	-332	-789	-719	-595	111	1797	4364
102	-412	-241	-389	-356	-677	-891	-607	-761	-651	-393	-847	-759	-598	137	1862	4531
103	-415	-283	-375	-403	-712	-941	-640	-837	-705	-431	-915	-808	-632	142	1922	4721
104	-351	-254	-335	-368	-711	-930	-647	-880	-724	-463	-952	-860	-657	147	2007	4933
105	-338	-239	-313	-351	-707	-965	-658	-852	-749	-504	-965	-891	-686	164	2122	5126
106	-410	-260	-329	-448	-761	-1010	-680	-834	-757	-553	-993	-911	-717	194	2204	5289
107	-462	-305	-350	-515	-792	-1065	-720	-916	-812	-588	-1008	-935	-725	196	2271	5461
108	-508	-332	-297	-584	-838	-1099	-752	-1050	-868	-646	-1073	-983	-759	174	2343	5634
109	-503	-324	-253	-504	-866	-1131	-785	-1071	-890	-718	-1130	-1020	-767	172	2395	5778
110	-508	-315	-142	-450	-880	-1146	-799	-1021	-893	-760	-1152	-1039	-783	180	2437	5949
111	-557	-330	304	-451	-897	-1232	-831	-1018	-945	-817	-1188	-1072	-809	206	2457	6147
112	-654	-368	436	-453	-935	-1280	-856	-1066	-957	-850	-1202	-1105	-857	213	2531	6323
113	-787	-396	362	-503	-966	-1306	-900	-1135	-1000	-872	-1272	-1152	-873	205	2595	6474
114	-779	-404	247	-482	-970	-1346	-925	-1200	-1037	-925	-1304	-1199	-876	232	2688	6636
115	-740	-429	132	-493	-973	-1357	-933	-1227	-1068	-1001	-1339	-1240	-893	271	2801	6801
116	-739	-488	0	-543	-1038	-1375	-948	-1200	-1093	-1053	-1397	-1257	-919	301	2897	6946
117	-742	-511	-99	-561	-1105	-1415	-997	-1265	-1112	-1097	-1440	-1281	-958	320	2979	5800
118	-768	-533	-171	-608	-1150	-1462	-1024	-1305	-1138	-1143	-1518	-1319	-987	327	2982	1686
119	-720	-516	-229	-597	-1152	-1505	-1041	-1332	-1156	-1179	-1558	-1357	-1013	345	3068	2390
120	-699	-527	-325	-587	-1155	-1546	-1044	-1294	-1173	-1213	-1573	-1396	-1025	356	3198	4748
121	-325	-588	-392	-615	-1175	-1601	-1074	-1323	-1211	-1244	-1612	-1427	-1040	349	3309	6581
122	-729	-576	-438	-623	-1218	-1651	-1098	-1360	-1260	-1314	-1634	-1460	-1069	357	3411	7587
123	-833	-609	-468	-663	-1278	-1696	-1134	-1431	-1303	-1354	-1673	-1520	-1096	371	3497	8154
124	-782	-605	-482	-662	-1288	-1727	-1154	-1514	-1307	-1392	-1730	-1548	-1099	381	3579	8438
125	-708	-594	-526	-644	-1314	-1741	-1151	-1485	-1327	-1445	-1780	-1582	-1110	417	3685	8660
126	-696	-619	-549	-665	-1337	-1771	-1180	-1480	-1368	-1503	-1806	-1635	-1116	442	3789	8821
127	-719	-657	-556	-706	-1363	-1804	-1213	-1518	-1364	-1545	-1838	-1670	-1134	467	3857	8410
128	-725	-690	-584	-752	-1409	-1845	-1242	-1586	-1407	-1561	-1912	-1707	-1158	492	3937	8704
129	-688	-692	-635	-730	-1417	-1864	-1243	-1645	-1426	-1603	-1979	-1753	-1169	529	4054	9077
130	-655	-672	-666	-715	-1395	-1863	-1254	-1626	-1439	-1652	-2014	-1774	-1182	583	4157	9347
131	-694	-692	-718	-706	-1416	-1901	-1276	-1605	-1443	-1702	-2037	-1819	-1176	619	4239	9518
132	-718	-708	-770	-725	-1431	-1901	-1287	-1635	-1466	-1751	-2073	-1854	-1191	659	4324	9674
133	-749	-759	-804	-755	-1459	-1929	-1307	-1686	-1505	-1789	-2116	-1901	-1212	685	4412	9864
134	-731	-746	-836	-736	-1456	-1916	-1315	-1718	-1528	-1835	-2165	-1937	-1218	713	4507	10074
135	-694	-737	-883	-727	-1474	-1898	-1326	-1666	-1532	-1875	-2184	-2009	-1224	772	4630	10252
136	-710	-744	-914	-753	-1470	-1907	-1325	-1680	-1547	-1924	-2213	-2034	-1234	799	4759	10411
137	-731	-769	-968	-805	-1464	-1928	-1345	-1675	-1575	-1934	-2246	-2053	-1238	841	4885	10574
138	-749	-783	-1009	-820	-1484	-2010	-1374	-1737	-1600	-1962	-2295	-2077	-1252	840	4986	10750
139	-744	-765	-1030	-798	-1489	-1999	-1382	-1815	-1618	-2007	-2357	-2148	-1253	912	5100	10953
140	-716	-765	-1066	-753	-1472	-1961	-1383	-1774	-1621	-2023	-2381	-2172	-1252	984	5241	11208
141	-717	-784	-1104	-776	-1494	-2015	-1397	-1762	-1645	-2063	-2391	-2181	-1262	1008	5367	11390
142	-764	-807	-1136	-800	-1544	-2071	-1408	-1777	-1662	-2111	-2438	-2219	-1270	1051	5489	11570
143	-802	-830	-1188	-827	-1562	-2067	-1433	-1845	-1687	-2142	-2488	-2247	-1287	1081	5583	11750
144	-767	-839	-1226	-816	-1560	-2065	-1434	-1902	-1714	-2153	-2551	-2273	-1292	1124	5691	11942
145	-667	-824	-1256	-791	-1546	-2064	-1454	-1864	-1724	-2179	-2583	-2290	-1281	1163	5808	12154
146	-784	-837	-1287	-793	-1557	-2053	-1462	-1861	-1719	-2202	-2572	-2299	-1261	1213	5906	12369
147	-825	-867	-1349	-821	-1576	-2070	-1489	-1886	-1728	-2240	-2619	-2331	-1256	1276	6001	12516
148	-855	-900	-1381	-863	-1621	-2104	-1512	-1918	-1768	-2265	-2655	-2354	-1248	1320	6128	12713
149	-846	-914	-1389	-866	-1625	-2119	-1528	-1986	-1800	-2290	-2722	-2400	-1256	1359	6254	12923
150	-789	-880	-1399	-820	-1593	-2097	-1512	-1938	-1782	-2330	-2736	-2412	-1248	1403	6397	13144
151	-802	-894	-1436	-828	-1616	-2092	-1509	-1907	-1784	-2352	-2724	-2433	-1251	1457	6540	13392
152	-849	-918	-1453	-863	-1647	-2121	-1524	-1912	-1790	-2379	-2730	-2450	-1256	1503	6653	13584
153	-875	-953	-1487	-933	-1681	-2165	-1540	-1949	-1793	-2412	-2765	-2461	-1252	1556	6794	13806
154	-884	-956	-1521	-930	-1679	-2177	-1556	-2010	-1811	-2425	-2839	-2490	-1237	1632	6905	13979
155	-850	-967	-1530	-869	-1670	-2183	-1565	-1974	-1810	-2433	-2867	-2499	-1236	1699	7062	14186
156	-864	-985	-1545	-867	-1700	-2206	-1570	-1978	-1830	-2472	-2856	-2520	-1218	1736	7169	14374
157	-918	-1014	-1588	-897	-1727	-2239	-1592	-2052	-1857	-2517	-2865	-2537	-1211	1794	7276	14606
158	-951	-1032	-1634	-933	-1739	-2270	-1608	-2043	-1892	-2536	-2869	-2551	-1208	1837	7387	14807
159	-984	-1050	-1657	-952	-1751	-2263	-1616	-2087	-1909	-2569	-2920	-2574	-1200	1863	7483	14980
160	-951	-1038	-1655	-897	-1741	-2239	-1615	-2068	-1909	-2607	-2929	-2595	-1194	1898	7568	15173
161	-937	-1044	-1675	-905	-1764	-2304	-1622	-2028	-1897	-2633	-2939	-2591	-1184	1943	7673	15363
162	-995	-1071	-1702	-944	-1780	-2309	-1634	-2032	-1942	-2656	-2937	-2601	-1195	1984	7761	15557
163	-1028	-1103	-1713	-986	-1819	-2328	-1665	-2069	-1968	-2661	-2952	-2629	-1175	2020	7845	15721
164	-1034	-1114	-1738	-1019	-1840	-2345	-1682	-2121	-1986	-2690	-2995	-2658	-1179	2052	7949	15936
165	-985	-1100	-1773	-970	-1835	-2330	-1681	-2086	-1967	-2700	-2991	-2664	-1159	2091	8088	16155
166	-1001	-1101	-1796	-968	-1849	-2350	-1688	-2074	-1976	-2724	-3001	-2683	-1168	2139	8175	16294
167	-1044	-1133	-1825	-992	-1865	-2363	-1707	-2093	-2004	-2744	-3022	-2712	-1174	2201	8295	16383
168	-1066	-1169	-1845	-1035	-1898	-2385	-1741	-2166	-2016	-2767	-3035	-2721	-1177	2230	8391	16501
169	-1074	-1185	-1836	-1090	-1923	-2414	-1758	-2261	-2032	-2789	-3073	-2726	-1158	2263	8492	16621
170	-1045	-1154	-1850	-1038	-1922	-2399	-1755	-2207	-2025	-2809	-3081	-2732	-1157	2302	8576	16820
171	-1065	-1176	-1892	-1016	-1934	-2395	-1763	-2149	-2048	-2825	-3084	-2745	-1137	2345	8671	16951
172	-1083	-1199	-1923	-1059	-1960	-2406	-1763	-2174	-2050	-2870	-3090	-2760	-1157	2370	8789	17111
173	-1123	-1223	-1917	-1075	-1979	-2428	-1780	-2174	-2063	-2893	-3125	-2781	-1152	2410	8898	17270
174	-1154	-1244	-1900	-1111	-1992	-2470	-1796	-2250	-2093	-2910	-3158	-2805	-1158	2457	9002	17435
175	-1109	-1215	-1876	-1048	-1973	-2477	-1794	-2217	-2078	-2908	-3161	-2825	-1159	2527	9104	17618
176	-1120	-1233	-1897	-1040	-1982	-2492	-1792	-2196	-2072	-2920	-3170	-2833	-1151	2554	9216	17781
177	-1160	-1243	-1926	-1058	-2000	-2505	-1800	-2218	-2097	-2936	-3163	-2834	-1145	2596	9300	17904
178	-1185	-1272	-1948	-1095	-2020	-2526	-1808	-2253	-2123	-2953	-3168	-2849	-1157	2629	9398	18056
179	-1229	-1303	-1978	-1142	-2042	-2536	-1827	-2309	-2149	-2991	-3212	-2851	-1138	2667	9502	18243
180	-1179	-1266	-1974	-1095	-2033	-2528	-1828	-2297	-2138	-3001	-3219	-2853	-1139	2706	9617	18442
181	-1189	-1271	-1996	-1087	-2055	-2544	-1833	-2258	-2130	-3015	-3225	-2856	-1120	2738	9707	18613
182	-1216	-1290	-2002	-1116	-2081	-2574	-1846	-2290	-2157	-3043	-3240	-2876	-1110	2779	9760	18772
183	-1242	-1338	-2045	-1145	-2096	-2586	-1863	-2307	-2163	-3049	-3258	-2881	-1120	2812	9804	18911
184	-1285	-1352	-2027	-1188	-2143	-2628	-1884	-2369	-2208	-3072	-3271	-2913	-1126	2828	9858	19057
185	-1230	-1322	-2015	-1144	-2126	-2617	-1872	-2355	-2187	-3079	-3284	-2932	-1113	2864	9956	19233
186	-1233	-1357	-2818	-1129	-2128	-2635	-1881	-2308	-2183	-3098	-3300	-2931	-1118	2919	10048	19375
187	-1271	-1399	-3294	-1156	-2137	-2645	-1888	-2293	-2186	-3109	-3295	-2932	-1112	2967	10136	19528
188	-1316	-1436	-3272	-1187	-2161	-2669	-1909	-2325	-2204	-3139	-3281	-2936	-1101	3013	10220	19633
189	-1359	-1459	-3136	-1230	-2196	-2722	-1921	-2384	-2235	-3158	-3313	-2969	-1077	3034	10270	19801
190	-1309	-1432	-2980	-1178	-2169	-2708	-1919	-2367	-2222	-3183	-3332	-2968	-1087	3097	10343	19994
191	-1297	-1445	-2841	-1156	-2179	-2712	-1932	-2348	-2212	-3196	-3337	-2966	-1085	3142	10425	20127
192	-1297	-1470	-2730	-1171	-2190	-2721	-1947	-2372	-2234	-3211	-3330	-2959	-1067	3163	10504	20261
193	-1288	-1486	-2659	-1200	-2211	-2763	-1962	-2401	-2234	-3219	-3338	-2983	-1068	3193	10599	20382
194	-1346	-1488	-2578	-1272	-2237	-2776	-1983	-2450	-2276	-3233	-3393	-2988	-1060	3222	10681	20561
195	-1326	-1468	-2568	-1228	-2237	-2740	-1983	-2428	-2262	-3225	-3460	-3000	-1054	3241	10762	20707
196	-1341	-1464	-2328	-1208	-2226	-2757	-1981	-2408	-2269	-3230	-3437	-3011	-1051	3266	10852	20854
197	-1379	-1473	-1797	-1221	-2260	-2787	-1991	-2410	-2290	-3259	-3400	-3012	-1056	3310	10963	21000
198	-1395	-1490	-1685	-1251	-2264	-2808	-2008	-2415	-2297	-3295	-3385	-2995	-1055	3349	11031	21147
199	-1439	-1518	-1685	-1314	-2286	-2836	-2026	-2503	-2328	-3313	-3424	-3024	-1058	3369	11085	21281
200	-1398	-1498	-1713	-1252	-2277	-2824	-2021	-2472	-2321	-3331	-3420	-3022	-1049	3404	11163	21430
201	-1397	-1499	-1762	-1236	-2288	-2829	-2022	-2455	-2303	-3337	-3391	-3018	-1031	3448	11258	21576
202	-1428	-1522	-1825	-1266	-2332	-2850	-2034	-2487	-2316	-3338	-3370	-3014	-1050	3475	11310	21669
203	-1456	-1554	-1868	-1289	-2330	-2877	-2033	-2501	-2346	-3366	-3388	-3010	-1057	3495	11333	21789
204	-1478	-1581	-1891	-1353	-2367	-2912	-2059	-2566	-2374	-3378	-3419	-3016	-1053	3519	11350	21969
205	-1410	-1548	-1910	-1302	-2338	-2889	-2041	-2547	-2358	-3389	-3424	-3022	-1039	3549	11436	22118
206	-1399	-1552	-1938	-1277	-2339	-2873	-2037	-2509	-2370	-3383	-3408	-3032	-1042	3603	11512	22255
207	-1416	-1572	-1969	-1270	-2370	-2900	-2043	-2499	-2391	-3398	-3399	-3044	-1055	3647	11599	22356
208	-1449	-1599	-2011	-1284	-2376	-2927	-2067	-2519	-2391	-3401	-3402	-3041	-1044	3677	11678	22478
209	-1488	-1622	-2040	-1338	-2392	-2947	-2085	-2558	-2422	-3412	-3428	-3035	-1040	3698	11737	22625
210	-1448	-1597	-2055	-1293	-2368	-2947	-2077	-2536	-2394	-3458	-3441	-3042	-1017	3739	11841	22750
211	-1440	-1581	-2085	-1264	-2370	-2952	-2075	-2514	-2375	-3472	-3429	-3029	-1021	3768	11906	22877
212	-1466	-1599	-2118	-1285	-2413	-2975	-2095	-2520	-2391	-3488	-3403	-3014	-1034	3756	11954	22985
213	-1487	-1621	-2117	-1311	-2439	-3000	-2106	-2553	-2400	-3513	-3372	-3040	-1035	3788	12005	23095
214	-1557	-1647	-2148	-1381	-2464	-3002	-2129	-2610	-2435	-3517	-3432	-3047	-1026	3804	12056	23219
215	-1488	-1617	-2148	-1306	-2426	-2992	-2112	-2620	-2421	-3512	-3448	-3058	-999	3844	12136	23352
216	-1497	-1619	-2176	-1300	-2441	-2997	-2118	-2577	-2407	-3531	-3398	-3045	-988	3894	12185	23456
217	-1510	-1633	-2215	-1322	-2461	-3020	-2129	-2578	-2416	-3528	-3402	-3050	-988	3910	12216	23547
218	-1525	-1646	-2239	-1342	-2463	-3056	-2143	-2587	-2433	-3541	-3408	-3055	-995	3929	12273	23650
219	-1577	-1685	-2267	-1414	-2497	-3078	-2159	-2629	-2476	-3545	-3448	-3057	-1004	3939	12313	23765
220	-1518	-1663	-2282	-1359	-2475	-3057	-2149	-2637	-2446	-3565	-3458	-3062	-985	3969	12359	23868
221	-1520	-1668	-2285	-1345	-2473	-3052	-2129	-2606	-2441	-3587	-3442	-3053	-959	4004	12423	23989
222	-1558	-1673	-2297	-1368	-2497	-3080	-2128	-2595	-2461	-3583	-3449	-3044	-963	4028	12459	24062
223	-1581	-1690	-2339	-1387	-2508	-3102	-2138	-2628	-2479	-3585	-3477	-3063	-956	4065	12483	24166
224	-1611	-1719	-2363	-1444	-2548	-3153	-2156	-2694	-2503	-3587	-3494	-3064	-959	4070	12493	24261
225	-1552	-1691	-2382	-1400	-2524	-3149	-2159	-2686	-2476	-3593	-3494	-3057	-955	4096	12549	24393
226	-1540	-1672	-2388	-1363	-2536	-3122	-2164	-2655	-2472	-3578	-3460	-3056	-946	4129	12621	24492
227	-1581	-1680	-2371	-1389	-2544	-3138	-2179	-2649	-2486	-3582	-3436	-3055	-956	4152	12655	24559
228	-1595	-1688	-2390	-1399	-2575	-3170	-2187	-2677	-2505	-3600	-3451	-3059	-947	4195	12703	24648
229	-1640	-1728	-2396	-1463	-2596	-3206	-2210	-2723	-2537	-3607	-3510	-3060	-928	4215	12747	24747
230	-1587	-1701	-2397	-1405	-2574	-3195	-2216	-2735	-2516	-3637	-3529	-3065	-916	4227	12821	24846
231	-1564	-1694	-2404	-1378	-2566	-3180	-2212	-2683	-2525	-3629	-3497	-3059	-914	4250	12889	24921
232	-1584	-1719	-2420	-1404	-2584	-3198	-2207	-2706	-2517	-3642	-3487	-3061	-916	4268	12967	25024
233	-1605	-1731	-2442	-1419	-2609	-3199	-2220	-2714	-2514	-3661	-3481	-3048	-907	4287	13030	25136
234	-1670	-1765	-2453	-1480	-2601	-3240	-2230	-2780	-2560	-3669	-3513	-3032	-907	4317	13067	25236
235	-1615	-1717	-2448	-1427	-2591	-3238	-2224	-2770	-2536	-3693	-3534	-3014	-902	4351	13128	25364
236	-1587	-1713	-2450	-1399	-2597	-3222	-2225	-2723	-2531	-3692	-3516	-3018	-895	4369	13164	25473
237	-1613	-1719	-2481	-1414	-2609	-3244	-2227	-2748	-2533	-3718	-3503	-3034	-881	4418	13222	25557
238	-1641	-1743	-2482	-1440	-2625	-3249	-2242	-2758	-2542	-3745	-3500	-3039	-873	4435	13254	25649
239	-1679	-1772	-2494	-1504	-2651	-3277	-2261	-2800	-2585	-3742	-3526	-3043	-876	4461	13279	25761
240	-1619	-1744	-2491	-1451	-2644	-3262	-2253	-2796	-2580	-3755	-3545	-3033	-862	4484	13341	25884
241	-1607	-1725	-2472	-1420	-2626	-3250	-2252	-2753	-2567	-3743	-3537	-3027	-859	4523	13392	25985
242	-1625	-1741	-2488	-1439	-2650	-3273	-2261	-2755	-2583	-3734	-3502	-3038	-864	4532	13423	26078
243	-1660	-1774	-2516	-1453	-2669	-3298	-2267	-2759	-2607	-3743	-3470	-3038	-859	4558	13503	26181
244	-1701	-1802	-2526	-1518	-2691	-3306	-2279	-2815	-2614	-3777	-3477	-3042	-860	4581	13571	26273
245	-1650	-1782	-2518	-1454	-2671	-3273	-2275	-2821	-2601	-3773	-3510	-3039	-846	4599	13639	26369
246	-1629	-1769	-2519	-1429	-2659	-3272	-2262	-2786	-2585	-3781	-3507	-3014	-818	4630	13694	26463
247	-1645	-1769	-2538	-1444	-2671	-3296	-2273	-2788	-2608	-3796	-3465	-3008	-838	4660	13737	26560
248	-1669	-1795	-2540	-1460	-2672	-3331	-2290	-2795	-2625	-3816	-3460	-3019	-835	4686	13758	26685
249	-1707	-1831	-2547	-1524	-2715	-3360	-2307	-2844	-2656	-3832	-3493	-3033	-851	4708	13786	26807
250	-1660	-1800	-2540	-1482	-2706	-3330	-2286	-2841	-2639	-3836	-3515	-3041	-839	4720	13830	26912
251	-1636	-1785	-2532	-1442	-2708	-3332	-2278	-2789	-2632	-3819	-3489	-3022	-832	4744	13846	27011
252	-1669	-1793	-2525	-1456	-2712	-3339	-2281	-2777	-2628	-3836	-3481	-3004	-829	4769	13880	27092
253	-1702	-1813	-2526	-1479	-2723	-3347	-2279	-2827	-2644	-3828	-3487	-3014	-822	4787	13927	27198
254	-1747	-1855	-2526	-1559	-2746	-3367	-2313	-2870	-2684	-3845	-3523	-3023	-825	4803	13971	27346
255	-1686	-1819	-2524	-1499	-2699	-3359	-2315	-2864	-2685	-3854	-3561	-3008	-805	4847	14018	27467
256	-1638	-1806	-2514	-1466	-2697	-3348	-2292	-2836	-2665	-3840	-3543	-2987	-800	4868	14085	27588
257	-1646	-1808	-2529	-1464	-2695	-3327	-2286	-2816	-2667	-3842	-3514	-3008	-794	4890	14126	27721
258	-1668	-1807	-2528	-1467	-2704	-3344	-2280	-2822	-2667	-3859	-3497	-3008	-781	4921	14165	27817
259	-1713	-1833	-2510	-1543	-2729	-3368	-2310	-2848	-2703	-3867	-3513	-3008	-786	4927	14200	27887
260	-1679	-1816	-2507	-1492	-2706	-3330	-2300	-2824	-2660	-3876	-3499	-2996	-776	4940	14273	28037
261	-1655	-1794	-2512	-1455	-2701	-3314	-2297	-2785	-2649	-3868	-3476	-2986	-760	4973	14342	28138
262	-1683	-1805	-2521	-1454	-2708	-3334	-2291	-2780	-2661	-3872	-3461	-2950	-748	5006	14401	28216
263	-1687	-1822	-2534	-1462	-2734	-3346	-2294	-2798	-2654	-3872	-3441	-2941	-759	5030	14434	28253
264	-1725	-1860	-2549	-1542	-2764	-3367	-2299	-2845	-2689	-3869	-3458	-2943	-742	5045	14474	28370
265	-1685	-1826	-2521	-1493	-2742	-3357	-2288	-2853	-2655	-3859	-3478	-2953	-717	5067	14517	28489
266	-1695	-1815	-2525	-1472	-2727	-3354	-2279	-2813	-2629	-3872	-3446	-2928	-714	5110	14578	28586
267	-1709	-1821	-2530	-1480	-2731	-3352	-2281	-2811	-2645	-3873	-3404	-2912	-723	5127	14629	28691
268	-1751	-1849	-2553	-1502	-2748	-3362	-2288	-2828	-2663	-3887	-3401	-2900	-701	5147	14662	28762
269	-1814	-1880	-2548	-1581	-2785	-3383	-2314	-2873	-2717	-3893	-3426	-2896	-698	5174	14670	28874
270	-1764	-1852	-2540	-1527	-2752	-3358	-2295	-2879	-2696	-3883	-3430	-2891	-685	5216	14691	28972
271	-1758	-1858	-2550	-1506	-2749	-3354	-2296	-2839	-2667	-3881	-3399	-2875	-667	5244	14764	29094
272	-1791	-1866	-2547	-1519	-2754	-3361	-2289	-2814	-2658	-3906	-3387	-2861	-660	5272	14811	29197
273	-1806	-1883	-2544	-1522	-2770	-3382	-2305	-2828	-2660	-3901	-3381	-2856	-644	5288	14839	29274
274	-1857	-1932	-2542	-1578	-2809	-3402	-2314	-2872	-2684	-3895	-3418	-2835	-653	5298	14873	29363
275	-1795	-1896	-2548	-1521	-2758	-3378	-2300	-2850	-2661	-3909	-3416	-2815	-634	5354	14951	29479
276	-1769	-1886	-2547	-1498	-2757	-3366	-2292	-2797	-2637	-3897	-3396	-2816	-623	5389	15018	29567
277	-1771	-1894	-2548	-1512	-2760	-3379	-2284	-2797	-2656	-3896	-3372	-2825	-604	5428	15064	29636
278	-1754	-1904	-2575	-1526	-2779	-3386	-2281	-2807	-2665	-3884	-3352	-2812	-594	5452	15101	29744
279	-1768	-1919	-2564	-1600	-2787	-3415	-2292	-2845	-2698	-3909	-3375	-2813	-594	5477	15122	29842
280	-1682	-1859	-2530	-1542	-2759	-3393	-2275	-2830	-2675	-3923	-3383	-2817	-570	5517	15164	29978
281	-1613	-1823	-2524	-1518	-2762	-3360	-2272	-2785	-2655	-3907	-3358	-2797	-560	5544	15209	30058
282	-1599	-1812	-2521	-1514	-2783	-3367	-2263	-2782	-2646	-3892	-3329	-2796	-545	5569	15229	30146
283	-1568	-1784	-2514	-1505	-2788	-3364	-2270	-2773	-2651	-3880	-3328	-2785	-534	5603	15286	30261
284	-1554	-1801	-2498	-1549	-2793	-3360	-2272	-2821	-2659	-3854	-3370	-2782	-519	5624	15304	30367
285	-1462	-1706	-2474	-1475	-2761	-3324	-2257	-2814	-2639	-3892	-3355	-2776	-502	5665	15367	30496
286	-1438	-1674	-2451	-1406	-2732	-3301	-2248	-2741	-2630	-3880	-3328	-2772	-487	5702	15424	30583
287	-1448	-1655	-2454	-1398	-2708	-3274	-2215	-2700	-2610	-3880	-3307	-2754	-474	5734	15468	30671
288	-1487	-1640	-2447	-1381	-2665	-3245	-2189	-2675	-2624	-3864	-3292	-2737	-454	5760	15508	30760
289	-1594	-1674	-2428	-1405	-2645	-3220	-2175	-2696	-2655	-3854	-3290	-2714	-420	5799	15557	30856
290	-1615	-1647	-2404	-1324	-2565	-3106	-2128	-2656	-2599	-3837	-3300	-2691	-401	5849	15619	30976
291	-1743	-1672	-2377	-1259	-2459	-3014	-2056	-2569	-2563	-3826	-3274	-2675	-353	5917	15694	31075
292	-1966	-1724	-2391	-1241	-2399	-2924	-1983	-2494	-2557	-3807	-3253	-2644	-320	5962	15743	31184
293	-2349	-1844	-2408	-1229	-2332	-2824	-1913	-2442	-2521	-3789	-3237	-2620	-319	6026	15774	31291
294	-2926	-2063	-2491	-1280	-2274	-2714	-1829	-2384	-2528	-3771	-3234	-2621	-273	6073	15818	31384
295	-3490	-2292	-2590	-1228	-2163	-2560	-1705	-2263	-2473	-3764	-3216	-2586	-215	6165	15902	31516
296	-4291	-2677	-2801	-1193	-2077	-2405	-1583	-2105	-2394	-3715	-3182	-2551	-146	6289	16000	31659
297	-5215	-3213	-3183	-1258	-2020	-2272	-1454	-1978	-2343	-3666	-3163	-2520	-76	6407	16079	31780
298	-6153	-3853	-3726	-1384	-1954	-2093	-1308	-1832	-2290	-3639	-3155	-2485	-8	6520	16144	31891
299	-6936	-4481	-4315	-1594	-1921	-1931	-1170	-1704	-2249	-3591	-3157	-2449	97	6682	16235	32019
300	-7595	-5142	-5060	-1799	-1831	-1721	-990	-1488	-2144	-3553	-3108	-2381	221	6878	16360	32178
301	-8076	-5761	-5860	-2064	-1816	-1559	-808	-1254	-2043	-3497	-3047	-2325	382	7113	16432	32343
302	-8443	-6335	-6630	-2445	-1847	-1412	-602	-1005	-1909	-3414	-2942	-2245	540	7335	16504	32474
303	-8628	-6740	-7214	-2829	-1908	-1305	-415	-755	-1824	-3303	-2850	-2132	751	7682	16669	32624
304	-8845	-7116	-7734	-3311	-2020	-1281	-275	-576	-1737	-3203	-2784	-2016	1007	8097	16876	32810
305	-8849	-7331	-8069	-3648	-2095	-1269	-103	-314	-1567	-3097	-2665	-1873	1336	8580	17118	33040
306	-8830	-7478	-8210	-3926	-2187	-1297	26	-27	-1409	-2951	-2527	-1710	1666	9080	17359	33210
307	-8764	-7579	-8223	-4221	-2284	-1362	126	196	-1270	-2814	-2371	-1520	2090	9734	17681	33440
308	-8632	-7593	-8158	-4468	-2298	-1413	183	390	-1149	-2701	-2254	-1330	2561	10530	18075	33720
309	-8428	-7589	-7994	-4713	-2290	-1451	233	531	-1040	-2555	-2113	-1095	3065	11335	18461	34030
310	-8059	-7450	-7748	-4737	-2163	-1395	319	716	-902	-2481	-1958	-844	3720	12422	19033	34400
311	-7573	-7203	-7386	-4752	-2038	-1273	414	914	-782	-2362	-1813	-569	4460	13737	19729	34780
312	-7070	-6926	-6958	-4752	-1858	-1080	549	1123	-715	-2295	-1626	-243	5275	15279	20557	35260
313	-6583	-6644	-6520	-4693	-1650	-802	717	1352	-656	-2267	-1488	84	6083	16383	21398	35770
314	-6078	-6331	-5987	-4633	-1385	-471	945	1585	-603	-2258	-1412	410	7085	18884	22609	36470
315	-5459	-5905	-5431	-4365	-1089	-65	1208	1873	-530	-2290	-1385	698	8213	21386	24023	37280
316	-4916	-5502	-4872	-4062	-759	413	1541	2266	-419	-2320	-1357	1009	9307	23889	25530	38100
317	-4507	-5157	-4367	-3803	-398	928	1895	2668	-282	-2359	-1352	1288	10603	27105	27528	39170
318	-4121	-4793	-3871	-3475	-77	1440	2247	3033	-109	-2346	-1367	1557	12032	30810	29886	40430
319	-3821	-4499	-3393	-3207	318	2023	2668	3416	71	-2305	-1412	1818	13567	35090	32703	41940
320	-3490	-4181	-2999	-2848	771	2707	3137	3916	331	-2214	-1469	2108	15030	39400	35630	43510
321	-3169	-3861	-2606	-2488	1206	3406	3626	4445	647	-2069	-1421	2451	16383	44820	39530	45550
322	-2885	-3622	-2263	-2173	1613	4011	4043	4913	935	-1872	-1336	2804	18368	50920	44050	47930
323	-2557	-3398	-1955	-1922	2027	4715	4566	5441	1293	-1598	-1219	3271	20353	56860	48640	50360
324	-2199	-3220	-1723	-1757	2415	5377	5064	5929	1689	-1257	-1103	3805	22407	64180	54600	53570
325	-1414	-2890	-1484	-1460	2772	6010	5540	6440	2183	-862	-920	4390	24601	72100	61390	57270
326	-376	-2501	-1305	-1211	3133	6660	6061	6989	2619	-454	-681	4956	26871	80510	69000	61510
327	984	-1978	-1163	-1023	3459	7249	6543	7506	3098	18	-398	5623	28972	88310	76450	65790
328	2392	-1341	-1055	-850	3729	7788	7007	7994	3564	503	-68	6341	31365	97350	85520	71260
329	4022	-449	-955	-694	3946	8221	7378	8352	3947	965	238	6994	33820	106620	95300	77460
330	5642	709	-850	-349	4256	8723	7802	8784	4426	1489	582	7742	36270	115990	105710	84420
331	6757	1770	-775	22	4562	9160	8215	9230	4897	2040	997	8507	38420	124190	115300	91160
332	7496	2901	-702	491	4894	9544	8572	9616	5327	2583	1439	9278	40780	133210	126320	99400
333	7603	3826	-576	1059	5263	9889	8892	9908	5674	3039	1830	9964	43050	141880	137440	108310
334	7050	4405	-444	1641	5787	10266	9242	10180	6022	3513	2257	10692	45000	149230	147310	116720
335	6181	4657	-284	2293	6499	10743	9637	10519	6404	3978	2690	11408	47080	157070	158280	126590
336	4761	4526	-134	2937	7193	11164	9990	10833	6728	4381	3111	12017	48990	164260	168860	136750
337	3026	3968	-42	3419	7976	11689	10423	11152	7027	4804	3579	12668	50750	170780	178930	147090
338	1371	3198	-36	3711	8730	12276	10904	11433	7315	5207	4003	13286	52190	176050	187360	156320
339	-538	2077	-128	3799	9362	12825	11408	11733	7546	5563	4371	13851	53720	181420	196250	166740
340	-2269	897	-332	3772	9829	13334	11897	12060	7779	5860	4729	14318	55110	186270	204500	177050
341	-3945	-383	-661	3531	10129	13860	12411	12489	8030	6174	5123	14829	56230	190050	211220	185990
342	-5351	-1562	-1071	3135	10148	14260	12884	12923	8267	6491	5498	15312	57370	193780	218060	195740
343	-6776	-2864	-1613	2540	9972	14469	13221	13268	8476	6789	5843	15685	58370	197020	224160	205150
344	-8062	-4145	-2217	1791	9542	14547	13498	13635	8675	7088	6177	16088	59320	199910	229630	214230
345	-8875	-5143	-2764	1155	8989	14530	13669	14017	8923	7369	6550	16383	60080	202150	233930	222030
346	-9608	-6149	-3378	375	8213	14297	13724	14361	9129	7658	6979	16791	60820	204210	238130	230330
347	-10077	-7000	-3998	-507	7373	13949	13672	14515	9292	7903	7378	17200	61460	205950	241670	238220
348	-10206	-7642	-4553	-1366	6370	13401	13506	14672	9435	8179	7831	17545	62000	207230	244350	244980
349	-10084	-8020	-4972	-2171	5275	12737	13207	14679	9566	8422	8249	17899	62580	208480	246950	252320
350	-9514	-8096	-5281	-2864	4310	12094	12913	14637	9684	8654	8704	18261	63120	209550	249220	259420
351	-8746	-7889	-5374	-3437	3192	11269	12502	14551	9751	8820	9137	18608	63610	210360	251050	266220
352	-7900	-7443	-5203	-3922	2111	10329	12004	14357	9783	8968	9596	18997	63990	210860	252320	272070
353	-7083	-6882	-4798	-4157	1093	9371	11437	14082	9745	9099	9999	19399	64410	211270	253420	278500
354	-6201	-6155	-4129	-4262	306	8481	10907	13759	9651	9137	10314	19734	64780	211580	254310	284930
355	-5257	-5310	-3227	-3974	-318	7582	10313	13409	9526	9113	10646	20121	65100	211760	254920	290650
356	-4558	-4587	-2371	-3553	-709	6747	9718	13038	9359	9022	10936	20472	65360	211770	255350	297050
357	-3914	-3851	-1380	-3007	-805	6046	9113	12588	9143	8861	11136	20767	65560	211610	255560	303490
358	-3399	-3180	-422	-2392	-644	5604	8643	12156	8909	8668	11234	20967	65690	211380	255650	310020
359	-3056	-2629	458	-1779	-213	5373	8193	11665	8601	8347	11212	21150	65750	211160	255720	315940
360	-2750	-2174	1204	-1109	484	5485	7942	11318	8298	7977	11097	21229	65780	210880	255880	322780
361	-2531	-1810	1907	-436	1204	5815	7844	11144	8038	7606	10945	21192	65670	210440	255990	329600
362	-2448	-1591	2473	146	2085	6379	7885	11051	7713	7141	10637	21050	65470	209870	256110	336500
363	-2414	-1474	2840	573	3017	7150	8140	11123	7411	6650	10225	20796	65240	209290	256240	342600
364	-2405	-1442	3098	924	3936	8080	8598	11405	7177	6184	9687	20437	64890	208640	256450	349600
365	-2235	-1400	3229	1321	4779	9084	9181	11931	7170	5770	9179	20041	64480	207920	256670	356600
366	-2085	-1393	3213	1575	5652	10240	9909	12706	7271	5407	8587	19497	63990	207140	256790	362700
367	-1895	-1406	3089	1698	6413	11385	10711	13597	7505	5160	7964	18840	63390	206170	256890	369400
368	-1612	-1379	2882	1748	7006	12419	11503	14517	7853	5084	7429	18219	62720	205070	256910	375800
369	-1313	-1283	2670	1686	7538	13546	12446	15593	8337	5122	6871	17508	62010	204000	256900	382000
370	-949	-1084	2539	1710	8001	14635	13436	16383	9017	5326	6408	16825	61380	203040	256810	387200
371	-577	-824	2481	1691	8300	15621	14376	17762	9796	5680	6072	16183	60630	201890	256570	392500
372	-263	-552	2490	1690	8454	16357	15162	19143	10562	6079	5889	15665	59890	200690	256150	397100
373	13	-284	2591	1718	8562	16970	15984	20317	11446	6656	5802	15192	59280	199710	255650	400600
374	189	-86	2713	1755	8613	17585	16383	21339	12318	7311	5771	14843	58750	198810	255020	404000
375	429	181	2888	1991	8700	18103	17220	22277	13115	7918	5898	14647	58360	198180	254260	406600
376	571	379	3037	2240	8805	18513	18058	23210	14016	8649	6134	14452	58100	197910	253410	408300
377	602	491	3122	2399	8940	18899	18676	23983	14806	9369	6467	14481	58020	198060	252640	409100
378	559	556	3173	2595	9143	19323	19289	24700	15487	10067	6861	14592	58110	198850	251870	409300
379	422	548	3193	2752	9361	19752	19874	25289	16012	10613	7216	14807	58430	200530	251440	408900
380	186	533	3190	3037	9710	20378	20654	26118	16383	11205	7662	15146	58950	202840	251420	407800
381	-254	410	3187	3280	10087	21067	21540	27077	16863	11642	8184	15549	59660	206360	251850	406100
382	-939	71	3110	3529	10467	21693	22403	28007	17344	12006	8655	15965	60570	210930	252850	403800
383	-1629	-511	2863	3820	10987	22464	23442	29185	17638	12263	9044	16380	61630	216560	254510	401200
384	-2145	-1207	2348	4058	11619	23245	24545	30486	17974	12514	9420	16847	62700	222520	256660	398700
385	-2343	-1704	1669	4286	12451	24177	25624	31970	18363	12706	9791	17315	63970	230070	259790	395700
386	-2486	-2111	867	4306	13283	25065	26523	33260	18721	12841	10114	17697	65290	238140	263610	392600
387	-2549	-2291	315	4085	14240	26188	27412	34570	19157	13021	10450	18088	66560	246450	267950	389600
388	-2612	-2298	251	3864	15050	27431	28131	35680	19611	13197	10730	18450	67650	253810	272100	387000
389	-2709	-2222	714	3796	15521	28656	28694	36450	20013	13361	10958	18757	68810	261890	277000	384300
390	-2732	-2075	1632	4282	15713	29584	29096	36960	20380	13521	11191	19061	69850	269370	281840	381800
391	-2804	-1973	2701	5237	15783	30175	29403	37270	20715	13705	11467	19377	70660	275300	285790	379600
392	-2901	-1932	3587	6311	15946	30219	29528	37270	20938	13868	11729	19652	71490	281130	289560	377300
393	-3023	-1941	4385	7599	16346	29870	29428	37140	21055	13982	11949	19909	72250	286130	292600	375100
394	-3114	-1964	4940	8748	17285	29249	29169	36880	21114	14088	12126	20189	73030	290470	294880	372900
395	-3101	-1969	5270	9652	18225	28572	28762	36690	21112	14172	12344	20479	73770	293800	296170	370900
396	-3130	-1997	5517	10407	19302	27838	28253	36570	21008	14227	12585	20784	74660	296990	296730	368400
397	-3174	-2043	5645	10951	20218	27189	27742	36530	20878	14231	12818	21072	75750	299840	296420	365600
398	-3212	-2110	5691	11336	21128	26511	27104	36540	20757	14174	13119	21456	77000	302290	295570	363000
399	-3229	-2159	5608	11583	21975	25907	26418	36580	20611	14036	13269	21965	78960	305320	294250	359900
400	-3171	-2193	5424	11813	22701	25464	25764	36520	20561	13836	13403	22490	81870	308860	292560	356700
401	-3162	-2248	5110	11843	23457	25051	24972	36250	20495	13589	13559	23233	86370	313500	290610	353100
402	-3174	-2300	4711	11661	24086	24768	24173	35660	20385	13302	13629	24114	92430	319980	288920	349900
403	-3204	-2386	4197	11233	24540	24599	23371	34850	20172	13015	13598	25082	102430	332700	287780	346400
404	-3204	-2463	3593	10587	24718	24554	22704	33950	19886	12717	13488	26003	116430	355900	289210	343100
405	-3137	-2464	2994	9892	24599	24546	22030	32880	19525	12390	13404	27041	132010	389400	295100	340400
406	-3113	-2493	2468	9154	24086	24400	21358	31714	19096	12048	13324	28071	152140	444300	311370	338100
407	-3125	-2538	1906	8261	23353	24153	20821	30610	18643	11706	13193	28965	173550	516500	343300	337100
408	-3148	-2567	1396	7366	22288	23723	20222	29317	18117	11388	13018	29880	194540	600400	395200	338500
409	-3167	-2601	967	6543	21065	23151	19645	28035	17594	11067	12793	30684	211950	678300	459000	342600
410	-3127	-2586	678	5991	19787	22443	19068	26786	17080	10886	12665	31445	229290	762500	546900	351600
411	-3109	-2575	484	5476	18721	21714	18557	25696	16598	10717	12609	32050	243930	837200	644800	366200
412	-3152	-2577	402	5210	17725	20836	17945	24456	16017	10583	12596	32713	255920	900100	744500	386500
413	-3224	-2594	483	5256	17258	19980	17305	23214	15390	10413	12571	33300	264520	945900	829300	409000
414	-3295	-2599	784	5800	17837	19282	16675	22009	14732	10268	12550	33880	272280	987400	917100	438300
415	-3298	-2561	1326	7183	19851	18925	16126	21023	14134	10092	12546	34310	278080	1018900	994100	470300
416	-3348	-2549	2105	9521	24818	18990	15512	19968	13536	9889	12538	34750	281780	1039400	1053300	499400
417	-3409	-2539	2956	12569	34160	19944	14908	18914	12822	9598	12452	35070	284560	1055500	1109600	531800
418	-3480	-2561	4123	16383	47650	21942	14405	18009	12188	9293	12300	35230	286030	1065000	1155800	562500
419	-3524	-2581	5394	22955	70510	26313	13902	17054	11479	8896	11988	35230	286510	1069400	1193400	590800
420	-3515	-2568	6568	29528	102980	33660	13586	16218	10805	8476	11667	35070	286140	1068900	1218900	613400
421	-3540	-2573	7801	37240	145670	44930	13466	15430	10156	8018	11288	34800	284960	1064100	1239100	635500
422	-3565	-2599	8882	45110	191610	58820	13562	14812	9603	7632	10908	34400	283200	1055600	1250700	653800
423	-3590	-2628	9741	52490	250430	79300	13965	14256	8996	7200	10436	33850	281360	1045700	1254400	667000
424	-3558	-2630	10299	58300	313580	104960	14743	13700	8464	6748	9932	33230	279160	1032900	1252300	678300
425	-3471	-2587	10671	63590	369600	131350	15751	13468	8063	6383	9525	32650	276900	1018400	1243000	685800
426	-3434	-2569	10798	67180	428800	163690	17336	13332	7644	5991	9074	31958	274710	1002900	1227500	689800
427	-3414	-2563	10700	68910	481000	196530	18922	13356	7312	5653	8640	31288	273030	989100	1209200	690400
428	-3382	-2580	10420	69330	523300	227780	20849	13545	7026	5379	8244	30629	271520	974500	1185000	688200
429	-3344	-2563	9964	68400	550200	252690	22618	13815	6873	5161	7919	30086	270580	961600	1158200	683500
430	-3246	-2525	9399	66420	567400	275580	24535	14285	6829	4962	7605	29520	270160	951700	1132300	677300
431	-3199	-2515	8818	63880	572700	291790	26246	14785	6819	4820	7362	29031	270120	942400	1101600	668500
432	-3166	-2509	8084	60420	569100	300300	27425	15217	6882	4759	7189	28652	270600	935700	1070100	658000
433	-3164	-2535	7333	56530	557100	303660	28356	15654	6964	4685	7050	28312	271530	931700	1038600	646500
434	-3116	-2510	6559	52490	538500	301410	28860	16036	7128	4638	6965	28047	272760	930900	1011600	635600
435	-3033	-2482	5918	48890	514600	294150	28945	16355	7318	4673	6992	27876	274390	932100	981800	623000
436	-3009	-2492	5211	44830	490000	284400	28734	16457	7482	4741	7071	27836	276120	935100	953100	610100
437	-2990	-2485	4542	40900	460200	270640	28060	16560	7657	4828	7140	27845	277900	939900	925800	597200
438	-2993	-2497	3956	37540	429200	255000	27124	16429	7784	4908	7222	27936	279470	945200	902900	586100
439	-2952	-2497	2591	34000	398100	238470	26017	16195	7882	5010	7347	28113	281210	952400	879300	574100
440	-2848	-2487	1402	30788	370500	223300	24894	15935	7988	5104	7516	28303	282660	959400	857100	562700
441	-2819	-2469	923	27784	340200	206190	23568	15533	8015	5195	7730	28579	283600	965100	838500	553200
442	-2807	-2465	701	25311	311270	189430	22171	15033	7965	5304	7926	28886	284240	970600	818700	543200
443	-2837	-2477	726	22757	286890	175140	20929	14540	7872	5335	8088	29198	284520	974900	800300	534300
444	-2767	-2421	684	20503	261290	160040	19530	13935	7738	5333	8249	29532	284350	977900	783200	526400
445	-2706	-2402	-76	18740	237380	145920	18226	13330	7576	5312	8416	29844	283670	978500	768500	520200
446	-2709	-2366	-312	16910	215280	132790	16989	12714	7358	5242	8552	30102	282320	976900	752400	514100
447	-2713	-2334	-91	15279	197250	122040	15963	12154	7122	5167	8593	30299	280410	972700	736500	508800
448	-2759	-2356	614	13973	178750	111010	14868	11499	6823	5040	8588	30411	278260	967200	722600	504900
449	-2728	-2325	550	12667	162120	101110	13995	10880	6519	4860	8530	30480	275500	959300	707500	501100
450	-2659	-2290	-527	11607	148630	93170	13122	10394	6282	4687	8449	30463	272200	949000	692200	497900
451	-2648	-2292	-883	10632	134840	85080	12308	9858	5983	4473	8363	30378	268390	936200	676500	494900
452	-2644	-2295	-923	9851	122430	77820	11582	9349	5654	4229	8230	30217	264710	923200	662300	492400
453	-2696	-2318	-902	9023	111340	71280	10905	8830	5327	3981	8054	29994	260310	907500	646200	489600
454	-2670	-2288	-378	8344	102520	66120	10403	8398	5042	3757	7850	29748	255820	891600	630400	486600
455	-2656	-2246	239	7775	93530	60830	9911	7994	4765	3520	7653	29446	251730	877100	616600	483700
456	-2675	-2243	204	7269	85460	56040	9462	7619	4479	3294	7453	29099	247210	861700	602000	479900
457	-2690	-2257	185	6751	78990	52170	9127	7290	4230	3089	7257	28762	242950	848500	589200	475700
458	-2742	-2307	131	6255	72490	48240	8773	6948	3965	2864	7016	28396	239170	839200	579200	471100
459	-2734	-2298	72	5896	66720	44730	8538	6668	3746	2679	6761	28045	236360	835500	573900	466800
460	-2720	-2280	-4	5560	61500	41560	8345	6512	3548	2542	6577	27738	233860	837300	572800	461600
461	-2728	-2284	-81	5223	57310	38990	8215	6406	3417	2403	6433	27468	232190	846600	578600	456300
462	-2759	-2307	-150	4899	53080	36340	8087	6312	3249	2248	6271	27228	231480	864700	592900	451200
463	-2818	-2340	-232	4596	49310	33960	8029	6232	3084	2170	6084	27044	231790	889000	614200	447300
464	-2781	-2319	-288	4374	46350	32088	8040	6265	2986	2074	5949	26905	233190	925900	649700	443900
465	-2746	-2294	-336	4176	43340	30142	8060	6372	2895	1989	5851	26821	235600	971500	697900	441800
466	-2751	-2302	-378	3961	40660	28385	8099	6509	2798	1927	5789	26802	238510	1018600	752200	441700
467	-2768	-2316	-413	3783	38290	26833	8138	6634	2722	1883	5712	26824	242570	1077800	826500	443900
468	-2829	-2369	-487	3553	36420	25605	8178	6750	2650	1832	5608	26896	247390	1142200	914800	449300
469	-2786	-2336	-510	3441	34620	24461	8242	6917	2584	1780	5543	27046	252790	1209800	1016400	458300
470	-2786	-2317	-505	3355	33000	23460	8303	7089	2550	1733	5477	27189	257820	1270200	1115700	469500
471	-2795	-2310	-508	3237	31534	22610	8343	7253	2514	1695	5460	27402	263590	1336800	1235300	485900
472	-2803	-2334	-517	3128	30372	21975	8357	7372	2455	1674	5450	27580	269320	1400800	1360200	506300
473	-2863	-2371	-532	2986	29190	21397	8361	7412	2381	1617	5400	27803	274250	1454400	1473600	527600
474	-2805	-2345	-511	2953	28167	20994	8398	7475	2353	1548	5345	27993	279490	1510100	1600800	554800
475	-2788	-2339	-473	2929	27294	20716	8412	7534	2322	1470	5318	28160	284130	1559400	1777800	584400
476	-2815	-2338	-449	2864	26345	20490	8437	7544	2247	1441	5264	28321	288070	1601700	1955000	615700
477	-2844	-2360	-425	2810	25511	20306	8446	7491	2187	1371	5194	28443	290940	1633400	2039000	643900
478	-2911	-2401	-422	2717	24686	20230	8477	7395	2111	1324	5091	28535	293570	1676400	2122600	675400
479	-2876	-2388	-395	2709	24067	20219	8527	7345	2064	1224	5015	28588	295280	1719500	2189300	705400
480	-2875	-2380	-385	2693	23357	20237	8583	7290	2005	1155	4942	28597	296040	1727400	2235400	730100
481	-2915	-2402	-392	2622	22650	20259	8633	7190	1952	1073	4851	28531	296040	1729800	2271700	754900
482	-2944	-2440	-383	2556	22056	20277	8700	7096	1923	994	4760	28450	295270	1726400	2292900	775800
483	-2998	-2505	-405	2443	21389	20266	8777	6946	1859	923	4637	28314	293760	1718100	2301400	792500
484	-2946	-2484	-434	2413	20798	20301	8851	6872	1861	857	4551	28178	291820	1704800	2293600	803500
485	-2928	-2466	-473	2393	20183	20273	8912	6807	1846	831	4549	28031	288960	1684900	2272000	811500
486	-2947	-2499	-521	2300	19626	20181	8956	6709	1809	806	4598	27935	285460	1660200	2237100	814600
487	-2990	-2510	-613	2176	19007	20039	8998	6591	1799	829	4757	27951	281970	1635000	2197100	813400
488	-3028	-2566	-705	2024	18403	19860	9014	6448	1754	920	5077	28241	277740	1604100	2145400	808300
489	-2992	-2563	-792	1956	17922	19689	9042	6386	1744	1053	5636	28921	273300	1569300	2083300	799400
490	-2984	-2566	-883	1880	17374	19429	9060	6314	1754	1301	6782	30427	268750	1531300	2014200	787000
491	-3008	-2589	-971	1748	16818	19120	9035	6211	1741	1711	8579	33160	264800	1495800	1948100	773500
492	-3042	-2615	-1042	1638	16265	18782	9010	6114	1722	2297	11243	37680	260820	1419300	1869800	756000
493	-3084	-2654	-1130	1478	15796	18454	8988	5999	1723	2993	14534	43770	257800	1342800	1790400	736700
494	-3040	-2621	-1180	1428	15311	18070	8953	5952	1760	3987	20374	53720	256290	1266300	1707900	715900
495	-3016	-2625	-1233	1385	14800	17657	8888	5942	1794	5202	26214	67690	256640	1306600	1633600	696500
496	-3030	-2637	-1277	1288	14323	17155	8785	5886	1813	6447	33470	83990	259730	1294700	1550300	674000
497	-3071	-2663	-1315	1206	13847	16715	8699	5834	1833	8087	43230	107250	266450	1261900	1468600	651100
498	-3104	-2685	-1332	1122	13361	16188	8557	5726	1848	9827	54530	135880	276190	1227400	1380900	630900
499	-3075	-2677	-1332	1122	12920	15658	8408	5671	1891	11730	67270	169760	291870	1187500	1293100	608400
500	-3102	-2669	-1352	1106	12515	15173	8265	5632	1943	13439	79490	203700	312910	1148100	1205300	586300
501	-3128	-2680	-1357	1074	12066	14601	8076	5546	1951	15353	93860	245300	339400	1110600	1197300	564900
502	-3179	-2707	-1357	1042	11620	14045	7872	5442	1976	16383	108500	289340	367400	1079500	1155800	546700
503	-3244	-2749	-1394	968	11230	13489	7652	5313	1971	18418	122980	334500	403300	1047700	1099000	527500
504	-3234	-2740	-1410	1004	10920	13012	7465	5251	1987	20455	135430	374400	442800	1019100	1041300	509600
505	-3268	-2765	-1440	975	10549	12465	7230	5146	1990	21904	148570	417700	479800	996100	992200	495000
506	-3313	-2800	-1461	942	10183	11911	6971	4999	1979	23170	160570	458000	522300	973000	940900	480300
507	-3384	-2849	-1509	875	9845	11422	6722	4878	1972	24088	170100	490800	564300	952900	894500	467600
508	-3423	-2891	-1548	794	9514	10914	6484	4707	1937	24871	179370	523600	604700	935800	853500	457300
509	-3399	-2882	-1587	812	9194	10412	6246	4579	1921	25483	187150	551600	638000	922200	821000	450000
510	-3434	-2905	-1626	784	8872	9902	5974	4455	1874	25855	193270	574200	671600	908200	788400	444100
511	-3475	-2945	-1673	724	8580	9438	5745	4305	1837	26003	197290	589900	700500	895100	759900	440700
512	-3520	-3010	-1710	627	8251	8963	5471	4119	1772	25960	200290	602800	721900	884100	737600	439600
513	-3537	-3037	-1769	569	7975	8517	5248	3933	1697	25753	201700	610900	741500	872500	716100	440500
514	-3499	-3030	-1806	576	7737	8159	5046	3833	1659	25410	201800	614100	755300	860500	697100	443500
515	-3509	-3033	-1832	551	7447	7759	4806	3714	1623	24914	200600	613400	763300	847500	680000	448000
516	-3557	-3062	-1886	495	7155	7342	4591	3571	1551	24255	198120	608500	766000	835000	665900	453100
517	-3610	-3111	-1922	411	6868	6933	4352	3409	1469	23516	194560	600000	764400	820100	651100	459700
518	-3649	-3145	-1956	371	6641	6608	4177	3248	1394	22748	190560	590000	758600	804400	637400	467100
519	-3634	-3149	-2001	357	6405	6287	3975	3133	1335	21804	185310	576000	748400	787500	624000	474600
520	-3678	-3173	-2030	329	6151	5954	3791	3015	1265	20847	179330	559400	736000	771300	612000	481100
521	-3739	-3220	-2075	270	5944	5680	3632	2906	1196	19928	173550	543100	719200	752000	598500	488000
522	-3834	-3291	-2121	175	5709	5392	3439	2764	1103	18874	166590	523300	699900	731900	584800	494200
523	-3891	-3322	-2157	153	5503	5141	3300	2609	1010	17823	159330	502500	681300	713700	572600	499000
524	-3910	-3328	-2165	168	5331	4914	3176	2519	950	16766	151880	480700	658300	692400	558500	503300
525	-3972	-3366	-2183	153	5186	4696	3044	2428	898	15811	145140	460800	633800	670400	543800	506200
526	-4053	-3416	-2170	172	5008	4455	2904	2316	808	14784	137500	438100	608500	648000	528800	507800
527	-4154	-3479	-2139	167	4871	4229	2775	2172	716	13841	129870	415500	585500	628000	515100	508000
528	-4183	-3494	-2064	256	4814	4064	2643	2067	652	12899	123200	395700	559800	605700	499500	507000
529	-4198	-3475	-1959	430	4791	3934	2541	1999	591	11996	115900	373700	533700	583300	483700	504400
530	-4256	-3473	-1818	632	4807	3766	2430	1925	555	11109	108810	352100	510700	563500	469300	500900
531	-4292	-3488	-1670	850	4931	3632	2313	1825	494	10276	101960	331100	485200	541400	453100	495600
532	-4382	-3520	-1472	1100	5085	3524	2206	1719	419	9570	96080	313210	460400	519800	436800	489100
533	-4385	-3514	-1256	1471	5401	3458	2104	1605	352	8838	89770	293900	436500	499000	420800	481500
534	-4376	-3477	-1079	1851	5777	3416	2001	1518	285	8138	83770	275380	415700	480800	406500	473800
535	-4391	-3471	-875	2261	6245	3398	1903	1434	238	7505	78120	257760	393200	460900	390600	464100
536	-4430	-3489	-699	2632	6722	3405	1825	1338	185	6999	73380	242860	371700	441600	375000	453700
537	-4487	-3537	-585	2956	7303	3466	1737	1223	128	6485	68350	227070	353500	425200	361400	443900
538	-4465	-3529	-512	3250	7956	3575	1669	1102	87	5991	63640	212300	334200	407700	346600	432400
539	-4450	-3521	-466	3528	8508	3721	1627	1063	46	5613	59790	199910	315830	390800	332100	420500
540	-4455	-3537	-462	3677	9094	3881	1588	990	-2	5242	55750	186800	298410	374600	318190	408200
541	-4453	-3567	-496	3738	9598	4052	1551	904	-52	4897	51970	174590	283850	361000	306180	397100
542	-4502	-3628	-582	3688	10015	4245	1519	804	-118	4554	48430	163300	268590	346600	293300	384600
543	-4410	-3614	-680	3681	10340	4457	1531	799	-142	4293	45530	153970	254400	333200	281070	372200
544	-4325	-3594	-790	3608	10576	4664	1569	833	-141	4034	42560	144150	240990	320430	269340	359800
545	-4265	-3590	-884	3461	10684	4831	1598	825	-151	3764	39790	135060	229790	309600	259380	348900
546	-4232	-3607	-997	3243	10665	4978	1634	814	-167	3559	37520	127530	218020	298060	248620	336800
547	-4278	-3641	-1100	2983	10542	5089	1664	769	-196	3308	35130	119690	207150	287340	238470	325200
548	-4254	-3637	-1200	2775	10379	5214	1729	762	-203	3103	32940	112490	198220	278490	229950	315130
549	-4291	-3674	-1292	2573	10108	5298	1809	807	-196	2899	30943	105820	188770	269050	220840	304160
550	-4384	-3730	-1401	2302	9777	5320	1857	824	-186	2722	29300	100340	180020	260190	212260	293560
551	-4519	-3814	-1532	1998	9383	5335	1895	817	-190	2528	27580	94650	171970	251950	204200	283390
552	-4662	-3923	-1668	1686	8921	5315	1924	777	-203	2362	26006	89470	165400	245210	197520	274780
553	-4699	-3967	-1855	1421	8446	5295	1983	817	-167	2226	24718	85230	158600	238220	190530	265600
554	-4775	-4046	-2053	1176	7979	5220	2013	859	-154	2102	23413	80870	152280	231680	183960	256780
555	-4833	-4114	-2296	898	7434	5092	2028	874	-157	2003	22284	76870	147110	226260	178480	249370
556	-4897	-4193	-2489	650	6902	4937	2015	856	-154	1928	21341	73320	141780	220600	172720	241540
557	-4957	-4252	-2711	380	6438	4785	2003	815	-170	1895	20725	70550	136960	215480	167390	234240
558	-4925	-4233	-2893	207	5978	4596	1979	787	-121	1947	20366	67880	132610	210870	162520	227450
559	-4933	-4241	-3053	70	5540	4377	1948	761	-116	2120	20411	65750	129040	207020	158490	221700
560	-4938	-4299	-3194	-124	5127	4141	1913	722	-130	2383	21050	64330	125380	203000	154260	215650
561	-4943	-4281	-3322	-304	4806	3947	1895	673	-153	2771	22206	63790	122100	199390	150350	210080
562	-4963	-4312	-3405	-464	4467	3737	1893	617	-202	3336	24297	64210	119600	196540	147180	205470
563	-4898	-4295	-3467	-526	4206	3583	1938	636	-218	4055	27406	65940	117180	193690	143940	200650
564	-4869	-4245	-3505	-599	3959	3456	1980	701	-211	4818	31122	68770	115130	191110	140940	196210
565	-4879	-4241	-3530	-692	3718	3319	2050	792	-218	5840	36310	73520	113580	188820	138200	192080
566	-4881	-4238	-3548	-759	3493	3230	2137	905	-246	6954	42510	80120	112670	187080	135990	188720
567	-4887	-4243	-3548	-838	3290	3189	2265	1061	-200	8178	49620	88490	112230	185520	133770	185270
568	-4824	-4213	-3531	-843	3156	3176	2395	1282	-118	9306	56540	97350	112410	184360	131800	182130
569	-4820	-4182	-3524	-859	3010	3178	2545	1566	-38	10580	64740	108570	113180	183490	130020	179270
570	-4828	-4182	-3506	-888	2881	3212	2698	1852	70	11809	73070	120760	114360	183060	128610	176950
571	-4850	-4203	-3468	-905	2801	3268	2840	2100	166	12843	80370	132050	116230	183020	127260	174640
572	-4847	-4189	-3425	-879	2761	3407	3025	2358	295	13950	88260	144970	118640	183470	126200	172610
573	-4791	-4146	-3376	-771	2782	3563	3232	2729	474	14944	95660	157540	121060	184190	125450	170990
574	-4779	-4123	-3331	-696	2818	3731	3422	3076	650	15771	102300	169240	123950	185270	124790	169340
575	-4785	-4122	-3293	-611	2893	3903	3573	3356	802	16383	107470	178660	126920	186650	124380	167910
576	-4820	-4149	-3221	-507	3055	4125	3743	3623	939	16863	112370	187950	129860	188320	124200	166730
577	-4820	-4156	-3157	-360	3325	4404	3923	3873	1091	17344	116240	195850	132420	190130	124310	166010
578	-4785	-4123	-3065	-116	3746	4734	4113	4169	1241	17551	118870	201450	135070	192320	124710	165480
579	-4780	-4109	-2995	127	4236	5061	4273	4407	1395	17636	120870	206110	137400	194550	125300	165270
580	-4787	-4118	-2908	354	4949	5509	4461	4651	1532	17627	121910	209140	139190	196590	125980	165430
581	-4805	-4126	-2835	567	5826	6016	4638	4869	1659	17482	122080	210620	140840	198920	126930	165900
582	-4785	-4114	-2754	851	6768	6592	4844	5060	1775	17237	121540	210840	142210	201290	128080	166770
583	-4732	-4088	-2667	1159	7948	7333	5107	5321	1937	16902	120240	209740	143180	203480	129340	167840
584	-4716	-4052	-2598	1394	9192	8137	5365	5568	2078	16453	118260	207360	143740	205240	130460	168940
585	-4726	-4030	-2537	1594	10434	8986	5648	5786	2178	16024	116000	204350	144090	207010	131680	170290
586	-4747	-4056	-2495	1733	11488	9767	5893	5996	2315	15490	112970	200120	144220	208620	132830	171740
587	-4733	-4040	-2450	1852	12595	10658	6211	6193	2462	14932	109550	195200	144280	210060	133820	173100
588	-4674	-4005	-2424	1929	13535	11497	6534	6463	2617	14371	105820	189620	144290	211640	134850	174590
589	-4669	-3984	-2430	1947	14171	12142	6786	6663	2739	13810	102300	184220	144330	213160	135720	176020
590	-4687	-3999	-2477	1886	14656	12729	7029	6845	2887	13182	98140	177780	144540	214910	136470	177300
591	-4738	-4025	-2498	1777	14888	13151	7220	6984	3026	12604	93860	171110	145000	216830	137080	178370
592	-4708	-4032	-2527	1679	14910	13448	7366	7080	3135	12032	89520	164380	145940	219630	137820	179510
593	-4679	-4026	-2571	1555	14749	13568	7438	7171	3256	11556	85690	158320	147260	223090	138530	180440
594	-4709	-4031	-2633	1402	14394	13521	7435	7223	3369	11043	81440	151500	149040	227340	139340	181250
595	-4754	-4064	-2683	1247	13898	13364	7361	7208	3430	10554	77250	144800	151000	231860	140090	181850
596	-4813	-4117	-2734	1036	13374	13139	7242	7113	3452	10138	73610	138990	153630	237860	141130	182400
597	-4801	-4120	-2788	867	12744	12858	7086	6973	3435	9659	69620	132700	156640	244860	142460	182940
598	-4800	-4127	-2849	722	12079	12510	6894	6833	3430	9195	65780	126590	159450	251640	143900	183360
599	-4809	-4139	-2925	546	11350	12142	6682	6667	3431	8740	62090	120770	162690	259720	145750	183770
600	-4816	-4157	-2991	377	10699	11794	6506	6491	3386	8340	58920	115810	165870	268030	147830	184220
601	-4859	-4204	-3050	184	9990	11409	6298	6278	3290	7909	55540	110470	168830	276320	150120	184630
602	-4829	-4203	-3112	70	9289	11030	6121	6070	3204	7420	52320	105400	171230	283490	152290	185040
603	-4825	-4207	-3174	-59	8659	10689	5999	5947	3132	6998	49590	101020	173470	290830	154710	185530
604	-4862	-4219	-3258	-211	7960	10278	5851	5805	3018	6560	46660	96350	175190	297320	157060	186010
605	-4881	-4235	-3328	-375	7294	9860	5757	5723	2894	6118	43900	91880	176340	302350	159040	186420
606	-4931	-4284	-3378	-537	6652	9453	5688	5660	2803	5685	41250	87680	177170	307300	161190	186940
607	-4897	-4275	-3415	-622	6115	9115	5673	5696	2737	5323	39040	84150	177600	311590	163230	187480
608	-4873	-4276	-3466	-707	5539	8722	5668	5841	2731	4909	36690	80380	177600	315260	165150	187920
609	-4883	-4283	-3513	-798	5002	8319	5684	6041	2743	4564	34500	76840	177360	318370	166810	188260
610	-4912	-4295	-3558	-906	4493	7939	5694	6269	2779	4260	32655	73860	176940	322280	168860	188570
611	-4951	-4338	-3590	-1019	4063	7577	5712	6505	2862	3937	30686	70760	176570	327630	171510	188880
612	-4905	-4308	-3613	-1051	3658	7246	5755	6868	3026	3666	28864	67910	176430	334400	174790	189160
613	-4896	-4299	-3629	-1080	3273	6891	5787	7263	3213	3437	27156	65250	176490	345000	180070	189480
614	-4927	-4298	-3662	-1131	2937	6569	5794	7576	3408	3275	25760	63060	177000	360300	187980	189960
615	-4956	-4311	-3672	-1215	2587	6198	5782	7924	3628	3105	24289	60790	178120	381500	199640	190720
616	-4989	-4335	-3679	-1287	2282	5853	5735	8216	3837	2955	22928	58730	179680	406200	214270	191850
617	-4950	-4311	-3675	-1302	2013	5543	5694	8529	4066	2831	21792	57060	182040	440900	236660	193790
618	-4930	-4301	-3670	-1317	1771	5252	5628	8751	4301	2735	20615	55300	184900	482600	266430	196720
619	-4954	-4303	-3661	-1362	1508	4903	5529	8913	4522	2657	19515	53650	188180	530500	304430	200920
620	-4960	-4318	-3652	-1411	1260	4562	5381	9028	4696	2563	18480	52130	191310	577200	345400	205970
621	-5003	-4320	-3629	-1464	1052	4273	5260	9055	4823	2486	17619	50830	194950	633000	400000	213610
622	-4947	-4286	-3617	-1466	839	3941	5085	9088	4983	2378	16715	49470	198450	689700	462500	223430
623	-4939	-4276	-3596	-1486	630	3599	4896	9035	5083	2266	15890	48160	201190	739000	523300	234200
624	-4986	-4299	-3543	-1511	438	3224	4681	8905	5107	2179	15107	46900	203780	791600	595800	248650
625	-5021	-4306	-3513	-1535	271	2950	4481	8728	5087	2099	14419	45790	205770	839800	670500	265530
626	-5023	-4308	-3464	-1552	109	2628	4250	8483	5021	1995	13704	44570	207120	882600	745300	284640
627	-4966	-4269	-3419	-1493	-17	2334	4026	8258	4965	1884	12990	43400	207620	915200	809300	303060
628	-4979	-4251	-3388	-1460	-141	2078	3800	8007	4874	1762	12482	42380	207380	944900	876000	324850
629	-5012	-4276	-3360	-1442	-277	1785	3545	7703	4740	1601	11915	41240	206310	967300	935200	347100
630	-5042	-4301	-3343	-1449	-375	1517	3298	7334	4544	1453	11351	40130	204730	981500	980400	366600
631	-5064	-4311	-3317	-1436	-429	1319	3058	6958	4321	1278	10781	39040	202340	991700	1022900	387900
632	-5019	-4276	-3294	-1376	-460	1171	2876	6653	4136	1133	10325	38100	199270	995500	1055300	407700
633	-5030	-4282	-3273	-1361	-516	1030	2664	6290	3898	942	9853	37010	195640	993500	1077500	425200
634	-5051	-4287	-3248	-1358	-550	949	2476	5910	3645	753	9362	35930	192000	987500	1089000	438700
635	-5095	-4321	-3226	-1348	-550	938	2320	5514	3397	585	8918	34980	187550	976700	1093400	451100
636	-5101	-4323	-3193	-1305	-520	1040	2238	5196	3143	417	8418	33960	182830	962200	1090300	460800
637	-5081	-4288	-3152	-1217	-459	1252	2201	4927	2935	245	8002	32950	178430	946500	1081100	466700
638	-5079	-4276	-3099	-1165	-415	1540	2203	4654	2695	76	7599	31986	173280	925900	1064300	470600
639	-5089	-4262	-3035	-1103	-342	1838	2259	4425	2513	-91	7248	31134	167970	902900	1041600	471600
640	-5146	-4291	-2969	-1061	-262	2204	2364	4193	2287	-259	6872	30194	162630	878100	1014400	470000
641	-5130	-4272	-2881	-963	-143	2613	2522	4025	2104	-435	6475	29299	157920	855000	987400	466600
642	-5096	-4237	-2802	-802	-45	3001	2695	3934	1968	-551	6163	28521	152590	827500	953900	460700
643	-5100	-4229	-2742	-687	42	3275	2850	3822	1816	-702	5838	27677	147310	799000	917700	452900
644	-5123	-4258	-2695	-596	130	3505	2995	3709	1681	-832	5544	26892	142700	772900	884000	444500
645	-5177	-4292	-2675	-548	214	3679	3103	3602	1569	-946	5247	26148	137650	743200	845100	433800
646	-5164	-4294	-2644	-466	307	3776	3172	3496	1504	-1034	4977	25523	132760	713500	805800	421900
647	-5128	-4284	-2666	-374	375	3834	3210	3407	1434	-1089	4706	24885	128010	683500	766100	409100
648	-5145	-4286	-2696	-353	436	3799	3200	3268	1345	-1160	4479	24276	123940	656800	730700	397100
649	-5174	-4308	-2721	-347	456	3714	3165	3078	1258	-1255	4287	23701	119540	626900	691200	383100
650	-5245	-4366	-2782	-431	453	3602	3110	2890	1169	-1314	4086	23247	115380	597800	652700	368700
651	-5198	-4376	-2834	-446	476	3518	3083	2675	1081	-1366	3899	22788	111530	569500	615600	354200
652	-5157	-4364	-2912	-473	452	3391	3029	2520	990	-1386	3750	22375	108270	544800	583500	341200
653	-5172	-4367	-2984	-537	408	3268	3001	2339	888	-1421	3643	22042	104800	517700	548500	326620
654	-5189	-4395	-3065	-618	323	3109	2979	2128	754	-1421	3528	21705	101540	491600	514900	312120
655	-5217	-4443	-3152	-744	210	2939	2947	1903	612	-1428	3430	21402	98850	469300	486400	299480
656	-5198	-4412	-3216	-792	118	2790	2945	1723	483	-1457	3347	21140	96030	445400	456100	285640
657	-5191	-4416	-3292	-849	30	2643	2935	1581	369	-1471	3312	20929	93350	422600	427400	272160
658	-5227	-4432	-3346	-936	-79	2476	2911	1447	216	-1480	3278	20718	90830	400900	400300	259190
659	-5256	-4454	-3384	-985	-203	2322	2900	1348	69	-1480	3259	20528	88720	382500	377700	248080
660	-5318	-4492	-3425	-1079	-287	2164	2886	1247	-78	-1493	3235	20365	86480	363200	354000	236220
661	-5276	-4476	-3462	-1091	-324	2040	2916	1233	-201	-1529	3208	20179	84380	345000	332100	224990
662	-5268	-4472	-3494	-1130	-360	1935	2936	1278	-310	-1550	3213	20025	82630	329600	313900	215450
663	-5280	-4493	-3557	-1161	-396	1844	2946	1349	-411	-1612	3199	19863	80750	313240	294780	205320
664	-5304	-4504	-3605	-1211	-420	1770	2947	1423	-491	-1686	3150	19746	79040	297920	277100	195830
665	-5324	-4541	-3641	-1296	-439	1709	2978	1537	-581	-1740	3055	19595	77470	283640	260830	187010
666	-5301	-4532	-3683	-1292	-434	1715	3025	1695	-629	-1841	2982	19448	76160	271730	247450	179680
667	-5282	-4531	-3719	-1330	-436	1667	3055	1859	-670	-1931	2905	19311	74780	259070	233430	171960
668	-5327	-4538	-3785	-1370	-462	1627	3068	1984	-697	-2026	2818	19139	73520	247200	220470	164780
669	-5344	-4567	-3838	-1430	-494	1581	3071	2105	-725	-2127	2706	18970	72510	237330	209760	158860
670	-5363	-4582	-3892	-1500	-531	1565	3064	2165	-768	-2244	2566	18782	71480	227090	198690	152650
671	-5321	-4575	-3901	-1514	-543	1532	3053	2256	-781	-2342	2444	18615	70570	217590	188500	146960
672	-5317	-4576	-3937	-1549	-611	1483	3027	2277	-820	-2439	2296	18398	69720	208720	179040	141670
673	-5355	-4596	-3968	-1612	-681	1424	2984	2265	-832	-2526	2135	18171	69020	201420	171250	137290
674	-5394	-4627	-4002	-1681	-760	1341	2914	2183	-873	-2621	1998	17965	68290	193880	163140	132730
675	-5421	-4639	-4027	-1760	-826	1269	2868	2068	-941	-2729	1814	17709	67630	187110	155770	128570
676	-5382	-4623	-4038	-1775	-874	1201	2798	1979	-980	-2844	1645	17455	67030	181000	149080	124760
677	-5371	-4620	-4061	-1783	-927	1103	2735	1875	-1031	-2943	1515	17182	66480	176020	143600	121580
678	-5368	-4622	-4103	-1828	-990	1014	2672	1750	-1076	-3004	1416	16966	65900	170900	137890	118280
679	-5401	-4659	-4151	-1890	-1045	929	2577	1606	-1124	-3027	1323	16699	65290	166240	132690	115230
680	-5407	-4652	-4175	-1912	-1070	830	2488	1433	-1153	-2988	1255	16462	64780	162540	128460	112790
681	-5372	-4636	-4219	-1905	-1078	757	2389	1328	-1150	-2842	1304	16247	64200	158760	124110	110320
682	-5380	-4651	-4250	-1926	-1091	680	2289	1218	-1102	-2589	1445	16132	63610	155230	120090	108070
683	-5407	-4664	-4277	-1946	-1063	595	2176	1110	-1020	-2063	1818	16154	63010	151980	116430	106130
684	-5471	-4696	-4302	-1977	-991	536	2059	990	-874	-1214	2538	16464	62520	149320	113470	104680
685	-5441	-4698	-4309	-1971	-870	539	1971	898	-644	-36	3665	17111	62100	146630	110490	103390
686	-5393	-4691	-4296	-1907	-637	604	1884	853	-280	1898	5721	18561	61880	144070	107780	102400
687	-5424	-4702	-4307	-1864	-331	743	1797	818	224	4640	8888	21136	61960	141890	105550	101820
688	-5448	-4703	-4302	-1824	94	977	1747	795	839	8425	13580	25371	62550	139580	103260	101540
689	-5478	-4732	-4293	-1807	558	1296	1722	801	1503	12820	16383	31016	63990	137490	101170	101630
690	-5456	-4707	-4275	-1719	1243	1860	1779	821	2450	16383	27858	41370	66800	135720	99300	102130
691	-5413	-4680	-4267	-1638	1827	2427	1861	893	3318	16383	39330	52820	70820	134360	97780	102840
692	-5398	-4684	-4243	-1575	2499	3139	2019	996	4228	16383	51670	67470	77610	133160	96220	103940
693	-5435	-4687	-4240	-1527	3068	3821	2211	1095	5275	16383	68120	88040	87390	132510	94790	105340
694	-5461	-4701	-4224	-1551	3647	4619	2460	1224	6322	40800	86960	113010	99080	132580	93680	106830
695	-5419	-4688	-4206	-1501	4145	5428	2772	1408	7365	65230	107840	142020	115910	133520	92650	108790
696	-5377	-4668	-4171	-1464	4461	6046	3018	1596	8251	75320	127500	170550	136630	135440	91840	110960
697	-5367	-4662	-4164	-1475	4683	6625	3285	1791	9143	85850	150120	204760	160990	138470	91250	113330
698	-5385	-4664	-4148	-1476	4768	7033	3520	1953	9921	95340	172410	240010	185240	142160	90960	115640
699	-5427	-4692	-4150	-1543	4738	7279	3686	2070	10487	102780	191340	271220	214810	147470	91040	118550
700	-5373	-4663	-4126	-1527	4651	7403	3815	2186	10998	109870	211150	305060	245760	153950	91590	121850
701	-5317	-4637	-4112	-1537	4453	7384	3885	2311	11368	115400	228730	336100	276630	161300	92640	125510
702	-5325	-4623	-4095	-1561	4171	7236	3877	2415	11581	119410	243620	363600	303020	168290	93990	129160
703	-5336	-4625	-4081	-1588	3894	7001	3840	2470	11649	121650	254370	384300	330400	176340	96000	133810
704	-5372	-4637	-4075	-1651	3528	6664	3729	2454	11555	122820	263610	403100	354700	184360	98500	139040
705	-5311	-4611	-4042	-1660	3185	6286	3614	2458	11394	122600	269880	417100	372900	191150	101140	144270
706	-5290	-4593	-3991	-1656	2793	5878	3458	2431	11114	121360	272960	425300	389100	198060	104430	150710
707	-5295	-4600	-3947	-1695	2461	5487	3296	2379	10723	118900	273800	430100	400600	203920	107980	157670
708	-5313	-4592	-3863	-1732	2074	5006	3120	2273	10257	115470	272050	430500	407700	208630	111640	165060
709	-5335	-4595	-3757	-1772	1693	4544	2939	2183	9708	111230	268100	427100	410700	211870	114950	171940
710	-5287	-4542	-3599	-1710	1353	4136	2762	2119	9135	106360	262210	420200	410300	214330	118590	179870
711	-5262	-4515	-3458	-1681	1039	3758	2601	2036	8598	101580	255490	411500	406300	215490	121970	187710
712	-5263	-4525	-3318	-1655	721	3337	2422	1939	7967	95840	246550	399300	400100	215440	124700	194440
713	-5275	-4508	-3191	-1624	432	2924	2239	1830	7308	89820	236420	385100	390800	214380	127350	201640
714	-5281	-4516	-3053	-1596	196	2589	2074	1712	6725	84380	226690	371200	379600	212520	129550	208350
715	-5227	-4468	-2958	-1476	-21	2259	1918	1605	6112	78220	215120	354300	366700	209880	131200	214300
716	-5207	-4450	-2882	-1427	-198	1946	1766	1486	5503	72070	203060	336500	354000	206920	132160	218830
717	-5212	-4447	-2813	-1373	-343	1659	1612	1341	4963	66740	192140	320240	339000	203100	132700	223000
718	-5230	-4441	-2773	-1344	-454	1429	1486	1212	4360	60930	179770	301690	323460	198980	132710	226160
719	-5228	-4443	-2740	-1294	-508	1229	1360	1060	3802	55350	167540	283310	309630	195320	132360	228160
720	-5163	-4404	-2738	-1213	-507	1107	1261	939	3297	50020	155550	265090	293960	191190	131510	229400
721	-5153	-4392	-2738	-1158	-477	1011	1191	839	2859	45530	145140	249200	278400	187100	130260	229520
722	-5178	-4380	-2743	-1107	-431	938	1112	730	2390	40790	133830	231830	263230	183170	128670	228620
723	-5203	-4395	-2760	-1105	-335	917	1056	598	1952	36390	122990	215180	250220	179900	127080	227090
724	-5166	-4377	-2774	-1048	-158	965	1047	515	1572	32780	113830	201140	236370	176580	125140	224620
725	-5107	-4337	-2793	-953	39	1052	1044	518	1235	29014	104070	186030	223000	173480	123080	221360
726	-5073	-4323	-2813	-905	238	1139	1050	531	940	25542	94930	171700	210140	170440	120860	217370
727	-5087	-4327	-2840	-880	474	1244	1068	577	691	22393	86360	158230	199230	167740	118780	213330
728	-5142	-4354	-2861	-900	659	1339	1080	622	516	19877	79270	147000	187610	164680	116360	208280
729	-5108	-4312	-2874	-869	907	1475	1111	721	370	17322	71870	135260	176690	161610	113860	202850
730	-5074	-4275	-2887	-817	1103	1587	1143	892	269	15042	65040	124310	166290	158320	111240	197080
731	-5064	-4279	-2912	-835	1266	1698	1156	1050	229	13197	59460	115270	157540	155220	108820	191700
732	-5096	-4306	-2941	-826	1369	1771	1162	1203	225	11351	53710	105900	148270	151550	105990	185480
733	-5127	-4317	-2954	-878	1459	1809	1141	1383	274	9723	48450	97310	139620	147760	103090	179160
734	-5101	-4301	-2977	-894	1558	1848	1126	1574	365	8323	43690	89480	132460	144320	100500	173520
735	-5065	-4285	-2995	-899	1562	1849	1099	1747	496	7223	39880	83080	124860	140300	97550	167140
736	-5055	-4288	-3055	-935	1533	1814	1067	1907	651	6128	36000	76460	117760	136170	94520	160770
737	-5069	-4292	-3081	-991	1456	1742	1010	2026	805	5208	32469	70440	111840	132450	91810	155180
738	-5110	-4305	-3100	-1066	1364	1630	945	2123	950	4396	29310	65010	105030	127810	88420	148300
739	-5041	-4283	-3111	-1071	1287	1558	911	2193	1089	3738	26770	60600	99990	124170	85750	142940
740	-4998	-4263	-3140	-1086	1172	1473	867	2261	1233	3130	24205	56090	94680	120050	82790	137070
741	-5000	-4273	-3162	-1121	1041	1338	791	2243	1334	2581	21915	51990	90260	116440	80160	131970
742	-5016	-4279	-3196	-1172	908	1231	733	2211	1399	2148	20087	48700	85620	112470	77270	126420
743	-5031	-4281	-3198	-1206	768	1135	674	2141	1446	1713	18172	45320	81400	108660	74480	121130
744	-4974	-4247	-3207	-1192	635	1062	640	2065	1481	1326	16501	42270	77930	105390	72100	116670
745	-4952	-4232	-3220	-1186	518	989	622	1994	1496	963	15012	39500	74260	101800	69540	111820
746	-4965	-4234	-3222	-1211	400	915	579	1919	1449	691	13774	37250	70880	98360	67050	107190
747	-4950	-4237	-3243	-1237	280	854	562	1786	1384	408	12537	34940	67750	95080	64710	102860
748	-4939	-4245	-3250	-1274	171	801	571	1654	1298	116	11388	32850	65220	92350	62760	99230
749	-4856	-4208	-3248	-1230	107	768	590	1575	1225	-117	10482	31161	62560	89430	60680	95390
750	-4830	-4183	-3275	-1226	16	720	598	1475	1126	-365	9507	29230	60090	86590	58690	91760
751	-4847	-4181	-3303	-1249	-65	674	604	1390	1004	-550	8815	27791	57790	83890	56800	88360
752	-4841	-4184	-3300	-1278	-167	618	600	1268	875	-741	8069	26320	55930	81570	55220	85560
753	-4858	-4171	-3287	-1324	-250	571	609	1166	748	-902	7450	25145	54040	79170	53550	82620
754	-4801	-4122	-3277	-1321	-329	522	626	1112	631	-1064	6855	23959	52340	76920	52000	79860
755	-4786	-4106	-3279	-1341	-415	442	629	1070	508	-1203	6307	22890	51000	75030	50660	77570
756	-4794	-4111	-3285	-1376	-509	357	630	1021	419	-1307	5890	22065	49720	73060	49280	75150
757	-4812	-4112	-3278	-1431	-598	291	641	980	306	-1411	5476	21247	48680	71260	48010	72930
758	-4787	-4104	-3261	-1463	-654	216	640	929	198	-1510	5081	20540	47980	69790	46900	70890
759	-4744	-4074	-3260	-1446	-717	133	649	965	112	-1595	4743	19940	47580	68670	46010	69200
760	-4733	-4048	-3265	-1455	-802	58	647	982	50	-1666	4509	19518	47440	67650	45190	67450
761	-4739	-4045	-3246	-1488	-868	-49	634	1014	-3	-1738	4262	19112	47560	66950	44500	65840
762	-4744	-4061	-3236	-1513	-937	-143	617	1047	-53	-1773	4029	18790	47870	66600	44040	64500
763	-4719	-4043	-3219	-1534	-950	-229	623	1076	-90	-1822	3818	18558	48460	66570	43740	63230
764	-4662	-4014	-3227	-1504	-991	-290	614	1129	-93	-1851	3632	18351	49260	66870	43670	62140
765	-4664	-4002	-3201	-1492	-1043	-398	594	1163	-105	-1885	3490	18154	50140	67460	43810	61160
766	-4655	-3984	-3199	-1503	-1068	-492	542	1177	-115	-1920	3397	17988	50960	68210	44120	60420
767	-4680	-3992	-3190	-1531	-1079	-570	499	1179	-147	-1951	3286	17854	51870	69270	44640	59770
768	-4646	-3978	-3168	-1508	-1074	-630	453	1170	-174	-1988	3137	17715	52750	70480	45390	59310
769	-4622	-3948	-3133	-1460	-1065	-699	407	1175	-176	-2021	2995	17545	53420	71590	46210	58990
770	-4598	-3933	-3106	-1442	-1060	-747	341	1156	-204	-2029	2888	17361	53990	72860	47250	58740
771	-4571	-3906	-3057	-1407	-1045	-791	293	1114	-226	-2061	2788	17183	54350	74030	48330	58600
772	-4580	-3911	-3034	-1389	-1019	-851	205	1046	-279	-2099	2655	16952	54540	75050	49450	58570
773	-4546	-3886	-2992	-1308	-933	-882	145	968	-313	-2157	2515	16678	54530	75790	50400	58580
774	-4493	-3856	-2946	-1233	-866	-917	86	905	-376	-2214	2402	16419	54300	76360	51360	58580
775	-4497	-3855	-2881	-1170	-816	-940	18	826	-442	-2289	2278	16097	53800	76610	52170	58580
776	-4514	-3836	-2815	-1125	-739	-982	-65	721	-497	-2348	2140	15745	53210	76590	52710	58560
777	-4526	-3846	-2748	-1108	-655	-1005	-145	595	-577	-2432	1978	15382	52420	76310	53170	58550
778	-4462	-3786	-2654	-1014	-549	-987	-200	478	-616	-2487	1818	15033	51510	75800	53490	58460
779	-4430	-3752	-2566	-940	-471	-992	-264	407	-674	-2569	1678	14626	50420	75010	53620	58280
780	-4442	-3731	-2495	-892	-374	-990	-325	316	-731	-2642	1542	14200	49390	74100	53530	58050
781	-4441	-3740	-2409	-843	-272	-978	-365	219	-814	-2693	1369	13773	48150	72920	53240	57740
782	-4455	-3735	-2324	-828	-182	-953	-389	129	-888	-2776	1154	13340	46850	71560	52770	57330
783	-4391	-3697	-2234	-747	-43	-879	-419	51	-950	-2859	971	12918	45560	70130	52170	56860
784	-4347	-3664	-2164	-691	37	-825	-447	4	-984	-2913	816	12473	44410	68740	51470	56370
785	-4358	-3667	-2088	-666	114	-788	-456	-57	-1034	-2992	690	12097	43050	67090	50570	55740
786	-4355	-3658	-2041	-617	200	-722	-475	-147	-1090	-3052	542	11667	41740	65410	49560	55050
787	-4371	-3683	-2019	-620	283	-637	-500	-222	-1164	-3132	358	11256	40580	63910	48580	54390
788	-4306	-3636	-1987	-541	377	-523	-472	-241	-1182	-3172	217	10912	39350	62250	47460	53590
789	-4291	-3619	-1965	-503	442	-445	-451	-250	-1234	-3224	87	10526	38130	60590	46220	52740
790	-4302	-3614	-1983	-515	502	-341	-449	-286	-1267	-3262	-39	10164	36980	59000	44940	51870
791	-4319	-3628	-1968	-551	562	-226	-443	-304	-1303	-3292	-184	9812	36010	57650	43790	51070
792	-4299	-3611	-1972	-580	618	-116	-414	-342	-1317	-3335	-339	9531	35040	56260	42520	50190
793	-4205	-3576	-2003	-515	697	30	-360	-317	-1311	-3361	-447	9199	34130	54990	41290	49290
794	-4169	-3558	-2032	-510	717	151	-339	-281	-1284	-3352	-518	8909	33400	53960	40250	48490
795	-4174	-3564	-2079	-533	755	231	-289	-278	-1279	-3353	-569	8697	32657	52930	39060	47560
796	-4193	-3583	-2112	-581	752	289	-289	-281	-1270	-3342	-611	8432	32005	52040	37860	46620
797	-4182	-3554	-2138	-602	751	367	-259	-286	-1241	-3322	-672	8220	31467	51350	36780	45720
798	-4123	-3519	-2180	-585	768	434	-231	-261	-1221	-3263	-653	8031	30963	50770	35760	44830
799	-4125	-3522	-2217	-606	763	469	-228	-263	-1216	-3184	-594	7897	30581	50370	34910	44060
800	-4125	-3529	-2237	-645	724	474	-213	-284	-1206	-3088	-471	7804	30193	50000	34010	43210
801	-4154	-3540	-2260	-715	686	482	-222	-338	-1209	-2972	-314	7782	29885	49740	33250	42470
802	-4119	-3511	-2261	-716	662	498	-218	-379	-1218	-2796	-80	7835	29596	49550	32491	41680
803	-4064	-3477	-2286	-696	648	504	-208	-368	-1183	-2609	236	7979	29341	49370	31797	40950
804	-4046	-3459	-2281	-698	600	469	-190	-376	-1174	-2365	710	8245	29067	49190	31110	40230
805	-4054	-3442	-2292	-709	537	441	-186	-398	-1192	-2104	1319	8630	28851	48980	30524	39620
806	-4091	-3454	-2267	-764	471	417	-201	-447	-1221	-1823	1946	9125	28635	48710	29891	38950
807	-4027	-3413	-2239	-738	437	411	-178	-490	-1220	-1494	2779	9823	28480	48440	29331	38370
808	-3985	-3378	-2232	-714	387	395	-154	-498	-1220	-1122	3739	10678	28313	48080	28792	37790
809	-3987	-3370	-2228	-717	313	377	-148	-530	-1242	-754	4780	11685	28161	47680	28312	37310
810	-3993	-3370	-2219	-719	241	355	-135	-568	-1249	-395	5863	12793	28019	47180	27824	36790
811	-4018	-3377	-2211	-762	189	311	-124	-627	-1301	-93	6796	13822	27920	46600	27364	36350
812	-3971	-3341	-2212	-748	142	299	-98	-665	-1337	223	7825	14993	27864	46050	26989	36000
813	-3934	-3319	-2228	-760	88	270	-74	-690	-1353	466	8719	16034	27768	45400	26584	35590
814	-3926	-3318	-2232	-755	43	227	-60	-701	-1385	714	9663	17142	27686	44700	26200	35210
815	-3895	-3307	-2216	-771	-17	179	-56	-709	-1385	900	10517	18251	27564	43950	25808	34850
816	-3918	-3332	-2211	-803	-59	121	-64	-746	-1430	1069	11225	19164	27449	43270	25471	34600
817	-3874	-3282	-2231	-784	-103	63	-75	-745	-1434	1152	11769	19855	27311	42480	25146	34340
818	-3841	-3265	-2242	-802	-175	-14	-90	-741	-1435	1236	12244	20456	27102	41640	24819	34080
819	-3836	-3278	-2253	-837	-242	-128	-120	-753	-1432	1261	12572	20879	26874	40900	24527	33820
820	-3868	-3292	-2280	-880	-321	-245	-170	-761	-1436	1239	12725	21136	26557	40010	24170	33550
821	-3883	-3294	-2303	-962	-391	-349	-226	-753	-1430	1196	12754	21252	26226	39140	23833	33310
822	-3812	-3261	-2297	-944	-440	-433	-267	-717	-1399	1116	12701	21205	25843	38290	23523	33050
823	-3795	-3243	-2301	-955	-506	-540	-337	-695	-1350	1001	12586	21022	25478	37530	23247	32820
824	-3827	-3254	-2319	-999	-588	-651	-400	-656	-1282	927	12367	20758	25042	36710	22926	32556
825	-3829	-3271	-2358	-1067	-673	-770	-474	-604	-1185	796	12020	20340	24578	35900	22604	32317
826	-3821	-3277	-2369	-1101	-717	-866	-533	-585	-1091	652	11577	19851	24166	35200	22339	32102
827	-3779	-3252	-2373	-1073	-755	-957	-594	-485	-964	525	11161	19333	23681	34450	22070	31867
828	-3739	-3231	-2385	-1083	-791	-1055	-653	-397	-823	392	10667	18679	23182	33730	21817	31565
829	-3755	-3242	-2381	-1113	-831	-1132	-719	-324	-682	232	10109	17983	22679	33040	21536	31272
830	-3779	-3245	-2389	-1151	-872	-1216	-799	-253	-542	86	9529	17277	22235	32497	21297	31014
831	-3755	-3229	-2378	-1162	-895	-1283	-849	-201	-414	-27	8988	16602	21745	31909	21072	30724
832	-3697	-3196	-2386	-1117	-885	-1334	-889	-125	-229	-154	8366	15845	21290	31344	20863	30390
833	-3707	-3195	-2392	-1122	-886	-1380	-927	-55	-77	-276	7791	15068	20821	30822	20645	30065
834	-3722	-3210	-2376	-1161	-894	-1415	-970	-8	58	-427	7206	14333	20404	30350	20434	29795
835	-3723	-3216	-2359	-1190	-882	-1447	-999	35	176	-525	6653	13598	19958	29865	20237	29505
836	-3664	-3163	-2335	-1148	-826	-1431	-1016	78	308	-649	6077	12843	19541	29424	20050	29181
837	-3610	-3133	-2324	-1114	-812	-1441	-1026	140	426	-770	5532	12125	19183	29074	19872	28883
838	-3599	-3145	-2335	-1109	-825	-1443	-1059	174	500	-868	5095	11500	18768	28658	19651	28489
839	-3601	-3143	-2323	-1121	-825	-1465	-1070	177	550	-988	4608	10808	18365	28265	19481	28140
840	-3634	-3157	-2329	-1160	-836	-1485	-1096	151	570	-1077	4123	10171	17958	27889	19261	27772
841	-3605	-3135	-2327	-1134	-821	-1486	-1082	139	604	-1189	3657	9592	17657	27585	19117	27470
842	-3573	-3102	-2331	-1125	-828	-1480	-1091	145	643	-1277	3284	9060	17304	27254	18911	27072
843	-3577	-3100	-2348	-1146	-849	-1486	-1092	146	645	-1353	2893	8515	16958	26942	18719	26659
844	-3597	-3117	-2346	-1172	-860	-1504	-1094	132	591	-1442	2534	8001	16671	26655	18564	26300
845	-3616	-3133	-2323	-1197	-860	-1520	-1107	46	533	-1521	2200	7561	16358	26357	18349	25916
846	-3558	-3090	-2286	-1138	-833	-1494	-1093	14	500	-1613	1840	7100	16061	26085	18203	25530
847	-3554	-3077	-2272	-1107	-806	-1472	-1095	0	451	-1658	1554	6685	15785	25820	18009	25142
848	-3540	-3073	-2257	-1097	-770	-1463	-1098	-40	403	-1725	1304	6329	15536	25572	17798	24770
849	-3541	-3071	-2242	-1090	-725	-1452	-1108	-93	360	-1760	1105	6025	15255	25311	17585	24365
850	-3567	-3089	-2201	-1096	-665	-1418	-1094	-173	283	-1795	907	5730	15035	25053	17393	23988
851	-3508	-3050	-2154	-1016	-569	-1355	-1077	-197	223	-1799	774	5463	14826	24827	17198	23660
852	-3492	-3032	-2120	-970	-461	-1308	-1060	-210	154	-1820	693	5261	14606	24557	16937	23282
853	-3490	-3025	-2078	-942	-345	-1264	-1050	-259	80	-1806	613	5118	14386	24282	16671	22939
854	-3512	-3045	-2014	-907	-201	-1187	-1061	-321	-9	-1775	563	4979	14217	24014	16462	22596
855	-3529	-3045	-1978	-875	-48	-1113	-1037	-397	-108	-1753	505	4901	14100	23779	16276	22331
856	-3455	-2982	-1902	-756	144	-992	-1005	-406	-162	-1724	514	4887	13977	23542	16092	22057
857	-3428	-2959	-1827	-645	308	-877	-990	-426	-210	-1662	620	4931	13882	23265	15848	21752
858	-3431	-2950	-1769	-561	483	-767	-973	-446	-265	-1585	744	5028	13822	23027	15569	21477
859	-3447	-2956	-1707	-506	673	-629	-951	-496	-330	-1525	875	5152	13771	22792	15323	21208
860	-3442	-2954	-1640	-443	858	-475	-925	-558	-396	-1440	1047	5326	13742	22504	15102	20981
861	-3396	-2907	-1561	-336	1070	-264	-868	-569	-429	-1364	1225	5532	13768	22255	14878	20750
862	-3396	-2901	-1486	-263	1264	-60	-826	-585	-480	-1251	1439	5798	13818	22030	14672	20549
863	-3427	-2901	-1421	-199	1450	193	-782	-625	-518	-1162	1628	6034	13882	21714	14484	20354
864	-3455	-2924	-1361	-149	1639	448	-735	-658	-576	-1089	1836	6335	13975	21497	14297	20183
865	-3421	-2886	-1278	-56	1886	804	-634	-687	-623	-1026	2006	6612	14103	21320	14089	20052
866	-3368	-2843	-1200	31	2119	1222	-533	-696	-631	-979	2186	6885	14218	21147	13913	19952
867	-3371	-2848	-1154	106	2326	1639	-432	-700	-671	-926	2338	7115	14338	20992	13717	19804
868	-3379	-2838	-1108	141	2554	2156	-297	-698	-694	-881	2484	7378	14491	20807	13521	19704
869	-3412	-2845	-1054	154	2784	2726	-151	-703	-725	-841	2563	7604	14610	20671	13372	19616
870	-3372	-2789	-1007	235	3037	3351	43	-698	-741	-828	2615	7783	14788	20551	13200	19535
871	-3334	-2771	-974	281	3259	3953	224	-640	-736	-824	2670	7920	14899	20463	13083	19504
872	-3338	-2769	-946	309	3487	4679	463	-601	-742	-811	2707	8047	14996	20387	12999	19438
873	-3339	-2767	-927	322	3689	5418	706	-550	-739	-824	2700	8114	15079	20315	12921	19385
874	-3357	-2786	-903	280	3872	6068	905	-527	-740	-842	2654	8137	15164	20279	12876	19405
875	-3324	-2759	-883	309	4085	6834	1171	-440	-734	-849	2603	8121	15254	20254	12844	19398
876	-3280	-2758	-882	341	4277	7566	1445	-339	-714	-869	2532	8093	15310	20242	12833	19439
877	-3260	-2734	-869	350	4412	8274	1716	-228	-678	-896	2451	8047	15331	20243	12833	19488
878	-3256	-2726	-872	331	4510	8858	1954	-124	-642	-923	2377	7964	15341	20236	12850	19541
879	-3278	-2735	-880	269	4589	9457	2197	-52	-625	-964	2257	7853	15341	20205	12912	19642
880	-3237	-2711	-891	267	4664	10011	2433	76	-560	-988	2125	7722	15298	20218	12971	19750
881	-3218	-2688	-882	254	4685	10423	2625	185	-507	-1030	2049	7582	15225	20196	13048	19836
882	-3221	-2681	-865	212	4660	10812	2811	256	-462	-1051	1922	7397	15125	20170	13131	19924
883	-3247	-2692	-795	134	4621	11098	2965	346	-402	-1094	1781	7208	15016	20120	13222	20026
884	-3268	-2675	-724	93	4533	11325	3087	420	-394	-1137	1616	7016	14897	20095	13323	20144
885	-3217	-2630	-567	118	4456	11481	3200	499	-351	-1186	1448	6790	14761	20092	13451	20279
886	-3184	-2602	-398	122	4345	11555	3285	594	-283	-1225	1288	6556	14612	20060	13575	20409
887	-3210	-2579	-192	103	4208	11527	3317	646	-268	-1258	1145	6325	14473	20029	13686	20516
888	-3245	-2553	72	95	4044	11440	3320	665	-240	-1310	1013	6116	14273	19979	13806	20657
889	-3244	-2522	412	117	3900	11332	3323	665	-232	-1333	834	5854	14114	19951	13932	20824
890	-3162	-2447	815	212	3731	11153	3319	698	-212	-1377	691	5597	13930	19910	14051	20975
891	-3156	-2399	1172	296	3555	10911	3282	715	-194	-1416	554	5360	13752	19870	14166	21091
892	-3173	-2356	1667	368	3380	10661	3217	706	-212	-1467	428	5152	13563	19836	14269	21207
893	-3215	-2332	2161	452	3187	10341	3149	682	-220	-1511	257	4902	13357	19790	14354	21334
894	-3181	-2272	2633	573	3025	10024	3086	677	-225	-1542	87	4665	13213	19747	14448	21493
895	-3143	-2216	3113	718	2858	9675	3026	694	-214	-1594	-29	4473	13030	19722	14532	21642
896	-3122	-2178	3575	857	2706	9365	2984	697	-223	-1657	-143	4241	12863	19661	14623	21763
897	-3112	-2137	3976	1006	2560	9014	2955	724	-241	-1689	-266	4021	12699	19615	14685	21866
898	-3143	-2132	4288	1082	2411	8671	2915	740	-272	-1728	-416	3792	12563	19556	14709	21960
899	-3111	-2096	4595	1216	2287	8397	2934	789	-272	-1748	-524	3661	12442	19542	14764	22079
900	-3081	-2067	4794	1356	2155	8091	2970	879	-248	-1779	-612	3505	12346	19500	14807	22155
901	-3103	-2069	4899	1413	2027	7802	3053	978	-239	-1798	-667	3380	12266	19488	14790	22204
902	-3122	-2085	4919	1438	1900	7545	3146	1094	-246	-1823	-733	3282	12182	19485	14754	22239
903	-3159	-2118	4877	1411	1777	7333	3266	1214	-249	-1829	-814	3197	12147	19483	14719	22272
904	-3120	-2117	4743	1442	1701	7142	3445	1414	-181	-1818	-872	3151	12157	19504	14684	22250
905	-3095	-2130	4598	1423	1587	6975	3661	1647	-122	-1782	-885	3127	12202	19527	14637	22216
906	-3100	-2162	4374	1357	1496	6845	3875	1879	-73	-1759	-881	3114	12262	19563	14584	22178
907	-3108	-2201	4093	1269	1402	6724	4147	2156	0	-1696	-874	3148	12346	19617	14545	22106
908	-3148	-2254	3784	1144	1307	6612	4435	2434	44	-1664	-924	3215	12466	19691	14483	22033
909	-3098	-2240	3488	1091	1221	6544	4755	2758	154	-1615	-920	3312	12645	19811	14421	21954
910	-3064	-2254	3164	994	1141	6476	5048	3055	274	-1552	-833	3443	12856	19947	14371	21871
911	-3060	-2299	2832	850	1047	6418	5345	3397	369	-1483	-753	3619	13089	20086	14329	21778
912	-3090	-2344	2506	729	944	6332	5651	3743	477	-1386	-701	3781	13310	20191	14307	21702
913	-3097	-2374	2186	572	870	6262	5954	4044	541	-1341	-680	3949	13571	20369	14298	21653
914	-3042	-2370	1877	483	810	6217	6214	4326	650	-1278	-636	4154	13863	20582	14328	21568
915	-3043	-2400	1570	346	727	6144	6471	4620	760	-1229	-580	4370	14159	20796	14403	21567
916	-3035	-2415	1299	248	641	6074	6709	4925	852	-1158	-511	4547	14429	21002	14503	21564
917	-3029	-2435	1048	149	577	5992	6880	5169	948	-1105	-453	4776	14724	21231	14638	21589
918	-3021	-2441	805	43	490	5870	7085	5403	1027	-1041	-410	4982	15006	21468	14844	21693
919	-2983	-2432	622	-4	426	5779	7210	5596	1114	-980	-327	5166	15232	21689	15067	21807
920	-2974	-2440	413	-82	354	5632	7300	5773	1177	-982	-245	5317	15450	21922	15343	21990
921	-2993	-2454	199	-167	279	5509	7336	5872	1198	-958	-178	5467	15607	22134	15652	22188
922	-3043	-2497	22	-298	194	5334	7319	5920	1219	-971	-150	5583	15767	22297	16013	22417
923	-3024	-2491	-107	-341	139	5176	7309	5942	1247	-965	-135	5681	15886	22452	16373	22712
924	-2972	-2474	-241	-360	72	5032	7272	5973	1252	-942	-111	5746	15964	22704	16775	23093
925	-2977	-2491	-359	-425	6	4850	7185	5971	1251	-927	-78	5792	16000	22874	17177	23537
926	-2997	-2499	-468	-482	-40	4641	7074	5899	1233	-940	-54	5775	16001	22975	17578	23925
927	-3015	-2545	-567	-562	-117	4451	6924	5791	1187	-964	-71	5745	15943	23101	18065	24400
928	-2967	-2520	-673	-577	-140	4311	6796	5708	1150	-1011	-114	5689	15880	23186	18572	24948
929	-2931	-2505	-746	-584	-170	4124	6630	5615	1120	-1022	-129	5604	15784	23240	19075	25506
930	-2930	-2501	-807	-606	-189	3933	6444	5476	1077	-1041	-134	5528	15641	23244	19577	26087
931	-2940	-2512	-872	-637	-223	3768	6267	5332	1028	-1059	-153	5451	15475	23253	19982	26607
932	-2980	-2529	-934	-693	-241	3578	6054	5139	944	-1107	-214	5316	15252	23209	20456	27185
933	-2941	-2501	-973	-668	-225	3427	5863	4969	895	-1163	-263	5163	15071	23171	20870	27674
934	-2931	-2502	-1011	-669	-235	3257	5668	4794	838	-1182	-299	5028	14827	23092	21261	28225
935	-2916	-2501	-1057	-667	-225	3119	5473	4626	767	-1224	-346	4869	14581	22982	21625	28796
936	-2909	-2490	-1102	-632	-197	2976	5255	4405	682	-1258	-398	4686	14295	22876	21958	29294
937	-2935	-2514	-1127	-636	-166	2803	5036	4217	595	-1305	-475	4494	14032	22733	22234	29701
938	-2871	-2486	-1150	-567	-122	2687	4823	4031	538	-1336	-518	4313	13747	22553	22495	30114
939	-2856	-2490	-1177	-543	-83	2572	4625	3880	471	-1385	-538	4142	13439	22358	22684	30487
940	-2879	-2492	-1214	-525	-37	2440	4419	3679	392	-1405	-573	3958	13124	22117	22820	30763
941	-2923	-2518	-1226	-509	22	2301	4216	3455	315	-1440	-627	3801	12831	21889	22875	31006
942	-2928	-2521	-1217	-493	96	2227	4021	3248	214	-1479	-708	3617	12535	21634	22897	31210
943	-2888	-2490	-1235	-416	196	2140	3838	3084	162	-1509	-759	3431	12259	21384	22921	31368
944	-2873	-2493	-1246	-359	276	2028	3659	2915	97	-1545	-797	3263	11982	21128	22876	31438
945	-2875	-2496	-1265	-324	349	1934	3481	2744	27	-1569	-821	3108	11686	20847	22789	31477
946	-2899	-2519	-1267	-334	412	1855	3318	2593	-38	-1582	-879	2948	11387	20519	22646	31420
947	-2899	-2516	-1277	-290	493	1771	3160	2396	-98	-1615	-955	2785	11116	20212	22483	31367
948	-2861	-2489	-1297	-241	603	1703	3011	2275	-124	-1646	-994	2664	10876	19951	22307	31277
949	-2851	-2484	-1306	-204	656	1621	2883	2148	-169	-1665	-1007	2522	10612	19633	22066	31100
950	-2875	-2492	-1339	-202	688	1535	2723	1977	-220	-1662	-1000	2400	10361	19330	21793	30892
951	-2896	-2524	-1362	-228	732	1448	2562	1819	-288	-1684	-1027	2279	10145	19054	21557	30700
952	-2871	-2512	-1369	-232	770	1364	2420	1683	-334	-1709	-1078	2176	9926	18761	21255	30446
953	-2845	-2511	-1392	-223	784	1293	2294	1580	-367	-1708	-1118	2057	9750	18471	20936	30179
954	-2829	-2509	-1398	-240	786	1205	2161	1459	-419	-1678	-1165	1986	9575	18183	20586	29882
955	-2811	-2500	-1435	-234	768	1105	2045	1323	-434	-1679	-1151	1907	9428	17913	20278	29624
956	-2849	-2531	-1482	-317	736	1001	1918	1217	-482	-1660	-1153	1857	9281	17629	19902	29251
957	-2813	-2504	-1529	-324	686	910	1815	1112	-516	-1653	-1122	1809	9134	17358	19560	28874
958	-2786	-2484	-1564	-354	611	781	1696	1029	-508	-1658	-1075	1794	9025	17139	19244	28520
959	-2793	-2487	-1594	-403	520	658	1569	912	-555	-1668	-1050	1780	8895	16869	18862	28091
960	-2816	-2491	-1645	-476	410	552	1454	791	-587	-1641	-1010	1783	8781	16574	18468	27653
961	-2850	-2534	-1695	-573	296	443	1322	651	-647	-1624	-992	1786	8665	16319	18072	27238
962	-2819	-2517	-1724	-583	196	333	1216	549	-687	-1640	-960	1777	8589	16106	17754	26880
963	-2805	-2506	-1746	-615	107	250	1110	473	-718	-1619	-909	1787	8501	15876	17402	26455
964	-2809	-2509	-1781	-695	-4	126	995	377	-758	-1607	-847	1831	8422	15641	17050	25994
965	-2828	-2518	-1814	-761	-130	13	889	251	-800	-1629	-823	1847	8366	15424	16703	25579
966	-2854	-2545	-1813	-837	-267	-83	782	99	-870	-1648	-834	1859	8310	15231	16394	25227
967	-2798	-2515	-1866	-845	-351	-152	702	28	-888	-1633	-823	1880	8297	15032	16059	24814
968	-2793	-2507	-1898	-890	-469	-240	623	-40	-935	-1642	-786	1888	8242	14822	15731	24403
969	-2813	-2514	-1912	-946	-577	-335	520	-107	-988	-1646	-750	1915	8210	14641	15415	24041
970	-2844	-2532	-1948	-1004	-682	-421	419	-210	-1039	-1669	-744	1949	8171	14461	15062	23655
971	-2865	-2559	-1974	-1067	-775	-465	345	-317	-1109	-1703	-751	1972	8132	14277	14744	23321
972	-2811	-2527	-1995	-1071	-832	-527	287	-394	-1127	-1720	-766	1986	8105	14131	14529	22984
973	-2776	-2513	-2015	-1092	-913	-576	217	-455	-1164	-1726	-759	1968	8080	13996	14315	22686
974	-2772	-2523	-2044	-1140	-964	-618	170	-498	-1198	-1749	-762	1971	8048	13838	14046	22332
975	-2799	-2557	-2066	-1194	-1052	-679	104	-568	-1253	-1783	-763	1971	7989	13671	13741	22021
976	-2791	-2553	-2096	-1213	-1108	-705	40	-651	-1287	-1821	-786	1957	7947	13509	13462	21745
977	-2776	-2534	-2125	-1215	-1147	-712	4	-685	-1310	-1870	-797	1981	7896	13347	13190	21430
978	-2786	-2541	-2136	-1237	-1211	-745	-48	-751	-1351	-1912	-825	1965	7840	13170	12938	21079
979	-2829	-2547	-2154	-1295	-1264	-760	-84	-803	-1398	-1981	-847	1931	7764	13005	12688	20758
980	-2860	-2590	-2197	-1362	-1328	-797	-133	-870	-1449	-2015	-893	1909	7697	12852	12462	20470
981	-2826	-2557	-2212	-1349	-1351	-802	-155	-911	-1467	-2051	-969	1878	7616	12714	12206	20182
982	-2796	-2550	-2226	-1357	-1364	-802	-190	-947	-1482	-2069	-1012	1846	7526	12567	11985	19903
983	-2803	-2560	-2233	-1385	-1403	-799	-224	-1001	-1511	-2105	-1052	1803	7420	12430	11782	19640
984	-2815	-2555	-2239	-1408	-1448	-787	-251	-1039	-1542	-2151	-1077	1785	7302	12253	11552	19349
985	-2849	-2587	-2261	-1467	-1465	-795	-277	-1091	-1584	-2192	-1137	1767	7197	12090	11310	19136
986	-2802	-2564	-2270	-1443	-1463	-754	-284	-1142	-1604	-2238	-1168	1735	7104	11971	11096	18864
987	-2766	-2543	-2269	-1432	-1469	-727	-282	-1150	-1604	-2234	-1165	1775	7011	11850	10922	18639
988	-2791	-2550	-2269	-1456	-1474	-730	-304	-1172	-1615	-2245	-1149	1828	6888	11693	10712	18398
989	-2822	-2585	-2294	-1482	-1504	-726	-315	-1221	-1621	-2239	-1146	1959	6776	11555	10481	18136
990	-2860	-2601	-2317	-1530	-1511	-721	-352	-1308	-1661	-2213	-1146	2135	6708	11407	10246	17918
991	-2804	-2561	-2295	-1490	-1483	-680	-336	-1312	-1654	-2169	-1073	2372	6663	11297	10097	17746
992	-2744	-2532	-2293	-1469	-1480	-665	-327	-1288	-1634	-2083	-932	2713	6619	11203	9941	17556
993	-2756	-2542	-2286	-1461	-1485	-640	-328	-1295	-1634	-1990	-735	3193	6609	11069	9777	17348
994	-2788	-2556	-2286	-1482	-1485	-630	-343	-1339	-1630	-1870	-490	3796	6615	10943	9622	17169
995	-2811	-2575	-2250	-1493	-1483	-631	-359	-1379	-1637	-1776	-225	4468	6685	10823	9469	17001
996	-2764	-2537	-2259	-1440	-1472	-615	-364	-1359	-1610	-1614	129	5355	6779	10711	9306	16794
997	-2757	-2533	-2262	-1435	-1455	-599	-373	-1377	-1598	-1450	556	6382	6935	10614	9156	16605
998	-2799	-2544	-2251	-1447	-1454	-601	-398	-1403	-1597	-1291	976	7425	7083	10539	9053	16437
999	-2823	-2567	-2232	-1464	-1428	-601	-415	-1434	-1623	-1121	1459	8725	7286	10456	8927	16233
1000	-2804	-2571	-2226	-1464	-1399	-592	-425	-1483	-1624	-923	1993	10142	7554	10397	8815	16083
1001	-2773	-2556	-2208	-1408	-1380	-577	-430	-1484	-1601	-692	2603	11632	7825	10368	8718	15958
1002	-2774	-2560	-2199	-1397	-1370	-577	-460	-1488	-1593	-515	3166	13027	8136	10331	8629	15787
1003	-2802	-2548	-2182	-1395	-1373	-593	-478	-1484	-1596	-324	3804	14622	8465	10306	8580	15662
1004	-2849	-2589	-2177	-1416	-1362	-615	-505	-1525	-1600	-126	4418	16243	8839	10300	8503	15560
1005	-2805	-2571	-2181	-1399	-1324	-616	-509	-1546	-1619	12	4966	17755	9170	10310	8471	15520
1006	-2781	-2542	-2185	-1350	-1312	-633	-532	-1567	-1602	191	5577	19268	9559	10339	8465	15483
1007	-2792	-2541	-2181	-1361	-1304	-653	-546	-1565	-1606	350	6171	20747	9942	10370	8478	15473
1008	-2828	-2568	-2179	-1393	-1307	-696	-577	-1594	-1619	470	6700	22124	10247	10416	8486	15452
1009	-2850	-2600	-2188	-1439	-1305	-711	-602	-1639	-1647	565	7100	23228	10575	10467	8533	15496
1010	-2776	-2555	-2186	-1380	-1271	-718	-605	-1625	-1658	657	7508	24350	10893	10529	8603	15588
1011	-2743	-2533	-2196	-1341	-1273	-759	-623	-1626	-1640	712	7893	25337	11187	10597	8661	15672
1012	-2778	-2536	-2210	-1364	-1295	-806	-663	-1636	-1653	747	8210	26155	11382	10634	8687	15773
1013	-2798	-2562	-2219	-1392	-1312	-865	-697	-1653	-1670	757	8426	26721	11582	10678	8723	15885
1014	-2846	-2580	-2234	-1426	-1344	-927	-753	-1714	-1709	765	8601	27212	11737	10703	8765	16045
1015	-2812	-2564	-2251	-1418	-1359	-962	-793	-1714	-1717	726	8689	27540	11834	10735	8862	16228
1016	-2808	-2576	-2271	-1418	-1397	-1025	-823	-1741	-1730	671	8714	27672	11892	10784	8958	16354
1017	-2824	-2587	-2293	-1435	-1435	-1114	-855	-1760	-1768	588	8689	27689	11909	10797	9066	16507
1018	-2852	-2605	-2322	-1488	-1465	-1193	-908	-1781	-1790	492	8585	27526	11901	10798	9122	16673
1019	-2878	-2617	-2343	-1523	-1506	-1259	-954	-1827	-1840	377	8410	27250	11878	10798	9153	16829
1020	-2818	-2589	-2360	-1484	-1527	-1306	-972	-1834	-1843	295	8225	26910	11786	10793	9229	17053
1021	-2834	-2592	-2393	-1502	-1570	-1394	-1038	-1856	-1868	193	7985	26409	11661	10780	9337	17224
1022	-2840	-2609	-2416	-1539	-1624	-1461	-1076	-1887	-1917	38	7698	25803	11487	10729	9407	17383
1023	-2881	-2640	-2426	-1578	-1680	-1524	-1124	-1928	-1949	-77	7405	25178	11329	10681	9432	17529
1024	-2888	-2644	-2444	-1604	-1711	-1577	-1166	-1970	-1988	-245	7038	24431	11147	10622	9464	17709
1025	-2866	-2622	-2460	-1597	-1746	-1660	-1201	-1966	-2002	-405	6675	23638	10920	10567	9483	17833
1026	-2882	-2659	-2489	-1621	-1798	-1750	-1247	-1995	-2042	-536	6289	22788	10708	10516	9504	17959
1027	-2887	-2656	-2506	-1633	-1837	-1815	-1271	-2023	-2080	-676	5933	21997	10451	10431	9515	18089
1028	-2894	-2672	-2516	-1674	-1864	-1880	-1318	-2048	-2102	-812	5526	21110	10199	10345	9496	18186
1029	-2858	-2649	-2535	-1658	-1909	-1936	-1344	-2049	-2110	-955	5120	20216	9939	10251	9502	18307
1030	-2837	-2632	-2543	-1638	-1948	-1990	-1379	-2043	-2121	-1080	4795	19396	9695	10173	9513	18337
1031	-2841	-2643	-2568	-1650	-1987	-2056	-1420	-2049	-2138	-1239	4416	18480	9401	10075	9476	18369
1032	-2872	-2647	-2573	-1685	-2031	-2114	-1467	-2070	-2171	-1394	4062	17601	9114	9959	9395	18390
1033	-2930	-2682	-2592	-1735	-2096	-2206	-1497	-2118	-2218	-1518	3692	16715	8857	9867	9292	18354
1034	-2907	-2675	-2607	-1729	-2115	-2248	-1513	-2140	-2220	-1613	3350	15913	8585	9730	9207	18358
1035	-2876	-2651	-2622	-1707	-2143	-2288	-1545	-2122	-2215	-1727	2996	15079	8306	9636	9147	18301
1036	-2895	-2678	-2623	-1746	-2171	-2343	-1576	-2138	-2237	-1848	2665	14293	8044	9492	9039	18213
1037	-2917	-2697	-2631	-1768	-2215	-2420	-1617	-2166	-2260	-1935	2360	13508	7790	9397	8932	18124
1038	-2953	-2715	-2651	-1802	-2254	-2474	-1662	-2210	-2288	-2056	1954	12628	7541	9286	8835	18048
1039	-2890	-2694	-2668	-1763	-2259	-2508	-1670	-2183	-2290	-2167	1677	11968	7276	9206	8739	17940
1040	-2879	-2679	-2650	-1750	-2286	-2544	-1681	-2161	-2282	-2252	1404	11263	7059	9105	8645	17826
1041	-2909	-2685	-2658	-1753	-2312	-2593	-1717	-2165	-2293	-2341	1164	10644	6814	8978	8539	17711
1042	-2936	-2697	-2658	-1773	-2325	-2641	-1748	-2185	-2306	-2448	914	9982	6575	8869	8413	17554
1043	-2955	-2731	-2673	-1824	-2359	-2686	-1772	-2227	-2363	-2545	600	9343	6364	8774	8286	17422
1044	-2917	-2704	-2665	-1803	-2339	-2695	-1778	-2222	-2359	-2629	327	8739	6181	8688	8215	17318
1045	-2887	-2679	-2653	-1758	-2358	-2715	-1776	-2186	-2337	-2680	131	8245	5986	8622	8123	17142
1046	-2875	-2669	-2645	-1747	-2364	-2743	-1801	-2163	-2323	-2747	-70	7725	5801	8548	8018	16997
1047	-2924	-2706	-2650	-1779	-2386	-2783	-1830	-2151	-2333	-2789	-259	7233	5612	8442	7911	16870
1048	-2921	-2709	-2651	-1789	-2403	-2821	-1851	-2167	-2346	-2839	-454	6802	5448	8368	7813	16751
1049	-2876	-2681	-2655	-1755	-2406	-2823	-1851	-2155	-2330	-2899	-628	6331	5290	8282	7735	16597
1050	-2892	-2687	-2671	-1764	-2414	-2863	-1873	-2142	-2312	-2965	-750	5884	5123	8215	7647	16440
1051	-2908	-2695	-2656	-1790	-2449	-2891	-1908	-2156	-2321	-3025	-887	5486	4979	8166	7538	16301
1052	-2943	-2724	-2667	-1822	-2478	-2934	-1932	-2176	-2342	-3073	-1033	5179	4861	8119	7418	16152
1053	-2923	-2714	-2682	-1807	-2473	-2953	-1941	-2191	-2354	-3114	-1216	4833	4739	8070	7337	16021
1054	-2896	-2693	-2672	-1768	-2473	-2974	-1939	-2169	-2324	-3157	-1343	4494	4630	8010	7262	15900
1055	-2897	-2692	-2670	-1790	-2483	-3003	-1954	-2174	-2335	-3185	-1454	4209	4526	8006	7220	15784
1056	-2927	-2698	-2660	-1797	-2504	-3015	-1984	-2188	-2326	-3236	-1558	3918	4424	7984	7172	15639
1057	-2949	-2714	-2672	-1839	-2523	-3029	-1993	-2242	-2349	-3260	-1671	3630	4342	7996	7102	15547
1058	-2902	-2701	-2676	-1800	-2503	-3034	-2005	-2221	-2354	-3294	-1789	3373	4277	8017	7065	15449
1059	-2888	-2694	-2668	-1776	-2514	-3074	-2011	-2203	-2338	-3299	-1856	3162	4204	8041	7046	15351
1060	-2922	-2702	-2660	-1804	-2534	-3104	-2029	-2225	-2349	-3299	-1941	2915	4170	8089	7024	15233
1061	-2938	-2723	-2657	-1856	-2536	-3126	-2055	-2253	-2376	-3348	-2023	2696	4126	8143	7013	15163
1062	-2948	-2739	-2665	-1876	-2544	-3144	-2073	-2312	-2397	-3349	-2139	2499	4093	8226	7016	15123
1063	-2884	-2693	-2653	-1818	-2542	-3125	-2074	-2270	-2369	-3409	-2231	2317	4101	8318	7055	15090
1064	-2860	-2664	-2641	-1787	-2551	-3146	-2080	-2242	-2363	-3421	-2265	2164	4086	8443	7110	15044
1065	-2881	-2678	-2645	-1792	-2569	-3170	-2100	-2258	-2370	-3437	-2286	1998	4069	8603	7159	15033
1066	-2883	-2683	-2644	-1810	-2589	-3205	-2120	-2278	-2388	-3435	-2324	1860	4076	8758	7238	14983
1067	-2916	-2689	-2638	-1831	-2593	-3213	-2124	-2306	-2429	-3444	-2415	1713	4096	8958	7379	14971
1068	-2877	-2669	-2643	-1793	-2596	-3216	-2130	-2308	-2431	-3463	-2440	1573	4130	9169	7543	14925
1069	-2883	-2663	-2660	-1783	-2607	-3252	-2143	-2308	-2417	-3477	-2454	1473	4157	9368	7693	14905
1070	-2912	-2671	-2648	-1796	-2631	-3281	-2169	-2338	-2432	-3483	-2479	1366	4178	9629	7866	14906
1071	-2960	-2704	-2629	-1835	-2656	-3309	-2206	-2383	-2459	-3486	-2508	1243	4216	9907	8034	14878
1072	-2936	-2699	-2620	-1831	-2662	-3333	-2229	-2430	-2462	-3497	-2573	1144	4265	10222	8209	14901
1073	-2900	-2671	-2622	-1791	-2660	-3329	-2223	-2435	-2471	-3492	-2600	1048	4313	10529	8425	14920
1074	-2903	-2682	-2597	-1786	-2674	-3360	-2230	-2440	-2465	-3494	-2589	957	4343	10857	8651	14952
1075	-2914	-2681	-2582	-1780	-2680	-3363	-2256	-2471	-2484	-3488	-2590	869	4388	11232	8902	14966
1076	-2954	-2701	-2546	-1825	-2687	-3393	-2287	-2526	-2526	-3461	-2608	792	4433	11560	9114	15028
1077	-2924	-2681	-2533	-1805	-2678	-3387	-2278	-2552	-2531	-3460	-2638	720	4491	11932	9388	15075
1078	-2906	-2661	-2483	-1772	-2687	-3394	-2285	-2542	-2542	-3431	-2653	623	4554	12304	9679	15147
1079	-2898	-2638	-2432	-1719	-2682	-3392	-2297	-2538	-2549	-3414	-2654	574	4598	12687	9952	15215
1080	-2895	-2626	-2374	-1693	-2689	-3402	-2312	-2560	-2554	-3391	-2636	508	4666	13036	10228	15288
1081	-2923	-2627	-2327	-1681	-2698	-3425	-2319	-2586	-2590	-3367	-2637	427	4727	13400	10534	15408
1082	-2881	-2589	-2269	-1619	-2673	-3426	-2319	-2599	-2585	-3347	-2636	368	4783	13758	10843	15518
1083	-2867	-2573	-2211	-1566	-2647	-3408	-2326	-2588	-2560	-3327	-2566	342	4818	14070	11098	15597
1084	-2907	-2572	-2122	-1543	-2638	-3422	-2335	-2599	-2564	-3305	-2528	314	4857	14379	11366	15681
1085	-2924	-2563	-2038	-1505	-2631	-3426	-2350	-2620	-2577	-3243	-2503	284	4888	14669	11608	15785
1086	-2948	-2560	-1957	-1493	-2629	-3413	-2360	-2664	-2598	-3215	-2500	243	4911	14927	11835	15873
1087	-2895	-2520	-1855	-1388	-2594	-3390	-2350	-2641	-2601	-3154	-2469	218	4928	15124	12038	15960
1088	-2880	-2498	-1748	-1319	-2551	-3363	-2336	-2619	-2570	-3122	-2403	199	4938	15336	12231	16037
1089	-2893	-2485	-1634	-1255	-2512	-3341	-2333	-2631	-2582	-3050	-2349	169	4931	15516	12400	16113
1090	-2911	-2496	-1558	-1215	-2471	-3338	-2332	-2647	-2579	-2991	-2313	145	4929	15634	12516	16174
1091	-2925	-2476	-1444	-1160	-2429	-3310	-2313	-2676	-2585	-2974	-2287	121	4903	15733	12642	16281
1092	-2884	-2454	-1348	-1041	-2361	-3264	-2297	-2637	-2569	-2919	-2245	104	4887	15810	12761	16377
1093	-2881	-2399	-1231	-947	-2319	-3211	-2284	-2591	-2558	-2851	-2171	93	4877	15850	12833	16467
1094	-2898	-2407	-1140	-906	-2273	-3173	-2284	-2582	-2533	-2794	-2107	85	4822	15848	12903	16528
1095	-2958	-2428	-1048	-897	-2223	-3166	-2273	-2598	-2531	-2748	-2081	64	4775	15802	12944	16594
1096	-2907	-2399	-944	-787	-2147	-3092	-2229	-2600	-2513	-2663	-2075	27	4755	15747	12982	16687
1097	-2843	-2346	-857	-664	-2087	-3032	-2194	-2530	-2455	-2597	-2012	5	4743	15657	12988	16740
1098	-2844	-2340	-770	-611	-2042	-2991	-2162	-2457	-2398	-2518	-1905	8	4691	15527	12962	16778
1099	-2861	-2326	-714	-575	-2016	-2983	-2143	-2422	-2387	-2444	-1825	-1	4629	15381	12897	16804
1100	-2908	-2357	-669	-577	-1983	-2945	-2134	-2426	-2372	-2388	-1786	-10	4568	15191	12785	16847
1101	-2880	-2342	-631	-508	-1935	-2902	-2110	-2418	-2325	-2319	-1744	-9	4504	14997	12694	16888
1102	-2854	-2312	-599	-466	-1919	-2884	-2084	-2364	-2280	-2244	-1644	9	4449	14771	12565	16876
1103	-2874	-2337	-580	-455	-1902	-2888	-2070	-2314	-2243	-2173	-1574	36	4372	14526	12385	16872
1104	-2903	-2330	-573	-450	-1902	-2900	-2061	-2310	-2212	-2112	-1520	50	4315	14269	12167	16861
1105	-2943	-2355	-611	-495	-1907	-2917	-2069	-2325	-2211	-2022	-1479	60	4253	14021	11985	16853
1106	-2886	-2334	-634	-477	-1904	-2886	-2068	-2290	-2148	-1952	-1427	78	4178	13768	11788	16826
1107	-2871	-2350	-681	-480	-1916	-2892	-2058	-2257	-2094	-1875	-1368	82	4116	13504	11586	16781
1108	-2890	-2376	-727	-519	-1932	-2909	-2058	-2255	-2068	-1808	-1285	105	4052	13254	11406	16752
1109	-2903	-2384	-776	-566	-1976	-2953	-2069	-2263	-2037	-1754	-1222	112	3994	12986	11214	16731
1110	-2944	-2404	-837	-630	-2024	-3020	-2090	-2291	-2048	-1673	-1189	127	3940	12725	10997	16731
1111	-2915	-2405	-906	-667	-2042	-3053	-2091	-2284	-2001	-1598	-1139	137	3902	12474	10804	16687
1112	-2935	-2411	-981	-711	-2098	-3097	-2116	-2289	-1976	-1554	-1100	148	3856	12259	10671	16657
1113	-2913	-2427	-1073	-756	-2137	-3152	-2125	-2300	-1948	-1486	-1051	163	3806	12023	10493	16654
1114	-2920	-2456	-1124	-834	-2203	-3223	-2154	-2321	-1926	-1406	-974	171	3737	11778	10330	16609
1115	-2914	-2463	-1219	-890	-2273	-3282	-2172	-2371	-1924	-1325	-942	176	3716	11554	10183	16607
1116	-2882	-2452	-1312	-926	-2327	-3358	-2195	-2353	-1901	-1264	-882	189	3681	11304	10018	16577
1117	-2899	-2474	-1399	-1003	-2412	-3435	-2239	-2393	-1892	-1205	-827	209	3632	11080	9859	16560
1118	-2930	-2510	-1495	-1090	-2485	-3514	-2274	-2453	-1909	-1158	-785	236	3576	10852	9692	16560
1119	-2970	-2538	-1584	-1180	-2576	-3614	-2335	-2526	-1948	-1112	-736	249	3545	10635	9530	16572
1120	-2956	-2544	-1654	-1236	-2627	-3666	-2375	-2568	-1952	-1044	-700	239	3542	10435	9348	16603
1121	-2923	-2546	-1735	-1270	-2691	-3737	-2405	-2593	-1945	-1003	-653	248	3528	10281	9200	16605
1122	-2921	-2553	-1819	-1341	-2773	-3829	-2440	-2628	-1980	-948	-611	261	3509	10129	9063	16616
1123	-2940	-2573	-1874	-1410	-2849	-3921	-2492	-2697	-1982	-924	-567	284	3478	9971	8962	16647
1124	-2992	-2616	-1951	-1497	-2900	-3973	-2518	-2777	-2018	-879	-576	292	3467	9803	8845	16656
1125	-2931	-2604	-2022	-1496	-2945	-4009	-2543	-2816	-2025	-819	-560	297	3450	9672	8761	16677
1126	-2920	-2596	-2073	-1510	-3011	-4074	-2563	-2829	-2018	-763	-509	284	3432	9549	8681	16691
1127	-2942	-2608	-2136	-1570	-3060	-4116	-2582	-2858	-2045	-712	-459	290	3421	9397	8583	16734
1128	-2991	-2641	-2186	-1664	-3112	-4178	-2637	-2938	-2094	-668	-445	280	3378	9243	8480	16781
1129	-3001	-2654	-2232	-1732	-3159	-4226	-2677	-3015	-2141	-660	-471	272	3364	9143	8390	16858
1130	-2926	-2624	-2244	-1707	-3164	-4229	-2694	-2998	-2133	-635	-459	277	3382	9051	8336	16928
1131	-2905	-2608	-2295	-1706	-3201	-4261	-2702	-3013	-2145	-603	-412	274	3376	8937	8252	16949
1132	-2920	-2630	-2324	-1739	-3237	-4310	-2718	-3037	-2183	-578	-358	272	3360	8818	8180	17005
1133	-2953	-2651	-2348	-1798	-3297	-4361	-2749	-3080	-2224	-564	-307	284	3343	8712	8108	17022
1134	-2965	-2657	-2407	-1862	-3319	-4390	-2781	-3137	-2255	-556	-321	276	3316	8605	8033	17106
1135	-2923	-2627	-2429	-1835	-3327	-4388	-2774	-3143	-2266	-546	-288	271	3294	8504	7971	17161
1136	-2936	-2632	-2449	-1856	-3360	-4402	-2778	-3134	-2320	-530	-260	267	3274	8423	7887	17182
1137	-2955	-2645	-2466	-1882	-3398	-4419	-2801	-3151	-2333	-553	-255	278	3250	8329	7810	17201
1138	-3007	-2694	-2491	-1938	-3430	-4467	-2816	-3189	-2397	-556	-265	280	3229	8235	7706	17229
1139	-2986	-2689	-2512	-1945	-3440	-4469	-2831	-3247	-2429	-582	-315	250	3225	8133	7651	17256
1140	-2946	-2671	-2534	-1939	-3438	-4471	-2819	-3248	-2429	-645	-335	235	3223	8079	7580	17282
1141	-2949	-2659	-2561	-1957	-3448	-4473	-2839	-3246	-2444	-670	-341	237	3208	7982	7494	17308
1142	-2975	-2667	-2570	-1975	-3464	-4485	-2830	-3253	-2471	-698	-328	229	3192	7886	7418	17331
1143	-3021	-2699	-2580	-2027	-3500	-4514	-2839	-3291	-2512	-755	-374	229	3187	7799	7337	17320
1144	-2996	-2695	-2591	-2029	-3500	-4495	-2833	-3316	-2536	-793	-417	206	3194	7723	7272	17385
1145	-2968	-2664	-2592	-2008	-3490	-4467	-2816	-3308	-2563	-832	-449	190	3208	7663	7204	17397
1146	-2951	-2672	-2602	-2010	-3486	-4453	-2809	-3288	-2579	-900	-494	173	3209	7597	7143	17404
1147	-2970	-2671	-2613	-2007	-3498	-4450	-2799	-3262	-2600	-982	-539	173	3205	7522	7071	17388
1148	-3002	-2697	-2622	-2063	-3519	-4470	-2803	-3288	-2631	-1040	-583	162	3230	7469	7026	17401
1149	-2957	-2677	-2626	-2033	-3521	-4449	-2805	-3290	-2640	-1139	-642	159	3273	7407	6980	17379
1150	-2959	-2681	-2631	-2029	-3532	-4456	-2775	-3268	-2649	-1212	-672	160	3317	7352	6909	17353
1151	-2974	-2694	-2639	-2053	-3539	-4453	-2780	-3246	-2681	-1272	-710	163	3348	7303	6875	17355
1152	-3001	-2709	-2640	-2091	-3561	-4449	-2778	-3254	-2714	-1363	-785	177	3385	7262	6842	17341
1153	-3024	-2726	-2650	-2121	-3547	-4433	-2790	-3302	-2753	-1459	-875	170	3451	7214	6807	17318
1154	-2983	-2700	-2663	-2089	-3539	-4403	-2764	-3275	-2771	-1571	-951	181	3535	7195	6773	17299
1155	-2976	-2695	-2662	-2090	-3547	-4392	-2758	-3248	-2777	-1629	-992	198	3621	7156	6751	17301
1156	-2994	-2706	-2674	-2120	-3562	-4394	-2749	-3242	-2806	-1721	-1063	216	3729	7137	6739	17264
1157	-3045	-2723	-2714	-2164	-3568	-4391	-2755	-3241	-2836	-1803	-1129	253	3854	7140	6715	17272
1158	-3010	-2742	-2711	-2147	-3556	-4369	-2742	-3275	-2856	-1885	-1203	284	3982	7105	6706	17270
1159	-2985	-2699	-2703	-2101	-3541	-4354	-2728	-3249	-2824	-1959	-1242	327	4120	7118	6705	17287
1160	-2993	-2726	-2708	-2116	-3560	-4364	-2712	-3232	-2856	-2019	-1295	373	4307	7132	6727	17287
1161	-3015	-2734	-2708	-2134	-3554	-4348	-2710	-3241	-2857	-2098	-1354	440	4502	7166	6744	17298
1162	-3035	-2745	-2710	-2156	-3555	-4352	-2701	-3237	-2874	-2144	-1420	505	4684	7199	6755	17322
1163	-2989	-2700	-2716	-2119	-3531	-4315	-2694	-3221	-2859	-2223	-1488	572	4913	7241	6801	17367
1164	-2959	-2693	-2714	-2106	-3533	-4309	-2683	-3176	-2863	-2296	-1504	661	5138	7283	6810	17393
1165	-2968	-2699	-2729	-2117	-3550	-4299	-2681	-3172	-2873	-2326	-1500	767	5331	7323	6817	17411
1166	-2973	-2702	-2741	-2139	-3549	-4320	-2689	-3162	-2867	-2386	-1517	872	5577	7360	6849	17434
1167	-3039	-2751	-2751	-2190	-3573	-4331	-2704	-3210	-2902	-2441	-1576	990	5831	7403	6884	17463
1168	-2994	-2741	-2749	-2155	-3554	-4306	-2699	-3191	-2893	-2511	-1609	1091	6075	7485	6948	17504
1169	-2987	-2729	-2751	-2131	-3556	-4301	-2687	-3169	-2882	-2554	-1599	1204	6295	7546	7017	17536
1170	-3001	-2737	-2757	-2152	-3553	-4325	-2700	-3170	-2904	-2595	-1578	1323	6545	7585	7083	17561
1171	-3018	-2748	-2789	-2167	-3558	-4326	-2720	-3191	-2924	-2637	-1570	1451	6785	7648	7119	17569
1172	-3064	-2767	-2802	-2199	-3587	-4335	-2729	-3236	-2952	-2653	-1620	1564	7000	7707	7158	17631
1173	-3023	-2743	-2794	-2158	-3586	-4303	-2721	-3214	-2922	-2665	-1635	1667	7244	7779	7225	17697
1174	-3003	-2747	-2794	-2145	-3578	-4304	-2722	-3195	-2911	-2696	-1609	1772	7476	7864	7270	17751
1175	-3014	-2727	-2810	-2158	-3576	-4303	-2725	-3201	-2909	-2707	-1599	1889	7696	7935	7341	17815
1176	-3068	-2771	-2810	-2208	-3587	-4335	-2755	-3252	-2942	-2728	-1612	1982	7894	8009	7406	17871
1177	-3058	-2788	-2837	-2229	-3567	-4335	-2761	-3308	-2961	-2755	-1683	2048	8100	8109	7521	17961
1178	-2971	-2743	-2841	-2163	-3563	-4304	-2749	-3269	-2925	-2761	-1691	2132	8296	8207	7673	18042
1179	-2966	-2742	-2834	-2150	-3571	-4301	-2752	-3236	-2916	-2789	-1667	2198	8461	8287	7804	18075
1180	-2987	-2738	-2859	-2160	-3584	-4324	-2767	-3225	-2921	-2814	-1666	2267	8577	8330	7897	18115
1181	-3054	-2777	-2858	-2200	-3587	-4345	-2771	-3238	-2931	-2835	-1667	2322	8677	8398	7957	18180
1182	-3035	-2763	-2877	-2195	-3578	-4344	-2767	-3285	-2930	-2889	-1685	2355	8796	8460	8003	18290
1183	-3024	-2751	-2897	-2178	-3579	-4327	-2778	-3286	-2905	-2904	-1661	2394	8849	8500	8042	18333
1184	-3038	-2768	-2913	-2196	-3601	-4322	-2789	-3295	-2911	-2911	-1657	2407	8895	8511	8101	18355
1185	-3045	-2792	-2918	-2219	-3606	-4338	-2823	-3305	-2898	-2915	-1659	2417	8921	8541	8102	18381
1186	-3097	-2819	-2938	-2266	-3617	-4353	-2849	-3362	-2949	-2936	-1711	2392	8917	8539	8094	18431
1187	-3064	-2793	-2948	-2233	-3598	-4348	-2844	-3380	-2950	-2950	-1744	2363	8911	8545	8135	18470
1188	-3024	-2790	-2958	-2211	-3599	-4327	-2850	-3360	-2937	-2975	-1764	2321	8880	8557	8193	18470
1189	-3034	-2791	-2958	-2233	-3594	-4333	-2864	-3350	-2930	-3017	-1797	2270	8816	8550	8230	18461
1190	-3063	-2797	-2980	-2231	-3606	-4358	-2881	-3376	-2925	-3045	-1819	2225	8734	8530	8235	18465
1191	-3091	-2829	-3001	-2288	-3602	-4351	-2884	-3435	-2969	-3071	-1871	2153	8643	8507	8216	18501
1192	-3061	-2827	-3000	-2262	-3599	-4332	-2875	-3448	-2986	-3104	-1932	2057	8542	8464	8233	18534
1193	-3022	-2804	-2999	-2233	-3586	-4303	-2877	-3440	-2976	-3142	-1984	1958	8411	8422	8231	18532
1194	-3014	-2804	-3009	-2239	-3582	-4294	-2870	-3410	-2987	-3156	-2031	1869	8293	8382	8252	18522
1195	-3041	-2814	-3013	-2256	-3573	-4296	-2872	-3419	-3008	-3192	-2060	1769	8131	8328	8238	18522
1196	-3053	-2811	-3022	-2275	-3564	-4278	-2881	-3445	-3015	-3223	-2129	1653	7978	8296	8206	18513
1197	-3018	-2797	-3022	-2236	-3553	-4269	-2886	-3426	-2994	-3261	-2168	1518	7824	8234	8156	18493
1198	-3015	-2799	-3034	-2240	-3555	-4268	-2883	-3413	-2988	-3286	-2196	1422	7644	8151	8120	18440
1199	-3043	-2803	-3052	-2255	-3571	-4273	-2895	-3451	-3013	-3302	-2241	1335	7439	8039	8054	18400
1200	-3086	-2844	-3066	-2311	-3582	-4307	-2912	-3486	-3034	-3340	-2307	1225	7237	7963	7981	18333
1201	-3074	-2833	-3073	-2301	-3575	-4304	-2912	-3506	-3066	-3385	-2374	1100	7086	7876	7934	18311
1202	-3050	-2825	-3077	-2270	-3571	-4287	-2912	-3487	-3061	-3427	-2402	979	6883	7804	7850	18226
1203	-3055	-2824	-3081	-2282	-3563	-4271	-2934	-3494	-3082	-3456	-2422	860	6687	7720	7760	18133
1204	-3069	-2840	-3098	-2283	-3552	-4264	-2935	-3537	-3079	-3493	-2475	754	6490	7601	7672	18046
1205	-3116	-2875	-3123	-2336	-3579	-4275	-2951	-3565	-3101	-3536	-2547	641	6311	7530	7580	17990
1206	-3076	-2852	-3128	-2307	-3565	-4250	-2931	-3572	-3118	-3568	-2624	513	6102	7421	7505	17924
1207	-3061	-2858	-3131	-2316	-3561	-4255	-2943	-3565	-3123	-3608	-2678	396	5912	7338	7421	17829
1208	-3082	-2865	-3143	-2319	-3559	-4242	-2951	-3600	-3134	-3655	-2707	282	5769	7247	7352	17733
1209	-3069	-2845	-3147	-2300	-3564	-4233	-2948	-3585	-3163	-3694	-2761	161	5572	7158	7267	17631
1210	-3088	-2869	-3159	-2343	-3560	-4248	-2948	-3615	-3198	-3708	-2841	44	5414	7059	7185	17547
1211	-3036	-2844	-3147	-2294	-3537	-4224	-2948	-3580	-3152	-3746	-2871	-70	5245	6976	7131	17439
1212	-3052	-2846	-3157	-2286	-3519	-4205	-2949	-3566	-3161	-3786	-2876	-129	5081	6882	7066	17322
1213	-3082	-2857	-3160	-2305	-3533	-4207	-2956	-3568	-3177	-3814	-2904	-227	4914	6745	6962	17231
1214	-3098	-2871	-3187	-2329	-3545	-4226	-2964	-3598	-3198	-3828	-2941	-303	4751	6657	6836	17158
1215	-3111	-2887	-3194	-2358	-3543	-4226	-2986	-3639	-3220	-3853	-2998	-383	4620	6576	6751	17097
1216	-3071	-2861	-3216	-2310	-3521	-4197	-2977	-3628	-3208	-3880	-3019	-457	4473	6528	6671	17020
1217	-3072	-2842	-3199	-2318	-3516	-4189	-2983	-3613	-3223	-3902	-3051	-541	4327	6452	6610	16933
1218	-3086	-2851	-3208	-2321	-3518	-4201	-2993	-3635	-3234	-3921	-3089	-632	4194	6360	6551	16829
1219	-3133	-2899	-3224	-2342	-3525	-4213	-3007	-3680	-3266	-3935	-3127	-659	4071	6307	6466	16736
1220	-3110	-2884	-3219	-2339	-3520	-4177	-3007	-3683	-3266	-3970	-3172	-729	3966	6243	6407	16669
1221	-3081	-2850	-3214	-2305	-3517	-4171	-3001	-3651	-3238	-3975	-3202	-796	3846	6170	6365	16626
1222	-3085	-2884	-3227	-2321	-3499	-4176	-2988	-3648	-3240	-3988	-3222	-859	3743	6091	6335	16548
1223	-3113	-2902	-3224	-2376	-3525	-4168	-2999	-3688	-3251	-3989	-3251	-922	3635	5999	6319	16476
1224	-3130	-2910	-3232	-2405	-3508	-4160	-3003	-3713	-3269	-4004	-3328	-992	3543	5939	6299	16446
1225	-3064	-2887	-3239	-2343	-3463	-4143	-2996	-3697	-3268	-4036	-3378	-1055	3461	5895	6268	16418
1226	-3034	-2878	-3224	-2308	-3460	-4142	-3000	-3674	-3249	-4033	-3360	-1092	3382	5869	6234	16387
1227	-3055	-2869	-3236	-2308	-3466	-4148	-3010	-3663	-3227	-4013	-3332	-1124	3323	5822	6200	16343
1228	-3072	-2888	-3251	-2334	-3488	-4157	-3013	-3662	-3248	-4023	-3318	-1164	3236	5760	6199	16321
1229	-3119	-2919	-3262	-2362	-3479	-4174	-3036	-3713	-3273	-4045	-3338	-1199	3139	5709	6194	16297
1230	-3067	-2890	-3242	-2325	-3482	-4158	-3030	-3693	-3247	-4039	-3365	-1230	3087	5674	6216	16284
1231	-3063	-2894	-3251	-2308	-3479	-4179	-3034	-3656	-3230	-4019	-3362	-1238	3027	5633	6190	16244
1232	-3087	-2894	-3250	-2325	-3495	-4182	-3050	-3650	-3216	-4005	-3354	-1270	2964	5591	6187	16209
1233	-3106	-2901	-3261	-2347	-3517	-4196	-3069	-3685	-3231	-4007	-3354	-1287	2905	5533	6155	16204
1234	-3137	-2928	-3282	-2371	-3528	-4208	-3077	-3717	-3234	-4010	-3385	-1326	2852	5495	6128	16195
1235	-3089	-2898	-3285	-2326	-3505	-4188	-3075	-3697	-3204	-4011	-3394	-1344	2784	5445	6134	16213
1236	-3084	-2900	-3279	-2332	-3501	-4198	-3069	-3667	-3191	-4018	-3380	-1356	2741	5406	6134	16204
1237	-3105	-2910	-3291	-2346	-3512	-4223	-3086	-3654	-3184	-4021	-3368	-1345	2680	5377	6107	16187
1238	-3152	-2948	-3299	-2406	-3543	-4250	-3101	-3720	-3212	-4018	-3390	-1379	2658	5349	6063	16197
1239	-3107	-2921	-3299	-2366	-3515	-4245	-3101	-3726	-3182	-4025	-3443	-1428	2632	5333	6086	16223
1240	-3049	-2891	-3286	-2305	-3508	-4232	-3104	-3653	-3139	-3984	-3423	-1437	2603	5315	6119	16226
1241	-3057	-2897	-3302	-2310	-3510	-4269	-3096	-3626	-3130	-3956	-3413	-1445	2558	5296	6123	16229
1242	-3081	-2898	-3309	-2321	-3526	-4287	-3108	-3625	-3115	-3944	-3376	-1464	2511	5266	6121	16232
1243	-3145	-2942	-3317	-2380	-3540	-4300	-3130	-3650	-3148	-3949	-3377	-1471	2462	5262	6118	16267
1244	-3119	-2915	-3335	-2358	-3543	-4299	-3122	-3641	-3139	-3954	-3379	-1456	2450	5236	6130	16301
1245	-3089	-2897	-3340	-2347	-3542	-4301	-3136	-3641	-3114	-3951	-3387	-1467	2422	5205	6126	16253
1246	-3098	-2908	-3341	-2368	-3557	-4331	-3146	-3643	-3100	-3919	-3363	-1466	2388	5186	6128	16256
1247	-3128	-2914	-3333	-2388	-3568	-4347	-3157	-3639	-3095	-3934	-3356	-1469	2347	5161	6127	16279
1248	-3162	-2949	-3345	-2421	-3583	-4373	-3180	-3672	-3116	-3934	-3368	-1478	2338	5141	6135	16322
1249	-3109	-2921	-3344	-2377	-3577	-4367	-3188	-3660	-3089	-3923	-3356	-1506	2324	5145	6128	16368
1250	-3095	-2915	-3355	-2374	-3601	-4377	-3196	-3640	-3094	-3910	-3339	-1501	2297	5149	6157	16347
1251	-3117	-2926	-3380	-2381	-3610	-4407	-3194	-3639	-3090	-3922	-3354	-1496	2306	5131	6210	16354
1252	-3142	-2950	-3371	-2414	-3624	-4433	-3219	-3648	-3094	-3920	-3374	-1492	2263	5129	6240	16419
1253	-3173	-2973	-3380	-2470	-3639	-4457	-3248	-3718	-3127	-3905	-3460	-1542	2231	5113	6259	16495
1254	-3095	-2940	-3360	-2411	-3629	-4423	-3224	-3706	-3085	-3904	-3450	-1569	2227	5113	6313	16554
1255	-3093	-2910	-3362	-2379	-3603	-4442	-3222	-3658	-3073	-3911	-3424	-1573	2209	5140	6364	16591
1256	-3104	-2926	-3371	-2400	-3628	-4459	-3228	-3651	-3068	-3899	-3411	-1584	2197	5142	6401	16642
1257	-3133	-2957	-3386	-2437	-3654	-4487	-3243	-3669	-3094	-3908	-3420	-1597	2179	5168	6417	16736
1258	-3118	-2956	-3380	-2416	-3647	-4494	-3255	-3684	-3093	-3908	-3433	-1616	2154	5155	6468	16842
1259	-3088	-2929	-3373	-2394	-3654	-4488	-3241	-3662	-3093	-3924	-3415	-1631	2135	5161	6511	16915
1260	-3103	-2935	-3384	-2393	-3674	-4506	-3247	-3655	-3093	-3942	-3402	-1622	2108	5139	6545	16980
1261	-3098	-2945	-3367	-2410	-3687	-4532	-3257	-3664	-3123	-3960	-3411	-1604	2084	5125	6599	17029
1262	-3146	-2980	-3386	-2467	-3715	-4553	-3278	-3708	-3149	-3963	-3423	-1602	2069	5124	6624	17092
1263	-3116	-2957	-3403	-2439	-3702	-4550	-3295	-3735	-3136	-3984	-3457	-1631	2063	5126	6663	17189
1264	-3105	-2935	-3383	-2412	-3700	-4554	-3294	-3717	-3139	-3964	-3459	-1648	2050	5143	6718	17279
1265	-3124	-2929	-3378	-2408	-3726	-4562	-3306	-3704	-3131	-3987	-3446	-1643	2054	5145	6751	17369
1266	-3139	-2939	-3388	-2423	-3728	-4580	-3308	-3727	-3154	-4003	-3449	-1662	2022	5145	6779	17455
1267	-3201	-2980	-3376	-2466	-3752	-4625	-3327	-3795	-3208	-4027	-3506	-1678	1987	5120	6817	17592
1268	-3162	-2962	-3375	-2431	-3744	-4617	-3317	-3792	-3199	-4042	-3547	-1721	1987	5118	6883	17734
1269	-3121	-2952	-3351	-2401	-3734	-4614	-3309	-3761	-3186	-4043	-3549	-1745	1987	5160	6928	17807
1270	-3115	-2944	-3345	-2378	-3736	-4631	-3318	-3761	-3204	-4061	-3516	-1746	1963	5169	6991	17896
1271	-3145	-2963	-3362	-2406	-3767	-4651	-3318	-3788	-3238	-4082	-3522	-1754	1941	5156	7045	17997
1272	-3157	-2953	-3362	-2406	-3763	-4672	-3350	-3816	-3255	-4104	-3529	-1766	1920	5152	7081	18124
1273	-3116	-2929	-3352	-2369	-3750	-4676	-3343	-3795	-3256	-4111	-3532	-1768	1905	5143	7124	18182
1274	-3130	-2935	-3350	-2366	-3761	-4673	-3364	-3792	-3270	-4098	-3499	-1786	1886	5132	7152	18264
1275	-3147	-2960	-3348	-2382	-3766	-4691	-3372	-3818	-3292	-4095	-3464	-1793	1853	5119	7135	18356
1276	-3198	-2983	-3346	-2423	-3795	-4719	-3389	-3860	-3339	-4083	-3491	-1790	1829	5098	7154	18386
1277	-3176	-2960	-3330	-2413	-3785	-4712	-3368	-3878	-3348	-4112	-3529	-1791	1816	5092	7205	18463
1278	-3148	-2944	-3318	-2350	-3769	-4694	-3374	-3871	-3340	-4131	-3519	-1793	1786	5100	7246	18540
1279	-3168	-2947	-3325	-2356	-3761	-4719	-3369	-3858	-3345	-4128	-3511	-1780	1757	5092	7263	18606
1280	-3171	-2956	-3325	-2371	-3760	-4733	-3375	-3858	-3376	-4136	-3512	-1796	1739	5075	7264	18661
1281	-3214	-2983	-3342	-2406	-3763	-4747	-3396	-3910	-3408	-4134	-3518	-1790	1744	5043	7246	18695
1282	-3183	-2986	-3324	-2378	-3753	-4730	-3398	-3928	-3418	-4111	-3521	-1789	1727	5036	7258	18747
1283	-3169	-2976	-3317	-2370	-3731	-4729	-3392	-3926	-3404	-4103	-3515	-1794	1700	5024	7258	18827
1284	-3142	-2963	-3301	-2352	-3735	-4705	-3388	-3919	-3406	-4084	-3506	-1810	1702	5020	7244	18858
1285	-3137	-2966	-3300	-2335	-3737	-4711	-3405	-3908	-3426	-4105	-3511	-1802	1695	5005	7245	18866
1286	-3169	-2986	-3306	-2364	-3726	-4717	-3407	-3957	-3451	-4109	-3499	-1801	1669	4983	7226	18876
1287	-3119	-2969	-3314	-2311	-3698	-4703	-3408	-3927	-3440	-4104	-3454	-1797	1671	4971	7235	18873
1288	-3128	-2958	-3323	-2325	-3688	-4690	-3408	-3903	-3437	-4097	-3392	-1774	1665	4951	7245	18892
1289	-3151	-2963	-3328	-2335	-3694	-4717	-3407	-3914	-3443	-4066	-3378	-1755	1654	4939	7230	18858
1290	-3183	-2976	-3336	-2362	-3688	-4714	-3405	-3949	-3491	-4036	-3356	-1730	1635	4926	7186	18864
1291	-3200	-2986	-3340	-2380	-3698	-4741	-3426	-3993	-3495	-4051	-3377	-1725	1623	4903	7143	18840
1292	-3153	-2964	-3349	-2339	-3674	-4710	-3413	-3969	-3484	-4036	-3362	-1704	1643	4909	7126	18818
1293	-3171	-2974	-3353	-2340	-3659	-4702	-3425	-3973	-3501	-4011	-3329	-1678	1638	4900	7090	18785
1294	-3185	-2969	-3368	-2358	-3657	-4711	-3445	-3988	-3496	-4021	-3296	-1661	1619	4880	7033	18747
1295	-3217	-3013	-3383	-2398	-3661	-4726	-3452	-4015	-3531	-4028	-3316	-1651	1618	4844	6966	18698
1296	-3198	-2994	-3382	-2395	-3653	-4706	-3451	-4032	-3529	-4018	-3327	-1645	1638	4830	6920	18674
1297	-3196	-2999	-3396	-2388	-3642	-4691	-3448	-4007	-3523	-4014	-3316	-1628	1636	4833	6875	18620
1298	-3187	-2978	-3400	-2398	-3637	-4677	-3443	-4030	-3528	-3996	-3287	-1613	1628	4826	6846	18586
1299	-3188	-2989	-3397	-2379	-3630	-4665	-3431	-4019	-3521	-3975	-3236	-1624	1629	4818	6793	18522
1300	-3199	-2999	-3422	-2410	-3623	-4675	-3439	-4028	-3549	-3980	-3230	-1607	1622	4787	6747	18466
1301	-3163	-2977	-3418	-2379	-3611	-4658	-3429	-4023	-3557	-3966	-3212	-1589	1625	4770	6726	18419
1302	-3151	-2972	-3420	-2384	-3598	-4657	-3437	-4009	-3539	-3969	-3184	-1585	1631	4760	6695	18341
1303	-3191	-2976	-3420	-2394	-3583	-4669	-3438	-4016	-3548	-3971	-3167	-1558	1621	4749	6662	18257
1304	-3207	-2990	-3416	-2415	-3587	-4680	-3442	-4046	-3559	-3953	-3135	-1534	1626	4727	6616	18225
1305	-3215	-3016	-3434	-2466	-3589	-4682	-3449	-4088	-3595	-3953	-3143	-1531	1625	4719	6554	18130
1306	-3181	-2982	-3447	-2433	-3575	-4656	-3448	-4077	-3583	-3959	-3136	-1530	1634	4709	6501	18043
1307	-3181	-2977	-3450	-2407	-3580	-4650	-3447	-4074	-3590	-3954	-3128	-1515	1660	4696	6460	17994
1308	-3193	-2982	-3445	-2421	-3584	-4645	-3456	-4093	-3600	-3957	-3129	-1513	1649	4667	6436	17912
1309	-3228	-3015	-3448	-2466	-3580	-4652	-3456	-4109	-3627	-3979	-3137	-1510	1651	4644	6376	17858
1310	-3235	-3003	-3448	-2487	-3574	-4626	-3449	-4142	-3646	-3972	-3199	-1540	1669	4633	6354	17805
1311	-3221	-2990	-3465	-2468	-3567	-4625	-3450	-4146	-3640	-3972	-3204	-1524	1682	4625	6339	17741
1312	-3232	-3000	-3459	-2467	-3545	-4620	-3458	-4158	-3661	-3980	-3209	-1547	1703	4622	6325	17648
1313	-3219	-2985	-3444	-2460	-3532	-4589	-3452	-4157	-3659	-3994	-3200	-1548	1755	4618	6305	17604
1314	-3237	-3014	-3407	-2489	-3533	-4570	-3466	-4176	-3683	-4029	-3223	-1532	1768	4636	6272	17564
1315	-3186	-2987	-3400	-2455	-3502	-4542	-3438	-4176	-3677	-4041	-3230	-1565	1803	4647	6264	17565
1316	-3153	-2976	-3414	-2410	-3489	-4524	-3433	-4141	-3674	-4051	-3218	-1583	1848	4670	6253	17479
1317	-3179	-2968	-3396	-2418	-3485	-4530	-3441	-4134	-3669	-4050	-3197	-1557	1896	4675	6223	17436
1318	-3226	-2979	-3388	-2421	-3471	-4523	-3439	-4153	-3682	-4062	-3202	-1537	1956	4692	6191	17380
1319	-3257	-3004	-3387	-2461	-3475	-4521	-3456	-4204	-3697	-4069	-3231	-1541	1994	4704	6163	17346
1320	-3209	-2969	-3368	-2431	-3442	-4502	-3436	-4215	-3698	-4085	-3255	-1549	2078	4714	6158	17334
1321	-3205	-2973	-3354	-2405	-3426	-4482	-3437	-4194	-3697	-4126	-3269	-1528	2181	4754	6166	17257
1322	-3206	-2974	-3332	-2406	-3421	-4479	-3451	-4200	-3715	-4138	-3276	-1500	2273	4773	6147	17226
1323	-3236	-2983	-3308	-2441	-3400	-4446	-3439	-4212	-3748	-4180	-3299	-1494	2389	4791	6117	17193
1324	-3233	-2999	-3300	-2430	-3387	-4422	-3449	-4271	-3765	-4199	-3339	-1510	2535	4828	6127	17148
1325	-3217	-2958	-3296	-2374	-3376	-4392	-3438	-4238	-3762	-4212	-3376	-1489	2670	4878	6142	17126
1326	-3230	-2975	-3275	-2368	-3366	-4374	-3444	-4253	-3770	-4233	-3404	-1465	2820	4927	6157	17115
1327	-3235	-2956	-3255	-2361	-3339	-4345	-3428	-4262	-3791	-4262	-3422	-1429	3027	5009	6173	17066
1328	-3233	-2983	-3252	-2379	-3325	-4321	-3428	-4262	-3797	-4286	-3435	-1391	3193	5096	6199	17024
1329	-3215	-2969	-3245	-2362	-3298	-4281	-3406	-4276	-3795	-4313	-3469	-1378	3377	5172	6244	17017
1330	-3196	-2929	-3226	-2313	-3271	-4258	-3390	-4232	-3765	-4333	-3469	-1326	3609	5280	6307	17029
1331	-3191	-2941	-3207	-2306	-3267	-4249	-3377	-4220	-3783	-4351	-3460	-1265	3838	5388	6352	17025
1332	-3233	-2950	-3188	-2308	-3237	-4220	-3380	-4235	-3807	-4371	-3469	-1200	4103	5491	6414	17008
1333	-3286	-2995	-3180	-2364	-3237	-4219	-3394	-4285	-3830	-4395	-3506	-1133	4327	5602	6484	17008
1334	-3258	-2967	-3180	-2318	-3196	-4182	-3372	-4299	-3850	-4424	-3533	-1072	4614	5709	6568	17048
1335	-3232	-2953	-3178	-2292	-3184	-4139	-3347	-4268	-3817	-4432	-3547	-994	4920	5829	6662	17066
1336	-3235	-2958	-3177	-2284	-3164	-4101	-3342	-4249	-3804	-4432	-3552	-933	5244	5987	6754	17097
1337	-3254	-2970	-3158	-2299	-3152	-4082	-3350	-4288	-3815	-4466	-3567	-850	5536	6131	6833	17108
1338	-3295	-2994	-3147	-2330	-3156	-4079	-3335	-4345	-3854	-4481	-3603	-777	5854	6293	6966	17128
1339	-3242	-2967	-3159	-2291	-3120	-4020	-3312	-4315	-3858	-4488	-3652	-703	6210	6490	7124	17208
1340	-3254	-2978	-3147	-2304	-3097	-3972	-3299	-4326	-3867	-4507	-3672	-633	6522	6642	7244	17266
1341	-3249	-2977	-3157	-2303	-3077	-3937	-3289	-4329	-3874	-4546	-3686	-534	6889	6850	7376	17343
1342	-3255	-2990	-3156	-2315	-3075	-3907	-3289	-4330	-3854	-4526	-3716	-439	7270	7039	7528	17437
1343	-3254	-2986	-3170	-2308	-3058	-3874	-3283	-4349	-3882	-4547	-3722	-369	7661	7248	7677	17597
1344	-3197	-2951	-3173	-2256	-3041	-3817	-3250	-4314	-3859	-4589	-3710	-283	7998	7457	7824	17697
1345	-3221	-2953	-3176	-2264	-3041	-3815	-3255	-4284	-3852	-4591	-3678	-189	8364	7682	7991	17815
1346	-3239	-2969	-3223	-2297	-3031	-3800	-3255	-4288	-3863	-4614	-3654	-87	8720	7893	8145	17912
1347	-3293	-2998	-3241	-2331	-3050	-3772	-3271	-4329	-3891	-4616	-3665	1	9022	8073	8279	18020
1348	-3282	-2981	-3259	-2328	-3024	-3754	-3256	-4351	-3925	-4632	-3689	93	9365	8288	8443	18179
1349	-3256	-2982	-3254	-2304	-3018	-3717	-3262	-4326	-3888	-4661	-3696	168	9728	8502	8634	18307
1350	-3255	-2988	-3236	-2312	-3026	-3715	-3254	-4317	-3885	-4662	-3699	267	10054	8712	8820	18451
1351	-3271	-2992	-3253	-2320	-3025	-3695	-3251	-4343	-3893	-4677	-3692	337	10310	8878	8984	18572
1352	-3324	-3019	-3241	-2383	-3024	-3708	-3246	-4379	-3927	-4696	-3706	385	10590	9082	9140	18730
1353	-3275	-2993	-3277	-2338	-3008	-3658	-3238	-4382	-3934	-4706	-3738	453	10888	9272	9323	18862
1354	-3298	-3010	-3291	-2355	-3019	-3648	-3243	-4385	-3944	-4700	-3749	501	11122	9444	9470	19000
1355	-3288	-3014	-3306	-2357	-3011	-3633	-3243	-4373	-3952	-4744	-3779	540	11335	9603	9655	19159
1356	-3278	-3009	-3303	-2355	-2995	-3592	-3233	-4370	-3942	-4722	-3783	597	11548	9748	9808	19309
1357	-3297	-3019	-3310	-2391	-3003	-3590	-3240	-4414	-3962	-4751	-3830	615	11728	9889	9973	19488
1358	-3255	-2996	-3321	-2333	-2987	-3562	-3224	-4378	-3973	-4773	-3803	634	11847	10033	10109	19593
1359	-3251	-2990	-3322	-2327	-2999	-3560	-3226	-4365	-3969	-4793	-3804	646	11996	10162	10227	19693
1360	-3280	-3005	-3329	-2337	-3016	-3564	-3239	-4372	-3976	-4795	-3815	670	12073	10262	10295	19797
1361	-3331	-3041	-3338	-2382	-3040	-3564	-3239	-4399	-4013	-4815	-3831	673	12126	10338	10376	19933
1362	-3325	-3043	-3344	-2375	-3027	-3552	-3239	-4446	-4043	-4843	-3865	662	12162	10404	10458	20060
1363	-3288	-3014	-3321	-2346	-3028	-3539	-3241	-4438	-4032	-4850	-3863	641	12177	10467	10529	20151
1364	-3295	-3021	-3351	-2343	-3029	-3538	-3234	-4427	-4045	-4854	-3865	603	12152	10498	10588	20212
1365	-3311	-3018	-3346	-2362	-3029	-3534	-3247	-4430	-4043	-4878	-3890	579	12097	10522	10660	20282
1366	-3355	-3047	-3351	-2395	-3041	-3534	-3266	-4489	-4079	-4869	-3943	519	12018	10539	10677	20360
1367	-3317	-3037	-3353	-2373	-3034	-3524	-3257	-4493	-4087	-4877	-4011	453	11937	10532	10690	20440
1368	-3316	-3034	-3339	-2379	-3036	-3506	-3278	-4495	-4106	-4894	-4039	388	11808	10506	10707	20496
1369	-3305	-3037	-3343	-2373	-3013	-3499	-3259	-4501	-4096	-4933	-4100	294	11693	10470	10721	20551
1370	-3295	-3019	-3337	-2349	-3016	-3493	-3265	-4488	-4109	-4973	-4112	206	11539	10401	10700	20573
1371	-3310	-3054	-3340	-2379	-3032	-3519	-3260	-4536	-4119	-4994	-4136	117	11356	10328	10671	20618
1372	-3259	-3019	-3336	-2327	-3024	-3504	-3256	-4509	-4105	-5000	-4159	22	11194	10268	10659	20639
1373	-3269	-3014	-3358	-2304	-3029	-3520	-3265	-4490	-4105	-5020	-4156	-58	10979	10185	10646	20641
1374	-3301	-3021	-3342	-2319	-3039	-3522	-3273	-4508	-4117	-5023	-4159	-144	10734	10060	10565	20615
1375	-3323	-3046	-3335	-2360	-3055	-3540	-3287	-4508	-4132	-5066	-4179	-214	10461	9948	10502	20597
1376	-3338	-3053	-3349	-2374	-3060	-3549	-3310	-4558	-4165	-5090	-4240	-320	10230	9811	10439	20585
1377	-3289	-3035	-3369	-2331	-3056	-3535	-3309	-4548	-4144	-5106	-4279	-430	9972	9674	10354	20579
1378	-3305	-3035	-3369	-2339	-3060	-3563	-3312	-4538	-4163	-5110	-4306	-530	9683	9533	10252	20511
1379	-3321	-3039	-3368	-2359	-3078	-3586	-3317	-4543	-4175	-5127	-4322	-602	9417	9400	10163	20467
1380	-3368	-3066	-3381	-2402	-3110	-3613	-3334	-4574	-4198	-5177	-4382	-737	9120	9257	10028	20411
1381	-3346	-3065	-3410	-2385	-3118	-3610	-3337	-4585	-4198	-5187	-4422	-871	8835	9107	9939	20392
1382	-3335	-3059	-3406	-2386	-3115	-3628	-3352	-4581	-4203	-5232	-4461	-974	8549	8948	9843	20334
1383	-3314	-3055	-3414	-2373	-3125	-3637	-3341	-4585	-4201	-5248	-4485	-1079	8270	8802	9743	20261
1384	-3308	-3048	-3439	-2380	-3157	-3655	-3349	-4585	-4198	-5252	-4503	-1196	7986	8640	9620	20219
1385	-3351	-3086	-3446	-2438	-3198	-3685	-3371	-4589	-4225	-5280	-4565	-1305	7698	8478	9506	20150
1386	-3318	-3067	-3468	-2404	-3200	-3696	-3385	-4588	-4237	-5315	-4578	-1399	7407	8340	9415	20107
1387	-3316	-3063	-3459	-2412	-3199	-3721	-3391	-4586	-4228	-5325	-4553	-1510	7157	8204	9345	20029
1388	-3341	-3066	-3481	-2453	-3229	-3749	-3399	-4580	-4245	-5345	-4574	-1588	6865	8044	9247	20001
1389	-3359	-3096	-3508	-2481	-3268	-3788	-3419	-4609	-4251	-5344	-4606	-1682	6577	7883	9146	19959
1390	-3386	-3112	-3521	-2525	-3316	-3821	-3448	-4653	-4277	-5347	-4674	-1784	6315	7738	9091	19935
1391	-3339	-3084	-3522	-2502	-3314	-3832	-3448	-4659	-4259	-5375	-4711	-1898	6047	7624	9026	19907
1392	-3333	-3104	-3536	-2496	-3330	-3853	-3446	-4642	-4268	-5388	-4732	-1979	5792	7499	8981	19879
1393	-3359	-3103	-3537	-2519	-3362	-3889	-3452	-4640	-4285	-5425	-4742	-2056	5544	7366	8959	19882
1394	-3395	-3130	-3553	-2572	-3409	-3947	-3471	-4662	-4300	-5450	-4755	-2144	5327	7272	8926	19893
1395	-3407	-3145	-3555	-2607	-3447	-3977	-3489	-4702	-4321	-5501	-4844	-2257	5101	7169	8930	19966
1396	-3381	-3118	-3570	-2589	-3450	-3995	-3502	-4684	-4329	-5502	-4901	-2356	4871	7076	8973	20032
1397	-3356	-3107	-3569	-2579	-3469	-4010	-3514	-4696	-4315	-5511	-4932	-2432	4689	6986	9009	20094
1398	-3344	-3105	-3584	-2589	-3485	-4034	-3535	-4678	-4312	-5534	-4963	-2530	4486	6905	9054	20211
1399	-3382	-3133	-3597	-2626	-3528	-4070	-3554	-4706	-4332	-5546	-4968	-2608	4277	6835	9094	20346
1400	-3353	-3105	-3613	-2604	-3553	-4099	-3549	-4703	-4348	-5572	-4982	-2662	4093	6766	9177	20507
1401	-3339	-3106	-3625	-2597	-3561	-4141	-3558	-4662	-4336	-5597	-4968	-2732	3913	6720	9265	20657
1402	-3349	-3121	-3643	-2623	-3587	-4174	-3580	-4662	-4345	-5613	-4993	-2813	3738	6646	9355	20817
1403	-3376	-3124	-3647	-2654	-3634	-4218	-3599	-4675	-4350	-5626	-5000	-2875	3559	6588	9429	21020
1404	-3443	-3157	-3639	-2720	-3675	-4279	-3623	-4738	-4377	-5634	-5063	-2930	3421	6518	9496	21255
1405	-3389	-3138	-3669	-2687	-3691	-4301	-3626	-4735	-4378	-5658	-5107	-2998	3270	6465	9612	21536
1406	-3370	-3129	-3685	-2679	-3713	-4333	-3635	-4722	-4363	-5666	-5087	-3024	3124	6440	9739	21796
1407	-3383	-3136	-3702	-2690	-3750	-4359	-3651	-4745	-4367	-5706	-5089	-3098	2967	6385	9855	22099
1408	-3416	-3154	-3718	-2720	-3802	-4402	-3679	-4762	-4376	-5688	-5111	-3157	2825	6348	9977	22389
1409	-3454	-3185	-3744	-2779	-3831	-4449	-3690	-4829	-4415	-5701	-5191	-3216	2707	6300	10123	22759
1410	-3396	-3167	-3742	-2734	-3815	-4455	-3704	-4814	-4400	-5732	-5239	-3300	2594	6247	10262	23137
1411	-3371	-3142	-3747	-2719	-3850	-4485	-3696	-4770	-4398	-5757	-5231	-3349	2447	6222	10392	23545
1412	-3386	-3152	-3763	-2738	-3873	-4521	-3705	-4751	-4384	-5771	-5206	-3376	2351	6185	10470	23927
1413	-3434	-3164	-3759	-2785	-3919	-4561	-3730	-4767	-4407	-5774	-5225	-3414	2227	6128	10595	24363
1414	-3432	-3159	-3776	-2769	-3937	-4601	-3745	-4779	-4419	-5772	-5252	-3459	2099	6091	10723	24819
1415	-3400	-3152	-3776	-2749	-3945	-4625	-3749	-4773	-4403	-5791	-5253	-3514	2019	6061	10803	25243
1416	-3421	-3162	-3798	-2761	-3978	-4669	-3759	-4785	-4405	-5787	-5242	-3546	1899	5984	10902	25703
1417	-3447	-3182	-3802	-2774	-3996	-4708	-3789	-4813	-4413	-5792	-5251	-3578	1800	5941	11004	26167
1418	-3495	-3210	-3819	-2834	-4029	-4759	-3814	-4858	-4455	-5793	-5274	-3613	1697	5869	11078	26671
1419	-3442	-3188	-3810	-2788	-4059	-4772	-3813	-4840	-4463	-5802	-5323	-3662	1633	5836	11140	27131
1420	-3438	-3170	-3809	-2781	-4060	-4787	-3827	-4811	-4448	-5813	-5336	-3685	1519	5769	11199	27663
1421	-3454	-3188	-3821	-2809	-4080	-4816	-3838	-4818	-4453	-5819	-5328	-3723	1450	5717	11303	28199
1422	-3494	-3214	-3837	-2840	-4122	-4875	-3853	-4858	-4472	-5836	-5355	-3755	1386	5665	11356	28672
1423	-3511	-3241	-3841	-2909	-4132	-4912	-3870	-4946	-4513	-5845	-5440	-3822	1287	5598	11401	29245
1424	-3434	-3208	-3837	-2808	-4131	-4910	-3860	-4903	-4492	-5848	-5458	-3880	1232	5584	11450	29842
1425	-3418	-3189	-3822	-2797	-4125	-4935	-3865	-4855	-4467	-5839	-5431	-3914	1166	5531	11487	30424
1426	-3430	-3191	-3831	-2803	-4139	-4958	-3883	-4844	-4460	-5839	-5424	-3943	1090	5485	11488	30910
1427	-3470	-3223	-3843	-2840	-4172	-4998	-3899	-4875	-4473	-5842	-5418	-3955	1013	5427	11504	31463
1428	-3462	-3217	-3843	-2828	-4197	-5026	-3901	-4892	-4485	-5856	-5438	-3991	931	5359	11500	32012
1429	-3443	-3194	-3846	-2788	-4187	-5041	-3905	-4860	-4479	-5850	-5430	-4010	869	5320	11519	32493
1430	-3457	-3207	-3858	-2790	-4209	-5076	-3914	-4863	-4484	-5869	-5416	-4017	793	5225	11518	33020
1431	-3478	-3237	-3853	-2799	-4227	-5097	-3931	-4864	-4488	-5877	-5409	-4042	719	5141	11454	33560
1432	-3520	-3278	-3853	-2837	-4245	-5135	-3970	-4899	-4510	-5882	-5433	-4064	663	5067	11390	34050
1433	-3480	-3241	-3834	-2792	-4245	-5142	-3965	-4909	-4500	-5911	-5463	-4096	624	5017	11336	34490
1434	-3471	-3226	-3845	-2760	-4240	-5164	-3976	-4892	-4489	-5923	-5474	-4139	565	4959	11291	34930
1435	-3493	-3239	-3849	-2748	-4249	-5195	-3971	-4896	-4525	-5920	-5457	-4141	511	4914	11247	35340
1436	-3546	-3261	-3857	-2783	-4242	-5218	-3994	-4922	-4523	-5921	-5470	-4160	443	4849	11235	35740
1437	-3561	-3276	-3843	-2788	-4233	-5231	-3997	-4972	-4544	-5918	-5552	-4201	392	4774	11189	36170
1438	-3490	-3247	-3829	-2723	-4223	-5220	-3983	-4941	-4497	-5939	-5555	-4235	344	4732	11197	36540
1439	-3482	-3243	-3828	-2689	-4233	-5240	-3993	-4899	-4484	-5927	-5520	-4260	305	4700	11167	36890
1440	-3487	-3249	-3829	-2653	-4214	-5274	-3997	-4890	-4482	-5919	-5494	-4256	253	4638	11133	37150
1441	-3542	-3279	-3824	-2676	-4214	-5299	-4010	-4912	-4495	-5926	-5488	-4261	180	4583	11019	37390
1442	-3549	-3282	-3817	-2659	-4200	-5302	-4021	-4960	-4528	-5940	-5512	-4265	115	4522	10928	37630
1443	-3517	-3260	-3797	-2613	-4179	-5290	-4013	-4950	-4510	-5948	-5509	-4297	80	4467	10829	37860
1444	-3523	-3257	-3801	-2578	-4171	-5308	-4032	-4929	-4492	-5937	-5489	-4285	27	4398	10731	38000
1445	-3545	-3260	-3786	-2558	-4158	-5320	-4023	-4929	-4501	-5930	-5509	-4315	-7	4333	10638	38120
1446	-3580	-3299	-3797	-2584	-4156	-5342	-4025	-4948	-4520	-5926	-5540	-4333	-53	4261	10534	38190
1447	-3543	-3286	-3794	-2524	-4108	-5335	-4041	-4958	-4532	-5956	-5565	-4364	-103	4220	10472	38250
1448	-3534	-3277	-3788	-2459	-4082	-5345	-4042	-4949	-4507	-5946	-5565	-4369	-152	4180	10398	38250
1449	-3583	-3305	-3763	-2472	-4055	-5354	-4040	-4957	-4510	-5938	-5555	-4386	-195	4134	10272	38240
1450	-3580	-3305	-3765	-2447	-4014	-5360	-4048	-4975	-4528	-5943	-5563	-4434	-234	4106	10146	38190
1451	-3583	-3314	-3747	-2420	-3987	-5345	-4054	-4981	-4539	-5957	-5587	-4473	-261	4056	10049	38100
1452	-3531	-3275	-3733	-2320	-3935	-5328	-4041	-4942	-4513	-5984	-5602	-4472	-295	4022	9974	38030
1453	-3495	-3259	-3716	-2271	-3897	-5326	-4030	-4918	-4474	-5971	-5578	-4479	-325	4006	9885	37890
1454	-3512	-3280	-3710	-2250	-3863	-5349	-4020	-4892	-4459	-5975	-5568	-4483	-349	3959	9767	37710
1455	-3543	-3313	-3714	-2253	-3834	-5361	-4026	-4897	-4472	-5969	-5583	-4485	-381	3909	9613	37480
1456	-3583	-3330	-3694	-2224	-3780	-5358	-4044	-4937	-4495	-5948	-5589	-4480	-427	3868	9471	37230
1457	-3542	-3313	-3687	-2158	-3714	-5343	-4026	-4895	-4476	-5923	-5574	-4495	-450	3808	9366	36940
1458	-3535	-3299	-3689	-2130	-3676	-5329	-4023	-4874	-4468	-5915	-5562	-4494	-471	3790	9267	36660
1459	-3548	-3294	-3685	-2104	-3620	-5327	-4031	-4898	-4469	-5922	-5539	-4493	-491	3745	9135	36320
1460	-3591	-3323	-3687	-2110	-3581	-5348	-4043	-4933	-4487	-5929	-5563	-4498	-529	3712	9007	35950
1461	-3574	-3326	-3665	-2065	-3504	-5318	-4042	-4951	-4487	-5948	-5592	-4506	-570	3688	8876	35620
1462	-3559	-3320	-3654	-2018	-3459	-5308	-4032	-4923	-4462	-5897	-5578	-4521	-591	3670	8752	35210
1463	-3582	-3321	-3666	-1978	-3388	-5305	-4039	-4915	-4451	-5868	-5569	-4504	-581	3628	8592	34810
1464	-3566	-3314	-3654	-1944	-3317	-5270	-4030	-4908	-4447	-5889	-5546	-4509	-594	3613	8446	34390
1465	-3597	-3336	-3651	-1949	-3262	-5272	-4026	-4926	-4450	-5899	-5533	-4507	-632	3548	8326	33990
1466	-3554	-3305	-3648	-1858	-3198	-5246	-4010	-4873	-4426	-5896	-5517	-4510	-652	3525	8190	33540
1467	-3537	-3292	-3628	-1814	-3130	-5252	-4012	-4859	-4408	-5868	-5485	-4507	-675	3492	8039	33050
1468	-3568	-3312	-3643	-1813	-3082	-5258	-4010	-4871	-4407	-5836	-5454	-4490	-674	3450	7906	32565
1469	-3578	-3321	-3629	-1798	-3025	-5275	-4016	-4879	-4406	-5826	-5432	-4473	-697	3428	7774	32144
1470	-3612	-3353	-3638	-1819	-2965	-5261	-4008	-4916	-4426	-5806	-5457	-4450	-712	3396	7635	31639
1471	-3559	-3326	-3627	-1763	-2893	-5236	-4017	-4899	-4399	-5787	-5450	-4445	-720	3384	7492	31157
1472	-3565	-3324	-3622	-1749	-2822	-5214	-4018	-4862	-4368	-5747	-5405	-4426	-719	3370	7357	30709
1473	-3581	-3329	-3641	-1730	-2788	-5223	-4011	-4865	-4371	-5724	-5343	-4415	-712	3377	7229	30210
1474	-3628	-3361	-3644	-1767	-2744	-5226	-4034	-4893	-4402	-5716	-5349	-4400	-755	3347	7099	29756
1475	-3640	-3366	-3657	-1774	-2686	-5217	-4019	-4938	-4419	-5710	-5385	-4401	-763	3337	6976	29278
1476	-3605	-3346	-3646	-1712	-2624	-5198	-4014	-4913	-4392	-5672	-5389	-4408	-751	3329	6912	28874
1477	-3566	-3329	-3629	-1704	-2581	-5188	-3999	-4889	-4364	-5656	-5361	-4410	-759	3312	6811	28422
1478	-3575	-3330	-3647	-1707	-2557	-5185	-4010	-4881	-4342	-5629	-5324	-4369	-744	3319	6706	27979
1479	-3606	-3355	-3653	-1741	-2551	-5200	-4033	-4895	-4371	-5613	-5310	-4342	-752	3285	6613	27611
1480	-3575	-3326	-3647	-1718	-2527	-5197	-4026	-4899	-4353	-5587	-5286	-4336	-751	3266	6506	27189
1481	-3558	-3315	-3655	-1710	-2526	-5205	-4028	-4878	-4343	-5590	-5265	-4316	-743	3247	6408	26755
1482	-3575	-3330	-3668	-1743	-2544	-5245	-4041	-4865	-4320	-5571	-5250	-4280	-746	3231	6309	26343
1483	-3613	-3344	-3673	-1780	-2557	-5266	-4034	-4895	-4327	-5556	-5198	-4266	-743	3204	6195	25945
1484	-3657	-3358	-3695	-1848	-2568	-5278	-4055	-4932	-4362	-5538	-5185	-4263	-752	3182	6068	25557
1485	-3595	-3335	-3686	-1825	-2580	-5283	-4051	-4935	-4358	-5518	-5166	-4254	-742	3181	5956	25162
1486	-3590	-3335	-3719	-1838	-2620	-5299	-4074	-4928	-4361	-5500	-5136	-4233	-735	3168	5847	24810
1487	-3602	-3346	-3741	-1882	-2651	-5327	-4076	-4940	-4369	-5486	-5110	-4218	-730	3156	5744	24381
1488	-3653	-3388	-3747	-1960	-2705	-5366	-4103	-4969	-4397	-5490	-5100	-4217	-740	3133	5655	24027
1489	-3643	-3378	-3745	-2007	-2751	-5381	-4127	-5032	-4417	-5505	-5138	-4207	-745	3101	5566	23689
1490	-3595	-3343	-3737	-1981	-2795	-5410	-4123	-4986	-4387	-5494	-5149	-4197	-729	3112	5515	23378
1491	-3583	-3337	-3757	-2007	-2850	-5438	-4136	-4959	-4379	-5485	-5120	-4219	-722	3101	5439	23043
1492	-3615	-3338	-3784	-2053	-2927	-5500	-4151	-4986	-4392	-5490	-5076	-4185	-734	3084	5330	22687
1493	-3663	-3375	-3791	-2148	-3001	-5549	-4172	-5033	-4427	-5488	-5075	-4162	-752	3054	5215	22326
1494	-3630	-3357	-3806	-2167	-3035	-5589	-4190	-5041	-4435	-5529	-5086	-4168	-769	3022	5153	22026
1495	-3613	-3360	-3813	-2184	-3121	-5611	-4194	-5043	-4426	-5517	-5076	-4168	-771	3001	5059	21697
1496	-3638	-3370	-3847	-2237	-3197	-5653	-4221	-5055	-4466	-5520	-5093	-4166	-777	2979	4924	21379
1497	-3647	-3378	-3854	-2291	-3292	-5698	-4239	-5086	-4485	-5513	-5106	-4178	-784	2949	4808	21086
1498	-3690	-3402	-3856	-2368	-3359	-5734	-4256	-5151	-4538	-5539	-5142	-4208	-824	2916	4671	20750
1499	-3648	-3365	-3863	-2360	-3411	-5756	-4278	-5160	-4551	-5565	-5180	-4226	-850	2870	4569	20453
1500	-3637	-3369	-3871	-2387	-3494	-5791	-4296	-5147	-4561	-5587	-5187	-4239	-837	2833	4493	20177
1501	-3681	-3410	-3900	-2467	-3573	-5825	-4316	-5189	-4585	-5602	-5213	-4272	-856	2792	4401	19937
1502	-3693	-3423	-3899	-2514	-3638	-5850	-4327	-5225	-4607	-5614	-5271	-4309	-876	2764	4269	19640
1503	-3659	-3394	-3919	-2532	-3681	-5854	-4337	-5254	-4629	-5681	-5331	-4375	-895	2757	4210	19410
1504	-3613	-3362	-3917	-2519	-3745	-5869	-4339	-5226	-4624	-5699	-5346	-4422	-906	2753	4152	19204
1505	-3601	-3362	-3930	-2544	-3813	-5917	-4349	-5203	-4630	-5712	-5370	-4459	-926	2685	4059	18956
1506	-3623	-3369	-3952	-2592	-3895	-5965	-4369	-5226	-4644	-5776	-5353	-4463	-941	2650	3961	18654
1507	-3690	-3406	-3955	-2666	-3970	-6012	-4389	-5264	-4688	-5812	-5381	-4475	-983	2588	3867	18377
1508	-3655	-3385	-3967	-2670	-4012	-6020	-4399	-5297	-4718	-5844	-5443	-4523	-1007	2547	3773	18118
1509	-3643	-3377	-3984	-2675	-4073	-6025	-4404	-5289	-4731	-5880	-5459	-4562	-1035	2504	3648	17852
1510	-3643	-3391	-3988	-2708	-4123	-6065	-4410	-5294	-4734	-5937	-5494	-4594	-1055	2459	3545	17599
1511	-3651	-3398	-4014	-2733	-4173	-6082	-4435	-5291	-4753	-5977	-5521	-4628	-1109	2423	3420	17392
1512	-3690	-3430	-4021	-2803	-4224	-6103	-4447	-5335	-4798	-6015	-5575	-4670	-1157	2373	3287	17134
1513	-3657	-3400	-4009	-2791	-4267	-6107	-4450	-5351	-4804	-6057	-5614	-4726	-1187	2334	3189	16884
1514	-3677	-3417	-4031	-2801	-4311	-6131	-4456	-5368	-4809	-6073	-5630	-4757	-1229	2298	3115	16650
1515	-3670	-3407	-4037	-2823	-4339	-6136	-4463	-5384	-4828	-6117	-5669	-4795	-1258	2282	3063	16432
1516	-3679	-3414	-4031	-2852	-4380	-6159	-4470	-5386	-4838	-6112	-5712	-4832	-1299	2235	2974	16197
1517	-3690	-3407	-4049	-2856	-4420	-6187	-4499	-5406	-4845	-6166	-5758	-4879	-1329	2164	2865	15935
1518	-3657	-3382	-4069	-2843	-4453	-6183	-4482	-5361	-4823	-6191	-5765	-4919	-1351	2135	2784	15719
1519	-3653	-3397	-4071	-2866	-4487	-6191	-4492	-5358	-4854	-6204	-5789	-4930	-1386	2083	2696	15494
1520	-3685	-3414	-4086	-2901	-4535	-6205	-4506	-5377	-4900	-6236	-5819	-4959	-1429	2023	2588	15267
1521	-3737	-3452	-4077	-2958	-4560	-6224	-4526	-5425	-4931	-6259	-5861	-4992	-1480	1964	2467	15058
1522	-3727	-3428	-4107	-2953	-4578	-6212	-4523	-5434	-4937	-6300	-5900	-5012	-1513	1931	2384	14852
1523	-3700	-3419	-4100	-2952	-4602	-6221	-4512	-5411	-4911	-6323	-5937	-5062	-1531	1898	2309	14725
1524	-3705	-3418	-4126	-2976	-4635	-6235	-4527	-5412	-4925	-6354	-5964	-5113	-1575	1872	2220	14599
1525	-3725	-3428	-4124	-2984	-4661	-6249	-4534	-5426	-4922	-6366	-5995	-5129	-1617	1820	2111	14400
1526	-3777	-3467	-4138	-3053	-4695	-6269	-4551	-5507	-4972	-6381	-6078	-5176	-1655	1768	2014	14203
1527	-3731	-3446	-4152	-3035	-4700	-6251	-4544	-5512	-4976	-6421	-6125	-5214	-1692	1736	1930	14021
1528	-3683	-3424	-4143	-3015	-4690	-6225	-4536	-5468	-4957	-6448	-6165	-5274	-1697	1707	1853	13843
1529	-3687	-3431	-4138	-3026	-4699	-6232	-4541	-5455	-4954	-6453	-6159	-5315	-1721	1673	1788	13671
1530	-3701	-3442	-4122	-3048	-4743	-6260	-4555	-5455	-4954	-6459	-6148	-5329	-1759	1638	1703	13493
1531	-3730	-3440	-4130	-3061	-4744	-6279	-4551	-5478	-4997	-6480	-6211	-5355	-1788	1611	1634	13315
1532	-3684	-3424	-4142	-3032	-4764	-6280	-4535	-5444	-4984	-6491	-6225	-5380	-1817	1600	1565	13132
1533	-3685	-3429	-4158	-3051	-4772	-6283	-4543	-5436	-4984	-6493	-6212	-5382	-1842	1575	1492	12942
1534	-3712	-3444	-4174	-3075	-4779	-6292	-4550	-5453	-5004	-6535	-6240	-5410	-1862	1539	1437	12768
1535	-3750	-3472	-4195	-3124	-4798	-6302	-4566	-5489	-5027	-6565	-6272	-5438	-1896	1482	1334	12609
1536	-3733	-3451	-4190	-3090	-4793	-6277	-4558	-5507	-5021	-6574	-6287	-5445	-1910	1454	1276	12486
1537	-3728	-3429	-4173	-3066	-4792	-6280	-4561	-5487	-5006	-6592	-6278	-5470	-1922	1435	1194	12328
1538	-3744	-3444	-4191	-3096	-4805	-6279	-4554	-5471	-5020	-6597	-6283	-5486	-1940	1407	1100	12131
1539	-3773	-3468	-4211	-3134	-4821	-6297	-4556	-5474	-5026	-6592	-6313	-5494	-1962	1399	1016	11973
1540	-3782	-3479	-4202	-3157	-4821	-6304	-4567	-5535	-5053	-6589	-6383	-5516	-1984	1369	954	11853
1541	-3719	-3437	-4202	-3096	-4810	-6276	-4548	-5497	-5023	-6613	-6388	-5527	-1989	1368	927	11713
1542	-3696	-3439	-4218	-3066	-4809	-6286	-4545	-5454	-5000	-6619	-6367	-5545	-2017	1341	904	11612
1543	-3721	-3449	-4222	-3082	-4820	-6285	-4558	-5451	-5011	-6613	-6352	-5545	-2042	1311	874	11448
1544	-3768	-3472	-4220	-3114	-4826	-6298	-4568	-5459	-5038	-6603	-6365	-5538	-2055	1282	799	11335
1545	-3780	-3480	-4216	-3143	-4821	-6296	-4572	-5500	-5061	-6628	-6370	-5547	-2078	1265	758	11217
1546	-3736	-3445	-4222	-3111	-4822	-6286	-4561	-5479	-5051	-6653	-6370	-5544	-2088	1250	711	11097
1547	-3746	-3458	-4233	-3096	-4815	-6279	-4555	-5478	-5039	-6666	-6376	-5546	-2084	1243	680	10970
1548	-3771	-3470	-4244	-3108	-4822	-6290	-4555	-5486	-5035	-6668	-6376	-5583	-2106	1197	635	10834
1549	-3813	-3493	-4253	-3157	-4805	-6296	-4560	-5507	-5061	-6646	-6419	-5598	-2125	1168	546	10713
1550	-3783	-3481	-4262	-3117	-4793	-6280	-4560	-5521	-5046	-6653	-6445	-5607	-2130	1160	484	10609
1551	-3782	-3491	-4247	-3093	-4790	-6273	-4555	-5491	-5039	-6678	-6475	-5611	-2144	1148	449	10530
1552	-3794	-3501	-4251	-3136	-4769	-6275	-4564	-5514	-5073	-6665	-6501	-5616	-2134	1136	415	10426
1553	-3786	-3490	-4255	-3110	-4747	-6269	-4561	-5500	-5060	-6666	-6494	-5622	-2141	1109	404	10317
1554	-3815	-3516	-4251	-3136	-4732	-6261	-4558	-5510	-5075	-6678	-6531	-5644	-2136	1103	383	10251
1555	-3744	-3481	-4261	-3063	-4688	-6237	-4546	-5478	-5043	-6702	-6547	-5672	-2139	1091	364	10173
1556	-3740	-3472	-4257	-3035	-4682	-6229	-4542	-5431	-5035	-6681	-6513	-5658	-2134	1065	327	10048
1557	-3771	-3471	-4267	-3053	-4683	-6260	-4537	-5420	-5029	-6672	-6495	-5649	-2154	1044	281	9946
1558	-3813	-3494	-4274	-3080	-4672	-6262	-4552	-5449	-5031	-6666	-6475	-5646	-2166	1028	258	9863
1559	-3819	-3502	-4272	-3092	-4647	-6254	-4548	-5489	-5062	-6672	-6501	-5643	-2154	1007	204	9786
1560	-3776	-3481	-4251	-3036	-4596	-6227	-4533	-5455	-5027	-6687	-6503	-5643	-2153	1030	157	9675
1561	-3772	-3480	-4256	-3036	-4573	-6218	-4517	-5428	-5013	-6679	-6494	-5621	-2158	1022	105	9573
1562	-3806	-3495	-4267	-3028	-4551	-6212	-4514	-5429	-5024	-6658	-6472	-5620	-2168	1013	52	9483
1563	-3851	-3535	-4272	-3059	-4535	-6228	-4527	-5465	-5043	-6655	-6484	-5627	-2164	989	15	9446
1564	-3845	-3540	-4272	-3045	-4517	-6199	-4522	-5479	-5050	-6674	-6519	-5628	-2145	971	-9	9405
1565	-3786	-3503	-4268	-2993	-4460	-6182	-4508	-5423	-5027	-6648	-6527	-5636	-2121	989	-26	9366
1566	-3765	-3500	-4263	-2961	-4439	-6177	-4497	-5386	-5019	-6642	-6512	-5627	-2132	964	-57	9273
1567	-3795	-3505	-4267	-2952	-4405	-6159	-4479	-5375	-4997	-6634	-6492	-5609	-2112	946	-92	9176
1568	-3837	-3526	-4280	-2986	-4361	-6173	-4487	-5401	-5024	-6648	-6481	-5601	-2136	922	-99	9089
1569	-3805	-3504	-4281	-2936	-4317	-6151	-4473	-5370	-5019	-6644	-6482	-5597	-2117	920	-106	9016
1570	-3807	-3502	-4283	-2910	-4285	-6145	-4469	-5356	-4994	-6643	-6459	-5570	-2089	910	-128	8958
1571	-3823	-3523	-4269	-2920	-4266	-6162	-4493	-5352	-4986	-6616	-6442	-5551	-2078	913	-156	8906
1572	-3842	-3537	-4287	-2927	-4252	-6143	-4480	-5347	-5005	-6620	-6421	-5526	-2073	913	-199	8823
1573	-3862	-3540	-4273	-2939	-4210	-6125	-4465	-5375	-5025	-6631	-6443	-5504	-2076	909	-251	8745
1574	-3825	-3513	-4254	-2895	-4164	-6106	-4439	-5355	-5009	-6606	-6439	-5503	-2067	898	-256	8704
1575	-3828	-3515	-4263	-2871	-4133	-6088	-4428	-5332	-4994	-6608	-6432	-5495	-2048	890	-262	8622
1576	-3864	-3546	-4277	-2903	-4097	-6103	-4438	-5346	-5022	-6635	-6456	-5501	-2043	882	-280	8558
1577	-3882	-3587	-4267	-2924	-4064	-6098	-4438	-5365	-5037	-6630	-6492	-5499	-2031	881	-299	8510
1578	-3836	-3532	-4259	-2861	-4004	-6064	-4419	-5342	-4994	-6604	-6519	-5498	-1984	859	-271	8480
1579	-3784	-3514	-4255	-2803	-3967	-6030	-4398	-5281	-4972	-6591	-6495	-5480	-1940	879	-273	8453
1580	-3804	-3526	-4277	-2818	-3939	-6041	-4397	-5243	-4959	-6575	-6432	-5461	-1924	887	-310	8408
1581	-3814	-3541	-4282	-2835	-3911	-6033	-4388	-5262	-4977	-6574	-6406	-5428	-1900	881	-327	8358
1582	-3853	-3567	-4276	-2857	-3903	-6052	-4398	-5290	-4999	-6564	-6406	-5414	-1873	877	-333	8336
1583	-3821	-3550	-4281	-2806	-3861	-6009	-4385	-5255	-4967	-6552	-6411	-5411	-1837	880	-335	8288
1584	-3826	-3551	-4265	-2781	-3826	-5990	-4369	-5218	-4950	-6548	-6429	-5375	-1814	882	-366	8210
1585	-3836	-3547	-4265	-2782	-3815	-6004	-4370	-5221	-4957	-6555	-6399	-5355	-1804	887	-388	8159
1586	-3861	-3567	-4271	-2805	-3796	-6013	-4367	-5231	-4966	-6570	-6389	-5345	-1775	872	-415	8135
1587	-3861	-3562	-4285	-2819	-3773	-5996	-4363	-5248	-4987	-6556	-6418	-5317	-1736	870	-441	8119
1588	-3839	-3560	-4283	-2785	-3753	-5964	-4359	-5224	-4958	-6561	-6429	-5302	-1730	876	-456	8078
1589	-3853	-3553	-4290	-2792	-3727	-5978	-4352	-5217	-4968	-6559	-6413	-5279	-1698	889	-472	8055
1590	-3846	-3558	-4290	-2765	-3706	-5974	-4339	-5207	-4953	-6539	-6397	-5267	-1670	882	-480	8018
1591	-3887	-3582	-4303	-2782	-3720	-5972	-4350	-5203	-4960	-6523	-6405	-5238	-1667	889	-508	7963
1592	-3851	-3548	-4313	-2760	-3703	-5960	-4347	-5199	-4963	-6524	-6391	-5235	-1623	902	-490	7937
1593	-3837	-3535	-4291	-2732	-3669	-5963	-4352	-5152	-4946	-6513	-6360	-5235	-1594	901	-506	7903
1594	-3855	-3557	-4301	-2754	-3677	-5962	-4338	-5146	-4934	-6516	-6347	-5175	-1565	906	-528	7879
1595	-3891	-3558	-4310	-2772	-3683	-5971	-4325	-5148	-4920	-6518	-6330	-5143	-1535	890	-545	7819
1596	-3921	-3582	-4316	-2801	-3684	-5972	-4352	-5187	-4961	-6505	-6347	-5115	-1508	862	-560	7784
1597	-3881	-3571	-4311	-2780	-3661	-5949	-4334	-5171	-4949	-6495	-6334	-5093	-1465	864	-553	7765
1598	-3875	-3572	-4320	-2762	-3660	-5954	-4321	-5147	-4939	-6495	-6303	-5092	-1456	865	-570	7728
1599	-3879	-3575	-4352	-2774	-3660	-5978	-4334	-5161	-4936	-6482	-6285	-5048	-1438	849	-591	7670
1600	-3935	-3618	-4338	-2822	-3686	-6002	-4357	-5180	-4940	-6482	-6295	-5018	-1413	849	-590	7634
1601	-3944	-3620	-4349	-2856	-3692	-6001	-4347	-5240	-4965	-6454	-6321	-5020	-1378	861	-592	7636
1602	-3873	-3584	-4317	-2780	-3675	-5974	-4324	-5204	-4928	-6453	-6315	-5000	-1337	879	-570	7611
1603	-3862	-3566	-4319	-2758	-3680	-5970	-4326	-5176	-4914	-6438	-6279	-5003	-1293	896	-598	7599
1604	-3859	-3580	-4340	-2770	-3678	-5982	-4339	-5168	-4897	-6415	-6233	-4957	-1278	904	-615	7588
1605	-3921	-3602	-4330	-2831	-3702	-5981	-4356	-5178	-4918	-6417	-6230	-4940	-1266	921	-625	7571
1606	-3894	-3588	-4333	-2804	-3709	-5978	-4369	-5178	-4903	-6394	-6208	-4901	-1258	901	-610	7580
1607	-3873	-3577	-4338	-2791	-3718	-5975	-4356	-5144	-4893	-6371	-6189	-4871	-1240	907	-585	7540
1608	-3889	-3580	-4337	-2805	-3735	-5983	-4361	-5146	-4902	-6353	-6151	-4826	-1199	899	-600	7506
1609	-3893	-3587	-4346	-2845	-3749	-5994	-4376	-5158	-4916	-6337	-6126	-4794	-1175	897	-625	7490
1610	-3930	-3613	-4367	-2865	-3772	-6031	-4385	-5210	-4934	-6330	-6113	-4765	-1166	896	-644	7456
1611	-3891	-3592	-4364	-2849	-3787	-6024	-4375	-5193	-4891	-6315	-6069	-4755	-1142	899	-632	7425
1612	-3912	-3582	-4385	-2858	-3815	-6022	-4382	-5183	-4890	-6272	-6014	-4727	-1122	919	-620	7396
1613	-3928	-3608	-4376	-2882	-3821	-6040	-4400	-5215	-4914	-6254	-5984	-4687	-1115	906	-615	7389
1614	-3926	-3630	-4366	-2892	-3840	-6044	-4410	-5240	-4907	-6224	-5954	-4664	-1101	909	-627	7339
1615	-3914	-3615	-4365	-2900	-3858	-6040	-4407	-5244	-4931	-6208	-5943	-4623	-1093	890	-619	7340
1616	-3884	-3585	-4364	-2866	-3867	-6043	-4405	-5194	-4887	-6152	-5884	-4578	-1046	902	-621	7324
1617	-3895	-3590	-4368	-2879	-3900	-6068	-4422	-5192	-4866	-6120	-5794	-4516	-1045	891	-646	7299
1618	-3918	-3593	-4376	-2914	-3936	-6079	-4445	-5206	-4882	-6098	-5723	-4455	-1025	892	-674	7260
1619	-3976	-3624	-4396	-2965	-3971	-6099	-4465	-5262	-4918	-6074	-5694	-4401	-1016	896	-700	7226
1620	-3943	-3610	-4404	-2956	-3996	-6108	-4463	-5263	-4904	-6046	-5651	-4365	-984	891	-706	7192
1621	-3920	-3597	-4397	-2934	-4019	-6104	-4469	-5274	-4879	-6002	-5592	-4306	-942	892	-719	7143
1622	-3923	-3608	-4393	-2947	-4051	-6125	-4480	-5273	-4889	-5942	-5512	-4262	-943	892	-744	7086
1623	-3929	-3626	-4401	-2973	-4067	-6142	-4483	-5275	-4894	-5924	-5454	-4195	-938	893	-751	7032
1624	-3989	-3645	-4409	-3034	-4115	-6157	-4503	-5355	-4929	-5885	-5450	-4161	-943	864	-762	7022
1625	-3954	-3652	-4411	-3023	-4114	-6157	-4498	-5364	-4914	-5865	-5439	-4129	-922	851	-754	6997
1626	-3916	-3610	-4408	-2989	-4134	-6153	-4495	-5334	-4886	-5827	-5402	-4071	-897	854	-753	6990
1627	-3922	-3611	-4400	-2984	-4153	-6164	-4504	-5307	-4880	-5806	-5321	-4054	-874	881	-777	6992
1628	-3943	-3630	-4411	-3018	-4186	-6197	-4512	-5328	-4874	-5762	-5263	-3997	-864	899	-788	6967
1629	-3929	-3617	-4423	-3033	-4211	-6200	-4531	-5363	-4885	-5727	-5210	-3945	-868	898	-792	6936
1630	-3911	-3620	-4434	-3022	-4235	-6205	-4529	-5330	-4880	-5706	-5127	-3893	-858	910	-775	6907
1631	-3933	-3626	-4424	-3033	-4269	-6206	-4537	-5340	-4886	-5700	-5086	-3859	-820	909	-779	6888
1632	-3942	-3629	-4424	-3049	-4287	-6223	-4561	-5336	-4903	-5682	-5036	-3819	-812	909	-807	6849
1633	-3999	-3663	-4431	-3121	-4313	-6243	-4564	-5387	-4931	-5658	-5004	-3783	-803	885	-863	6820
1634	-3958	-3636	-4435	-3094	-4330	-6250	-4571	-5393	-4932	-5641	-4974	-3743	-803	874	-873	6799
1635	-3946	-3618	-4414	-3077	-4363	-6255	-4557	-5385	-4917	-5617	-4910	-3718	-799	899	-865	6786
1636	-3975	-3636	-4449	-3098	-4394	-6272	-4567	-5414	-4924	-5608	-4873	-3691	-786	890	-851	6748
1637	-3979	-3664	-4463	-3132	-4423	-6277	-4582	-5440	-4937	-5597	-4887	-3651	-786	884	-834	6715
1638	-3970	-3658	-4461	-3158	-4442	-6287	-4592	-5471	-4945	-5588	-4897	-3639	-785	897	-838	6700
1639	-3905	-3626	-4456	-3127	-4457	-6280	-4588	-5442	-4921	-5595	-4867	-3636	-770	899	-821	6692
1640	-3924	-3616	-4455	-3119	-4491	-6307	-4601	-5431	-4925	-5584	-4827	-3609	-779	904	-818	6655
1641	-3961	-3620	-4456	-3139	-4516	-6319	-4607	-5442	-4927	-5596	-4784	-3587	-787	904	-847	6613
1642	-3999	-3654	-4465	-3188	-4544	-6353	-4616	-5471	-4941	-5586	-4757	-3591	-798	875	-883	6580
1643	-3997	-3660	-4474	-3178	-4574	-6350	-4617	-5490	-4966	-5582	-4761	-3574	-790	864	-894	6575
1644	-3956	-3635	-4462	-3153	-4587	-6337	-4630	-5491	-4953	-5575	-4767	-3574	-785	864	-928	6506
1645	-3978	-3645	-4458	-3170	-4626	-6364	-4632	-5485	-4950	-5596	-4777	-3573	-823	852	-943	6458
1646	-3991	-3648	-4486	-3192	-4650	-6377	-4631	-5513	-4975	-5599	-4790	-3587	-817	839	-955	6438
1647	-4040	-3687	-4474	-3228	-4661	-6382	-4652	-5558	-5006	-5635	-4839	-3604	-822	827	-975	6402
1648	-4012	-3689	-4470	-3236	-4685	-6383	-4666	-5560	-5020	-5637	-4861	-3632	-828	818	-967	6355
1649	-3980	-3666	-4463	-3226	-4690	-6374	-4662	-5552	-5015	-5671	-4928	-3668	-833	826	-956	6308
1650	-3958	-3654	-4466	-3209	-4700	-6375	-4655	-5527	-5008	-5693	-4937	-3700	-854	808	-949	6248
1651	-3967	-3674	-4463	-3218	-4703	-6379	-4649	-5519	-5004	-5705	-4922	-3725	-873	803	-957	6241
1652	-3987	-3695	-4482	-3251	-4736	-6396	-4655	-5564	-5042	-5728	-4957	-3764	-863	816	-980	6220
1653	-3960	-3650	-4479	-3224	-4732	-6398	-4658	-5551	-5026	-5762	-4958	-3794	-879	801	-978	6186
1654	-3968	-3654	-4486	-3214	-4755	-6406	-4661	-5543	-5023	-5802	-4964	-3835	-897	820	-989	6160
1655	-3982	-3654	-4487	-3233	-4792	-6421	-4667	-5544	-5045	-5818	-4987	-3843	-905	782	-998	6104
1656	-4005	-3702	-4490	-3266	-4817	-6432	-4682	-5594	-5067	-5840	-5046	-3874	-951	740	-1048	6056
1657	-3988	-3672	-4516	-3265	-4817	-6431	-4684	-5617	-5083	-5860	-5106	-3911	-951	742	-1083	6016
1658	-3972	-3654	-4497	-3233	-4822	-6426	-4683	-5568	-5066	-5880	-5114	-3969	-978	757	-1123	5978
1659	-3988	-3670	-4501	-3258	-4838	-6423	-4691	-5558	-5065	-5912	-5138	-3998	-1004	759	-1157	5928
1660	-4010	-3692	-4509	-3307	-4871	-6448	-4717	-5621	-5095	-5951	-5181	-4041	-1034	736	-1188	5861
1661	-4037	-3712	-4503	-3331	-4882	-6458	-4722	-5658	-5128	-5975	-5279	-4114	-1044	714	-1189	5823
1662	-3979	-3658	-4513	-3268	-4881	-6434	-4696	-5633	-5102	-6006	-5341	-4176	-1051	697	-1175	5784
1663	-3958	-3651	-4517	-3263	-4890	-6437	-4687	-5611	-5090	-6034	-5340	-4203	-1053	697	-1198	5714
1664	-3986	-3661	-4515	-3267	-4902	-6454	-4683	-5604	-5088	-6064	-5334	-4224	-1080	689	-1267	5640
1665	-4004	-3662	-4527	-3301	-4919	-6493	-4713	-5623	-5091	-6088	-5361	-4272	-1091	676	-1298	5603
1666	-4028	-3694	-4527	-3334	-4938	-6501	-4724	-5670	-5120	-6120	-5440	-4319	-1128	651	-1348	5558
1667	-4004	-3683	-4533	-3299	-4939	-6483	-4718	-5671	-5133	-6123	-5481	-4365	-1155	641	-1384	5490
1668	-4008	-3669	-4537	-3302	-4956	-6487	-4717	-5659	-5142	-6160	-5540	-4391	-1163	636	-1420	5384
1669	-4021	-3682	-4524	-3318	-4972	-6488	-4718	-5669	-5150	-6188	-5567	-4482	-1189	613	-1446	5318
1670	-4066	-3722	-4538	-3365	-5006	-6525	-4738	-5696	-5169	-6207	-5609	-4521	-1241	579	-1454	5233
1671	-4038	-3717	-4554	-3359	-5003	-6520	-4732	-5720	-5175	-6250	-5663	-4569	-1238	573	-1477	5174
1672	-4036	-3708	-4539	-3364	-5006	-6504	-4741	-5692	-5162	-6246	-5742	-4611	-1264	567	-1505	5148
1673	-4026	-3696	-4533	-3342	-5008	-6504	-4733	-5697	-5160	-6292	-5801	-4679	-1303	559	-1539	5105
1674	-4026	-3693	-4543	-3332	-5017	-6503	-4739	-5698	-5172	-6328	-5810	-4740	-1299	553	-1589	5043
1675	-4042	-3710	-4543	-3359	-5031	-6509	-4751	-5707	-5208	-6355	-5882	-4784	-1310	553	-1642	4999
1676	-4005	-3675	-4520	-3334	-5037	-6495	-4739	-5690	-5185	-6365	-5906	-4828	-1341	528	-1681	4953
1677	-3983	-3679	-4532	-3346	-5060	-6496	-4739	-5671	-5178	-6372	-5919	-4875	-1365	521	-1736	4874
1678	-4002	-3686	-4536	-3364	-5062	-6511	-4743	-5675	-5164	-6377	-5918	-4891	-1384	487	-1775	4811
1679	-4029	-3707	-4532	-3382	-5093	-6545	-4751	-5718	-5179	-6397	-5966	-4924	-1413	474	-1811	4732
1680	-4035	-3708	-4549	-3398	-5081	-6551	-4754	-5743	-5225	-6420	-6037	-4982	-1433	460	-1845	4657
1681	-3998	-3690	-4538	-3371	-5086	-6539	-4765	-5727	-5209	-6421	-6053	-5034	-1452	447	-1890	4594
1682	-4018	-3693	-4538	-3369	-5105	-6552	-4767	-5704	-5190	-6464	-6060	-5052	-1465	421	-1949	4531
1683	-4054	-3710	-4549	-3397	-5125	-6566	-4775	-5736	-5217	-6479	-6082	-5093	-1504	394	-1993	4461
1684	-4094	-3744	-4544	-3450	-5138	-6592	-4771	-5765	-5257	-6517	-6128	-5133	-1532	378	-2045	4402
1685	-4032	-3696	-4543	-3400	-5150	-6575	-4763	-5758	-5243	-6535	-6162	-5158	-1544	350	-2060	4370
1686	-4003	-3677	-4541	-3358	-5159	-6574	-4772	-5712	-5212	-6544	-6178	-5228	-1550	359	-2082	4296
1687	-4007	-3687	-4526	-3377	-5141	-6595	-4767	-5698	-5247	-6565	-6188	-5242	-1597	353	-2129	4208
1688	-4040	-3700	-4549	-3396	-5176	-6600	-4771	-5729	-5278	-6583	-6208	-5255	-1616	312	-2158	4125
1689	-4075	-3724	-4573	-3439	-5180	-6617	-4780	-5781	-5282	-6574	-6258	-5277	-1623	268	-2224	4061
1690	-4032	-3709	-4557	-3409	-5180	-6605	-4774	-5768	-5259	-6611	-6292	-5332	-1636	251	-2267	4018
1691	-4043	-3702	-4559	-3389	-5178	-6600	-4777	-5736	-5255	-6647	-6300	-5384	-1671	245	-2303	3929
1692	-4031	-3716	-4565	-3422	-5194	-6615	-4793	-5730	-5267	-6653	-6334	-5395	-1695	215	-2371	3846
1693	-4057	-3736	-4570	-3456	-5232	-6624	-4803	-5773	-5285	-6656	-6360	-5422	-1730	182	-2422	3781
1694	-4073	-3735	-4577	-3460	-5239	-6628	-4808	-5808	-5293	-6640	-6428	-5460	-1755	156	-2470	3733
1695	-4075	-3737	-4575	-3470	-5247	-6625	-4817	-5834	-5317	-6659	-6477	-5495	-1764	141	-2495	3679
1696	-4043	-3719	-4593	-3441	-5258	-6629	-4820	-5802	-5293	-6694	-6512	-5551	-1799	111	-2523	3625
1697	-4033	-3706	-4583	-3442	-5271	-6627	-4816	-5794	-5290	-6730	-6510	-5600	-1808	117	-2569	3549
1698	-4053	-3744	-4598	-3457	-5275	-6645	-4831	-5812	-5300	-6727	-6548	-5630	-1853	75	-2611	3499
1699	-4019	-3710	-4572	-3441	-5252	-6648	-4814	-5820	-5283	-6732	-6568	-5672	-1875	66	-2625	3452
1700	-4019	-3699	-4557	-3424	-5273	-6642	-4812	-5781	-5284	-6735	-6567	-5698	-1886	53	-2658	3386
1701	-4045	-3714	-4574	-3437	-5279	-6662	-4818	-5780	-5296	-6746	-6557	-5729	-1910	34	-2697	3326
1702	-4060	-3740	-4584	-3469	-5307	-6661	-4829	-5810	-5331	-6759	-6567	-5752	-1931	20	-2741	3253
1703	-4079	-3751	-4571	-3499	-5313	-6672	-4855	-5847	-5345	-6756	-6615	-5770	-1970	-8	-2785	3214
1704	-4043	-3729	-4598	-3465	-5313	-6675	-4848	-5831	-5319	-6787	-6640	-5795	-1988	-25	-2811	3161
1705	-4038	-3727	-4599	-3448	-5325	-6679	-4842	-5816	-5307	-6801	-6641	-5810	-1997	-63	-2875	3081
1706	-4080	-3754	-4588	-3490	-5332	-6695	-4865	-5828	-5333	-6807	-6675	-5843	-2024	-89	-2919	3034
1707	-4107	-3772	-4585	-3527	-5334	-6712	-4871	-5865	-5353	-6840	-6706	-5860	-2061	-111	-2977	3003
1708	-4054	-3736	-4579	-3484	-5328	-6713	-4861	-5866	-5361	-6859	-6753	-5914	-2058	-121	-2994	2947
1709	-4010	-3701	-4595	-3446	-5330	-6709	-4862	-5823	-5322	-6864	-6736	-5954	-2082	-99	-3018	2847
1710	-4028	-3720	-4606	-3461	-5355	-6707	-4863	-5817	-5329	-6875	-6710	-5961	-2110	-140	-3075	2757
1711	-4068	-3747	-4598	-3484	-5355	-6726	-4861	-5837	-5331	-6859	-6715	-5973	-2166	-196	-3134	2695
1712	-4116	-3771	-4604	-3524	-5378	-6751	-4881	-5869	-5368	-6891	-6746	-6007	-2191	-225	-3197	2655
1713	-4085	-3752	-4603	-3497	-5366	-6765	-4874	-5875	-5356	-6917	-6773	-6018	-2190	-264	-3215	2591
1714	-4074	-3753	-4612	-3491	-5382	-6776	-4885	-5864	-5360	-6901	-6768	-6043	-2217	-273	-3227	2498
1715	-4089	-3754	-4598	-3505	-5397	-6780	-4894	-5878	-5354	-6883	-6788	-6066	-2246	-303	-3243	2419
1716	-4119	-3760	-4605	-3526	-5415	-6786	-4908	-5879	-5369	-6935	-6822	-6067	-2294	-325	-3298	2349
1717	-4123	-3772	-4622	-3550	-5413	-6785	-4909	-5919	-5389	-6945	-6874	-6100	-2306	-368	-3367	2291
1718	-4107	-3767	-4605	-3540	-5397	-6784	-4894	-5923	-5389	-6956	-6916	-6155	-2341	-380	-3408	2265
1719	-4076	-3748	-4576	-3505	-5397	-6761	-4899	-5897	-5384	-6951	-6926	-6189	-2351	-382	-3430	2201
1720	-4060	-3729	-4567	-3502	-5411	-6770	-4898	-5881	-5381	-6959	-6925	-6212	-2369	-396	-3431	2130
1721	-4085	-3780	-4583	-3539	-5438	-6774	-4897	-5912	-5401	-6974	-6930	-6207	-2408	-415	-3456	2051
1722	-4070	-3747	-4591	-3515	-5417	-6767	-4903	-5923	-5398	-6984	-6943	-6225	-2428	-435	-3485	2024
1723	-4064	-3740	-4606	-3511	-5430	-6778	-4903	-5895	-5361	-7004	-6969	-6240	-2448	-459	-3505	1957
1724	-4089	-3742	-4619	-3519	-5429	-6793	-4914	-5898	-5373	-7015	-6943	-6260	-2482	-478	-3538	1899
1725	-4108	-3754	-4625	-3521	-5436	-6815	-4923	-5898	-5390	-7016	-6964	-6287	-2497	-507	-3573	1823
1726	-4128	-3791	-4625	-3564	-5454	-6821	-4932	-5945	-5430	-7027	-7029	-6305	-2517	-520	-3620	1773
1727	-4080	-3746	-4612	-3521	-5444	-6810	-4932	-5941	-5415	-7036	-7032	-6343	-2532	-522	-3635	1724
1728	-4085	-3744	-4603	-3522	-5457	-6809	-4932	-5907	-5399	-7034	-7018	-6363	-2544	-542	-3687	1654
1729	-4104	-3765	-4616	-3561	-5468	-6827	-4944	-5944	-5429	-7059	-7047	-6376	-2562	-569	-3705	1593
1730	-4108	-3771	-4615	-3570	-5486	-6831	-4953	-5964	-5445	-7057	-7073	-6394	-2598	-579	-3726	1554
1731	-4088	-3760	-4612	-3537	-5484	-6827	-4955	-5970	-5463	-7065	-7085	-6414	-2625	-587	-3755	1523
1732	-4061	-3732	-4623	-3499	-5472	-6830	-4948	-5915	-5436	-7075	-7067	-6431	-2641	-611	-3767	1457
1733	-4085	-3741	-4619	-3527	-5479	-6853	-4943	-5909	-5424	-7090	-7069	-6438	-2651	-629	-3800	1408
1734	-4102	-3749	-4638	-3531	-5490	-6855	-4960	-5925	-5425	-7122	-7076	-6453	-2662	-675	-3854	1333
1735	-4134	-3802	-4643	-3574	-5499	-6851	-4981	-5960	-5457	-7115	-7097	-6472	-2685	-707	-3902	1246
1736	-4100	-3769	-4632	-3539	-5485	-6840	-4981	-5989	-5448	-7099	-7130	-6491	-2689	-705	-3929	1179
1737	-4091	-3760	-4618	-3539	-5494	-6840	-4985	-5975	-5439	-7103	-7121	-6512	-2712	-715	-3984	1137
1738	-4108	-3757	-4636	-3556	-5499	-6841	-4978	-5961	-5450	-7105	-7106	-6511	-2728	-745	-4011	1075
1739	-4112	-3758	-4635	-3559	-5494	-6877	-4996	-5967	-5476	-7128	-7124	-6493	-2765	-787	-4029	985
1740	-4167	-3801	-4632	-3624	-5508	-6880	-5011	-6033	-5512	-7139	-7214	-6529	-2779	-799	-4036	942
1741	-4101	-3767	-4619	-3565	-5479	-6868	-5000	-6025	-5467	-7152	-7266	-6560	-2804	-809	-4054	911
1742	-4066	-3755	-4610	-3517	-5475	-6859	-4978	-5992	-5448	-7152	-7262	-6578	-2795	-808	-4080	881
1743	-4081	-3749	-4621	-3526	-5479	-6858	-4976	-5977	-5445	-7155	-7228	-6609	-2803	-812	-4092	835
1744	-4122	-3778	-4618	-3558	-5477	-6872	-4996	-5986	-5451	-7154	-7222	-6622	-2816	-825	-4134	775
1745	-4106	-3767	-4631	-3548	-5475	-6869	-4980	-5990	-5476	-7182	-7230	-6612	-2834	-853	-4160	738
1746	-4092	-3755	-4633	-3523	-5500	-6873	-4991	-5963	-5457	-7193	-7238	-6626	-2837	-857	-4181	692
1747	-4106	-3758	-4623	-3541	-5503	-6888	-5000	-5985	-5450	-7162	-7228	-6642	-2864	-880	-4222	646
1748	-4117	-3774	-4618	-3554	-5509	-6904	-5007	-5991	-5461	-7166	-7220	-6634	-2858	-890	-4262	573
1749	-4147	-3791	-4605	-3581	-5508	-6919	-5016	-6019	-5491	-7176	-7248	-6655	-2875	-917	-4307	516
1750	-4113	-3780	-4610	-3533	-5500	-6903	-5005	-6010	-5476	-7183	-7277	-6670	-2877	-916	-4329	488
1751	-4100	-3776	-4589	-3532	-5489	-6902	-5004	-6016	-5482	-7174	-7273	-6677	-2905	-909	-4342	423
1752	-4117	-3770	-4609	-3545	-5507	-6906	-5030	-6021	-5495	-7215	-7300	-6696	-2912	-941	-4348	355
1753	-4126	-3767	-4608	-3547	-5500	-6925	-5015	-6011	-5486	-7206	-7295	-6714	-2954	-943	-4370	288
1754	-4114	-3762	-4601	-3542	-5499	-6904	-5022	-6012	-5482	-7217	-7317	-6724	-2962	-947	-4414	245
1755	-4095	-3744	-4601	-3515	-5503	-6885	-5019	-5976	-5473	-7213	-7299	-6725	-2960	-939	-4427	207
1756	-4121	-3753	-4600	-3523	-5507	-6903	-5028	-5976	-5466	-7214	-7277	-6731	-2971	-964	-4428	154
1757	-4141	-3751	-4602	-3534	-5494	-6920	-5033	-5983	-5501	-7196	-7266	-6730	-2985	-981	-4466	82
1758	-4171	-3775	-4598	-3579	-5506	-6921	-5049	-6020	-5494	-7201	-7275	-6730	-3002	-1014	-4510	52
1759	-4156	-3765	-4587	-3547	-5496	-6912	-5048	-6036	-5491	-7222	-7302	-6740	-2998	-1029	-4542	0
1760	-4131	-3745	-4609	-3505	-5490	-6896	-5051	-6029	-5473	-7213	-7294	-6754	-2991	-1034	-4560	-59
1761	-4129	-3760	-4587	-3527	-5499	-6911	-5050	-6020	-5479	-7217	-7316	-6762	-2999	-1047	-4593	-136
1762	-4167	-3798	-4595	-3548	-5517	-6927	-5068	-6048	-5500	-7218	-7323	-6758	-3017	-1042	-4632	-219
1763	-4188	-3801	-4585	-3589	-5502	-6932	-5067	-6100	-5535	-7243	-7397	-6775	-3036	-1054	-4678	-273
1764	-4104	-3759	-4568	-3539	-5497	-6903	-5048	-6072	-5519	-7268	-7415	-6823	-3034	-1050	-4671	-296
1765	-4094	-3750	-4569	-3504	-5489	-6901	-5042	-6037	-5493	-7271	-7401	-6846	-3030	-1046	-4696	-327
1766	-4094	-3754	-4591	-3522	-5475	-6915	-5055	-6029	-5479	-7255	-7377	-6852	-3049	-1064	-4705	-386
1767	-4138	-3786	-4587	-3548	-5494	-6931	-5066	-6038	-5501	-7263	-7369	-6861	-3061	-1093	-4761	-459
1768	-4120	-3778	-4588	-3542	-5489	-6931	-5062	-6066	-5534	-7257	-7408	-6856	-3076	-1123	-4779	-458
1769	-4109	-3764	-4578	-3519	-5490	-6917	-5055	-6041	-5513	-7247	-7379	-6860	-3085	-1128	-4812	-507
1770	-4118	-3779	-4561	-3518	-5506	-6926	-5066	-6035	-5493	-7233	-7379	-6841	-3077	-1138	-4838	-575
1771	-4126	-3792	-4569	-3525	-5488	-6922	-5074	-6037	-5502	-7236	-7385	-6865	-3097	-1132	-4846	-612
1772	-4150	-3807	-4593	-3555	-5512	-6937	-5070	-6078	-5512	-7257	-7417	-6886	-3102	-1143	-4881	-646
1773	-4127	-3786	-4576	-3518	-5503	-6926	-5076	-6092	-5528	-7253	-7421	-6889	-3090	-1184	-4893	-692
1774	-4117	-3775	-4571	-3501	-5496	-6935	-5075	-6095	-5514	-7236	-7434	-6910	-3093	-1200	-4922	-761
1775	-4111	-3765	-4575	-3508	-5502	-6935	-5057	-6056	-5517	-7246	-7412	-6922	-3107	-1210	-4918	-834
1776	-4130	-3771	-4572	-3506	-5503	-6942	-5074	-6048	-5501	-7267	-7404	-6921	-3111	-1205	-4907	-901
1777	-4158	-3799	-4564	-3522	-5497	-6955	-5089	-6072	-5523	-7279	-7426	-6922	-3125	-1210	-4944	-932
1778	-4118	-3773	-4563	-3487	-5490	-6967	-5085	-6061	-5494	-7284	-7415	-6933	-3120	-1223	-4969	-970
1779	-4121	-3769	-4579	-3501	-5497	-6975	-5097	-6065	-5499	-7268	-7389	-6914	-3131	-1230	-4994	-1038
1780	-4155	-3786	-4573	-3506	-5521	-6973	-5101	-6068	-5510	-7260	-7383	-6900	-3156	-1249	-5048	-1088
1781	-4182	-3818	-4581	-3546	-5533	-6987	-5114	-6100	-5533	-7263	-7412	-6918	-3179	-1269	-5092	-1145
1782	-4164	-3797	-4564	-3526	-5509	-6969	-5105	-6109	-5550	-7278	-7420	-6950	-3180	-1296	-5101	-1189
1783	-4137	-3778	-4557	-3504	-5511	-6958	-5096	-6095	-5529	-7264	-7425	-6967	-3185	-1284	-5132	-1249
1784	-4161	-3805	-4552	-3525	-5511	-6979	-5107	-6106	-5543	-7268	-7422	-6967	-3183	-1268	-5154	-1307
1785	-4176	-3821	-4563	-3548	-5525	-6989	-5126	-6140	-5545	-7266	-7449	-6993	-3189	-1273	-5184	-1351
1786	-4163	-3814	-4563	-3573	-5533	-6988	-5118	-6149	-5571	-7252	-7513	-7015	-3196	-1292	-5204	-1375
1787	-4114	-3767	-4546	-3504	-5497	-6972	-5099	-6128	-5543	-7246	-7539	-7041	-3205	-1307	-5197	-1419
1788	-4101	-3759	-4550	-3494	-5500	-6966	-5103	-6076	-5505	-7247	-7509	-7035	-3226	-1330	-5193	-1453
1789	-4113	-3764	-4544	-3504	-5512	-6965	-5093	-6091	-5502	-7254	-7457	-7017	-3226	-1338	-5201	-1485
1790	-4155	-3786	-4551	-3520	-5521	-6966	-5096	-6086	-5528	-7230	-7421	-7012	-3233	-1349	-5229	-1525
1791	-4176	-3811	-4559	-3533	-5516	-6972	-5108	-6127	-5554	-7227	-7460	-7024	-3244	-1334	-5271	-1555
1792	-4127	-3773	-4562	-3511	-5530	-6966	-5106	-6112	-5527	-7236	-7449	-7034	-3239	-1361	-5287	-1606
1793	-4129	-3790	-4564	-3524	-5538	-6977	-5135	-6113	-5509	-7227	-7420	-7025	-3243	-1374	-5288	-1648
1794	-4149	-3790	-4555	-3530	-5548	-7002	-5134	-6110	-5520	-7242	-7440	-7028	-3257	-1371	-5292	-1695
1795	-4192	-3844	-4565	-3579	-5553	-7010	-5142	-6162	-5548	-7228	-7458	-7032	-3266	-1401	-5335	-1733
1796	-4165	-3824	-4540	-3567	-5540	-7020	-5138	-6180	-5547	-7231	-7489	-7058	-3256	-1430	-5362	-1754
1797	-4121	-3775	-4525	-3507	-5534	-7009	-5131	-6149	-5527	-7236	-7476	-7058	-3255	-1439	-5373	-1812
1798	-4127	-3789	-4545	-3512	-5531	-7011	-5133	-6123	-5523	-7221	-7454	-7044	-3248	-1429	-5390	-1863
1799	-4149	-3796	-4544	-3526	-5556	-7026	-5138	-6121	-5528	-7205	-7454	-7030	-3234	-1437	-5428	-1946
1800	-4174	-3824	-4554	-3572	-5562	-7031	-5144	-6147	-5542	-7204	-7461	-7038	-3236	-1445	-5452	-1953
1801	-4149	-3795	-4571	-3554	-5555	-7026	-5145	-6144	-5530	-7195	-7445	-7043	-3219	-1437	-5473	-1996
1802	-4144	-3796	-4544	-3541	-5570	-7043	-5150	-6137	-5528	-7204	-7439	-7028	-3230	-1436	-5500	-2075
1803	-4168	-3807	-4544	-3546	-5579	-7052	-5151	-6144	-5534	-7214	-7415	-7029	-3216	-1450	-5502	-2126
1804	-4170	-3835	-4553	-3583	-5592	-7066	-5152	-6181	-5547	-7197	-7425	-7011	-3189	-1466	-5515	-2152
1805	-4158	-3835	-4531	-3581	-5577	-7053	-5169	-6187	-5549	-7221	-7443	-7007	-3180	-1464	-5539	-2192
1806	-4149	-3815	-4529	-3583	-5596	-7069	-5167	-6191	-5558	-7203	-7459	-7017	-3129	-1468	-5561	-2238
1807	-4163	-3827	-4537	-3582	-5589	-7065	-5166	-6198	-5577	-7190	-7464	-7038	-3092	-1466	-5577	-2284
1808	-4137	-3819	-4535	-3560	-5583	-7056	-5170	-6179	-5551	-7197	-7470	-7003	-3032	-1446	-5624	-2282
1809	-4165	-3813	-4540	-3593	-5595	-7074	-5154	-6181	-5577	-7202	-7477	-6954	-2961	-1442	-5654	-2309
1810	-4128	-3787	-4544	-3557	-5592	-7064	-5153	-6151	-5554	-7222	-7473	-6918	-2872	-1429	-5676	-2334
1811	-4117	-3788	-4543	-3550	-5594	-7072	-5155	-6139	-5542	-7201	-7431	-6875	-2777	-1383	-5673	-2380
1812	-4146	-3796	-4533	-3552	-5599	-7073	-5172	-6166	-5557	-7198	-7400	-6820	-2674	-1371	-5663	-2411
1813	-4180	-3826	-4538	-3579	-5615	-7091	-5180	-6172	-5577	-7203	-7396	-6764	-2546	-1356	-5671	-2472
1814	-4193	-3846	-4559	-3598	-5622	-7084	-5189	-6215	-5585	-7203	-7431	-6708	-2374	-1324	-5670	-2550
1815	-4152	-3806	-4546	-3560	-5613	-7079	-5180	-6201	-5577	-7211	-7445	-6620	-2226	-1286	-5658	-2587
1816	-4148	-3802	-4551	-3558	-5614	-7082	-5195	-6198	-5560	-7214	-7433	-6542	-2034	-1235	-5684	-2611
1817	-4186	-3821	-4555	-3593	-5626	-7088	-5199	-6219	-5568	-7205	-7407	-6468	-1824	-1179	-5695	-2654
1818	-4208	-3839	-4556	-3629	-5631	-7097	-5210	-6259	-5586	-7202	-7416	-6397	-1635	-1103	-5719	-2666
1819	-4149	-3803	-4535	-3594	-5632	-7093	-5192	-6254	-5568	-7219	-7412	-6297	-1347	-1014	-5697	-2697
1820	-4123	-3782	-4537	-3559	-5634	-7098	-5184	-6205	-5553	-7216	-7378	-6191	-1069	-923	-5674	-2756
1821	-4140	-3806	-4563	-3579	-5641	-7118	-5192	-6185	-5566	-7208	-7343	-6064	-747	-816	-5665	-2837
1822	-4177	-3813	-4557	-3603	-5663	-7122	-5204	-6196	-5581	-7221	-7325	-5935	-452	-725	-5691	-2869
1823	-4206	-3834	-4549	-3642	-5675	-7117	-5228	-6222	-5618	-7240	-7327	-5784	-87	-627	-5716	-2893
1824	-4171	-3816	-4561	-3597	-5671	-7113	-5215	-6235	-5605	-7241	-7308	-5637	322	-490	-5747	-2879
1825	-4156	-3808	-4567	-3585	-5675	-7131	-5202	-6211	-5594	-7252	-7285	-5479	707	-394	-5758	-2910
1826	-4169	-3824	-4565	-3614	-5669	-7153	-5227	-6231	-5599	-7254	-7270	-5333	1153	-248	-5769	-2973
1827	-4213	-3847	-4568	-3647	-5679	-7146	-5244	-6247	-5628	-7229	-7293	-5166	1625	-88	-5796	-2982
1828	-4225	-3859	-4574	-3671	-5683	-7154	-5249	-6266	-5656	-7245	-7305	-5023	2116	60	-5818	-3015
1829	-4157	-3822	-4588	-3601	-5672	-7132	-5240	-6228	-5637	-7266	-7295	-4864	2569	216	-5805	-3028
1830	-4154	-3819	-4594	-3595	-5685	-7132	-5207	-6208	-5610	-7251	-7283	-4683	3116	415	-5760	-3039
1831	-4143	-3821	-4597	-3591	-5676	-7148	-5218	-6191	-5603	-7280	-7246	-4523	3653	619	-5708	-3055
1832	-4185	-3856	-4591	-3639	-5678	-7162	-5221	-6214	-5631	-7268	-7261	-4302	4184	835	-5691	-3096
1833	-4155	-3829	-4585	-3615	-5669	-7154	-5216	-6217	-5626	-7264	-7240	-4120	4676	981	-5663	-3089
1834	-4157	-3818	-4582	-3615	-5666	-7135	-5222	-6208	-5630	-7263	-7194	-3935	5221	1172	-5645	-3086
1835	-4163	-3815	-4601	-3627	-5672	-7148	-5233	-6222	-5635	-7261	-7162	-3773	5758	1356	-5645	-3106
1836	-4193	-3832	-4608	-3638	-5696	-7165	-5247	-6251	-5634	-7275	-7178	-3599	6224	1518	-5624	-3115
1837	-4198	-3842	-4621	-3662	-5700	-7168	-5252	-6268	-5631	-7260	-7206	-3448	6721	1709	-5620	-3089
1838	-4176	-3824	-4611	-3638	-5691	-7154	-5249	-6246	-5611	-7268	-7205	-3311	7199	1900	-5592	-3071
1839	-4190	-3830	-4630	-3646	-5680	-7181	-5263	-6255	-5634	-7271	-7203	-3174	7667	2071	-5579	-3117
1840	-4161	-3843	-4626	-3635	-5692	-7184	-5250	-6250	-5639	-7297	-7190	-3033	8036	2233	-5561	-3118
1841	-4193	-3856	-4629	-3663	-5715	-7192	-5273	-6258	-5654	-7287	-7194	-2939	8435	2409	-5536	-3106
1842	-4180	-3837	-4635	-3634	-5710	-7175	-5267	-6252	-5650	-7305	-7195	-2849	8826	2573	-5531	-3099
1843	-4164	-3824	-4647	-3613	-5709	-7183	-5260	-6237	-5622	-7315	-7164	-2779	9089	2686	-5524	-3071
1844	-4183	-3840	-4636	-3633	-5726	-7197	-5256	-6226	-5630	-7317	-7132	-2680	9366	2818	-5543	-3090
1845	-4203	-3852	-4663	-3662	-5719	-7207	-5265	-6251	-5631	-7328	-7143	-2630	9601	2915	-5540	-3106
1846	-4231	-3872	-4666	-3686	-5731	-7213	-5272	-6286	-5668	-7349	-7150	-2592	9786	3005	-5554	-3095
1847	-4182	-3842	-4655	-3644	-5717	-7205	-5261	-6291	-5653	-7343	-7149	-2591	9922	3090	-5544	-3067
1848	-4187	-3836	-4648	-3650	-5729	-7226	-5255	-6271	-5672	-7342	-7167	-2576	10015	3173	-5524	-3111
1849	-4229	-3877	-4645	-3697	-5746	-7227	-5278	-6285	-5679	-7345	-7194	-2581	10072	3222	-5531	-3116
1850	-4242	-3876	-4653	-3703	-5741	-7236	-5291	-6320	-5697	-7373	-7236	-2599	10083	3250	-5558	-3073
1851	-4219	-3860	-4663	-3675	-5736	-7216	-5280	-6323	-5695	-7369	-7299	-2671	10061	3299	-5553	-3041
1852	-4169	-3831	-4644	-3644	-5727	-7207	-5265	-6268	-5675	-7390	-7326	-2733	10021	3322	-5538	-3030
1853	-4171	-3827	-4658	-3650	-5732	-7221	-5260	-6243	-5660	-7386	-7302	-2802	9916	3352	-5558	-3064
1854	-4187	-3842	-4662	-3665	-5738	-7242	-5273	-6254	-5659	-7389	-7274	-2887	9757	3314	-5547	-3053
1855	-4243	-3855	-4666	-3718	-5747	-7242	-5293	-6294	-5699	-7406	-7307	-2974	9562	3256	-5548	-3062
1856	-4201	-3852	-4677	-3674	-5737	-7230	-5294	-6285	-5681	-7412	-7334	-3060	9344	3193	-5532	-3077
1857	-4179	-3837	-4677	-3664	-5750	-7219	-5287	-6280	-5689	-7420	-7335	-3163	9099	3122	-5530	-3097
1858	-4187	-3849	-4697	-3674	-5760	-7233	-5284	-6269	-5694	-7414	-7350	-3295	8812	3049	-5554	-3141
1859	-4217	-3878	-4701	-3703	-5765	-7258	-5307	-6280	-5704	-7443	-7379	-3405	8495	2931	-5582	-3171
1860	-4237	-3888	-4687	-3734	-5765	-7261	-5316	-6319	-5739	-7447	-7456	-3523	8181	2831	-5620	-3177
1861	-4174	-3858	-4674	-3692	-5762	-7243	-5296	-6286	-5721	-7451	-7477	-3679	7880	2739	-5663	-3211
1862	-4165	-3838	-4696	-3675	-5775	-7243	-5294	-6289	-5688	-7472	-7460	-3824	7536	2623	-5679	-3238
1863	-4195	-3850	-4705	-3677	-5782	-7260	-5303	-6271	-5691	-7477	-7444	-3941	7164	2499	-5689	-3281
1864	-4242	-3878	-4716	-3715	-5799	-7285	-5320	-6305	-5712	-7505	-7486	-4078	6780	2359	-5757	-3358
1865	-4201	-3857	-4694	-3708	-5780	-7286	-5313	-6317	-5714	-7512	-7530	-4227	6420	2221	-5784	-3405
1866	-4205	-3843	-4697	-3689	-5782	-7276	-5304	-6299	-5699	-7499	-7536	-4357	6050	2080	-5841	-3451
1867	-4236	-3861	-4699	-3694	-5788	-7261	-5316	-6310	-5728	-7522	-7551	-4477	5650	1923	-5913	-3546
1868	-4234	-3858	-4721	-3714	-5805	-7267	-5325	-6329	-5719	-7523	-7567	-4587	5292	1786	-5942	-3595
1869	-4252	-3889	-4711	-3749	-5805	-7292	-5340	-6349	-5747	-7520	-7595	-4735	4899	1640	-5973	-3643
1870	-4235	-3877	-4714	-3727	-5813	-7270	-5327	-6355	-5756	-7538	-7645	-4856	4548	1482	-6012	-3716
1871	-4232	-3869	-4716	-3716	-5794	-7262	-5329	-6359	-5762	-7552	-7681	-4989	4187	1354	-6075	-3777
1872	-4197	-3860	-4734	-3713	-5793	-7269	-5322	-6355	-5759	-7555	-7693	-5110	3893	1206	-6096	-3843
1873	-4205	-3880	-4731	-3729	-5806	-7287	-5313	-6333	-5759	-7568	-7714	-5214	3552	1075	-6136	-3895
1874	-4198	-3859	-4718	-3715	-5777	-7277	-5319	-6336	-5749	-7570	-7730	-5332	3226	954	-6168	-3958
1875	-4186	-3848	-4710	-3691	-5790	-7276	-5316	-6316	-5738	-7580	-7714	-5448	2933	826	-6207	-4012
1876	-4198	-3862	-4730	-3705	-5800	-7282	-5317	-6301	-5739	-7578	-7688	-5537	2617	672	-6270	-4081
1877	-4233	-3869	-4749	-3733	-5817	-7291	-5316	-6308	-5749	-7577	-7707	-5610	2308	519	-6342	-4163
1878	-4270	-3890	-4736	-3770	-5825	-7286	-5328	-6350	-5781	-7578	-7744	-5711	2019	381	-6399	-4247
1879	-4213	-3861	-4725	-3724	-5823	-7289	-5322	-6353	-5750	-7593	-7754	-5812	1780	275	-6442	-4311
1880	-4195	-3844	-4730	-3735	-5833	-7293	-5336	-6334	-5741	-7595	-7740	-5900	1523	140	-6502	-4401
1881	-4237	-3874	-4732	-3756	-5836	-7291	-5328	-6354	-5781	-7587	-7770	-5979	1254	-3	-6602	-4490
1882	-4232	-3880	-4727	-3759	-5833	-7296	-5346	-6371	-5778	-7602	-7808	-6047	1064	-124	-6655	-4574
1883	-4201	-3878	-4727	-3740	-5823	-7293	-5357	-6385	-5781	-7617	-7831	-6131	840	-253	-6694	-4644
1884	-4170	-3850	-4731	-3696	-5823	-7290	-5347	-6350	-5761	-7597	-7836	-6196	623	-333	-6737	-4735
1885	-4189	-3846	-4726	-3715	-5829	-7334	-5340	-6334	-5753	-7611	-7801	-6255	417	-429	-6785	-4827
1886	-4214	-3864	-4726	-3721	-5846	-7335	-5355	-6349	-5766	-7625	-7775	-6294	224	-519	-6835	-4913
1887	-4265	-3895	-4739	-3783	-5850	-7328	-5365	-6385	-5786	-7645	-7799	-6361	12	-627	-6923	-5036
1888	-4244	-3869	-4739	-3746	-5834	-7305	-5367	-6387	-5790	-7636	-7819	-6402	-160	-727	-6958	-5143
1889	-4223	-3866	-4721	-3728	-5838	-7294	-5365	-6365	-5752	-7626	-7815	-6441	-319	-820	-7011	-5222
1890	-4221	-3868	-4736	-3747	-5828	-7290	-5358	-6356	-5764	-7623	-7821	-6498	-459	-925	-7102	-5305
1891	-4274	-3887	-4747	-3770	-5849	-7299	-5375	-6381	-5799	-7628	-7833	-6523	-628	-1010	-7145	-5400
1892	-4261	-3908	-4738	-3810	-5869	-7297	-5381	-6431	-5829	-7648	-7910	-6572	-779	-1075	-7175	-5483
1893	-4197	-3858	-4745	-3742	-5851	-7258	-5374	-6384	-5796	-7634	-7929	-6644	-870	-1125	-7186	-5570
1894	-4188	-3845	-4723	-3739	-5834	-7278	-5351	-6355	-5772	-7622	-7915	-6686	-1005	-1171	-7217	-5672
1895	-4197	-3856	-4738	-3737	-5851	-7291	-5350	-6359	-5771	-7626	-7904	-6713	-1122	-1245	-7265	-5762
1896	-4248	-3891	-4754	-3771	-5875	-7313	-5366	-6383	-5789	-7636	-7906	-6761	-1248	-1293	-7326	-5828
1897	-4238	-3884	-4767	-3760	-5864	-7316	-5353	-6391	-5782	-7659	-7910	-6794	-1339	-1366	-7389	-5901
1898	-4213	-3853	-4743	-3731	-5851	-7300	-5346	-6389	-5771	-7650	-7900	-6817	-1463	-1440	-7437	-5983
1899	-4223	-3872	-4739	-3742	-5857	-7316	-5356	-6376	-5769	-7640	-7863	-6849	-1554	-1526	-7466	-6063
1900	-4236	-3871	-4741	-3750	-5857	-7325	-5372	-6371	-5792	-7676	-7865	-6882	-1650	-1585	-7521	-6145
1901	-4267	-3894	-4749	-3774	-5865	-7327	-5378	-6410	-5821	-7685	-7918	-6920	-1759	-1659	-7549	-6218
1902	-4240	-3894	-4755	-3756	-5856	-7300	-5375	-6424	-5811	-7683	-7939	-6951	-1839	-1718	-7565	-6282
1903	-4199	-3867	-4753	-3739	-5833	-7300	-5358	-6383	-5796	-7674	-7936	-6971	-1928	-1743	-7579	-6393
1904	-4199	-3868	-4745	-3731	-5844	-7304	-5350	-6375	-5785	-7669	-7929	-7013	-2006	-1780	-7583	-6437
1905	-4233	-3882	-4752	-3739	-5851	-7309	-5358	-6376	-5801	-7655	-7911	-7020	-2071	-1836	-7663	-6539
1906	-4265	-3880	-4734	-3757	-5860	-7306	-5367	-6405	-5810	-7673	-7929	-7055	-2152	-1896	-7711	-6569
1907	-4226	-3861	-4731	-3733	-5851	-7283	-5364	-6384	-5792	-7662	-7930	-7080	-2204	-1937	-7736	-6665
1908	-4242	-3870	-4742	-3727	-5856	-7290	-5364	-6353	-5782	-7650	-7907	-7088	-2297	-1992	-7763	-6746
1909	-4256	-3878	-4754	-3747	-5859	-7279	-5371	-6368	-5789	-7646	-7909	-7110	-2372	-2064	-7813	-6859
1910	-4271	-3906	-4740	-3788	-5855	-7305	-5380	-6415	-5812	-7659	-7911	-7141	-2462	-2124	-7862	-6960
1911	-4227	-3885	-4728	-3753	-5849	-7283	-5376	-6408	-5811	-7653	-7941	-7183	-2501	-2152	-7882	-7015
1912	-4246	-3882	-4746	-3747	-5846	-7275	-5365	-6405	-5808	-7649	-7968	-7225	-2561	-2177	-7925	-7089
1913	-4233	-3871	-4730	-3735	-5831	-7265	-5364	-6410	-5806	-7641	-7982	-7242	-2627	-2200	-7954	-7145
1914	-4223	-3873	-4723	-3732	-5833	-7277	-5376	-6398	-5790	-7641	-8009	-7261	-2687	-2239	-7985	-7215
1915	-4225	-3883	-4722	-3747	-5825	-7274	-5371	-6408	-5820	-7668	-8059	-7317	-2749	-2272	-8011	-7273
1916	-4197	-3848	-4712	-3712	-5832	-7256	-5354	-6383	-5792	-7663	-8016	-7338	-2806	-2295	-8031	-7359
1917	-4195	-3856	-4714	-3716	-5834	-7265	-5365	-6358	-5785	-7662	-7983	-7350	-2850	-2331	-8051	-7422
1918	-4233	-3867	-4727	-3725	-5826	-7269	-5372	-6373	-5774	-7637	-7934	-7357	-2902	-2352	-8110	-7478
1919	-4264	-3895	-4719	-3767	-5824	-7281	-5385	-6410	-5791	-7645	-7941	-7377	-2952	-2391	-8169	-7531
1920	-4249	-3869	-4697	-3753	-5830	-7281	-5385	-6426	-5806	-7653	-7982	-7411	-3022	-2459	-8231	-7600
1921	-4228	-3862	-4706	-3722	-5826	-7270	-5364	-6395	-5782	-7664	-8010	-7425	-3076	-2509	-8287	-7688
1922	-4260	-3869	-4708	-3734	-5830	-7282	-5366	-6413	-5791	-7647	-8006	-7446	-3126	-2521	-8327	-7780
1923	-4271	-3870	-4711	-3740	-5830	-7296	-5366	-6403	-5803	-7648	-8009	-7467	-3189	-2557	-8360	-7824
1924	-4254	-3875	-4718	-3741	-5810	-7294	-5372	-6420	-5800	-7650	-8022	-7503	-3243	-2577	-8375	-7879
1925	-4219	-3841	-4706	-3684	-5804	-7260	-5367	-6381	-5773	-7660	-8041	-7519	-3254	-2593	-8371	-7942
1926	-4212	-3834	-4720	-3698	-5793	-7261	-5371	-6361	-5764	-7660	-8030	-7525	-3292	-2622	-8385	-8021
1927	-4233	-3847	-4714	-3727	-5799	-7271	-5379	-6392	-5775	-7644	-8001	-7528	-3340	-2660	-8402	-8090
1928	-4261	-3878	-4715	-3758	-5811	-7287	-5404	-6420	-5779	-7651	-7987	-7555	-3391	-2713	-8461	-8167
1929	-4268	-3878	-4715	-3744	-5807	-7292	-5408	-6455	-5784	-7646	-8020	-7587	-3427	-2730	-8508	-8233
1930	-4241	-3855	-4704	-3715	-5813	-7274	-5393	-6433	-5764	-7644	-8002	-7620	-3456	-2742	-8549	-8304
1931	-4251	-3858	-4693	-3716	-5807	-7273	-5412	-6415	-5768	-7633	-7988	-7628	-3516	-2774	-8607	-8395
1932	-4260	-3881	-4716	-3733	-5814	-7278	-5410	-6405	-5780	-7631	-8019	-7624	-3536	-2807	-8638	-8467
1933	-4300	-3905	-4690	-3784	-5817	-7288	-5418	-6453	-5828	-7622	-8094	-7648	-3557	-2845	-8645	-8509
1934	-4239	-3862	-4670	-3712	-5798	-7257	-5390	-6445	-5810	-7621	-8140	-7674	-3591	-2864	-8636	-8546
1935	-4212	-3844	-4663	-3684	-5789	-7239	-5380	-6397	-5781	-7624	-8115	-7716	-3638	-2859	-8621	-8609
1936	-4217	-3847	-4647	-3687	-5787	-7252	-5372	-6416	-5760	-7591	-8083	-7741	-3666	-2891	-8658	-8665
1937	-4226	-3857	-4663	-3698	-5780	-7266	-5372	-6417	-5778	-7604	-8077	-7748	-3684	-2899	-8690	-8722
1938	-4248	-3865	-4655	-3713	-5781	-7270	-5376	-6458	-5796	-7592	-8115	-7760	-3726	-2930	-8736	-8779
1939	-4220	-3832	-4646	-3674	-5782	-7260	-5375	-6424	-5774	-7607	-8086	-7781	-3752	-2943	-8769	-8854
1940	-4228	-3862	-4617	-3664	-5783	-7252	-5393	-6412	-5767	-7626	-8073	-7794	-3786	-2976	-8766	-8933
1941	-4227	-3856	-4621	-3663	-5775	-7247	-5388	-6405	-5796	-7625	-8086	-7804	-3840	-2982	-8787	-8988
1942	-4279	-3875	-4624	-3710	-5786	-7269	-5396	-6422	-5812	-7600	-8092	-7818	-3846	-3004	-8814	-9041
1943	-4265	-3882	-4619	-3694	-5765	-7251	-5404	-6444	-5812	-7602	-8121	-7824	-3857	-3040	-8838	-9081
1944	-4213	-3850	-4613	-3656	-5755	-7233	-5373	-6414	-5783	-7608	-8106	-7861	-3886	-3052	-8867	-9127
1945	-4221	-3841	-4631	-3642	-5758	-7246	-5382	-6407	-5773	-7626	-8086	-7858	-3916	-3072	-8890	-9223
1946	-4233	-3843	-4615	-3654	-5766	-7245	-5390	-6399	-5779	-7641	-8062	-7868	-3938	-3102	-8928	-9296
1947	-4277	-3874	-4604	-3686	-5776	-7257	-5395	-6428	-5806	-7620	-8095	-7870	-3941	-3126	-8957	-9342
1948	-4246	-3840	-4601	-3644	-5771	-7245	-5394	-6430	-5774	-7613	-8091	-7873	-3944	-3129	-8980	-9417
1949	-4249	-3841	-4599	-3638	-5767	-7257	-5389	-6436	-5774	-7629	-8100	-7864	-3965	-3159	-9039	-9497
1950	-4248	-3861	-4602	-3647	-5772	-7264	-5402	-6427	-5784	-7650	-8088	-7881	-3973	-3175	-9080	-9563
1951	-4284	-3875	-4580	-3687	-5785	-7270	-5404	-6456	-5784	-7638	-8093	-7889	-4005	-3201	-9099	-9636
1952	-4277	-3873	-4554	-3673	-5764	-7265	-5404	-6459	-5798	-7638	-8120	-7891	-4025	-3214	-9120	-9686
1953	-4284	-3877	-4562	-3670	-5761	-7255	-5402	-6465	-5788	-7611	-8139	-7905	-4038	-3217	-9144	-9756
1954	-4253	-3861	-4555	-3654	-5752	-7242	-5397	-6464	-5791	-7625	-8145	-7944	-4026	-3212	-9165	-9794
1955	-4231	-3861	-4562	-3623	-5747	-7230	-5391	-6455	-5807	-7611	-8129	-7944	-4036	-3216	-9184	-9841
1956	-4259	-3863	-4567	-3644	-5747	-7257	-5413	-6459	-5831	-7607	-8157	-7969	-4059	-3233	-9229	-9857
1957	-4222	-3829	-4551	-3610	-5752	-7230	-5382	-6425	-5814	-7585	-8145	-7981	-4068	-3238	-9234	-9917
1958	-4233	-3832	-4548	-3612	-5743	-7229	-5361	-6406	-5787	-7592	-8135	-7990	-4083	-3233	-9246	-9963
1959	-4256	-3857	-4567	-3625	-5747	-7237	-5375	-6430	-5787	-7602	-8137	-7984	-4100	-3257	-9268	-10032
1960	-4292	-3873	-4568	-3650	-5742	-7254	-5395	-6442	-5797	-7602	-8126	-7990	-4113	-3285	-9303	-10108
1961	-4266	-3872	-4576	-3647	-5728	-7253	-5401	-6466	-5815	-7631	-8137	-7996	-4120	-3302	-9338	-10158
1962	-4241	-3855	-4550	-3618	-5745	-7238	-5387	-6447	-5791	-7662	-8136	-8016	-4112	-3301	-9336	-10176
1963	-4259	-3881	-4566	-3643	-5750	-7254	-5391	-6456	-5815	-7652	-8152	-8017	-4128	-3306	-9324	-10266
1964	-4254	-3862	-4557	-3629	-5748	-7249	-5387	-6467	-5823	-7647	-8147	-8020	-4131	-3316	-9349	-10327
1965	-4273	-3878	-4559	-3628	-5741	-7243	-5384	-6468	-5817	-7650	-8161	-8025	-4138	-3342	-9398	-10380
1966	-4232	-3845	-4551	-3586	-5740	-7226	-5380	-6455	-5811	-7654	-8180	-8035	-4146	-3343	-9430	-10425
1967	-4222	-3847	-4577	-3602	-5725	-7239	-5377	-6425	-5796	-7645	-8156	-8043	-4133	-3315	-9427	-10466
1968	-4248	-3866	-4591	-3627	-5724	-7252	-5388	-6439	-5780	-7666	-8166	-8040	-4150	-3329	-9412	-10515
1969	-4271	-3885	-4597	-3640	-5748	-7266	-5387	-6441	-5796	-7654	-8176	-8053	-4160	-3350	-9438	-10583
1970	-4281	-3880	-4588	-3645	-5749	-7256	-5397	-6461	-5832	-7675	-8214	-8056	-4158	-3380	-9459	-10622
1971	-4253	-3869	-4577	-3610	-5738	-7242	-5397	-6449	-5796	-7681	-8206	-8055	-4174	-3375	-9474	-10708
1972	-4271	-3869	-4581	-3630	-5752	-7250	-5399	-6440	-5801	-7684	-8189	-8046	-4188	-3388	-9496	-10772
1973	-4308	-3901	-4582	-3677	-5749	-7262	-5431	-6477	-5828	-7699	-8205	-8052	-4191	-3410	-9509	-10816
1974	-4308	-3904	-4565	-3692	-5760	-7249	-5426	-6499	-5864	-7703	-8260	-8085	-4177	-3436	-9534	-10838
1975	-4263	-3871	-4545	-3656	-5765	-7211	-5410	-6490	-5838	-7696	-8272	-8134	-4157	-3420	-9522	-10864
1976	-4243	-3857	-4549	-3616	-5745	-7215	-5397	-6432	-5813	-7686	-8264	-8131	-4160	-3412	-9514	-10907
1977	-4242	-3851	-4579	-3635	-5738	-7233	-5398	-6430	-5831	-7700	-8259	-8135	-4183	-3417	-9527	-10972
1978	-4256	-3876	-4587	-3642	-5758	-7251	-5399	-6421	-5828	-7699	-8249	-8138	-4179	-3431	-9561	-11038
1979	-4291	-3900	-4592	-3687	-5771	-7248	-5393	-6460	-5842	-7697	-8263	-8147	-4167	-3440	-9597	-11064
1980	-4259	-3876	-4588	-3660	-5763	-7248	-5387	-6455	-5832	-7715	-8279	-8155	-4181	-3430	-9620	-11096
1981	-4253	-3874	-4588	-3651	-5784	-7272	-5373	-6444	-5821	-7723	-8260	-8151	-4174	-3429	-9653	-11150
1982	-4265	-3881	-4579	-3662	-5777	-7277	-5370	-6447	-5827	-7722	-8250	-8150	-4192	-3441	-9662	-11228
1983	-4327	-3931	-4603	-3724	-5787	-7272	-5390	-6471	-5854	-7722	-8271	-8181	-4196	-3438	-9690	-11294
1984	-4308	-3890	-4595	-3695	-5771	-7245	-5385	-6485	-5865	-7724	-8334	-8192	-4190	-3447	-9700	-11334
1985	-4246	-3865	-4601	-3653	-5756	-7242	-5371	-6427	-5831	-7727	-8333	-8219	-4180	-3448	-9694	-11369
1986	-4247	-3866	-4615	-3664	-5765	-7238	-5365	-6407	-5817	-7737	-8306	-8200	-4186	-3438	-9688	-11428
1987	-4256	-3875	-4619	-3696	-5774	-7255	-5369	-6426	-5822	-7751	-8284	-8187	-4185	-3427	-9723	-11503
1988	-4312	-3902	-4638	-3733	-5795	-7264	-5375	-6450	-5861	-7741	-8304	-8210	-4197	-3439	-9760	-11583
1989	-4285	-3869	-4647	-3706	-5777	-7244	-5372	-6446	-5845	-7747	-8321	-8223	-4187	-3439	-9761	-11609
1990	-4279	-3882	-4657	-3703	-5786	-7239	-5365	-6462	-5819	-7768	-8313	-8237	-4191	-3441	-9767	-11673
1991	-4280	-3888	-4659	-3717	-5796	-7270	-5374	-6462	-5844	-7788	-8333	-8234	-4193	-3465	-9791	-11732
1992	-4296	-3910	-4668	-3746	-5798	-7281	-5386	-6467	-5859	-7781	-8340	-8237	-4199	-3459	-9816	-11775
1993	-4308	-3932	-4663	-3775	-5799	-7277	-5386	-6487	-5889	-7811	-8376	-8248	-4209	-3480	-9864	-11822
1994	-4262	-3889	-4647	-3723	-5791	-7248	-5377	-6476	-5868	-7818	-8392	-8279	-4201	-3495	-9864	-11852
1995	-4250	-3874	-4646	-3713	-5791	-7260	-5355	-6450	-5841	-7816	-8359	-8286	-4189	-3509	-9876	-11902
1996	-4255	-3876	-4650	-3716	-5786	-7256	-5352	-6417	-5840	-7822	-8338	-8301	-4206	-3490	-9937	-11960
1997	-4286	-3902	-4655	-3754	-5797	-7258	-5371	-6434	-5880	-7806	-8370	-8303	-4210	-3483	-9954	-12013
1998	-4253	-3881	-4648	-3715	-5786	-7235	-5368	-6446	-5859	-7794	-8397	-8314	-4203	-3495	-9965	-12016
[truncated: 6,760 more rows]
