# Supplementary material for: Metabolic profiling in Caenorhabditis elegans provides an unbiased approach to investigations of dosage dependent lead toxicity
Source: Metabolomics. 2012 Jun 4;9(1):189–201. doi: 10.1007/s11306-012-0438-0 (PMC3548106; doi:10.1007/s11306-012-0438-0)
Supplement: Supplementary file 11 — Supplementary material 11 (TXT 868 kb) [file 11306_2012_438_MOESM11_ESM.txt]

Table S9: 2D matrix of sample 2L5A, generated from the raw chromatogram 2L5A
0	1620	1608	1967	1607	3009	4832	2865	3618	2965	5092	3085	3271	2870	482	-9573	-29835
1	1031	1194	1971	945	2693	4512	2660	3423	2701	4961	3036	3296	2761	438	-9430	-29605
2	1237	1249	2036	1093	2627	4385	2620	3204	2573	4826	2812	3166	2678	311	-9426	-29281
3	1478	1357	2082	1264	2669	4379	2638	3181	2570	4737	2732	3053	2635	256	-9318	-28906
4	1630	1434	2113	1335	2701	4399	2650	3201	2580	4655	2690	2963	2594	246	-9209	-28543
5	1680	1465	2081	1367	2704	4424	2644	3244	2593	4624	2692	2914	2566	239	-9078	-28203
6	1615	1423	2051	1279	2675	4355	2606	3228	2536	4540	2673	2858	2522	225	-8949	-27852
7	1542	1371	1999	1225	2642	4265	2562	3210	2468	4399	2637	2801	2472	205	-8818	-27509
8	1491	1349	1959	1168	2603	4189	2510	3119	2428	4306	2591	2750	2439	181	-8739	-27129
9	1500	1341	1937	1173	2586	4148	2469	3042	2394	4190	2511	2689	2380	175	-8684	-26797
10	1478	1347	1910	1172	2580	4115	2458	3008	2377	4089	2515	2659	2338	183	-8595	-26464
11	1433	1308	1854	1142	2539	3962	2417	2972	2326	3980	2485	2598	2303	184	-8500	-26126
12	1398	1272	1840	1119	2495	3868	2381	2860	2281	3877	2447	2547	2266	149	-8430	-25832
13	1356	1237	1818	1091	2449	3854	2317	2787	2231	3813	2400	2478	2211	124	-8343	-25496
14	1376	1239	1784	1117	2433	3789	2287	2755	2221	3725	2345	2420	2179	117	-8230	-25192
15	1367	1221	1746	1098	2393	3726	2251	2753	2201	3634	2340	2394	2132	101	-8095	-24868
16	1294	1157	1677	1006	2328	3639	2216	2742	2126	3553	2293	2379	2104	75	-7996	-24572
17	1238	1129	1638	972	2274	3564	2148	2666	2077	3464	2254	2343	2042	49	-7895	-24233
18	1200	1093	1626	950	2231	3480	2081	2594	2027	3377	2224	2274	1987	16	-7785	-23897
19	1206	1093	1642	983	2201	3418	2052	2534	2017	3316	2184	2229	1951	23	-7693	-23586
20	1199	1091	1610	1002	2184	3399	2031	2483	1997	3254	2140	2181	1917	36	-7599	-23300
21	1167	1079	1587	983	2147	3318	1985	2449	1933	3186	2113	2136	1857	15	-7487	-22957
22	1148	1055	1570	935	2092	3242	1944	2395	1892	3097	2066	2084	1825	7	-7404	-22635
23	1120	1043	1515	942	2056	3179	1909	2320	1848	3010	2003	2028	1771	-3	-7315	-22335
24	1122	1028	1477	904	2026	3114	1888	2294	1832	2955	1983	2001	1738	7	-7226	-22022
25	1072	1011	1479	896	1983	3045	1860	2246	1795	2879	1961	1963	1692	201	-7118	-21711
26	1012	970	1571	875	1930	2974	1802	2222	1779	2817	1933	1917	1666	94	-7024	-21420
27	956	920	1519	808	1884	2893	1749	2165	1733	2737	1906	1877	1617	-7	-6922	-21132
28	944	902	1461	801	1841	2832	1707	2087	1688	2698	1846	1825	1578	-57	-6823	-20846
29	951	890	1395	802	1802	2783	1682	2043	1660	2637	1822	1785	1544	-80	-6718	-20532
30	919	848	1380	764	1761	2687	1643	1994	1608	2580	1781	1749	1499	-117	-6653	-20267
31	918	852	1332	782	1719	2644	1622	1950	1555	2516	1743	1708	1452	-138	-6556	-19976
32	907	823	1309	748	1688	2597	1574	1887	1512	2443	1713	1671	1420	-145	-6473	-19648
33	909	822	1259	747	1659	2525	1541	1859	1496	2377	1668	1634	1391	-158	-6388	-19349
34	870	773	1217	721	1634	2448	1507	1834	1460	2309	1667	1588	1369	-197	-6295	-19069
35	825	735	1200	654	1595	2362	1467	1775	1408	2227	1651	1562	1334	-201	-6222	-18774
36	805	705	1177	607	1534	2290	1436	1709	1334	2173	1635	1514	1292	-205	-6140	-18474
37	788	700	1156	619	1498	2230	1398	1591	1314	2134	1593	1466	1233	-218	-6061	-18222
38	784	688	1090	641	1481	2179	1359	1605	1314	2083	1547	1429	1178	-217	-5967	-17923
39	731	649	1048	627	1430	2146	1313	1621	1286	2010	1521	1401	1150	-243	-5871	-17636
40	674	617	1014	589	1395	2117	1269	1563	1236	1953	1489	1375	1095	-254	-5762	-17350
41	640	599	984	561	1358	2080	1226	1487	1191	1901	1433	1340	1063	-255	-5679	-17105
42	645	586	982	558	1311	2029	1195	1444	1140	1872	1374	1302	1012	-271	-5609	-16829
43	673	580	934	590	1291	1998	1151	1410	1093	1792	1332	1254	975	-286	-5529	-16534
44	663	574	911	591	1256	1960	1126	1407	1096	1743	1298	1218	959	-288	-5440	-16265
45	629	578	894	564	1211	1913	1096	1373	1049	1693	1263	1156	925	-276	-5341	-15965
46	597	584	876	522	1168	1839	1060	1309	1013	1627	1237	1118	889	-275	-5253	-15699
47	604	585	815	482	1136	1763	1025	1223	983	1575	1192	1065	856	-297	-5164	-15437
48	590	564	787	496	1114	1725	994	1222	941	1552	1180	1028	824	-292	-5077	-15168
49	536	553	760	473	1080	1668	959	1178	902	1518	1146	1014	769	-305	-4982	-14877
50	504	543	766	457	1031	1593	917	1131	859	1458	1089	983	740	-318	-4901	-14595
51	502	524	732	432	997	1528	889	1094	852	1424	1065	967	684	-324	-4826	-14225
52	533	517	689	410	954	1471	871	1069	851	1349	1028	923	656	-350	-4759	-13856
53	514	475	653	413	918	1412	834	1052	813	1284	1009	900	626	-366	-4679	-13604
54	447	414	582	384	863	1370	790	997	767	1227	979	863	580	-375	-4584	-13335
55	406	416	576	362	834	1362	743	930	729	1192	938	819	553	-390	-4501	-13104
56	380	372	604	339	808	1452	715	854	687	1130	884	783	495	-410	-4405	-12831
57	401	382	608	350	777	1498	675	801	649	1079	832	722	463	-414	-4336	-12564
58	416	396	576	352	748	1447	659	785	635	1036	804	698	447	-398	-4228	-12272
59	415	394	562	348	741	1416	651	789	685	992	783	677	439	-397	-4176	-12152
60	415	394	562	348	741	1416	651	789	685	992	783	677	439	-397	-4176	-12152
61	415	394	562	348	741	1416	651	789	685	992	783	677	439	-397	-4176	-12152
62	415	394	562	348	741	1416	651	789	685	992	783	677	439	-397	-4176	-12152
63	415	394	562	348	741	1416	651	789	685	992	783	677	439	-397	-4176	-12152
64	415	394	562	348	741	1416	651	789	685	992	783	677	439	-397	-4176	-12152
65	415	394	562	348	741	1416	651	789	685	992	783	677	439	-397	-4176	-12152
66	415	394	562	348	741	1416	651	789	685	992	783	677	439	-397	-4176	-12152
67	415	394	562	348	741	1416	651	789	685	992	783	677	439	-397	-4176	-12152
68	415	394	562	348	741	1416	651	789	685	992	783	677	439	-397	-4176	-12152
69	415	394	562	348	741	1416	651	789	685	992	783	677	439	-397	-4176	-12152
70	415	394	562	348	741	1416	651	789	685	992	783	677	439	-397	-4176	-12152
71	415	394	562	348	741	1416	651	789	685	992	783	677	439	-397	-4176	-12152
72	415	394	562	348	741	1416	651	789	685	992	783	677	439	-397	-4176	-12152
73	415	394	562	348	741	1416	651	789	685	992	783	677	439	-397	-4176	-12152
74	415	394	562	348	741	1416	651	789	685	992	783	677	439	-397	-4176	-12152
75	415	394	562	348	741	1416	651	789	685	992	783	677	439	-397	-4176	-12152
76	415	394	562	348	741	1416	651	789	685	992	783	677	439	-397	-4176	-12152
77	415	394	562	348	741	1416	651	789	685	992	783	677	439	-397	-4176	-12152
78	415	394	562	348	741	1416	651	789	685	992	783	677	439	-397	-4176	-12152
79	415	394	562	348	741	1416	651	789	685	992	783	677	439	-397	-4176	-12152
80	415	394	562	348	741	1416	651	789	685	992	783	677	439	-397	-4176	-12152
81	415	394	562	348	741	1416	651	789	685	992	783	677	439	-397	-4176	-12152
82	415	394	562	348	741	1416	651	789	685	992	783	677	439	-397	-4176	-12152
83	415	394	562	348	741	1416	651	789	685	992	783	677	439	-397	-4176	-12152
84	415	394	562	348	741	1416	651	789	685	992	783	677	439	-397	-4176	-12152
85	415	394	562	348	741	1416	651	789	685	992	783	677	439	-397	-4176	-12152
86	415	394	562	348	741	1416	651	789	685	992	783	677	439	-397	-4176	-12152
87	-40	-130	-154	-174	-288	-353	-228	-276	-215	-69	-257	-242	-234	15	597	1749
88	-59	-146	-158	-200	-326	-391	-262	-295	-258	-55	-294	-296	-266	17	693	1969
89	-59	-127	-163	-164	-337	-421	-267	-327	-284	-47	-340	-332	-274	31	786	2208
90	-43	-118	-189	-135	-339	-437	-284	-290	-313	-48	-364	-358	-299	31	878	2430
91	-66	-156	-219	-179	-375	-495	-307	-305	-324	-66	-383	-373	-313	41	930	2606
92	-119	-188	-234	-221	-428	-547	-347	-361	-368	-87	-435	-397	-364	50	1023	2809
93	-169	-199	-236	-252	-489	-608	-383	-456	-416	-87	-482	-426	-381	59	1108	3004
94	-200	-178	-228	-239	-489	-644	-419	-524	-442	-127	-537	-480	-438	40	1196	3202
95	-228	-183	-184	-216	-511	-665	-436	-493	-454	-167	-575	-512	-471	45	1291	3379
96	-270	-187	-195	-246	-537	-715	-478	-501	-498	-200	-615	-531	-501	42	1385	3570
97	-332	-215	-227	-283	-578	-850	-502	-537	-534	-222	-654	-585	-525	60	1470	3760
98	-380	-249	-291	-335	-619	-861	-533	-652	-577	-218	-693	-621	-560	71	1530	3972
99	-355	-226	-302	-294	-637	-838	-549	-687	-599	-273	-731	-649	-583	70	1601	4147
100	-348	-212	-326	-297	-662	-850	-567	-657	-614	-322	-754	-673	-610	95	1709	4349
101	-378	-235	-373	-344	-685	-895	-601	-671	-673	-357	-792	-705	-640	95	1799	4540
102	-389	-269	-388	-387	-711	-915	-642	-714	-686	-400	-816	-747	-679	97	1865	4719
103	-400	-296	-378	-470	-743	-980	-680	-790	-723	-455	-887	-815	-694	114	1934	4916
104	-368	-283	-408	-454	-756	-1012	-686	-855	-741	-506	-946	-859	-708	142	2016	5112
105	-358	-258	-435	-388	-742	-1035	-691	-839	-754	-539	-980	-881	-721	155	2084	4232
106	-402	-270	-417	-376	-781	-1058	-706	-823	-777	-589	-1019	-932	-744	155	2142	3594
107	-453	-293	-397	-384	-836	-1113	-732	-856	-808	-627	-1038	-951	-779	170	2257	4504
108	-490	-333	-383	-446	-887	-1153	-767	-911	-852	-675	-1088	-981	-810	168	2366	5356
109	-462	-334	-325	-423	-879	-1192	-778	-949	-872	-721	-1154	-1031	-822	187	2469	5855
110	-471	-340	-209	-428	-893	-1214	-799	-937	-884	-790	-1183	-1066	-855	220	2584	6206
111	-519	-354	266	-469	-942	-1265	-824	-944	-922	-827	-1196	-1087	-879	222	2622	6480
112	-580	-391	429	-505	-991	-1351	-869	-1003	-967	-881	-1225	-1131	-895	215	2664	6674
113	-646	-431	380	-559	-1034	-1391	-918	-1077	-1016	-931	-1262	-1159	-912	214	2728	6832
114	-643	-411	300	-585	-1042	-1395	-937	-1160	-1042	-995	-1305	-1182	-936	237	2805	7026
115	-636	-418	177	-567	-1081	-1406	-954	-1153	-1061	-1000	-1343	-1217	-951	251	2929	7191
116	-669	-478	53	-587	-1095	-1452	-968	-1184	-1088	-1057	-1392	-1260	-968	252	3008	7344
117	-697	-491	-35	-592	-1136	-1504	-1000	-1215	-1110	-1118	-1438	-1301	-982	278	3119	7521
118	-739	-517	-137	-622	-1174	-1563	-1032	-1279	-1150	-1185	-1482	-1334	-1015	302	3196	7684
119	-811	-503	-250	-610	-1191	-1593	-1049	-1311	-1159	-1245	-1540	-1361	-1033	322	3278	7873
120	-834	-502	-339	-601	-1213	-1635	-1063	-1282	-1183	-1288	-1555	-1392	-1050	347	3354	7991
121	-746	-542	-431	-631	-1260	-1692	-1112	-1298	-1225	-1306	-1590	-1439	-1068	362	3427	8139
122	-761	-577	-510	-658	-1305	-1754	-1136	-1346	-1250	-1354	-1647	-1479	-1117	378	3503	8313
123	-987	-615	-578	-702	-1359	-1813	-1172	-1441	-1286	-1381	-1688	-1523	-1146	379	3588	8483
124	-996	-619	-624	-687	-1350	-1812	-1197	-1497	-1310	-1439	-1739	-1562	-1160	400	3666	8612
125	-942	-617	-681	-667	-1358	-1799	-1196	-1475	-1330	-1493	-1776	-1602	-1187	418	3763	8766
126	-884	-634	-734	-696	-1368	-1801	-1210	-1490	-1350	-1532	-1801	-1644	-1227	442	3866	8926
127	-836	-666	-757	-720	-1392	-1839	-1245	-1525	-1378	-1552	-1833	-1681	-1230	457	3969	9076
128	-840	-703	-821	-780	-1423	-1883	-1271	-1594	-1423	-1612	-1906	-1714	-1236	479	4055	9231
129	-774	-694	-853	-744	-1422	-1876	-1293	-1663	-1449	-1638	-1980	-1755	-1272	524	4157	9420
130	-728	-694	-911	-708	-1443	-1860	-1300	-1622	-1458	-1686	-2018	-1791	-1282	563	4285	9629
131	-760	-719	-956	-723	-1484	-1921	-1294	-1608	-1469	-1731	-2051	-1817	-1288	595	4386	9789
132	-773	-730	-991	-732	-1485	-1940	-1291	-1643	-1498	-1789	-2094	-1850	-1297	623	4502	9969
133	-779	-759	-1018	-759	-1517	-1979	-1317	-1686	-1516	-1814	-2133	-1891	-1308	661	4629	10148
134	-746	-744	-1055	-761	-1516	-1978	-1336	-1728	-1548	-1853	-2174	-1934	-1308	691	4719	10339
135	-719	-725	-1081	-718	-1499	-1992	-1339	-1694	-1541	-1893	-2193	-1952	-1312	742	4831	10544
136	-733	-734	-1109	-735	-1507	-2008	-1354	-1677	-1561	-1923	-2216	-1992	-1325	769	4915	10760
137	-744	-766	-1095	-752	-1543	-2015	-1377	-1702	-1570	-1970	-2255	-2020	-1311	807	5013	10927
138	-768	-806	-1076	-794	-1566	-2047	-1395	-1760	-1570	-2002	-2318	-2065	-1332	832	5098	11111
139	-735	-796	-1084	-792	-1560	-2036	-1405	-1835	-1602	-2043	-2362	-2102	-1350	901	5210	11326
140	-707	-776	-1086	-755	-1527	-2038	-1399	-1789	-1612	-2070	-2378	-2141	-1349	952	5354	11535
141	-733	-762	-1111	-768	-1535	-2049	-1421	-1775	-1640	-2092	-2402	-2153	-1370	997	5480	11723
142	-776	-808	-1135	-788	-1576	-2039	-1442	-1768	-1664	-2155	-2421	-2162	-1366	1020	5602	11932
143	-807	-847	-1163	-807	-1604	-2069	-1460	-1828	-1691	-2148	-2453	-2224	-1363	1065	5749	12142
144	-787	-858	-1164	-826	-1635	-2091	-1480	-1887	-1730	-2194	-2498	-2266	-1367	1107	5876	12363
145	-748	-847	-1159	-797	-1615	-2131	-1474	-1867	-1728	-2212	-2550	-2294	-1368	1161	5977	12550
146	-753	-861	-1168	-804	-1625	-2141	-1489	-1836	-1723	-2223	-2565	-2321	-1359	1209	6106	12104
147	-760	-878	-1194	-840	-1639	-2132	-1501	-1849	-1741	-2271	-2600	-2343	-1365	1250	6230	12023
148	-825	-905	-1204	-897	-1675	-2142	-1526	-1888	-1763	-2322	-2611	-2365	-1366	1294	6364	12685
149	-869	-908	-1248	-906	-1689	-2158	-1526	-1949	-1781	-2376	-2655	-2397	-1365	1359	6462	13159
150	-827	-885	-1276	-848	-1671	-2135	-1525	-1921	-1769	-2422	-2678	-2424	-1352	1402	6621	13561
151	-839	-903	-1337	-845	-1674	-2150	-1530	-1904	-1795	-2429	-2685	-2447	-1363	1427	6745	13843
152	-868	-931	-1341	-866	-1691	-2151	-1554	-1921	-1794	-2420	-2719	-2452	-1352	1471	6842	14059
153	-889	-970	-1361	-888	-1730	-2175	-1551	-1944	-1825	-2449	-2749	-2475	-1347	1535	6955	14295
154	-904	-980	-1348	-932	-1714	-2202	-1569	-2000	-1849	-2494	-2809	-2496	-1336	1576	7061	14543
155	-861	-954	-1355	-883	-1721	-2212	-1576	-1980	-1820	-2531	-2814	-2498	-1342	1616	7193	14761
156	-873	-958	-1407	-888	-1742	-2230	-1574	-1944	-1840	-2537	-2819	-2515	-1329	1662	7307	14962
157	-911	-996	-1441	-916	-1754	-2253	-1587	-1954	-1846	-2561	-2819	-2533	-1335	1711	7422	15147
158	-951	-1023	-1466	-949	-1776	-2273	-1603	-1999	-1877	-2574	-2825	-2553	-1331	1758	7523	15349
159	-970	-1034	-1519	-971	-1784	-2294	-1632	-2062	-1904	-2614	-2892	-2574	-1314	1810	7628	15528
160	-933	-1034	-1555	-955	-1777	-2269	-1624	-2021	-1899	-2649	-2920	-2587	-1323	1847	7722	15732
161	-970	-1061	-1559	-989	-1788	-2287	-1629	-1993	-1898	-2678	-2916	-2600	-1323	1910	7865	15930
162	-999	-1092	-1618	-998	-1815	-2318	-1653	-2019	-1904	-2709	-2922	-2620	-1333	1959	7977	16120
163	-1036	-1121	-1616	-1027	-1827	-2331	-1668	-2036	-1944	-2730	-2931	-2638	-1322	1995	8085	16260
164	-1062	-1128	-1614	-1044	-1857	-2334	-1687	-2117	-1967	-2735	-2977	-2656	-1307	2035	8173	16383
165	-1009	-1098	-1644	-990	-1854	-2326	-1694	-2107	-1966	-2761	-3012	-2667	-1316	2091	8290	16484
166	-1021	-1118	-1681	-967	-1878	-2364	-1698	-2061	-1979	-2777	-2994	-2692	-1304	2139	8393	16586
167	-1051	-1142	-1711	-994	-1914	-2437	-1725	-2061	-1980	-2799	-3004	-2699	-1300	2162	8499	16761
168	-1101	-1169	-1714	-1029	-1932	-2451	-1734	-2105	-2008	-2846	-3045	-2719	-1301	2190	8597	16949
169	-1113	-1176	-1744	-1072	-1946	-2461	-1753	-2193	-2025	-2850	-3087	-2740	-1298	2229	8700	17142
170	-1060	-1156	-1759	-1016	-1941	-2436	-1769	-2146	-2009	-2859	-3107	-2750	-1282	2275	8812	17304
171	-1079	-1183	-1807	-1007	-1944	-2451	-1769	-2136	-2018	-2889	-3095	-2777	-1294	2328	8927	17523
172	-1109	-1188	-1828	-1034	-1953	-2457	-1789	-2149	-2059	-2919	-3079	-2799	-1289	2395	9023	17714
173	-1155	-1218	-1874	-1074	-2002	-2489	-1796	-2165	-2081	-2934	-3096	-2796	-1292	2714	9113	17861
174	-1183	-1233	-1872	-1097	-2033	-2497	-1806	-2233	-2105	-2949	-3145	-2811	-1283	2842	9190	18041
175	-1134	-1227	-1861	-1053	-2013	-2477	-1802	-2216	-2082	-2969	-3138	-2833	-1276	2893	9293	18262
176	-1138	-1233	-1873	-1044	-2018	-2510	-1817	-2185	-2082	-2971	-3131	-2846	-1287	2826	9394	18400
177	-1180	-1260	-1895	-1070	-2042	-2535	-1837	-2190	-2091	-3005	-3137	-2853	-1284	2674	9501	18576
178	-1212	-1290	-1917	-1098	-2065	-2591	-1859	-2216	-2125	-3033	-3173	-2853	-1261	2614	9607	18726
179	-1229	-1321	-1933	-1180	-2097	-2593	-1874	-2294	-2138	-3064	-3204	-2873	-1253	2612	9698	18948
180	-1170	-1297	-1950	-1106	-2083	-2577	-1859	-2260	-2119	-3082	-3233	-2865	-1243	2639	9819	19133
181	-1193	-1298	-1968	-1078	-2092	-2572	-1861	-2270	-2116	-3068	-3229	-2867	-1245	2668	9912	19258
182	-1225	-1326	-1985	-1103	-2116	-2609	-1868	-2266	-2154	-3086	-3233	-2867	-1244	2690	9994	19412
183	-1266	-1335	-1989	-1126	-2160	-2648	-1888	-2274	-2148	-3095	-3244	-2871	-1238	2747	10078	19625
184	-1301	-1356	-2001	-1178	-2168	-2662	-1902	-2346	-2181	-3123	-3270	-2883	-1243	2789	10150	19771
185	-1249	-1355	-2001	-1125	-2128	-2643	-1887	-2323	-2171	-3120	-3284	-2906	-1243	2861	10258	19954
186	-1258	-1356	-2023	-1096	-2141	-2643	-1896	-2294	-2175	-3153	-3268	-2901	-1214	2900	10350	20140
187	-1308	-1382	-2046	-1128	-2162	-2658	-1911	-2298	-2208	-3167	-3264	-2914	-1201	2952	10440	20311
188	-1325	-1409	-2062	-1179	-2187	-2669	-1919	-2309	-2209	-3174	-3262	-2935	-1189	2979	10517	20418
189	-1344	-1430	-2070	-1233	-2210	-2705	-1943	-2360	-2236	-3169	-3318	-2934	-1181	3010	10598	20590
190	-1315	-1410	-2077	-1167	-2196	-2693	-1926	-2332	-2220	-3205	-3322	-2942	-1202	3060	10697	20776
191	-1314	-1412	-2083	-1168	-2205	-2712	-1931	-2307	-2210	-3224	-3283	-2967	-1185	3107	10766	20931
192	-1346	-1441	-2104	-1196	-2218	-2730	-1932	-2322	-2217	-3248	-3274	-2955	-1200	3133	10864	21084
193	-1381	-1473	-2129	-1224	-2246	-2751	-1955	-2368	-2221	-3284	-3289	-2966	-1176	3188	10950	21232
194	-1410	-1519	-2895	-1274	-2274	-2768	-1988	-2494	-2250	-3311	-3336	-2970	-1172	3243	11030	21375
195	-1357	-1520	-3372	-1205	-2258	-2770	-1985	-2452	-2232	-3326	-3366	-2962	-1164	3268	11116	21513
196	-1353	-1518	-3342	-1198	-2272	-2796	-1979	-2374	-2246	-3325	-3351	-2972	-1150	3323	11202	21704
197	-1387	-1530	-3206	-1212	-2297	-2803	-1997	-2353	-2267	-3335	-3326	-3003	-1157	3367	11283	21850
198	-1409	-1539	-3069	-1237	-2321	-2816	-2013	-2373	-2280	-3356	-3322	-3001	-1154	3394	11355	21974
199	-1457	-1581	-2963	-1299	-2336	-2834	-2001	-2440	-2310	-3366	-3360	-2998	-1154	3438	11410	22153
200	-1405	-1552	-2860	-1253	-2320	-2822	-1995	-2444	-2293	-3379	-3363	-3007	-1145	3470	11494	22344
201	-1396	-1517	-2732	-1225	-2337	-2849	-2004	-2417	-2290	-3401	-3347	-3010	-1142	3539	11566	22480
202	-1423	-1550	-2670	-1255	-2368	-2889	-2012	-2421	-2292	-3411	-3331	-3030	-1149	3557	11626	22610
203	-1446	-1556	-2342	-1274	-2373	-2909	-2037	-2445	-2309	-3416	-3350	-3029	-1142	3578	11688	22739
204	-1507	-1582	-1864	-1338	-2403	-2925	-2061	-2513	-2359	-3434	-3419	-3024	-1141	3595	11746	22872
205	-1454	-1548	-1739	-1281	-2376	-2932	-2071	-2521	-2358	-3432	-3458	-3027	-1110	3622	11831	23027
206	-1451	-1542	-1750	-1271	-2377	-2955	-2069	-2484	-2361	-3444	-3500	-3015	-1110	3644	11900	23163
207	-1460	-1544	-1804	-1282	-2390	-2963	-2077	-2477	-2362	-3455	-3494	-3017	-1101	3699	11982	23299
208	-1486	-1553	-1860	-1306	-2420	-2948	-2084	-2500	-2366	-3449	-3479	-3011	-1106	3737	12077	23449
209	-1509	-1580	-1906	-1357	-2435	-2974	-2103	-2551	-2391	-3461	-3490	-3036	-1109	3776	12138	23594
210	-1449	-1554	-1924	-1293	-2399	-2953	-2087	-2520	-2372	-3470	-3471	-3025	-1079	3802	12231	23718
211	-1440	-1542	-1965	-1271	-2407	-2956	-2079	-2480	-2371	-3483	-3412	-3038	-1077	3832	12304	23861
212	-1458	-1564	-2028	-1287	-2416	-2970	-2077	-2473	-2379	-3477	-3396	-3045	-1097	3857	12387	23999
213	-1485	-1607	-2079	-1309	-2445	-2970	-2097	-2479	-2383	-3482	-3391	-3040	-1093	3872	12436	24110
214	-1527	-1637	-2105	-1376	-2473	-3007	-2117	-2539	-2415	-3496	-3433	-3030	-1099	3893	12481	24234
215	-1486	-1610	-2098	-1323	-2449	-2997	-2115	-2560	-2399	-3512	-3454	-3045	-1080	3939	12563	24383
216	-1471	-1610	-2118	-1301	-2467	-3018	-2122	-2518	-2397	-3537	-3452	-3041	-1077	3963	12604	24513
217	-1499	-1626	-2149	-1321	-2487	-3041	-2126	-2531	-2409	-3556	-3417	-3028	-1072	3984	12653	24625
218	-1534	-1661	-2167	-1335	-2493	-3054	-2127	-2552	-2425	-3584	-3407	-3042	-1068	3996	12717	24751
219	-1582	-1685	-2196	-1407	-2512	-3077	-2150	-2623	-2438	-3575	-3424	-3055	-1094	4017	12753	24875
220	-1547	-1650	-2206	-1340	-2495	-3048	-2143	-2604	-2416	-3585	-3428	-3046	-1072	4051	12812	25000
221	-1572	-1636	-2214	-1321	-2497	-3057	-2150	-2571	-2416	-3592	-3407	-3018	-1046	4095	12891	25114
222	-1632	-1661	-2258	-1354	-2516	-3078	-2162	-2554	-2417	-3613	-3402	-3018	-1040	4123	12961	25208
223	-1657	-1682	-2294	-1376	-2538	-3105	-2168	-2567	-2442	-3619	-3390	-3009	-1037	4145	12995	25300
224	-1699	-1720	-2314	-1445	-2578	-3122	-2187	-2654	-2489	-3628	-3407	-3030	-1039	4153	13037	25403
225	-1636	-1723	-2327	-1396	-2554	-3101	-2172	-2645	-2463	-3625	-3424	-3032	-1034	4171	13100	25525
226	-1610	-1709	-2341	-1361	-2546	-3109	-2147	-2603	-2459	-3625	-3409	-3035	-1031	4210	13141	25637
227	-1621	-1718	-2361	-1370	-2567	-3124	-2176	-2594	-2478	-3620	-3424	-3033	-1030	4239	13163	25722
228	-1630	-1708	-2388	-1395	-2575	-3164	-2176	-2615	-2487	-3645	-3409	-3020	-1038	4246	13209	25825
229	-1675	-1740	-2396	-1453	-2611	-3199	-2213	-2680	-2507	-3655	-3437	-3024	-1023	4259	13236	25971
230	-1619	-1701	-2394	-1403	-2594	-3182	-2219	-2647	-2484	-3649	-3448	-3023	-996	4280	13303	26073
231	-1603	-1692	-2396	-1386	-2591	-3192	-2207	-2628	-2477	-3654	-3427	-3033	-985	4316	13339	26172
232	-1615	-1706	-2382	-1412	-2621	-3203	-2233	-2637	-2493	-3655	-3403	-3030	-976	4333	13405	26273
233	-1632	-1731	-2411	-1437	-2632	-3240	-2234	-2647	-2497	-3661	-3403	-3029	-978	4363	13457	26367
234	-1675	-1747	-2436	-1490	-2661	-3253	-2242	-2714	-2524	-3678	-3439	-3010	-975	4368	13501	26453
235	-1632	-1719	-2426	-1438	-2638	-3225	-2231	-2743	-2502	-3696	-3443	-3015	-986	4422	13555	26594
236	-1590	-1715	-2439	-1418	-2618	-3224	-2224	-2680	-2507	-3696	-3429	-3003	-975	4436	13596	26725
237	-1614	-1738	-2452	-1424	-2641	-3242	-2247	-2659	-2503	-3696	-3432	-3025	-967	4448	13647	26812
238	-1638	-1760	-2477	-1443	-2670	-3263	-2254	-2674	-2540	-3711	-3413	-3029	-985	4465	13679	26903
239	-1701	-1788	-2484	-1508	-2700	-3311	-2282	-2746	-2584	-3733	-3451	-3029	-973	4473	13711	27032
240	-1636	-1750	-2478	-1437	-2668	-3278	-2252	-2737	-2567	-3756	-3460	-3022	-964	4515	13802	27152
241	-1623	-1745	-2481	-1417	-2682	-3263	-2253	-2705	-2538	-3738	-3447	-3005	-957	4540	13871	27233
242	-1650	-1754	-2485	-1428	-2672	-3271	-2258	-2705	-2559	-3747	-3428	-2992	-937	4557	13919	27317
243	-1667	-1773	-2493	-1439	-2692	-3285	-2276	-2720	-2571	-3759	-3425	-2991	-939	4599	13969	27432
244	-1720	-1816	-2518	-1517	-2715	-3320	-2290	-2782	-2595	-3775	-3448	-2991	-947	4635	14026	27536
245	-1658	-1772	-2495	-1460	-2694	-3297	-2288	-2774	-2590	-3788	-3461	-2996	-926	4664	14069	27651
246	-1635	-1753	-2496	-1424	-2685	-3304	-2287	-2732	-2585	-3786	-3472	-2993	-914	4681	14107	27768
247	-1645	-1781	-2502	-1429	-2699	-3316	-2289	-2743	-2590	-3809	-3441	-3006	-913	4691	14152	27862
248	-1663	-1788	-2515	-1488	-2723	-3329	-2289	-2747	-2599	-3816	-3419	-2999	-920	4714	14201	27960
249	-1711	-1821	-2516	-1556	-2736	-3355	-2300	-2786	-2617	-3819	-3446	-3000	-933	4714	14247	28063
250	-1663	-1793	-2516	-1481	-2731	-3337	-2292	-2777	-2606	-3833	-3462	-2995	-920	4734	14293	28192
251	-1650	-1783	-2529	-1431	-2711	-3332	-2276	-2763	-2602	-3860	-3439	-2996	-922	4755	14367	28291
252	-1673	-1790	-2527	-1453	-2718	-3326	-2282	-2765	-2600	-3860	-3434	-2973	-911	4784	14428	28399
253	-1694	-1797	-2544	-1470	-2747	-3354	-2304	-2785	-2610	-3848	-3410	-2977	-906	4797	14457	28483
254	-1748	-1850	-2535	-1528	-2767	-3380	-2314	-2849	-2659	-3851	-3428	-2969	-904	4820	14492	28578
255	-1697	-1812	-2525	-1475	-2735	-3347	-2315	-2827	-2664	-3855	-3471	-2974	-899	4859	14551	28722
256	-1669	-1810	-2526	-1457	-2718	-3350	-2303	-2791	-2649	-3850	-3462	-2959	-892	4897	14613	28799
257	-1691	-1798	-2529	-1463	-2726	-3355	-2301	-2767	-2634	-3857	-3466	-2950	-875	4908	14668	28916
258	-1684	-1812	-2526	-1475	-2741	-3369	-2312	-2798	-2640	-3863	-3443	-2951	-887	4940	14724	29052
259	-1727	-1849	-2533	-1541	-2763	-3390	-2331	-2839	-2665	-3855	-3476	-2951	-867	4954	14764	29172
260	-1674	-1818	-2529	-1472	-2727	-3364	-2314	-2819	-2653	-3841	-3484	-2963	-867	4985	14797	29320
261	-1655	-1785	-2521	-1428	-2725	-3354	-2306	-2765	-2627	-3826	-3444	-2966	-839	5017	14855	29432
262	-1677	-1815	-2537	-1445	-2745	-3364	-2297	-2762	-2634	-3842	-3401	-2955	-828	5027	14909	29523
263	-1700	-1814	-2535	-1464	-2758	-3387	-2303	-2784	-2632	-3848	-3391	-2945	-822	5027	14952	29591
264	-1758	-1855	-2532	-1525	-2793	-3413	-2314	-2818	-2665	-3846	-3418	-2932	-812	5050	14988	29709
265	-1714	-1828	-2505	-1485	-2758	-3384	-2311	-2814	-2650	-3866	-3421	-2914	-807	5074	15053	29800
266	-1712	-1822	-2517	-1445	-2769	-3386	-2308	-2786	-2630	-3888	-3384	-2901	-794	5114	15102	29901
267	-1731	-1848	-2528	-1461	-2766	-3419	-2296	-2752	-2653	-3900	-3372	-2886	-789	5151	15143	30006
268	-1773	-1849	-2521	-1486	-2770	-3409	-2304	-2766	-2679	-3877	-3380	-2879	-793	5178	15161	30084
269	-1832	-1872	-2543	-1538	-2801	-3431	-2321	-2814	-2696	-3892	-3404	-2884	-780	5207	15197	30207
270	-1794	-1850	-2537	-1487	-2773	-3401	-2316	-2807	-2663	-3904	-3415	-2862	-773	5237	15216	30332
271	-1772	-1846	-2529	-1461	-2764	-3405	-2306	-2757	-2643	-3891	-3388	-2864	-755	5262	15257	30432
272	-1802	-1855	-2553	-1484	-2784	-3421	-2300	-2741	-2638	-3880	-3377	-2861	-771	5276	15274	30555
273	-1820	-1878	-2560	-1510	-2787	-3415	-2329	-2759	-2651	-3887	-3357	-2848	-765	5295	15320	30644
274	-1875	-1941	-2555	-1584	-2827	-3435	-2325	-2817	-2675	-3903	-3382	-2852	-745	5317	15363	30738
275	-1823	-1917	-2544	-1560	-2784	-3401	-2318	-2814	-2655	-3902	-3374	-2841	-731	5351	15430	30862
276	-1780	-1878	-2555	-1518	-2772	-3389	-2290	-2770	-2645	-3891	-3336	-2827	-716	5391	15511	30924
277	-1772	-1896	-2568	-1519	-2778	-3403	-2297	-2764	-2649	-3882	-3307	-2809	-713	5439	15562	31030
278	-1761	-1886	-2563	-1538	-2805	-3406	-2310	-2763	-2656	-3884	-3329	-2812	-724	5462	15602	31107
279	-1762	-1910	-2575	-1599	-2838	-3433	-2318	-2821	-2675	-3873	-3366	-2814	-687	5481	15628	31227
280	-1680	-1856	-2566	-1535	-2822	-3424	-2305	-2798	-2661	-3890	-3367	-2817	-671	5519	15693	31370
281	-1610	-1811	-2561	-1500	-2812	-3406	-2292	-2752	-2640	-3894	-3328	-2795	-656	5556	15745	31471
282	-1579	-1799	-2535	-1509	-2818	-3407	-2280	-2735	-2649	-3902	-3294	-2779	-648	5596	15797	31563
283	-1544	-1774	-2542	-1503	-2831	-3412	-2288	-2746	-2633	-3888	-3282	-2764	-653	5598	15850	31668
284	-1552	-1762	-2535	-1547	-2846	-3438	-2305	-2802	-2653	-3898	-3302	-2747	-658	5624	15901	31778
285	-1468	-1719	-2517	-1477	-2814	-3407	-2278	-2776	-2650	-3900	-3312	-2730	-609	5664	15921	31918
286	-1447	-1674	-2505	-1432	-2783	-3384	-2265	-2730	-2622	-3898	-3298	-2717	-597	5716	15952	32015
287	-1478	-1654	-2506	-1415	-2768	-3389	-2267	-2715	-2607	-3895	-3255	-2711	-590	5766	15959	32131
288	-1544	-1654	-2506	-1407	-2743	-3373	-2258	-2704	-2610	-3868	-3230	-2677	-588	5789	16004	32220
289	-1644	-1688	-2519	-1458	-2747	-3358	-2237	-2726	-2625	-3888	-3243	-2669	-565	5813	16054	32324
290	-1682	-1679	-2503	-1382	-2668	-3275	-2204	-2696	-2598	-3886	-3252	-2672	-541	5850	16138	32462
291	-1832	-1715	-2487	-1311	-2615	-3209	-2168	-2627	-2562	-3887	-3218	-2667	-496	5880	16218	32537
292	-2132	-1802	-2511	-1308	-2560	-3157	-2113	-2578	-2553	-3858	-3202	-2651	-470	5939	16310	32659
293	-2500	-1929	-2558	-1313	-2518	-3110	-2072	-2531	-2548	-3841	-3210	-2650	-448	5996	16374	32767
294	-3080	-2163	-2635	-1381	-2491	-3039	-2015	-2518	-2550	-3826	-3212	-2631	-416	6058	16394	32900
295	-3695	-2434	-2779	-1344	-2423	-2941	-1938	-2456	-2496	-3783	-3212	-2610	-381	6120	16415	33030
296	-4392	-2784	-3017	-1343	-2362	-2844	-1832	-2338	-2446	-3773	-3177	-2581	-327	6195	16483	33180
297	-5237	-3302	-3413	-1411	-2333	-2750	-1733	-2279	-2429	-3746	-3132	-2539	-278	6288	16546	33310
298	-6065	-3909	-3960	-1547	-2306	-2633	-1634	-2155	-2399	-3719	-3102	-2501	-219	6370	16616	33440
299	-6836	-4585	-4614	-1808	-2311	-2543	-1549	-2081	-2382	-3690	-3101	-2497	-143	6484	16686	33590
300	-7324	-5103	-5255	-2009	-2297	-2423	-1415	-1922	-2307	-3660	-3090	-2437	-57	6624	16797	33750
301	-7721	-5650	-5979	-2293	-2334	-2322	-1276	-1747	-2233	-3620	-3056	-2388	43	6793	16916	33910
302	-8015	-6136	-6666	-2678	-2385	-2272	-1146	-1579	-2170	-3575	-3009	-2329	159	6965	17012	34050
303	-8174	-6491	-7176	-3024	-2488	-2247	-1027	-1419	-2078	-3499	-2959	-2249	314	7206	17144	34220
304	-8299	-6818	-7561	-3478	-2614	-2288	-914	-1278	-2020	-3444	-2916	-2177	503	7495	17301	34390
305	-8246	-6984	-7783	-3781	-2728	-2342	-815	-1090	-1911	-3361	-2847	-2068	735	7832	17489	34600
306	-8173	-7077	-7887	-4049	-2811	-2440	-740	-899	-1796	-3267	-2717	-1928	960	8200	17685	34790
307	-8107	-7144	-7884	-4279	-2883	-2555	-688	-758	-1695	-3157	-2589	-1758	1273	8695	17939	34990
308	-7944	-7151	-7779	-4477	-2914	-2660	-673	-643	-1623	-3081	-2476	-1588	1625	9260	18198	35220
309	-7741	-7126	-7591	-4696	-2927	-2720	-670	-586	-1592	-2982	-2372	-1415	1990	9863	18501	35470
310	-7354	-6960	-7363	-4716	-2801	-2662	-630	-471	-1501	-2914	-2252	-1213	2482	10693	18939	35770
311	-6876	-6713	-7017	-4721	-2663	-2552	-550	-335	-1459	-2880	-2136	-1008	3040	11669	19453	36150
312	-6361	-6441	-6596	-4684	-2495	-2358	-421	-160	-1428	-2903	-1997	-788	3659	12826	20104	36580
313	-5826	-6116	-6112	-4595	-2306	-2122	-289	1	-1394	-2909	-1917	-530	4303	14066	20783	37010
314	-5407	-5833	-5663	-4524	-2073	-1801	-108	180	-1411	-2956	-1920	-308	5070	15667	21718	37600
315	-4849	-5422	-5105	-4265	-1770	-1374	160	461	-1345	-3006	-1940	-113	5935	17559	22900	38310
316	-4341	-5033	-4553	-3955	-1494	-965	431	755	-1257	-3062	-1963	105	6748	19453	24121	39040
317	-3944	-4666	-4038	-3659	-1170	-481	773	1125	-1141	-3102	-1961	296	7784	21982	25748	39980
318	-3632	-4369	-3605	-3393	-810	32	1126	1486	-1023	-3115	-2011	490	8922	24866	27667	41080
319	-3383	-4091	-3194	-3145	-442	594	1510	1836	-876	-3095	-2101	687	10131	28222	29964	42430
320	-3053	-3763	-2789	-2753	-45	1181	1878	2231	-632	-3038	-2164	919	11286	31647	32404	43810
321	-2823	-3516	-2476	-2460	380	1853	2340	2732	-324	-2887	-2110	1190	12673	35960	35590	45620
322	-2599	-3285	-2164	-2212	767	2498	2790	3225	-33	-2710	-2052	1495	14169	40840	39350	47750
323	-2317	-3088	-1893	-1977	1149	3141	3250	3709	351	-2396	-1975	1893	15624	45590	43220	49970
324	-1901	-2918	-1658	-1819	1447	3688	3666	4114	725	-2056	-1874	2331	17390	51470	48250	52890
325	-1243	-2655	-1483	-1571	1815	4349	4172	4615	1173	-1693	-1725	2831	19157	57820	54020	56270
326	-250	-2304	-1314	-1338	2134	4941	4637	5158	1591	-1327	-1496	3324	21079	64600	60460	60100
327	1019	-1809	-1200	-1168	2377	5425	5050	5579	2042	-886	-1229	3929	22825	70900	66760	64010
328	2334	-1206	-1106	-1023	2617	5915	5467	6002	2491	-431	-931	4543	24839	78190	74410	69000
329	3872	-355	-1055	-903	2851	6374	5854	6369	2883	2	-682	5113	26908	85660	82670	74580
330	5348	742	-985	-566	3108	6836	6255	6812	3323	476	-351	5761	28731	92340	90420	80120
331	6421	1860	-912	-169	3353	7197	6591	7165	3757	951	13	6439	30744	99750	99440	86920
332	6902	2770	-834	223	3669	7541	6914	7515	4132	1418	408	7086	32684	106930	108620	94250
333	6845	3590	-709	777	4066	7913	7239	7824	4450	1803	762	7676	34540	113780	117870	102150
334	6167	4052	-583	1337	4505	8222	7522	8051	4731	2199	1152	8306	36120	119570	126010	109530
335	5258	4205	-434	1943	5180	8641	7886	8346	5063	2604	1511	8919	37800	125700	135020	118170
336	3867	3965	-323	2557	5886	9103	8281	8677	5335	2955	1881	9433	39350	131290	143640	127000
337	2247	3352	-269	3006	6651	9599	8703	8968	5596	3306	2276	9995	40760	136330	151770	135960
338	590	2498	-312	3243	7278	10068	9110	9246	5833	3614	2638	10509	41910	140340	158530	143890
339	-922	1560	-420	3242	7860	10583	9593	9501	6015	3909	2952	10988	43090	144420	165600	152780
340	-2444	492	-628	3183	8299	11138	10099	9853	6228	4151	3241	11391	44190	147980	172110	161510
341	-3930	-688	-1799	2878	8467	11531	10535	10205	6440	4389	3606	11816	45060	150680	177300	169040
342	-5192	-1758	-2779	2471	8439	11842	10949	10568	6609	4634	3948	12200	45900	153300	182530	177260
343	-6478	-2931	-3269	1945	8198	12022	11277	10902	6762	4881	4242	12566	46670	155490	187170	185150
344	-7607	-4067	-3549	1259	7738	12069	11501	11212	6910	5080	4480	12863	47340	157350	191260	192740
345	-8389	-5054	-3924	634	7253	12015	11621	11527	7100	5305	4767	13165	47870	158690	194450	199210
346	-8884	-5817	-4345	28	6556	11769	11655	11864	7279	5539	5118	13469	48410	159830	197450	206190
347	-9202	-6529	-4738	-739	5695	11364	11553	12064	7411	5735	5459	13737	48870	160630	199900	212800
348	-9211	-7015	-5065	-1514	4854	10879	11367	12146	7546	5923	5866	14032	49240	161110	201640	218410
349	-8892	-7283	-5191	-2306	3828	10199	11069	12080	7625	6108	6248	14305	49610	161440	203210	224550
350	-8280	-7206	-5307	-2813	2842	9476	10695	11968	7700	6275	6649	14617	49980	161630	204460	230480
351	-7479	-6881	-5191	-3300	1816	8642	10231	11780	7717	6395	7027	14901	50300	161570	205290	236190
352	-6627	-6341	-4429	-3640	955	7826	9735	11521	7665	6470	7419	15227	50540	161340	205750	241090
353	-5855	-5749	-3747	-3762	64	6890	9138	11128	7571	6527	7767	15550	50760	160960	206000	246520
354	-5059	-5033	-2895	-3726	-654	5913	8488	10637	7401	6525	8014	15827	50960	160500	206080	251940
355	-4205	-4235	-1967	-3329	-1081	5068	7832	10158	7230	6454	8244	16142	51130	160040	206020	256840
356	-3539	-3483	-1022	-2796	-1270	4411	7257	9720	6978	6330	8462	16383	51210	159380	205720	262310
357	-3038	-2892	-230	-2295	-1221	3803	6646	9181	6645	6136	8604	16559	51200	158620	205280	267790
358	-2630	-2300	638	-1677	-875	3458	6110	8608	6352	5865	8631	16736	51100	157750	204680	273300
359	-2370	-1848	1415	-1102	-387	3372	5736	8076	5958	5508	8528	16767	50990	156970	204150	278260
360	-2144	-1466	2045	-466	361	3596	5512	7663	5592	5128	8392	16753	50780	156030	203510	283860
361	-2005	-1193	2611	158	1190	4057	5451	7422	5264	4745	8195	16640	50440	154950	202770	289330
362	-1980	-1060	3019	639	2040	4711	5570	7341	4901	4297	7871	16429	49990	153770	201930	294680
363	-1984	-1017	3275	1004	2820	5402	5825	7443	4608	3816	7466	16106	49560	152670	201140	299330
364	-1998	-1054	3356	1231	3644	6276	6243	7716	4407	3358	6934	15697	48990	151380	200220	304400
365	-1853	-1051	3329	1526	4470	7305	6811	8239	4387	3012	6438	15258	48330	150030	199240	309290
366	-1655	-1081	3197	1674	5119	8229	7404	8864	4516	2754	5895	14685	47690	148720	198300	313350
367	-1450	-1104	3003	1707	5747	9250	8112	9636	4758	2612	5360	14061	46940	147190	197120	317570
368	-1179	-1051	2766	1662	6248	10224	8864	10488	5099	2632	4929	13437	46130	145600	195800	321340
369	-881	-945	2520	1533	6601	11117	9626	11397	5581	2790	4483	12788	45320	144000	194420	324700
370	-483	-700	2383	1510	6854	11881	10342	12277	6209	3052	4149	12191	44640	142610	193120	327260
371	-171	-450	2343	1490	7010	12599	11092	13282	6886	3473	3973	11658	43890	140990	191510	329500
372	108	-192	2375	1464	7042	13157	11769	14196	7519	3933	3885	11286	43210	139440	189770	331200
373	328	48	2477	1488	7017	13542	12308	14938	8269	4496	3885	10968	42700	138160	188140	332100
374	472	280	2615	1565	6980	13833	12830	15636	8987	5145	3988	10773	42280	136950	186260	332600
375	616	478	2762	1763	7031	14099	13317	16351	9740	5836	4216	10692	42030	136010	184390	332400
376	677	617	2867	2000	7107	14276	13688	16829	10345	6415	4520	10742	41930	135380	182560	331600
377	616	691	2918	2190	7233	14438	14006	17306	10897	7067	4954	10879	42010	135180	180800	330100
378	481	678	2909	2352	7373	14619	14267	17629	11372	7659	5406	11139	42260	135420	179430	328400
379	184	578	2837	2462	7567	14872	14583	17920	11709	8171	5794	11461	42700	136350	178160	326070
380	-210	449	2740	2676	7860	15212	14988	18292	12018	8648	6271	11903	43270	137760	177360	323710
381	-785	135	2546	2844	8127	15550	15386	18683	12270	9039	6776	12354	44060	140010	176860	320790
382	-1343	-296	2269	2971	8472	15976	15882	19167	12444	9328	7251	12862	45030	142980	176820	317690
383	-1857	-904	1792	3099	8907	16383	16383	19701	12586	9521	7643	13327	46100	146680	177310	314500
384	-2215	-1503	1096	3133	9387	17058	16967	20268	12728	9690	8001	13835	47160	150570	178260	311740
385	-2330	-1866	435	3155	10037	17733	17551	20957	12918	9806	8374	14356	48410	155500	179880	308720
386	-2448	-2084	-142	2998	10737	18579	18140	21637	13092	9911	8682	14765	49670	160770	181960	305790
387	-2557	-2128	-221	2764	11367	19568	18672	22227	13277	10044	8981	15209	50870	166210	184410	303100
388	-2671	-2054	329	2736	11751	20493	19145	22665	13460	10159	9258	15620	51930	171100	186770	300910
389	-2784	-1958	1250	3053	11977	21473	19657	23040	13646	10267	9472	15991	53040	176610	189620	298780
390	-2830	-1818	2576	4066	12122	22181	20135	23429	13838	10388	9692	16324	54100	181870	192530	296900
391	-2938	-1756	3868	5485	12325	22493	20475	23678	13990	10490	9970	16663	54940	186190	194900	295360
392	-3060	-1757	4793	6882	12922	22476	20720	23835	14094	10590	10228	17003	55840	190620	197280	293770
393	-3158	-1813	5519	8378	13903	22286	20824	23922	14134	10650	10435	17271	56710	194690	199220	292320
394	-3244	-1892	5918	9554	15245	22018	20852	24025	14159	10685	10625	17589	57610	198620	200840	290970
395	-3238	-1931	6094	10493	16383	21819	20882	24343	14165	10746	10820	17901	58470	201940	201940	289780
396	-3259	-2003	6089	11005	17754	21648	20897	24909	14141	10755	11027	18243	59540	205580	202770	288330
397	-3293	-2079	5986	11330	19127	21449	20817	25628	14115	10669	11226	18602	60790	209240	203250	286770
398	-3332	-2179	5772	11458	19973	21269	20711	26346	14153	10542	11348	18958	62160	212680	203440	285330
399	-3360	-2264	5504	11442	20769	21077	20519	27053	14284	10376	11436	19439	64230	217050	203550	283710
400	-3324	-2317	5097	11381	21430	20898	20243	27664	14477	10175	11522	19915	67020	222120	203590	281960
401	-3295	-2372	4600	11108	21904	20751	19855	27969	14711	9966	11575	20524	71010	228500	203650	280160
402	-3328	-2432	4025	10634	22176	20645	19452	27971	14894	9774	11579	21172	75950	236460	204020	278610
403	-3366	-2500	3471	10052	22279	20585	18968	27653	14975	9579	11522	21876	83420	250200	205410	277020
404	-3377	-2564	2821	9282	22107	20551	18480	27106	14959	9387	11418	22506	92990	272220	209390	275750
405	-3331	-2595	2205	8504	21717	20510	18063	26537	14865	9150	11318	23189	102920	300860	217140	275010
406	-3319	-2633	1613	7623	20973	20338	17606	25792	14700	8933	11227	23846	115040	343700	233610	274810
407	-3347	-2673	1142	6847	19989	20015	17153	24907	14448	8691	11125	24446	127370	396100	261180	275810
408	-3374	-2698	664	6025	18840	19533	16675	23947	14171	8491	11029	24918	139140	453400	301270	278630
409	-3371	-2714	345	5329	17761	19035	16251	23036	13842	8322	10873	25399	148710	504700	346600	283330
410	-3321	-2672	163	4884	16611	18370	15782	22057	13489	8163	10777	25830	158140	558400	405100	291540
411	-3317	-2655	88	4536	15597	17652	15288	21086	13135	8089	10731	26162	165930	605200	466700	303090
412	-3341	-2628	183	4501	14983	16919	14754	20066	12668	7995	10699	26525	172210	643900	526900	317880
413	-3387	-2599	456	4915	15048	16275	14246	19160	12162	7899	10668	26818	176570	671700	576700	333300
414	-3435	-2572	902	5820	16429	15822	13738	18185	11624	7781	10610	27081	180260	696300	627200	352600
415	-3414	-2492	1672	7751	20075	15801	13219	17280	11181	7594	10561	27254	182730	714200	671000	372900
416	-3461	-2478	2653	10723	26238	16342	12757	16494	10608	7373	10457	27360	184010	725000	704300	391000
417	-3491	-2458	3818	14932	38010	18006	12279	15626	10027	7123	10298	27364	184560	732300	735800	410800
418	-3558	-2449	4979	20600	56690	21349	11889	14802	9526	6852	10083	27304	184340	735000	761300	429400
419	-3570	-2445	6306	26271	84080	27189	11609	14142	8963	6535	9747	27111	183550	734100	781400	446400
420	-3532	-2417	7603	33720	116490	35170	11511	13482	8450	6204	9415	26781	182340	730200	794300	459800
421	-3543	-2396	8661	40600	161900	47980	11564	12857	7917	5827	9059	26327	180560	722900	803300	472700
422	-3572	-2415	9603	48090	215420	65360	11878	12300	7490	5516	8714	25858	178560	713200	806800	483200
423	-3584	-2454	10315	54810	267510	84800	12369	11882	7040	5163	8274	25256	176700	703200	805700	490600
424	-3582	-2457	10706	59790	327800	110810	13260	11531	6619	4807	7839	24618	174680	691300	800700	496600
425	-3502	-2430	10901	63990	385600	140020	14440	11356	6280	4510	7472	24032	172750	678800	791500	500200
426	-3466	-2405	10865	66510	437400	170510	15874	11268	5990	4232	7076	23390	171000	666200	778700	501500
427	-3453	-2437	10597	67380	476700	197010	17390	11262	5774	3960	6715	22732	169710	655600	764900	500800
428	-3452	-2461	10220	66910	511000	224210	18906	11333	5596	3751	6389	22138	168610	644900	747300	498200
429	-3405	-2467	9646	65280	532600	247230	20519	11474	5493	3598	6107	21632	168020	636100	728600	494200
430	-3319	-2418	8992	62770	540700	262850	21821	11696	5496	3462	5891	21143	167810	629800	711000	489200
431	-3294	-2430	8274	59530	539700	274310	23036	11927	5509	3404	5732	20692	167920	624500	690500	482500
432	-3261	-2435	7600	56270	530300	279320	23866	12124	5569	3374	5628	20336	168380	621300	669900	474900
433	-3265	-2459	6828	52330	514300	278620	24297	12257	5632	3377	5571	20107	169190	620400	649500	466600
434	-3222	-2450	6052	48320	495900	274150	24395	12313	5717	3380	5505	19911	170200	621700	632300	458900
435	-3144	-2448	5408	44820	471200	265330	24171	12350	5851	3428	5527	19792	171500	624700	613400	449900
436	-3098	-2429	4726	40930	443700	253450	23646	12318	5968	3514	5606	19772	172850	629000	595500	440900
437	-3062	-2423	4063	37200	414700	239430	22858	12174	6062	3598	5712	19788	174300	634300	578500	431900
438	-3052	-2444	3453	33630	388400	225930	21991	11977	6132	3691	5860	19853	175540	639800	564400	424300
439	-2978	-2405	2950	30738	359100	210330	20929	11666	6181	3757	5973	20024	176900	646500	550000	416100
440	-2899	-2353	2463	27739	330200	194480	19800	11368	6206	3821	6113	20179	178070	652800	536500	408400
441	-2867	-2324	2004	24949	305390	180560	18752	11051	6182	3899	6304	20402	178900	657700	525200	402100
442	-2817	-2282	1667	22675	278720	165350	17558	10620	6123	3958	6452	20636	179540	662400	513300	395700
443	-2815	-2259	1342	20343	253730	150950	16366	10160	6008	3958	6554	20837	179930	665900	502300	390000
444	-2759	-2190	1053	18290	230590	137600	15253	9709	5860	3935	6619	21069	180020	668300	492100	385200
445	-2679	-2128	814	16507	211390	126510	14308	9339	5705	3882	6683	21246	179770	668800	483400	381500
446	-2642	-2086	657	15037	191380	114870	13345	8867	5505	3789	6710	21400	179080	667500	474000	378100
447	-2626	-2065	480	13639	173170	104300	12382	8420	5300	3677	6694	21485	177990	664300	464600	375300
448	-2664	-2067	344	12240	158450	95720	11597	8004	5031	3502	6669	21515	176720	660000	456500	373300
449	-2645	-2040	243	11216	143510	87110	10818	7549	4764	3338	6535	21500	175060	654000	447600	371600
450	-2601	-2005	136	10229	130000	79300	10113	7181	4528	3180	6417	21443	173030	646300	438700	370200
451	-2601	-1984	30	9316	117830	72310	9479	6802	4255	2956	6286	21301	170720	637300	429700	369000
452	-2629	-1993	-46	8521	108060	66690	8979	6465	3995	2741	6110	21119	168510	628600	421800	368000
453	-2651	-2015	-140	7856	98180	60990	8475	6095	3731	2544	5907	20882	165920	618600	413200	366800
454	-2649	-2017	-224	7219	89370	55920	8040	5796	3505	2326	5694	20622	163350	609200	405100	365500
455	-2607	-2006	-287	6683	82300	51830	7718	5569	3277	2100	5494	20343	161120	601700	398600	364100
456	-2631	-2035	-351	6232	75090	47660	7400	5345	3063	1907	5284	20043	158780	595400	392600	362100
457	-2664	-2065	-441	5755	68650	43870	7131	5113	2863	1727	5057	19759	156810	592700	388800	359800
458	-2719	-2115	-514	5260	62920	40490	6907	4917	2681	1549	4830	19518	155400	595200	388400	357200
459	-2679	-2101	-583	4929	58380	37790	6803	4814	2501	1416	4616	19281	154740	603100	392000	354700
460	-2668	-2103	-619	4649	53760	35040	6703	4769	2356	1283	4472	19078	154690	618900	401400	351900
461	-2695	-2123	-676	4332	49580	32524	6651	4752	2245	1183	4353	18922	155410	643300	417900	349300
462	-2726	-2159	-724	4030	45820	30264	6651	4779	2118	1089	4251	18784	156790	672700	439900	347200
463	-2774	-2193	-754	3718	42840	28427	6681	4811	2006	1011	4111	18655	159230	714700	474200	345800
464	-2749	-2172	-775	3546	39900	26617	6770	4936	1916	920	3989	18625	162560	765900	520000	345700
465	-2728	-2166	-795	3371	37260	24989	6878	5138	1872	885	3942	18604	166590	824600	577900	347400
466	-2740	-2192	-818	3204	35140	23674	6989	5323	1806	827	3900	18625	170710	881900	639700	350800
467	-2755	-2200	-834	3062	32990	22356	7121	5535	1739	783	3855	18684	175780	950300	720700	357200
468	-2812	-2238	-841	2870	31121	21219	7232	5736	1687	763	3793	18772	181180	1021300	813400	366900
469	-2775	-2212	-833	2793	29504	20296	7346	5970	1643	707	3718	18879	186780	1093000	916300	380100
470	-2763	-2205	-813	2738	28204	19607	7452	6214	1614	666	3705	19016	191690	1155100	1014000	395000
471	-2781	-2215	-808	2643	26870	18936	7531	6420	1562	615	3708	19146	197030	1221700	1128400	415100
472	-2790	-2233	-811	2571	25701	18388	7606	6537	1515	602	3706	19269	202030	1283700	1244700	438500
473	-2849	-2268	-784	2478	24785	18004	7639	6593	1450	535	3633	19404	206120	1334300	1347600	461900
474	-2826	-2242	-761	2470	23880	17747	7696	6682	1426	475	3575	19507	210220	1385500	1460200	490400
475	-2802	-2226	-740	2478	23041	17577	7756	6756	1396	431	3541	19575	213630	1429400	1565500	520400
476	-2815	-2233	-696	2443	22268	17511	7804	6758	1363	378	3537	19647	216350	1465800	1638300	550800
477	-2836	-2234	-669	2411	21656	17490	7848	6733	1317	320	3471	19696	218160	1492100	1762800	577500
478	-2905	-2263	-645	2336	21018	17564	7909	6641	1268	259	3384	19704	219510	1514900	1887300	606200
479	-2874	-2233	-600	2378	20470	17695	7990	6592	1252	194	3333	19657	220100	1530800	1933700	632600
480	-2853	-2228	-569	2406	19999	17847	8067	6557	1230	135	3290	19600	220000	1538800	1961800	653600
481	-2875	-2241	-549	2383	19472	18015	8146	6462	1203	79	3234	19501	219220	1541400	1980200	673600
482	-2912	-2280	-565	2342	18995	18182	8233	6354	1159	33	3145	19380	217810	1538000	1984800	689700
483	-2976	-2322	-562	2262	18536	18330	8293	6181	1119	-22	3028	19246	215830	1529300	1979000	701600
484	-2925	-2310	-569	2285	18201	18464	8397	6142	1121	-74	3002	19118	213590	1517200	1961900	708700
485	-2914	-2312	-591	2285	17796	18557	8479	6085	1144	-86	3076	19044	210610	1498600	1931700	712700
486	-2926	-2335	-640	2249	17387	18583	8540	5992	1144	-73	3219	19052	207210	1475200	1890600	712500
487	-2953	-2374	-696	2178	17027	18576	8584	5911	1159	37	3559	19303	203900	1451000	1846900	709100
488	-3022	-2418	-766	2068	16636	18524	8611	5768	1136	203	4157	20005	200020	1420700	1793100	702100
489	-2971	-2392	-822	2023	16309	18444	8656	5710	1162	443	5065	21227	196090	1387400	1731200	692000
490	-2973	-2400	-890	1957	15946	18309	8673	5643	1175	869	6717	23641	192230	1351000	1664400	679300
491	-3004	-2431	-956	1847	15606	18128	8656	5567	1191	1436	9227	27718	189140	1316600	1601600	666000
492	-3033	-2447	-1003	1751	15244	17886	8617	5487	1218	2220	12833	34140	186380	1276300	1529000	649400
493	-3074	-2508	-1043	1589	14844	17606	8567	5399	1224	3111	16383	42440	184930	1234900	1457000	631400
494	-3045	-2492	-1054	1562	14478	17301	8531	5353	1259	4340	24032	55510	185410	1192700	1371700	612400
495	-3031	-2498	-1047	1489	14113	16987	8462	5325	1318	5798	31681	73250	187970	1154500	1286400	594800
496	-3056	-2514	-1042	1423	13680	16576	8345	5256	1357	7499	41610	96260	194080	1111400	1201100	574600
497	-3082	-2542	-1008	1363	13245	16111	8212	5197	1381	9155	51850	121380	204340	1068900	1194500	554300
498	-3123	-2558	-994	1299	12870	15691	8097	5099	1410	11139	64830	154870	217590	1032200	1153100	536300
499	-3098	-2543	-948	1328	12495	15232	7954	5062	1459	13175	79100	193380	237560	992400	1093700	516400
500	-3100	-2549	-927	1333	12095	14723	7772	4980	1500	15014	92520	231080	262990	954100	1031300	496800
501	-3143	-2579	-898	1312	11707	14201	7581	4919	1519	16383	107990	276240	293830	918200	969900	477800
502	-3204	-2617	-890	1273	11363	13678	7389	4819	1532	18587	123440	322940	325330	888500	917700	461500
503	-3276	-2650	-925	1241	10997	13119	7184	4690	1532	20793	138390	369800	364800	858100	862900	444200
504	-3253	-2665	-935	1259	10669	12590	6976	4616	1549	22189	150990	410400	407100	830700	811800	428000
505	-3288	-2680	-972	1234	10349	12123	6767	4544	1561	23589	164140	453600	446000	808700	769800	414700
506	-3326	-2705	-1035	1188	10013	11613	6549	4443	1565	24766	175870	493000	490000	786400	726300	401000
507	-3388	-2743	-1112	1121	9658	11093	6312	4296	1541	25621	185000	524300	533000	766700	687100	389000
508	-3429	-2813	-1192	1035	9329	10590	6069	4147	1519	26328	193730	555100	573800	749400	652200	378800
509	-3387	-2826	-1265	1007	9047	10145	5872	4064	1523	26795	200790	580500	606700	735500	624400	371200
510	-3432	-2846	-1345	940	8707	9655	5642	3969	1477	27042	206090	600300	638900	720900	596400	364500
511	-3488	-2879	-1426	856	8374	9139	5407	3850	1443	27079	209310	613200	665600	707000	571600	359500
512	-3526	-2943	-1526	737	8069	8689	5201	3727	1406	26939	211360	622900	684600	695100	552000	356700
513	-3552	-2968	-1610	620	7737	8240	4968	3545	1346	26594	211820	627900	701300	682400	532700	355100
514	-3518	-2969	-1693	586	7447	7833	4757	3462	1300	26149	211040	628500	712300	669500	515600	355100
515	-3541	-2977	-1751	530	7138	7407	4542	3387	1276	25532	208890	624900	717700	656100	500300	356200
516	-3565	-3009	-1819	457	6847	7023	4366	3269	1241	24791	205510	617300	718200	643600	487800	358000
517	-3601	-3050	-1885	353	6535	6624	4159	3136	1170	23936	201050	606300	714100	629000	474700	360700
518	-3609	-3071	-1913	293	6255	6253	3950	2981	1111	23101	196300	594100	706100	613800	462600	364000
519	-3589	-3075	-1959	279	5984	5906	3774	2927	1074	22086	190260	577900	693800	597800	450900	367400
520	-3622	-3093	-2015	228	5748	5598	3612	2827	1020	21025	183540	559300	679800	582900	440700	370300
521	-3628	-3121	-2063	176	5482	5265	3427	2709	983	20069	177140	541400	661500	565400	429300	373300
522	-3715	-3150	-2098	93	5222	4947	3258	2576	894	18984	169580	520000	640800	547500	418000	375800
523	-3760	-3165	-2112	73	5021	4707	3115	2457	809	17857	161750	497700	621300	531400	408100	377500
524	-3747	-3168	-2098	132	4829	4487	2990	2345	755	16769	153790	474800	597500	513100	396800	378700
525	-3766	-3186	-2070	146	4631	4246	2861	2247	706	15764	146630	454000	572600	494400	385300	379000
526	-3818	-3198	-2029	166	4468	4011	2726	2144	640	14737	138600	430500	547000	475700	373700	378300
527	-3895	-3235	-1969	194	4348	3819	2607	2024	559	13709	130640	407200	524100	459200	363300	376900
528	-3900	-3216	-1898	322	4267	3619	2504	1915	506	12681	122870	384400	498600	441000	351600	374500
529	-3877	-3209	-1786	530	4245	3468	2393	1870	440	11838	116160	364500	473000	423000	339900	371100
530	-3919	-3202	-1628	731	4257	3333	2294	1781	361	10939	108860	342600	450500	407200	329400	367200
531	-3945	-3209	-1481	953	4314	3201	2189	1677	303	10088	101830	321480	425800	389800	317610	362000
532	-4015	-3216	-1301	1171	4422	3084	2087	1552	248	9397	95820	303460	401900	373000	305920	356000
533	-4023	-3182	-1127	1471	4645	3029	2005	1422	204	8645	89370	284130	379100	356900	294430	349400
534	-3986	-3150	-945	1831	4908	2991	1939	1393	166	7994	83340	265700	359400	343100	284300	342900
535	-4016	-3139	-807	2119	5231	2964	1847	1324	107	7407	77670	248210	338200	328000	273100	335100
536	-4050	-3120	-685	2399	5611	2981	1758	1233	57	6913	72890	233500	318080	313680	262130	326780
537	-4119	-3141	-565	2604	6014	3009	1686	1103	0	6400	67850	217920	299130	300040	251520	318110
538	-4096	-3100	-492	2850	6434	3105	1655	1035	-32	5909	63140	203350	283270	288590	242420	310210
539	-4056	-3070	-443	3056	6867	3232	1623	1007	-77	5546	59290	191190	266260	276270	232430	301050
540	-4063	-3049	-414	3170	7261	3351	1596	934	-116	5215	55230	178340	250290	264560	222770	291750
541	-4110	-3068	-430	3182	7554	3477	1570	875	-175	4858	51470	166430	236980	254690	214520	283430
542	-4170	-3099	-449	3133	7827	3620	1539	770	-252	4528	47980	155400	223050	244290	205660	274180
543	-4143	-3067	-499	3088	8056	3805	1555	734	-288	4251	45090	146330	210200	234670	197290	265090
544	-4108	-3053	-567	3022	8191	3966	1577	719	-299	3958	42150	136800	198190	225620	189340	256080
545	-4079	-3067	-642	2903	8244	4129	1629	709	-313	3672	39440	128010	188190	218040	182580	248200
546	-4086	-3062	-720	2772	8216	4258	1670	700	-332	3446	37190	120740	177770	209990	175310	239530
547	-4120	-3106	-812	2537	8131	4385	1709	655	-374	3199	34820	113200	168160	202520	168440	231170
548	-4063	-3125	-914	2380	8012	4488	1770	663	-388	2977	32634	106260	160280	196350	162700	224030
549	-4039	-3123	-1005	2229	7816	4577	1847	712	-390	2739	30604	99830	151990	189780	156580	216280
550	-4076	-3176	-1118	2014	7574	4616	1906	747	-400	2540	28928	94520	144340	183640	150770	208820
551	-4133	-3225	-1226	1773	7287	4627	1947	722	-416	2329	27222	89040	137300	177930	145330	201710
552	-4228	-3315	-1356	1510	6998	4603	1972	693	-430	2147	25621	84020	131590	173250	140810	195730
553	-4249	-3343	-1465	1360	6705	4559	2026	728	-426	1918	24128	79440	125710	168420	136050	189360
554	-4319	-3415	-1617	1161	6352	4513	2071	786	-415	1777	22982	75690	120270	163920	131570	183330
555	-4410	-3502	-1793	920	6011	4426	2080	809	-400	1635	21775	71830	115840	160180	127860	178220
556	-4503	-3590	-1944	711	5622	4299	2076	829	-385	1514	20730	68330	111280	156320	123990	172840
557	-4612	-3702	-2156	440	5206	4174	2072	804	-374	1416	19786	65190	107170	152840	120410	167840
558	-4606	-3745	-2341	270	4836	4060	2085	855	-333	1334	19134	62710	103470	149680	117130	163200
559	-4666	-3794	-2545	66	4478	3926	2085	894	-321	1308	18667	60270	100410	147090	114410	159320
560	-4701	-3850	-2707	-111	4094	3766	2086	910	-302	1346	18450	58230	97280	144390	111560	155220
561	-4775	-3918	-2906	-294	3745	3588	2077	894	-306	1435	18518	56800	94480	141940	108950	151440
562	-4802	-3986	-3040	-484	3448	3440	2073	884	-307	1598	18911	55730	92280	140080	106890	148390
563	-4788	-3983	-3143	-593	3175	3299	2090	931	-302	1848	19787	55280	90080	138200	104780	145190
564	-4781	-4006	-3242	-702	2919	3143	2131	987	-305	2115	20948	55430	88130	136540	102860	142260
565	-4793	-4045	-3348	-805	2668	3019	2176	1044	-294	2480	22720	56330	86450	135060	101080	139580
566	-4831	-4070	-3447	-913	2463	2927	2215	1092	-300	2862	24928	58030	85220	133930	99650	137400
567	-4864	-4090	-3487	-1011	2291	2883	2280	1161	-320	3290	27484	60480	84180	132990	98230	135190
568	-4796	-4081	-3514	-1024	2167	2905	2398	1317	-292	3685	30050	63250	83450	132300	97000	133170
569	-4795	-4060	-3534	-1057	2054	2914	2491	1499	-246	4132	33160	66920	82970	131790	95920	131340
570	-4798	-4055	-3530	-1090	1948	2983	2599	1710	-229	4564	36330	71000	82810	131500	95050	129880
571	-4815	-4084	-3526	-1122	1889	3090	2746	1890	-189	4920	39090	74880	82880	131440	94230	128390
572	-4836	-4087	-3489	-1135	1876	3241	2894	2095	-124	5265	42070	79340	83260	131720	93580	127110
573	-4782	-4064	-3428	-1053	1923	3464	3050	2342	-35	5560	44850	83690	83770	132160	93110	126120
574	-4769	-4047	-3397	-969	2003	3730	3230	2611	82	5843	47370	87730	84460	132810	92720	125090
575	-4768	-4049	-3341	-857	2144	4019	3415	2889	208	6054	49290	90950	85200	133610	92380	124220
576	-4789	-4058	-3287	-759	2323	4333	3590	3132	321	6214	51080	94040	85970	134570	92140	123440
577	-4795	-4058	-3213	-604	2635	4671	3767	3311	444	6349	52450	96620	86700	135570	92010	122860
578	-4741	-4032	-3151	-377	3100	5102	3978	3570	576	6392	53340	98340	87480	136790	91990	122270
579	-4745	-4028	-3077	-148	3665	5557	4203	3832	698	6430	53950	99680	88130	138020	92010	121770
580	-4772	-4030	-3004	87	4271	5979	4399	4031	842	6383	54180	100360	88620	139090	92100	121420
581	-4801	-4041	-2939	280	5089	6515	4625	4248	951	6294	53990	100390	89050	140290	92270	121140
582	-4819	-4037	-2886	524	6051	7150	4866	4444	1064	6203	53600	100000	89390	141450	92520	121000
583	-4750	-4016	-2828	789	7085	7860	5123	4726	1228	6060	52870	99070	89580	142460	92800	120980
584	-4753	-4003	-2787	991	8010	8471	5356	4955	1397	5892	51870	97650	89580	143190	93060	121050
585	-4756	-4015	-2748	1115	9033	9199	5634	5169	1543	5684	50630	95820	89450	143800	93290	121210
586	-4794	-4037	-2731	1176	9972	9899	5883	5367	1667	5512	49350	93940	89170	144170	93520	121470
587	-4773	-4023	-2710	1257	10713	10509	6117	5559	1815	5317	47790	91550	88860	144400	93690	121780
588	-4742	-3999	-2710	1311	11379	11113	6342	5792	1996	5122	46100	88920	88340	144390	93810	122070
589	-4742	-3996	-2736	1269	11824	11584	6540	6009	2123	4938	44520	86420	87710	144120	93830	122380
590	-4750	-4000	-2761	1190	12057	11885	6680	6157	2247	4733	42720	83480	87010	143600	93780	122670
591	-4782	-4022	-2795	1055	12078	12042	6753	6243	2359	4546	40840	80490	86340	143000	93630	122890
592	-4781	-4018	-2826	956	11983	12120	6809	6326	2478	4351	38960	77510	85630	142270	93390	123140
593	-4753	-4011	-2851	860	11742	12065	6799	6384	2584	4210	37340	74840	84880	141370	93060	123300
594	-4755	-4022	-2877	734	11378	11909	6723	6381	2677	4048	35520	71850	84200	140460	92670	123350
595	-4767	-4038	-2919	577	10889	11650	6597	6306	2713	3899	33780	68940	83480	139400	92180	123320
596	-4822	-4085	-2957	396	10341	11339	6422	6164	2739	3765	32249	66420	82830	138350	91600	123240
597	-4804	-4069	-2999	272	9782	11019	6242	5995	2755	3614	30566	63730	82270	137340	91010	123120
598	-4800	-4060	-3065	147	9281	10727	6080	5854	2736	3437	28979	61110	81800	136410	90480	122910
599	-4836	-4088	-3106	11	8638	10360	5886	5656	2667	3265	27421	58590	81280	135370	89820	122590
600	-4850	-4118	-3155	-139	8035	10035	5699	5436	2587	3063	26104	56490	80820	134380	89160	122200
601	-4895	-4169	-3220	-319	7448	9751	5557	5244	2475	2846	24663	54210	80360	133420	88510	121750
602	-4848	-4152	-3259	-410	6954	9534	5478	5128	2357	2634	23275	52020	79970	132600	87960	121290
603	-4850	-4145	-3317	-498	6393	9267	5418	5023	2290	2430	22129	50120	79440	131600	87320	120670
604	-4866	-4197	-4956	-612	5829	9020	5397	4974	2189	2205	20871	48060	78820	130560	86670	120000
605	-4909	-4250	-5550	-752	5339	8803	5397	4961	2102	1975	19690	46090	78220	129620	86100	119340
606	-4967	-4283	-5507	-879	4836	8562	5452	5001	2024	1743	18473	44240	77500	128630	85500	118510
607	-4924	-4267	-5336	-948	4385	8361	5560	5166	2010	1522	17497	42640	76770	127810	84980	117700
608	-4912	-4246	-5147	-1025	3943	8159	5680	5414	2028	1317	16480	40930	76020	127180	84530	116830
609	-4935	-4262	-4983	-1129	3559	7950	5804	5693	2084	1135	15512	39300	75340	126970	84250	116030
610	-4961	-4277	-4860	-1193	3156	7716	5930	6083	2174	994	14695	37900	74730	127350	84150	115130
611	-5020	-4308	-4729	-1302	2806	7497	6079	6473	2326	848	13842	36440	74270	128790	84430	114290
612	-4966	-4285	-4591	-1309	2548	7339	6212	6900	2548	713	12989	35080	74090	131310	85230	113600
613	-4947	-4270	-4473	-1342	2243	7126	6323	7409	2790	637	12209	33810	74150	135850	86880	112860
614	-4964	-4263	-4342	-1401	1947	6901	6407	7910	3014	566	11579	32741	74530	142700	89680	112260
615	-4991	-4265	-3811	-1463	1666	6646	6467	8344	3317	506	10887	31602	75320	152300	93920	111890
616	-5016	-4251	-3065	-1552	1457	6425	6481	8679	3586	471	10206	30585	76370	163460	99270	111800
617	-4986	-4205	-2852	-1549	1241	6169	6463	9055	3890	462	9596	29635	77920	179050	107360	112050
618	-4982	-4193	-2838	-1566	1031	5874	6409	9376	4161	484	9089	28818	79790	197650	117930	112730
619	-5013	-4190	-2863	-1609	808	5586	6319	9599	4403	479	8572	27944	81670	216330	129460	113830
620	-5038	-4193	-2872	-1649	589	5262	6206	9739	4640	498	8080	27119	83950	239330	144860	115630
621	-5065	-4205	-2882	-1707	381	4927	6037	9792	4794	484	7645	26437	86290	263730	162820	118240
622	-5040	-4160	-2872	-1682	202	4601	5858	9811	4961	447	7192	25710	88560	288590	182860	121610
623	-5042	-4148	-2882	-1672	36	4294	5672	9758	5069	389	6765	24992	90390	310170	201940	125300
624	-5065	-4149	-2869	-1683	-147	3945	5441	9636	5113	351	6384	24302	92180	333100	224120	130200
625	-5094	-4175	-2838	-1704	-323	3567	5192	9418	5094	291	6023	23689	93640	354100	246420	135890
626	-5105	-4192	-2792	-1704	-452	3235	4959	9171	5049	206	5578	23038	94760	372900	268360	142350
627	-5065	-4151	-2761	-1625	-549	2922	4700	8917	4990	116	5194	22394	95390	387200	286880	148520
628	-5042	-4142	-2740	-1550	-644	2613	4422	8642	4889	48	4893	21825	95690	400300	305940	155770
629	-5045	-4154	-2714	-1534	-748	2316	4149	8270	4741	-81	4575	21166	95540	410000	322530	163160
630	-5097	-4175	-2717	-1514	-826	2062	3897	7927	4540	-203	4253	20547	95070	416100	334900	169620
631	-5102	-4195	-2735	-1507	-891	1805	3620	7501	4325	-358	3932	19917	94280	420300	346300	176710
632	-5071	-4173	-2721	-1431	-918	1617	3386	7089	4116	-488	3668	19375	93120	421900	354800	183220
633	-5078	-4182	-2725	-1405	-951	1466	3127	6675	3867	-641	3389	18761	91680	420900	360300	189060
634	-5093	-4189	-2740	-1402	-965	1401	2956	6307	3598	-792	3109	18168	90230	418200	362900	193560
635	-5148	-4211	-2748	-1407	-957	1388	2773	5894	3346	-925	2847	17639	88390	413600	363400	197760
636	-5151	-4208	-2739	-1386	-926	1471	2650	5502	3056	-1096	2522	17083	86510	407700	361800	201020
637	-5120	-4166	-2734	-1299	-867	1643	2586	5166	2770	-1232	2258	16529	84490	400600	358100	203260
638	-5128	-4180	-2740	-1264	-813	1844	2576	4893	2526	-1390	2023	15958	82620	393400	353400	204370
639	-5147	-4184	-2712	-1208	-779	2110	2604	4611	2306	-1545	1817	15482	80480	384600	346700	204720
640	-5201	-4196	-2674	-1166	-722	2393	2662	4342	2070	-1705	1576	14960	78320	375300	338800	204160
641	-5177	-4189	-2616	-1089	-643	2659	2756	4124	1862	-1842	1350	14505	76390	366700	331200	203020
642	-5149	-4162	-2589	-975	-575	2926	2846	3984	1708	-1935	1168	14051	74260	356800	321880	200940
643	-5164	-4155	-2550	-879	-486	3104	2931	3817	1559	-2064	983	13594	72090	346300	311890	198210
644	-5179	-4165	-2509	-803	-422	3218	2976	3672	1413	-2182	832	13175	70200	336800	302590	195300
645	-5219	-4197	-2497	-773	-364	3256	2997	3475	1262	-2257	637	12788	68110	325980	291820	191540
646	-5197	-4177	-2507	-691	-283	3255	2984	3302	1166	-2333	476	12461	66120	315010	280960	187390
647	-5175	-4172	-2527	-627	-250	3189	2933	3132	1066	-2396	356	12155	64140	303800	269890	182830
648	-5181	-4175	-2571	-605	-215	3088	2846	2960	964	-2463	261	11863	62430	293700	259940	178570
649	-5193	-4203	-2619	-630	-195	2924	2738	2721	850	-2533	186	11608	60600	282340	248690	173570
650	-5250	-4256	-2686	-682	-207	2753	2608	2455	716	-2582	100	11419	58860	271070	237590	168450
651	-5250	-4261	-2741	-719	-221	2602	2488	2217	568	-2650	-37	11222	57280	260150	226780	163260
652	-5275	-4273	-2824	-753	-263	2411	2363	1994	427	-2680	-97	11060	55950	250580	217390	158590
653	-5316	-4277	-2900	-823	-311	2217	2227	1766	325	-2708	-150	10940	54540	240070	207090	153350
654	-5362	-4287	-3004	-893	-391	2026	2122	1533	171	-2752	-203	10815	53220	229900	197120	148120
655	-5425	-4337	-3105	-1018	-478	1837	2011	1312	-2	-2773	-254	10711	52130	221200	188620	143560
656	-5410	-4343	-3183	-1058	-552	1665	1929	1140	-156	-2823	-276	10631	50970	211840	179540	138580
657	-5382	-4361	-3282	-1132	-645	1494	1853	1003	-267	-2854	-279	10568	49850	202820	170840	133700
658	-5397	-4400	-3366	-1223	-749	1306	1773	836	-419	-2897	-287	10495	48770	194250	162620	128960
659	-5409	-4427	-3472	-1314	-844	1138	1707	712	-583	-2947	-272	10449	47870	186940	155670	124930
660	-5451	-4459	-3524	-1432	-934	1011	1662	602	-719	-3006	-298	10398	46930	179170	148350	120630
661	-5397	-4430	-3598	-1471	-994	913	1642	541	-839	-3039	-339	10341	46050	171840	141490	116590
662	-5373	-4436	-3676	-1533	-1053	847	1637	544	-961	-3108	-361	10278	45260	165540	135770	113170
663	-5378	-4460	-3735	-1597	-1130	769	1642	542	-1082	-3190	-386	10197	44420	158750	129700	109540
664	-5395	-4470	-3803	-1676	-1191	711	1659	590	-1167	-3267	-417	10128	43620	152270	124030	106160
665	-5433	-4491	-3851	-1769	-1242	674	1694	603	-1294	-3375	-486	10043	42920	146170	118800	103060
666	-5380	-4472	-3900	-1784	-1265	689	1733	676	-1355	-3464	-572	9944	42330	140980	114480	100490
667	-5354	-4464	-3925	-1828	-1318	668	1765	761	-1399	-3540	-639	9853	41700	135380	109910	97820
668	-5361	-4471	-3970	-1875	-1366	668	1806	819	-1446	-3652	-724	9713	41090	130010	105620	95400
669	-5370	-4468	-3997	-1932	-1424	683	1851	848	-1518	-3745	-815	9577	40560	125480	101990	93450
670	-5391	-4481	-4021	-1996	-1471	667	1888	846	-1566	-3850	-941	9425	40040	120710	98240	91520
671	-5349	-4455	-4028	-1994	-1514	672	1933	884	-1601	-3925	-1059	9245	39540	116220	94780	89770
672	-5332	-4452	-4028	-2010	-1572	659	1981	891	-1650	-4025	-1182	9071	39020	111960	91520	88200
673	-5352	-4455	-4036	-2050	-1637	646	1994	855	-1687	-4132	-1283	8877	38600	108390	88790	86930
674	-5369	-4471	-4054	-2093	-1698	603	2012	800	-1747	-4224	-1416	8682	38090	104580	85940	85640
675	-5392	-4489	-4068	-2130	-1727	568	2028	738	-1786	-4298	-1567	8495	37630	101110	83290	84520
676	-5354	-4477	-4081	-2121	-1734	557	2048	688	-1835	-4387	-1676	8291	37160	97910	80830	83490
677	-5355	-4489	-4085	-2131	-1757	532	2073	627	-1899	-4451	-1800	8065	36760	95250	78760	82660
678	-5360	-4505	-4101	-2158	-1762	502	2078	536	-1937	-4504	-1889	7873	36280	92490	76570	81800
679	-5385	-4523	-4109	-2168	-1765	471	2071	469	-1981	-4509	-1966	7670	35820	89920	74540	80950
680	-5386	-4531	-4115	-2174	-1741	454	2057	395	-2022	-4470	-2029	7478	35440	87860	72830	80250
681	-5346	-4504	-4130	-2154	-1690	472	2021	357	-1994	-4379	-1991	7329	35020	85700	71030	79540
682	-5349	-4514	-4171	-2157	-1633	440	1982	304	-1966	-4239	-1880	7257	34620	83690	69340	78890
683	-5364	-4525	-4191	-2155	-1547	436	1931	246	-1925	-3921	-1636	7278	34250	81830	67710	78320
684	-5429	-4568	-4219	-2169	-1404	442	1871	164	-1847	-3407	-1192	7476	34000	80360	66360	77870
685	-5409	-4575	-4210	-2138	-1175	547	1828	116	-1731	-2741	-549	7891	33840	78870	64980	77520
686	-5373	-4549	-4207	-2072	-890	704	1788	107	-1501	-1691	596	8721	33830	77540	63710	77330
687	-5378	-4572	-4222	-2028	-553	912	1760	95	-1248	-250	2341	10173	34010	76460	62650	77270
688	-5407	-4576	-4234	-1978	-107	1220	1741	82	-919	1663	4816	12505	34500	75420	61550	77350
689	-5456	-4600	-4217	-1950	408	1643	1765	88	-616	3808	7790	15544	35510	74580	60520	77620
690	-5431	-4574	-4225	-1873	999	2210	1861	131	-190	6715	12138	21204	37230	73960	59650	78140
691	-5393	-4557	-4211	-1781	1526	2782	1986	220	295	10163	16383	26865	39510	73580	58950	78770
692	-5390	-4554	-4188	-1738	2101	3448	2144	337	750	13632	23858	34290	43220	73360	58250	79610
693	-5386	-4568	-4170	-1709	2609	4152	2346	443	1253	16383	31334	44520	48370	73430	57610	80600
694	-5413	-4587	-4157	-1711	2999	4717	2537	547	1787	21746	40110	56750	54320	73810	57100	81630
695	-5370	-4553	-4116	-1656	3354	5328	2788	714	2341	27111	49640	70710	62710	74640	56670	82930
696	-5345	-4528	-4091	-1605	3588	5820	3023	899	2821	31135	58530	84230	72790	75880	56350	84300
697	-5351	-4526	-4091	-1611	3704	6188	3209	1078	3295	35390	68620	100230	84410	77540	56080	85790
698	-5353	-4528	-4081	-1621	3697	6379	3337	1196	3725	39270	78440	116450	95780	79420	55940	87190
699	-5373	-4543	-4051	-1639	3628	6487	3444	1295	4052	42290	86690	130580	109320	81940	55900	88900
700	-5341	-4517	-4031	-1626	3519	6488	3497	1420	4371	45110	95200	145650	123230	84850	56040	90710
701	-5315	-4504	-4014	-1617	3350	6402	3500	1513	4612	47310	102630	159300	136850	88010	56340	92670
702	-5298	-4482	-3981	-1640	3126	6206	3459	1574	4791	48840	108820	171080	148290	90920	56750	94520
703	-5297	-4474	-3963	-1655	2868	5946	3376	1614	4894	49680	113210	179770	159930	94160	57330	96700
704	-5302	-4476	-3935	-1697	2575	5662	3272	1602	4899	49990	116820	187470	170020	97260	58100	99090
705	-5238	-4427	-3876	-1690	2321	5404	3172	1590	4858	49750	119120	192900	177430	99800	58930	101410
706	-5209	-4411	-3815	-1694	2012	5054	3057	1589	4722	48960	120100	196060	183700	102220	59920	104090
707	-5212	-4402	-3719	-1721	1681	4696	2923	1550	4541	47860	119920	197090	187920	104130	60970	106910
708	-5220	-4399	-3592	-1739	1397	4374	2820	1510	4306	46230	118660	196410	190140	105540	62010	109780
709	-5257	-4409	-3477	-1773	1108	3997	2700	1424	4036	44290	116410	194080	190690	106410	62910	112370
710	-5224	-4366	-3370	-1728	821	3676	2599	1419	3799	42330	113730	190750	189720	106910	63920	115260
711	-5193	-4347	-3223	-1691	536	3341	2504	1398	3492	39930	110030	185750	187190	106880	64810	118040
712	-5200	-4349	-3084	-1646	293	3054	2419	1358	3175	37410	105700	179660	183900	106420	65470	120320
713	-5206	-4359	-2977	-1615	56	2733	2318	1322	2843	34800	100870	172710	179180	105540	66030	122670
714	-5214	-4355	-2848	-1582	-162	2457	2216	1269	2533	32436	96300	166080	173740	104330	66430	124780
715	-5156	-4311	-2742	-1496	-344	2210	2126	1235	2240	29774	90950	158130	167590	102810	66620	126520
716	-5135	-4293	-2692	-1444	-487	1985	2035	1201	1931	27132	85440	149810	161630	101210	66600	127740
717	-5153	-4293	-2653	-1409	-628	1748	1936	1136	1624	24602	79850	141340	154620	99180	66370	128700
718	-5165	-4303	-2629	-1391	-725	1569	1830	1051	1353	22415	74890	133770	147410	97030	65960	129270
719	-5155	-4292	-2623	-1364	-772	1430	1763	943	1047	20057	69430	125370	141000	95080	65420	129460
720	-5100	-4260	-2619	-1300	-781	1321	1686	870	785	17818	64110	117120	133760	92800	64630	129220
721	-5076	-4242	-2663	-1278	-747	1243	1624	795	546	15930	59510	109930	126590	90490	63720	128540
722	-5090	-4254	-2686	-1255	-680	1189	1563	730	290	13950	54560	102120	119550	88160	62660	127460
723	-5124	-4264	-2710	-1256	-596	1176	1518	651	49	12257	49790	94660	113520	86140	61620	126210
724	-5107	-4246	-2722	-1244	-454	1198	1480	572	-143	10564	45770	88350	107070	83940	60410	124510
725	-5053	-4220	-2737	-1171	-250	1266	1469	560	-322	8986	41530	81610	100860	81780	59120	122480
726	-5021	-4197	-2753	-1112	-50	1346	1457	567	-487	7548	37580	75240	95570	79890	57920	120410
727	-5015	-4176	-2747	-1081	171	1433	1426	582	-617	6243	33890	69260	89910	77760	56520	117850
728	-5052	-4187	-2775	-1066	366	1522	1399	596	-705	5190	30849	64290	84520	75640	55090	115070
729	-5024	-4157	-2776	-1028	595	1632	1392	664	-770	4133	27660	59080	79530	73570	53630	112150
730	-4978	-4129	-2799	-981	794	1715	1368	719	-797	3208	24784	54270	75320	71750	52330	109460
731	-4987	-4132	-2829	-970	992	1801	1326	795	-779	2468	22408	50320	70830	69660	50810	106270
732	-5002	-4152	-2849	-967	1145	1830	1274	873	-731	1716	19965	46230	66660	67590	49280	103010
733	-5042	-4168	-2866	-1016	1215	1839	1203	930	-690	1078	17743	42450	62810	65600	47750	99750
734	-4998	-4135	-2885	-986	1302	1845	1149	1008	-600	508	15754	39030	59640	63850	46450	96840
735	-4961	-4136	-2907	-975	1340	1830	1084	1086	-520	75	14140	36250	56280	61910	44970	93510
736	-4963	-4140	-2913	-1000	1332	1760	981	1139	-412	-332	12636	33370	53180	59990	43530	90270
737	-4979	-4153	-2944	-1038	1285	1663	894	1170	-294	-676	11132	30777	50300	58110	42070	87080
738	-5021	-4175	-2971	-1080	1219	1573	803	1144	-209	-977	9823	28429	47950	56530	40840	84300
739	-4965	-4154	-2992	-1073	1146	1501	724	1133	-131	-1198	8774	26537	45550	54810	39510	81300
740	-4918	-4130	-3001	-1059	1051	1415	652	1111	-39	-1395	7713	24554	43270	53160	38260	78360
741	-4929	-4129	-2999	-1058	910	1323	577	1055	11	-1595	6780	22785	41390	51720	37190	75840
742	-4930	-4143	-3004	-1053	783	1205	513	970	17	-1761	6047	21349	39430	50160	35990	73090
743	-4958	-4166	-3008	-1057	668	1101	443	864	0	-1933	5255	19876	37620	48700	34840	70490
744	-4893	-4123	-3002	-1001	574	1030	413	807	2	-2088	4550	18524	36180	47450	33910	68310
745	-4858	-4097	-3014	-970	463	966	395	744	-11	-2230	3961	17320	34650	46110	32930	65950
746	-4861	-4096	-3030	-964	356	893	365	635	-70	-2350	3454	16314	33220	44800	31980	63710
747	-4893	-4114	-3053	-978	243	830	346	512	-128	-2486	2946	15290	31909	43580	31084	61580
748	-4905	-4122	-3044	-1023	161	780	349	402	-236	-2629	2436	14334	30841	42570	30355	59830
749	-4831	-4075	-3057	-979	90	774	366	321	-314	-2769	2003	13522	29731	41520	29589	58000
750	-4785	-4037	-3058	-972	13	771	393	273	-391	-2901	1575	12710	28691	40510	28874	56270
751	-4775	-4024	-3093	-1005	-71	726	404	226	-482	-3029	1207	11947	27852	39630	28257	54790
752	-4789	-4021	-3110	-1066	-165	678	413	163	-585	-3151	858	11246	26956	38710	27597	53210
753	-4806	-4017	-3107	-1126	-263	627	431	80	-721	-3256	547	10663	26212	37860	26994	51770
754	-4734	-3972	-3096	-1129	-345	577	471	75	-781	-3364	255	10065	25558	37080	26442	50420
755	-4730	-3950	-3080	-1181	-431	521	492	71	-874	-3450	6	9526	25089	36500	25964	49290
756	-4729	-3962	-3096	-1229	-548	441	518	77	-933	-3546	-207	9106	24653	35860	25485	48040
757	-4755	-3953	-3092	-1278	-633	373	549	96	-1008	-3619	-435	8688	24377	35320	25060	46920
758	-4754	-3926	-3072	-1314	-704	312	583	122	-1067	-3675	-664	8339	24287	34980	24705	45900
759	-4683	-3882	-3057	-1314	-763	245	632	220	-1074	-3729	-839	8053	24362	34810	24473	45050
760	-4677	-3873	-3041	-1338	-836	160	648	338	-1090	-3771	-949	7833	24596	34760	24283	44110
761	-4677	-3871	-3023	-1376	-909	82	677	443	-1118	-3793	-1064	7675	24986	34940	24208	43250
762	-4685	-3874	-2999	-1450	-976	-4	698	524	-1117	-3813	-1165	7558	25481	35300	24260	42580
763	-4674	-3858	-2987	-1448	-1009	-71	714	614	-1078	-3802	-1280	7489	26169	35950	24466	41860
764	-4606	-3838	-2979	-1425	-1050	-144	734	733	-1035	-3806	-1332	7443	26961	36840	24810	41250
765	-4594	-3821	-2979	-1415	-1078	-221	737	832	-1002	-3809	-1357	7427	27800	37930	25340	40710
766	-4580	-3813	-2960	-1421	-1110	-297	724	927	-963	-3796	-1398	7436	28542	39050	25949	40320
767	-4599	-3837	-2932	-1440	-1145	-379	695	972	-942	-3762	-1433	7434	29374	40470	26755	39950
768	-4556	-3811	-2903	-1391	-1131	-454	687	1025	-906	-3736	-1476	7457	30185	41970	27717	39700
769	-4515	-3787	-2868	-1332	-1089	-483	652	1068	-854	-3718	-1489	7459	30780	43320	28642	39510
770	-4524	-3778	-2839	-1323	-1061	-559	602	1095	-834	-3684	-1490	7435	31337	44810	29735	39340
771	-4521	-3753	-2784	-1269	-1025	-605	540	1093	-817	-3677	-1518	7383	31762	46180	30913	39280
772	-4531	-3743	-2718	-1220	-947	-625	476	1046	-816	-3677	-1560	7301	32024	47440	32092	39210
773	-4452	-3695	-2653	-1097	-864	-655	431	1021	-812	-3665	-1598	7190	32145	48400	33120	39200
774	-4409	-3647	-2585	-1010	-766	-665	366	1003	-816	-3671	-1621	7082	32094	49230	34180	39180
775	-4403	-3632	-2506	-925	-660	-694	291	906	-836	-3694	-1659	6928	31888	49780	35100	39160
776	-4390	-3604	-2423	-849	-568	-720	243	850	-856	-3734	-1685	6759	31572	50060	35780	39130
777	-4429	-3587	-2332	-819	-461	-735	171	747	-897	-3746	-1722	6551	31084	50120	36350	39080
778	-4386	-3521	-2247	-724	-304	-702	121	659	-907	-3758	-1781	6361	30550	49970	36780	39010
779	-4356	-3450	-2145	-627	-180	-699	44	552	-948	-3797	-1842	6114	29886	49610	37020	38910
780	-4343	-3420	-2033	-569	-70	-691	-13	474	-998	-3837	-1920	5870	29225	49070	37050	38760
781	-4342	-3376	-1932	-521	38	-676	-71	384	-1064	-3857	-1993	5634	28433	48320	36920	38530
782	-4369	-3349	-1799	-500	141	-639	-118	254	-1136	-3885	-2110	5365	27627	47440	36640	38280
783	-4300	-3269	-1672	-411	251	-588	-147	193	-1179	-3920	-2201	5106	26767	46440	36230	37970
784	-4265	-3227	-1593	-361	353	-509	-175	125	-1217	-3971	-2248	4845	26000	45460	35750	37660
785	-4269	-3185	-1506	-340	438	-457	-205	44	-1256	-3988	-2287	4627	25159	44310	35090	37230
786	-4263	-3162	-1419	-312	515	-370	-232	-53	-1313	-3997	-2340	4383	24329	43140	34330	36770
787	-4265	-3160	-1368	-321	578	-282	-221	-120	-1372	-4015	-2403	4154	23620	42090	33590	36350
788	-4204	-3128	-1333	-251	668	-155	-219	-127	-1394	-4026	-2471	3971	22853	40930	32713	35830
789	-4188	-3116	-1331	-244	736	-34	-206	-143	-1403	-4023	-2495	3752	22099	39750	31784	35270
790	-4202	-3118	-1349	-271	791	103	-203	-153	-1439	-4056	-2547	3567	21398	38610	30828	34660
791	-4226	-3135	-1358	-324	813	246	-186	-186	-1450	-4092	-2597	3388	20824	37650	29945	34110
792	-4231	-3152	-1403	-379	858	392	-154	-235	-1471	-4085	-2688	3223	20263	36690	28999	33520
793	-4157	-3137	-1454	-353	913	557	-114	-219	-1444	-4057	-2733	3052	19745	35820	28078	32920
794	-4108	-3142	-1518	-378	912	674	-82	-189	-1421	-4027	-2745	2911	19321	35110	27234	32399
795	-4110	-3154	-1592	-426	877	796	-52	-181	-1400	-4001	-2733	2780	18855	34380	26303	31775
796	-4125	-3176	-1670	-511	836	862	-47	-198	-1402	-3970	-2728	2693	18447	33720	25406	31143
797	-4114	-3182	-1712	-562	817	941	-1	-211	-1398	-3943	-2721	2576	18114	33150	24564	30531
798	-4061	-3156	-1773	-576	786	982	10	-204	-1355	-3899	-2680	2487	17830	32751	23870	30004
799	-4051	-3154	-1823	-623	714	980	22	-212	-1360	-3844	-2634	2457	17511	32299	23109	29420
800	-4076	-3173	-1876	-675	621	969	17	-236	-1362	-3771	-2560	2435	17252	31867	22401	28842
801	-4097	-3179	-1882	-743	526	932	14	-265	-1366	-3671	-2483	2461	17024	31510	21794	28335
802	-4052	-3158	-1877	-749	462	904	13	-296	-1369	-3544	-2362	2498	16790	31175	21177	27861
803	-4011	-3135	-1883	-720	390	860	7	-309	-1363	-3466	-2197	2546	16565	30815	20579	27344
804	-3991	-3128	-1882	-724	314	814	-9	-334	-1359	-3343	-1912	2699	16337	30419	19990	26851
805	-3988	-3116	-1876	-741	236	752	-20	-390	-1396	-3244	-1601	2933	16162	30062	19481	26427
806	-4033	-3119	-1867	-770	154	675	-45	-451	-1435	-3116	-1328	3178	15989	29640	18916	26001
807	-3988	-3085	-1828	-732	106	625	-35	-510	-1453	-2950	-995	3493	15829	29209	18430	25602
808	-3948	-3041	-1812	-683	55	581	-22	-538	-1464	-2831	-603	3870	15668	28745	17953	25200
809	-3928	-3025	-1799	-659	-2	513	-26	-567	-1509	-2695	-185	4280	15560	28288	17571	24850
810	-3924	-3024	-1791	-672	-74	455	-17	-621	-1541	-2561	190	4671	15431	27798	17170	24510
811	-3928	-3028	-1772	-703	-133	382	-18	-689	-1582	-2437	582	5138	15318	27271	16783	24203
812	-3873	-3006	-1760	-663	-160	349	1	-717	-1630	-2337	950	5588	15232	26821	16466	23966
813	-3858	-2993	-1753	-642	-212	277	0	-725	-1632	-2281	1281	5977	15145	26305	16137	23690
814	-3871	-3016	-1783	-670	-260	200	-8	-788	-1683	-2204	1612	6383	14997	25787	15815	23439
815	-3856	-3011	-1812	-680	-297	134	-13	-820	-1710	-2166	1887	6725	14885	25250	15517	23207
816	-3850	-3020	-1817	-706	-343	66	-33	-876	-1752	-2150	2111	7001	14754	24784	15280	23015
817	-3793	-2981	-1831	-691	-370	-15	-59	-851	-1738	-2126	2285	7214	14582	24201	15002	22832
818	-3782	-2995	-1855	-712	-419	-107	-114	-836	-1750	-2121	2416	7336	14411	23687	14739	22626
819	-3782	-3003	-1891	-761	-477	-200	-150	-834	-1771	-2158	2481	7413	14230	23132	14587	22424
820	-3785	-3020	-1932	-814	-558	-326	-203	-838	-1763	-2185	2504	7414	14008	22561	14436	22199
821	-3816	-3057	-1992	-873	-630	-471	-259	-858	-1750	-2194	2460	7376	13787	22039	14201	22007
822	-3769	-3032	-2021	-880	-678	-553	-306	-810	-1683	-2238	2367	7307	13539	21538	13989	21789
823	-3748	-3037	-2060	-922	-746	-673	-384	-784	-1600	-2293	2266	7140	13312	21118	13800	21579
824	-3758	-3065	-2088	-975	-829	-809	-466	-727	-1535	-2359	2141	6947	13059	20643	13596	21328
825	-3778	-3088	-2125	-1027	-890	-929	-545	-671	-1447	-2395	1979	6714	12784	20196	13390	21072
826	-3775	-3083	-2139	-1072	-959	-1027	-603	-627	-1321	-2448	1782	6464	12536	19827	13216	20884
827	-3718	-3063	-2163	-1067	-988	-1106	-673	-533	-1181	-2463	1586	6190	12253	19436	13031	20652
828	-3700	-3056	-2193	-1084	-1038	-1201	-745	-427	-1036	-2479	1406	5918	11995	19061	12845	20382
829	-3705	-3071	-2204	-1112	-1087	-1299	-812	-366	-882	-2515	1189	5598	11721	18716	12687	20123
830	-3740	-3091	-2217	-1153	-1106	-1388	-876	-309	-716	-2534	957	5270	11474	18423	12536	19872
831	-3711	-3074	-2217	-1163	-1121	-1440	-926	-245	-556	-2573	722	4965	11219	18128	12397	19607
832	-3652	-3049	-2208	-1130	-1121	-1470	-971	-146	-380	-2565	479	4638	11005	17856	12278	19352
833	-3661	-3042	-2208	-1116	-1133	-1494	-1004	-79	-214	-2588	260	4320	10768	17593	12168	19063
834	-3667	-3047	-2185	-1135	-1122	-1550	-1054	-21	-65	-2620	37	4002	10564	17378	12062	18850
835	-3693	-3068	-2183	-1183	-1136	-1608	-1087	-6	32	-2616	-195	3707	10361	17190	11951	18580
836	-3645	-3046	-2167	-1170	-1109	-1602	-1102	9	148	-2629	-434	3382	10135	17008	11885	18365
837	-3570	-2993	-2148	-1113	-1095	-1602	-1108	54	273	-2636	-647	3081	9962	16825	11846	18122
838	-3558	-2990	-2135	-1100	-1089	-1627	-1143	87	354	-2650	-782	2832	9791	16666	11774	17885
839	-3578	-2990	-2127	-1125	-1107	-1639	-1146	103	425	-2662	-933	2560	9596	16485	11693	17604
840	-3627	-2998	-2109	-1144	-1111	-1675	-1171	103	450	-2682	-1124	2304	9410	16290	11577	17340
841	-3568	-2964	-2095	-1132	-1096	-1673	-1163	83	484	-2660	-1279	2081	9263	16154	11479	17116
842	-3557	-2951	-2089	-1106	-1115	-1683	-1178	78	495	-2682	-1377	1882	9092	15991	11368	16861
843	-3560	-2960	-2081	-1106	-1130	-1689	-1184	51	464	-2720	-1485	1672	8919	15811	11230	16581
844	-3566	-2970	-2055	-1092	-1134	-1699	-1188	19	458	-2737	-1609	1496	8770	15642	11086	16303
845	-3594	-2985	-2036	-1136	-1122	-1705	-1196	-45	396	-2760	-1717	1338	8616	15469	10927	16002
846	-3539	-2951	-1992	-1060	-1077	-1670	-1196	-71	360	-2745	-1831	1186	8486	15309	10774	15728
847	-3527	-2926	-1976	-1017	-1038	-1662	-1200	-103	345	-2735	-1904	1055	8352	15164	10612	15429
848	-3515	-2919	-1950	-1000	-990	-1643	-1194	-132	280	-2732	-1960	944	8215	15009	10471	15151
849	-3512	-2924	-1930	-990	-920	-1624	-1200	-173	219	-2737	-2010	853	8094	14831	10300	14856
850	-3538	-2940	-1906	-988	-825	-1598	-1174	-240	114	-2709	-2071	763	8005	14639	10125	14715
851	-3471	-2893	-1854	-891	-698	-1551	-1173	-276	60	-2691	-2082	685	7931	14554	9998	14575
852	-3462	-2875	-1816	-828	-562	-1489	-1148	-288	11	-2681	-2060	676	7843	14470	9839	14320
853	-3463	-2879	-1778	-788	-424	-1420	-1137	-343	-89	-2629	-2002	673	7772	14304	9640	14034
854	-3491	-2878	-1734	-739	-267	-1357	-1109	-402	-185	-2588	-1957	699	7684	14139	9432	13766
855	-3515	-2872	-1668	-691	-104	-1270	-1100	-474	-263	-2546	-1913	756	7642	13986	9283	13562
856	-3457	-2850	-1599	-596	98	-1136	-1077	-504	-322	-2488	-1840	822	7624	13834	9113	13403
857	-3415	-2831	-1529	-494	308	-992	-1041	-506	-378	-2420	-1711	942	7637	13699	8952	13221
858	-3395	-2798	-1428	-398	503	-861	-1022	-534	-433	-2355	-1527	1102	7675	13586	8818	13073
859	-3409	-2788	-1371	-331	731	-685	-992	-568	-488	-2278	-1345	1293	7686	13442	8664	12916
860	-3405	-2770	-1293	-252	1002	-478	-928	-624	-562	-2211	-1204	1478	7761	13316	8504	12808
861	-3350	-2736	-1216	-123	1256	-201	-851	-641	-594	-2136	-1021	1732	7861	13194	8366	12732
862	-3363	-2737	-1142	-34	1473	46	-799	-641	-657	-2055	-786	1981	7925	13081	8236	12641
863	-3370	-2718	-1072	33	1708	386	-734	-670	-708	-1987	-603	2218	8012	12963	8100	12558
864	-3390	-2734	-998	85	1978	799	-638	-715	-763	-1923	-420	2503	8118	12857	7960	12511
865	-3380	-2709	-925	174	2240	1255	-529	-739	-805	-1871	-266	2778	8264	12774	7845	12462
866	-3332	-2678	-861	264	2553	1829	-377	-709	-821	-1830	-96	3025	8392	12722	7772	12444
867	-3316	-2662	-778	344	2845	2478	-215	-691	-849	-1795	41	3214	8537	12646	7703	12413
868	-3326	-2660	-715	381	3154	3193	-21	-675	-879	-1773	173	3428	8677	12581	7629	12409
869	-3363	-2673	-663	411	3423	3909	181	-682	-909	-1752	250	3613	8793	12542	7558	12433
870	-3319	-2656	-631	488	3778	4819	453	-642	-917	-1737	304	3748	8933	12543	7542	12479
871	-3278	-2639	-593	560	4126	5786	740	-559	-892	-1717	363	3878	9056	12560	7545	12521
872	-3279	-2631	-585	590	4411	6674	1024	-496	-871	-1715	404	3978	9176	12573	7549	12583
873	-3291	-2629	-573	605	4704	7706	1365	-407	-871	-1730	433	4062	9264	12587	7554	12622
874	-3322	-2652	-567	575	5002	8749	1716	-359	-866	-1736	392	4092	9326	12604	7583	12710
875	-3284	-2628	-556	611	5297	9815	2096	-252	-845	-1748	353	4090	9399	12645	7659	12799
876	-3266	-2623	-551	624	5521	10738	2424	-127	-807	-1746	311	4066	9460	12696	7735	12899
877	-3265	-2628	-569	603	5735	11729	2782	-10	-766	-1775	247	4042	9487	12764	7873	13013
878	-3247	-2616	-602	588	5913	12663	3143	124	-730	-1807	185	3991	9501	12828	7991	13168
879	-3252	-2626	-598	531	6032	13429	3454	228	-689	-1812	74	3910	9489	12895	8124	13340
880	-3222	-2591	-591	534	6150	14223	3796	388	-593	-1833	17	3825	9478	12956	8267	13489
881	-3202	-2571	-593	497	6183	14871	4105	537	-531	-1826	-25	3740	9456	13013	8381	13634
882	-3218	-2580	-576	431	6175	15388	4345	661	-478	-1831	-70	3621	9384	13086	8555	13791
883	-3246	-2578	-524	356	6130	15751	4524	755	-427	-1815	-168	3485	9324	13133	8711	13946
884	-3256	-2589	-440	295	6046	16037	4695	820	-385	-1840	-307	3342	9264	13193	8895	14153
885	-3185	-2539	-310	289	5955	16250	4841	939	-322	-1850	-432	3212	9197	13268	9102	14347
886	-3172	-2504	-125	274	5810	16318	4925	1030	-271	-1857	-493	3055	9116	13342	9314	14566
887	-3190	-2486	114	250	5653	16293	4965	1062	-227	-1852	-577	2899	9035	13390	9497	14745
888	-3203	-2458	365	241	5443	16147	4978	1090	-202	-1877	-692	2761	8919	13461	9686	14976
889	-3204	-2403	721	253	5240	15941	4963	1092	-184	-1898	-823	2581	8839	13522	9893	15237
890	-3159	-2334	1155	351	5041	15705	4919	1137	-158	-1920	-913	2416	8732	13610	10126	15456
891	-3155	-2300	1571	398	4801	15355	4855	1154	-132	-1920	-1006	2256	8657	13653	10307	15640
892	-3161	-2243	2051	474	4544	14919	4759	1145	-129	-1937	-1090	2110	8553	13708	10476	15891
893	-3192	-2208	2597	561	4296	14464	4646	1115	-139	-1959	-1202	1942	8444	13728	10641	16126
894	-3151	-2137	3169	688	4104	14060	4555	1078	-154	-2013	-1328	1775	8370	13776	10808	16355
895	-3126	-2088	3641	838	3871	13571	4454	1093	-158	-2048	-1427	1651	8259	13833	11010	16479
896	-3128	-2057	4131	967	3627	13069	4353	1073	-169	-2083	-1517	1488	8189	13886	11165	16605
897	-3107	-2013	4580	1104	3413	12591	4273	1100	-186	-2138	-1630	1321	8133	13938	11335	16836
898	-3124	-1992	4974	1217	3242	12172	4229	1124	-205	-2167	-1739	1193	8092	14010	11479	17043
899	-3065	-1948	5257	1347	3061	11734	4212	1163	-220	-2184	-1825	1085	8047	14081	11619	17291
900	-3022	-1919	5511	1484	2879	11298	4226	1279	-203	-2194	-1857	969	8023	14137	11725	17483
901	-3041	-1925	5628	1555	2721	10920	4243	1373	-194	-2177	-1882	883	7987	14180	11793	17643
902	-3071	-1950	5663	1588	2541	10502	4296	1484	-186	-2173	-1893	825	7961	14241	11849	17765
903	-3121	-1987	5610	1561	2370	10138	4391	1589	-197	-2202	-1953	793	7994	14321	11899	17940
904	-3069	-1984	5491	1589	2247	9866	4535	1764	-131	-2171	-1990	763	8061	14432	11929	18040
905	-3054	-1995	5296	1567	2096	9563	4719	2024	-70	-2141	-1992	747	8135	14521	11949	18110
906	-3065	-2029	5041	1510	1956	9281	4950	2280	-16	-2101	-1970	773	8237	14619	11953	18157
907	-3070	-2072	4742	1395	1824	9046	5181	2560	40	-2074	-1946	869	8354	14726	11945	18175
908	-3083	-2119	4401	1252	1699	8862	5423	2789	117	-2050	-1948	970	8512	14846	11894	18189
909	-3039	-2112	4111	1193	1595	8705	5722	3125	204	-1982	-1924	1082	8708	15001	11878	18204
910	-3027	-2133	3728	1080	1479	8533	6001	3492	312	-1905	-1881	1226	8928	15159	11867	18185
911	-3051	-2176	3321	935	1340	8351	6311	3835	407	-1852	-1826	1421	9158	15330	11887	18135
912	-3056	-2212	2933	783	1235	8218	6571	4138	510	-1771	-1763	1606	9395	15489	11892	18091
913	-3083	-2256	2627	643	1126	8077	6833	4445	596	-1705	-1742	1784	9696	15683	11911	18070
914	-3023	-2253	2261	553	1034	7926	7114	4764	735	-1655	-1677	2011	9993	15910	11982	18079
915	-3011	-2284	1936	417	923	7804	7319	5045	827	-1578	-1592	2249	10290	16120	12067	18111
916	-3016	-2292	1678	271	811	7637	7514	5327	917	-1524	-1506	2470	10555	16326	12150	18121
917	-3020	-2339	1408	146	705	7457	7691	5563	985	-1478	-1462	2683	10859	16516	12285	18205
918	-3004	-2346	1142	55	639	7290	7823	5755	1045	-1428	-1428	2879	11138	16708	12499	18327
919	-2958	-2318	892	-4	557	7141	7926	5937	1130	-1404	-1352	3075	11363	16945	12744	18458
920	-2947	-2346	704	-91	445	6955	7984	6097	1183	-1389	-1288	3230	11592	17168	13016	18621
921	-2976	-2357	521	-175	357	6726	7996	6181	1233	-1371	-1211	3395	11782	17380	13318	18834
922	-3027	-2410	321	-306	261	6521	7971	6237	1245	-1342	-1208	3537	11956	17589	13667	19099
923	-2984	-2405	157	-372	196	6328	7920	6245	1229	-1342	-1202	3632	12083	17779	14041	19383
924	-2943	-2380	25	-394	124	6120	7839	6260	1241	-1346	-1175	3693	12204	18000	14496	19775
925	-2948	-2388	-109	-467	49	5877	7708	6213	1227	-1336	-1168	3743	12249	18168	14962	20174
926	-2968	-2401	-232	-524	-19	5671	7597	6133	1189	-1355	-1154	3754	12252	18293	15397	20575
927	-2999	-2430	-327	-610	-88	5406	7429	5991	1142	-1372	-1175	3755	12227	18426	15906	21098
928	-2958	-2404	-413	-613	-101	5189	7261	5868	1108	-1394	-1200	3697	12198	18546	16383	21691
929	-2928	-2385	-495	-612	-131	4995	7084	5771	1079	-1439	-1210	3654	12099	18726	16852	22268
930	-2927	-2388	-582	-640	-170	4771	6880	5621	1010	-1465	-1229	3562	12002	18790	17322	22785
931	-2925	-2397	-633	-668	-229	4526	6657	5460	951	-1482	-1254	3480	11874	18819	17816	23354
932	-2964	-2423	-682	-725	-258	4321	6411	5230	863	-1525	-1299	3380	11720	18829	18326	23912
933	-2909	-2392	-735	-680	-253	4149	6214	5062	799	-1545	-1346	3273	11568	18827	18763	24451
934	-2873	-2377	-778	-669	-258	3948	5978	4883	739	-1575	-1364	3133	11362	18799	19218	25044
935	-2898	-2380	-806	-681	-259	3734	5733	4682	667	-1630	-1396	2968	11158	18737	19614	25633
936	-2897	-2379	-843	-654	-243	3552	5507	4483	580	-1662	-1475	2809	10947	18625	19964	26141
937	-2898	-2384	-856	-654	-215	3407	5294	4280	502	-1704	-1546	2644	10711	18525	20315	26641
938	-2838	-2344	-870	-593	-159	3257	5084	4110	440	-1739	-1576	2489	10515	18431	20612	27053
939	-2826	-2329	-874	-535	-130	3096	4866	3909	367	-1785	-1585	2315	10250	18269	20847	27451
940	-2839	-2333	-890	-495	-85	2972	4664	3735	284	-1823	-1582	2171	9985	18077	21023	27777
941	-2864	-2330	-914	-486	-34	2824	4433	3525	226	-1835	-1600	2033	9767	17912	21126	28021
942	-2893	-2348	-909	-481	16	2684	4227	3289	131	-1878	-1659	1871	9494	17704	21196	28255
943	-2838	-2310	-901	-366	97	2569	4038	3136	52	-1922	-1695	1719	9232	17470	21234	28412
944	-2828	-2300	-907	-336	157	2461	3871	2975	8	-1948	-1732	1575	8990	17261	21204	28508
945	-2834	-2316	-893	-291	204	2324	3669	2800	-57	-1972	-1750	1466	8737	17015	21118	28543
946	-2870	-2331	-901	-281	249	2205	3486	2600	-125	-1961	-1753	1332	8494	16762	20957	28520
947	-2867	-2315	-910	-253	320	2116	3332	2434	-201	-2018	-1796	1178	8251	16478	20797	28473
948	-2834	-2284	-910	-188	403	2028	3170	2299	-244	-2049	-1821	1046	8065	16214	20634	28367
949	-2826	-2284	-924	-174	440	1898	3003	2150	-280	-2049	-1819	956	7861	15925	20407	28217
950	-2829	-2294	-941	-168	467	1788	2840	1994	-327	-2064	-1827	863	7648	15632	20140	28003
951	-2862	-2332	-981	-214	486	1679	2690	1847	-407	-2069	-1831	775	7452	15386	19875	27807
952	-2835	-2326	-995	-216	507	1597	2545	1690	-450	-2087	-1868	684	7274	15097	19550	27566
953	-2808	-2324	-1038	-203	515	1475	2397	1564	-474	-2092	-1887	586	7097	14808	19211	27280
954	-2817	-2337	-1067	-226	498	1380	2268	1459	-522	-2096	-1880	527	6923	14570	18857	26953
955	-2813	-2323	-1106	-254	461	1263	2133	1346	-578	-2116	-1868	482	6811	14332	18539	26640
956	-2829	-2357	-1153	-310	410	1128	1997	1205	-619	-2107	-1871	427	6659	14050	18183	26279
957	-2789	-2333	-1194	-314	369	1026	1874	1092	-658	-2099	-1876	387	6547	13799	17842	25933
958	-2770	-2319	-1247	-345	297	922	1765	1015	-694	-2116	-1854	338	6440	13588	17554	25555
959	-2772	-2325	-1304	-402	211	785	1628	896	-723	-2100	-1815	300	6334	13345	17188	25112
960	-2804	-2342	-1340	-470	83	655	1493	772	-783	-2129	-1808	277	6216	13106	16757	24655
961	-2844	-2388	-1384	-568	0	535	1362	641	-844	-2135	-1813	273	6103	12854	16358	24234
962	-2792	-2370	-1408	-577	-93	445	1253	524	-866	-2135	-1785	257	6031	12641	16036	23878
963	-2786	-2348	-1453	-604	-181	334	1139	421	-910	-2145	-1757	264	5952	12415	15665	23444
964	-2791	-2364	-1507	-674	-308	180	1017	309	-951	-2145	-1736	285	5866	12202	15252	22999
965	-2818	-2378	-1534	-758	-418	83	911	214	-1014	-2157	-1735	260	5773	11989	14854	22582
966	-2839	-2403	-1557	-820	-529	-24	813	72	-1075	-2177	-1761	242	5716	11792	14594	22182
967	-2793	-2369	-1589	-832	-611	-107	697	-10	-1117	-2202	-1762	226	5659	11582	14334	21789
968	-2786	-2368	-1630	-871	-703	-200	615	-91	-1145	-2224	-1741	237	5606	11403	14025	21404
969	-2806	-2385	-1660	-915	-821	-304	527	-165	-1189	-2244	-1758	228	5523	11239	13741	21035
970	-2819	-2394	-1684	-989	-932	-402	425	-277	-1237	-2268	-1784	223	5457	11062	13424	20648
971	-2823	-2386	-1720	-1045	-1014	-470	350	-366	-1291	-2289	-1824	196	5407	10904	13108	20303
972	-2792	-2373	-1736	-1048	-1057	-529	289	-422	-1337	-2302	-1841	144	5362	10751	12803	19982
973	-2803	-2384	-1747	-1075	-1140	-589	210	-501	-1392	-2346	-1873	119	5311	10597	12564	19705
974	-2781	-2361	-1765	-1087	-1203	-649	146	-557	-1423	-2392	-1896	99	5251	10429	12287	19379
975	-2785	-2385	-1776	-1137	-1268	-703	87	-635	-1459	-2441	-1934	64	5193	10269	12031	19101
976	-2765	-2367	-1796	-1142	-1299	-763	27	-701	-1503	-2488	-1982	45	5132	10138	11811	18866
977	-2734	-2340	-1827	-1148	-1333	-799	-30	-730	-1528	-2525	-1985	27	5053	9992	11553	18572
978	-2739	-2335	-1826	-1163	-1402	-858	-84	-791	-1554	-2561	-1999	-9	4971	9839	11314	18267
979	-2769	-2347	-1856	-1203	-1456	-917	-143	-845	-1588	-2573	-2022	-40	4887	9684	11067	17941
980	-2815	-2384	-1870	-1275	-1528	-965	-200	-923	-1638	-2642	-2068	-76	4813	9534	10812	17692
981	-2778	-2372	-1885	-1275	-1542	-988	-251	-991	-1658	-2661	-2106	-98	4713	9393	10557	17441
982	-2744	-2338	-1893	-1258	-1578	-1005	-300	-1028	-1682	-2682	-2118	-127	4619	9232	10332	17191
983	-2759	-2348	-1906	-1291	-1603	-1051	-326	-1049	-1705	-2689	-2135	-154	4534	9114	10142	16943
984	-2785	-2353	-1943	-1304	-1648	-1091	-388	-1124	-1714	-2717	-2167	-157	4424	8959	9904	16671
985	-2824	-2380	-1938	-1346	-1686	-1137	-432	-1199	-1784	-2752	-2206	-160	4323	8840	9686	16413
986	-2773	-2351	-1944	-1329	-1687	-1140	-462	-1228	-1773	-2768	-2224	-145	4237	8678	9488	16181
987	-2754	-2344	-1947	-1330	-1708	-1150	-486	-1222	-1784	-2760	-2184	-69	4152	8559	9302	15963
988	-2755	-2365	-1949	-1337	-1731	-1182	-532	-1252	-1786	-2738	-2141	64	4064	8428	9100	15729
989	-2785	-2375	-1970	-1355	-1753	-1214	-557	-1307	-1783	-2702	-2069	250	3995	8294	8922	15511
990	-2819	-2406	-1991	-1431	-1769	-1232	-596	-1367	-1821	-2664	-2003	506	3927	8179	8751	15307
991	-2786	-2386	-1983	-1400	-1765	-1244	-624	-1383	-1809	-2601	-1897	826	3923	8080	8587	15097
992	-2754	-2366	-1969	-1364	-1765	-1249	-621	-1396	-1819	-2514	-1707	1283	3944	7978	8444	14908
993	-2732	-2356	-1979	-1340	-1750	-1258	-643	-1405	-1801	-2392	-1470	1898	3982	7867	8276	14723
994	-2777	-2382	-1977	-1364	-1753	-1280	-663	-1442	-1801	-2263	-1159	2648	4010	7795	8131	14675
995	-2784	-2391	-1969	-1380	-1764	-1297	-687	-1479	-1802	-2131	-872	3418	4122	7707	7972	14627
996	-2742	-2373	-1972	-1341	-1753	-1287	-695	-1496	-1755	-1945	-441	4444	4269	7635	7837	14471
997	-2763	-2375	-1970	-1345	-1757	-1323	-720	-1499	-1748	-1750	56	5608	4465	7567	7700	14299
998	-2798	-2392	-1965	-1353	-1767	-1331	-754	-1518	-1755	-1575	533	6763	4673	7509	7585	14155
999	-2820	-2424	-1954	-1387	-1762	-1359	-783	-1566	-1751	-1340	1085	8177	4952	7445	7474	14013
1000	-2827	-2421	-1946	-1376	-1745	-1364	-804	-1620	-1752	-1134	1652	9681	5266	7396	7405	13903
1001	-2772	-2406	-1937	-1349	-1718	-1346	-815	-1604	-1738	-920	2277	11278	5587	7383	7324	13783
1002	-2767	-2405	-1939	-1334	-1708	-1364	-834	-1621	-1726	-734	2844	12744	5948	7382	7257	13657
1003	-2793	-2420	-1948	-1337	-1687	-1390	-859	-1638	-1727	-511	3505	14396	6341	7397	7220	13573
1004	-2838	-2451	-1961	-1377	-1688	-1416	-879	-1686	-1743	-332	4129	16000	6720	7433	7215	13522
1005	-2791	-2436	-1950	-1335	-1654	-1408	-890	-1708	-1729	-168	4740	17488	7088	7475	7228	13527
1006	-2770	-2424	-1944	-1290	-1627	-1416	-900	-1696	-1730	3	5280	18976	7512	7526	7242	13527
1007	-2771	-2438	-1963	-1297	-1606	-1430	-922	-1706	-1730	172	5872	20404	7885	7573	7277	13566
1008	-2797	-2464	-1959	-1317	-1613	-1444	-953	-1731	-1727	267	6398	21728	8219	7649	7293	13626
1009	-2863	-2506	-1967	-1373	-1623	-1473	-986	-1799	-1782	353	6762	22796	8562	7714	7317	13713
1010	-2803	-2462	-1989	-1354	-1596	-1469	-990	-1803	-1787	427	7146	23844	8874	7806	7398	13863
1011	-2749	-2431	-1993	-1310	-1578	-1445	-991	-1767	-1776	477	7507	24732	9170	7906	7479	14035
1012	-2751	-2450	-2012	-1325	-1588	-1447	-1005	-1765	-1783	515	7799	25464	9391	7978	7568	14201
1013	-2771	-2457	-2030	-1358	-1596	-1474	-1035	-1783	-1801	522	7969	25970	9590	8025	7678	14392
1014	-2811	-2494	-2056	-1401	-1617	-1529	-1057	-1847	-1836	492	8083	26380	9730	8073	7778	14616
1015	-2772	-2466	-2072	-1371	-1629	-1561	-1088	-1834	-1836	425	8147	26589	9845	8138	7901	14807
1016	-2772	-2475	-2088	-1371	-1646	-1615	-1117	-1844	-1837	366	8175	26653	9918	8184	8033	15032
1017	-2795	-2483	-2141	-1414	-1679	-1668	-1152	-1862	-1865	296	8133	26586	9921	8219	8146	15251
1018	-2818	-2502	-2162	-1451	-1712	-1716	-1186	-1900	-1918	199	8014	26357	9904	8238	8216	15468
1019	-2858	-2516	-2194	-1485	-1752	-1760	-1228	-1950	-1947	93	7817	26013	9855	8244	8304	15673
1020	-2809	-2503	-2216	-1474	-1768	-1795	-1236	-1956	-1963	-10	7603	25610	9768	8251	8393	15911
1021	-2790	-2506	-2228	-1469	-1791	-1853	-1274	-1947	-1975	-148	7333	25061	9633	8236	8489	16119
1022	-2821	-2511	-2257	-1509	-1845	-1904	-1320	-1982	-2012	-286	7029	24421	9491	8197	8549	16301
1023	-2860	-2542	-2285	-1542	-1893	-1969	-1362	-2017	-2048	-400	6743	23793	9345	8148	8589	16383
1024	-2858	-2555	-2320	-1573	-1931	-2007	-1381	-2065	-2084	-539	6363	23028	9148	8114	8623	16467
1025	-2822	-2541	-2342	-1554	-1955	-2057	-1407	-2065	-2094	-697	6028	22202	8923	8069	8670	16551
1026	-2852	-2552	-2366	-1586	-2010	-2107	-1442	-2094	-2119	-834	5665	21325	8720	8016	8704	16685
1027	-2864	-2566	-2390	-1619	-2057	-2166	-1469	-2130	-2147	-986	5300	20554	8474	7946	8687	16820
1028	-2878	-2582	-2389	-1667	-2088	-2210	-1511	-2156	-2186	-1139	4874	19654	8225	7855	8680	16959
1029	-2841	-2558	-2406	-1625	-2086	-2230	-1542	-2166	-2201	-1281	4469	18747	7967	7776	8666	17076
1030	-2823	-2542	-2418	-1596	-2126	-2276	-1548	-2133	-2213	-1408	4137	17947	7731	7708	8642	17130
1031	-2833	-2560	-2429	-1616	-2168	-2323	-1579	-2135	-2213	-1531	3757	17051	7436	7617	8601	17172
1032	-2881	-2573	-2444	-1644	-2202	-2385	-1608	-2154	-2234	-1662	3396	16181	7148	7515	8549	17170
1033	-2920	-2598	-2455	-1712	-2247	-2432	-1638	-2201	-2300	-1797	3021	15300	6905	7397	8467	17179
1034	-2846	-2580	-2454	-1690	-2258	-2471	-1648	-2227	-2307	-1919	2698	14523	6651	7319	8411	17190
1035	-2794	-2562	-2449	-1664	-2287	-2500	-1672	-2190	-2304	-2038	2367	13697	6365	7221	8338	17128
1036	-2818	-2571	-2456	-1682	-2298	-2549	-1694	-2196	-2323	-2151	2050	12871	6093	7115	8252	17041
1037	-2867	-2577	-2460	-1707	-2336	-2602	-1727	-2224	-2344	-2263	1721	12111	5830	7010	8178	16964
1038	-2930	-2604	-2468	-1750	-2369	-2636	-1753	-2277	-2381	-2362	1400	11437	5605	6906	8088	16881
1039	-2888	-2586	-2470	-1697	-2358	-2632	-1766	-2256	-2383	-2459	1089	10707	5366	6801	7990	16774
1040	-2888	-2572	-2482	-1682	-2375	-2659	-1772	-2224	-2397	-2546	811	10008	5162	6722	7907	16706
1041	-2890	-2585	-2488	-1684	-2412	-2689	-1794	-2236	-2408	-2612	585	9440	4945	6613	7788	16591
1042	-2909	-2602	-2481	-1692	-2427	-2733	-1822	-2243	-2402	-2687	330	8814	4737	6517	7657	16476
1043	-2933	-2620	-2483	-1734	-2429	-2767	-1835	-2282	-2418	-2765	87	8203	4539	6437	7528	16354
1044	-2892	-2604	-2498	-1730	-2427	-2777	-1842	-2279	-2405	-2839	-155	7621	4364	6374	7438	16244
1045	-2877	-2597	-2496	-1726	-2421	-2798	-1852	-2258	-2417	-2913	-381	7118	4169	6305	7359	16122
1046	-2870	-2587	-2491	-1702	-2415	-2829	-1852	-2225	-2395	-2971	-593	6594	4007	6248	7270	15998
1047	-2893	-2600	-2482	-1731	-2430	-2862	-1891	-2219	-2410	-3010	-778	6113	3850	6156	7203	15900
1048	-2895	-2603	-2476	-1725	-2427	-2885	-1885	-2251	-2421	-3087	-948	5713	3708	6103	7147	15815
1049	-2840	-2580	-2474	-1673	-2422	-2877	-1889	-2209	-2393	-3132	-1097	5289	3558	6044	7075	15707
1050	-2850	-2584	-2469	-1675	-2459	-2890	-1894	-2197	-2387	-3181	-1232	4897	3413	6002	6988	15562
1051	-2881	-2596	-2468	-1691	-2457	-2915	-1910	-2193	-2387	-3236	-1351	4524	3311	5950	6900	15465
1052	-2925	-2627	-2481	-1743	-2471	-2964	-1938	-2203	-2409	-3267	-1513	4217	3183	5884	6792	15341
1053	-2907	-2602	-2483	-1727	-2468	-2950	-1950	-2214	-2424	-3305	-1656	3896	3088	5848	6716	15276
1054	-2877	-2589	-2487	-1683	-2477	-2960	-1960	-2198	-2400	-3350	-1766	3605	2984	5837	6648	15165
1055	-2884	-2589	-2478	-1699	-2492	-2982	-1986	-2204	-2399	-3384	-1862	3349	2910	5812	6610	15069
1056	-2902	-2598	-2482	-1719	-2507	-3003	-1996	-2218	-2400	-3421	-1959	3099	2844	5796	6519	14979
1057	-2934	-2621	-2499	-1758	-2528	-3029	-2020	-2261	-2429	-3460	-2092	2851	2787	5784	6439	14894
1058	-2881	-2585	-2486	-1712	-2517	-3029	-2019	-2260	-2416	-3485	-2192	2614	2770	5791	6403	14823
1059	-2864	-2599	-2478	-1699	-2504	-3027	-2035	-2234	-2402	-3516	-2243	2412	2719	5814	6384	14769
1060	-2893	-2597	-2499	-1712	-2524	-3070	-2058	-2235	-2421	-3531	-2294	2214	2713	5873	6414	14828
1061	-2927	-2612	-2491	-1739	-2539	-3090	-2070	-2239	-2423	-3561	-2379	2039	2690	5923	6450	14887
1062	-2946	-2640	-2488	-1776	-2553	-3111	-2082	-2323	-2455	-3602	-2502	1888	2702	5978	6486	14858
1063	-2878	-2593	-2469	-1703	-2548	-3115	-2083	-2314	-2418	-3650	-2582	1711	2698	6090	6553	14804
1064	-2853	-2592	-2489	-1676	-2558	-3139	-2099	-2280	-2402	-3662	-2619	1542	2707	6212	6612	14790
1065	-2863	-2600	-2479	-1700	-2578	-3160	-2113	-2282	-2424	-3667	-2665	1422	2702	6324	6659	14750
1066	-2892	-2597	-2478	-1727	-2596	-3194	-2136	-2296	-2448	-3671	-2673	1305	2739	6450	6721	14714
1067	-2930	-2601	-2483	-1749	-2610	-3199	-2156	-2357	-2486	-3682	-2736	1190	2757	6591	6786	14706
1068	-2891	-2578	-2477	-1720	-2617	-3216	-2172	-2380	-2492	-3702	-2791	1070	2774	6780	6869	14692
1069	-2882	-2571	-2457	-1721	-2636	-3238	-2174	-2391	-2484	-3711	-2798	946	2807	6935	6969	14686
1070	-2904	-2576	-2429	-1726	-2664	-3269	-2211	-2416	-2496	-3752	-2845	856	2827	7118	7094	14660
1071	-2945	-2619	-2419	-1757	-2683	-3288	-2234	-2444	-2524	-3766	-2901	741	2829	7325	7220	14655
1072	-2934	-2607	-2384	-1737	-2690	-3286	-2257	-2486	-2553	-3751	-2972	641	2844	7558	7370	14693
1073	-2898	-2568	-2369	-1687	-2685	-3301	-2268	-2471	-2554	-3773	-2996	526	2879	7766	7508	14711
1074	-2916	-2559	-2327	-1677	-2695	-3333	-2266	-2488	-2581	-3783	-3008	415	2908	8013	7683	14704
1075	-2935	-2545	-2272	-1662	-2690	-3345	-2279	-2508	-2578	-3789	-3048	308	2940	8266	7847	14725
1076	-2970	-2571	-2211	-1672	-2698	-3361	-2306	-2541	-2610	-3787	-3083	222	2959	8468	7979	14742
1077	-2941	-2547	-2129	-1606	-2675	-3363	-2290	-2571	-2621	-3781	-3120	130	2975	8713	8165	14782
1078	-2897	-2514	-2041	-1537	-2667	-3345	-2294	-2563	-2624	-3802	-3138	29	2992	8978	8360	14813
1079	-2927	-2506	-1932	-1501	-2642	-3337	-2303	-2581	-2640	-3781	-3172	-74	2982	9244	8543	14899
1080	-2909	-2472	-1811	-1423	-2614	-3304	-2305	-2600	-2647	-3790	-3206	-168	3011	9464	8717	14979
1081	-2924	-2461	-1669	-1360	-2569	-3300	-2309	-2609	-2656	-3784	-3236	-244	3033	9713	8906	15064
1082	-2861	-2392	-1494	-1190	-2510	-3271	-2288	-2609	-2651	-3789	-3235	-346	3044	9953	9126	15149
1083	-2826	-2336	-1294	-1072	-2448	-3238	-2282	-2573	-2639	-3761	-3183	-423	3028	10141	9291	15215
1084	-2854	-2305	-1119	-984	-2402	-3208	-2273	-2561	-2629	-3738	-3170	-481	2996	10315	9459	15262
1085	-2879	-2278	-888	-860	-2342	-3171	-2267	-2555	-2640	-3713	-3140	-534	2993	10456	9606	15303
1086	-2908	-2244	-655	-758	-2267	-3125	-2254	-2583	-2661	-3687	-3154	-578	2988	10637	9722	15398
1087	-2859	-2172	-394	-540	-2157	-3048	-2235	-2554	-2639	-3673	-3159	-611	2956	10759	9833	15458
1088	-2852	-2126	-141	-382	-2059	-2966	-2193	-2510	-2607	-3647	-3137	-666	2944	10872	9946	15528
1089	-2874	-2070	132	-222	-1948	-2881	-2147	-2468	-2590	-3598	-3113	-697	2919	10948	10038	15574
1090	-2889	-2046	427	-41	-1830	-2820	-2118	-2448	-2579	-3545	-3086	-746	2884	10978	10091	15621
1091	-2896	-2001	681	127	-1700	-2693	-2072	-2443	-2550	-3513	-3091	-806	2836	11014	10142	15643
1092	-2846	-1911	993	373	-1537	-2570	-2016	-2346	-2492	-3466	-3065	-844	2819	11046	10183	15711
1093	-2845	-1863	1300	579	-1414	-2472	-1969	-2274	-2447	-3399	-3006	-868	2755	11028	10197	15734
1094	-2868	-1817	1586	781	-1267	-2354	-1911	-2211	-2402	-3338	-2950	-870	2721	11003	10202	15745
1095	-2910	-1832	1833	900	-1131	-2228	-1860	-2147	-2365	-3256	-2902	-896	2679	10924	10180	15782
1096	-2890	-1771	2078	1080	-956	-2102	-1797	-2097	-2296	-3183	-2893	-919	2637	10852	10160	15836
1097	-2819	-1685	2346	1336	-779	-1933	-1703	-1974	-2204	-3104	-2826	-932	2595	10773	10146	15858
1098	-2806	-1654	2546	1488	-660	-1845	-1625	-1848	-2129	-3018	-2738	-930	2571	10702	10111	15866
1099	-2822	-1628	2736	1631	-536	-1736	-1549	-1747	-2050	-2891	-2643	-900	2522	10562	10037	15896
1100	-2866	-1636	2872	1714	-435	-1661	-1491	-1681	-1974	-2777	-2550	-889	2479	10417	9925	15921
1101	-2831	-1600	2986	1844	-320	-1536	-1415	-1580	-1896	-2660	-2456	-865	2457	10301	9853	15944
1102	-2825	-1594	3067	1938	-235	-1433	-1353	-1472	-1781	-2554	-2362	-849	2406	10155	9721	15939
1103	-2845	-1595	3123	1974	-163	-1381	-1295	-1395	-1675	-2412	-2262	-787	2367	9982	9603	15917
1104	-2873	-1606	3137	1986	-128	-1355	-1262	-1341	-1594	-2266	-2164	-745	2345	9827	9489	15878
1105	-2919	-1644	3135	1936	-110	-1333	-1239	-1311	-1517	-2145	-2085	-724	2321	9655	9373	15897
1106	-2866	-1631	3114	1961	-94	-1302	-1198	-1226	-1429	-2007	-1988	-668	2307	9503	9279	15912
1107	-2842	-1653	3051	1942	-98	-1308	-1178	-1153	-1306	-1843	-1857	-606	2291	9360	9194	15919
1108	-2858	-1684	2918	1860	-132	-1356	-1150	-1130	-1212	-1700	-1745	-538	2284	9216	9094	15932
1109	-2895	-1716	2813	1764	-191	-1419	-1151	-1123	-1152	-1581	-1622	-474	2295	9073	9008	15947
1110	-2914	-1753	2647	1640	-276	-1500	-1179	-1154	-1098	-1469	-1527	-399	2285	8915	8938	16017
1111	-2875	-1768	2476	1575	-342	-1583	-1186	-1116	-1016	-1348	-1421	-358	2295	8798	8870	16059
1112	-2884	-1809	2285	1442	-472	-1697	-1228	-1138	-964	-1212	-1332	-295	2309	8714	8784	16079
1113	-2900	-1856	2090	1279	-583	-1824	-1272	-1175	-937	-1097	-1267	-219	2336	8607	8727	16157
1114	-2895	-1900	1869	1124	-720	-1962	-1324	-1217	-931	-999	-1154	-144	2356	8493	8693	16269
1115	-2899	-1915	1646	980	-847	-2085	-1374	-1270	-913	-916	-1070	-82	2400	8406	8672	16380
1116	-2859	-1932	1470	864	-1002	-2226	-1428	-1307	-901	-845	-984	-29	2454	8340	8667	16371
1117	-2874	-1976	1228	692	-1171	-2410	-1507	-1364	-898	-755	-872	43	2476	8257	8671	16362
1118	-2888	-2031	972	488	-1327	-2583	-1580	-1458	-932	-718	-785	106	2505	8174	8633	16486
1119	-2939	-2102	725	271	-1518	-2805	-1684	-1589	-983	-685	-754	144	2530	8103	8595	16623
1120	-2910	-2120	533	149	-1679	-2985	-1773	-1714	-1023	-665	-732	177	2594	8037	8591	16809
1121	-2902	-2139	311	23	-1839	-3145	-1865	-1784	-1072	-668	-673	188	2616	7996	8589	16985
1122	-2928	-2179	94	-144	-1997	-3309	-1943	-1888	-1153	-663	-653	224	2652	7964	8578	17097
1123	-2931	-2201	-89	-293	-2164	-3493	-2051	-2019	-1221	-656	-673	223	2675	7904	8564	17268
1124	-2981	-2269	-282	-485	-2323	-3693	-2161	-2197	-1335	-677	-686	212	2713	7843	8567	17460
1125	-2938	-2281	-462	-582	-2446	-3812	-2235	-2295	-1416	-730	-707	195	2732	7804	8549	17655
1126	-2913	-2290	-617	-693	-2579	-3970	-2318	-2401	-1480	-781	-719	166	2752	7752	8574	17770
1127	-2939	-2323	-781	-821	-2710	-4122	-2408	-2502	-1577	-860	-752	152	2753	7698	8613	17980
1128	-2980	-2363	-942	-948	-2856	-4268	-2486	-2635	-1683	-952	-800	112	2744	7651	8637	18135
1129	-3003	-2428	-1090	-1084	-2953	-4390	-2564	-2783	-1807	-1031	-908	56	2731	7595	8666	18309
1130	-2937	-2408	-1199	-1109	-3048	-4468	-2611	-2841	-1884	-1116	-956	-17	2746	7561	8696	18454
1131	-2919	-2408	-1319	-1180	-3132	-4564	-2672	-2908	-1962	-1221	-1021	-81	2757	7498	8696	18618
1132	-2942	-2425	-1431	-1279	-3222	-4654	-2734	-2981	-2076	-1333	-1083	-136	2732	7434	8676	18725
1133	-2972	-2455	-1538	-1368	-3301	-4724	-2786	-3060	-2185	-1432	-1175	-223	2686	7384	8642	18804
1134	-2980	-2481	-1615	-1447	-3380	-4817	-2836	-3171	-2275	-1528	-1267	-299	2657	7321	8610	18965
1135	-2950	-2472	-1676	-1466	-3434	-4854	-2875	-3236	-2336	-1644	-1371	-386	2626	7236	8564	19063
1136	-2946	-2484	-1763	-1526	-3488	-4911	-2905	-3281	-2447	-1752	-1467	-481	2578	7148	8509	19115
1137	-2972	-2510	-1835	-1590	-3565	-4953	-2954	-3319	-2524	-1876	-1546	-547	2512	7074	8454	19145
1138	-3021	-2553	-1910	-1681	-3640	-4993	-3002	-3383	-2612	-1969	-1667	-628	2459	6947	8342	19171
1139	-3031	-2564	-1966	-1722	-3660	-5010	-3021	-3485	-2690	-2076	-1781	-728	2416	6846	8260	19240
1140	-2987	-2547	-2017	-1725	-3674	-5017	-3018	-3481	-2737	-2212	-1888	-810	2379	6772	8183	19254
1141	-2999	-2567	-2061	-1751	-3718	-5040	-3040	-3509	-2802	-2302	-1960	-896	2309	6694	8100	19197
1142	-2999	-2565	-2102	-1810	-3741	-5058	-3054	-3549	-2892	-2420	-2039	-984	2251	6581	8015	19166
1143	-3037	-2599	-2135	-1875	-3769	-5094	-3061	-3584	-2963	-2538	-2163	-1063	2184	6470	7891	19145
1144	-3007	-2588	-2158	-1885	-3767	-5065	-3055	-3611	-3012	-2638	-2286	-1153	2127	6388	7789	19082
1145	-2998	-2597	-2171	-1902	-3796	-5063	-3059	-3640	-3049	-2731	-2380	-1241	2064	6309	7680	19012
1146	-2993	-2584	-2189	-1918	-3801	-5051	-3050	-3619	-3078	-2816	-2481	-1320	2031	6233	7580	18972
1147	-2971	-2582	-2181	-1936	-3797	-5030	-3027	-3615	-3111	-2923	-2568	-1388	2015	6143	7532	18901
1148	-3015	-2608	-2196	-1995	-3815	-5018	-3017	-3634	-3162	-3009	-2641	-1452	1994	6063	7428	18836
1149	-2966	-2593	-2199	-1951	-3787	-4975	-2991	-3599	-3166	-3105	-2727	-1513	1973	5980	7333	18742
1150	-2957	-2585	-2207	-1945	-3784	-4952	-2983	-3568	-3167	-3171	-2776	-1549	1960	5882	7229	18622
1151	-2973	-2597	-2215	-1975	-3795	-4937	-2982	-3563	-3190	-3247	-2815	-1570	1950	5801	7116	18520
1152	-2995	-2610	-2215	-1999	-3812	-4923	-2978	-3562	-3217	-3319	-2888	-1594	1955	5721	7010	18403
1153	-3023	-2626	-2205	-2052	-3817	-4894	-2973	-3586	-3272	-3400	-2972	-1624	1973	5659	6916	18311
1154	-2978	-2603	-2196	-2007	-3809	-4857	-2949	-3547	-3270	-3479	-3035	-1625	2019	5617	6867	18173
1155	-2976	-2609	-2156	-1991	-3791	-4829	-2923	-3507	-3268	-3525	-3071	-1635	2077	5576	6792	18067
1156	-2993	-2624	-2162	-2019	-3796	-4810	-2921	-3499	-3277	-3602	-3105	-1601	2131	5525	6717	17961
1157	-3031	-2661	-2144	-2069	-3793	-4818	-2917	-3495	-3303	-3658	-3161	-1569	2217	5493	6609	17826
1158	-3015	-2637	-2151	-2050	-3775	-4799	-2892	-3493	-3321	-3704	-3219	-1541	2304	5468	6557	17744
1159	-2983	-2616	-2136	-2009	-3777	-4755	-2863	-3455	-3308	-3709	-3256	-1514	2433	5452	6523	17634
1160	-2989	-2629	-2106	-2004	-3770	-4736	-2863	-3443	-3308	-3755	-3270	-1464	2567	5438	6472	17531
1161	-3018	-2647	-2115	-2053	-3770	-4729	-2861	-3452	-3315	-3820	-3301	-1402	2735	5440	6398	17401
1162	-3060	-2660	-2103	-2078	-3749	-4698	-2858	-3461	-3336	-3844	-3337	-1332	2893	5439	6343	17369
1163	-3008	-2617	-2076	-2030	-3721	-4646	-2833	-3420	-3305	-3885	-3376	-1236	3064	5459	6319	17322
1164	-2961	-2598	-2059	-2002	-3702	-4621	-2823	-3366	-3282	-3893	-3358	-1143	3253	5501	6334	17229
1165	-2971	-2616	-2059	-1996	-3698	-4597	-2804	-3332	-3265	-3911	-3365	-1034	3455	5536	6353	17172
1166	-2999	-2620	-2058	-2010	-3702	-4592	-2803	-3332	-3262	-3950	-3331	-924	3686	5587	6357	17129
1167	-3040	-2662	-2066	-2057	-3709	-4591	-2803	-3360	-3278	-3954	-3345	-810	3919	5641	6387	17114
1168	-2995	-2635	-2093	-2026	-3696	-4583	-2795	-3356	-3262	-3964	-3327	-713	4160	5685	6431	17119
1169	-2997	-2638	-2096	-2003	-3689	-4575	-2785	-3331	-3247	-3959	-3290	-596	4378	5736	6458	17080
1170	-3009	-2655	-2113	-2022	-3686	-4576	-2772	-3344	-3234	-3972	-3276	-441	4621	5806	6487	17061
1171	-3028	-2656	-2125	-2036	-3703	-4570	-2788	-3341	-3239	-3957	-3268	-300	4859	5874	6520	17080
1172	-3063	-2682	-2155	-2082	-3699	-4570	-2799	-3386	-3250	-3975	-3290	-179	5092	5942	6552	17071
1173	-3022	-2656	-2164	-2024	-3684	-4556	-2804	-3363	-3216	-3999	-3265	-93	5356	6052	6647	17122
1174	-3033	-2665	-2182	-2028	-3666	-4538	-2807	-3328	-3207	-3976	-3227	42	5595	6167	6740	17132
1175	-3110	-2665	-2207	-2047	-3680	-4534	-2800	-3311	-3192	-3959	-3204	158	5821	6248	6836	17175
1176	-3196	-2698	-2232	-2098	-3670	-4549	-2816	-3346	-3188	-3964	-3195	267	6016	6307	6896	17200
1177	-3229	-2715	-2273	-2114	-3647	-4520	-2822	-3405	-3217	-3948	-3226	352	6243	6383	6973	17289
1178	-3176	-2672	-2294	-2046	-3629	-4498	-2821	-3360	-3178	-3944	-3227	425	6451	6525	7094	17355
1179	-3168	-2649	-2300	-2042	-3624	-4475	-2799	-3341	-3137	-3947	-3180	499	6621	6641	7222	17435
1180	-3168	-2654	-2334	-2060	-3620	-4483	-2808	-3333	-3123	-3930	-3158	581	6763	6713	7298	17514
1181	-3198	-2692	-2364	-2097	-3628	-4510	-2839	-3359	-3113	-3946	-3149	622	6905	6782	7405	17615
1182	-3156	-2673	-2383	-2071	-3618	-4512	-2839	-3367	-3109	-3960	-3154	677	7042	6860	7489	17690
1183	-3134	-2661	-2428	-2058	-3612	-4490	-2843	-3349	-3080	-3949	-3152	726	7126	6917	7580	17751
1184	-3133	-2676	-2455	-2075	-3617	-4482	-2859	-3364	-3080	-3935	-3127	749	7180	6970	7662	17819
1185	-3130	-2678	-2485	-2083	-3625	-4492	-2879	-3378	-3078	-3921	-3092	784	7240	7003	7708	17870
1186	-3174	-2727	-2527	-2161	-3629	-4504	-2902	-3428	-3102	-3941	-3121	783	7241	7048	7729	17985
1187	-3131	-2709	-2550	-2129	-3624	-4477	-2891	-3433	-3103	-3950	-3128	761	7270	7074	7777	18079
1188	-3109	-2703	-2575	-2113	-3601	-4481	-2909	-3401	-3078	-3947	-3126	757	7240	7099	7842	18143
1189	-3111	-2715	-2607	-2121	-3606	-4495	-2927	-3413	-3086	-3939	-3127	744	7194	7102	7880	18186
1190	-3120	-2729	-2637	-2138	-3612	-4498	-2928	-3444	-3074	-3956	-3141	727	7144	7106	7878	18231
1191	-3140	-2749	-2673	-2173	-3613	-4496	-2957	-3477	-3104	-3955	-3169	659	7071	7098	7893	18290
1192	-3115	-2739	-2677	-2162	-3600	-4454	-2948	-3494	-3104	-3969	-3188	568	6989	7088	7936	18311
1193	-3112	-2749	-2689	-2157	-3600	-4450	-2956	-3497	-3103	-3964	-3219	513	6885	7092	7968	18355
1194	-3100	-2744	-2719	-2154	-3582	-4460	-2960	-3463	-3101	-3987	-3233	438	6792	7076	7993	18339
1195	-3091	-2756	-2732	-2171	-3586	-4447	-2974	-3478	-3124	-4000	-3254	373	6652	7033	7999	18386
1196	-3094	-2746	-2767	-2191	-3577	-4453	-2980	-3499	-3128	-4011	-3309	276	6532	6993	7999	18416
1197	-3055	-2711	-2776	-2151	-3567	-4436	-2967	-3482	-3102	-4033	-3297	182	6374	6939	7961	18414
1198	-3059	-2723	-2800	-2160	-3583	-4440	-2963	-3500	-3112	-4059	-3299	94	6215	6883	7900	18407
1199	-3089	-2745	-2812	-2180	-3593	-4452	-2992	-3529	-3128	-4085	-3317	18	6033	6823	7830	18376
1200	-3124	-2781	-2830	-2245	-3588	-4454	-3011	-3565	-3172	-4076	-3368	-65	5866	6721	7776	18351
1201	-3096	-2778	-2859	-2237	-3567	-4421	-3021	-3597	-3186	-4102	-3429	-172	5695	6658	7738	18335
1202	-3074	-2761	-2861	-2214	-3566	-4400	-3003	-3565	-3177	-4134	-3467	-285	5518	6568	7691	18283
1203	-3073	-2767	-2874	-2216	-3577	-4399	-3017	-3585	-3174	-4171	-3483	-385	5351	6480	7644	18222
1204	-3080	-2774	-2894	-2244	-3557	-4393	-3026	-3605	-3207	-4189	-3515	-490	5164	6405	7576	18191
1205	-3123	-2818	-2923	-2284	-3566	-4398	-3047	-3637	-3240	-4217	-3572	-583	5001	6328	7490	18129
1206	-3062	-2787	-2938	-2246	-3544	-4358	-3046	-3645	-3245	-4253	-3638	-701	4829	6241	7423	18056
1207	-3062	-2782	-2954	-2236	-3537	-4339	-3044	-3636	-3241	-4263	-3672	-804	4642	6148	7356	17999
1208	-3085	-2812	-2946	-2281	-3541	-4339	-3048	-3661	-3283	-4275	-3701	-895	4461	6065	7292	17979
1209	-3075	-2806	-2972	-2268	-3524	-4318	-3061	-3689	-3283	-4299	-3766	-1002	4309	5988	7220	17929
1210	-3095	-2821	-2981	-2285	-3513	-4289	-3063	-3722	-3307	-4321	-3832	-1126	4160	5913	7147	17889
1211	-3028	-2793	-3003	-2240	-3477	-4258	-3050	-3681	-3298	-4331	-3869	-1202	3997	5824	7097	17859
1212	-3000	-2797	-2997	-2233	-3455	-4242	-3031	-3648	-3292	-4345	-3858	-1273	3858	5782	7055	17800
1213	-3025	-2795	-3006	-2257	-3453	-4240	-3041	-3663	-3315	-4356	-3864	-1344	3708	5679	6975	17761
1214	-3071	-2823	-3017	-2282	-3457	-4242	-3053	-3688	-3340	-4418	-3861	-1415	3547	5589	6906	17668
1215	-3069	-2827	-3033	-2307	-3455	-4242	-3052	-3722	-3369	-4451	-3900	-1500	3421	5524	6828	17624
1216	-3031	-2806	-3033	-2272	-3451	-4189	-3051	-3701	-3349	-4463	-3907	-1560	3284	5450	6769	17561
1217	-3057	-2799	-3058	-2256	-3446	-4180	-3060	-3700	-3358	-4455	-3906	-1604	3149	5348	6699	17458
1218	-3049	-2814	-3063	-2277	-3453	-4151	-3055	-3702	-3378	-4477	-3920	-1677	3003	5276	6623	17394
1219	-3088	-2843	-3062	-2316	-3470	-4178	-3071	-3733	-3382	-4472	-3950	-1730	2896	5222	6581	17326
1220	-3081	-2836	-3073	-2316	-3429	-4160	-3066	-3767	-3413	-4523	-4020	-1806	2784	5123	6541	17272
1221	-3036	-2828	-3077	-2276	-3413	-4140	-3068	-3735	-3405	-4516	-4019	-1851	2694	5063	6505	17217
1222	-3059	-2826	-3097	-2286	-3399	-4126	-3059	-3736	-3388	-4529	-4000	-1897	2588	4989	6454	17160
1223	-3076	-2851	-3104	-2305	-3389	-4120	-3084	-3741	-3394	-4538	-4011	-1929	2468	4919	6376	17118
1224	-3111	-2885	-3108	-2344	-3390	-4119	-3101	-3807	-3433	-4541	-4072	-1975	2376	4846	6329	17083
1225	-3035	-2843	-3111	-2287	-3372	-4068	-3088	-3787	-3423	-4547	-4097	-2018	2294	4803	6298	17022
1226	-3019	-2829	-3132	-2243	-3347	-4062	-3067	-3736	-3414	-4548	-4088	-2042	2229	4766	6299	17011
1227	-3035	-2830	-3129	-2252	-3370	-4058	-3071	-3722	-3394	-4574	-4072	-2072	2157	4706	6283	16986
1228	-3054	-2844	-3134	-2277	-3369	-4075	-3079	-3741	-3394	-4560	-4059	-2083	2083	4659	6257	16916
1229	-3105	-2863	-3151	-2319	-3387	-4075	-3077	-3780	-3427	-4562	-4072	-2111	2002	4614	6209	16888
1230	-3058	-2850	-3158	-2282	-3371	-4067	-3076	-3775	-3414	-4582	-4065	-2152	1915	4546	6175	16875
1231	-3060	-2842	-3164	-2264	-3357	-4078	-3084	-3755	-3405	-4581	-4069	-2176	1855	4498	6167	16883
1232	-3063	-2847	-3169	-2285	-3360	-4076	-3097	-3741	-3385	-4546	-4059	-2176	1805	4483	6120	16842
1233	-3102	-2866	-3183	-2320	-3355	-4072	-3110	-3763	-3404	-4542	-4070	-2192	1744	4445	6085	16828
1234	-3112	-2877	-3190	-2338	-3363	-4072	-3109	-3798	-3412	-4522	-4104	-2216	1679	4406	6063	16822
1235	-3077	-2866	-3207	-2280	-3355	-4055	-3096	-3762	-3377	-4536	-4100	-2259	1645	4376	6085	16794
1236	-3065	-2874	-3198	-2283	-3356	-4050	-3100	-3755	-3361	-4567	-4083	-2274	1599	4327	6065	16778
1237	-3078	-2876	-3188	-2301	-3372	-4071	-3124	-3746	-3358	-4542	-4056	-2289	1544	4306	6070	16781
1238	-3139	-2915	-3204	-2369	-3394	-4104	-3135	-3788	-3376	-4515	-4090	-2299	1481	4277	6071	16785
1239	-3127	-2920	-3222	-2366	-3400	-4097	-3132	-3818	-3407	-4508	-4151	-2341	1447	4243	6067	16827
1240	-3056	-2884	-3222	-2301	-3377	-4077	-3101	-3764	-3357	-4516	-4152	-2358	1444	4239	6080	16833
1241	-3051	-2876	-3218	-2283	-3370	-4059	-3106	-3728	-3334	-4487	-4122	-2375	1409	4217	6099	16858
1242	-3058	-2864	-3223	-2301	-3376	-4087	-3106	-3708	-3308	-4478	-4108	-2383	1376	4196	6119	16869
1243	-3098	-2896	-3230	-2343	-3394	-4134	-3123	-3724	-3327	-4479	-4101	-2397	1343	4157	6126	16897
1244	-3074	-2879	-3224	-2314	-3403	-4128	-3130	-3732	-3296	-4471	-4078	-2406	1320	4145	6125	16905
1245	-3068	-2868	-3233	-2297	-3402	-4147	-3142	-3700	-3284	-4462	-4055	-2393	1285	4139	6114	16923
1246	-3082	-2874	-3254	-2303	-3418	-4148	-3147	-3693	-3291	-4448	-4021	-2385	1253	4131	6114	16942
1247	-3092	-2893	-3262	-2331	-3442	-4155	-3164	-3707	-3279	-4433	-4016	-2374	1225	4092	6138	16957
1248	-3129	-2915	-3267	-2370	-3457	-4183	-3185	-3747	-3312	-4436	-4061	-2379	1197	4070	6135	16972
1249	-3084	-2901	-3291	-2343	-3455	-4193	-3157	-3735	-3278	-4447	-4060	-2385	1169	4059	6138	17001
1250	-3076	-2884	-3278	-2330	-3473	-4220	-3183	-3714	-3267	-4437	-4022	-2413	1160	4067	6152	17051
1251	-3092	-2887	-3282	-2350	-3485	-4245	-3181	-3697	-3253	-4438	-4011	-2413	1150	4060	6146	17073
1252	-3113	-2903	-3305	-2375	-3509	-4275	-3193	-3715	-3278	-4436	-4011	-2426	1118	4049	6152	17097
1253	-3135	-2922	-3311	-2413	-3526	-4301	-3224	-3762	-3310	-4452	-4061	-2450	1089	4031	6166	17142
1254	-3096	-2898	-3326	-2385	-3537	-4314	-3221	-3760	-3282	-4468	-4091	-2454	1081	4040	6171	17167
1255	-3084	-2890	-3310	-2368	-3526	-4311	-3204	-3745	-3265	-4453	-4099	-2438	1086	4058	6220	17201
1256	-3083	-2886	-3315	-2355	-3550	-4324	-3214	-3721	-3268	-4461	-4087	-2459	1061	4055	6279	17233
1257	-3118	-2915	-3325	-2408	-3562	-4353	-3226	-3741	-3284	-4490	-4083	-2471	1045	4034	6300	17273
1258	-3107	-2906	-3326	-2399	-3572	-4359	-3227	-3765	-3293	-4494	-4077	-2478	1053	4013	6303	17310
1259	-3116	-2897	-3342	-2374	-3585	-4366	-3235	-3758	-3283	-4509	-4065	-2502	1046	4010	6317	17371
1260	-3137	-2895	-3337	-2393	-3607	-4392	-3239	-3762	-3294	-4503	-4036	-2489	1011	3999	6336	17400
1261	-3151	-2916	-3346	-2413	-3629	-4408	-3257	-3776	-3314	-4533	-4046	-2505	996	3992	6353	17423
1262	-3192	-2930	-3352	-2452	-3683	-4454	-3282	-3818	-3347	-4557	-4100	-2522	968	3977	6363	17495
1263	-3158	-2913	-3350	-2421	-3655	-4457	-3295	-3822	-3343	-4560	-4138	-2530	955	3975	6384	17565
1264	-3126	-2896	-3338	-2402	-3660	-4474	-3300	-3807	-3349	-4550	-4145	-2549	930	3986	6416	17603
1265	-3152	-2917	-3337	-2415	-3682	-4500	-3299	-3821	-3359	-4558	-4150	-2555	907	3991	6409	17625
1266	-3162	-2915	-3340	-2421	-3696	-4519	-3305	-3836	-3391	-4596	-4155	-2568	865	4000	6445	17709
1267	-3184	-2936	-3345	-2464	-3723	-4532	-3311	-3905	-3432	-4627	-4198	-2584	847	3972	6457	17754
1268	-3149	-2938	-3343	-2440	-3715	-4536	-3310	-3913	-3436	-4629	-4235	-2604	841	3978	6500	17805
1269	-3138	-2923	-3335	-2436	-3706	-4525	-3329	-3924	-3436	-4615	-4239	-2628	829	3998	6528	17875
1270	-3113	-2900	-3358	-2406	-3711	-4525	-3319	-3920	-3444	-4665	-4255	-2659	818	4000	6577	17948
1271	-3115	-2926	-3332	-2433	-3724	-4546	-3330	-3917	-3462	-4685	-4256	-2680	805	3994	6594	18001
1272	-3132	-2918	-3338	-2431	-3714	-4541	-3321	-3942	-3474	-4695	-4295	-2684	787	4003	6598	18070
1273	-3081	-2888	-3336	-2402	-3712	-4538	-3326	-3906	-3471	-4704	-4283	-2710	764	3988	6628	18154
1274	-3092	-2907	-3337	-2401	-3721	-4561	-3335	-3892	-3500	-4726	-4267	-2731	744	3984	6650	18192
1275	-3110	-2912	-3343	-2414	-3734	-4589	-3350	-3911	-3510	-4732	-4255	-2731	718	3972	6660	18246
1276	-3156	-2943	-3353	-2461	-3768	-4617	-3370	-3959	-3543	-4745	-4264	-2733	694	3970	6620	18273
1277	-3145	-2932	-3367	-2441	-3756	-4601	-3378	-3995	-3571	-4774	-4320	-2735	691	3954	6621	18335
1278	-3130	-2913	-3360	-2401	-3752	-4615	-3360	-3985	-3558	-4796	-4329	-2762	680	3959	6655	18334
1279	-3121	-2923	-3340	-2414	-3769	-4638	-3376	-3980	-3601	-4797	-4302	-2764	657	3959	6651	18379
1280	-3121	-2925	-3344	-2416	-3761	-4645	-3382	-3998	-3600	-4807	-4293	-2778	634	3926	6648	18407
1281	-3174	-2966	-3370	-2462	-3800	-4658	-3403	-4039	-3629	-4807	-4319	-2778	620	3916	6627	18426
1282	-3134	-2927	-3359	-2430	-3790	-4658	-3398	-4054	-3639	-4819	-4339	-2808	629	3914	6650	18454
1283	-3141	-2938	-3364	-2440	-3777	-4659	-3396	-4036	-3663	-4828	-4347	-2802	624	3896	6646	18436
1284	-3142	-2934	-3359	-2450	-3756	-4672	-3404	-4047	-3675	-4832	-4337	-2805	618	3880	6631	18482
1285	-3124	-2916	-3348	-2436	-3760	-4656	-3403	-4047	-3671	-4847	-4342	-2798	614	3870	6621	18490
1286	-3157	-2947	-3371	-2455	-3762	-4674	-3424	-4078	-3683	-4853	-4385	-2805	614	3863	6594	18491
1287	-3115	-2925	-3352	-2408	-3731	-4676	-3410	-4065	-3673	-4855	-4359	-2835	600	3854	6598	18510
1288	-3120	-2918	-3349	-2404	-3742	-4663	-3410	-4035	-3670	-4845	-4314	-2821	597	3853	6581	18486
1289	-3148	-2930	-3371	-2420	-3738	-4685	-3420	-4072	-3681	-4864	-4311	-2803	573	3837	6553	18466
1290	-3182	-2947	-3383	-2447	-3755	-4694	-3437	-4086	-3703	-4880	-4329	-2794	548	3814	6506	18440
1291	-3174	-2951	-3380	-2455	-3755	-4703	-3449	-4125	-3734	-4867	-4345	-2771	546	3807	6468	18390
1292	-3134	-2921	-3384	-2410	-3748	-4696	-3433	-4095	-3712	-4857	-4324	-2762	545	3788	6443	18365
1293	-3146	-2927	-3388	-2422	-3744	-4690	-3428	-4094	-3716	-4846	-4310	-2762	530	3755	6414	18313
1294	-3166	-2941	-3395	-2430	-3744	-4696	-3441	-4104	-3729	-4859	-4291	-2750	533	3739	6402	18262
1295	-3209	-2973	-3403	-2474	-3750	-4705	-3449	-4149	-3745	-4855	-4301	-2757	511	3712	6384	18224
1296	-3169	-2963	-3405	-2453	-3739	-4691	-3457	-4172	-3760	-4875	-4311	-2756	526	3711	6353	18199
1297	-3154	-2951	-3411	-2461	-3728	-4675	-3454	-4156	-3766	-4871	-4302	-2760	517	3696	6343	18117
1298	-3185	-2970	-3410	-2484	-3707	-4686	-3439	-4163	-3786	-4863	-4325	-2770	508	3679	6303	18100
1299	-3165	-2945	-3418	-2476	-3710	-4688	-3446	-4153	-3784	-4858	-4368	-2775	504	3693	6276	18060
1300	-3166	-2976	-3417	-2493	-3703	-4702	-3450	-4197	-3793	-4857	-4402	-2793	507	3675	6249	18051
1301	-3122	-2950	-3415	-2461	-3687	-4688	-3438	-4174	-3792	-4872	-4388	-2802	529	3674	6238	18043
1302	-3114	-2924	-3422	-2437	-3674	-4689	-3438	-4110	-3775	-4878	-4358	-2790	516	3652	6218	18042
1303	-3140	-2925	-3414	-2461	-3686	-4700	-3449	-4096	-3780	-4903	-4311	-2778	501	3644	6185	17962
1304	-3156	-2947	-3420	-2480	-3683	-4693	-3453	-4126	-3782	-4899	-4262	-2760	499	3638	6161	17901
1305	-3183	-2950	-3439	-2513	-3695	-4705	-3468	-4179	-3813	-4901	-4286	-2752	497	3627	6114	17837
1306	-3157	-2932	-3433	-2480	-3670	-4689	-3472	-4177	-3801	-4904	-4279	-2743	498	3609	6060	17805
1307	-3161	-2932	-3430	-2472	-3668	-4685	-3470	-4163	-3794	-4884	-4268	-2740	494	3600	6021	17772
1308	-3192	-2951	-3418	-2495	-3682	-4695	-3493	-4166	-3800	-4877	-4262	-2725	479	3572	5995	17707
1309	-3213	-2981	-3430	-2516	-3691	-4727	-3509	-4202	-3811	-4865	-4306	-2742	481	3584	5949	17638
1310	-3198	-2966	-3424	-2510	-3680	-4702	-3506	-4244	-3834	-4881	-4337	-2757	471	3566	5954	17624
1311	-3158	-2930	-3415	-2460	-3663	-4685	-3485	-4223	-3830	-4882	-4314	-2772	503	3567	5940	17608
1312	-3189	-2952	-3401	-2486	-3668	-4676	-3482	-4215	-3834	-4906	-4325	-2782	489	3569	5916	17558
1313	-3192	-2930	-3392	-2484	-3647	-4665	-3474	-4240	-3843	-4923	-4347	-2785	514	3540	5908	17519
1314	-3215	-2967	-3379	-2509	-3644	-4658	-3481	-4251	-3868	-4905	-4354	-2782	510	3549	5886	17493
1315	-3161	-2941	-3372	-2481	-3625	-4642	-3490	-4241	-3870	-4918	-4357	-2807	527	3565	5879	17479
1316	-3144	-2907	-3338	-2427	-3621	-4646	-3474	-4206	-3842	-4948	-4355	-2814	563	3583	5859	17447
1317	-3164	-2912	-3316	-2421	-3614	-4653	-3489	-4198	-3856	-4943	-4304	-2802	603	3571	5834	17404
1318	-3190	-2928	-3313	-2434	-3610	-4655	-3490	-4231	-3864	-4955	-4309	-2800	627	3567	5788	17331
1319	-3234	-2966	-3307	-2463	-3606	-4652	-3514	-4289	-3917	-4979	-4349	-2810	635	3574	5767	17312
1320	-3189	-2919	-3282	-2403	-3578	-4639	-3509	-4297	-3889	-4983	-4363	-2798	695	3573	5760	17287
1321	-3184	-2913	-3253	-2389	-3577	-4632	-3492	-4268	-3907	-4989	-4381	-2790	746	3607	5760	17222
1322	-3202	-2908	-3213	-2388	-3566	-4639	-3500	-4261	-3896	-5020	-4386	-2795	799	3607	5735	17158
1323	-3228	-2917	-3198	-2396	-3558	-4622	-3511	-4278	-3900	-5006	-4418	-2792	859	3629	5732	17104
1324	-3249	-2936	-3189	-2405	-3550	-4600	-3509	-4318	-3935	-5019	-4464	-2800	925	3649	5748	17109
1325	-3199	-2907	-3165	-2344	-3510	-4576	-3494	-4305	-3905	-5021	-4464	-2809	1021	3686	5753	17122
1326	-3213	-2917	-3143	-2331	-3506	-4556	-3493	-4287	-3904	-5023	-4483	-2798	1102	3711	5753	17104
1327	-3240	-2920	-3120	-2335	-3483	-4549	-3485	-4329	-3947	-5042	-4544	-2795	1207	3736	5770	17111
1328	-3248	-2939	-3100	-2338	-3456	-4537	-3478	-4363	-3944	-5040	-4569	-2796	1322	3784	5804	17115
1329	-3211	-2923	-3081	-2295	-3411	-4514	-3456	-4353	-3938	-5052	-4591	-2797	1454	3842	5836	17120
1330	-3171	-2898	-3038	-2229	-3398	-4477	-3438	-4275	-3910	-5081	-4566	-2786	1574	3915	5888	17118
1331	-3182	-2889	-3024	-2218	-3390	-4467	-3443	-4241	-3896	-5092	-4547	-2750	1719	3989	5920	17118
1332	-3211	-2904	-3021	-2228	-3377	-4472	-3436	-4246	-3894	-5114	-4548	-2696	1881	4035	5944	17097
1333	-3270	-2943	-2989	-2264	-3371	-4463	-3457	-4289	-3932	-5121	-4562	-2652	2006	4083	5953	17134
1334	-3222	-2917	-2982	-2226	-3348	-4437	-3444	-4295	-3934	-5126	-4585	-2609	2205	4163	5986	17155
1335	-3202	-2899	-2975	-2194	-3334	-4434	-3435	-4279	-3916	-5151	-4557	-2563	2374	4251	6039	17140
1336	-3220	-2902	-2968	-2185	-3338	-4432	-3423	-4273	-3920	-5134	-4548	-2532	2559	4332	6091	17146
1337	-3246	-2909	-2952	-2196	-3320	-4412	-3410	-4293	-3927	-5128	-4530	-2483	2721	4408	6126	17181
1338	-3271	-2932	-2949	-2219	-3313	-4412	-3431	-4342	-3950	-5148	-4575	-2435	2919	4509	6179	17226
1339	-3211	-2907	-2969	-2174	-3284	-4373	-3407	-4325	-3936	-5166	-4588	-2399	3144	4618	6271	17252
1340	-3232	-2916	-2956	-2191	-3279	-4366	-3402	-4295	-3938	-5170	-4578	-2356	3333	4699	6322	17264
1341	-3274	-2934	-2970	-2197	-3283	-4360	-3398	-4320	-3942	-5201	-4595	-2315	3526	4808	6382	17291
1342	-3256	-2940	-2966	-2211	-3281	-4365	-3402	-4322	-3928	-5184	-4628	-2263	3739	4943	6451	17357
1343	-3257	-2938	-2984	-2211	-3275	-4329	-3414	-4331	-3948	-5192	-4665	-2204	3965	5070	6530	17415
1344	-3217	-2897	-2980	-2168	-3259	-4298	-3383	-4278	-3950	-5203	-4632	-2162	4168	5182	6639	17467
1345	-3226	-2916	-2997	-2172	-3273	-4312	-3385	-4264	-3929	-5200	-4592	-2115	4379	5284	6778	17523
1346	-3232	-2928	-3007	-2201	-3281	-4323	-3392	-4279	-3942	-5202	-4565	-2059	4576	5394	6897	17586
1347	-3296	-2960	-3032	-2271	-3303	-4341	-3417	-4315	-3971	-5189	-4590	-2006	4747	5476	6985	17643
1348	-3269	-2939	-3038	-2251	-3299	-4326	-3401	-4330	-3971	-5222	-4622	-1975	4941	5589	7089	17730
1349	-3246	-2934	-3064	-2238	-3318	-4324	-3394	-4308	-3950	-5242	-4609	-1944	5127	5710	7178	17788
1350	-3247	-2934	-3067	-2244	-3321	-4335	-3400	-4323	-3955	-5229	-4607	-1886	5290	5800	7288	17837
1351	-3265	-2949	-3092	-2263	-3339	-4344	-3411	-4346	-3962	-5228	-4622	-1861	5441	5889	7362	17908
1352	-3329	-2980	-3118	-2310	-3340	-4345	-3427	-4371	-4006	-5265	-4675	-1824	5601	5989	7431	18007
1353	-3271	-2938	-3134	-2294	-3353	-4338	-3421	-4374	-3997	-5276	-4699	-1792	5733	6104	7513	18095
1354	-3255	-2956	-3150	-2318	-3373	-4335	-3424	-4352	-3984	-5270	-4705	-1777	5841	6197	7600	18157
1355	-3291	-2975	-3175	-2355	-3390	-4333	-3428	-4382	-4023	-5324	-4715	-1776	5950	6282	7672	18252
1356	-3279	-2965	-3170	-2344	-3390	-4336	-3426	-4422	-4017	-5330	-4730	-1805	6062	6368	7727	18365
1357	-3284	-2982	-3193	-2362	-3406	-4346	-3443	-4451	-4041	-5345	-4767	-1823	6154	6452	7809	18482
1358	-3235	-2955	-3210	-2327	-3412	-4329	-3437	-4411	-4020	-5356	-4786	-1808	6202	6516	7884	18565
1359	-3236	-2945	-3228	-2323	-3423	-4340	-3445	-4372	-4010	-5364	-4769	-1813	6250	6577	7986	18647
1360	-3267	-2952	-3233	-2355	-3461	-4372	-3453	-4362	-4037	-5355	-4761	-1821	6277	6613	8064	18722
1361	-3309	-2988	-3257	-2395	-3469	-4380	-3473	-4398	-4051	-5365	-4766	-1822	6306	6632	8127	18772
1362	-3309	-2998	-3287	-2409	-3474	-4371	-3475	-4441	-4070	-5385	-4820	-1851	6310	6673	8156	18817
1363	-3278	-2971	-3303	-2385	-3490	-4390	-3471	-4443	-4074	-5417	-4810	-1879	6297	6682	8196	18873
1364	-3273	-2968	-3313	-2394	-3510	-4406	-3481	-4444	-4091	-5446	-4802	-1914	6250	6692	8233	18922
1365	-3293	-2976	-3316	-2389	-3524	-4415	-3493	-4444	-4111	-5479	-4834	-1926	6206	6691	8235	18940
1366	-3334	-3017	-3328	-2448	-3549	-4441	-3518	-4489	-4131	-5477	-4882	-1985	6132	6654	8223	18986
1367	-3301	-3007	-3314	-2426	-3543	-4441	-3510	-4481	-4135	-5496	-4933	-2028	6045	6634	8225	19014
1368	-3291	-2998	-3327	-2420	-3561	-4437	-3514	-4465	-4146	-5483	-4957	-2074	5951	6624	8222	19017
1369	-3306	-3011	-3340	-2459	-3567	-4453	-3536	-4481	-4156	-5526	-4987	-2119	5858	6583	8191	19012
1370	-3295	-3002	-3354	-2453	-3571	-4464	-3541	-4503	-4155	-5567	-4998	-2187	5754	6528	8164	19007
1371	-3315	-3010	-3361	-2464	-3583	-4482	-3557	-4536	-4183	-5600	-5038	-2256	5633	6486	8118	19000
1372	-3257	-2984	-3366	-2425	-3599	-4456	-3546	-4518	-4170	-5609	-5052	-2319	5496	6444	8093	18984
1373	-3265	-2990	-3364	-2426	-3618	-4467	-3541	-4491	-4164	-5617	-5039	-2380	5347	6355	8066	18965
1374	-3303	-3002	-3379	-2446	-3647	-4489	-3560	-4502	-4183	-5608	-5041	-2449	5187	6287	8010	18928
1375	-3347	-3026	-3393	-2485	-3680	-4516	-3580	-4530	-4196	-5620	-5052	-2533	5025	6192	7966	18913
1376	-3359	-3043	-3401	-2514	-3688	-4537	-3592	-4574	-4225	-5626	-5114	-2579	4857	6115	7893	18879
1377	-3320	-3014	-3407	-2475	-3684	-4533	-3600	-4551	-4222	-5644	-5164	-2631	4695	6022	7826	18843
1378	-3321	-3024	-3427	-2491	-3691	-4537	-3614	-4560	-4217	-5671	-5174	-2701	4511	5950	7732	18779
1379	-3341	-3052	-3411	-2515	-3717	-4559	-3625	-4571	-4234	-5683	-5176	-2762	4365	5872	7683	18725
1380	-3371	-3068	-3435	-2561	-3740	-4594	-3647	-4617	-4261	-5694	-5194	-2848	4157	5751	7611	18658
1381	-3365	-3057	-3454	-2548	-3737	-4593	-3657	-4643	-4276	-5742	-5246	-2924	3976	5667	7552	18632
1382	-3361	-3055	-3447	-2542	-3747	-4605	-3646	-4618	-4279	-5745	-5272	-2996	3808	5578	7483	18607
1383	-3360	-3059	-3453	-2559	-3758	-4622	-3656	-4637	-4298	-5754	-5326	-3059	3657	5503	7426	18583
1384	-3351	-3051	-3464	-2537	-3777	-4639	-3651	-4624	-4283	-5761	-5352	-3141	3475	5407	7381	18559
1385	-3369	-3079	-3479	-2578	-3796	-4667	-3676	-4660	-4304	-5766	-5382	-3232	3287	5325	7317	18559
1386	-3312	-3041	-3483	-2533	-3787	-4646	-3659	-4646	-4301	-5805	-5399	-3321	3123	5239	7293	18536
1387	-3310	-3017	-3485	-2519	-3795	-4660	-3657	-4606	-4284	-5803	-5400	-3379	2971	5191	7264	18501
1388	-3343	-3043	-3505	-2539	-3816	-4683	-3674	-4608	-4270	-5810	-5390	-3411	2809	5118	7223	18468
1389	-3369	-3062	-3534	-2586	-3838	-4694	-3684	-4614	-4303	-5825	-5385	-3455	2655	5022	7189	18464
1390	-3396	-3078	-3550	-2609	-3866	-4720	-3709	-4678	-4334	-5851	-5423	-3522	2513	4946	7170	18497
1391	-3361	-3059	-3553	-2590	-3865	-4735	-3705	-4668	-4325	-5851	-5439	-3594	2359	4864	7154	18533
1392	-3343	-3053	-3549	-2597	-3899	-4759	-3711	-4638	-4324	-5857	-5441	-3642	2210	4789	7154	18569
1393	-3362	-3059	-3569	-2607	-3917	-4777	-3717	-4629	-4339	-5874	-5446	-3684	2063	4753	7161	18578
1394	-3398	-3085	-3584	-2650	-3940	-4808	-3730	-4683	-4338	-5898	-5457	-3727	1918	4717	7151	18620
1395	-3405	-3099	-3606	-2666	-3953	-4826	-3746	-4714	-4351	-5921	-5519	-3780	1800	4678	7187	18693
1396	-3386	-3091	-3599	-2677	-3956	-4823	-3754	-4705	-4350	-5924	-5548	-3838	1675	4642	7222	18765
1397	-3379	-3088	-3611	-2672	-3981	-4853	-3771	-4706	-4366	-5924	-5557	-3895	1556	4604	7266	18894
1398	-3364	-3098	-3616	-2664	-3996	-4859	-3768	-4683	-4346	-5944	-5562	-3930	1458	4569	7320	18979
1399	-3406	-3117	-3628	-2714	-4024	-4886	-3782	-4693	-4370	-5953	-5598	-3992	1354	4533	7405	19108
1400	-3368	-3088	-3636	-2683	-4023	-4894	-3789	-4704	-4366	-5966	-5598	-4041	1239	4481	7501	19255
1401	-3363	-3077	-3644	-2674	-4036	-4916	-3795	-4686	-4382	-5979	-5592	-4040	1120	4457	7606	19396
1402	-3385	-3089	-3650	-2691	-4065	-4929	-3813	-4688	-4359	-5993	-5586	-4075	1019	4441	7715	19563
1403	-3397	-3098	-3675	-2718	-4098	-4960	-3825	-4693	-4362	-5990	-5606	-4119	933	4410	7800	19765
1404	-3440	-3117	-3688	-2765	-4115	-4998	-3831	-4759	-4397	-6002	-5653	-4146	834	4404	7869	19966
1405	-3396	-3096	-3688	-2741	-4129	-5005	-3833	-4743	-4397	-6001	-5668	-4184	751	4392	7974	20214
1406	-3379	-3092	-3683	-2737	-4143	-5028	-3844	-4725	-4394	-5990	-5632	-4230	657	4390	8108	20468
1407	-3401	-3116	-3690	-2764	-4157	-5040	-3860	-4750	-4399	-6016	-5640	-4252	575	4376	8222	20720
1408	-3429	-3128	-3707	-2780	-4186	-5069	-3869	-4764	-4410	-6031	-5662	-4277	508	4367	8345	20983
1409	-3453	-3145	-3715	-2819	-4217	-5095	-3895	-4813	-4449	-6040	-5724	-4324	408	4365	8445	21335
1410	-3433	-3135	-3733	-2789	-4228	-5104	-3903	-4823	-4446	-6047	-5799	-4379	359	4350	8568	21718
1411	-3409	-3119	-3717	-2763	-4234	-5110	-3907	-4808	-4438	-6062	-5803	-4410	305	4334	8692	22045
1412	-3393	-3115	-3732	-2748	-4239	-5119	-3900	-4779	-4414	-6056	-5787	-4449	248	4337	8817	22410
1413	-3431	-3141	-3736	-2804	-4250	-5163	-3909	-4786	-4424	-6061	-5787	-4472	159	4335	8941	22794
1414	-3389	-3128	-3740	-2807	-4272	-5167	-3901	-4793	-4428	-6048	-5808	-4520	113	4307	9091	23226
1415	-3366	-3123	-3752	-2787	-4265	-5194	-3905	-4760	-4424	-6065	-5807	-4532	65	4307	9189	23605
1416	-3402	-3129	-3735	-2797	-4290	-5209	-3921	-4752	-4425	-6099	-5783	-4554	10	4289	9293	24015
1417	-3431	-3134	-3758	-2820	-4317	-5222	-3937	-4771	-4431	-6083	-5763	-4566	-39	4260	9367	24442
1418	-3480	-3170	-3769	-2881	-4343	-5268	-3965	-4815	-4457	-6078	-5800	-4608	-114	4199	9438	24903
1419	-3447	-3162	-3785	-2838	-4350	-5270	-3963	-4834	-4457	-6088	-5801	-4634	-152	4162	9526	25314
1420	-3425	-3139	-3783	-2818	-4362	-5283	-3960	-4809	-4439	-6105	-5847	-4647	-199	4136	9601	25742
1421	-3420	-3159	-3784	-2824	-4362	-5301	-3968	-4803	-4443	-6115	-5858	-4658	-246	4116	9660	26198
1422	-3458	-3170	-3806	-2850	-4385	-5333	-3993	-4794	-4456	-6101	-5830	-4681	-297	4076	9698	26603
1423	-3495	-3210	-3802	-2897	-4412	-5347	-4012	-4865	-4503	-6122	-5865	-4699	-360	4032	9737	27110
1424	-3443	-3181	-3805	-2852	-4401	-5334	-4007	-4869	-4477	-6126	-5892	-4735	-389	4019	9802	27616
1425	-3426	-3145	-3784	-2822	-4407	-5353	-3998	-4823	-4464	-6128	-5889	-4728	-409	4007	9846	28059
1426	-3438	-3161	-3806	-2820	-4414	-5376	-4004	-4823	-4464	-6120	-5854	-4739	-460	3960	9886	28434
1427	-3489	-3180	-3819	-2854	-4423	-5403	-4025	-4828	-4494	-6134	-5851	-4777	-511	3904	9889	28878
1428	-3485	-3189	-3809	-2852	-4419	-5385	-4029	-4840	-4477	-6131	-5879	-4793	-572	3845	9874	29367
1429	-3461	-3172	-3807	-2813	-4422	-5382	-4032	-4833	-4473	-6143	-5897	-4808	-606	3812	9856	29738
1430	-3482	-3180	-3807	-2797	-4447	-5426	-4034	-4822	-4470	-6173	-5864	-4801	-652	3780	9857	30153
1431	-3501	-3208	-3812	-2816	-4454	-5446	-4039	-4846	-4482	-6179	-5859	-4813	-686	3725	9823	30552
1432	-3540	-3229	-3830	-2866	-4457	-5473	-4062	-4894	-4502	-6159	-5869	-4824	-732	3667	9794	30916
1433	-3513	-3211	-3833	-2815	-4453	-5477	-4046	-4893	-4505	-6156	-5876	-4828	-767	3635	9782	31262
1434	-3503	-3193	-3821	-2770	-4451	-5489	-4046	-4859	-4494	-6168	-5880	-4855	-794	3597	9778	31625
1435	-3505	-3193	-3817	-2775	-4445	-5507	-4053	-4853	-4488	-6182	-5880	-4867	-807	3561	9734	31963
1436	-3533	-3226	-3816	-2797	-4454	-5517	-4072	-4879	-4512	-6185	-5898	-4877	-849	3522	9688	32249
1437	-3564	-3249	-3824	-2819	-4458	-5535	-4085	-4954	-4543	-6200	-5987	-4898	-879	3478	9630	32596
1438	-3495	-3223	-3822	-2729	-4427	-5511	-4075	-4931	-4524	-6175	-6014	-4930	-901	3447	9579	32900
1439	-3475	-3202	-3788	-2697	-4408	-5500	-4067	-4877	-4507	-6166	-5989	-4957	-930	3401	9548	33170
1440	-3493	-3214	-3778	-2683	-4406	-5525	-4064	-4847	-4507	-6158	-5937	-4966	-975	3372	9491	33390
1441	-3519	-3233	-3774	-2688	-4395	-5539	-4087	-4866	-4501	-6167	-5926	-4971	-995	3330	9416	33610
1442	-3534	-3236	-3782	-2674	-4361	-5542	-4081	-4902	-4522	-6185	-5955	-4988	-1045	3268	9376	33810
1443	-3501	-3207	-3762	-2597	-4351	-5532	-4061	-4876	-4502	-6188	-5946	-5000	-1067	3214	9312	33940
1444	-3524	-3225	-3746	-2576	-4322	-5538	-4064	-4855	-4478	-6169	-5917	-4987	-1092	3197	9256	34030
1445	-3532	-3220	-3753	-2567	-4331	-5545	-4086	-4866	-4487	-6176	-5897	-4986	-1114	3163	9195	34120
1446	-3575	-3248	-3750	-2592	-4306	-5559	-4094	-4909	-4512	-6183	-5913	-4986	-1130	3133	9129	34190
1447	-3543	-3232	-3719	-2526	-4269	-5538	-4092	-4915	-4528	-6167	-5945	-5029	-1162	3102	9060	34270
1448	-3526	-3238	-3715	-2479	-4245	-5537	-4087	-4869	-4486	-6158	-5940	-5027	-1208	3067	8976	34250
1449	-3531	-3247	-3699	-2454	-4213	-5553	-4095	-4868	-4496	-6156	-5934	-5026	-1219	3016	8870	34230
1450	-3568	-3267	-3708	-2466	-4192	-5555	-4105	-4889	-4518	-6156	-5943	-5028	-1248	2990	8783	34140
1451	-3559	-3280	-3714	-2467	-4159	-5547	-4112	-4944	-4556	-6173	-5980	-5057	-1264	2932	8670	34100
1452	-3503	-3224	-3670	-2380	-4114	-5522	-4101	-4902	-4532	-6179	-5967	-5079	-1286	2914	8581	34000
1453	-3497	-3223	-3650	-2312	-4082	-5517	-4091	-4867	-4504	-6179	-5952	-5061	-1309	2887	8494	33880
1454	-3529	-3257	-3644	-2285	-4046	-5532	-4070	-4846	-4488	-6163	-5930	-5054	-1335	2864	8383	33740
1455	-3554	-3280	-3662	-2271	-3996	-5557	-4084	-4865	-4478	-6155	-5912	-5041	-1346	2815	8264	33500
1456	-3592	-3294	-3661	-2257	-3945	-5541	-4093	-4884	-4497	-6161	-5919	-5057	-1366	2770	8133	33270
1457	-3541	-3261	-3644	-2196	-3893	-5511	-4076	-4860	-4477	-6171	-5927	-5062	-1379	2741	8051	33020
1458	-3544	-3265	-3636	-2156	-3850	-5512	-4066	-4846	-4465	-6159	-5929	-5048	-1403	2707	7936	32780
1459	-3569	-3256	-3613	-2118	-3808	-5501	-4071	-4850	-4475	-6132	-5908	-5037	-1426	2680	7828	32495
1460	-3609	-3299	-3619	-2142	-3760	-5507	-4094	-4878	-4484	-6126	-5926	-5032	-1444	2648	7710	32186
1461	-3597	-3265	-3614	-2088	-3684	-5498	-4075	-4895	-4479	-6146	-5960	-5037	-1451	2630	7623	31930
1462	-3562	-3254	-3609	-2017	-3616	-5471	-4055	-4861	-4474	-6136	-5932	-5042	-1476	2609	7504	31613
1463	-3589	-3277	-3600	-2039	-3569	-5481	-4060	-4884	-4490	-6128	-5961	-5048	-1468	2599	7397	31271
1464	-3571	-3267	-3588	-1988	-3493	-5455	-4062	-4883	-4471	-6126	-5958	-5070	-1466	2582	7304	30911
1465	-3596	-3297	-3577	-1978	-3423	-5439	-4067	-4891	-4470	-6112	-5958	-5087	-1487	2559	7192	30560
1466	-3563	-3266	-3556	-1905	-3322	-5416	-4060	-4868	-4461	-6122	-5962	-5070	-1495	2557	7113	30285
1467	-3527	-3256	-3554	-1847	-3264	-5387	-4043	-4822	-4438	-6134	-5930	-5070	-1511	2547	7019	29929
1468	-3544	-3266	-3518	-1828	-3211	-5379	-4055	-4811	-4419	-6127	-5877	-5067	-1523	2509	6900	29511
1469	-3569	-3284	-3507	-1825	-3164	-5380	-4057	-4824	-4420	-6099	-5854	-5042	-1533	2483	6783	29167
1470	-3609	-3299	-3505	-1834	-3105	-5366	-4054	-4862	-4439	-6069	-5892	-5035	-1540	2480	6669	28783
1471	-3569	-3275	-3485	-1789	-3039	-5318	-4039	-4819	-4425	-6077	-5873	-5019	-1536	2461	6565	28378
1472	-3581	-3280	-3464	-1766	-2999	-5306	-4039	-4790	-4426	-6067	-5855	-5014	-1549	2446	6453	28040
1473	-3584	-3283	-3461	-1749	-2950	-5317	-4029	-4795	-4424	-6061	-5828	-4997	-1554	2409	6335	27639
1474	-3632	-3301	-3451	-1765	-2900	-5323	-4045	-4801	-4425	-6053	-5817	-4992	-1555	2392	6212	27260
1475	-3622	-3302	-3455	-1759	-2858	-5311	-4038	-4835	-4422	-6034	-5847	-5001	-1550	2386	6092	26906
1476	-3608	-3294	-3419	-1747	-2809	-5298	-4037	-4837	-4413	-6041	-5834	-5010	-1538	2385	6015	26552
1477	-3586	-3279	-3402	-1712	-2770	-5286	-4025	-4824	-4411	-6023	-5818	-4993	-1557	2391	5940	26199
1478	-3574	-3263	-3390	-1713	-2737	-5285	-4032	-4829	-4404	-6018	-5794	-4994	-1549	2373	5871	25806
1479	-3635	-3293	-3384	-1753	-2731	-5293	-4043	-4840	-4403	-6007	-5797	-4992	-1548	2363	5785	25475
1480	-3592	-3279	-3362	-1739	-2698	-5310	-4038	-4844	-4382	-5989	-5796	-4987	-1538	2359	5711	25132
1481	-3578	-3267	-3361	-1724	-2693	-5321	-4038	-4814	-4366	-5979	-5773	-4973	-1536	2334	5628	24719
1482	-3609	-3288	-3340	-1750	-2696	-5331	-4049	-4818	-4364	-5957	-5750	-4934	-1567	2324	5543	24367
1483	-3622	-3301	-3316	-1779	-2715	-5365	-4073	-4828	-4376	-5971	-5719	-4908	-1565	2322	5466	24065
1484	-3670	-3332	-3312	-1847	-2729	-5393	-4090	-4891	-4410	-5960	-5747	-4900	-1575	2296	5378	23749
1485	-3627	-3284	-3281	-1825	-2739	-5409	-4081	-4884	-4388	-5950	-5741	-4906	-1561	2295	5305	23399
1486	-3611	-3284	-3264	-1835	-2779	-5419	-4096	-4875	-4385	-5949	-5738	-4911	-1564	2276	5233	23095
1487	-3623	-3294	-3267	-1876	-2809	-5454	-4097	-4890	-4397	-5937	-5725	-4896	-1571	2255	5147	22753
1488	-3665	-3324	-3261	-1954	-2869	-5491	-4126	-4934	-4418	-5943	-5766	-4912	-1573	2229	5060	22453
1489	-3669	-3334	-3246	-2010	-2894	-5497	-4134	-4991	-4463	-5953	-5822	-4932	-1590	2203	5005	22181
1490	-3616	-3288	-3212	-1976	-2945	-5494	-4147	-4955	-4444	-5962	-5824	-4931	-1575	2213	4953	21939
1491	-3592	-3273	-3206	-1994	-2998	-5513	-4150	-4920	-4436	-5977	-5809	-4923	-1575	2210	4905	21682
1492	-3597	-3262	-3199	-2038	-3060	-5560	-4145	-4939	-4444	-5982	-5785	-4933	-1596	2206	4825	21395
1493	-3664	-3310	-3197	-2107	-3130	-5603	-4167	-4981	-4461	-5980	-5782	-4948	-1603	2194	4742	21154
1494	-3649	-3288	-3186	-2124	-3171	-5633	-4201	-4989	-4479	-5988	-5795	-4953	-1605	2183	4670	20943
1495	-3621	-3280	-3187	-2139	-3238	-5663	-4192	-4959	-4488	-6011	-5778	-4968	-1612	2146	4583	20655
1496	-3635	-3294	-3198	-2181	-3307	-5703	-4212	-5001	-4512	-6021	-5739	-4949	-1620	2124	4501	20379
1497	-3664	-3299	-3190	-2230	-3379	-5740	-4240	-5029	-4528	-6043	-5742	-4975	-1632	2093	4404	20135
1498	-3695	-3318	-3196	-2288	-3449	-5785	-4272	-5067	-4554	-6039	-5786	-5004	-1645	2062	4326	19949
1499	-3630	-3292	-3200	-2283	-3514	-5794	-4276	-5078	-4557	-6054	-5834	-5026	-1674	2047	4264	19685
1500	-3622	-3284	-3200	-2299	-3576	-5811	-4300	-5074	-4554	-6060	-5845	-5046	-1666	2037	4215	19436
1501	-3674	-3309	-3206	-2371	-3650	-5865	-4315	-5092	-4586	-6085	-5877	-5053	-1683	2010	4143	19225
1502	-3707	-3342	-3206	-2443	-3736	-5914	-4345	-5139	-4637	-6115	-5924	-5071	-1704	1971	4043	19007
1503	-3676	-3321	-3211	-2468	-3785	-5930	-4349	-5178	-4656	-6151	-5977	-5115	-1712	1945	3950	18796
1504	-3631	-3279	-3232	-2446	-3841	-5931	-4347	-5134	-4636	-6143	-5985	-5140	-1718	1911	3897	18597
1505	-3631	-3286	-3245	-2472	-3912	-5977	-4360	-5121	-4639	-6179	-5978	-5170	-1734	1876	3837	18379
1506	-3647	-3303	-3269	-2514	-3995	-6020	-4373	-5136	-4673	-6192	-5967	-5179	-1758	1856	3765	18168
1507	-3702	-3342	-3295	-2593	-4061	-6057	-4396	-5184	-4725	-6216	-6005	-5207	-1794	1815	3669	17925
1508	-3671	-3338	-3298	-2593	-4096	-6041	-4393	-5213	-4729	-6256	-6034	-5225	-1817	1785	3596	17726
1509	-3663	-3313	-3309	-2602	-4156	-6059	-4407	-5186	-4736	-6271	-6064	-5231	-1846	1748	3524	17505
1510	-3680	-3323	-3335	-2650	-4206	-6090	-4435	-5212	-4754	-6309	-6062	-5262	-1872	1695	3421	17272
1511	-3697	-3324	-3370	-2682	-4259	-6120	-4437	-5228	-4770	-6342	-6080	-5275	-1914	1664	3334	17111
1512	-3741	-3343	-3384	-2744	-4316	-6143	-4466	-5277	-4812	-6375	-6139	-5318	-1927	1623	3241	16898
1513	-3694	-3327	-3388	-2713	-4355	-6143	-4472	-5294	-4822	-6383	-6196	-5364	-1942	1582	3159	16696
1514	-3703	-3352	-3406	-2760	-4388	-6161	-4478	-5286	-4815	-6395	-6205	-5397	-1975	1562	3084	16490
1515	-3711	-3358	-3427	-2782	-4422	-6159	-4486	-5309	-4850	-6420	-6244	-5424	-1999	1553	3037	16343
1516	-3708	-3352	-3466	-2787	-4459	-6199	-4498	-5306	-4858	-6451	-6306	-5457	-2030	1503	2976	16169
1517	-3691	-3351	-3470	-2817	-4485	-6204	-4497	-5340	-4872	-6451	-6361	-5523	-2051	1473	2895	15981
1518	-3647	-3313	-3504	-2778	-4499	-6190	-4500	-5292	-4849	-6488	-6357	-5559	-2065	1474	2835	15801
1519	-3670	-3323	-3527	-2802	-4535	-6212	-4497	-5281	-4856	-6482	-6342	-5585	-2096	1436	2785	15619
1520	-3683	-3345	-3546	-2842	-4579	-6245	-4515	-5290	-4878	-6488	-6337	-5604	-2120	1394	2682	15443
1521	-3737	-3375	-3566	-2900	-4611	-6263	-4518	-5310	-4904	-6537	-6367	-5624	-2179	1334	2607	15285
1522	-3719	-3369	-3598	-2896	-4635	-6260	-4532	-5347	-4897	-6563	-6421	-5647	-2181	1291	2519	15110
1523	-3694	-3354	-3608	-2883	-4664	-6265	-4515	-5320	-4891	-6585	-6422	-5649	-2202	1278	2443	14933
1524	-3705	-3363	-3644	-2906	-4684	-6278	-4521	-5329	-4908	-6599	-6404	-5686	-2245	1247	2371	14754
1525	-3708	-3367	-3663	-2919	-4701	-6290	-4538	-5337	-4931	-6614	-6430	-5715	-2268	1225	2308	14709
1526	-3749	-3393	-3677	-2964	-4720	-6318	-4559	-5385	-4958	-6634	-6484	-5752	-2286	1204	2222	14663
1527	-3730	-3379	-3700	-2956	-4736	-6310	-4539	-5403	-4954	-6654	-6511	-5792	-2310	1203	2166	14496
1528	-3686	-3377	-3723	-2972	-4746	-6301	-4544	-5379	-4961	-6659	-6536	-5796	-2309	1181	2113	14325
1529	-3684	-3378	-3768	-2973	-4769	-6292	-4544	-5362	-4947	-6665	-6557	-5814	-2330	1157	2065	14190
1530	-3705	-3395	-3781	-2981	-4790	-6295	-4562	-5361	-4954	-6685	-6557	-5822	-2351	1108	1981	14033
1531	-3730	-3389	-3777	-3007	-4807	-6313	-4572	-5394	-4978	-6709	-6571	-5816	-2377	1055	1931	13899
1532	-3723	-3373	-3799	-2992	-4815	-6303	-4558	-5370	-4969	-6713	-6575	-5824	-2406	1022	1869	13779
1533	-3730	-3382	-3816	-2993	-4826	-6310	-4549	-5372	-4978	-6727	-6563	-5844	-2417	1000	1816	13657
1534	-3753	-3402	-3856	-3023	-4861	-6338	-4564	-5357	-4988	-6724	-6566	-5848	-2435	955	1729	13495
1535	-3799	-3437	-3872	-3077	-4884	-6344	-4576	-5396	-5014	-6732	-6607	-5884	-2477	923	1658	13332
1536	-3757	-3429	-3876	-3053	-4877	-6344	-4573	-5431	-5017	-6773	-6659	-5904	-2483	888	1635	13233
1537	-3737	-3405	-3893	-3039	-4872	-6324	-4571	-5410	-5006	-6779	-6663	-5905	-2480	870	1580	13071
1538	-3741	-3396	-3926	-3048	-4889	-6342	-4570	-5417	-5000	-6787	-6656	-5909	-2488	861	1540	12959
1539	-3776	-3433	-3929	-3086	-4899	-6368	-4580	-5422	-5020	-6796	-6661	-5913	-2516	839	1475	12828
1540	-3826	-3467	-3943	-3142	-4920	-6375	-4605	-5508	-5059	-6816	-6741	-5941	-2539	816	1429	12749
1541	-3748	-3415	-3935	-3082	-4904	-6337	-4584	-5476	-5059	-6831	-6779	-5976	-2548	816	1382	12636
1542	-3710	-3406	-3950	-3060	-4893	-6313	-4564	-5433	-5031	-6827	-6751	-5997	-2542	798	1368	12516
1543	-3719	-3412	-3968	-3056	-4895	-6322	-4567	-5404	-5019	-6833	-6744	-5992	-2558	809	1296	12421
1544	-3761	-3437	-3990	-3087	-4871	-6331	-4584	-5399	-5036	-6836	-6723	-5981	-2588	775	1234	12333
1545	-3764	-3440	-4009	-3098	-4880	-6332	-4578	-5439	-5035	-6842	-6749	-6002	-2594	741	1184	12224
1546	-3740	-3422	-4023	-3069	-4884	-6323	-4583	-5428	-5005	-6845	-6753	-6029	-2612	726	1166	12091
1547	-3756	-3430	-4039	-3076	-4886	-6356	-4574	-5418	-5008	-6829	-6726	-6033	-2593	704	1137	12026
1548	-3749	-3436	-4054	-3082	-4889	-6352	-4584	-5425	-5012	-6854	-6745	-6022	-2601	682	1100	11910
1549	-3807	-3477	-4073	-3126	-4890	-6372	-4596	-5462	-5048	-6867	-6757	-6020	-2614	658	1033	11801
1550	-3780	-3446	-4068	-3107	-4880	-6343	-4591	-5463	-5060	-6852	-6784	-6031	-2638	624	1018	11723
1551	-3767	-3426	-4068	-3074	-4855	-6328	-4592	-5421	-5040	-6861	-6783	-6030	-2658	611	993	11638
1552	-3786	-3450	-4078	-3107	-4854	-6342	-4596	-5443	-5055	-6876	-6800	-6042	-2651	597	944	11544
1553	-3784	-3460	-4083	-3095	-4845	-6324	-4592	-5446	-5050	-6906	-6793	-6027	-2652	597	903	11478
1554	-3801	-3468	-4099	-3117	-4840	-6322	-4584	-5448	-5053	-6876	-6821	-6055	-2672	584	839	11391
1555	-3788	-3435	-4109	-3060	-4807	-6284	-4569	-5414	-5039	-6886	-6818	-6066	-2659	580	822	11303
1556	-3762	-3439	-4112	-3041	-4792	-6300	-4552	-5384	-5034	-6875	-6783	-6077	-2661	557	823	11232
1557	-3783	-3453	-4108	-3054	-4772	-6314	-4567	-5398	-5040	-6863	-6757	-6052	-2681	561	799	11147
1558	-3808	-3477	-4131	-3067	-4770	-6315	-4565	-5410	-5042	-6881	-6759	-6046	-2685	535	746	11061
1559	-3821	-3492	-4133	-3091	-4730	-6302	-4575	-5446	-5054	-6898	-6786	-6037	-2683	519	727	10983
1560	-3774	-3461	-4116	-3051	-4717	-6286	-4569	-5418	-5037	-6903	-6814	-6055	-2660	506	710	10897
1561	-3792	-3458	-4138	-3041	-4688	-6290	-4570	-5410	-5021	-6899	-6809	-6050	-2651	522	710	10832
1562	-3805	-3469	-4143	-3044	-4667	-6304	-4562	-5420	-5020	-6894	-6812	-6054	-2655	510	675	10734
1563	-3835	-3502	-4155	-3073	-4644	-6308	-4566	-5440	-5058	-6894	-6832	-6053	-2652	479	627	10681
1564	-3820	-3512	-4159	-3062	-4609	-6287	-4549	-5453	-5081	-6897	-6852	-6060	-2665	458	576	10609
1565	-3789	-3486	-4165	-3016	-4574	-6260	-4546	-5438	-5059	-6895	-6870	-6051	-2650	456	561	10557
1566	-3782	-3490	-4158	-2996	-4532	-6251	-4538	-5395	-5036	-6908	-6860	-6057	-2650	435	549	10501
1567	-3797	-3485	-4164	-2974	-4511	-6238	-4532	-5363	-5037	-6902	-6846	-6055	-2624	429	525	10481
1568	-3812	-3500	-4152	-3003	-4479	-6240	-4531	-5367	-5035	-6892	-6871	-6048	-2618	446	520	10438
1569	-3782	-3467	-4162	-2961	-4430	-6209	-4525	-5354	-5036	-6873	-6877	-6033	-2618	460	492	10399
1570	-3779	-3470	-4180	-2944	-4392	-6203	-4503	-5314	-5031	-6884	-6833	-6025	-2602	465	461	10353
1571	-3801	-3486	-4181	-2941	-4357	-6209	-4494	-5327	-5020	-6889	-6825	-6021	-2605	456	384	10285
1572	-3825	-3502	-4170	-2942	-4349	-6195	-4482	-5324	-5031	-6884	-6797	-6002	-2614	431	330	10215
1573	-3855	-3505	-4191	-2942	-4313	-6187	-4485	-5347	-5043	-6894	-6829	-5991	-2599	414	291	10177
1574	-3814	-3477	-4175	-2887	-4256	-6153	-4471	-5319	-5017	-6890	-6858	-5984	-2588	411	247	10122
1575	-3812	-3476	-4187	-2876	-4225	-6130	-4477	-5284	-5011	-6902	-6841	-5954	-2555	409	218	10051
1576	-3830	-3508	-4203	-2909	-4184	-6135	-4474	-5295	-5036	-6902	-6812	-5946	-2555	390	197	9994
1577	-3886	-3537	-4189	-2952	-4178	-6151	-4478	-5337	-5053	-6881	-6844	-5932	-2552	385	184	9963
1578	-3820	-3503	-4212	-2876	-4114	-6116	-4459	-5319	-5045	-6891	-6854	-5947	-2529	360	167	9916
1579	-3785	-3470	-4196	-2828	-4071	-6085	-4444	-5272	-5012	-6898	-6846	-5947	-2503	366	176	9856
1580	-3806	-3472	-4196	-2824	-4058	-6094	-4433	-5249	-5001	-6895	-6820	-5915	-2458	362	170	9816
1581	-3826	-3496	-4193	-2827	-4036	-6102	-4427	-5219	-4999	-6879	-6771	-5881	-2451	372	129	9761
1582	-3876	-3532	-4203	-2859	-4015	-6117	-4443	-5269	-5026	-6878	-6781	-5856	-2433	363	83	9728
1583	-3841	-3515	-4211	-2827	-3982	-6083	-4430	-5244	-5022	-6896	-6784	-5834	-2406	379	112	9701
1584	-3830	-3517	-4189	-2807	-3948	-6083	-4439	-5223	-5004	-6879	-6781	-5819	-2394	371	123	9650
1585	-3858	-3507	-4190	-2799	-3928	-6069	-4444	-5208	-5008	-6883	-6770	-5790	-2374	368	122	9604
1586	-3887	-3539	-4214	-2833	-3899	-6078	-4442	-5211	-5007	-6877	-6775	-5760	-2356	359	116	9560
1587	-3875	-3548	-4227	-2835	-3885	-6056	-4443	-5236	-5025	-6892	-6810	-5770	-2327	363	120	9550
1588	-3855	-3523	-4228	-2772	-3856	-6026	-4428	-5202	-5005	-6884	-6820	-5762	-2304	359	142	9516
1589	-3872	-3543	-4237	-2810	-3852	-6031	-4409	-5218	-5004	-6864	-6845	-5734	-2251	377	138	9493
1590	-3877	-3536	-4225	-2792	-3828	-6028	-4407	-5224	-4999	-6872	-6826	-5726	-2220	407	123	9473
1591	-3883	-3548	-4224	-2810	-3816	-6028	-4405	-5222	-5008	-6872	-6822	-5739	-2193	426	115	9443
1592	-3825	-3510	-4219	-2776	-3770	-6014	-4399	-5209	-4997	-6872	-6835	-5733	-2150	420	128	9428
1593	-3814	-3494	-4221	-2739	-3769	-6020	-4384	-5136	-4971	-6873	-6791	-5715	-2115	409	86	9438
1594	-3841	-3504	-4233	-2767	-3758	-6008	-4375	-5114	-4975	-6856	-6766	-5692	-2111	417	43	9400
1595	-3868	-3521	-4246	-2770	-3757	-6011	-4383	-5139	-4986	-6850	-6749	-5654	-2096	434	12	9368
1596	-3895	-3552	-4253	-2809	-3761	-5998	-4399	-5183	-5016	-6852	-6754	-5637	-2077	417	42	9371
1597	-3856	-3533	-4250	-2771	-3739	-6001	-4390	-5147	-4990	-6838	-6766	-5613	-2030	422	64	9348
1598	-3871	-3542	-4255	-2764	-3728	-5998	-4385	-5136	-4981	-6815	-6741	-5598	-2018	436	76	9289
1599	-3890	-3542	-4276	-2778	-3757	-5986	-4384	-5129	-4977	-6824	-6724	-5572	-2003	427	65	9282
1600	-3904	-3582	-4287	-2817	-3742	-6020	-4393	-5145	-4985	-6807	-6725	-5550	-1963	427	45	9281
1601	-3921	-3588	-4277	-2855	-3759	-6018	-4397	-5202	-5021	-6816	-6775	-5548	-1934	410	26	9255
1602	-3851	-3538	-4277	-2799	-3754	-5998	-4385	-5175	-4973	-6809	-6765	-5520	-1885	422	27	9219
1603	-3843	-3531	-4294	-2785	-3750	-5997	-4392	-5134	-4950	-6793	-6709	-5496	-1851	435	17	9187
1604	-3859	-3532	-4296	-2782	-3765	-6015	-4401	-5118	-4955	-6751	-6652	-5458	-1825	435	8	9167
1605	-3910	-3567	-4296	-2834	-3787	-6045	-4428	-5146	-4965	-6761	-6616	-5434	-1798	421	-18	9124
1606	-3894	-3545	-4293	-2809	-3780	-6037	-4416	-5155	-4967	-6767	-6629	-5391	-1787	410	-47	9102
1607	-3885	-3541	-4280	-2803	-3794	-6039	-4410	-5134	-4977	-6719	-6595	-5371	-1770	406	-70	9099
1608	-3898	-3551	-4302	-2819	-3820	-6057	-4416	-5133	-4974	-6725	-6576	-5353	-1750	413	-81	9072
1609	-3918	-3556	-4318	-2842	-3849	-6076	-4417	-5136	-4976	-6691	-6541	-5331	-1753	398	-79	9021
1610	-3943	-3587	-4319	-2881	-3856	-6088	-4420	-5190	-5003	-6681	-6561	-5301	-1718	386	-96	8992
1611	-3898	-3555	-4304	-2838	-3854	-6082	-4436	-5188	-4964	-6660	-6546	-5292	-1691	411	-118	8982
1612	-3901	-3561	-4317	-2850	-3875	-6087	-4430	-5189	-4950	-6648	-6508	-5268	-1699	409	-140	8985
1613	-3932	-3584	-4316	-2906	-3906	-6110	-4450	-5194	-4980	-6628	-6501	-5237	-1698	404	-154	8953
1614	-3939	-3587	-4318	-2924	-3936	-6124	-4449	-5213	-4988	-6621	-6510	-5234	-1685	402	-169	8941
1615	-3914	-3577	-4308	-2916	-3911	-6115	-4455	-5241	-4988	-6578	-6518	-5215	-1654	407	-179	8939
1616	-3861	-3559	-4325	-2870	-3950	-6103	-4447	-5201	-4938	-6546	-6446	-5194	-1619	436	-180	8908
1617	-3880	-3562	-4326	-2885	-3969	-6118	-4450	-5177	-4930	-6519	-6367	-5155	-1622	441	-152	8919
1618	-3903	-3562	-4350	-2912	-3984	-6117	-4457	-5187	-4936	-6509	-6328	-5129	-1609	416	-139	8893
1619	-3950	-3606	-4354	-2964	-4022	-6151	-4477	-5223	-4951	-6508	-6322	-5088	-1604	400	-143	8868
1620	-3918	-3589	-4375	-2931	-4035	-6140	-4473	-5242	-4955	-6480	-6289	-5065	-1597	408	-155	8836
1621	-3900	-3571	-4378	-2933	-4060	-6156	-4487	-5222	-4943	-6461	-6229	-5052	-1556	425	-167	8788
1622	-3914	-3573	-4390	-2952	-4100	-6170	-4498	-5218	-4944	-6429	-6165	-5007	-1563	418	-187	8796
1623	-3931	-3583	-4376	-2967	-4122	-6194	-4508	-5242	-4946	-6394	-6102	-4956	-1555	415	-191	8750
1624	-3970	-3608	-4370	-3009	-4149	-6211	-4533	-5293	-4974	-6365	-6101	-4930	-1540	396	-198	8753
1625	-3955	-3614	-4361	-3002	-4173	-6215	-4551	-5292	-4987	-6345	-6075	-4902	-1537	413	-216	8724
1626	-3918	-3594	-4354	-2986	-4187	-6228	-4523	-5275	-4958	-6324	-6043	-4872	-1536	397	-210	8710
1627	-3908	-3593	-4353	-2983	-4210	-6222	-4529	-5269	-4933	-6286	-5987	-4825	-1502	402	-180	8693
1628	-3939	-3601	-4357	-3028	-4235	-6253	-4539	-5266	-4919	-6267	-5929	-4788	-1517	393	-175	8644
1629	-3945	-3590	-4378	-3027	-4265	-6259	-4546	-5296	-4948	-6234	-5906	-4768	-1506	400	-167	8621
1630	-3933	-3584	-4376	-3010	-4302	-6254	-4562	-5291	-4923	-6213	-5857	-4727	-1481	414	-131	8595
1631	-3939	-3600	-4387	-3042	-4326	-6262	-4568	-5297	-4936	-6207	-5826	-4686	-1483	404	-136	8553
1632	-3941	-3589	-4385	-3048	-4356	-6279	-4593	-5324	-4946	-6193	-5776	-4645	-1485	384	-166	8501
1633	-3987	-3613	-4388	-3100	-4403	-6295	-4605	-5384	-4990	-6170	-5749	-4610	-1497	385	-193	8471
1634	-3954	-3602	-4383	-3090	-4423	-6311	-4597	-5375	-4966	-6173	-5746	-4586	-1518	382	-198	8474
1635	-3946	-3609	-4382	-3092	-4432	-6304	-4598	-5376	-4957	-6120	-5724	-4569	-1516	363	-211	8414
1636	-3982	-3620	-4400	-3107	-4462	-6310	-4593	-5384	-4960	-6110	-5685	-4551	-1513	360	-241	8380
1637	-4021	-3644	-4419	-3160	-4495	-6337	-4616	-5419	-4987	-6109	-5677	-4521	-1519	354	-261	8338
1638	-3998	-3648	-4405	-3181	-4509	-6338	-4611	-5446	-5009	-6105	-5700	-4525	-1508	368	-278	8338
1639	-3928	-3605	-4399	-3120	-4502	-6338	-4602	-5424	-4985	-6110	-5682	-4533	-1497	357	-269	8330
1640	-3930	-3593	-4384	-3115	-4530	-6351	-4614	-5386	-4992	-6078	-5645	-4527	-1506	381	-287	8307
1641	-3947	-3601	-4401	-3114	-4573	-6377	-4633	-5414	-4976	-6088	-5626	-4497	-1522	366	-290	8269
1642	-3977	-3630	-4417	-3168	-4600	-6378	-4647	-5427	-4999	-6094	-5589	-4496	-1514	351	-315	8233
1643	-3985	-3628	-4418	-3161	-4630	-6386	-4648	-5451	-5020	-6119	-5563	-4493	-1524	340	-330	8242
1644	-3968	-3608	-4411	-3145	-4653	-6383	-4649	-5440	-5009	-6102	-5558	-4497	-1538	345	-349	8188
1645	-3967	-3598	-4436	-3153	-4671	-6394	-4648	-5434	-4998	-6090	-5550	-4485	-1547	329	-377	8146
1646	-3985	-3626	-4429	-3169	-4696	-6409	-4660	-5452	-5014	-6096	-5548	-4493	-1574	319	-434	8088
1647	-4021	-3643	-4429	-3225	-4706	-6431	-4684	-5505	-5048	-6114	-5585	-4525	-1599	310	-467	8026
1648	-3993	-3627	-4433	-3203	-4719	-6416	-4681	-5509	-5057	-6132	-5608	-4535	-1587	267	-486	8029
1649	-3988	-3634	-4424	-3208	-4747	-6419	-4680	-5509	-5057	-6146	-5632	-4558	-1585	270	-504	8023
1650	-3970	-3612	-4427	-3196	-4749	-6440	-4675	-5500	-5065	-6142	-5625	-4562	-1611	277	-520	7965
1651	-3977	-3621	-4426	-3202	-4766	-6450	-4682	-5461	-5037	-6140	-5629	-4581	-1624	251	-557	7925
1652	-3997	-3649	-4444	-3218	-4767	-6463	-4689	-5496	-5056	-6170	-5651	-4596	-1656	217	-554	7894
1653	-3972	-3623	-4442	-3189	-4779	-6445	-4683	-5482	-5057	-6192	-5671	-4618	-1670	206	-541	7844
1654	-3974	-3626	-4448	-3197	-4819	-6448	-4677	-5473	-5067	-6183	-5668	-4628	-1677	206	-536	7794
1655	-4001	-3638	-4459	-3211	-4849	-6477	-4694	-5497	-5089	-6217	-5688	-4650	-1686	180	-544	7753
1656	-4050	-3662	-4450	-3276	-4863	-6518	-4719	-5532	-5107	-6242	-5728	-4683	-1702	151	-581	7691
1657	-4014	-3657	-4453	-3265	-4881	-6506	-4715	-5562	-5107	-6262	-5765	-4727	-1747	148	-617	7640
1658	-3986	-3647	-4457	-3244	-4886	-6510	-4714	-5520	-5098	-6290	-5764	-4751	-1763	147	-638	7585
1659	-4013	-3636	-4466	-3247	-4897	-6503	-4727	-5544	-5103	-6298	-5806	-4750	-1786	127	-641	7533
1660	-4051	-3663	-4469	-3288	-4909	-6535	-4736	-5549	-5123	-6314	-5830	-4784	-1811	113	-694	7480
1661	-4066	-3695	-4472	-3336	-4946	-6540	-4752	-5623	-5169	-6322	-5909	-4851	-1836	81	-726	7466
1662	-3997	-3645	-4462	-3273	-4925	-6502	-4727	-5613	-5149	-6356	-5956	-4922	-1835	76	-766	7423
1663	-3971	-3628	-4459	-3248	-4938	-6500	-4715	-5574	-5140	-6390	-5973	-4953	-1863	70	-773	7379
1664	-3972	-3633	-4465	-3254	-4950	-6501	-4719	-5565	-5142	-6420	-5972	-4974	-1863	51	-800	7329
1665	-4015	-3649	-4472	-3286	-4965	-6517	-4721	-5577	-5151	-6440	-5995	-4985	-1892	41	-815	7292
1666	-4019	-3649	-4464	-3303	-4981	-6532	-4736	-5609	-5165	-6450	-6068	-5040	-1900	27	-825	7237
1667	-3988	-3646	-4467	-3278	-4988	-6520	-4743	-5585	-5136	-6469	-6070	-5085	-1922	20	-847	7180
1668	-3991	-3644	-4460	-3271	-4996	-6529	-4729	-5573	-5143	-6472	-6067	-5134	-1942	20	-859	7122
1669	-4031	-3650	-4461	-3297	-5001	-6526	-4745	-5589	-5148	-6478	-6080	-5160	-1963	-13	-891	7051
1670	-4057	-3671	-4473	-3342	-5036	-6539	-4747	-5617	-5173	-6497	-6141	-5190	-1996	-56	-932	7008
1671	-4025	-3671	-4464	-3317	-5045	-6547	-4739	-5643	-5168	-6545	-6203	-5226	-2025	-61	-984	6970
1672	-4041	-3675	-4476	-3318	-5047	-6551	-4750	-5629	-5157	-6542	-6233	-5261	-2032	-71	-1023	6924
1673	-4027	-3665	-4478	-3326	-5044	-6555	-4753	-5629	-5171	-6562	-6275	-5308	-2054	-69	-1046	6870
1674	-4008	-3653	-4473	-3310	-5046	-6556	-4751	-5628	-5179	-6568	-6306	-5346	-2067	-97	-1075	6789
1675	-4032	-3661	-4466	-3330	-5079	-6560	-4773	-5638	-5199	-6597	-6341	-5377	-2096	-113	-1122	6732
1676	-4001	-3649	-4476	-3304	-5053	-6549	-4772	-5626	-5170	-6622	-6365	-5408	-2108	-113	-1177	6695
1677	-3988	-3651	-4485	-3309	-5097	-6582	-4763	-5621	-5181	-6627	-6370	-5457	-2139	-130	-1217	6594
1678	-4023	-3674	-4497	-3324	-5110	-6598	-4781	-5625	-5200	-6626	-6374	-5469	-2167	-165	-1273	6507
1679	-4069	-3684	-4506	-3363	-5151	-6622	-4794	-5642	-5227	-6659	-6381	-5513	-2182	-180	-1326	6442
1680	-4075	-3694	-4498	-3386	-5149	-6606	-4788	-5688	-5236	-6692	-6461	-5551	-2215	-215	-1365	6384
1681	-4033	-3663	-4492	-3357	-5153	-6601	-4774	-5683	-5222	-6708	-6486	-5591	-2251	-213	-1391	6301
1682	-4043	-3661	-4484	-3367	-5159	-6615	-4765	-5674	-5218	-6728	-6503	-5611	-2267	-239	-1436	6243
1683	-4061	-3685	-4491	-3391	-5187	-6633	-4774	-5688	-5237	-6742	-6541	-5640	-2287	-261	-1489	6184
1684	-4119	-3717	-4492	-3457	-5202	-6649	-4795	-5767	-5285	-6751	-6639	-5684	-2317	-295	-1530	6157
1685	-4048	-3674	-4498	-3410	-5186	-6627	-4773	-5740	-5302	-6771	-6672	-5746	-2319	-286	-1550	6117
1686	-3998	-3658	-4494	-3368	-5176	-6616	-4789	-5686	-5242	-6788	-6676	-5804	-2338	-274	-1567	6097
1687	-4009	-3654	-4500	-3368	-5176	-6635	-4779	-5665	-5223	-6824	-6661	-5835	-2330	-299	-1585	5978
1688	-4027	-3679	-4507	-3384	-5212	-6654	-4801	-5672	-5238	-6840	-6646	-5874	-2374	-318	-1612	5921
1689	-4068	-3688	-4517	-3417	-5233	-6669	-4827	-5721	-5268	-6848	-6703	-5897	-2418	-346	-1638	5876
1690	-4040	-3673	-4505	-3389	-5241	-6648	-4802	-5691	-5255	-6852	-6755	-5923	-2439	-375	-1664	5836
1691	-4031	-3673	-4508	-3395	-5247	-6652	-4802	-5689	-5262	-6864	-6747	-5964	-2445	-374	-1711	5770
1692	-4053	-3687	-4506	-3401	-5251	-6685	-4804	-5701	-5273	-6878	-6742	-5993	-2476	-406	-1761	5715
1693	-4096	-3704	-4513	-3435	-5264	-6689	-4834	-5713	-5289	-6893	-6763	-6018	-2505	-438	-1807	5661
1694	-4075	-3700	-4519	-3434	-5256	-6686	-4828	-5757	-5305	-6912	-6830	-6052	-2511	-456	-1849	5613
1695	-4056	-3704	-4530	-3425	-5265	-6688	-4835	-5746	-5304	-6921	-6853	-6072	-2538	-467	-1900	5563
1696	-4029	-3691	-4523	-3433	-5273	-6687	-4829	-5749	-5305	-6943	-6894	-6103	-2568	-507	-1919	5485
1697	-4028	-3682	-4519	-3422	-5276	-6687	-4815	-5730	-5282	-6948	-6870	-6139	-2590	-497	-1943	5408
1698	-4065	-3687	-4524	-3432	-5304	-6696	-4839	-5734	-5302	-6961	-6897	-6150	-2610	-509	-1987	5353
1699	-4035	-3677	-4523	-3406	-5304	-6683	-4836	-5747	-5313	-6958	-6923	-6173	-2625	-544	-2010	5317
1700	-4050	-3673	-4524	-3412	-5313	-6685	-4831	-5727	-5294	-6969	-6901	-6206	-2635	-561	-2017	5246
1701	-4055	-3679	-4528	-3435	-5325	-6710	-4842	-5741	-5295	-6973	-6917	-6242	-2661	-579	-2062	5182
1702	-4087	-3705	-4528	-3453	-5344	-6714	-4846	-5747	-5302	-6986	-6931	-6259	-2689	-596	-2119	5114
1703	-4101	-3731	-4535	-3495	-5353	-6735	-4865	-5803	-5342	-7013	-6978	-6259	-2716	-621	-2166	5093
1704	-4056	-3712	-4542	-3448	-5364	-6724	-4857	-5779	-5323	-7022	-7004	-6280	-2725	-651	-2194	5030
1705	-4061	-3714	-4540	-3446	-5364	-6740	-4860	-5783	-5329	-7015	-6993	-6329	-2744	-672	-2230	4949
1706	-4072	-3720	-4537	-3476	-5390	-6755	-4876	-5793	-5341	-7040	-7011	-6344	-2785	-693	-2262	4882
1707	-4116	-3750	-4547	-3548	-5390	-6765	-4888	-5858	-5372	-7043	-7073	-6366	-2825	-716	-2298	4817
1708	-4080	-3727	-4547	-3505	-5369	-6748	-4887	-5853	-5364	-7058	-7129	-6396	-2814	-732	-2318	4777
1709	-4022	-3702	-4529	-3451	-5374	-6750	-4866	-5814	-5349	-7069	-7133	-6445	-2828	-726	-2336	4710
1710	-4026	-3694	-4542	-3447	-5383	-6744	-4880	-5799	-5341	-7077	-7115	-6479	-2865	-740	-2357	4666
1711	-4038	-3694	-4551	-3463	-5399	-6757	-4882	-5774	-5325	-7090	-7089	-6479	-2875	-766	-2397	4628
1712	-4093	-3724	-4582	-3514	-5417	-6792	-4903	-5829	-5367	-7112	-7142	-6505	-2892	-766	-2443	4549
1713	-4069	-3704	-4564	-3477	-5402	-6775	-4900	-5823	-5356	-7109	-7162	-6512	-2910	-757	-2472	4503
1714	-4063	-3706	-4566	-3471	-5427	-6769	-4896	-5822	-5350	-7109	-7151	-6521	-2922	-768	-2533	4447
1715	-4075	-3723	-4558	-3489	-5441	-6799	-4909	-5816	-5357	-7126	-7123	-6528	-2945	-797	-2558	4409
1716	-4092	-3719	-4544	-3522	-5443	-6813	-4922	-5839	-5374	-7143	-7153	-6547	-2971	-832	-2608	4328
1717	-4099	-3730	-4560	-3542	-5455	-6808	-4937	-5863	-5388	-7156	-7205	-6571	-2998	-865	-2654	4261
1718	-4083	-3722	-4557	-3530	-5460	-6800	-4936	-5854	-5387	-7151	-7215	-6595	-3026	-892	-2695	4214
1719	-4076	-3713	-4569	-3507	-5452	-6798	-4913	-5853	-5366	-7153	-7218	-6619	-3025	-890	-2711	4185
1720	-4066	-3714	-4569	-3493	-5441	-6804	-4919	-5828	-5378	-7168	-7217	-6634	-3046	-928	-2718	4135
1721	-4097	-3733	-4563	-3523	-5458	-6842	-4934	-5847	-5399	-7163	-7232	-6657	-3065	-951	-2751	4080
1722	-4086	-3711	-4578	-3502	-5461	-6833	-4929	-5852	-5415	-7177	-7255	-6686	-3079	-951	-2776	4023
1723	-4074	-3714	-4575	-3491	-5475	-6846	-4930	-5845	-5385	-7185	-7232	-6690	-3092	-975	-2814	3943
1724	-4085	-3713	-4575	-3500	-5491	-6842	-4942	-5844	-5391	-7203	-7206	-6691	-3096	-1000	-2864	3864
1725	-4110	-3739	-4578	-3533	-5505	-6857	-4946	-5863	-5411	-7176	-7229	-6702	-3112	-1013	-2896	3806
1726	-4136	-3747	-4590	-3571	-5513	-6863	-4952	-5910	-5443	-7229	-7276	-6710	-3139	-1039	-2941	3752
1727	-4079	-3735	-4573	-3537	-5504	-6841	-4958	-5895	-5438	-7257	-7287	-6720	-3154	-1055	-2966	3694
1728	-4079	-3726	-4571	-3514	-5524	-6855	-4942	-5873	-5400	-7235	-7298	-6737	-3181	-1050	-2995	3605
1729	-4107	-3739	-4574	-3543	-5527	-6882	-4957	-5902	-5405	-7204	-7327	-6756	-3193	-1055	-3027	3557
1730	-4127	-3758	-4585	-3590	-5526	-6878	-4981	-5935	-5435	-7209	-7361	-6776	-3195	-1088	-3066	3509
1731	-4085	-3736	-4583	-3557	-5510	-6866	-4982	-5944	-5455	-7225	-7382	-6808	-3205	-1098	-3097	3473
1732	-4042	-3701	-4584	-3504	-5499	-6855	-4961	-5886	-5421	-7218	-7366	-6833	-3217	-1111	-3065	3434
1733	-4047	-3707	-4584	-3491	-5523	-6879	-4963	-5884	-5413	-7253	-7360	-6846	-3232	-1121	-3072	3407
1734	-4072	-3714	-4569	-3520	-5527	-6880	-4968	-5884	-5440	-7263	-7379	-6863	-3256	-1129	-3084	3322
1735	-4120	-3738	-4576	-3559	-5538	-6874	-4976	-5926	-5445	-7244	-7400	-6862	-3244	-1160	-3133	3270
1736	-4093	-3723	-4576	-3538	-5527	-6875	-4979	-5909	-5431	-7242	-7401	-6874	-3277	-1178	-3153	3231
1737	-4067	-3705	-4585	-3514	-5534	-6880	-4974	-5892	-5410	-7258	-7374	-6876	-3289	-1194	-3185	3187
1738	-4085	-3702	-4594	-3525	-5531	-6879	-4970	-5887	-5433	-7285	-7377	-6886	-3307	-1207	-3221	3118
1739	-4094	-3725	-4580	-3537	-5546	-6889	-4985	-5885	-5448	-7290	-7389	-6913	-3329	-1216	-3251	3041
1740	-4133	-3736	-4580	-3580	-5543	-6915	-4992	-5945	-5476	-7277	-7432	-6923	-3337	-1236	-3300	3017
1741	-4090	-3728	-4577	-3547	-5530	-6899	-4996	-5958	-5467	-7280	-7475	-6942	-3333	-1250	-3326	2969
1742	-4058	-3714	-4587	-3522	-5537	-6886	-4984	-5921	-5448	-7285	-7471	-6964	-3334	-1252	-3339	2935
1743	-4080	-3709	-4591	-3516	-5552	-6905	-4985	-5918	-5438	-7286	-7438	-6974	-3358	-1258	-3375	2889
1744	-4130	-3722	-4578	-3544	-5573	-6929	-5014	-5929	-5459	-7286	-7433	-6963	-3377	-1273	-3411	2821
1745	-4115	-3716	-4577	-3550	-5564	-6919	-5024	-5970	-5468	-7311	-7436	-6976	-3384	-1294	-3440	2768
1746	-4069	-3700	-4571	-3531	-5557	-6912	-5020	-5954	-5443	-7319	-7419	-6979	-3385	-1292	-3484	2716
1747	-4096	-3712	-4564	-3532	-5552	-6923	-5014	-5930	-5446	-7329	-7430	-6982	-3386	-1274	-3530	2653
1748	-4122	-3713	-4555	-3550	-5566	-6930	-5033	-5952	-5447	-7326	-7428	-6985	-3408	-1295	-3572	2591
1749	-4146	-3741	-4548	-3581	-5568	-6931	-5026	-5991	-5476	-7332	-7463	-6983	-3405	-1318	-3608	2520
1750	-4114	-3704	-4549	-3528	-5535	-6918	-5025	-5979	-5464	-7299	-7479	-6969	-3403	-1327	-3612	2457
1751	-4102	-3699	-4544	-3514	-5541	-6932	-5013	-5963	-5449	-7311	-7485	-6979	-3423	-1333	-3625	2405
1752	-4136	-3720	-4521	-3550	-5540	-6950	-5031	-5994	-5486	-7317	-7489	-7014	-3424	-1356	-3653	2386
1753	-4122	-3726	-4516	-3547	-5536	-6953	-5033	-5996	-5497	-7330	-7504	-7025	-3440	-1366	-3693	2345
1754	-4127	-3715	-4513	-3539	-5537	-6938	-5042	-6007	-5511	-7330	-7552	-7063	-3436	-1364	-3709	2316
1755	-4073	-3684	-4502	-3492	-5514	-6922	-5040	-5974	-5473	-7320	-7543	-7056	-3450	-1377	-3706	2261
1756	-4078	-3690	-4493	-3486	-5541	-6924	-5021	-5947	-5460	-7291	-7517	-7065	-3442	-1375	-3693	2218
1757	-4110	-3695	-4497	-3513	-5525	-6944	-5026	-5947	-5455	-7304	-7494	-7061	-3457	-1387	-3717	2167
1758	-4145	-3756	-4500	-3537	-5543	-6959	-5042	-5968	-5493	-7314	-7512	-7046	-3473	-1397	-3733	2113
1759	-4116	-3724	-4503	-3507	-5531	-6937	-5047	-5978	-5494	-7321	-7541	-7063	-3459	-1390	-3734	2085
1760	-4084	-3698	-4493	-3469	-5541	-6930	-5034	-5981	-5473	-7346	-7542	-7054	-3460	-1419	-3723	2031
1761	-4108	-3701	-4490	-3482	-5539	-6945	-5042	-5984	-5472	-7336	-7525	-7057	-3467	-1431	-3755	1975
1762	-4114	-3701	-4490	-3492	-5555	-6945	-5062	-5977	-5481	-7333	-7526	-7055	-3471	-1437	-3779	1957
1763	-4165	-3745	-4475	-3546	-5556	-6963	-5067	-6034	-5511	-7345	-7575	-7085	-3489	-1465	-3817	1916
1764	-4094	-3707	-4473	-3487	-5546	-6946	-5054	-6027	-5510	-7361	-7593	-7115	-3479	-1471	-3838	1871
1765	-4075	-3681	-4476	-3459	-5532	-6945	-5046	-5981	-5480	-7369	-7574	-7106	-3476	-1474	-3850	1817
1766	-4089	-3686	-4478	-3463	-5529	-6962	-5060	-5972	-5475	-7362	-7533	-7102	-3475	-1480	-3872	1784
1767	-4137	-3715	-4466	-3497	-5538	-6977	-5068	-5970	-5487	-7345	-7521	-7104	-3482	-1487	-3924	1729
1768	-4132	-3732	-4480	-3501	-5527	-6989	-5061	-6009	-5498	-7352	-7552	-7118	-3480	-1495	-3955	1688
1769	-4100	-3704	-4461	-3459	-5527	-6981	-5073	-6011	-5491	-7369	-7545	-7126	-3513	-1493	-3952	1632
1770	-4118	-3703	-4484	-3453	-5542	-6979	-5066	-6011	-5473	-7353	-7534	-7138	-3511	-1514	-3998	1566
1771	-4142	-3713	-4485	-3477	-5543	-6984	-5066	-6014	-5504	-7356	-7525	-7101	-3522	-1533	-4017	1491
1772	-4173	-3737	-4477	-3521	-5538	-7004	-5084	-6055	-5521	-7375	-7543	-7084	-3525	-1545	-4057	1459
1773	-4145	-3722	-4469	-3494	-5538	-6989	-5088	-6049	-5524	-7382	-7587	-7113	-3541	-1545	-4093	1416
1774	-4150	-3719	-4462	-3507	-5548	-7000	-5090	-6056	-5521	-7363	-7601	-7124	-3532	-1549	-4130	1380
1775	-4130	-3715	-4437	-3496	-5542	-6984	-5101	-6064	-5507	-7361	-7605	-7153	-3536	-1562	-4153	1365
1776	-4116	-3710	-4428	-3496	-5546	-6971	-5089	-6040	-5504	-7356	-7645	-7172	-3534	-1563	-4178	1336
1777	-4128	-3710	-4430	-3489	-5535	-6970	-5084	-6036	-5518	-7368	-7657	-7175	-3549	-1552	-4176	1280
1778	-4100	-3699	-4431	-3439	-5523	-6976	-5072	-5996	-5495	-7356	-7657	-7191	-3556	-1545	-4155	1241
1779	-4110	-3698	-4460	-3448	-5526	-6962	-5075	-6000	-5480	-7340	-7624	-7185	-3558	-1551	-4171	1195
1780	-4129	-3712	-4487	-3462	-5527	-6979	-5096	-6027	-5490	-7342	-7606	-7174	-3571	-1566	-4216	1158
1781	-4163	-3741	-4473	-3491	-5527	-7005	-5110	-6052	-5521	-7352	-7595	-7180	-3588	-1589	-4250	1107
1782	-4133	-3729	-4475	-3481	-5521	-6994	-5094	-6058	-5503	-7347	-7612	-7189	-3576	-1591	-4259	1076
1783	-4112	-3706	-4450	-3461	-5515	-6984	-5095	-6033	-5485	-7360	-7603	-7196	-3583	-1615	-4255	1009
1784	-4109	-3724	-4459	-3476	-5532	-6999	-5092	-6026	-5493	-7324	-7595	-7195	-3588	-1621	-4289	972
1785	-4151	-3761	-4474	-3513	-5544	-7010	-5099	-6062	-5525	-7334	-7612	-7210	-3608	-1643	-4311	924
1786	-4165	-3760	-4462	-3524	-5537	-7020	-5110	-6109	-5536	-7330	-7658	-7210	-3605	-1658	-4322	902
1787	-4112	-3725	-4436	-3479	-5547	-7005	-5108	-6068	-5486	-7320	-7661	-7234	-3594	-1645	-4347	909
1788	-4114	-3711	-4443	-3455	-5534	-6993	-5114	-6034	-5449	-7330	-7632	-7227	-3603	-1653	-4356	888
1789	-4153	-3719	-4465	-3469	-5532	-7020	-5118	-6034	-5457	-7322	-7609	-7205	-3619	-1660	-4407	814
1790	-4173	-3743	-4462	-3499	-5553	-7042	-5138	-6065	-5468	-7320	-7606	-7201	-3629	-1675	-4437	749
1791	-4173	-3746	-4464	-3515	-5558	-7037	-5139	-6080	-5486	-7299	-7616	-7222	-3645	-1709	-4448	693
1792	-4132	-3734	-4469	-3493	-5560	-7020	-5120	-6078	-5480	-7300	-7604	-7249	-3631	-1711	-4453	641
1793	-4130	-3749	-4474	-3490	-5560	-7039	-5125	-6076	-5484	-7271	-7589	-7243	-3630	-1716	-4452	573
1794	-4154	-3749	-4472	-3498	-5591	-7057	-5132	-6076	-5503	-7278	-7569	-7246	-3649	-1758	-4470	536
1795	-4188	-3772	-4472	-3547	-5599	-7080	-5152	-6096	-5523	-7299	-7602	-7249	-3654	-1758	-4507	507
1796	-4184	-3767	-4465	-3546	-5578	-7069	-5149	-6136	-5524	-7313	-7645	-7272	-3657	-1770	-4542	472
1797	-4143	-3750	-4457	-3497	-5564	-7068	-5133	-6105	-5492	-7279	-7649	-7300	-3667	-1758	-4530	440
1798	-4135	-3739	-4450	-3493	-5573	-7055	-5123	-6087	-5484	-7271	-7645	-7287	-3672	-1745	-4522	404
1799	-4152	-3743	-4449	-3506	-5565	-7048	-5126	-6084	-5484	-7281	-7637	-7305	-3674	-1745	-4558	386
1800	-4163	-3755	-4457	-3528	-5587	-7058	-5139	-6111	-5507	-7294	-7649	-7296	-3673	-1756	-4555	342
1801	-4128	-3734	-4458	-3490	-5581	-7056	-5155	-6095	-5482	-7262	-7628	-7296	-3650	-1772	-4587	287
1802	-4133	-3748	-4457	-3500	-5579	-7044	-5153	-6101	-5477	-7243	-7602	-7297	-3649	-1771	-4618	259
1803	-4148	-3759	-4461	-3510	-5580	-7058	-5155	-6100	-5491	-7260	-7581	-7288	-3651	-1787	-4655	230
1804	-4187	-3772	-4464	-3546	-5604	-7075	-5168	-6105	-5521	-7252	-7581	-7265	-3656	-1809	-4685	201
1805	-4162	-3761	-4460	-3544	-5613	-7072	-5170	-6130	-5519	-7243	-7607	-7272	-3628	-1792	-4691	156
1806	-4159	-3745	-4482	-3520	-5616	-7075	-5171	-6118	-5503	-7231	-7599	-7281	-3618	-1780	-4695	76
1807	-4163	-3770	-4466	-3543	-5617	-7098	-5181	-6131	-5509	-7221	-7616	-7282	-3607	-1800	-4719	36
1808	-4158	-3767	-4463	-3537	-5607	-7098	-5172	-6116	-5528	-7223	-7622	-7263	-3573	-1815	-4733	-8
1809	-4173	-3772	-4461	-3569	-5620	-7106	-5190	-6136	-5546	-7245	-7649	-7246	-3534	-1839	-4728	-47
1810	-4134	-3751	-4430	-3531	-5608	-7092	-5176	-6129	-5524	-7252	-7638	-7231	-3489	-1809	-4726	-63
1811	-4147	-3745	-4444	-3530	-5630	-7090	-5175	-6097	-5523	-7249	-7577	-7216	-3435	-1800	-4755	-134
1812	-4148	-3761	-4456	-3531	-5636	-7107	-5177	-6111	-5534	-7265	-7534	-7179	-3383	-1797	-4767	-179
1813	-4191	-3789	-4480	-3560	-5654	-7128	-5188	-6120	-5545	-7245	-7526	-7151	-3327	-1809	-4808	-223
1814	-4197	-3782	-4467	-3581	-5666	-7119	-5198	-6167	-5562	-7247	-7574	-7120	-3257	-1790	-4813	-248
1815	-4157	-3757	-4470	-3538	-5649	-7105	-5191	-6155	-5537	-7273	-7575	-7098	-3151	-1758	-4825	-305
1816	-4159	-3757	-4458	-3545	-5654	-7101	-5183	-6135	-5522	-7263	-7560	-7057	-3083	-1710	-4829	-380
1817	-4181	-3775	-4467	-3581	-5658	-7129	-5195	-6167	-5543	-7280	-7573	-7004	-2983	-1686	-4870	-453
1818	-4228	-3804	-4488	-3626	-5657	-7154	-5216	-6222	-5588	-7275	-7599	-6975	-2879	-1687	-4870	-483
1819	-4164	-3767	-4462	-3574	-5643	-7127	-5199	-6195	-5570	-7291	-7635	-6956	-2734	-1644	-4858	-474
1820	-4133	-3761	-4468	-3532	-5640	-7123	-5198	-6166	-5565	-7276	-7618	-6888	-2566	-1592	-4851	-523
1821	-4148	-3766	-4462	-3548	-5650	-7114	-5192	-6140	-5552	-7272	-7608	-6824	-2409	-1524	-4882	-562
1822	-4160	-3765	-4462	-3550	-5647	-7132	-5206	-6152	-5555	-7282	-7581	-6772	-2234	-1480	-4892	-586
1823	-4194	-3782	-4490	-3587	-5661	-7144	-5233	-6188	-5595	-7318	-7609	-6709	-2035	-1447	-4913	-587
1824	-4154	-3776	-4480	-3549	-5663	-7147	-5228	-6156	-5587	-7321	-7615	-6653	-1817	-1362	-4901	-612
1825	-4149	-3769	-4504	-3555	-5672	-7151	-5216	-6150	-5567	-7308	-7589	-6573	-1596	-1278	-4898	-663
1826	-4170	-3778	-4505	-3564	-5688	-7174	-5217	-6146	-5570	-7316	-7557	-6469	-1389	-1219	-4904	-714
1827	-4207	-3804	-4492	-3594	-5694	-7170	-5232	-6175	-5586	-7326	-7563	-6382	-1119	-1164	-4935	-753
1828	-4219	-3808	-4485	-3599	-5696	-7166	-5229	-6221	-5616	-7317	-7595	-6311	-875	-1080	-4941	-767
1829	-4181	-3786	-4473	-3565	-5681	-7159	-5231	-6210	-5617	-7326	-7615	-6235	-626	-1000	-4937	-794
1830	-4157	-3775	-4474	-3552	-5675	-7166	-5220	-6167	-5593	-7329	-7587	-6128	-332	-897	-4931	-839
1831	-4167	-3770	-4488	-3558	-5678	-7167	-5217	-6149	-5576	-7338	-7562	-6046	-22	-791	-4944	-865
1832	-4208	-3797	-4512	-3607	-5698	-7173	-5237	-6187	-5610	-7342	-7559	-5917	232	-687	-4969	-881
1833	-4189	-3770	-4509	-3584	-5677	-7173	-5241	-6196	-5606	-7348	-7559	-5789	586	-549	-4966	-888
1834	-4177	-3776	-4529	-3569	-5692	-7178	-5232	-6167	-5611	-7379	-7532	-5680	853	-453	-4957	-897
1835	-4190	-3788	-4536	-3563	-5702	-7192	-5236	-6186	-5615	-7385	-7541	-5611	1146	-356	-4952	-941
1836	-4223	-3808	-4529	-3594	-5719	-7190	-5250	-6201	-5631	-7374	-7560	-5534	1419	-262	-4949	-936
1837	-4225	-3826	-4532	-3616	-5716	-7207	-5265	-6245	-5636	-7392	-7596	-5452	1725	-151	-4929	-960
1838	-4193	-3796	-4530	-3597	-5707	-7196	-5250	-6208	-5616	-7412	-7594	-5374	2010	-18	-4910	-969
1839	-4208	-3809	-4532	-3645	-5719	-7209	-5266	-6211	-5623	-7414	-7606	-5293	2284	101	-4937	-977
1840	-4198	-3811	-4517	-3621	-5710	-7210	-5257	-6230	-5631	-7412	-7633	-5224	2523	214	-4933	-973
1841	-4219	-3816	-4534	-3642	-5718	-7219	-5258	-6240	-5658	-7433	-7636	-5148	2769	307	-4921	-970
1842	-4170	-3788	-4551	-3605	-5690	-7198	-5241	-6227	-5648	-7428	-7625	-5115	3019	379	-4893	-950
1843	-4163	-3782	-4550	-3586	-5694	-7187	-5256	-6201	-5622	-7454	-7616	-5066	3196	466	-4874	-955
1844	-4180	-3789	-4571	-3601	-5717	-7210	-5250	-6191	-5612	-7444	-7596	-5025	3391	545	-4869	-975
1845	-4205	-3792	-4564	-3611	-5733	-7212	-5256	-6209	-5629	-7447	-7605	-4960	3533	612	-4887	-992
1846	-4239	-3813	-4563	-3656	-5732	-7239	-5271	-6239	-5670	-7469	-7629	-4933	3662	669	-4893	-976
1847	-4186	-3804	-4562	-3611	-5726	-7206	-5272	-6220	-5643	-7491	-7633	-4957	3781	724	-4881	-963
1848	-4180	-3807	-4578	-3609	-5728	-7196	-5285	-6224	-5624	-7480	-7619	-4945	3850	796	-4889	-943
1849	-4187	-3810	-4598	-3642	-5738	-7216	-5275	-6220	-5635	-7481	-7612	-4936	3906	832	-4912	-973
1850	-4218	-3840	-4604	-3673	-5767	-7244	-5274	-6258	-5677	-7507	-7655	-4947	3905	845	-4920	-982
1851	-4200	-3812	-4594	-3651	-5738	-7215	-5272	-6261	-5677	-7526	-7703	-4978	3926	904	-4909	-955
1852	-4166	-3807	-4588	-3614	-5726	-7214	-5272	-6222	-5658	-7539	-7685	-5018	3904	909	-4905	-966
1853	-4176	-3809	-4606	-3608	-5740	-7227	-5282	-6214	-5627	-7558	-7686	-5027	3856	911	-4907	-1001
1854	-4201	-3816	-4617	-3645	-5764	-7237	-5286	-6212	-5659	-7559	-7686	-5063	3795	886	-4920	-1029
1855	-4233	-3842	-4625	-3683	-5769	-7256	-5303	-6241	-5670	-7575	-7724	-5102	3684	845	-4945	-1012
1856	-4188	-3814	-4625	-3653	-5767	-7239	-5289	-6268	-5675	-7566	-7740	-5142	3589	816	-4960	-998
1857	-4176	-3823	-4639	-3643	-5763	-7233	-5293	-6263	-5662	-7572	-7728	-5206	3454	767	-4961	-1034
1858	-4202	-3831	-4651	-3664	-5766	-7241	-5314	-6263	-5678	-7603	-7722	-5319	3309	731	-4994	-1045
1859	-4227	-3846	-4653	-3690	-5789	-7267	-5325	-6272	-5699	-7611	-7761	-5383	3147	665	-5037	-1071
1860	-4252	-3865	-4654	-3724	-5786	-7275	-5331	-6304	-5730	-7600	-7823	-5448	2965	570	-5058	-1089
1861	-4209	-3833	-4640	-3697	-5784	-7246	-5310	-6296	-5705	-7617	-7865	-5538	2790	504	-5073	-1088
1862	-4193	-3828	-4641	-3670	-5776	-7238	-5295	-6266	-5693	-7617	-7861	-5610	2592	444	-5067	-1107
1863	-4198	-3826	-4664	-3677	-5780	-7259	-5301	-6231	-5684	-7596	-7865	-5684	2377	390	-5072	-1124
1864	-4238	-3851	-4666	-3711	-5802	-7277	-5320	-6265	-5697	-7601	-7876	-5771	2162	318	-5099	-1161
1865	-4213	-3830	-4669	-3688	-5789	-7258	-5305	-6266	-5694	-7623	-7899	-5865	1990	228	-5133	-1178
1866	-4209	-3811	-4664	-3667	-5800	-7261	-5312	-6263	-5684	-7635	-7885	-5917	1778	128	-5163	-1215
1867	-4205	-3825	-4666	-3684	-5805	-7260	-5307	-6262	-5682	-7647	-7869	-5973	1532	40	-5179	-1269
1868	-4211	-3842	-4674	-3688	-5805	-7272	-5327	-6271	-5698	-7653	-7873	-6049	1331	-44	-5199	-1329
1869	-4238	-3851	-4680	-3720	-5826	-7297	-5324	-6311	-5739	-7669	-7914	-6136	1097	-159	-5250	-1369
1870	-4205	-3832	-4672	-3688	-5825	-7282	-5325	-6294	-5719	-7672	-7947	-6210	897	-264	-5285	-1400
1871	-4213	-3843	-4677	-3710	-5823	-7276	-5323	-6284	-5738	-7685	-7957	-6289	672	-374	-5304	-1455
1872	-4204	-3838	-4685	-3688	-5835	-7284	-5320	-6285	-5727	-7704	-7990	-6358	485	-451	-5329	-1530
1873	-4217	-3840	-4695	-3709	-5815	-7298	-5334	-6287	-5725	-7684	-8012	-6432	272	-555	-5366	-1584
1874	-4216	-3840	-4696	-3710	-5825	-7308	-5316	-6304	-5721	-7688	-8005	-6490	81	-644	-5414	-1617
1875	-4207	-3811	-4685	-3706	-5824	-7313	-5321	-6288	-5718	-7689	-7978	-6541	-87	-719	-5447	-1683
1876	-4225	-3832	-4703	-3715	-5835	-7313	-5338	-6286	-5715	-7694	-7957	-6599	-275	-822	-5491	-1765
1877	-4230	-3839	-4717	-3721	-5842	-7323	-5353	-6304	-5732	-7685	-7959	-6648	-467	-939	-5554	-1840
1878	-4270	-3863	-4713	-3749	-5859	-7333	-5358	-6333	-5755	-7722	-8005	-6691	-631	-1033	-5620	-1908
1879	-4224	-3846	-4712	-3712	-5841	-7314	-5352	-6323	-5746	-7715	-8010	-6753	-805	-1097	-5670	-1982
1880	-4225	-3842	-4721	-3707	-5860	-7309	-5344	-6309	-5733	-7715	-8006	-6802	-970	-1162	-5716	-2068
1881	-4246	-3870	-4727	-3745	-5871	-7323	-5352	-6329	-5752	-7720	-8009	-6864	-1127	-1271	-5779	-2142
1882	-4235	-3885	-4712	-3770	-5888	-7327	-5367	-6360	-5760	-7731	-8068	-6928	-1259	-1360	-5845	-2222
1883	-4229	-3862	-4715	-3755	-5870	-7310	-5354	-6369	-5778	-7735	-8115	-6975	-1387	-1428	-5887	-2280
1884	-4189	-3825	-4708	-3708	-5856	-7309	-5340	-6316	-5759	-7751	-8103	-7017	-1496	-1494	-5917	-2355
1885	-4194	-3832	-4716	-3707	-5853	-7305	-5340	-6288	-5746	-7737	-8093	-7046	-1619	-1567	-5977	-2464
1886	-4207	-3847	-4725	-3717	-5852	-7315	-5358	-6293	-5752	-7742	-8073	-7071	-1735	-1593	-6005	-2539
1887	-4254	-3878	-4733	-3763	-5877	-7330	-5366	-6334	-5788	-7713	-8080	-7096	-1856	-1682	-6067	-2637
1888	-4226	-3864	-4726	-3731	-5859	-7328	-5353	-6352	-5766	-7728	-8097	-7130	-1964	-1756	-6120	-2722
1889	-4210	-3837	-4722	-3716	-5876	-7320	-5352	-6319	-5737	-7735	-8088	-7181	-2067	-1833	-6166	-2802
1890	-4209	-3828	-4734	-3726	-5878	-7324	-5364	-6285	-5748	-7749	-8069	-7188	-2143	-1885	-6209	-2896
1891	-4241	-3849	-4738	-3730	-5871	-7338	-5367	-6309	-5747	-7746	-8071	-7207	-2236	-1937	-6269	-2991
1892	-4271	-3867	-4735	-3777	-5874	-7356	-5375	-6357	-5789	-7743	-8120	-7247	-2339	-2017	-6325	-3038
1893	-4215	-3823	-4725	-3719	-5877	-7316	-5370	-6351	-5769	-7748	-8122	-7273	-2428	-2064	-6327	-3127
1894	-4195	-3827	-4729	-3707	-5891	-7308	-5356	-6306	-5753	-7747	-8082	-7290	-2481	-2096	-6370	-3211
1895	-4215	-3824	-4735	-3702	-5886	-7323	-5351	-6295	-5748	-7744	-8079	-7293	-2567	-2138	-6441	-3327
1896	-4266	-3856	-4736	-3746	-5893	-7355	-5372	-6329	-5773	-7760	-8085	-7291	-2662	-2197	-6511	-3432
1897	-4240	-3843	-4717	-3743	-5880	-7346	-5373	-6342	-5780	-7758	-8096	-7329	-2725	-2247	-6558	-3500
1898	-4226	-3828	-4706	-3725	-5867	-7330	-5382	-6328	-5759	-7763	-8084	-7340	-2806	-2288	-6606	-3611
1899	-4230	-3834	-4722	-3729	-5884	-7335	-5379	-6330	-5748	-7748	-8086	-7364	-2848	-2326	-6649	-3710
1900	-4240	-3839	-4711	-3730	-5883	-7344	-5383	-6346	-5758	-7767	-8084	-7387	-2925	-2368	-6698	-3821
1901	-4269	-3862	-4715	-3782	-5889	-7349	-5389	-6368	-5783	-7761	-8102	-7417	-2982	-2412	-6759	-3902
1902	-4253	-3854	-4684	-3774	-5889	-7335	-5391	-6373	-5789	-7764	-8150	-7450	-3029	-2444	-6794	-3988
1903	-4233	-3834	-4673	-3758	-5877	-7330	-5386	-6379	-5799	-7759	-8161	-7472	-3066	-2466	-6808	-4085
1904	-4213	-3835	-4690	-3741	-5872	-7332	-5378	-6369	-5783	-7787	-8183	-7515	-3129	-2490	-6841	-4168
1905	-4217	-3845	-4680	-3742	-5874	-7330	-5373	-6354	-5795	-7782	-8196	-7523	-3186	-2530	-6889	-4240
1906	-4242	-3846	-4690	-3736	-5876	-7332	-5386	-6373	-5799	-7779	-8192	-7539	-3242	-2578	-6935	-4328
1907	-4217	-3824	-4692	-3706	-5867	-7318	-5374	-6357	-5796	-7787	-8172	-7569	-3278	-2607	-6973	-4399
1908	-4219	-3835	-4714	-3717	-5866	-7310	-5374	-6337	-5778	-7794	-8149	-7574	-3332	-2647	-7016	-4485
1909	-4231	-3837	-4701	-3739	-5851	-7324	-5375	-6339	-5765	-7776	-8168	-7566	-3364	-2690	-7051	-4581
1910	-4266	-3865	-4698	-3776	-5880	-7334	-5374	-6365	-5785	-7769	-8198	-7605	-3422	-2715	-7115	-4680
1911	-4224	-3828	-4687	-3734	-5866	-7316	-5370	-6369	-5787	-7782	-8198	-7638	-3454	-2742	-7136	-4739
1912	-4228	-3844	-4687	-3712	-5873	-7316	-5368	-6364	-5773	-7780	-8175	-7650	-3496	-2754	-7175	-4833
1913	-4239	-3836	-4683	-3739	-5883	-7310	-5373	-6366	-5794	-7791	-8184	-7663	-3550	-2777	-7230	-4908
1914	-4245	-3840	-4669	-3735	-5860	-7300	-5390	-6361	-5786	-7790	-8178	-7670	-3589	-2791	-7301	-4993
1915	-4241	-3835	-4668	-3744	-5860	-7288	-5392	-6372	-5790	-7785	-8204	-7692	-3618	-2843	-7322	-5061
1916	-4216	-3820	-4674	-3701	-5844	-7300	-5374	-6342	-5761	-7801	-8200	-7710	-3657	-2895	-7347	-5139
1917	-4212	-3827	-4689	-3710	-5850	-7305	-5364	-6328	-5775	-7799	-8179	-7731	-3699	-2930	-7385	-5214
1918	-4236	-3823	-4659	-3728	-5864	-7322	-5371	-6343	-5770	-7776	-8156	-7745	-3743	-2957	-7416	-5285
1919	-4285	-3846	-4674	-3756	-5868	-7347	-5399	-6373	-5787	-7780	-8194	-7739	-3783	-3000	-7444	-5375
1920	-4253	-3830	-4660	-3734	-5862	-7356	-5388	-6382	-5804	-7800	-8220	-7776	-3811	-3015	-7454	-5434
1921	-4239	-3812	-4647	-3708	-5870	-7346	-5383	-6359	-5769	-7794	-8220	-7791	-3831	-3045	-7458	-5530
1922	-4241	-3838	-4655	-3713	-5850	-7343	-5392	-6363	-5779	-7783	-8213	-7804	-3865	-3046	-7484	-5637
1923	-4281	-3841	-4640	-3757	-5860	-7339	-5398	-6396	-5814	-7800	-8257	-7833	-3872	-3096	-7527	-5709
1924	-4272	-3839	-4646	-3749	-5846	-7321	-5392	-6408	-5830	-7793	-8296	-7889	-3920	-3121	-7554	-5761
1925	-4210	-3794	-4601	-3676	-5830	-7285	-5380	-6384	-5808	-7787	-8297	-7926	-3949	-3130	-7568	-5811
1926	-4199	-3795	-4603	-3659	-5838	-7282	-5379	-6338	-5784	-7802	-8279	-7928	-3982	-3165	-7594	-5865
1927	-4217	-3789	-4612	-3679	-5821	-7279	-5379	-6347	-5777	-7807	-8245	-7902	-4006	-3173	-7629	-5955
1928	-4276	-3807	-4611	-3724	-5824	-7285	-5376	-6368	-5770	-7804	-8245	-7935	-4047	-3195	-7666	-5987
1929	-4270	-3803	-4601	-3706	-5834	-7279	-5382	-6395	-5794	-7817	-8276	-7968	-4066	-3215	-7707	-6044
1930	-4227	-3787	-4588	-3670	-5831	-7271	-5391	-6378	-5772	-7800	-8282	-7980	-4086	-3236	-7740	-6127
1931	-4238	-3801	-4592	-3664	-5819	-7280	-5390	-6366	-5755	-7774	-8268	-7983	-4129	-3264	-7758	-6211
1932	-4255	-3793	-4592	-3677	-5822	-7290	-5406	-6371	-5761	-7792	-8261	-8000	-4139	-3299	-7795	-6248
1933	-4296	-3826	-4582	-3736	-5828	-7287	-5408	-6403	-5804	-7806	-8306	-8018	-4177	-3308	-7839	-6314
1934	-4223	-3789	-4564	-3678	-5802	-7255	-5398	-6397	-5799	-7781	-8358	-8020	-4190	-3330	-7870	-6375
1935	-4206	-3770	-4528	-3639	-5808	-7247	-5383	-6366	-5762	-7765	-8323	-8043	-4216	-3324	-7882	-6444
1936	-4220	-3779	-4505	-3640	-5808	-7262	-5367	-6360	-5771	-7763	-8285	-8048	-4254	-3334	-7923	-6537
1937	-4262	-3788	-4519	-3673	-5833	-7279	-5376	-6374	-5793	-7767	-8266	-8049	-4292	-3354	-7981	-6623
1938	-4256	-3803	-4508	-3686	-5823	-7298	-5389	-6425	-5807	-7782	-8270	-8073	-4305	-3383	-8020	-6674
1939	-4229	-3770	-4505	-3648	-5808	-7293	-5398	-6400	-5774	-7785	-8274	-8075	-4308	-3412	-8045	-6747
1940	-4224	-3773	-4497	-3632	-5815	-7277	-5399	-6382	-5772	-7794	-8290	-8067	-4340	-3425	-8069	-6837
1941	-4246	-3771	-4498	-3641	-5818	-7294	-5400	-6374	-5766	-7777	-8289	-8072	-4359	-3428	-8098	-6892
1942	-4289	-3795	-4487	-3674	-5823	-7303	-5403	-6400	-5790	-7784	-8300	-8090	-4377	-3446	-8159	-6959
1943	-4290	-3802	-4470	-3650	-5810	-7295	-5412	-6431	-5810	-7800	-8332	-8131	-4391	-3480	-8169	-6995
1944	-4259	-3779	-4444	-3617	-5802	-7266	-5396	-6421	-5789	-7796	-8361	-8171	-4426	-3498	-8159	-7037
1945	-4226	-3770	-4428	-3610	-5796	-7274	-5405	-6400	-5772	-7769	-8362	-8167	-4450	-3503	-8143	-7082
1946	-4227	-3753	-4433	-3599	-5801	-7272	-5393	-6383	-5766	-7771	-8370	-8163	-4436	-3520	-8144	-7154
1947	-4248	-3774	-4434	-3617	-5802	-7294	-5408	-6391	-5792	-7780	-8380	-8164	-4449	-3528	-8152	-7196
1948	-4227	-3768	-4426	-3583	-5773	-7283	-5393	-6365	-5787	-7770	-8361	-8178	-4446	-3537	-8161	-7242
1949	-4213	-3762	-4431	-3573	-5784	-7276	-5377	-6349	-5787	-7778	-8353	-8194	-4447	-3552	-8172	-7327
1950	-4234	-3759	-4420	-3591	-5797	-7286	-5394	-6360	-5787	-7781	-8316	-8185	-4487	-3559	-8211	-7375
1951	-4269	-3792	-4421	-3625	-5805	-7285	-5418	-6409	-5777	-7799	-8320	-8186	-4496	-3585	-8246	-7411
1952	-4252	-3773	-4412	-3615	-5795	-7279	-5417	-6426	-5778	-7813	-8346	-8217	-4514	-3592	-8276	-7434
1953	-4245	-3764	-4409	-3589	-5795	-7288	-5407	-6406	-5766	-7793	-8362	-8224	-4518	-3602	-8293	-7483
1954	-4259	-3769	-4400	-3588	-5786	-7270	-5406	-6403	-5785	-7813	-8364	-8231	-4526	-3627	-8323	-7532
1955	-4260	-3781	-4395	-3581	-5778	-7269	-5411	-6409	-5780	-7806	-8342	-8259	-4531	-3623	-8336	-7596
1956	-4269	-3799	-4398	-3589	-5777	-7276	-5429	-6406	-5796	-7789	-8351	-8263	-4546	-3634	-8372	-7655
1957	-4242	-3778	-4399	-3553	-5778	-7276	-5423	-6421	-5782	-7774	-8371	-8287	-4546	-3652	-8390	-7723
1958	-4248	-3778	-4403	-3549	-5789	-7273	-5418	-6382	-5770	-7782	-8375	-8260	-4544	-3659	-8432	-7768
1959	-4269	-3787	-4425	-3569	-5788	-7296	-5414	-6394	-5779	-7807	-8377	-8249	-4567	-3667	-8445	-7853
1960	-4296	-3803	-4425	-3617	-5789	-7315	-5405	-6406	-5798	-7794	-8369	-8259	-4576	-3682	-8466	-7878
1961	-4300	-3805	-4422	-3600	-5796	-7307	-5398	-6421	-5801	-7808	-8383	-8279	-4573	-3686	-8483	-7897
1962	-4258	-3786	-4428	-3574	-5793	-7295	-5415	-6410	-5785	-7822	-8383	-8288	-4577	-3701	-8491	-7955
1963	-4276	-3796	-4426	-3589	-5796	-7299	-5418	-6403	-5788	-7810	-8389	-8305	-4581	-3700	-8527	-8032
1964	-4293	-3808	-4439	-3615	-5786	-7297	-5422	-6433	-5814	-7820	-8415	-8318	-4596	-3711	-8531	-8063
1965	-4285	-3819	-4435	-3617	-5794	-7295	-5435	-6451	-5837	-7831	-8460	-8341	-4594	-3712	-8558	-8120
1966	-4243	-3796	-4434	-3563	-5790	-7268	-5428	-6414	-5804	-7832	-8478	-8369	-4593	-3695	-8547	-8188
1967	-4235	-3789	-4432	-3543	-5783	-7269	-5431	-6392	-5778	-7798	-8450	-8372	-4594	-3689	-8538	-8246
1968	-4254	-3794	-4453	-3576	-5781	-7282	-5440	-6394	-5797	-7823	-8419	-8369	-4582	-3698	-8558	-8301
1969	-4275	-3807	-4460	-3593	-5790	-7289	-5434	-6401	-5811	-7812	-8412	-8365	-4598	-3684	-8579	-8347
1970	-4295	-3816	-4450	-3607	-5798	-7306	-5432	-6438	-5820	-7833	-8454	-8379	-4602	-3713	-8587	-8374
1971	-4251	-3803	-4460	-3583	-5780	-7289	-5426	-6422	-5788	-7843	-8456	-8379	-4588	-3747	-8603	-8393
1972	-4247	-3807	-4464	-3591	-5776	-7293	-5415	-6403	-5788	-7868	-8428	-8392	-4592	-3752	-8634	-8447
1973	-4272	-3830	-4469	-3626	-5792	-7310	-5409	-6424	-5815	-7866	-8446	-8402	-4600	-3774	-8673	-8518
1974	-4309	-3844	-4462	-3665	-5798	-7321	-5423	-6445	-5828	-7861	-8468	-8404	-4616	-3779	-8715	-8580
1975	-4248	-3825	-4484	-3607	-5799	-7282	-5404	-6458	-5820	-7854	-8469	-8417	-4607	-3780	-8725	-8624
1976	-4221	-3809	-4508	-3590	-5803	-7274	-5403	-6397	-5794	-7850	-8456	-8422	-4616	-3780	-8754	-8684
1977	-4241	-3810	-4515	-3607	-5813	-7302	-5407	-6391	-5808	-7851	-8444	-8426	-4627	-3780	-8789	-8748
1978	-4262	-3839	-4508	-3616	-5821	-7316	-5414	-6402	-5827	-7867	-8404	-8423	-4619	-3789	-8829	-8816
1979	-4296	-3850	-4504	-3669	-5830	-7322	-5419	-6435	-5839	-7875	-8449	-8422	-4632	-3826	-8860	-8848
1980	-4261	-3826	-4519	-3641	-5827	-7303	-5418	-6421	-5823	-7886	-8476	-8417	-4618	-3837	-8869	-8922
1981	-4263	-3830	-4529	-3638	-5830	-7314	-5448	-6418	-5816	-7880	-8470	-8411	-4628	-3844	-8909	-8999
1982	-4266	-3838	-4531	-3645	-5835	-7327	-5434	-6412	-5816	-7873	-8465	-8426	-4624	-3830	-8937	-9041
1983	-4312	-3866	-4518	-3703	-5839	-7342	-5447	-6448	-5848	-7878	-8517	-8450	-4645	-3850	-8955	-9109
1984	-4292	-3856	-4525	-3691	-5829	-7331	-5434	-6467	-5843	-7902	-8573	-8469	-4639	-3860	-8972	-9157
1985	-4223	-3839	-4524	-3650	-5819	-7306	-5398	-6426	-5823	-7908	-8573	-8506	-4642	-3857	-8978	-9242
1986	-4221	-3844	-4531	-3656	-5829	-7295	-5396	-6401	-5823	-7898	-8544	-8516	-4639	-3850	-8980	-9290
1987	-4238	-3841	-4543	-3658	-5830	-7313	-5390	-6400	-5821	-7879	-8539	-8524	-4643	-3856	-8998	-9345
1988	-4272	-3869	-4540	-3713	-5827	-7334	-5411	-6440	-5845	-7873	-8553	-8520	-4669	-3883	-9038	-9399
1989	-4251	-3842	-4527	-3668	-5821	-7317	-5396	-6433	-5841	-7905	-8556	-8523	-4662	-3894	-9050	-9454
1990	-4253	-3838	-4536	-3668	-5837	-7303	-5388	-6402	-5832	-7881	-8553	-8534	-4652	-3912	-9075	-9519
1991	-4267	-3845	-4553	-3684	-5846	-7307	-5382	-6413	-5832	-7905	-8543	-8519	-4660	-3936	-9114	-9566
1992	-4302	-3855	-4568	-3714	-5842	-7318	-5387	-6422	-5853	-7912	-8550	-8515	-4663	-3947	-9166	-9636
1993	-4294	-3863	-4560	-3722	-5851	-7306	-5392	-6451	-5865	-7911	-8590	-8506	-4652	-3948	-9193	-9706
1994	-4245	-3850	-4564	-3701	-5843	-7292	-5391	-6427	-5839	-7933	-8598	-8541	-4661	-3955	-9199	-9772
1995	-4244	-3835	-4557	-3680	-5841	-7295	-5375	-6408	-5830	-7922	-8579	-8551	-4667	-3951	-9235	-9833
1996	-4247	-3849	-4569	-3695	-5836	-7291	-5377	-6400	-5816	-7915	-8577	-8555	-4657	-3963	-9267	-9882
1997	-4295	-3869	-4605	-3722	-5844	-7290	-5391	-6413	-5859	-7926	-8565	-8554	-4694	-3964	-9282	-9929
1998	-4266	-3844	-4603	-3702	-5847	-7285	-5384	-6408	-5836	-7924	-8553	-8555	-4687	-3964	-9295	-9973
[truncated: 6,760 more rows]
