# Supplementary material for: Metabolic profiling in Caenorhabditis elegans provides an unbiased approach to investigations of dosage dependent lead toxicity
Source: Metabolomics. 2012 Jun 4;9(1):189–201. doi: 10.1007/s11306-012-0438-0 (PMC3548106; doi:10.1007/s11306-012-0438-0)
Supplement: Supplementary file 12 — Supplementary material 12 (TXT 870 kb) [file 11306_2012_438_MOESM12_ESM.txt]

Table S10: 2D matrix of sample 3L5A, generated from the raw chromatogram 3L5A
0	1632	1610	1972	1653	3060	4900	2974	3771	3066	5293	3209	3444	3045	785	-8194	-26276
1	1102	1210	1989	962	2723	4596	2761	3581	2767	5221	3138	3458	2927	695	-8142	-25999
2	1266	1245	2057	1038	2650	4469	2690	3339	2681	5104	2935	3332	2865	651	-8129	-25704
3	1499	1351	2114	1198	2675	4457	2696	3304	2669	4951	2843	3221	2825	775	-8062	-25349
4	1626	1439	2127	1307	2720	4456	2701	3306	2662	4802	2815	3126	2801	709	-7957	-24983
5	1667	1479	2100	1347	2727	4455	2694	3319	2638	4674	2799	3071	2769	640	-7842	-24645
6	1658	1470	2071	1333	2716	4414	2664	3307	2611	4600	2780	3024	2720	571	-7700	-24254
7	1617	1417	2040	1295	2680	4351	2620	3267	2562	4525	2741	2980	2682	544	-7579	-23882
8	1573	1389	2028	1241	2654	4315	2581	3209	2529	4422	2668	2914	2640	517	-7473	-23537
9	1555	1382	2000	1242	2626	4232	2550	3156	2505	4333	2624	2875	2597	516	-7365	-23222
10	1506	1362	1968	1230	2589	4136	2519	3106	2438	4246	2602	2837	2547	513	-7241	-22843
11	1439	1339	1935	1205	2550	4046	2480	3081	2396	4158	2580	2801	2498	523	-7129	-22529
12	1389	1285	1877	1135	2496	3999	2440	3011	2352	4051	2541	2753	2469	520	-7051	-22247
13	1363	1239	1838	1100	2456	3894	2385	2957	2318	3974	2482	2682	2421	508	-6993	-21910
14	1353	1233	1793	1105	2421	3810	2364	2918	2292	3896	2455	2639	2390	485	-6891	-21558
15	1342	1223	1763	1083	2375	3783	2318	2861	2250	3801	2434	2578	2350	461	-6794	-21221
16	1330	1196	1734	1073	2346	3692	2269	2821	2222	3721	2409	2521	2309	449	-6679	-20931
17	1287	1168	1716	1047	2300	3575	2232	2773	2184	3629	2373	2468	2267	447	-6564	-20584
18	1263	1148	1676	1032	2259	3556	2210	2718	2143	3528	2316	2430	2241	453	-6476	-20270
19	1245	1134	1628	1044	2225	3488	2178	2693	2123	3455	2293	2384	2177	428	-6351	-19909
20	1211	1103	1630	1003	2197	3397	2113	2649	2057	3372	2261	2356	2138	409	-6249	-19607
21	1186	1086	1602	995	2161	3361	2072	2596	2030	3292	2205	2315	2093	400	-6136	-19272
22	1148	1015	1564	959	2114	3299	2028	2534	1988	3244	2188	2278	2063	382	-6051	-18957
23	1112	999	1515	924	2066	3186	1971	2448	1957	3169	2145	2235	2025	580	-5964	-18674
24	1081	1002	1459	920	2025	3117	1934	2399	1932	3087	2148	2186	1971	488	-5865	-18348
25	1033	971	1442	877	1966	3035	1890	2337	1885	3036	2116	2153	1940	404	-5770	-18055
26	1027	971	1583	870	1927	2949	1856	2264	1843	2975	2072	2098	1884	333	-5676	-17743
27	1017	961	1607	872	1904	2908	1816	2211	1803	2912	2030	2054	1860	316	-5606	-17441
28	1033	944	1539	860	1879	2867	1799	2191	1773	2834	1995	2000	1805	315	-5513	-17136
29	980	914	1504	829	1837	2818	1754	2156	1732	2757	1960	1955	1776	307	-5390	-16808
30	949	866	1435	798	1777	2756	1706	2108	1690	2703	1925	1936	1721	297	-5285	-16525
31	915	838	1359	765	1724	2694	1660	2031	1630	2657	1860	1887	1702	269	-5170	-16210
32	923	833	1310	777	1687	2625	1633	1966	1580	2581	1812	1835	1651	244	-5083	-15913
33	929	818	1235	792	1671	2562	1607	1940	1567	2515	1804	1778	1622	234	-4961	-15629
34	869	778	1197	691	1629	2491	1564	1912	1529	2439	1785	1742	1580	228	-4853	-15353
35	811	739	1166	646	1578	2393	1505	1867	1465	2369	1753	1706	1541	242	-4742	-15076
36	787	713	1133	649	1526	2313	1475	1805	1443	2308	1714	1669	1480	217	-4668	-14783
37	777	698	1134	639	1471	2291	1420	1704	1382	2250	1660	1639	1428	189	-4601	-14375
38	789	713	1086	677	1462	2296	1402	1625	1356	2188	1632	1575	1388	180	-4510	-13966
39	778	700	1074	665	1437	2267	1378	1631	1340	2131	1619	1536	1351	174	-4436	-13657
40	742	678	1069	651	1407	2213	1336	1608	1285	2068	1585	1501	1303	140	-4367	-13374
41	698	652	1031	614	1364	2139	1291	1587	1239	2011	1539	1477	1277	133	-4294	-13107
42	691	630	988	620	1330	2076	1241	1523	1194	1945	1457	1426	1246	132	-4200	-12841
43	688	618	971	619	1299	2027	1217	1509	1188	1886	1452	1386	1195	116	-4093	-12547
44	639	587	939	590	1230	1990	1180	1444	1156	1833	1418	1352	1154	115	-3980	-12249
45	633	584	890	597	1190	1910	1146	1404	1122	1767	1375	1314	1118	96	-3878	-11966
46	591	566	868	552	1156	1794	1114	1359	1081	1721	1327	1262	1083	97	-3794	-11689
47	586	537	835	553	1145	1743	1087	1338	1053	1647	1282	1212	1042	87	-3717	-11428
48	556	512	796	518	1106	1673	1057	1342	1016	1598	1264	1198	1016	54	-3652	-11197
49	524	480	760	480	1036	1570	1010	1273	942	1548	1250	1147	989	42	-3587	-10909
50	470	482	732	461	1001	1506	975	1218	915	1506	1214	1115	928	20	-3507	-10639
51	442	472	718	410	952	1492	916	1126	872	1435	1164	1072	889	-1	-3446	-10365
52	507	517	694	439	960	1553	898	1074	851	1404	1105	1032	865	-22	-3370	-10097
53	502	505	651	442	928	1546	884	1075	838	1360	1075	1001	846	-19	-3277	-9823
54	462	482	629	394	884	1443	861	1058	808	1321	1028	956	787	81	-3169	-9552
55	440	477	620	373	843	1351	822	999	771	1272	988	930	758	219	-3090	-9314
56	412	446	620	331	790	1255	762	925	726	1205	946	876	713	84	-3003	-9034
57	444	438	607	338	766	1208	740	896	711	1150	903	823	692	2	-2895	-8768
58	408	408	561	317	741	1185	726	888	836	1098	881	790	650	-57	-2805	-8491
59	363	351	527	297	679	1137	683	815	832	1027	843	771	606	-80	-2716	-8280
60	363	351	527	297	679	1137	683	815	832	1027	843	771	606	-80	-2716	-8280
61	363	351	527	297	679	1137	683	815	832	1027	843	771	606	-80	-2716	-8280
62	363	351	527	297	679	1137	683	815	832	1027	843	771	606	-80	-2716	-8280
63	363	351	527	297	679	1137	683	815	832	1027	843	771	606	-80	-2716	-8280
64	363	351	527	297	679	1137	683	815	832	1027	843	771	606	-80	-2716	-8280
65	363	351	527	297	679	1137	683	815	832	1027	843	771	606	-80	-2716	-8280
66	363	351	527	297	679	1137	683	815	832	1027	843	771	606	-80	-2716	-8280
67	363	351	527	297	679	1137	683	815	832	1027	843	771	606	-80	-2716	-8280
68	363	351	527	297	679	1137	683	815	832	1027	843	771	606	-80	-2716	-8280
69	363	351	527	297	679	1137	683	815	832	1027	843	771	606	-80	-2716	-8280
70	363	351	527	297	679	1137	683	815	832	1027	843	771	606	-80	-2716	-8280
71	363	351	527	297	679	1137	683	815	832	1027	843	771	606	-80	-2716	-8280
72	363	351	527	297	679	1137	683	815	832	1027	843	771	606	-80	-2716	-8280
73	363	351	527	297	679	1137	683	815	832	1027	843	771	606	-80	-2716	-8280
74	363	351	527	297	679	1137	683	815	832	1027	843	771	606	-80	-2716	-8280
75	363	351	527	297	679	1137	683	815	832	1027	843	771	606	-80	-2716	-8280
76	363	351	527	297	679	1137	683	815	832	1027	843	771	606	-80	-2716	-8280
77	363	351	527	297	679	1137	683	815	832	1027	843	771	606	-80	-2716	-8280
78	363	351	527	297	679	1137	683	815	832	1027	843	771	606	-80	-2716	-8280
79	363	351	527	297	679	1137	683	815	832	1027	843	771	606	-80	-2716	-8280
80	363	351	527	297	679	1137	683	815	832	1027	843	771	606	-80	-2716	-8280
81	363	351	527	297	679	1137	683	815	832	1027	843	771	606	-80	-2716	-8280
82	363	351	527	297	679	1137	683	815	832	1027	843	771	606	-80	-2716	-8280
83	363	351	527	297	679	1137	683	815	832	1027	843	771	606	-80	-2716	-8280
84	363	351	527	297	679	1137	683	815	832	1027	843	771	606	-80	-2716	-8280
85	363	351	527	297	679	1137	683	815	832	1027	843	771	606	-80	-2716	-8280
86	363	351	527	297	679	1137	683	815	832	1027	843	771	606	-80	-2716	-8280
87	363	351	527	297	679	1137	683	815	832	1027	843	771	606	-80	-2716	-8280
88	-60	-151	-108	-165	-293	-335	-273	-401	-262	-77	-307	-269	-267	1	671	1678
89	-97	-135	-120	-149	-297	-390	-300	-483	-301	-73	-367	-304	-293	4	738	1904
90	-126	-116	-133	-129	-306	-414	-295	-491	-313	-82	-423	-341	-313	12	856	2134
91	-164	-103	-143	-111	-335	-464	-307	-463	-317	-66	-454	-371	-331	34	961	2374
92	-196	-107	-105	-141	-355	-528	-338	-470	-356	-68	-463	-394	-365	33	1039	2574
93	-257	-118	-116	-198	-399	-566	-369	-517	-402	-78	-483	-430	-382	47	1130	2791
94	-307	-111	-135	-176	-405	-572	-390	-544	-428	-91	-526	-467	-400	50	1248	3029
95	-393	-133	-177	-178	-426	-597	-403	-493	-429	-105	-546	-498	-433	69	1331	3213
96	-474	-143	-164	-213	-470	-636	-440	-543	-453	-134	-580	-529	-474	74	1412	3420
97	-513	-178	-140	-245	-514	-698	-474	-585	-496	-176	-597	-553	-502	85	1503	3638
98	-537	-193	-161	-287	-575	-745	-518	-661	-536	-213	-642	-585	-529	78	1612	3854
99	-506	-196	-172	-266	-596	-765	-536	-717	-555	-251	-700	-628	-544	82	1708	4044
100	-475	-206	-234	-272	-624	-790	-564	-717	-573	-274	-753	-669	-570	81	1810	4251
101	-473	-215	-268	-292	-646	-849	-592	-716	-607	-321	-790	-686	-585	96	1915	4453
102	-489	-240	-294	-360	-658	-889	-621	-752	-642	-362	-797	-727	-619	94	1989	4625
103	-481	-275	-328	-494	-702	-959	-657	-848	-673	-408	-809	-766	-642	118	2064	4835
104	-424	-268	-329	-443	-725	-979	-670	-891	-705	-457	-856	-811	-663	121	2160	5030
105	-364	-249	-323	-388	-740	-995	-690	-857	-718	-501	-874	-843	-695	142	2249	5227
106	-326	-265	-311	-380	-803	-1031	-715	-879	-746	-563	-911	-869	-710	163	2284	5400
107	-347	-308	-325	-419	-853	-1086	-764	-914	-784	-614	-966	-902	-735	164	2320	5587
108	-386	-338	-323	-441	-878	-1137	-790	-984	-833	-646	-1026	-949	-761	159	2412	5783
109	-373	-327	-287	-428	-882	-1249	-805	-1043	-866	-687	-1066	-994	-788	284	2516	6000
110	-361	-328	-170	-404	-877	-1221	-819	-1039	-882	-714	-1131	-1039	-809	526	2609	6171
111	-382	-326	220	-429	-903	-1226	-827	-1030	-914	-753	-1167	-1072	-834	585	2697	6350
112	-429	-344	488	-455	-914	-1283	-857	-1054	-920	-807	-1195	-1081	-867	453	2789	6538
113	-520	-370	477	-500	-954	-1344	-900	-1122	-958	-844	-1240	-1131	-886	311	2867	6713
114	-507	-377	363	-506	-994	-1381	-925	-1186	-992	-919	-1283	-1177	-905	253	2955	6885
115	-521	-368	263	-524	-1002	-1370	-939	-1165	-1030	-977	-1299	-1205	-925	253	3049	7064
116	-593	-407	116	-564	-1030	-1399	-984	-1168	-1036	-1012	-1344	-1247	-945	261	3159	7197
117	-645	-444	11	-587	-1095	-1441	-1020	-1223	-1069	-1057	-1396	-1268	-979	288	3206	7351
118	-671	-503	-70	-609	-1134	-1499	-1056	-1290	-1105	-1087	-1482	-1299	-1032	309	3266	7533
119	-643	-502	-138	-602	-1179	-1515	-1062	-1347	-1142	-1131	-1526	-1335	-1044	313	3349	7707
120	-631	-512	-251	-579	-1185	-1580	-1071	-1335	-1167	-1168	-1560	-1367	-1044	316	3434	7868
121	-677	-533	-334	-589	-1222	-1641	-1105	-1326	-1196	-1229	-1608	-1413	-1066	334	3534	8045
122	-440	-586	-395	-626	-1251	-1689	-1133	-1386	-1229	-1292	-1633	-1435	-1108	351	3603	8175
123	-782	-605	-469	-688	-1296	-1726	-1177	-1458	-1250	-1310	-1669	-1472	-1134	361	3688	8335
124	-812	-600	-506	-658	-1306	-1746	-1190	-1541	-1289	-1350	-1698	-1506	-1143	379	3765	8521
125	-773	-584	-584	-663	-1298	-1759	-1186	-1521	-1300	-1406	-1736	-1576	-1163	413	3872	8709
126	-787	-625	-670	-673	-1340	-1838	-1199	-1517	-1339	-1436	-1768	-1629	-1166	438	3976	8888
127	-814	-658	-699	-693	-1383	-1851	-1218	-1560	-1344	-1483	-1811	-1641	-1172	457	4065	9021
128	-861	-695	-750	-732	-1407	-1865	-1257	-1627	-1402	-1553	-1858	-1678	-1186	474	4150	9189
129	-831	-699	-777	-714	-1408	-1863	-1265	-1676	-1415	-1591	-1935	-1718	-1230	507	4283	9413
130	-786	-676	-807	-684	-1399	-1849	-1264	-1657	-1423	-1628	-1969	-1760	-1248	557	4411	9582
131	-817	-702	-865	-686	-1424	-1865	-1280	-1654	-1432	-1683	-2014	-1806	-1262	596	4518	9723
132	-838	-719	-910	-699	-1456	-1895	-1310	-1696	-1458	-1737	-2049	-1831	-1276	633	4653	9891
133	-869	-740	-946	-754	-1485	-1948	-1349	-1722	-1504	-1766	-2096	-1866	-1282	648	4767	10097
134	-857	-758	-975	-731	-1471	-1948	-1354	-1787	-1517	-1799	-2144	-1904	-1276	676	4878	10276
135	-826	-756	-1022	-694	-1469	-1938	-1358	-1748	-1518	-1836	-2192	-1910	-1284	723	4985	10472
136	-867	-760	-1077	-712	-1481	-1998	-1365	-1758	-1530	-1881	-2216	-1968	-1302	779	5075	10686
137	-903	-777	-1141	-738	-1478	-2009	-1385	-1786	-1549	-1913	-2242	-1992	-1295	798	5187	10898
138	-914	-812	-1145	-827	-1519	-2023	-1411	-1822	-1579	-1940	-2270	-2023	-1316	828	5287	11088
139	-932	-787	-1145	-812	-1534	-2039	-1416	-1890	-1612	-1986	-2344	-2058	-1306	861	5390	11302
140	-873	-743	-1131	-757	-1524	-2036	-1421	-1845	-1592	-2026	-2380	-2081	-1297	925	5537	11507
141	-868	-802	-1162	-765	-1543	-2044	-1441	-1832	-1593	-2061	-2418	-2098	-1312	983	5702	11742
142	-898	-835	-1203	-791	-1563	-2065	-1440	-1849	-1613	-2090	-2436	-2144	-1305	1030	5809	11911
143	-945	-857	-1193	-835	-1586	-2093	-1466	-1908	-1637	-2137	-2461	-2177	-1320	1071	5916	12126
144	-943	-848	-1190	-824	-1580	-2093	-1471	-1944	-1669	-2172	-2503	-2200	-1316	1123	6033	12382
145	-906	-821	-1150	-801	-1573	-2060	-1467	-1909	-1668	-2196	-2517	-2219	-1308	1169	6149	12258
146	-824	-856	-1149	-795	-1588	-2077	-1491	-1893	-1693	-2225	-2547	-2259	-1300	1205	6267	10861
147	-931	-858	-1178	-813	-1617	-2119	-1515	-1910	-1716	-2261	-2582	-2284	-1308	1249	6397	11485
148	-997	-881	-1221	-842	-1648	-2133	-1533	-1940	-1757	-2269	-2604	-2303	-1307	1309	6522	12490
149	-1005	-889	-1236	-846	-1672	-2167	-1544	-1995	-1771	-2317	-2669	-2336	-1317	1358	6632	13136
150	-946	-874	-1258	-789	-1666	-2142	-1527	-1966	-1766	-2335	-2705	-2354	-1312	1417	6791	13589
151	-964	-892	-1300	-820	-1688	-2182	-1541	-1949	-1771	-2380	-2721	-2379	-1281	1460	6931	13887
152	-1014	-926	-1313	-866	-1698	-2231	-1565	-1970	-1776	-2401	-2721	-2407	-1284	1496	7039	14124
153	-1063	-954	-1330	-929	-1713	-2226	-1585	-2001	-1796	-2434	-2724	-2442	-1309	1536	7163	14365
154	-1059	-975	-1340	-932	-1722	-2232	-1601	-2069	-1837	-2467	-2760	-2462	-1309	1573	7294	14609
155	-1024	-952	-1337	-875	-1705	-2201	-1605	-2042	-1811	-2484	-2772	-2478	-1308	1632	7420	14823
156	-1031	-978	-1363	-921	-1709	-2228	-1618	-1993	-1830	-2491	-2793	-2490	-1296	1680	7538	15009
157	-1069	-991	-1425	-945	-1756	-2262	-1635	-2045	-1839	-2512	-2793	-2501	-1281	1725	7650	15196
158	-1097	-1018	-1455	-967	-1770	-2301	-1646	-2070	-1859	-2562	-2845	-2501	-1279	1775	7741	15396
159	-1108	-1029	-1426	-971	-1790	-2324	-1657	-2134	-1894	-2572	-2901	-2552	-1276	1813	7841	15579
160	-1066	-1009	-1463	-912	-1757	-2298	-1648	-2174	-1888	-2599	-2927	-2562	-1292	1870	7983	15806
161	-1115	-1028	-1499	-918	-1761	-2313	-1664	-2150	-1897	-2636	-2956	-2594	-1281	1909	8127	15992
162	-1114	-1067	-1501	-944	-1784	-2350	-1686	-2115	-1915	-2668	-2987	-2601	-1265	1975	8237	16177
163	-1144	-1102	-1540	-998	-1836	-2381	-1704	-2116	-1925	-2693	-2992	-2628	-1269	2015	8354	16347
164	-1142	-1104	-1551	-1009	-1866	-2388	-1710	-2191	-1957	-2707	-3033	-2638	-1266	2071	8481	16447
165	-1082	-1100	-1555	-955	-1847	-2367	-1700	-2134	-1955	-2710	-3016	-2662	-1252	2118	8616	16547
166	-1103	-1102	-1570	-938	-1848	-2369	-1709	-2120	-1949	-2725	-3006	-2674	-1247	2135	8720	16732
167	-1132	-1116	-1615	-975	-1860	-2403	-1713	-2122	-1961	-2732	-3015	-2669	-1244	2185	8798	16903
168	-1173	-1143	-1655	-1020	-1898	-2415	-1738	-2132	-1979	-2773	-3027	-2687	-1261	2227	8902	17102
169	-1183	-1154	-1685	-1057	-1921	-2428	-1755	-2205	-2015	-2800	-3075	-2735	-1269	2288	9017	17315
170	-1152	-1145	-1676	-987	-1902	-2419	-1750	-2180	-1997	-2817	-3114	-2730	-1242	2342	9132	17511
171	-1170	-1172	-1707	-977	-1908	-2420	-1746	-2156	-2010	-2828	-3096	-2745	-1232	2384	9250	17676
172	-1196	-1186	-1747	-998	-1942	-2457	-1760	-2161	-2030	-2859	-3086	-2748	-1234	2435	9355	17883
173	-1231	-1223	-1757	-1035	-1986	-2493	-1780	-2199	-2039	-2894	-3076	-2754	-1252	2469	9429	18058
174	-1261	-1239	-1769	-1082	-1997	-2501	-1798	-2275	-2079	-2900	-3122	-2768	-1235	2507	9523	18215
175	-1235	-1210	-1776	-1038	-1979	-2491	-1792	-2237	-2043	-2899	-3141	-2777	-1218	2559	9626	18426
176	-1243	-1216	-1796	-1038	-1992	-2506	-1798	-2213	-2067	-2942	-3126	-2772	-1217	2609	9739	18655
177	-1267	-1229	-1816	-1053	-2016	-2544	-1817	-2238	-2062	-2962	-3143	-2791	-1224	2637	9825	18800
178	-1300	-1250	-1853	-1083	-2036	-2551	-1834	-2274	-2078	-2960	-3155	-2821	-1206	2654	9914	18967
179	-1331	-1287	-1876	-1134	-2050	-2557	-1852	-2344	-2118	-2990	-3199	-2834	-1207	2693	9994	19143
180	-1275	-1279	-1875	-1080	-2040	-2573	-1864	-2322	-2104	-3030	-3199	-2822	-1192	2742	10104	19319
181	-1277	-1285	-1893	-1065	-2056	-2602	-1875	-2289	-2088	-3057	-3178	-2835	-1203	2777	10189	19464
182	-1320	-1318	-1922	-1090	-2091	-2609	-1899	-2296	-2116	-3061	-3169	-2853	-1211	2825	10308	19644
183	-1347	-1339	-1950	-1119	-2103	-2633	-1910	-2329	-2127	-3059	-3187	-2872	-1209	2868	10388	19807
184	-1387	-1354	-1959	-1170	-2113	-2651	-1922	-2389	-2178	-3060	-3210	-2875	-1196	2888	10463	19944
185	-1342	-1337	-1960	-1109	-2101	-2663	-1909	-2357	-2167	-3120	-3224	-2877	-1181	2939	10550	20120
186	-1360	-1338	-1961	-1104	-2116	-2645	-1912	-2346	-2146	-3126	-3229	-2886	-1178	2970	10645	20290
187	-1390	-1359	-1969	-1131	-2138	-2680	-1936	-2351	-2156	-3154	-3223	-2884	-1173	2996	10736	20453
188	-1422	-1408	-2003	-1158	-2172	-2711	-1951	-2371	-2169	-3161	-3230	-2902	-1154	3016	10812	20611
189	-1445	-1428	-2032	-1217	-2208	-2748	-1968	-2427	-2195	-3183	-3271	-2910	-1177	3035	10895	20781
190	-1401	-1405	-2026	-1179	-2185	-2731	-1970	-2419	-2185	-3180	-3292	-2916	-1177	3097	11006	20940
191	-1389	-1410	-2029	-1145	-2199	-2731	-1975	-2398	-2191	-3199	-3283	-2906	-1161	3135	11105	21093
192	-1426	-1429	-2055	-1166	-2229	-2798	-1986	-2397	-2213	-3210	-3261	-2910	-1173	3195	11189	21220
193	-1462	-1451	-2082	-1202	-2264	-2798	-2002	-2426	-2214	-3217	-3271	-2922	-1150	3229	11263	21383
194	-1485	-1484	-2071	-1248	-2273	-2793	-2022	-2478	-2265	-3237	-3315	-2939	-1134	3269	11324	21560
195	-1434	-1452	-2083	-1190	-2244	-2776	-2015	-2458	-2257	-3274	-3331	-2976	-1130	3303	11407	21712
196	-1451	-1473	-2111	-1188	-2253	-2800	-2010	-2428	-2238	-3275	-3337	-2959	-1117	3331	11474	21871
197	-1487	-1509	-2986	-1201	-2282	-2807	-2014	-2431	-2248	-3286	-3320	-2961	-1119	3369	11566	22019
198	-1517	-1534	-3410	-1234	-2313	-2853	-2027	-2457	-2264	-3295	-3326	-2962	-1125	3403	11637	22164
199	-1556	-1586	-3374	-1324	-2330	-2892	-2036	-2514	-2290	-3317	-3331	-2978	-1120	3446	11686	22336
200	-1501	-1539	-3191	-1255	-2308	-2882	-2030	-2489	-2276	-3347	-3344	-2971	-1091	3482	11788	22493
201	-1486	-1542	-3083	-1227	-2318	-2863	-2033	-2452	-2265	-3337	-3357	-2993	-1094	3514	11858	22614
202	-1520	-1561	-2967	-1233	-2344	-2871	-2054	-2439	-2272	-3362	-3410	-3009	-1094	3534	11902	22753
203	-1554	-1565	-2851	-1257	-2370	-2908	-2077	-2432	-2295	-3357	-3432	-2997	-1074	3560	11969	22884
204	-1589	-1593	-2723	-1307	-2399	-2944	-2096	-2488	-2346	-3365	-3448	-2990	-1085	3591	12049	23052
205	-1531	-1567	-2615	-1247	-2384	-2927	-2072	-2494	-2337	-3373	-3440	-2982	-1064	3626	12142	23217
206	-1538	-1554	-2549	-1228	-2387	-2910	-2080	-2468	-2318	-3389	-3419	-2981	-1057	3677	12239	23303
207	-1555	-1576	-2311	-1250	-2400	-2941	-2103	-2496	-2322	-3410	-3387	-2979	-1066	3707	12324	23453
208	-1589	-1580	-1852	-1283	-2413	-2953	-2108	-2525	-2333	-3433	-3363	-2973	-1072	3729	12400	23575
209	-1626	-1607	-1703	-1337	-2444	-2991	-2121	-2580	-2364	-3445	-3379	-2981	-1057	3757	12442	23713
210	-1570	-1566	-1695	-1289	-2430	-2991	-2118	-2580	-2354	-3458	-3403	-2981	-1042	3799	12491	23858
211	-1562	-1573	-1754	-1277	-2426	-2984	-2122	-2555	-2342	-3469	-3384	-2998	-1037	3840	12557	23992
212	-1579	-1587	-1796	-1284	-2452	-2994	-2115	-2548	-2361	-3478	-3372	-3015	-1041	3866	12638	24121
213	-1606	-1613	-1851	-1307	-2464	-3003	-2143	-2575	-2368	-3465	-3382	-3023	-1038	3881	12683	24243
214	-1651	-1638	-1881	-1365	-2505	-3037	-2149	-2647	-2391	-3488	-3420	-3000	-1044	3882	12728	24391
215	-1602	-1612	-1904	-1321	-2473	-3018	-2153	-2627	-2379	-3497	-3425	-2996	-1051	3927	12800	24539
216	-1602	-1617	-1954	-1301	-2473	-3031	-2145	-2610	-2384	-3510	-3403	-3012	-1042	3953	12874	24657
217	-1628	-1643	-2001	-1325	-2481	-3054	-2148	-2610	-2409	-3527	-3405	-3018	-1023	3979	12901	24766
218	-1633	-1662	-2027	-1345	-2487	-3075	-2167	-2629	-2413	-3532	-3432	-3007	-1017	4012	12964	24906
219	-1661	-1692	-2066	-1408	-2518	-3096	-2179	-2667	-2438	-3563	-3461	-3022	-1027	4048	13025	25044
220	-1596	-1640	-2060	-1350	-2479	-3073	-2163	-2666	-2411	-3572	-3486	-3022	-1020	4073	13090	25174
221	-1594	-1630	-2077	-1305	-2480	-3065	-2157	-2632	-2408	-3583	-3453	-3007	-1012	4099	13160	25302
222	-1608	-1644	-2096	-1309	-2503	-3080	-2154	-2619	-2417	-3577	-3429	-3000	-1016	4128	13232	25403
223	-1609	-1654	-2133	-1330	-2512	-3092	-2160	-2630	-2415	-3575	-3395	-3003	-997	4164	13321	25537
224	-1673	-1691	-2152	-1409	-2553	-3129	-2180	-2697	-2461	-3579	-3442	-2990	-985	4182	13373	25673
225	-1631	-1664	-2175	-1367	-2529	-3100	-2169	-2688	-2448	-3595	-3466	-2996	-974	4223	13460	25807
226	-1624	-1672	-2185	-1347	-2529	-3098	-2169	-2656	-2431	-3583	-3436	-2998	-972	4272	13543	25954
227	-1648	-1686	-2207	-1358	-2554	-3141	-2182	-2637	-2442	-3597	-3401	-2999	-956	4283	13601	26033
228	-1693	-1692	-2230	-1394	-2584	-3152	-2205	-2655	-2452	-3636	-3385	-3012	-961	4293	13637	26163
229	-1731	-1752	-2246	-1432	-2610	-3190	-2229	-2712	-2483	-3635	-3430	-3011	-965	4323	13652	26280
230	-1683	-1721	-2251	-1393	-2583	-3178	-2210	-2734	-2461	-3638	-3437	-3003	-952	4326	13706	26407
231	-1651	-1710	-2269	-1367	-2574	-3173	-2205	-2697	-2458	-3630	-3414	-3012	-934	4344	13762	26502
232	-1691	-1717	-2300	-1390	-2614	-3200	-2206	-2702	-2476	-3654	-3386	-2981	-938	4361	13824	26560
233	-1717	-1742	-2351	-1400	-2639	-3229	-2214	-2730	-2479	-3675	-3403	-2990	-931	4376	13852	26650
234	-1767	-1774	-2364	-1473	-2657	-3262	-2235	-2778	-2531	-3688	-3463	-2986	-922	4417	13888	26760
235	-1700	-1745	-2372	-1415	-2641	-3261	-2235	-2752	-2508	-3695	-3482	-2989	-913	4442	13944	26910
236	-1696	-1749	-2373	-1391	-2643	-3263	-2238	-2710	-2488	-3718	-3462	-2980	-900	4472	13997	26985
237	-1714	-1771	-2386	-1399	-2659	-3267	-2255	-2725	-2494	-3713	-3445	-2990	-903	4486	14051	27088
238	-1748	-1774	-2409	-1416	-2677	-3281	-2264	-2754	-2502	-3707	-3435	-2985	-898	4502	14066	27193
239	-1783	-1807	-2405	-1478	-2687	-3308	-2286	-2806	-2538	-3726	-3459	-2994	-896	4537	14056	27268
240	-1728	-1772	-2413	-1444	-2680	-3305	-2280	-2804	-2518	-3728	-3450	-2977	-893	4575	14114	27409
241	-1704	-1760	-2427	-1420	-2686	-3312	-2269	-2781	-2504	-3751	-3451	-2989	-894	4618	14181	27531
242	-1713	-1781	-2412	-1419	-2690	-3315	-2278	-2754	-2526	-3756	-3441	-2963	-902	4654	14229	27622
243	-1741	-1810	-2447	-1431	-2692	-3346	-2278	-2791	-2542	-3749	-3429	-2959	-897	4675	14299	27702
244	-1797	-1860	-2460	-1501	-2738	-3389	-2290	-2834	-2556	-3754	-3466	-2960	-885	4694	14357	27819
245	-1737	-1813	-2456	-1449	-2716	-3349	-2286	-2838	-2564	-3772	-3477	-2957	-866	4713	14400	27923
246	-1728	-1785	-2465	-1411	-2688	-3334	-2285	-2791	-2550	-3764	-3446	-2966	-860	4745	14459	28007
247	-1747	-1799	-2494	-1428	-2715	-3349	-2304	-2782	-2548	-3776	-3418	-2965	-857	4758	14508	28106
248	-1769	-1814	-2520	-1455	-2727	-3344	-2308	-2790	-2567	-3784	-3430	-2951	-861	4799	14583	28237
249	-1822	-1856	-2527	-1514	-2753	-3375	-2329	-2852	-2603	-3790	-3469	-2947	-867	4800	14640	28345
250	-1782	-1824	-2523	-1460	-2716	-3350	-2315	-2849	-2596	-3785	-3476	-2964	-853	4807	14709	28464
251	-1772	-1801	-2502	-1432	-2721	-3363	-2327	-2830	-2592	-3774	-3462	-2971	-850	4833	14769	28574
252	-1788	-1825	-2503	-1429	-2740	-3366	-2313	-2815	-2586	-3792	-3454	-2959	-851	4844	14805	28696
253	-1800	-1820	-2514	-1440	-2763	-3384	-2334	-2828	-2596	-3800	-3459	-2982	-837	4844	14855	28794
254	-1850	-1861	-2522	-1499	-2784	-3407	-2340	-2896	-2648	-3809	-3472	-2981	-827	4861	14909	28876
255	-1801	-1817	-2517	-1459	-2765	-3388	-2330	-2886	-2620	-3838	-3474	-2973	-821	4909	14961	29024
256	-1776	-1806	-2508	-1430	-2740	-3380	-2317	-2834	-2617	-3861	-3461	-2948	-831	4934	15019	29156
257	-1798	-1821	-2508	-1441	-2759	-3408	-2337	-2837	-2629	-3847	-3428	-2941	-826	4953	15039	29254
258	-1817	-1818	-2517	-1460	-2776	-3425	-2345	-2870	-2634	-3853	-3434	-2937	-824	4983	15070	29328
259	-1849	-1868	-2522	-1538	-2791	-3457	-2367	-2909	-2660	-3872	-3463	-2944	-826	5007	15099	29429
260	-1807	-1831	-2511	-1496	-2784	-3432	-2353	-2902	-2647	-3882	-3452	-2947	-810	5030	15129	29566
261	-1787	-1817	-2515	-1454	-2770	-3422	-2345	-2862	-2622	-3866	-3436	-2939	-796	5059	15159	29681
262	-1792	-1835	-2506	-1450	-2793	-3429	-2358	-2854	-2633	-3861	-3416	-2919	-788	5072	15206	29767
263	-1815	-1837	-2493	-1463	-2799	-3449	-2357	-2880	-2642	-3863	-3419	-2921	-782	5082	15254	29849
264	-1866	-1872	-2491	-1551	-2828	-3465	-2363	-2921	-2675	-3882	-3458	-2925	-795	5095	15277	30001
265	-1834	-1849	-2508	-1511	-2809	-3446	-2359	-2923	-2651	-3890	-3477	-2911	-783	5104	15313	30110
266	-1816	-1826	-2509	-1467	-2803	-3421	-2345	-2888	-2670	-3876	-3459	-2885	-785	5144	15347	30217
267	-1823	-1843	-2520	-1478	-2802	-3433	-2342	-2866	-2678	-3874	-3431	-2894	-793	5188	15378	30325
268	-1838	-1844	-2526	-1475	-2804	-3437	-2333	-2867	-2664	-3884	-3447	-2882	-779	5212	15485	30456
269	-1888	-1877	-2538	-1551	-2819	-3448	-2363	-2908	-2686	-3878	-3472	-2896	-765	5228	15540	30603
270	-1842	-1833	-2527	-1538	-2787	-3422	-2346	-2897	-2668	-3895	-3481	-2883	-749	5273	15578	30705
271	-1823	-1826	-2508	-1482	-2767	-3396	-2351	-2857	-2644	-3905	-3429	-2878	-744	5313	15631	30817
272	-1849	-1844	-2491	-1482	-2780	-3410	-2336	-2831	-2631	-3909	-3381	-2875	-737	5342	15710	30956
273	-1876	-1877	-2507	-1493	-2789	-3426	-2339	-2838	-2645	-3912	-3384	-2850	-736	5367	15802	31068
274	-1942	-1911	-2541	-1561	-2830	-3457	-2344	-2879	-2662	-3888	-3427	-2847	-738	5386	15844	31170
275	-1872	-1878	-2524	-1503	-2798	-3442	-2341	-2875	-2638	-3898	-3432	-2841	-717	5429	15920	31292
276	-1855	-1873	-2522	-1467	-2791	-3441	-2327	-2837	-2622	-3903	-3414	-2827	-710	5452	15978	31406
277	-1863	-1883	-2517	-1482	-2806	-3439	-2343	-2818	-2622	-3894	-3383	-2813	-704	5473	16011	31499
278	-1830	-1895	-2529	-1500	-2845	-3456	-2330	-2843	-2645	-3887	-3348	-2811	-701	5483	16045	31624
279	-1840	-1919	-2536	-1570	-2869	-3471	-2345	-2893	-2679	-3893	-3346	-2795	-690	5482	16051	31735
280	-1760	-1878	-2534	-1525	-2845	-3466	-2349	-2892	-2652	-3890	-3340	-2786	-654	5519	16125	31886
281	-1676	-1829	-2531	-1499	-2840	-3449	-2341	-2860	-2622	-3870	-3327	-2780	-651	5560	16181	31965
282	-1659	-1803	-2525	-1499	-2862	-3441	-2336	-2848	-2632	-3878	-3332	-2767	-659	5599	16230	32033
283	-1611	-1780	-2531	-1494	-2855	-3449	-2327	-2834	-2635	-3875	-3344	-2738	-645	5617	16265	32117
284	-1625	-1777	-2543	-1545	-2889	-3485	-2336	-2890	-2665	-3893	-3362	-2730	-645	5620	16283	32218
285	-1545	-1705	-2510	-1476	-2853	-3454	-2335	-2890	-2617	-3922	-3358	-2722	-633	5648	16332	32350
286	-1514	-1663	-2498	-1438	-2832	-3438	-2330	-2812	-2608	-3915	-3313	-2729	-620	5702	16374	32466
287	-1538	-1650	-2490	-1424	-2809	-3442	-2308	-2796	-2614	-3902	-3287	-2720	-606	5727	16366	32570
288	-1583	-1652	-2519	-1411	-2796	-3423	-2320	-2823	-2612	-3872	-3255	-2716	-600	5745	16357	32666
289	-1673	-1682	-2516	-1459	-2781	-3428	-2309	-2855	-2631	-3881	-3281	-2701	-584	5750	16431	32800
290	-1700	-1676	-2494	-1384	-2729	-3367	-2289	-2851	-2602	-3867	-3295	-2694	-570	5787	16488	32920
291	-1763	-1687	-2467	-1320	-2668	-3312	-2248	-2801	-2584	-3867	-3281	-2663	-552	5819	16533	32990
292	-1960	-1762	-2471	-1314	-2631	-3270	-2222	-2750	-2580	-3865	-3234	-2655	-519	5857	16593	33080
293	-2184	-1840	-2485	-1333	-2620	-3223	-2183	-2728	-2575	-3852	-3228	-2631	-499	5907	16624	33170
294	-2592	-1994	-2536	-1400	-2607	-3199	-2151	-2745	-2583	-3853	-3248	-2625	-487	5938	16658	33330
295	-2979	-2150	-2629	-1353	-2544	-3112	-2077	-2682	-2548	-3854	-3259	-2628	-458	6008	16712	33440
296	-3454	-2403	-2777	-1341	-2507	-3038	-2022	-2586	-2517	-3832	-3223	-2585	-408	6066	16760	33540
297	-3979	-2699	-2998	-1395	-2491	-2970	-1969	-2496	-2488	-3793	-3179	-2557	-364	6147	16806	33680
298	-4592	-3093	-3326	-1492	-2495	-2909	-1914	-2434	-2446	-3758	-3169	-2549	-326	6225	16854	33820
299	-5156	-3552	-3771	-1680	-2491	-2864	-1841	-2396	-2469	-3756	-3177	-2521	-293	6281	16919	33930
300	-5544	-3959	-4264	-1788	-2476	-2781	-1764	-2332	-2427	-3750	-3171	-2489	-223	6401	17043	34080
301	-5834	-4311	-4703	-1937	-2491	-2715	-1674	-2200	-2374	-3712	-3123	-2465	-146	6543	17140	34230
302	-6131	-4663	-5155	-2195	-2561	-2700	-1607	-2116	-2322	-3666	-3042	-2403	-63	6667	17212	34340
303	-6333	-4970	-5577	-2482	-2638	-2702	-1532	-2023	-2257	-3641	-2999	-2331	41	6817	17304	34460
304	-6518	-5227	-5866	-2786	-2731	-2742	-1477	-1974	-2238	-3574	-2995	-2274	152	6995	17416	34630
305	-6557	-5386	-6076	-2984	-2803	-2771	-1419	-1870	-2174	-3518	-2956	-2218	287	7224	17570	34800
306	-6573	-5509	-6208	-3184	-2887	-2847	-1372	-1728	-2097	-3456	-2854	-2122	440	7479	17715	34920
307	-6615	-5606	-6265	-3393	-2967	-2943	-1354	-1635	-2049	-3408	-2773	-2009	625	7787	17884	35080
308	-6562	-5665	-6237	-3563	-3034	-3016	-1364	-1587	-1990	-3366	-2718	-1911	859	8170	18126	35240
309	-6468	-5720	-6166	-3776	-3072	-3107	-1373	-1587	-1979	-3312	-2663	-1811	1079	8551	18342	35430
310	-6174	-5621	-6022	-3847	-3014	-3092	-1352	-1551	-1943	-3269	-2612	-1672	1389	9094	18656	35720
311	-5829	-5481	-5817	-3875	-2954	-3047	-1325	-1476	-1892	-3254	-2540	-1538	1739	9728	19021	35980
312	-5410	-5285	-5537	-3906	-2861	-2971	-1280	-1379	-1886	-3227	-2462	-1410	2122	10484	19447	36270
313	-4977	-5045	-5212	-3896	-2786	-2844	-1222	-1299	-1903	-3239	-2407	-1246	2509	11260	19911	36550
314	-4572	-4800	-4846	-3845	-2674	-2680	-1120	-1209	-1927	-3300	-2385	-1074	2988	12281	20542	36950
315	-4139	-4518	-4464	-3663	-2506	-2468	-989	-1067	-1896	-3333	-2364	-947	3519	13507	21311	37420
316	-3709	-4178	-4053	-3434	-2342	-2228	-821	-842	-1867	-3395	-2354	-816	4032	14775	22110	37870
317	-3379	-3895	-3663	-3233	-2160	-1969	-647	-661	-1827	-3446	-2386	-682	4653	16383	23179	38430
318	-3138	-3642	-3332	-3028	-1974	-1717	-470	-480	-1768	-3483	-2417	-564	5352	18441	24409	39080
319	-2963	-3434	-2980	-2856	-1733	-1400	-280	-293	-1706	-3513	-2507	-476	6082	20500	25883	39850
320	-2692	-3188	-2667	-2562	-1420	-992	-38	-29	-1591	-3486	-2573	-349	6807	22752	27461	40680
321	-2476	-2973	-2396	-2279	-1115	-551	238	296	-1407	-3425	-2583	-217	7665	25611	29570	41720
322	-2343	-2820	-2178	-2086	-842	-146	516	582	-1190	-3308	-2571	-50	8578	28822	32029	42930
323	-2157	-2681	-1972	-1922	-559	332	806	908	-983	-3170	-2540	142	9555	32366	34840	44350
324	-1884	-2572	-1799	-1830	-307	765	1092	1186	-751	-2969	-2546	386	10477	35830	37710	45800
325	-1372	-2384	-1661	-1644	-44	1195	1419	1496	-442	-2735	-2481	645	11593	40050	41350	47690
326	-594	-2119	-1552	-1457	205	1638	1755	1879	-160	-2477	-2376	941	12754	44600	45480	49850
327	361	-1776	-1493	-1343	402	2039	2074	2240	129	-2185	-2211	1296	13803	48790	49470	52040
328	1550	-1260	-1465	-1240	590	2385	2385	2564	425	-1880	-2023	1664	15055	53690	54260	54810
329	2651	-675	-1439	-1169	757	2680	2634	2781	691	-1550	-1853	2026	16313	58710	59390	57930
330	3900	201	-1387	-938	951	3030	2914	3074	971	-1229	-1671	2378	17546	63840	64850	61400
331	4832	1105	-1350	-639	1160	3346	3189	3401	1286	-885	-1417	2793	18779	68290	69890	64770
332	5286	1941	-1289	-295	1404	3617	3438	3651	1556	-549	-1172	3242	20001	73190	75680	68860
333	5271	2531	-1249	74	1661	3836	3664	3840	1767	-269	-922	3609	21199	77900	81500	73260
334	4758	2937	-1166	517	2032	4099	3894	4015	1964	36	-671	4021	22222	81910	86660	77390
335	3947	3100	-1066	1072	2568	4421	4172	4226	2211	326	-414	4427	23320	86160	92340	82250
336	2976	2942	-1002	1522	3091	4718	4433	4427	2424	608	-98	4833	24360	90100	97830	87220
337	1703	2475	-973	1865	3703	5072	4736	4635	2579	835	150	5187	25302	93630	103040	92240
338	366	1807	-1000	2076	4259	5470	5084	4812	2728	1085	414	5562	26074	96460	107330	96730
339	-1003	962	-1110	2100	4741	5879	5451	4979	2843	1267	626	5897	26896	99350	111840	101760
340	-2084	209	-1280	2069	5076	6262	5812	5204	2989	1435	833	6194	27642	101900	116000	106720
341	-3288	-709	-1548	1876	5273	6650	6194	5488	3131	1604	1101	6517	28209	103860	119330	110970
342	-4473	-1668	-1919	1524	5258	6929	6526	5763	3242	1778	1350	6818	28824	105710	122670	115590
343	-5439	-2536	-2298	1117	5093	7064	6764	6009	3350	1895	1569	7091	29353	107240	125580	120030
344	-6454	-3495	-2728	552	4738	7106	6955	6219	3410	2021	1741	7301	29831	108540	128090	124280
345	-7187	-4325	-3178	49	4306	7082	7070	6474	3554	2160	1975	7544	30210	109500	130050	127840
346	-7724	-5058	-3599	-520	3738	6896	7112	6728	3684	2328	2226	7765	30602	110340	131860	131660
347	-8036	-5626	-3984	-1089	3140	6635	7065	6859	3772	2471	2458	7957	30962	110920	133320	135290
348	-8115	-6117	-4370	-1723	2394	6229	6925	6937	3880	2612	2753	8204	31286	111310	134440	138730
349	-7930	-6399	-4666	-2383	1590	5701	6703	6869	3919	2736	3027	8428	31564	111550	135210	141660
350	-7443	-6381	-4805	-2829	898	5213	6464	6827	4004	2849	3294	8672	31874	111710	135910	144900
351	-6763	-6137	-4776	-3241	63	4570	6121	6721	4033	2950	3587	8899	32160	111720	136370	147990
352	-5992	-5703	-4478	-3552	-740	3860	5720	6502	4032	3026	3901	9153	32402	111620	136610	150650
353	-5150	-5116	-3944	-3660	-1468	3112	5271	6244	3988	3076	4186	9445	32654	111410	136720	153610
354	-4497	-4526	-3306	-3629	-2011	2430	4824	5928	3874	3069	4430	9720	32900	111170	136720	156560
355	-3682	-3738	-2435	-3261	-2404	1767	4336	5610	3767	3027	4620	9948	33110	110820	136590	159490
356	-3007	-3024	-1512	-2753	-2572	1174	3841	5244	3610	2953	4815	10183	33240	110450	136340	162080
357	-2505	-2392	-595	-2221	-2509	748	3395	4864	3384	2788	4948	10385	33330	109900	135970	165000
358	-2196	-1910	194	-1683	-2199	455	2974	4423	3162	2627	4999	10535	33360	109320	135520	167980
359	-2001	-1479	988	-1131	-1709	377	2634	3983	2853	2378	4944	10647	33350	108790	135090	170720
360	-1802	-1103	1693	-490	-964	673	2479	3690	2581	2070	4833	10680	33290	108170	134610	173900
361	-1744	-878	2191	40	-255	1095	2475	3559	2303	1735	4678	10618	33150	107470	134090	177060
362	-1757	-744	2600	508	557	1720	2614	3533	2041	1414	4482	10489	32920	106670	133570	180260
363	-1780	-721	2832	870	1386	2467	2911	3651	1843	1027	4179	10286	32673	105930	133070	183120
364	-1811	-778	2898	1106	2173	3321	3330	3975	1708	707	3773	10015	32316	105050	132560	186390
365	-1703	-834	2836	1327	2860	4189	3824	4463	1718	439	3382	9684	31953	104170	132050	189590
366	-1568	-883	2676	1452	3535	5150	4437	5152	1885	238	2964	9283	31571	103310	131550	192360
367	-1399	-923	2427	1438	4095	6090	5119	5902	2134	165	2559	8822	31095	102260	130930	195340
368	-1180	-934	2168	1352	4473	6874	5738	6622	2542	247	2195	8341	30585	101190	130240	198170
369	-932	-875	1891	1190	4767	7673	6424	7469	2966	416	1893	7923	30081	100160	129510	200800
370	-560	-682	1726	1122	4967	8432	7141	8394	3578	757	1677	7490	29648	99240	128850	202950
371	-257	-443	1662	1056	5058	9043	7796	9318	4265	1203	1562	7124	29200	98180	128040	205050
372	-42	-266	1679	1010	5040	9438	8324	10077	4884	1662	1564	6883	28836	97190	127120	206780
373	151	-49	1751	1009	4973	9751	8837	10817	5606	2254	1694	6696	28555	96340	126140	208130
374	266	127	1879	1045	4895	9957	9284	11426	6295	2924	1883	6625	28414	95740	125300	209040
375	374	295	1980	1217	4898	10109	9614	11974	6998	3597	2176	6671	28420	95300	124390	209680
376	391	397	2060	1394	4931	10212	9905	12466	7556	4211	2531	6804	28538	95090	123460	209880
377	286	420	2048	1543	5007	10257	10158	12818	8091	4874	2974	7064	28778	95250	122760	209760
378	107	346	1974	1674	5124	10398	10366	13053	8513	5459	3425	7436	29203	95780	122140	209300
379	-188	220	1831	1729	5248	10553	10537	13220	8830	5991	3930	7850	29816	96820	121760	208620
380	-561	32	1612	1863	5491	10804	10833	13479	9082	6392	4397	8282	30585	98410	121670	207680
381	-1129	-312	1287	1953	5690	11106	11159	13765	9302	6754	4895	8824	31358	100270	121830	206700
382	-1749	-828	844	1970	5882	11364	11462	14040	9419	7061	5391	9374	32357	102940	122390	205550
383	-2220	-1370	311	1954	6127	11656	11841	14394	9523	7237	5781	9865	33450	106180	123360	204350
384	-2590	-2020	-474	1799	6389	11995	12237	14755	9600	7376	6133	10410	34480	109540	124620	203390
385	-2753	-2467	-1347	1654	6740	12434	12652	15228	9728	7488	6485	10953	35720	113780	126500	202370
386	-2844	-2708	-2012	1371	7029	12876	13004	15651	9850	7590	6815	11457	36940	118320	128780	201490
387	-2973	-2854	-2428	943	7270	13426	13332	16038	9951	7674	7063	11884	38140	123000	131370	200790
388	-3103	-2875	-2342	652	7304	13958	13633	16324	10075	7780	7346	12330	39100	127150	133870	200350
389	-3215	-2841	-1837	650	7139	14396	13894	16476	10188	7894	7570	12742	40170	131790	136840	200120
390	-3238	-2761	-1143	1087	6907	14598	14080	16629	10306	7961	7781	13082	41190	136220	139900	200110
391	-3315	-2694	-331	1872	6686	14518	14163	16719	10371	8047	8019	13457	41980	139800	142480	200210
392	-3407	-2711	-292	2821	6690	14124	14139	16649	10373	8089	8281	13824	42810	143400	145100	200430
393	-3478	-2769	-682	3627	6960	13636	13987	16506	10321	8125	8503	14154	43600	146650	147350	200710
394	-3577	-2828	-402	4385	7509	13037	13732	16242	10229	8085	8642	14440	44400	149600	149300	201060
395	-3551	-2844	-49	5018	8233	12530	13464	16111	10073	8030	8797	14738	45140	152010	150720	201350
396	-3575	-2859	204	5410	8947	12066	13200	16153	9840	7913	8955	15043	46040	154540	151960	201560
397	-3606	-2897	296	5603	9499	11665	12948	16223	9594	7726	9038	15324	47070	156990	152830	201660
398	-3631	-2929	421	5735	10024	11250	12658	16426	9330	7427	9097	15644	48200	159250	153370	201640
399	-3662	-2984	429	5756	10474	10876	12322	16596	9089	7047	9056	15989	49780	162070	153820	201560
400	-3610	-2980	341	5782	10824	10637	12004	16757	8932	6626	8958	16337	51920	165390	154200	201400
401	-3594	-2994	590	5672	11140	10383	11622	16794	8822	6236	8852	16669	54840	169610	154480	201100
402	-3603	-3011	730	5435	11352	10182	11200	16583	8688	5796	8668	17001	58370	174960	154890	200790
403	-3629	-3029	482	5058	11434	10046	10770	16251	8506	5354	8385	17354	63660	184310	155940	200480
404	-3639	-3063	155	4650	11423	10001	10406	15813	8305	4945	8102	17650	70470	199540	158650	200330
405	-3571	-3041	-223	4219	11238	9952	10041	15304	8076	4508	7777	17948	78550	222610	164690	200410
406	-3552	-3025	-569	3707	10844	9868	9680	14739	7800	4100	7502	18203	86380	250260	174610	200800
407	-3543	-3048	-856	3239	10359	9709	9367	14115	7526	3747	7176	18389	95400	288260	192780	201860
408	-3561	-3072	-1123	2721	9685	9443	9024	13491	7230	3460	6894	18510	104100	330600	219250	203990
409	-3564	-3068	-1339	2247	8981	9131	8687	12778	6910	3182	6544	18635	111240	368900	249370	207170
410	-3496	-3008	-1484	1944	8281	8784	8378	12112	6645	2930	6266	18705	118270	409600	288440	212550
411	-3469	-2972	-1527	1741	7736	8446	8107	11557	6354	2741	6043	18718	124100	445400	329800	219980
412	-3478	-2957	-1498	1668	7302	8036	7792	10902	6077	2607	5861	18721	128760	475200	370400	229510
413	-3514	-2939	-1348	1821	7229	7661	7459	10267	5731	2453	5644	18721	131950	496700	404100	239520
414	-3534	-2911	-1082	2343	7788	7445	7177	9677	5379	2323	5450	18689	134640	515800	438500	252170
415	-3501	-2843	-681	3314	9557	7403	6875	9111	5084	2202	5322	18658	136380	529700	468400	265600
416	-3516	-2801	-130	4916	13158	7680	6576	8568	4749	2057	5172	18580	137210	538100	491100	277650
417	-3549	-2788	526	7232	16383	8533	6277	8035	4390	1873	4996	18447	137460	543700	512600	290900
418	-3596	-2802	1173	9895	29596	10027	6044	7551	4023	1701	4745	18266	137110	545700	530100	303410
419	-3621	-2812	1927	13558	42810	12956	5829	7027	3701	1492	4521	18026	136310	545000	544000	314920
420	-3566	-2779	2684	16383	62660	16383	5713	6607	3377	1301	4254	17690	135270	542100	553200	324080
421	-3558	-2785	3356	21307	87980	24493	5725	6255	3067	1096	3978	17315	133780	536400	559900	332900
422	-3574	-2795	3868	26231	114430	32602	5852	5947	2816	901	3730	16914	132080	529000	562800	340200
423	-3602	-2823	4294	30205	147390	44040	6127	5626	2520	686	3416	16446	130550	521300	562700	345400
424	-3578	-2814	4562	33540	181950	57850	6602	5393	2252	498	3055	15958	128880	512000	560000	349700
425	-3512	-2772	4688	35860	211900	71610	7168	5328	2094	320	2777	15475	127310	502300	554400	352400
426	-3446	-2748	4719	37520	242540	87830	7956	5317	1939	170	2563	15037	125860	492300	546200	353600
427	-3396	-2746	4592	38180	268500	103740	8842	5362	1820	27	2355	14582	124730	483600	537000	353300
428	-3413	-2760	4386	37970	289030	118170	9738	5425	1715	-65	2166	14178	123730	474500	525100	351600
429	-3372	-2742	4125	37180	301950	129130	10532	5542	1667	-136	2005	13775	123080	466600	512100	348900
430	-3283	-2705	3774	35830	309010	138650	11365	5761	1718	-204	1896	13427	122700	459800	498000	345000
431	-3265	-2696	3373	34010	308840	144810	12031	5964	1751	-227	1833	13120	122600	454800	484900	340800
432	-3260	-2699	3022	32116	303880	147460	12460	6117	1821	-240	1760	12871	122740	450500	469900	335300
433	-3277	-2708	2595	29840	294390	147530	12734	6237	1874	-218	1724	12703	123120	447600	454900	329200
434	-3237	-2717	2148	27503	282110	145190	12820	6327	1961	-164	1698	12567	123670	446500	442000	323640
435	-3159	-2692	1732	25232	267550	140720	12748	6415	2088	-127	1746	12502	124430	446300	427700	316960
436	-3138	-2663	1371	23193	253350	135380	12506	6436	2195	-82	1830	12498	125250	447000	413900	310150
437	-3135	-2664	974	21004	236680	128250	12122	6391	2299	24	1953	12543	126090	448500	400700	303340
438	-3144	-2695	610	18908	219770	120400	11632	6272	2365	113	2022	12650	126880	450300	389500	297420
439	-3102	-2674	278	16968	204940	113210	11130	6112	2417	225	2124	12789	127760	453000	377900	291050
440	-3034	-2623	23	15433	188520	104980	10553	5965	2467	336	2268	12952	128550	455500	367000	284970
441	-2991	-2594	-236	13870	172610	96800	9927	5758	2515	414	2460	13178	129100	457500	357900	279920
442	-2966	-2568	-465	12307	157490	88830	9268	5514	2497	489	2632	13444	129570	459200	348300	274680
443	-3001	-2571	-643	11064	144810	82040	8697	5251	2442	536	2764	13673	129860	460400	339500	270010
444	-2947	-2525	-806	9852	131610	74910	8086	4938	2390	573	2847	13889	129950	461000	331500	266010
445	-2880	-2473	-947	8821	119320	68230	7487	4695	2325	577	2969	14120	129810	460600	324860	262950
446	-2866	-2443	-1048	7875	107980	62060	6914	4403	2213	546	3087	14323	129360	459100	317740	260060
447	-2862	-2427	-1138	7100	98730	56980	6427	4158	2100	507	3133	14478	128640	456400	310990	257710
448	-2885	-2439	-1224	6308	89260	51740	5917	3852	1937	447	3160	14574	127780	453100	305260	256080
449	-2876	-2411	-1308	5639	80790	47060	5458	3547	1775	375	3141	14637	126600	448600	299180	254690
450	-2832	-2381	-1338	5152	73880	43250	5086	3325	1634	254	3134	14651	125140	443000	293160	253570
451	-2837	-2371	-1388	4611	66840	39370	4702	3065	1485	146	3082	14628	123460	436500	287220	252680
452	-2851	-2373	-1450	4149	60540	35840	4350	2812	1317	27	2995	14564	121810	430200	281980	251950
453	-2897	-2405	-1496	3671	54900	32699	4034	2533	1123	-120	2892	14452	119880	422900	276250	251150
454	-2880	-2389	-1559	3364	50450	30213	3794	2328	973	-231	2782	14332	117960	416200	270890	250310
455	-2861	-2422	-2944	3048	45890	27670	3573	2181	855	-361	2658	14163	116050	410000	265970	249230
456	-2895	-2462	-3345	2750	41760	25379	3377	2018	712	-498	2560	13965	114390	405600	262200	248000
457	-2918	-2474	-3247	2478	38490	23507	3239	1871	551	-642	2421	13747	112770	402900	259080	246430
458	-2973	-2509	-2231	2157	35200	21618	3106	1711	415	-734	2270	13590	111510	403400	257740	244690
459	-2950	-2483	-1714	1961	32300	19963	3030	1606	308	-863	2090	13376	110750	407400	258610	243030
460	-2884	-2445	-1568	1809	29648	18445	3009	1613	222	-962	1941	13211	110320	416200	262390	240960
461	-2895	-2450	-1583	1654	27524	17196	3009	1636	150	-1037	1870	13057	110390	430400	269860	238840
462	-2915	-2456	-1616	1470	25350	15934	3025	1645	72	-1115	1782	12920	111010	450500	281780	236880
463	-2987	-2509	-1675	1256	23388	14774	3069	1649	-3	-1179	1686	12807	112080	473700	296770	235490
464	-2948	-2487	-1701	1151	21806	13823	3138	1730	-60	-1257	1585	12708	113850	505800	319310	234540
465	-2933	-2483	-1723	1069	20247	12872	3238	1876	-91	-1337	1541	12642	116120	543300	348000	234420
466	-2945	-2495	-1762	962	18846	12026	3342	2025	-135	-1381	1493	12595	118480	580600	378900	235280
467	-2976	-2515	-1795	841	17593	11270	3445	2179	-181	-1412	1441	12568	121470	626000	419600	237580
468	-3031	-2551	-1834	712	16583	10675	3518	2283	-258	-1429	1360	12580	124760	674100	466300	241620
469	-3002	-2533	-1830	660	15646	10153	3601	2431	-265	-1488	1291	12594	128240	723700	518500	247620
470	-2972	-2523	-1820	627	14803	9695	3676	2618	-282	-1519	1258	12644	131330	767500	568300	254650
471	-2990	-2517	-1809	576	14100	9305	3729	2749	-312	-1524	1204	12684	134740	815200	627000	264490
472	-3012	-2535	-1828	527	13397	9003	3780	2839	-337	-1557	1174	12740	137980	860400	687000	276230
473	-3064	-2578	-1850	441	12766	8742	3812	2887	-392	-1619	1122	12786	140670	897800	740500	288180
474	-3017	-2547	-1831	460	12247	8597	3842	2949	-402	-1675	1072	12832	143400	936300	799400	303010
475	-3001	-2542	-1827	468	11801	8519	3863	3000	-406	-1732	1050	12864	145750	969800	855000	318890
476	-3038	-2550	-1812	451	11345	8466	3892	2996	-438	-1764	1012	12875	147610	997900	905800	335300
477	-3075	-2560	-1805	407	10938	8483	3922	2967	-470	-1783	922	12867	148880	1018500	946100	350000
478	-3130	-2594	-1825	350	10556	8536	3947	2886	-546	-1833	805	12857	149880	1036700	985700	366200
479	-3084	-2573	-1809	386	10283	8650	3984	2857	-559	-1882	734	12824	150410	1049900	1018500	381700
480	-3079	-2558	-1797	424	9960	8776	4031	2832	-565	-1934	722	12748	150430	1057500	1043400	395900
481	-3095	-2572	-1767	409	9675	8913	4082	2780	-582	-1986	680	12666	150040	1059800	1058900	407100
482	-3108	-2590	-1767	390	9422	9011	4106	2728	-595	-2016	643	12567	149190	1058000	1068800	418000
483	-3161	-2634	-1777	312	9155	9129	4150	2614	-630	-2042	569	12457	147950	1052100	1071800	426700
484	-3135	-2622	-1780	350	8922	9271	4207	2573	-610	-2069	531	12336	146560	1043500	1068900	432700
485	-3130	-2625	-1781	360	8703	9360	4240	2539	-622	-2105	522	12239	144660	1030000	1059100	437100
486	-3157	-2658	-1815	327	8498	9385	4282	2461	-619	-2100	543	12164	142430	1013100	1043300	439300
487	-3180	-2675	-1858	278	8270	9381	4320	2392	-640	-2054	656	12210	139990	993200	1022200	439400
488	-3226	-2727	-1908	185	8076	9375	4339	2267	-658	-2004	855	12406	137660	973500	1000100	437700
489	-3206	-2709	-1939	168	7913	9366	4376	2216	-636	-1887	1236	12883	134990	949600	972000	434200
490	-3188	-2723	-1986	131	7735	9336	4387	2180	-606	-1751	1835	13695	132280	923600	940700	428900
491	-3212	-2726	-2016	73	7545	9272	4394	2144	-598	-1510	2865	15259	129960	899000	910900	423000
492	-3216	-2744	-2064	18	7351	9163	4385	2082	-589	-1168	4379	16383	127650	870200	875400	415100
493	-3245	-2779	-2107	-85	7178	9054	4360	2033	-585	-782	6196	21490	125830	840600	838800	406200
494	-3195	-2763	-2133	-89	6983	8914	4345	2021	-551	-238	8966	26598	124800	810400	801300	396400
495	-3206	-2767	-2163	-129	6731	8718	4309	2017	-527	416	12530	34020	124800	783000	767300	387000
496	-3235	-2792	-2175	-181	6508	8506	4247	1990	-510	1161	16383	43800	126180	752000	728900	375900
497	-3258	-2823	-2195	-245	6272	8239	4172	1924	-510	1891	21816	54630	129380	721400	690800	364400
498	-3290	-2852	-2194	-309	6010	7963	4069	1843	-514	2780	27250	69240	134080	694900	657900	354100
499	-3265	-2840	-2195	-296	5772	7686	3980	1813	-471	3703	33670	86270	141610	666000	621700	342200
500	-3282	-2839	-2199	-307	5563	7385	3884	1772	-454	4648	40590	105360	151550	637800	586700	330400
501	-3332	-2857	-2203	-347	5311	7055	3740	1714	-452	5484	46980	123660	163900	611100	553100	318640
502	-3380	-2893	-2232	-394	5055	6683	3589	1618	-461	6377	54210	145140	176700	588600	524500	308340
503	-3427	-2919	-2237	-453	4806	6340	3430	1501	-488	7210	61280	166980	192870	565100	494400	297130
504	-3409	-2922	-2248	-423	4614	6064	3312	1459	-461	7881	67320	186130	210320	543300	466200	286320
505	-3431	-2942	-2259	-434	4394	5725	3163	1403	-454	8554	73700	206730	228430	523100	440000	276050
506	-3490	-2979	-2323	-487	4166	5377	3000	1317	-475	9140	79430	225800	244610	506500	418300	267450
507	-3546	-3024	-2361	-527	3956	5067	2853	1239	-503	9589	84460	242940	262320	489400	396000	258530
508	-3608	-3079	-2435	-615	3739	4730	2682	1113	-546	9877	88250	256380	279110	473900	375900	250540
509	-3574	-3075	-2473	-591	3537	4412	2530	1028	-572	10136	91780	269150	292720	461200	359600	244190
510	-3587	-3089	-2533	-636	3317	4098	2396	963	-584	10266	94530	279350	306180	447800	343100	237970
511	-3630	-3121	-2597	-696	3123	3788	2246	876	-612	10297	96270	286230	317500	435200	328300	232680
512	-3673	-3173	-2669	-773	2898	3464	2073	774	-660	10229	97480	291600	326530	423300	315150	228410
513	-3707	-3214	-2724	-853	2689	3144	1910	639	-719	10080	97890	294640	332700	413400	304810	225470
514	-3671	-3209	-2765	-848	2523	2898	1781	604	-729	9881	97640	295380	337200	402500	294320	222960
515	-3678	-3223	-2811	-889	2292	2594	1648	525	-770	9603	96860	294200	339400	391700	284820	221200
516	-3723	-3253	-2857	-950	2083	2304	1493	436	-816	9238	95420	291060	339500	382200	277120	220190
517	-3785	-3297	-2911	-1031	1873	2020	1334	320	-867	8863	93420	286250	337700	371500	269120	219590
518	-3801	-3325	-2976	-1097	1713	1796	1221	203	-899	8469	91280	280830	334200	361100	261860	219470
519	-3760	-3315	-2992	-1089	1554	1566	1088	140	-932	7973	88540	273490	328900	350600	255030	219580
520	-3784	-3328	-3020	-1123	1369	1349	954	82	-974	7487	85420	265060	323000	341200	249200	219790
521	-3814	-3356	-3033	-1153	1210	1150	849	1	-1016	6977	82060	255780	315120	330600	242860	220070
522	-3855	-3379	-3041	-1198	1060	939	732	-97	-1068	6512	78880	246980	306200	320090	236630	220330
523	-3850	-3374	-3064	-1212	943	769	625	-203	-1117	5969	75190	236670	297670	310800	231270	220410
524	-3844	-3371	-3048	-1160	821	604	526	-232	-1153	5478	71470	225920	287220	300270	225210	220230
525	-3877	-3383	-3030	-1144	698	451	433	-286	-1177	5020	68080	216160	276150	289670	219070	219700
526	-3907	-3395	-3038	-1141	575	291	352	-341	-1221	4502	64280	205120	264760	279120	212890	218790
527	-3995	-3428	-3000	-1133	472	135	244	-444	-1279	4004	60520	194160	254470	269910	207350	217660
528	-3990	-3435	-2928	-1049	435	17	168	-540	-1325	3529	56810	183390	242990	259860	201210	216080
529	-3977	-3437	-2866	-916	397	-72	110	-571	-1352	3131	53630	173970	231440	249930	195000	214030
530	-4013	-3440	-2786	-800	379	-200	27	-631	-1390	2682	50160	163610	221290	241270	189510	211890
531	-4078	-3449	-2685	-651	401	-308	-41	-719	-1440	2274	46840	153620	210120	231760	183340	209130
532	-4134	-3487	-2592	-539	457	-387	-123	-809	-1494	1924	43630	144060	199280	222610	177270	206020
533	-4131	-3458	-2461	-340	573	-442	-168	-889	-1543	1586	40900	135950	188920	213900	171350	202620
534	-4115	-3443	-2335	-97	728	-473	-228	-912	-1572	1264	38000	127220	179970	206370	166150	199320
535	-4149	-3444	-2232	118	938	-506	-282	-973	-1621	968	35280	118920	170270	198200	160330	195360
536	-4176	-3445	-2163	289	1164	-516	-328	-1042	-1679	730	33030	111940	161050	190340	154640	191210
537	-4240	-3473	-2093	442	1423	-509	-389	-1142	-1739	489	30622	104540	152330	182930	149120	186870
538	-4217	-3451	-2036	629	1725	-454	-429	-1225	-1749	256	28371	97620	145030	176730	144390	182960
539	-4210	-3441	-2002	800	2012	-403	-457	-1227	-1766	42	26296	91150	137180	170030	139220	178400
540	-4234	-3443	-1984	893	2294	-341	-480	-1256	-1808	-111	24575	85730	129790	163650	134200	173750
541	-4275	-3453	-1997	923	2551	-266	-516	-1330	-1814	-273	22787	80050	123600	158250	129850	169620
542	-4318	-3497	-2031	876	2756	-183	-537	-1435	-1874	-421	21137	74790	117080	152540	125190	164980
543	-4291	-3485	-2084	886	2941	-70	-524	-1466	-1905	-566	19782	70450	111030	147220	120760	160420
544	-4292	-3464	-2134	853	3076	43	-526	-1463	-1920	-690	18375	65870	105350	142180	116510	155860
545	-4306	-3483	-2208	773	3135	115	-512	-1477	-1948	-832	17076	61630	100640	137940	112860	151860
546	-4326	-3509	-2275	658	3133	194	-506	-1511	-1978	-967	15860	57730	95680	133420	108930	147460
547	-4368	-3561	-2354	481	3085	277	-498	-1554	-2035	-1104	14836	54520	91120	129250	105210	143190
548	-4333	-3565	-2449	369	3017	334	-457	-1601	-2070	-1213	13814	51160	87390	125820	102110	139530
549	-4323	-3574	-2523	219	2897	393	-411	-1587	-2059	-1313	12793	48090	83440	122170	98800	135550
550	-4321	-3605	-2594	87	2749	418	-385	-1612	-2090	-1439	11997	45540	79840	118760	95650	131660
551	-4317	-3628	-2714	-70	2569	429	-343	-1631	-2119	-1589	11157	42930	76540	115630	92690	127980
552	-4351	-3672	-2819	-254	2368	397	-324	-1663	-2136	-1699	10333	40510	73880	113070	90200	124830
553	-4308	-3658	-2880	-372	2198	388	-285	-1634	-2127	-1803	9619	38320	71100	110390	87550	121480
554	-4318	-3682	-2954	-495	1951	344	-265	-1579	-2118	-1884	9083	36510	68520	107840	85080	118250
555	-4397	-3727	-3052	-644	1697	282	-282	-1581	-2129	-1977	8509	34640	66420	105710	82980	115480
556	-4449	-3788	-3156	-833	1433	187	-282	-1590	-2143	-2052	7994	32970	64240	103510	80760	112540
557	-4536	-3855	-3259	-990	1188	118	-301	-1630	-2180	-2101	7590	31649	62290	101480	78680	109790
558	-4540	-3895	-3385	-1098	951	15	-296	-1619	-2167	-2130	7276	30309	60490	99620	76770	107190
559	-4586	-3934	-3487	-1213	689	-81	-309	-1595	-2169	-2125	7134	29178	59020	98090	75190	105020
560	-4661	-3987	-3595	-1351	408	-183	-326	-1594	-2162	-2071	7188	28312	57490	96490	73480	102700
561	-4712	-4047	-3683	-1482	170	-281	-336	-1586	-2170	-2011	7417	27813	56140	95050	71880	100530
562	-4802	-4124	-3808	-1654	-84	-399	-356	-1610	-2177	-1868	7915	27582	54920	93770	70400	98510
563	-4784	-4134	-3926	-1714	-304	-485	-355	-1597	-2164	-1644	8803	27803	53970	92760	69220	96850
564	-4801	-4144	-4018	-1791	-482	-568	-342	-1552	-2141	-1346	10138	28541	53010	91730	68000	95080
565	-4823	-4185	-4116	-1917	-673	-671	-316	-1506	-2150	-1015	11668	29739	52250	90820	66870	93460
566	-4869	-4215	-4205	-2004	-857	-751	-277	-1497	-2160	-605	13821	31735	51730	90130	65930	92120
567	-4922	-4261	-4270	-2100	-994	-791	-251	-1480	-2170	-149	16358	34400	51370	89530	65020	90740
568	-4888	-4235	-4310	-2109	-1095	-807	-200	-1404	-2157	283	19240	37410	51230	89080	64240	89490
569	-4882	-4247	-4342	-2120	-1191	-782	-123	-1290	-2135	797	22124	41330	51270	88750	63540	88320
570	-4910	-4251	-4357	-2170	-1265	-756	-55	-1182	-2116	1330	25515	45770	51510	88560	62930	87380
571	-4924	-4260	-4370	-2200	-1306	-701	25	-1070	-2107	1798	28974	50570	51970	88460	62360	86440
572	-4939	-4290	-4388	-2233	-1334	-578	119	-986	-2093	2185	31970	55030	52660	88570	61880	85630
573	-4887	-4264	-4386	-2172	-1306	-398	241	-816	-2033	2597	35250	60070	53390	88800	61570	85000
574	-4887	-4259	-4360	-2137	-1280	-221	356	-631	-1974	2960	38280	64930	54330	89130	61280	84390
575	-4905	-4270	-4327	-2094	-1226	-36	457	-503	-1936	3205	40690	68970	55350	89590	61040	83830
576	-4931	-4292	-4289	-2049	-1111	179	574	-358	-1885	3426	43030	73080	56360	90140	60860	83390
577	-4954	-4311	-4255	-2013	-943	436	712	-256	-1849	3608	44940	76660	57310	90790	60800	83150
578	-4914	-4273	-4205	-1861	-728	722	858	-89	-1748	3721	46440	79620	58330	91600	60830	82920
579	-4902	-4266	-4157	-1724	-437	1036	1021	85	-1698	3787	47440	81700	59260	92420	60900	82770
580	-4900	-4272	-4107	-1570	-56	1369	1176	250	-1597	3817	48170	83400	59980	93150	60990	82670
581	-4927	-4278	-4058	-1436	392	1727	1341	396	-1530	3776	48510	84460	60690	93960	61150	82630
582	-4926	-4279	-4020	-1294	890	2076	1484	517	-1445	3702	48520	84880	61280	94770	61340	82700
583	-4877	-4266	-3971	-1106	1529	2498	1666	719	-1334	3561	48210	84780	61670	95470	61590	82830
584	-4891	-4254	-3931	-958	2190	2940	1842	914	-1236	3412	47580	84130	61880	95970	61770	82940
585	-4894	-4270	-3911	-828	2845	3379	2013	1038	-1131	3234	46660	83000	61970	96400	61950	83120
586	-4943	-4299	-3900	-779	3416	3749	2160	1166	-1070	3043	45610	81640	61920	96670	62120	83290
587	-4928	-4290	-3910	-724	4004	4196	2327	1278	-978	2811	44260	79810	61730	96880	62300	83580
588	-4885	-4266	-3874	-666	4545	4596	2472	1457	-864	2595	42760	77660	61460	96900	62400	83840
589	-4879	-4257	-3868	-662	4893	4908	2593	1581	-772	2360	41320	75530	61060	96750	62440	84110
590	-4893	-4261	-3889	-692	5165	5146	2703	1692	-681	2124	39640	72980	60570	96430	62400	84390
591	-4940	-4299	-3915	-770	5298	5305	2772	1758	-609	1896	37830	70290	60080	96080	62310	84630
592	-4930	-4300	-3939	-821	5357	5414	2810	1810	-533	1672	35990	67580	59530	95650	62190	84860
593	-4908	-4275	-3958	-874	5277	5438	2813	1857	-468	1487	34390	65110	58920	95100	61990	85000
594	-4915	-4282	-3967	-972	5065	5358	2781	1886	-408	1281	32593	62280	58340	94480	61750	85060
595	-4938	-4281	-4001	-1058	4786	5195	2699	1834	-381	1055	30792	59480	57840	93860	61450	85060
596	-4984	-4328	-4028	-1189	4510	5017	2600	1783	-363	858	28994	56720	57330	93190	61080	84980
597	-4980	-4327	-4067	-1280	4155	4804	2486	1674	-371	689	27453	54360	56880	92590	60680	84840
598	-4957	-4319	-4103	-1350	3777	4556	2356	1597	-370	471	25792	51770	56500	92050	60320	84680
599	-4968	-4333	-4142	-1441	3391	4315	2203	1474	-424	255	24222	49280	56070	91460	59870	84420
600	-4998	-4346	-4189	-1540	3025	4091	2083	1341	-482	75	22855	47150	55700	90850	59400	84050
601	-5044	-4404	-4223	-1677	2613	3868	1952	1173	-560	-111	21351	44840	55330	90280	58940	83640
602	-5007	-4388	-4263	-1750	2226	3696	1861	1029	-605	-324	19923	42640	55050	89800	58550	83240
603	-5000	-4398	-4285	-1811	1900	3531	1799	958	-684	-579	18567	40520	54660	89300	58100	82720
604	-5031	-4414	-4312	-1889	1529	3356	1763	882	-754	-769	17428	38720	54250	88730	57650	82180
605	-5060	-4440	-4343	-1995	1151	3183	1735	815	-825	-1017	16176	36800	53870	88220	57260	81660
606	-5095	-4472	-4390	-2124	810	3045	1771	763	-893	-1220	14967	34980	53420	87680	56830	81070
607	-5062	-4453	-4420	-2169	542	2997	1833	822	-945	-1421	13943	33410	52970	87220	56480	80450
608	-5032	-4442	-4449	-2181	258	2877	1916	979	-948	-1600	12919	31727	52430	86740	56130	79790
609	-5045	-4448	-4472	-2245	-33	2752	2018	1173	-924	-1792	11945	30156	51930	86370	55840	79180
610	-5066	-4463	-4512	-2320	-321	2625	2105	1371	-899	-1983	11020	28658	51360	86100	55590	78480
611	-5119	-4496	-4530	-2417	-553	2500	2190	1566	-864	-2118	10219	27393	50860	86240	55410	77810
612	-5079	-4472	-4547	-2398	-752	2405	2303	1856	-754	-2261	9361	26059	50460	86930	55460	77170
613	-5091	-4467	-4569	-2420	-962	2271	2391	2182	-612	-2373	8579	24819	50180	88130	55750	76600
614	-5109	-4475	-4561	-2461	-1154	2143	2445	2478	-481	-2456	7949	23761	50000	90410	56440	76010
615	-5137	-4479	-4570	-2510	-1358	2002	2505	2796	-310	-2541	7246	22654	50010	93900	57690	75510
616	-5179	-4502	-4587	-2581	-1523	1841	2540	3043	-145	-2636	6601	21634	50230	98300	59450	75230
617	-5146	-4473	-4582	-2572	-1671	1679	2547	3368	59	-2679	6003	20673	50720	104820	62290	75050
618	-5139	-4454	-4575	-2581	-1807	1517	2545	3598	241	-2706	5519	19865	51390	113010	66230	75090
619	-5143	-4473	-4549	-2608	-1959	1298	2505	3796	437	-2742	5012	19035	52260	122810	71350	75400
620	-5169	-4492	-4550	-2657	-2104	1093	2427	3931	610	-2764	4515	18250	53150	132780	76940	75940
621	-5213	-4522	-4537	-2710	-2232	894	2324	3995	744	-2778	4001	17517	54270	145180	84460	76980
622	-5175	-4485	-4511	-2681	-2356	677	2240	4071	880	-2808	3623	16895	55450	158360	93150	78390
623	-5174	-4474	-4474	-2683	-2494	439	2100	4098	973	-2831	3242	16234	56470	170300	101650	80000
624	-5187	-4486	-4448	-2688	-2617	166	1935	4030	1043	-2867	2860	15602	57520	183560	111930	82240
625	-5211	-4482	-4405	-2714	-2721	-63	1800	3946	1070	-2917	2530	15074	58410	196200	122550	84870
626	-5225	-4500	-4373	-2739	-2855	-329	1613	3792	1056	-2970	2138	14493	59160	207880	133310	87910
627	-5191	-4466	-4339	-2688	-2946	-562	1434	3651	1038	-3019	1807	13913	59610	217150	142630	90950
628	-5194	-4468	-4312	-2661	-3021	-776	1268	3492	990	-3090	1514	13348	59920	226010	152480	94570
629	-5220	-4482	-4294	-2645	-3108	-1003	1061	3280	922	-3174	1251	12876	59960	233140	161410	98340
630	-5269	-4501	-4266	-2661	-3172	-1246	846	3021	801	-3283	960	12346	59820	238010	168380	101750
631	-5294	-4509	-4240	-2664	-3230	-1453	646	2721	649	-3388	625	11839	59470	242000	175140	105620
632	-5260	-4493	-4227	-2608	-3269	-1595	483	2497	528	-3497	355	11398	58920	244370	180620	109350
633	-5233	-4486	-4238	-2591	-3284	-1741	329	2243	379	-3596	115	10918	58190	245230	184710	112760
634	-5229	-4497	-4228	-2566	-3299	-1852	156	1982	205	-3699	-120	10456	57400	244790	187180	115480
635	-5275	-4515	-4219	-2571	-3312	-1929	13	1740	20	-3827	-357	10002	56400	243180	188660	118170
636	-5282	-4523	-4197	-2565	-3304	-1934	-107	1415	-146	-3948	-564	9601	55300	240670	189000	120410
637	-5255	-4497	-4186	-2498	-3273	-1895	-177	1185	-313	-4082	-787	9197	54140	237340	188190	122120
638	-5261	-4500	-4189	-2463	-3254	-1811	-249	938	-495	-4199	-969	8795	53040	233790	186650	123160
639	-5277	-4505	-4167	-2441	-3238	-1698	-278	742	-655	-4309	-1158	8425	51770	229360	184070	123780
640	-5340	-4522	-4133	-2450	-3204	-1534	-284	534	-830	-4453	-1365	8032	50480	224630	180790	123900
641	-5332	-4515	-4077	-2401	-3147	-1340	-250	335	-1011	-4546	-1576	7650	49370	220310	177490	123590
642	-5297	-4494	-4034	-2313	-3099	-1153	-196	207	-1109	-4652	-1748	7307	48080	215240	173330	122750
643	-5309	-4487	-3994	-2244	-3062	-1016	-159	101	-1225	-4748	-1871	7008	46740	209930	168760	121410
644	-5331	-4498	-3956	-2188	-3008	-916	-120	-23	-1358	-4841	-2026	6682	45470	204470	163910	119730
645	-5389	-4517	-3915	-2157	-2971	-841	-97	-165	-1488	-4922	-2190	6373	44340	199520	159490	117960
646	-5389	-4497	-3892	-2085	-2902	-798	-81	-272	-1555	-4978	-2372	6119	43090	193960	154420	115760
647	-5354	-4485	-3878	-2000	-2852	-789	-79	-377	-1634	-5045	-2507	5845	41890	188170	149230	113290
648	-5362	-4499	-3885	-1964	-2818	-841	-124	-489	-1697	-5092	-2601	5595	40810	182890	144510	110920
649	-5386	-4511	-3903	-1958	-2799	-932	-192	-662	-1779	-5143	-2691	5377	39660	176860	139100	108140
650	-5411	-4550	-3934	-1990	-2788	-1010	-285	-823	-1880	-5183	-2792	5217	38550	170770	133700	105250
651	-5395	-4553	-3961	-1973	-2757	-1116	-380	-978	-1959	-5229	-2915	5064	37510	164750	128370	102310
652	-5378	-4542	-4011	-1971	-2762	-1253	-474	-1121	-2029	-5300	-2966	4918	36610	159350	123650	99580
653	-5410	-4559	-4062	-2004	-2788	-1372	-555	-1258	-2112	-5310	-3012	4809	35660	153280	118360	96490
654	-5428	-4584	-4136	-2085	-2845	-1518	-649	-1425	-2209	-5312	-3063	4705	34770	147330	113180	93420
655	-5476	-4609	-4193	-2186	-2899	-1676	-728	-1648	-2321	-5348	-3139	4600	34040	142210	108740	90720
656	-5448	-4624	-4260	-2224	-2952	-1811	-819	-1777	-2426	-5377	-3211	4530	33280	136700	103960	87710
657	-5427	-4635	-4325	-2265	-3007	-1922	-896	-1901	-2514	-5375	-3220	4456	32567	131350	99350	84760
658	-5435	-4643	-4394	-2339	-3081	-2073	-989	-2032	-2620	-5379	-3231	4416	31909	126220	94950	81940
659	-5431	-4638	-4460	-2393	-3148	-2205	-1041	-2140	-2715	-5418	-3250	4350	31354	121840	91220	79440
660	-5449	-4687	-4518	-2492	-3219	-2301	-1063	-2209	-2833	-5430	-3262	4298	30756	117180	87240	76760
661	-5407	-4664	-4576	-2523	-3264	-2398	-1072	-2271	-2900	-5445	-3265	4262	30189	112690	83490	74200
662	-5412	-4671	-4627	-2568	-3326	-2471	-1093	-2297	-2972	-5479	-3245	4231	29689	108820	80330	72010
663	-5430	-4688	-4672	-2628	-3394	-2546	-1105	-2325	-3058	-5520	-3225	4196	29139	104630	76920	69680
664	-5449	-4696	-4704	-2678	-3438	-2614	-1094	-2315	-3133	-5550	-3237	4180	28621	100600	73710	67490
665	-5494	-4740	-4745	-2778	-3498	-2659	-1097	-2320	-3233	-5581	-3264	4135	28136	96750	70700	65420
666	-5470	-4710	-4769	-2790	-3544	-2655	-1074	-2264	-3279	-5655	-3307	4087	27756	93490	68190	63710
667	-5455	-4712	-4818	-2810	-3583	-2684	-1056	-2212	-3329	-5704	-3329	4023	27346	89940	65520	61920
668	-5472	-4706	-4853	-2864	-3621	-2707	-1020	-2183	-3374	-5766	-3397	3964	26931	86510	62980	60180
669	-5484	-4720	-4860	-2904	-3672	-2727	-990	-2143	-3429	-5841	-3472	3890	26559	83220	60600	58600
670	-5508	-4736	-4893	-2962	-3700	-2741	-972	-2148	-3467	-5896	-3585	3796	26273	80490	58640	57380
671	-5456	-4719	-4909	-2964	-3724	-2720	-946	-2104	-3491	-5982	-3644	3711	25949	77520	56540	56060
672	-5448	-4708	-4925	-2969	-3769	-2733	-933	-2077	-3509	-6050	-3713	3610	25612	74690	54530	54840
673	-5464	-4714	-4938	-3002	-3821	-2767	-922	-2072	-3551	-6132	-3766	3482	25333	72300	52880	53830
674	-5491	-4726	-4950	-3041	-3869	-2782	-897	-2095	-3613	-6197	-3880	3369	25019	69750	51100	52780
675	-5523	-4738	-4937	-3068	-3880	-2784	-871	-2139	-3670	-6283	-3983	3228	24691	67410	49430	51810
676	-5476	-4714	-4938	-3043	-3903	-2787	-836	-2164	-3690	-6358	-4066	3068	24370	65220	47880	50900
677	-5472	-4710	-4941	-3048	-3919	-2804	-820	-2200	-3715	-6434	-4154	2897	24095	63360	46560	50130
678	-5483	-4737	-4959	-3048	-3947	-2815	-826	-2249	-3750	-6471	-4245	2752	23783	61430	45150	49300
679	-5519	-4748	-4960	-3087	-3945	-2855	-831	-2316	-3807	-6523	-4340	2595	23477	59640	43780	48520
680	-5536	-4751	-4971	-3108	-3954	-2869	-837	-2394	-3851	-6583	-4443	2428	23175	58210	42700	47910
681	-5499	-4729	-4980	-3095	-3926	-2887	-848	-2440	-3862	-6592	-4517	2277	22842	56730	41550	47260
682	-5512	-4760	-4989	-3106	-3909	-2902	-859	-2498	-3878	-6560	-4561	2142	22546	55370	40470	46650
683	-5532	-4780	-4999	-3108	-3867	-2918	-894	-2556	-3882	-6487	-4559	2061	22248	54130	39450	46110
684	-5548	-4791	-5007	-3119	-3810	-2909	-931	-2608	-3879	-6340	-4504	1999	21998	53110	38570	45710
685	-5532	-4784	-5034	-3119	-3722	-2896	-967	-2658	-3826	-6092	-4279	2033	21744	52050	37720	45370
686	-5490	-4779	-5045	-3077	-3587	-2838	-1000	-2662	-3745	-5751	-3936	2197	21557	51080	36940	45100
687	-5503	-4788	-5061	-3048	-3450	-2755	-1029	-2676	-3602	-5116	-3271	2634	21435	50270	36260	44970
688	-5521	-4801	-5066	-3034	-3259	-2657	-1073	-2712	-3436	-4254	-2265	3451	21426	49430	35540	44980
689	-5575	-4825	-5043	-3031	-3037	-2533	-1103	-2738	-3297	-3254	-981	4617	21586	48670	34880	45160
690	-5565	-4814	-5029	-2984	-2720	-2303	-1111	-2749	-3073	-1800	990	6619	22082	48050	34270	45540
691	-5541	-4794	-5034	-2925	-2375	-2003	-1087	-2711	-2769	23	3690	9501	22853	47560	33780	45990
692	-5547	-4789	-5018	-2899	-2044	-1674	-1032	-2688	-2456	2221	7184	13574	24250	47120	33330	46660
693	-5554	-4799	-5018	-2863	-1689	-1283	-953	-2641	-2152	4454	11006	16383	26382	46800	32950	47530
694	-5586	-4833	-4993	-2868	-1350	-888	-846	-2615	-1819	7238	16024	24730	29488	46700	32617	48530
695	-5551	-4794	-4963	-2820	-1025	-457	-727	-2556	-1472	10235	21795	33070	33190	46820	32392	49540
696	-5523	-4781	-4952	-2763	-793	-107	-603	-2472	-1148	12969	27567	41410	38490	47150	32207	50830
697	-5495	-4783	-4930	-2768	-627	234	-446	-2380	-814	16057	34410	51830	45070	47750	32035	52240
698	-5514	-4782	-4949	-2770	-514	504	-339	-2281	-491	18894	41450	63020	51890	48570	31930	53550
699	-5551	-4801	-4950	-2793	-480	689	-255	-2215	-210	21732	48390	74610	60510	49800	31888	55120
700	-5499	-4770	-4932	-2763	-462	825	-183	-2135	18	23880	54340	84870	69900	51380	31937	56790
701	-5473	-4756	-4905	-2746	-524	877	-162	-2057	237	25928	60580	95920	79590	53210	32066	58460
702	-5469	-4752	-4873	-2727	-623	820	-142	-1991	413	27559	66070	106090	88150	54980	32245	60000
703	-5487	-4731	-4851	-2754	-730	740	-146	-1971	517	28661	70290	114130	97390	57090	32540	61790
704	-5507	-4743	-4831	-2810	-902	593	-193	-1969	577	29450	74170	121860	105930	59290	32950	63680
705	-5450	-4704	-4806	-2805	-1065	441	-232	-1961	594	29879	77170	128050	112660	61230	33450	65490
706	-5435	-4698	-4780	-2818	-1239	266	-287	-1945	584	29858	79200	132620	119060	63250	34110	67580
707	-5437	-4689	-4731	-2828	-1386	80	-356	-1960	531	29545	80230	135350	124130	65060	34850	69720
708	-5419	-4673	-4687	-2827	-1587	-139	-422	-1979	439	28865	80540	136950	127810	66610	35610	71940
709	-5424	-4654	-4615	-2837	-1763	-354	-500	-2003	286	27887	80030	137180	129950	67740	36340	73950
710	-5371	-4621	-4520	-2798	-1914	-533	-560	-2005	157	26845	78990	136290	131100	68700	37180	76200
711	-5366	-4621	-4435	-2780	-2113	-756	-620	-2025	-24	25450	77170	134120	130960	69210	37930	78370
712	-5366	-4618	-4351	-2774	-2296	-976	-729	-2041	-222	23915	74800	130960	129910	69360	38580	80210
713	-5386	-4616	-4260	-2765	-2473	-1207	-810	-2064	-426	22254	71940	126940	127810	69250	39220	82130
714	-5396	-4623	-4189	-2763	-2622	-1389	-866	-2118	-624	20721	69070	122820	124960	68840	39730	83920
715	-5347	-4592	-4091	-2705	-2760	-1574	-907	-2139	-820	18937	65620	117680	121420	68190	40120	85500
716	-5330	-4582	-4030	-2655	-2901	-1773	-973	-2152	-1046	17158	61920	112120	117770	67390	40300	86640
717	-5336	-4576	-3980	-2639	-3014	-1940	-1046	-2200	-1258	15405	58080	106270	113270	66260	40400	87670
718	-5350	-4582	-3946	-2627	-3116	-2108	-1126	-2251	-1449	13767	54600	100910	108480	64980	40340	88360
719	-5351	-4578	-3910	-2597	-3160	-2235	-1207	-2316	-1658	12130	50670	94870	103570	63590	40140	88830
720	-5310	-4555	-3895	-2529	-3194	-2349	-1261	-2346	-1842	10505	46800	88820	99070	62270	39830	88990
721	-5301	-4544	-3896	-2482	-3232	-2418	-1301	-2379	-2023	9134	43430	83480	93930	60760	39360	88840
722	-5315	-4558	-3914	-2482	-3211	-2458	-1356	-2430	-2202	7664	39730	77620	88790	59140	38790	88380
723	-5332	-4554	-3915	-2489	-3169	-2493	-1406	-2495	-2365	6297	36160	71910	84260	57720	38200	87720
724	-5317	-4540	-3931	-2473	-3097	-2496	-1417	-2548	-2534	5035	32757	66490	79360	56130	37470	86750
725	-5279	-4514	-3944	-2409	-3009	-2469	-1418	-2532	-2656	4004	29903	61850	74570	54530	36660	85520
726	-5270	-4507	-3960	-2375	-2892	-2420	-1429	-2512	-2770	2904	26871	56880	69940	52950	35790	84060
727	-5259	-4498	-3963	-2370	-2745	-2373	-1429	-2514	-2864	1897	24044	52200	66020	51560	34960	82540
728	-5287	-4508	-3964	-2376	-2632	-2325	-1410	-2482	-2948	1083	21658	48280	61840	50040	33970	80650
729	-5266	-4489	-3949	-2349	-2449	-2245	-1414	-2427	-3024	243	19164	44180	57920	48560	32970	78650
730	-5224	-4459	-3947	-2297	-2284	-2157	-1395	-2336	-3015	-485	16875	40360	54610	47270	32078	76750
731	-5202	-4447	-3954	-2275	-2126	-2074	-1380	-2233	-3004	-1148	14746	36830	51150	45840	31049	74500
732	-5171	-4419	-3951	-2256	-1993	-2006	-1378	-2123	-2989	-1658	13031	33920	47920	44430	30022	72160
733	-5214	-4459	-3967	-2276	-1888	-1945	-1389	-2019	-2924	-2166	11315	30923	44890	43020	28979	69760
734	-5179	-4436	-3970	-2249	-1791	-1900	-1412	-1918	-2844	-2606	9690	28176	42430	41830	28056	67610
735	-5145	-4418	-3968	-2223	-1716	-1865	-1419	-1803	-2751	-2943	8422	25916	39850	40510	27043	65140
736	-5143	-4407	-3967	-2226	-1687	-1879	-1443	-1698	-2660	-3266	7142	23591	37460	39180	26013	62660
737	-5165	-4413	-3971	-2235	-1665	-1902	-1481	-1626	-2544	-3552	5986	21487	35480	38030	25125	60430
738	-5202	-4454	-3976	-2293	-1687	-1941	-1528	-1602	-2449	-3795	4938	19581	33460	36810	24114	58020
739	-5154	-4435	-3975	-2260	-1690	-1961	-1552	-1552	-2351	-3990	4065	18048	31597	35630	23158	55700
740	-5122	-4401	-3985	-2237	-1734	-2002	-1592	-1505	-2241	-4167	3239	16469	29877	34480	22254	53340
741	-5119	-4389	-3992	-2242	-1790	-2044	-1630	-1510	-2169	-4309	2466	15044	28450	33500	21447	51340
742	-5120	-4392	-3996	-2250	-1856	-2096	-1672	-1519	-2092	-4429	1781	13866	26975	32448	20589	49140
743	-5147	-4421	-3980	-2272	-1933	-2149	-1698	-1564	-2056	-4521	1217	12689	25630	31454	19757	47040
744	-5101	-4419	-3970	-2220	-1967	-2154	-1722	-1584	-2008	-4619	671	11640	24409	30517	18981	45050
745	-5072	-4386	-3965	-2169	-2039	-2155	-1734	-1613	-1974	-4713	216	10673	23396	29695	18332	43360
746	-5064	-4373	-3974	-2161	-2100	-2160	-1742	-1663	-1999	-4811	-188	9878	22310	28813	17648	41510
747	-5079	-4345	-3964	-2149	-2154	-2169	-1743	-1738	-2014	-4897	-607	9051	21358	27967	16989	39790
748	-5076	-4350	-3954	-2203	-2222	-2170	-1714	-1818	-2058	-4977	-1032	8329	20556	27259	16443	38330
749	-5017	-4305	-3946	-2161	-2267	-2146	-1670	-1843	-2086	-5061	-1365	7642	19720	26525	15869	36810
750	-4984	-4295	-3934	-2144	-2309	-2127	-1631	-1892	-2128	-5116	-1625	7062	18936	25808	15351	35350
751	-4991	-4280	-3948	-2157	-2369	-2112	-1596	-1955	-2203	-5207	-1915	6466	18229	25132	14831	33980
752	-5000	-4299	-3968	-2184	-2421	-2118	-1566	-2015	-2278	-5309	-2172	5895	17622	24484	14433	32810
753	-5025	-4287	-3967	-2242	-2463	-2105	-1575	-2084	-2367	-5365	-2432	5433	17031	23931	14036	31612
754	-4946	-4229	-3941	-2217	-2488	-2083	-1526	-2099	-2429	-5419	-2702	4957	16519	23409	13654	30521
755	-4892	-4190	-3929	-2202	-2535	-2097	-1479	-2106	-2493	-5489	-2900	4510	16084	22982	13344	29606
756	-4885	-4173	-3945	-2244	-2604	-2118	-1445	-2132	-2538	-5569	-3088	4098	15675	22511	13003	28602
757	-4885	-4174	-3952	-2294	-2663	-2151	-1424	-2118	-2605	-5621	-3241	3753	15346	22096	12658	27655
758	-4884	-4161	-3942	-2337	-2720	-2186	-1376	-2129	-2664	-5667	-3423	3427	15129	21761	12344	26781
759	-4838	-4135	-3915	-2306	-2764	-2212	-1339	-2104	-2694	-5714	-3569	3161	15016	21505	12098	26034
760	-4818	-4122	-3907	-2329	-2817	-2250	-1306	-2062	-2721	-5731	-3655	2961	14972	21307	11858	25236
761	-4824	-4101	-3898	-2352	-2857	-2293	-1280	-2010	-2755	-5754	-3738	2772	15046	21182	11674	24458
762	-4854	-4111	-3884	-2382	-2901	-2348	-1260	-1972	-2792	-5771	-3847	2596	15211	21180	11562	23810
763	-4828	-4102	-3861	-2403	-2935	-2388	-1250	-1913	-2816	-5806	-3952	2466	15522	21339	11522	23153
764	-4790	-4071	-3849	-2385	-2970	-2429	-1224	-1845	-2800	-5818	-3988	2371	15923	21632	11562	22554
765	-4768	-4057	-3840	-2386	-2994	-2503	-1205	-1749	-2753	-5807	-4027	2293	16380	22064	11699	22000
766	-4777	-4058	-3828	-2392	-3021	-2565	-1204	-1691	-2755	-5788	-4054	2234	16799	22535	11913	21515
767	-4795	-4072	-3808	-2428	-3045	-2632	-1209	-1646	-2747	-5777	-4085	2205	17304	23200	12223	21084
768	-4735	-4036	-3813	-2405	-3043	-2667	-1216	-1599	-2724	-5764	-4157	2156	17824	23971	12661	20736
769	-4689	-4006	-3766	-2353	-3047	-2702	-1238	-1531	-2676	-5724	-4173	2122	18304	24815	13143	20418
770	-4683	-3999	-3747	-2341	-3030	-2759	-1270	-1474	-2651	-5714	-4169	2092	18655	25564	13622	20155
771	-4685	-3991	-3729	-2320	-3023	-2797	-1286	-1451	-2618	-5712	-4174	2055	18997	26399	14201	19930
772	-4718	-4005	-3715	-2332	-3014	-2849	-1321	-1487	-2594	-5680	-4202	2013	19242	27203	14838	19747
773	-4662	-3968	-3661	-2281	-2962	-2881	-1353	-1484	-2584	-5662	-4232	1940	19397	27852	15420	19631
774	-4637	-3943	-3609	-2215	-2929	-2914	-1400	-1470	-2574	-5670	-4228	1851	19457	28463	16081	19500
775	-4640	-3912	-3566	-2184	-2866	-2928	-1458	-1491	-2595	-5649	-4243	1769	19397	28995	16383	19365
776	-4627	-3885	-3521	-2130	-2783	-2938	-1505	-1534	-2583	-5648	-4309	1648	19286	29476	16974	19268
777	-4614	-3877	-3451	-2096	-2712	-2959	-1555	-1587	-2609	-5647	-4378	1534	19087	29722	17566	19186
778	-4542	-3819	-3368	-1996	-2635	-2952	-1577	-1617	-2619	-5669	-4424	1407	18805	29849	17971	19070
779	-4496	-3754	-3300	-1945	-2567	-2961	-1628	-1653	-2622	-5675	-4414	1262	18442	29812	18250	18915
780	-4507	-3719	-3226	-1895	-2495	-2979	-1665	-1711	-2649	-5652	-4418	1109	18054	29645	18390	18721
781	-4503	-3686	-3132	-1861	-2402	-2969	-1713	-1771	-2684	-5644	-4454	929	17557	29303	18447	18494
782	-4529	-3667	-3052	-1846	-2336	-2960	-1760	-1851	-2714	-5657	-4518	786	17012	28874	18379	18295
783	-4468	-3582	-2950	-1753	-2242	-2938	-1791	-1923	-2740	-5667	-4557	611	16469	28378	18248	18076
784	-4445	-3524	-2845	-1705	-2167	-2908	-1819	-1959	-2761	-5686	-4595	427	15954	27864	18056	17854
785	-4438	-3492	-2765	-1684	-2111	-2889	-1833	-2009	-2785	-5699	-4612	269	15390	27203	17741	17550
786	-4439	-3446	-2688	-1648	-2050	-2867	-1861	-2056	-2822	-5718	-4661	112	14812	26511	17383	17230
787	-4461	-3431	-2600	-1647	-1973	-2807	-1880	-2146	-2859	-5729	-4730	-55	14259	25850	16998	16888
788	-4394	-3379	-2534	-1576	-1890	-2719	-1871	-2164	-2895	-5725	-4752	-196	13705	25121	16537	16488
789	-4366	-3350	-2493	-1548	-1861	-2669	-1901	-2189	-2895	-5739	-4768	-332	13183	24388	16031	16090
790	-4358	-3340	-2458	-1548	-1808	-2580	-1899	-2212	-2916	-5762	-4799	-458	12683	23638	15470	15655
791	-4365	-3336	-2435	-1551	-1760	-2488	-1890	-2237	-2930	-5742	-4833	-583	12264	23012	14964	15264
792	-4375	-3343	-2417	-1556	-1712	-2406	-1872	-2256	-2965	-5725	-4877	-687	11824	22239	14427	14833
793	-4303	-3306	-2436	-1528	-1650	-2305	-1847	-2241	-2938	-5725	-4901	-795	11446	21601	13891	14508
794	-4294	-3307	-2459	-1534	-1616	-2196	-1829	-2235	-2924	-5730	-4885	-882	11090	21025	13327	14183
795	-4293	-3325	-2482	-1557	-1599	-2108	-1809	-2263	-2929	-5696	-4874	-952	10812	20547	12800	13760
796	-4310	-3356	-2507	-1589	-1587	-2033	-1800	-2268	-2900	-5669	-4867	-1002	10521	20061	12212	13299
797	-4314	-3375	-2550	-1642	-1560	-1945	-1773	-2286	-2897	-5657	-4904	-1039	10274	19643	11656	12911
798	-4233	-3356	-2598	-1604	-1548	-1862	-1731	-2255	-2888	-5619	-4883	-1100	10089	19314	11206	12570
799	-4204	-3357	-2636	-1602	-1561	-1804	-1712	-2232	-2854	-5558	-4862	-1138	9888	18991	10747	12156
800	-4190	-3368	-2640	-1631	-1562	-1759	-1688	-2209	-2831	-5482	-4804	-1165	9707	18721	10303	11761
801	-4228	-3382	-2660	-1676	-1585	-1733	-1687	-2222	-2835	-5422	-4749	-1171	9548	18461	9853	11364
802	-4194	-3375	-2686	-1672	-1599	-1722	-1668	-2238	-2815	-5375	-4688	-1156	9416	18255	9496	11059
803	-4140	-3343	-2710	-1659	-1627	-1723	-1656	-2227	-2787	-5290	-4591	-1118	9268	18061	9119	10705
804	-4130	-3335	-2715	-1668	-1677	-1718	-1662	-2225	-2775	-5197	-4443	-1031	9145	17833	8742	10374
805	-4141	-3341	-2729	-1688	-1702	-1744	-1665	-2248	-2791	-5094	-4255	-929	9042	17615	8439	10101
806	-4170	-3358	-2733	-1725	-1745	-1766	-1672	-2307	-2816	-5022	-4077	-802	8905	17357	8099	9808
807	-4124	-3326	-2709	-1702	-1763	-1771	-1665	-2308	-2811	-4954	-3880	-653	8794	17116	7790	9529
808	-4078	-3305	-2692	-1655	-1788	-1795	-1678	-2313	-2811	-4821	-3606	-445	8691	16847	7536	9281
809	-4081	-3302	-2679	-1646	-1829	-1848	-1675	-2357	-2813	-4702	-3315	-182	8590	16596	7274	9047
810	-4074	-3287	-2675	-1642	-1866	-1899	-1675	-2361	-2817	-4592	-3046	105	8501	16303	7007	8811
811	-4117	-3305	-2656	-1649	-1911	-1928	-1669	-2416	-2853	-4465	-2739	439	8437	16003	6740	8622
812	-4060	-3260	-2640	-1615	-1922	-1943	-1656	-2437	-2862	-4359	-2422	782	8393	15745	6531	8463
813	-4024	-3249	-2629	-1579	-1940	-1978	-1641	-2433	-2880	-4250	-2097	1123	8328	15428	6307	8304
814	-4010	-3238	-2618	-1570	-1971	-2018	-1645	-2470	-2891	-4184	-1809	1432	8267	15096	6081	8145
815	-4015	-3244	-2611	-1579	-2027	-2052	-1647	-2497	-2917	-4110	-1511	1760	8205	14779	5904	7992
816	-4056	-3269	-2628	-1622	-2046	-2106	-1651	-2544	-2939	-4049	-1267	2067	8138	14497	5756	7851
817	-3987	-3244	-2635	-1594	-2053	-2141	-1644	-2538	-2936	-4011	-1084	2310	8081	14215	5623	7755
818	-3959	-3252	-2622	-1596	-2094	-2191	-1651	-2547	-2947	-3959	-897	2537	8001	13887	5491	7639
819	-3956	-3252	-2638	-1627	-2127	-2272	-1671	-2557	-2955	-3945	-745	2695	7923	13615	5351	7539
820	-3953	-3248	-2663	-1645	-2142	-2334	-1701	-2556	-2951	-3960	-646	2799	7838	13300	5225	7466
821	-3943	-3258	-2670	-1672	-2164	-2388	-1729	-2566	-2950	-3951	-601	2891	7729	12985	5124	7385
822	-3893	-3240	-2682	-1665	-2209	-2443	-1739	-2538	-2932	-3958	-579	2928	7603	12690	5040	7325
823	-3878	-3228	-2703	-1683	-2245	-2517	-1771	-2511	-2914	-3983	-565	2917	7510	12406	4931	7249
824	-3892	-3233	-2722	-1702	-2286	-2582	-1800	-2500	-2885	-3978	-566	2872	7347	12129	4803	7159
825	-3909	-3251	-2751	-1753	-2348	-2690	-1859	-2473	-2823	-3992	-621	2787	7198	11847	4675	7031
826	-3919	-3268	-2791	-1800	-2378	-2759	-1910	-2449	-2799	-4004	-739	2680	7048	11570	4582	6922
827	-3872	-3255	-2802	-1782	-2410	-2798	-1954	-2402	-2711	-4043	-849	2541	6928	11364	4533	6835
828	-3867	-3256	-2821	-1801	-2441	-2854	-1992	-2364	-2632	-4043	-961	2396	6771	11122	4435	6702
829	-3864	-3245	-2820	-1827	-2481	-2928	-2031	-2302	-2530	-4085	-1078	2225	6610	10889	4336	6564
830	-3886	-3254	-2817	-1866	-2517	-2974	-2082	-2250	-2427	-4104	-1243	2032	6482	10722	4249	6430
831	-3878	-3251	-2840	-1895	-2509	-3013	-2121	-2215	-2319	-4132	-1408	1831	6323	10542	4151	6277
832	-3804	-3229	-2840	-1859	-2512	-3040	-2134	-2135	-2202	-4131	-1564	1636	6182	10361	4084	6147
833	-3787	-3227	-2846	-1851	-2522	-3078	-2171	-2067	-2099	-4129	-1714	1401	6053	10184	4012	6010
834	-3800	-3222	-2865	-1861	-2525	-3128	-2195	-2012	-1988	-4134	-1876	1158	5920	10034	3942	5867
835	-3833	-3237	-2859	-1892	-2515	-3171	-2211	-1998	-1889	-4128	-2016	974	5786	9868	3862	5717
836	-3801	-3219	-2826	-1877	-2502	-3167	-2225	-1975	-1778	-4146	-2195	760	5682	9749	3815	5580
837	-3756	-3194	-2825	-1858	-2506	-3172	-2246	-1897	-1678	-4159	-2341	535	5551	9641	3775	5449
838	-3750	-3188	-2814	-1846	-2513	-3181	-2255	-1868	-1579	-4159	-2471	304	5397	9533	3711	5295
839	-3752	-3189	-2810	-1868	-2509	-3198	-2263	-1848	-1531	-4168	-2589	138	5265	9407	3635	5132
840	-3803	-3224	-2806	-1918	-2505	-3203	-2282	-1856	-1486	-4167	-2775	-70	5129	9294	3559	5019
841	-3722	-3183	-2777	-1865	-2476	-3167	-2278	-1851	-1432	-4181	-2929	-288	5042	9209	3504	4926
842	-3653	-3136	-2751	-1815	-2460	-3150	-2264	-1829	-1383	-4184	-3026	-461	4939	9120	3462	4748
843	-3655	-3125	-2740	-1805	-2461	-3160	-2283	-1798	-1363	-4149	-3123	-631	4815	9026	3407	4577
844	-3656	-3123	-2737	-1815	-2465	-3174	-2292	-1797	-1353	-4185	-3232	-818	4681	8952	3349	4435
845	-3702	-3146	-2723	-1834	-2466	-3189	-2291	-1838	-1353	-4190	-3330	-965	4561	8849	3270	4257
846	-3650	-3100	-2706	-1792	-2445	-3180	-2280	-1860	-1354	-4181	-3403	-1081	4449	8744	3211	4085
847	-3627	-3086	-2675	-1770	-2446	-3159	-2275	-1849	-1357	-4194	-3455	-1201	4359	8639	3126	3908
848	-3628	-3090	-2675	-1778	-2447	-3170	-2278	-1875	-1390	-4216	-3522	-1321	4249	8535	3042	3729
849	-3649	-3107	-2659	-1777	-2444	-3155	-2279	-1894	-1434	-4205	-3589	-1420	4158	8426	2948	3533
850	-3677	-3122	-2655	-1787	-2415	-3171	-2279	-1951	-1481	-4197	-3657	-1519	4065	8314	2848	3355
851	-3619	-3087	-2625	-1730	-2343	-3126	-2272	-1972	-1516	-4203	-3707	-1606	3981	8226	2732	3224
852	-3606	-3053	-2590	-1694	-2302	-3096	-2257	-1978	-1550	-4203	-3716	-1692	3908	8132	2634	3045
853	-3614	-3052	-2588	-1681	-2252	-3069	-2262	-2006	-1592	-4179	-3702	-1734	3826	8022	2527	2842
854	-3616	-3049	-2551	-1663	-2173	-3052	-2262	-2028	-1639	-4144	-3701	-1769	3743	7900	2428	2695
855	-3622	-3044	-2536	-1639	-2072	-2997	-2244	-2101	-1698	-4112	-3718	-1773	3667	7811	2332	2573
856	-3549	-3024	-2474	-1563	-1977	-2932	-2223	-2104	-1738	-4086	-3680	-1767	3619	7698	2239	2437
857	-3552	-3018	-2417	-1507	-1865	-2858	-2204	-2107	-1779	-4057	-3603	-1726	3577	7587	2150	2293
858	-3556	-3017	-2385	-1479	-1759	-2803	-2196	-2117	-1817	-4003	-3529	-1688	3549	7509	2032	2156
859	-3577	-3015	-2330	-1450	-1626	-2706	-2182	-2155	-1859	-3957	-3456	-1625	3523	7430	1947	2034
860	-3583	-3014	-2282	-1420	-1503	-2620	-2159	-2208	-1912	-3918	-3391	-1525	3534	7331	1831	1941
861	-3530	-2965	-2219	-1320	-1331	-2473	-2115	-2219	-1933	-3848	-3302	-1387	3578	7255	1737	1857
862	-3486	-2942	-2148	-1232	-1171	-2302	-2069	-2204	-1967	-3783	-3158	-1254	3610	7202	1687	1783
863	-3480	-2919	-2094	-1173	-995	-2110	-2028	-2201	-1997	-3724	-3016	-1100	3659	7116	1619	1700
864	-3505	-2923	-2046	-1125	-827	-1923	-1991	-2239	-2018	-3686	-2883	-937	3709	7035	1525	1674
865	-3492	-2912	-1986	-1065	-632	-1646	-1927	-2266	-2049	-3626	-2765	-748	3812	6998	1470	1644
866	-3447	-2880	-1950	-967	-440	-1307	-1841	-2236	-2056	-3588	-2634	-542	3890	6960	1433	1628
867	-3467	-2874	-1890	-941	-260	-985	-1766	-2245	-2080	-3549	-2500	-372	3991	6918	1381	1608
868	-3470	-2887	-1842	-896	-35	-553	-1657	-2245	-2106	-3505	-2368	-193	4092	6873	1334	1597
869	-3498	-2901	-1781	-878	192	-59	-1535	-2246	-2136	-3482	-2292	-16	4202	6847	1273	1589
870	-3456	-2873	-1732	-798	450	530	-1365	-2232	-2157	-3470	-2248	137	4326	6846	1244	1597
871	-3427	-2850	-1695	-721	692	1083	-1199	-2183	-2140	-3440	-2167	267	4444	6863	1233	1642
872	-3441	-2832	-1641	-678	937	1746	-995	-2144	-2147	-3416	-2098	397	4560	6873	1244	1678
873	-3428	-2830	-1623	-646	1203	2471	-785	-2108	-2158	-3402	-2038	499	4662	6891	1257	1712
874	-3460	-2844	-1599	-666	1431	3157	-580	-2080	-2149	-3375	-2037	585	4752	6909	1287	1787
875	-3421	-2826	-1574	-616	1712	3980	-306	-2011	-2139	-3387	-2037	661	4853	6954	1330	1877
876	-3378	-2806	-1563	-559	1960	4792	-35	-1922	-2097	-3375	-2038	697	4936	7012	1386	1959
877	-3384	-2807	-1537	-543	2162	5569	227	-1840	-2075	-3367	-2018	721	4998	7042	1486	2043
878	-3388	-2807	-1545	-543	2343	6248	491	-1763	-2044	-3368	-2034	730	5052	7069	1556	2157
879	-3427	-2831	-1537	-588	2522	6977	753	-1708	-2035	-3367	-2092	713	5088	7115	1651	2268
880	-3376	-2786	-1523	-562	2697	7701	1036	-1597	-1988	-3361	-2131	670	5109	7178	1739	2385
881	-3352	-2790	-1519	-564	2815	8274	1275	-1491	-1960	-3349	-2149	642	5127	7255	1840	2534
882	-3343	-2788	-1519	-585	2909	8845	1527	-1391	-1922	-3361	-2200	579	5135	7331	1957	2672
883	-3341	-2781	-1497	-596	2972	9345	1752	-1290	-1862	-3348	-2248	514	5133	7400	2085	2820
884	-3346	-2787	-1465	-654	3005	9750	1942	-1216	-1818	-3333	-2328	411	5117	7493	2219	2986
885	-3287	-2748	-1419	-633	3004	10068	2119	-1127	-1771	-3327	-2366	330	5078	7565	2365	3206
886	-3262	-2708	-1343	-632	2964	10309	2261	-1019	-1708	-3353	-2414	229	5030	7606	2483	3407
887	-3283	-2708	-1253	-663	2903	10437	2345	-955	-1670	-3357	-2452	147	4982	7644	2637	3582
888	-3312	-2719	-1122	-702	2810	10482	2398	-903	-1646	-3331	-2498	46	4925	7694	2801	3778
889	-3317	-2696	-958	-727	2700	10483	2431	-882	-1618	-3347	-2594	-65	4846	7724	2955	3988
890	-3274	-2632	-732	-676	2581	10420	2454	-833	-1568	-3368	-2635	-167	4768	7758	3108	4204
891	-3266	-2589	-431	-649	2431	10255	2453	-795	-1528	-3376	-2685	-285	4676	7801	3248	4376
892	-3260	-2567	-151	-608	2279	10051	2432	-784	-1513	-3381	-2741	-379	4578	7834	3413	4604
893	-3295	-2538	216	-584	2111	9772	2377	-792	-1505	-3386	-2814	-504	4489	7853	3602	4797
894	-3267	-2473	639	-510	1961	9493	2304	-800	-1504	-3387	-2921	-643	4426	7884	3743	4995
895	-3218	-2408	1069	-380	1792	9196	2236	-773	-1475	-3410	-2974	-761	4356	7934	3917	5185
896	-3214	-2377	1477	-283	1632	8858	2160	-749	-1485	-3394	-3018	-862	4259	7950	4080	5401
897	-3232	-2324	1920	-177	1460	8473	2080	-774	-1476	-3399	-3079	-967	4161	7981	4226	5600
898	-3265	-2314	2339	-86	1296	8081	1998	-808	-1508	-3442	-3155	-1077	4094	8009	4337	5792
899	-3227	-2276	2675	37	1170	7761	1933	-817	-1513	-3468	-3229	-1169	4036	8030	4482	6028
900	-3194	-2223	3042	181	1021	7403	1869	-784	-1510	-3463	-3260	-1267	3980	8071	4631	6211
901	-3203	-2209	3349	273	878	7065	1832	-739	-1523	-3473	-3309	-1363	3934	8111	4756	6438
902	-3186	-2195	3571	366	751	6731	1809	-694	-1519	-3465	-3363	-1435	3909	8150	4840	6624
903	-3203	-2209	3714	399	631	6433	1816	-660	-1508	-3472	-3413	-1488	3882	8186	4922	6838
904	-3143	-2178	3792	499	536	6148	1848	-580	-1477	-3468	-3470	-1561	3875	8227	5023	7014
905	-3122	-2188	3792	552	404	5870	1900	-439	-1438	-3454	-3463	-1605	3880	8264	5086	7148
906	-3140	-2203	3718	538	294	5632	1957	-330	-1417	-3427	-3450	-1613	3909	8303	5164	7291
907	-3169	-2231	3592	508	178	5370	2058	-198	-1370	-3409	-3428	-1586	3960	8353	5199	7385
908	-3207	-2273	3409	425	91	5149	2168	-69	-1338	-3375	-3453	-1560	4026	8423	5221	7479
909	-3176	-2267	3188	412	7	4980	2325	133	-1276	-3331	-3443	-1515	4121	8495	5238	7542
910	-3149	-2271	2962	356	-91	4823	2474	338	-1211	-3277	-3409	-1434	4229	8604	5236	7596
911	-3156	-2319	2675	267	-183	4645	2644	532	-1151	-3231	-3359	-1330	4380	8709	5235	7642
912	-3163	-2359	2369	146	-268	4489	2801	749	-1085	-3169	-3306	-1196	4547	8792	5226	7655
913	-3186	-2398	2074	23	-356	4376	2953	916	-1020	-3135	-3305	-1079	4735	8919	5249	7701
914	-3123	-2394	1804	-16	-426	4274	3153	1157	-942	-3074	-3242	-912	4935	9087	5280	7735
915	-3096	-2410	1483	-121	-527	4148	3319	1391	-853	-3009	-3171	-719	5170	9251	5313	7744
916	-3112	-2432	1190	-242	-599	4020	3488	1593	-792	-2942	-3102	-520	5372	9399	5330	7750
917	-3121	-2467	946	-358	-670	3901	3620	1760	-730	-2882	-3042	-348	5606	9563	5361	7781
918	-3144	-2483	688	-476	-737	3759	3752	1922	-676	-2825	-3006	-158	5869	9743	5474	7851
919	-3089	-2464	440	-543	-791	3644	3859	2106	-611	-2771	-2943	37	6113	9919	5590	7913
920	-3098	-2497	210	-663	-867	3511	3940	2229	-556	-2746	-2894	191	6366	10139	5755	8014
921	-3090	-2520	29	-725	-940	3400	3998	2320	-509	-2718	-2854	368	6603	10350	5970	8152
922	-3093	-2525	-142	-815	-991	3270	4036	2431	-467	-2688	-2830	539	6803	10569	6182	8301
923	-3043	-2514	-310	-864	-1042	3138	4079	2512	-435	-2651	-2823	671	6998	10753	6392	8479
924	-3015	-2495	-450	-882	-1087	2998	4063	2584	-407	-2654	-2740	778	7158	10946	6689	8717
925	-3012	-2527	-600	-958	-1151	2834	4026	2615	-395	-2620	-2671	892	7315	11151	6972	8969
926	-3018	-2526	-713	-995	-1214	2665	3966	2596	-390	-2597	-2625	982	7421	11317	7274	9240
927	-3062	-2552	-832	-1101	-1270	2496	3884	2550	-411	-2602	-2612	1048	7494	11444	7539	9548
928	-3023	-2541	-926	-1118	-1317	2353	3824	2498	-428	-2614	-2603	1098	7566	11604	7906	9909
929	-2999	-2525	-1024	-1150	-1356	2189	3726	2478	-439	-2610	-2588	1102	7591	11748	8268	10284
930	-3009	-2547	-1111	-1178	-1403	2022	3612	2417	-478	-2637	-2586	1085	7580	11838	8587	10632
931	-3016	-2549	-1201	-1211	-1428	1891	3493	2329	-516	-2640	-2593	1092	7530	11927	8937	11055
932	-3052	-2566	-1263	-1282	-1452	1731	3360	2183	-566	-2658	-2624	1060	7457	11985	9317	11482
933	-2994	-2546	-1321	-1255	-1449	1583	3227	2086	-604	-2692	-2614	995	7384	12039	9684	11949
934	-2960	-2537	-1374	-1244	-1473	1437	3073	1982	-634	-2729	-2597	932	7299	12054	10012	12324
935	-2975	-2545	-1413	-1254	-1509	1313	2928	1895	-686	-2752	-2602	847	7183	12050	10341	12736
936	-2990	-2527	-1451	-1264	-1515	1174	2766	1748	-724	-2764	-2645	753	7035	12029	10642	13130
937	-3047	-2564	-1494	-1306	-1519	1030	2590	1581	-804	-2771	-2706	651	6889	11999	10887	13492
938	-2990	-2518	-1529	-1261	-1482	934	2478	1466	-840	-2804	-2746	547	6735	11964	11148	13886
939	-2993	-2512	-1549	-1265	-1476	800	2316	1347	-872	-2823	-2764	425	6560	11882	11376	14257
940	-2973	-2507	-1561	-1251	-1443	690	2192	1211	-914	-2846	-2775	285	6366	11811	11550	14600
941	-2946	-2505	-1560	-1226	-1429	589	2036	1069	-987	-2867	-2794	151	6193	11727	11695	14907
942	-2967	-2496	-1558	-1218	-1400	480	1919	948	-1045	-2894	-2849	30	5998	11602	11835	15169
943	-2913	-2472	-1585	-1140	-1362	406	1790	862	-1072	-2894	-2862	-99	5810	11467	11950	15397
944	-2902	-2465	-1598	-1118	-1325	318	1654	742	-1119	-2915	-2844	-222	5630	11335	11988	15561
945	-2922	-2475	-1621	-1105	-1288	205	1503	619	-1170	-2934	-2830	-335	5415	11174	12005	15700
946	-2956	-2486	-1628	-1110	-1262	111	1370	512	-1228	-2956	-2853	-455	5199	11002	12001	15791
947	-2958	-2500	-1630	-1107	-1226	46	1244	363	-1273	-2979	-2934	-580	5014	10817	11951	15859
948	-2920	-2480	-1633	-1036	-1178	-18	1123	263	-1298	-2993	-2964	-691	4840	10658	11901	15887
949	-2934	-2471	-1647	-1031	-1153	-98	1025	172	-1335	-3018	-2957	-779	4653	10462	11797	15882
950	-2939	-2474	-1640	-1026	-1129	-196	910	60	-1389	-3027	-2963	-866	4478	10250	11688	15848
951	-2973	-2496	-1672	-1063	-1119	-307	794	-76	-1451	-3048	-3003	-960	4311	10092	11605	15761
952	-2947	-2483	-1690	-1025	-1090	-373	704	-173	-1466	-3040	-3039	-1046	4162	9917	11455	15693
953	-2907	-2473	-1713	-992	-1046	-422	632	-243	-1477	-3065	-3051	-1111	4000	9734	11306	15575
954	-2901	-2484	-1732	-990	-1063	-489	524	-318	-1517	-3071	-3047	-1190	3853	9538	11123	15421
955	-2913	-2490	-1749	-1018	-1082	-562	427	-421	-1553	-3060	-3027	-1244	3719	9352	10940	15273
956	-2956	-2517	-1767	-1075	-1124	-661	335	-516	-1582	-3069	-3047	-1291	3573	9173	10728	15091
957	-2933	-2490	-1808	-1081	-1127	-733	250	-604	-1606	-3064	-3050	-1346	3478	8998	10513	14894
958	-2919	-2494	-1825	-1104	-1151	-796	165	-661	-1629	-3049	-3057	-1393	3381	8829	10276	14700
959	-2893	-2481	-1851	-1126	-1186	-865	83	-737	-1669	-3060	-3055	-1429	3296	8676	10095	14554
960	-2871	-2484	-1881	-1135	-1229	-922	5	-785	-1683	-3040	-3038	-1470	3220	8525	9887	14323
961	-2898	-2514	-1905	-1201	-1281	-1022	-89	-884	-1725	-3024	-3052	-1496	3135	8363	9640	14128
962	-2869	-2486	-1931	-1199	-1327	-1074	-174	-946	-1720	-3059	-3022	-1498	3068	8225	9455	13951
963	-2844	-2474	-1958	-1218	-1399	-1156	-240	-990	-1745	-3060	-2949	-1497	3011	8062	9235	13706
964	-2867	-2478	-1972	-1263	-1472	-1241	-320	-1064	-1783	-3050	-2891	-1493	2948	7912	9008	13463
965	-2900	-2503	-2018	-1302	-1543	-1333	-392	-1154	-1816	-3048	-2884	-1466	2895	7806	8787	13201
966	-2925	-2524	-2034	-1362	-1623	-1409	-476	-1265	-1856	-3041	-2891	-1457	2854	7670	8599	12987
967	-2869	-2495	-2058	-1367	-1675	-1470	-538	-1303	-1874	-3044	-2865	-1437	2825	7553	8385	12784
968	-2859	-2485	-2083	-1397	-1731	-1552	-598	-1345	-1897	-3034	-2812	-1440	2780	7428	8178	12538
969	-2867	-2493	-2116	-1429	-1818	-1623	-677	-1418	-1937	-3042	-2773	-1420	2747	7308	8006	12321
970	-2902	-2529	-2133	-1474	-1874	-1694	-743	-1467	-1957	-3050	-2734	-1406	2709	7188	7801	12073
971	-2912	-2525	-2158	-1510	-1922	-1766	-817	-1559	-2002	-3047	-2769	-1401	2692	7052	7616	11878
972	-2857	-2512	-2166	-1485	-1969	-1806	-863	-1589	-1989	-3054	-2767	-1363	2691	6962	7451	11706
973	-2854	-2496	-2179	-1514	-2046	-1884	-921	-1649	-2025	-3065	-2745	-1319	2697	6886	7302	11520
974	-2842	-2494	-2199	-1540	-2097	-1928	-977	-1706	-2056	-3084	-2718	-1278	2684	6785	7138	11302
975	-2894	-2510	-2224	-1594	-2159	-1981	-1046	-1777	-2104	-3093	-2728	-1236	2657	6678	6976	11102
976	-2894	-2530	-2223	-1623	-2194	-2024	-1103	-1863	-2144	-3135	-2768	-1228	2662	6599	6808	10968
977	-2840	-2512	-2237	-1613	-2217	-2051	-1125	-1909	-2174	-3137	-2768	-1242	2655	6511	6650	10820
978	-2812	-2492	-2235	-1604	-2252	-2087	-1169	-1914	-2187	-3162	-2764	-1246	2632	6426	6474	10668
979	-2826	-2472	-2243	-1616	-2284	-2121	-1194	-1920	-2207	-3173	-2771	-1243	2618	6350	6330	10509
980	-2871	-2491	-2272	-1661	-2330	-2169	-1247	-1988	-2261	-3194	-2816	-1245	2593	6282	6187	10359
981	-2840	-2482	-2289	-1657	-2344	-2186	-1267	-1999	-2270	-3225	-2837	-1248	2557	6178	6036	10222
982	-2812	-2465	-2300	-1646	-2351	-2210	-1298	-2017	-2280	-3269	-2832	-1255	2506	6106	5904	10078
983	-2834	-2473	-2297	-1668	-2401	-2255	-1338	-2045	-2290	-3299	-2839	-1252	2462	6008	5774	9940
984	-2860	-2482	-2302	-1693	-2433	-2298	-1381	-2114	-2317	-3320	-2844	-1256	2431	5917	5653	9809
985	-2917	-2508	-2316	-1739	-2462	-2339	-1414	-2184	-2341	-3341	-2893	-1257	2374	5830	5502	9670
986	-2870	-2491	-2319	-1718	-2472	-2354	-1437	-2213	-2351	-3372	-2932	-1280	2313	5755	5388	9566
987	-2852	-2474	-2330	-1720	-2497	-2353	-1449	-2218	-2355	-3382	-2953	-1251	2266	5687	5293	9468
988	-2864	-2490	-2339	-1727	-2508	-2377	-1474	-2238	-2368	-3371	-2952	-1210	2195	5586	5171	9340
989	-2884	-2504	-2331	-1740	-2521	-2422	-1506	-2262	-2385	-3386	-2947	-1151	2133	5503	5058	9202
990	-2919	-2529	-2345	-1784	-2527	-2428	-1534	-2327	-2408	-3379	-2948	-1064	2089	5414	4930	9110
991	-2856	-2499	-2354	-1731	-2525	-2412	-1542	-2343	-2405	-3327	-2881	-928	2053	5337	4855	9011
992	-2830	-2495	-2353	-1724	-2534	-2425	-1573	-2331	-2382	-3303	-2798	-743	2019	5270	4750	8878
993	-2846	-2491	-2368	-1740	-2534	-2445	-1608	-2356	-2400	-3253	-2696	-462	1998	5205	4626	8782
994	-2886	-2519	-2373	-1767	-2556	-2462	-1626	-2393	-2400	-3208	-2551	-84	1985	5129	4525	8679
995	-2917	-2545	-2378	-1809	-2549	-2464	-1653	-2451	-2416	-3128	-2429	304	2025	5065	4412	8614
996	-2852	-2521	-2391	-1758	-2539	-2447	-1641	-2451	-2391	-3054	-2250	836	2080	5004	4335	8570
997	-2817	-2487	-2354	-1722	-2517	-2424	-1639	-2434	-2381	-2945	-1987	1489	2156	4958	4281	8481
998	-2833	-2517	-2345	-1725	-2513	-2449	-1647	-2428	-2372	-2804	-1661	2262	2264	4928	4200	8397
999	-2863	-2519	-2335	-1749	-2502	-2475	-1665	-2457	-2366	-2653	-1352	3046	2415	4879	4148	8326
1000	-2851	-2509	-2333	-1735	-2491	-2475	-1686	-2481	-2369	-2514	-1015	4024	2576	4842	4105	8292
1001	-2812	-2492	-2322	-1694	-2486	-2474	-1690	-2488	-2360	-2351	-582	5111	2772	4820	4077	8265
1002	-2819	-2499	-2327	-1708	-2479	-2466	-1708	-2478	-2341	-2217	-176	6126	3001	4809	4040	8210
1003	-2847	-2508	-2320	-1708	-2485	-2493	-1724	-2503	-2350	-2076	297	7324	3279	4800	3996	8150
1004	-2903	-2540	-2341	-1735	-2476	-2525	-1734	-2544	-2364	-1919	747	8567	3573	4801	3975	8131
1005	-2879	-2534	-2328	-1717	-2449	-2518	-1739	-2564	-2363	-1792	1204	9815	3842	4818	3952	8129
1006	-2841	-2528	-2329	-1677	-2429	-2511	-1753	-2559	-2343	-1652	1643	10910	4159	4841	3955	8148
1007	-2842	-2531	-2330	-1691	-2424	-2529	-1767	-2558	-2340	-1517	2122	12127	4477	4858	3957	8156
1008	-2861	-2526	-2350	-1703	-2422	-2535	-1764	-2575	-2345	-1415	2564	13271	4788	4909	3992	8223
1009	-2904	-2561	-2351	-1754	-2413	-2535	-1778	-2612	-2387	-1322	2892	14243	5044	4949	4005	8272
1010	-2877	-2530	-2356	-1708	-2401	-2532	-1787	-2615	-2367	-1231	3248	15223	5325	4997	4072	8369
1011	-2850	-2540	-2372	-1700	-2394	-2543	-1797	-2602	-2352	-1154	3574	16121	5565	5058	4141	8466
1012	-2879	-2554	-2389	-1724	-2393	-2573	-1812	-2614	-2371	-1129	3870	16801	5768	5110	4201	8543
1013	-2899	-2586	-2415	-1758	-2392	-2593	-1833	-2657	-2396	-1120	4057	17481	5982	5157	4248	8690
1014	-2906	-2609	-2425	-1783	-2401	-2604	-1843	-2688	-2429	-1105	4209	18016	6174	5198	4329	8838
1015	-2841	-2573	-2431	-1736	-2385	-2582	-1848	-2692	-2410	-1110	4336	18411	6327	5248	4455	9024
1016	-2819	-2566	-2447	-1712	-2398	-2602	-1865	-2661	-2419	-1114	4452	18672	6421	5300	4550	9179
1017	-2841	-2575	-2463	-1741	-2430	-2652	-1887	-2658	-2454	-1155	4503	18794	6489	5349	4667	9373
1018	-2876	-2584	-2490	-1770	-2454	-2700	-1908	-2678	-2451	-1200	4477	18820	6506	5380	4741	9564
1019	-2918	-2604	-2518	-1815	-2486	-2715	-1939	-2734	-2493	-1288	4396	18730	6500	5403	4800	9730
1020	-2883	-2595	-2525	-1820	-2479	-2734	-1959	-2738	-2506	-1352	4314	18555	6482	5440	4887	9955
1021	-2885	-2602	-2550	-1825	-2520	-2759	-1979	-2742	-2501	-1443	4197	18269	6423	5451	4952	10144
1022	-2915	-2614	-2570	-1837	-2551	-2825	-2005	-2749	-2530	-1522	4004	17893	6310	5435	5009	10338
1023	-2940	-2641	-2595	-1885	-2591	-2866	-2045	-2803	-2560	-1622	3790	17449	6201	5416	5054	10502
1024	-2940	-2645	-2615	-1909	-2601	-2895	-2066	-2832	-2603	-1734	3563	17008	6077	5392	5099	10682
1025	-2919	-2623	-2607	-1873	-2617	-2930	-2081	-2839	-2606	-1856	3321	16444	5931	5377	5157	10848
1026	-2911	-2625	-2623	-1889	-2659	-2966	-2111	-2836	-2615	-1968	3073	15810	5771	5343	5204	10977
1027	-2915	-2651	-2641	-1907	-2691	-3006	-2135	-2835	-2636	-2060	2846	15248	5585	5295	5237	11106
1028	-2964	-2672	-2657	-1967	-2726	-3042	-2166	-2879	-2680	-2150	2534	14597	5399	5245	5257	11253
1029	-2938	-2660	-2686	-1952	-2737	-3073	-2178	-2909	-2698	-2264	2221	13896	5224	5195	5286	11351
1030	-2923	-2651	-2695	-1941	-2768	-3094	-2200	-2915	-2725	-2366	1935	13195	5032	5156	5286	11421
1031	-2966	-2662	-2716	-1969	-2793	-3113	-2228	-2936	-2745	-2481	1664	12572	4821	5091	5283	11501
1032	-2925	-2668	-2720	-1974	-2806	-3163	-2244	-2958	-2751	-2575	1355	11876	4628	5038	5281	11600
1033	-2946	-2693	-2740	-2017	-2825	-3195	-2260	-2963	-2777	-2669	1053	11184	4410	5001	5277	11665
1034	-2904	-2656	-2746	-1993	-2850	-3229	-2289	-2958	-2778	-2762	809	10553	4250	4948	5267	11689
1035	-2888	-2657	-2746	-1960	-2869	-3265	-2299	-2941	-2773	-2867	548	9883	4032	4870	5249	11699
1036	-2915	-2665	-2746	-1969	-2904	-3310	-2303	-2933	-2788	-2962	316	9244	3817	4808	5212	11707
1037	-2934	-2675	-2758	-1982	-2934	-3347	-2322	-2948	-2796	-3055	88	8619	3631	4748	5160	11709
1038	-2987	-2698	-2781	-2038	-2948	-3372	-2343	-2995	-2831	-3118	-161	8091	3419	4666	5105	11700
1039	-2943	-2673	-2785	-2006	-2968	-3380	-2356	-2992	-2835	-3198	-434	7487	3238	4596	5032	11695
1040	-2956	-2661	-2785	-2008	-2984	-3415	-2370	-2974	-2831	-3276	-632	6916	3060	4513	4972	11658
1041	-2977	-2679	-2793	-2019	-2998	-3436	-2386	-3007	-2854	-3355	-818	6430	2870	4443	4925	11616
1042	-3004	-2691	-2799	-2019	-3013	-3470	-2397	-3002	-2889	-3422	-1031	5912	2690	4357	4853	11560
1043	-3036	-2721	-2796	-2061	-3038	-3493	-2414	-3036	-2913	-3508	-1254	5415	2515	4282	4777	11533
1044	-2986	-2683	-2802	-2034	-3033	-3514	-2418	-3017	-2897	-3569	-1433	4957	2378	4228	4731	11480
1045	-2968	-2676	-2790	-2010	-3053	-3539	-2437	-3010	-2900	-3612	-1599	4545	2227	4148	4663	11401
1046	-2995	-2695	-2815	-2024	-3058	-3560	-2457	-3020	-2900	-3642	-1722	4109	2074	4093	4568	11305
1047	-3029	-2709	-2807	-2067	-3069	-3562	-2487	-3035	-2923	-3722	-1887	3707	1926	4018	4496	11210
1048	-3039	-2720	-2809	-2097	-3087	-3586	-2502	-3060	-2943	-3768	-2089	3301	1817	3971	4450	11137
1049	-2985	-2702	-2825	-2050	-3073	-3584	-2494	-3038	-2939	-3805	-2230	2987	1697	3936	4412	11113
1050	-2958	-2690	-2812	-2021	-3075	-3604	-2486	-2999	-2917	-3822	-2360	2659	1575	3912	4357	11051
1051	-2962	-2682	-2812	-2027	-3082	-3632	-2508	-2992	-2909	-3857	-2482	2344	1473	3865	4295	10999
1052	-3018	-2708	-2830	-2075	-3098	-3671	-2531	-3009	-2904	-3895	-2602	2068	1378	3818	4240	10933
1053	-2994	-2700	-2838	-2045	-3096	-3676	-2532	-3018	-2928	-3949	-2716	1786	1287	3797	4179	10891
1054	-2964	-2690	-2821	-2017	-3093	-3670	-2536	-2988	-2915	-3970	-2790	1527	1212	3768	4138	10835
1055	-2979	-2690	-2817	-2038	-3116	-3709	-2545	-2983	-2912	-4015	-2859	1295	1153	3764	4083	10766
1056	-3005	-2703	-2815	-2043	-3124	-3727	-2574	-3005	-2932	-4030	-2920	1093	1084	3748	4044	10707
1057	-3051	-2735	-2838	-2093	-3140	-3762	-2606	-3041	-2946	-4061	-3049	888	1041	3745	4010	10657
1058	-3005	-2709	-2843	-2062	-3126	-3763	-2599	-3027	-2934	-4092	-3145	697	995	3743	3986	10616
1059	-2983	-2708	-2826	-2033	-3131	-3773	-2611	-3034	-2929	-4107	-3196	546	935	3756	3974	10561
1060	-2988	-2700	-2824	-2042	-3142	-3772	-2611	-3030	-2926	-4138	-3252	398	919	3762	3987	10506
1061	-2990	-2715	-2818	-2066	-3157	-3812	-2624	-3040	-2932	-4139	-3306	242	911	3778	3974	10468
1062	-3025	-2740	-2833	-2117	-3168	-3835	-2654	-3083	-2966	-4175	-3392	76	878	3811	3954	10465
1063	-2988	-2717	-2840	-2065	-3156	-3836	-2667	-3065	-2947	-4207	-3458	-55	890	3879	3989	10461
1064	-2976	-2717	-2838	-2057	-3159	-3834	-2668	-3055	-2949	-4194	-3472	-180	922	3971	4011	10457
1065	-2993	-2725	-2838	-2086	-3182	-3844	-2671	-3071	-2964	-4206	-3509	-284	927	4050	4064	10440
1066	-3011	-2750	-2834	-2106	-3190	-3860	-2687	-3122	-2977	-4216	-3568	-389	950	4136	4069	10477
1067	-2998	-2732	-2832	-2101	-3175	-3849	-2694	-3182	-2994	-4233	-3658	-505	964	4237	4122	10493
1068	-2924	-2681	-2829	-2043	-3156	-3840	-2690	-3127	-2962	-4265	-3707	-621	981	4403	4227	10506
1069	-2956	-2683	-2811	-2040	-3179	-3878	-2706	-3095	-2954	-4276	-3740	-715	999	4536	4331	10522
1070	-2968	-2687	-2796	-2042	-3196	-3901	-2693	-3097	-2965	-4278	-3762	-802	1019	4671	4446	10555
1071	-2988	-2724	-2799	-2084	-3228	-3928	-2711	-3122	-2979	-4289	-3804	-873	1045	4819	4563	10566
1072	-3002	-2712	-2802	-2096	-3222	-3931	-2726	-3154	-2998	-4316	-3838	-963	1068	5005	4688	10584
1073	-2977	-2689	-2788	-2049	-3235	-3925	-2727	-3132	-2993	-4330	-3853	-1071	1108	5186	4790	10617
1074	-2980	-2689	-2763	-2050	-3239	-3945	-2737	-3147	-3010	-4314	-3847	-1148	1147	5387	4927	10654
1075	-3005	-2699	-2743	-2050	-3241	-3960	-2753	-3166	-3030	-4327	-3857	-1220	1173	5580	5063	10679
1076	-3040	-2719	-2741	-2084	-3256	-3996	-2778	-3222	-3061	-4359	-3907	-1285	1186	5762	5191	10726
1077	-2984	-2682	-2699	-2023	-3259	-4001	-2789	-3248	-3054	-4374	-3938	-1358	1210	5997	5335	10794
1078	-2951	-2650	-2665	-1976	-3259	-3989	-2795	-3228	-3040	-4356	-3948	-1420	1231	6220	5500	10844
1079	-2966	-2642	-2618	-1953	-3264	-4016	-2800	-3231	-3052	-4359	-3942	-1475	1250	6422	5661	10897
1080	-2996	-2649	-2561	-1947	-3255	-4007	-2819	-3243	-3079	-4343	-3941	-1545	1274	6618	5805	10948
1081	-3033	-2658	-2508	-1956	-3257	-4022	-2841	-3291	-3105	-4359	-3963	-1602	1276	6840	5969	11011
1082	-3005	-2622	-2447	-1905	-3228	-4017	-2833	-3311	-3089	-4373	-4012	-1667	1280	7041	6147	11088
1083	-2992	-2593	-2333	-1842	-3204	-4005	-2828	-3310	-3096	-4358	-4042	-1737	1279	7219	6294	11161
1084	-2978	-2573	-2230	-1762	-3175	-3976	-2814	-3298	-3099	-4379	-4052	-1817	1307	7411	6449	11220
1085	-2975	-2552	-2104	-1696	-3152	-3963	-2818	-3305	-3101	-4354	-4034	-1860	1308	7612	6639	11315
1086	-3012	-2547	-1977	-1654	-3111	-3943	-2824	-3314	-3117	-4353	-4033	-1926	1305	7767	6783	11407
1087	-2964	-2487	-1835	-1530	-3050	-3917	-2816	-3280	-3114	-4325	-4024	-1967	1297	7897	6923	11490
1088	-2959	-2452	-1698	-1447	-3014	-3881	-2798	-3244	-3087	-4303	-4012	-2013	1273	8033	7071	11553
1089	-2987	-2419	-1539	-1356	-2962	-3864	-2785	-3249	-3082	-4281	-3977	-2049	1258	8113	7178	11614
1090	-3006	-2403	-1362	-1260	-2919	-3828	-2771	-3253	-3087	-4260	-3982	-2078	1241	8187	7239	11652
1091	-3001	-2391	-1212	-1154	-2834	-3774	-2748	-3258	-3080	-4244	-3987	-2122	1200	8231	7307	11741
1092	-2961	-2336	-1032	-1011	-2745	-3715	-2712	-3201	-3060	-4211	-3979	-2138	1201	8289	7373	11796
1093	-2969	-2309	-819	-861	-2665	-3636	-2696	-3182	-3029	-4181	-3942	-2178	1165	8306	7427	11839
1094	-2979	-2281	-619	-744	-2577	-3575	-2673	-3157	-3024	-4170	-3914	-2209	1128	8299	7448	11854
1095	-3025	-2268	-412	-654	-2488	-3518	-2655	-3143	-3020	-4134	-3925	-2215	1110	8276	7424	11903
1096	-2997	-2210	-231	-510	-2382	-3438	-2601	-3106	-2981	-4091	-3919	-2244	1070	8233	7431	11983
1097	-2945	-2154	-19	-330	-2261	-3331	-2538	-3040	-2915	-4024	-3876	-2253	1016	8206	7447	12034
1098	-2949	-2135	152	-201	-2178	-3247	-2498	-2968	-2887	-3997	-3842	-2280	995	8133	7434	12050
1099	-2962	-2128	307	-126	-2094	-3164	-2468	-2937	-2865	-3922	-3788	-2282	967	8036	7399	12099
1100	-3006	-2131	480	-40	-1997	-3065	-2426	-2907	-2836	-3857	-3769	-2299	922	7929	7354	12118
1101	-2949	-2067	619	122	-1866	-2966	-2360	-2849	-2764	-3780	-3768	-2311	885	7849	7317	12173
1102	-2905	-2027	749	261	-1777	-2898	-2312	-2743	-2691	-3709	-3707	-2314	842	7757	7296	12210
1103	-2912	-2014	865	311	-1707	-2832	-2262	-2662	-2636	-3636	-3623	-2300	827	7649	7250	12251
1104	-2930	-2013	950	384	-1641	-2786	-2222	-2584	-2554	-3560	-3538	-2273	788	7500	7171	12284
1105	-2982	-2036	984	396	-1590	-2756	-2186	-2561	-2524	-3453	-3457	-2236	762	7396	7082	12304
1106	-2950	-2011	1020	461	-1537	-2692	-2143	-2531	-2447	-3372	-3381	-2216	745	7273	6971	12327
1107	-2921	-2001	1042	489	-1521	-2668	-2109	-2437	-2368	-3255	-3252	-2178	712	7136	6841	12355
1108	-2939	-2025	1025	472	-1514	-2649	-2087	-2394	-2302	-3161	-3157	-2135	681	7022	6748	12357
1109	-2986	-2047	972	437	-1523	-2651	-2082	-2374	-2261	-3081	-3077	-2088	653	6872	6645	12370
1110	-3014	-2079	927	378	-1538	-2697	-2069	-2382	-2207	-2983	-3060	-2039	636	6726	6563	12404
1111	-2949	-2074	855	375	-1555	-2700	-2065	-2350	-2129	-2906	-3001	-1991	632	6623	6510	12447
1112	-2945	-2072	751	335	-1584	-2730	-2065	-2304	-2065	-2793	-2923	-1965	622	6522	6457	12459
1113	-2931	-2108	655	250	-1623	-2784	-2078	-2296	-2039	-2704	-2851	-1906	636	6390	6368	12513
1114	-2953	-2154	524	145	-1708	-2872	-2095	-2316	-2002	-2613	-2774	-1853	629	6284	6302	12547
1115	-2953	-2181	396	36	-1789	-2950	-2117	-2360	-1991	-2547	-2710	-1829	632	6177	6237	12596
1116	-2969	-2200	256	-46	-1859	-3033	-2142	-2370	-1970	-2464	-2628	-1785	657	6110	6229	12663
1117	-2979	-2222	130	-125	-1959	-3109	-2151	-2383	-1950	-2394	-2570	-1747	688	6023	6216	12739
1118	-2972	-2240	-24	-230	-2048	-3222	-2207	-2408	-1935	-2323	-2485	-1698	710	5935	6195	12796
1119	-3010	-2306	-192	-392	-2180	-3346	-2276	-2492	-1949	-2283	-2421	-1644	713	5872	6151	12872
1120	-3001	-2304	-363	-470	-2261	-3447	-2311	-2544	-1955	-2240	-2367	-1604	723	5800	6132	12994
1121	-2961	-2318	-524	-566	-2380	-3560	-2357	-2563	-1961	-2213	-2315	-1564	743	5749	6123	13117
1122	-2974	-2345	-672	-679	-2512	-3691	-2430	-2628	-1975	-2179	-2260	-1535	774	5688	6096	13217
1123	-3012	-2384	-835	-797	-2643	-3834	-2511	-2715	-2020	-2196	-2243	-1513	785	5642	6065	13304
1124	-3062	-2430	-965	-952	-2752	-3972	-2578	-2823	-2092	-2194	-2267	-1523	811	5583	6045	13409
1125	-3033	-2430	-1107	-1024	-2848	-4074	-2657	-2884	-2124	-2197	-2263	-1519	836	5539	6044	13533
1126	-3007	-2456	-1249	-1115	-2955	-4204	-2708	-2960	-2157	-2256	-2242	-1516	836	5490	6041	13660
1127	-3012	-2491	-1376	-1228	-3049	-4315	-2773	-3035	-2215	-2286	-2240	-1507	845	5434	6044	13806
1128	-3019	-2504	-1493	-1323	-3161	-4408	-2835	-3125	-2285	-2310	-2280	-1523	864	5397	6073	13938
1129	-3065	-2538	-1607	-1456	-3273	-4532	-2891	-3237	-2375	-2333	-2322	-1546	864	5360	6074	14068
1130	-3032	-2532	-1736	-1494	-3339	-4619	-2945	-3301	-2435	-2372	-2379	-1581	870	5326	6079	14202
1131	-3027	-2538	-1820	-1517	-3430	-4685	-2995	-3341	-2511	-2433	-2397	-1602	877	5295	6099	14329
1132	-3060	-2585	-1916	-1641	-3512	-4768	-3044	-3424	-2579	-2513	-2415	-1633	875	5265	6072	14477
1133	-3103	-2626	-2001	-1734	-3577	-4854	-3103	-3536	-2672	-2592	-2481	-1694	876	5236	6064	14591
1134	-3071	-2627	-2074	-1779	-3637	-4900	-3138	-3644	-2738	-2656	-2582	-1737	869	5174	6076	14740
1135	-3007	-2599	-2137	-1773	-3688	-4931	-3155	-3639	-2751	-2729	-2633	-1797	858	5129	6092	14864
1136	-3007	-2603	-2196	-1816	-3735	-4999	-3188	-3661	-2821	-2803	-2690	-1855	843	5083	6102	14942
1137	-3016	-2614	-2261	-1875	-3782	-5060	-3217	-3716	-2889	-2862	-2719	-1900	812	5039	6088	14992
1138	-3056	-2659	-2317	-1944	-3833	-5115	-3264	-3783	-2967	-2943	-2781	-1944	789	4972	6074	15082
1139	-3062	-2676	-2372	-1983	-3860	-5151	-3305	-3852	-3045	-3024	-2859	-2012	750	4930	6029	15183
1140	-3027	-2661	-2426	-1994	-3889	-5159	-3316	-3861	-3071	-3087	-2903	-2050	723	4865	5988	15231
1141	-3035	-2661	-2466	-2016	-3935	-5200	-3352	-3884	-3120	-3198	-2946	-2095	683	4806	5949	15318
1142	-3066	-2686	-2500	-2056	-3973	-5236	-3365	-3907	-3171	-3288	-3025	-2147	649	4745	5895	15348
1143	-3116	-2709	-2548	-2136	-4003	-5270	-3372	-3965	-3246	-3371	-3142	-2175	608	4669	5825	15362
1144	-3075	-2695	-2577	-2123	-3998	-5252	-3378	-3993	-3286	-3458	-3248	-2243	575	4605	5771	15376
1145	-3036	-2684	-2592	-2121	-4029	-5247	-3380	-3975	-3309	-3537	-3277	-2296	538	4538	5734	15373
1146	-3050	-2698	-2603	-2145	-4043	-5250	-3381	-3990	-3373	-3614	-3307	-2338	511	4477	5680	15346
1147	-3073	-2698	-2619	-2182	-4056	-5258	-3380	-4024	-3409	-3669	-3361	-2389	476	4427	5612	15324
1148	-3125	-2738	-2649	-2261	-4075	-5263	-3401	-4071	-3452	-3718	-3439	-2454	452	4357	5533	15297
1149	-3085	-2733	-2663	-2250	-4068	-5227	-3390	-4079	-3485	-3800	-3554	-2493	430	4328	5478	15303
1150	-3053	-2707	-2647	-2217	-4068	-5192	-3378	-4069	-3490	-3866	-3620	-2543	420	4276	5429	15265
1151	-3048	-2720	-2660	-2220	-4071	-5207	-3390	-4037	-3500	-3934	-3647	-2580	411	4225	5362	15188
1152	-3076	-2716	-2646	-2232	-4090	-5218	-3384	-4023	-3515	-3999	-3682	-2607	380	4181	5294	15148
1153	-3098	-2724	-2644	-2265	-4089	-5214	-3382	-4039	-3571	-4080	-3770	-2640	370	4113	5239	15090
1154	-3058	-2714	-2640	-2226	-4083	-5181	-3364	-4027	-3543	-4119	-3803	-2653	354	4050	5162	15053
1155	-3078	-2724	-2627	-2244	-4095	-5181	-3354	-4007	-3545	-4145	-3807	-2654	359	3992	5100	14976
1156	-3085	-2742	-2617	-2256	-4097	-5168	-3358	-4010	-3565	-4179	-3832	-2651	381	3936	5032	14880
1157	-3139	-2760	-2613	-2294	-4118	-5185	-3358	-4019	-3595	-4235	-3879	-2671	374	3883	4933	14831
1158	-3150	-2768	-2601	-2298	-4099	-5153	-3348	-4044	-3625	-4286	-3945	-2669	379	3855	4886	14766
1159	-3097	-2743	-2576	-2273	-4090	-5122	-3318	-3995	-3621	-4313	-3970	-2658	416	3817	4854	14685
1160	-3096	-2730	-2564	-2270	-4061	-5091	-3306	-3985	-3618	-4329	-4003	-2658	459	3807	4825	14621
1161	-3112	-2741	-2567	-2277	-4072	-5091	-3305	-3971	-3613	-4374	-4015	-2640	532	3781	4764	14551
1162	-3153	-2779	-2554	-2342	-4074	-5096	-3321	-3994	-3650	-4406	-4043	-2608	560	3763	4712	14468
1163	-3125	-2756	-2547	-2307	-4067	-5073	-3304	-4005	-3656	-4441	-4105	-2582	638	3739	4660	14447
1164	-3107	-2744	-2536	-2278	-4054	-5048	-3294	-3963	-3625	-4475	-4119	-2550	731	3743	4625	14381
1165	-3139	-2761	-2543	-2302	-4055	-5043	-3282	-3975	-3623	-4489	-4144	-2556	808	3741	4622	14342
1166	-3109	-2755	-2513	-2298	-4037	-5020	-3269	-3962	-3623	-4522	-4151	-2524	889	3751	4635	14350
1167	-3118	-2781	-2529	-2330	-4034	-5035	-3275	-3980	-3639	-4541	-4198	-2491	999	3784	4671	14337
1168	-3083	-2748	-2522	-2293	-4016	-4998	-3257	-3948	-3607	-4544	-4212	-2468	1118	3811	4664	14337
1169	-3062	-2754	-2511	-2244	-4005	-4987	-3242	-3886	-3596	-4548	-4176	-2426	1209	3827	4654	14306
1170	-3071	-2751	-2523	-2251	-4013	-4962	-3241	-3862	-3576	-4552	-4157	-2364	1336	3836	4643	14298
1171	-3098	-2768	-2550	-2258	-4018	-4969	-3238	-3879	-3582	-4560	-4138	-2267	1468	3851	4641	14295
1172	-3139	-2783	-2549	-2304	-4032	-4970	-3250	-3927	-3617	-4570	-4147	-2214	1599	3884	4645	14298
1173	-3110	-2738	-2557	-2279	-4017	-4965	-3230	-3893	-3599	-4576	-4150	-2164	1694	3901	4680	14303
1174	-3097	-2751	-2578	-2277	-4023	-4951	-3252	-3875	-3553	-4565	-4127	-2084	1822	3943	4706	14297
1175	-3104	-2769	-2561	-2304	-4012	-4956	-3262	-3876	-3549	-4560	-4121	-2018	1961	3977	4737	14280
1176	-3148	-2782	-2596	-2318	-4018	-4961	-3269	-3893	-3552	-4554	-4112	-1970	2064	4010	4762	14269
1177	-3152	-2793	-2631	-2322	-4015	-4954	-3274	-3913	-3584	-4571	-4123	-1943	2203	4037	4797	14306
1178	-3095	-2761	-2639	-2292	-4002	-4927	-3268	-3881	-3556	-4580	-4123	-1882	2337	4090	4854	14332
1179	-3103	-2766	-2677	-2300	-3995	-4936	-3264	-3870	-3518	-4563	-4097	-1808	2468	4140	4913	14367
1180	-3145	-2788	-2703	-2330	-3997	-4932	-3278	-3898	-3517	-4565	-4099	-1752	2550	4167	4951	14383
1181	-3200	-2825	-2717	-2383	-4009	-4945	-3295	-3932	-3544	-4572	-4123	-1726	2658	4211	4995	14421
1182	-3151	-2801	-2745	-2347	-3986	-4929	-3280	-3932	-3544	-4559	-4132	-1714	2771	4243	5065	14503
1183	-3084	-2774	-2759	-2306	-3964	-4908	-3275	-3901	-3502	-4540	-4111	-1664	2838	4306	5118	14561
1184	-3089	-2777	-2793	-2289	-3969	-4925	-3279	-3889	-3484	-4539	-4076	-1623	2910	4345	5150	14606
1185	-3128	-2791	-2803	-2316	-3989	-4939	-3271	-3875	-3483	-4519	-4047	-1586	2985	4374	5211	14643
1186	-3187	-2828	-2833	-2384	-4003	-4947	-3299	-3929	-3497	-4538	-4032	-1571	2996	4390	5240	14696
1187	-3153	-2799	-2829	-2350	-3985	-4934	-3317	-3940	-3484	-4550	-4057	-1547	3045	4420	5266	14754
1188	-3127	-2782	-2845	-2339	-3974	-4945	-3316	-3933	-3441	-4551	-4045	-1542	3093	4427	5292	14787
1189	-3147	-2808	-2879	-2342	-4004	-4947	-3328	-3906	-3453	-4537	-4010	-1528	3109	4456	5312	14821
1190	-3166	-2813	-2904	-2355	-4011	-4947	-3339	-3925	-3474	-4545	-4016	-1527	3117	4465	5326	14843
1191	-3200	-2830	-2934	-2405	-4015	-4949	-3352	-3978	-3490	-4568	-4065	-1545	3109	4461	5348	14887
1192	-3150	-2818	-2947	-2363	-4008	-4928	-3345	-3959	-3467	-4565	-4099	-1580	3097	4473	5375	14910
1193	-3134	-2824	-2955	-2369	-4009	-4911	-3338	-3956	-3456	-4576	-4076	-1606	3060	4462	5377	14938
1194	-3156	-2815	-2985	-2399	-3999	-4916	-3358	-3955	-3455	-4568	-4079	-1638	3033	4462	5363	14958
1195	-3178	-2835	-2997	-2423	-4006	-4917	-3379	-3967	-3451	-4580	-4101	-1660	2976	4454	5360	14972
1196	-3225	-2870	-3042	-2474	-4010	-4934	-3404	-4028	-3477	-4583	-4167	-1717	2916	4431	5379	15012
1197	-3158	-2843	-3055	-2416	-3982	-4910	-3389	-4037	-3464	-4577	-4212	-1769	2859	4433	5413	15059
1198	-3140	-2824	-3061	-2389	-3971	-4894	-3378	-3996	-3444	-4574	-4209	-1843	2816	4422	5438	15059
1199	-3144	-2828	-3061	-2384	-3985	-4885	-3365	-4003	-3456	-4586	-4214	-1881	2742	4411	5462	15089
1200	-3166	-2844	-3081	-2421	-4002	-4892	-3380	-4031	-3475	-4603	-4221	-1923	2651	4390	5463	15116
1201	-3149	-2838	-3099	-2414	-3973	-4880	-3390	-4036	-3478	-4613	-4233	-1986	2573	4361	5439	15149
1202	-3131	-2818	-3108	-2389	-3965	-4861	-3375	-4000	-3452	-4630	-4237	-2032	2488	4332	5421	15141
1203	-3139	-2829	-3138	-2411	-3978	-4871	-3378	-4003	-3464	-4655	-4223	-2072	2377	4293	5405	15125
1204	-3153	-2840	-3148	-2434	-3989	-4887	-3395	-4026	-3480	-4683	-4229	-2121	2276	4253	5373	15107
1205	-3219	-2887	-3170	-2489	-4001	-4909	-3401	-4087	-3520	-4677	-4267	-2178	2194	4212	5342	15083
1206	-3183	-2872	-3176	-2463	-3971	-4875	-3396	-4097	-3528	-4705	-4324	-2254	2102	4169	5339	15077
1207	-3154	-2853	-3171	-2438	-3963	-4862	-3402	-4059	-3517	-4718	-4353	-2311	2010	4144	5318	15077
1208	-3164	-2857	-3187	-2440	-3972	-4849	-3401	-4047	-3512	-4725	-4344	-2372	1894	4101	5284	15059
1209	-3186	-2864	-3201	-2447	-3979	-4846	-3420	-4061	-3509	-4731	-4357	-2426	1787	4057	5247	15030
1210	-3221	-2888	-3235	-2508	-3971	-4863	-3430	-4105	-3555	-4745	-4414	-2503	1678	4005	5193	15000
1211	-3182	-2871	-3230	-2480	-3968	-4834	-3425	-4112	-3563	-4771	-4446	-2568	1602	3944	5136	15003
1212	-3188	-2882	-3221	-2478	-3951	-4815	-3422	-4109	-3575	-4804	-4474	-2620	1517	3924	5095	14981
1213	-3172	-2874	-3243	-2468	-3944	-4808	-3434	-4118	-3579	-4815	-4513	-2670	1417	3885	5059	14959
1214	-3169	-2880	-3245	-2489	-3942	-4806	-3438	-4113	-3593	-4847	-4494	-2696	1322	3834	4990	14918
1215	-3193	-2892	-3255	-2504	-3945	-4796	-3449	-4134	-3610	-4840	-4542	-2757	1226	3787	4946	14901
1216	-3145	-2866	-3254	-2468	-3923	-4782	-3437	-4121	-3591	-4865	-4538	-2773	1149	3734	4923	14862
1217	-3161	-2868	-3258	-2469	-3934	-4803	-3440	-4106	-3597	-4871	-4541	-2811	1057	3678	4872	14850
1218	-3194	-2885	-3280	-2482	-3938	-4777	-3436	-4109	-3625	-4876	-4553	-2848	980	3635	4847	14819
1219	-3235	-2916	-3290	-2524	-3949	-4801	-3453	-4144	-3646	-4898	-4575	-2865	882	3580	4814	14758
1220	-3195	-2896	-3285	-2525	-3938	-4768	-3457	-4186	-3674	-4904	-4607	-2916	827	3541	4812	14734
1221	-3170	-2868	-3293	-2501	-3919	-4783	-3465	-4160	-3667	-4946	-4624	-2956	765	3514	4796	14683
1222	-3181	-2902	-3328	-2514	-3924	-4772	-3470	-4146	-3663	-4963	-4615	-2997	690	3470	4760	14622
1223	-3197	-2899	-3333	-2516	-3921	-4764	-3463	-4161	-3678	-4960	-4625	-3015	624	3426	4737	14613
1224	-3236	-2929	-3344	-2554	-3918	-4760	-3477	-4211	-3699	-4948	-4645	-3039	571	3374	4712	14609
1225	-3218	-2909	-3343	-2538	-3914	-4724	-3474	-4215	-3698	-4966	-4702	-3091	509	3311	4673	14583
1226	-3197	-2908	-3342	-2510	-3912	-4707	-3472	-4184	-3672	-4979	-4708	-3129	480	3285	4654	14536
1227	-3227	-2924	-3350	-2535	-3897	-4702	-3471	-4201	-3715	-4978	-4733	-3155	413	3285	4614	14533
1228	-3202	-2922	-3354	-2521	-3891	-4694	-3458	-4206	-3729	-4998	-4731	-3192	354	3268	4611	14540
1229	-3205	-2931	-3366	-2530	-3877	-4690	-3484	-4224	-3741	-4994	-4769	-3225	319	3227	4600	14580
1230	-3158	-2917	-3365	-2496	-3854	-4646	-3494	-4186	-3715	-5012	-4785	-3246	279	3207	4611	14568
1231	-3136	-2902	-3359	-2465	-3854	-4648	-3479	-4151	-3698	-5010	-4750	-3277	221	3182	4606	14539
1232	-3168	-2914	-3365	-2487	-3845	-4658	-3453	-4147	-3697	-5015	-4737	-3295	171	3160	4609	14512
1233	-3212	-2923	-3377	-2518	-3873	-4690	-3462	-4159	-3715	-5020	-4745	-3310	120	3121	4602	14512
1234	-3233	-2944	-3401	-2543	-3880	-4698	-3462	-4211	-3722	-5014	-4733	-3328	67	3085	4566	14515
1235	-3184	-2919	-3401	-2518	-3874	-4678	-3459	-4185	-3699	-5036	-4751	-3356	35	3068	4568	14503
1236	-3180	-2909	-3402	-2507	-3855	-4675	-3456	-4179	-3693	-5028	-4742	-3371	3	3049	4576	14489
1237	-3203	-2941	-3382	-2518	-3879	-4675	-3457	-4185	-3699	-5027	-4720	-3357	-37	3031	4580	14510
1238	-3243	-2974	-3401	-2561	-3902	-4688	-3477	-4202	-3709	-5025	-4735	-3358	-69	3018	4569	14524
1239	-3214	-2950	-3413	-2548	-3897	-4671	-3474	-4243	-3702	-5011	-4761	-3373	-106	2995	4553	14549
1240	-3175	-2915	-3417	-2517	-3887	-4687	-3485	-4204	-3696	-5014	-4748	-3389	-132	2984	4576	14524
1241	-3193	-2922	-3399	-2526	-3891	-4699	-3488	-4197	-3705	-5023	-4743	-3390	-163	2949	4577	14531
1242	-3225	-2953	-3402	-2554	-3904	-4714	-3506	-4229	-3705	-5025	-4766	-3419	-194	2925	4567	14556
1243	-3247	-2972	-3420	-2583	-3916	-4731	-3511	-4263	-3721	-5023	-4803	-3422	-195	2913	4553	14553
1244	-3197	-2936	-3443	-2541	-3889	-4712	-3499	-4221	-3697	-5024	-4816	-3453	-209	2894	4577	14585
1245	-3136	-2914	-3440	-2512	-3878	-4702	-3484	-4179	-3662	-5034	-4794	-3469	-234	2898	4594	14593
1246	-3161	-2932	-3430	-2506	-3892	-4696	-3483	-4166	-3668	-5024	-4750	-3462	-280	2880	4592	14593
1247	-3219	-2939	-3442	-2532	-3921	-4720	-3511	-4179	-3677	-5017	-4736	-3471	-311	2854	4580	14568
1248	-3263	-2968	-3453	-2574	-3925	-4748	-3520	-4232	-3692	-4988	-4769	-3467	-339	2857	4590	14609
1249	-3217	-2936	-3461	-2545	-3924	-4753	-3533	-4219	-3674	-5001	-4781	-3478	-348	2875	4579	14625
1250	-3214	-2945	-3467	-2536	-3931	-4772	-3530	-4201	-3648	-4996	-4776	-3474	-378	2865	4571	14590
1251	-3216	-2949	-3470	-2558	-3937	-4792	-3532	-4207	-3662	-5002	-4756	-3468	-389	2851	4565	14583
1252	-3249	-2962	-3474	-2583	-3966	-4822	-3553	-4224	-3663	-5010	-4736	-3481	-417	2824	4551	14598
1253	-3272	-2981	-3486	-2608	-3991	-4851	-3568	-4268	-3691	-5020	-4761	-3509	-430	2807	4556	14623
1254	-3213	-2946	-3481	-2559	-3977	-4852	-3559	-4261	-3680	-5025	-4791	-3528	-445	2797	4565	14647
1255	-3200	-2956	-3483	-2557	-3982	-4856	-3559	-4251	-3678	-5018	-4785	-3539	-472	2798	4559	14650
1256	-3220	-2967	-3497	-2572	-4007	-4869	-3574	-4237	-3680	-5017	-4785	-3520	-491	2797	4547	14660
1257	-3291	-3019	-3492	-2643	-4019	-4904	-3609	-4273	-3728	-5009	-4825	-3552	-509	2754	4548	14698
1258	-3244	-2981	-3506	-2607	-4003	-4884	-3599	-4296	-3729	-5046	-4871	-3592	-525	2758	4578	14730
1259	-3167	-2958	-3496	-2570	-3999	-4872	-3592	-4266	-3695	-5043	-4868	-3629	-530	2749	4619	14757
1260	-3178	-2949	-3498	-2564	-4015	-4888	-3599	-4246	-3686	-5043	-4869	-3623	-538	2766	4657	14783
1261	-3198	-2955	-3490	-2580	-4031	-4921	-3597	-4239	-3690	-5040	-4836	-3625	-564	2779	4656	14808
1262	-3245	-2990	-3498	-2623	-4044	-4942	-3629	-4291	-3719	-5040	-4827	-3626	-576	2768	4632	14839
1263	-3217	-2955	-3506	-2594	-4045	-4947	-3628	-4290	-3714	-5051	-4857	-3623	-599	2750	4646	14869
1264	-3221	-2938	-3492	-2577	-4052	-4953	-3632	-4277	-3711	-5053	-4850	-3640	-599	2757	4644	14932
1265	-3234	-2947	-3498	-2596	-4062	-4977	-3636	-4274	-3725	-5067	-4858	-3646	-605	2759	4653	14933
1266	-3254	-2969	-3517	-2599	-4080	-4978	-3632	-4297	-3750	-5071	-4875	-3663	-640	2754	4676	14940
1267	-3274	-3005	-3534	-2641	-4087	-4981	-3651	-4336	-3779	-5080	-4903	-3661	-663	2751	4673	14984
1268	-3220	-2965	-3540	-2610	-4098	-4994	-3661	-4327	-3765	-5098	-4910	-3701	-654	2764	4711	15013
1269	-3208	-2945	-3523	-2599	-4114	-5012	-3655	-4305	-3781	-5121	-4908	-3701	-669	2767	4730	15035
1270	-3226	-2953	-3530	-2600	-4108	-5036	-3666	-4327	-3784	-5103	-4907	-3700	-699	2743	4727	15079
1271	-3262	-2983	-3536	-2634	-4138	-5062	-3666	-4358	-3795	-5110	-4902	-3708	-716	2728	4714	15106
1272	-3295	-3022	-3540	-2676	-4145	-5047	-3691	-4419	-3868	-5123	-4966	-3724	-719	2693	4716	15148
1273	-3225	-2985	-3536	-2621	-4127	-5037	-3676	-4405	-3849	-5146	-4985	-3745	-717	2701	4739	15192
1274	-3207	-2975	-3533	-2588	-4144	-5022	-3667	-4381	-3817	-5149	-4949	-3749	-715	2729	4768	15229
1275	-3223	-2965	-3528	-2589	-4129	-5043	-3667	-4356	-3845	-5164	-4925	-3751	-743	2746	4768	15261
1276	-3279	-2981	-3528	-2628	-4160	-5079	-3686	-4389	-3846	-5191	-4918	-3754	-756	2745	4761	15278
1277	-3265	-2975	-3555	-2628	-4151	-5082	-3691	-4415	-3857	-5201	-4948	-3760	-802	2708	4757	15298
1278	-3235	-2966	-3554	-2604	-4151	-5090	-3698	-4408	-3858	-5218	-4933	-3767	-792	2694	4767	15322
1279	-3251	-2976	-3539	-2616	-4170	-5107	-3712	-4408	-3870	-5230	-4928	-3768	-809	2675	4774	15347
1280	-3259	-2983	-3537	-2622	-4179	-5115	-3722	-4431	-3891	-5207	-4912	-3729	-829	2685	4775	15369
1281	-3301	-3020	-3547	-2666	-4204	-5142	-3742	-4468	-3924	-5188	-4912	-3735	-818	2675	4786	15399
1282	-3277	-3002	-3555	-2624	-4186	-5138	-3730	-4467	-3927	-5186	-4940	-3761	-821	2675	4784	15423
1283	-3225	-2981	-3547	-2595	-4187	-5131	-3724	-4440	-3912	-5186	-4912	-3764	-842	2671	4785	15450
1284	-3237	-2990	-3546	-2618	-4185	-5151	-3736	-4456	-3921	-5191	-4896	-3775	-825	2669	4791	15451
1285	-3257	-2995	-3569	-2629	-4192	-5164	-3743	-4463	-3920	-5191	-4882	-3762	-834	2655	4771	15423
1286	-3321	-3021	-3571	-2688	-4207	-5175	-3763	-4539	-3970	-5202	-4958	-3779	-838	2635	4751	15437
1287	-3277	-3001	-3562	-2647	-4180	-5151	-3750	-4537	-3958	-5206	-4980	-3793	-852	2624	4754	15460
1288	-3244	-2962	-3567	-2611	-4173	-5133	-3751	-4497	-3952	-5196	-4951	-3802	-841	2638	4746	15504
1289	-3243	-2971	-3551	-2619	-4169	-5149	-3744	-4485	-3940	-5210	-4926	-3780	-851	2636	4741	15541
1290	-3257	-2995	-3558	-2635	-4163	-5156	-3745	-4514	-3971	-5199	-4897	-3783	-856	2645	4739	15551
1291	-3259	-3012	-3580	-2643	-4164	-5151	-3747	-4517	-3976	-5213	-4918	-3774	-860	2637	4734	15557
1292	-3231	-2994	-3559	-2625	-4165	-5150	-3743	-4494	-3955	-5188	-4894	-3758	-868	2629	4749	15552
1293	-3239	-2973	-3567	-2627	-4155	-5152	-3755	-4485	-3970	-5175	-4869	-3731	-869	2606	4737	15529
1294	-3265	-2993	-3574	-2638	-4180	-5177	-3752	-4491	-3968	-5175	-4843	-3718	-862	2607	4692	15518
1295	-3293	-3027	-3583	-2673	-4185	-5193	-3773	-4530	-4002	-5178	-4833	-3699	-864	2585	4679	15502
1296	-3281	-3011	-3575	-2645	-4174	-5175	-3781	-4553	-4016	-5167	-4845	-3696	-841	2562	4684	15494
1297	-3253	-2998	-3588	-2639	-4164	-5172	-3768	-4528	-4011	-5156	-4831	-3683	-834	2544	4689	15461
1298	-3259	-2993	-3581	-2627	-4168	-5180	-3769	-4520	-3986	-5135	-4794	-3646	-819	2563	4674	15455
1299	-3285	-3014	-3600	-2656	-4165	-5188	-3771	-4520	-3994	-5120	-4765	-3626	-814	2553	4662	15453
1300	-3321	-3041	-3612	-2703	-4177	-5201	-3800	-4583	-4024	-5142	-4773	-3615	-805	2533	4630	15424
1301	-3305	-3039	-3607	-2693	-4161	-5206	-3797	-4589	-4046	-5139	-4815	-3628	-795	2537	4625	15446
1302	-3267	-3019	-3615	-2663	-4137	-5182	-3786	-4568	-4032	-5142	-4808	-3619	-780	2543	4610	15434
1303	-3242	-2994	-3599	-2655	-4155	-5184	-3784	-4569	-4034	-5127	-4795	-3603	-778	2544	4592	15414
1304	-3265	-3003	-3611	-2660	-4158	-5191	-3794	-4565	-4028	-5128	-4761	-3598	-786	2515	4601	15391
1305	-3293	-3032	-3625	-2690	-4163	-5208	-3793	-4577	-4058	-5149	-4756	-3584	-783	2514	4550	15395
1306	-3256	-2999	-3618	-2649	-4142	-5184	-3797	-4576	-4035	-5130	-4717	-3570	-777	2519	4526	15397
1307	-3269	-3001	-3616	-2656	-4147	-5198	-3810	-4552	-4026	-5103	-4665	-3536	-766	2508	4482	15357
1308	-3287	-3000	-3625	-2675	-4159	-5209	-3810	-4564	-4022	-5102	-4659	-3517	-790	2499	4461	15311
1309	-3313	-3016	-3631	-2701	-4172	-5228	-3825	-4581	-4051	-5108	-4666	-3502	-771	2486	4425	15270
1310	-3321	-3020	-3631	-2711	-4170	-5223	-3829	-4618	-4059	-5117	-4713	-3520	-774	2472	4410	15269
1311	-3289	-3003	-3617	-2671	-4157	-5216	-3826	-4605	-4051	-5102	-4689	-3542	-769	2492	4421	15226
1312	-3287	-3000	-3625	-2663	-4168	-5220	-3832	-4593	-4032	-5095	-4674	-3539	-746	2479	4398	15208
1313	-3299	-2992	-3618	-2689	-4164	-5233	-3821	-4606	-4067	-5102	-4679	-3516	-756	2483	4366	15180
1314	-3347	-3035	-3604	-2728	-4168	-5262	-3838	-4661	-4076	-5113	-4683	-3507	-749	2458	4332	15194
1315	-3336	-3032	-3606	-2718	-4160	-5262	-3836	-4673	-4096	-5103	-4708	-3490	-742	2460	4323	15188
1316	-3304	-3013	-3602	-2693	-4153	-5227	-3832	-4664	-4096	-5091	-4727	-3500	-733	2455	4334	15188
1317	-3284	-2989	-3582	-2662	-4117	-5216	-3821	-4629	-4081	-5112	-4760	-3515	-724	2484	4341	15165
1318	-3277	-2995	-3587	-2662	-4114	-5220	-3826	-4616	-4071	-5132	-4711	-3541	-710	2488	4334	15131
1319	-3311	-3029	-3568	-2688	-4136	-5218	-3828	-4674	-4105	-5133	-4736	-3536	-698	2485	4333	15134
1320	-3271	-2987	-3549	-2655	-4123	-5206	-3821	-4655	-4095	-5142	-4733	-3522	-631	2474	4319	15127
1321	-3260	-2988	-3530	-2622	-4109	-5208	-3820	-4622	-4090	-5152	-4712	-3524	-614	2485	4298	15090
1322	-3280	-2997	-3511	-2626	-4108	-5219	-3837	-4638	-4079	-5142	-4711	-3528	-612	2444	4245	15090
1323	-3305	-3022	-3500	-2642	-4117	-5234	-3836	-4638	-4094	-5139	-4730	-3515	-585	2440	4228	15077
1324	-3336	-3028	-3507	-2659	-4113	-5227	-3849	-4689	-4122	-5159	-4783	-3534	-558	2451	4215	15081
1325	-3291	-2977	-3474	-2606	-4103	-5195	-3841	-4661	-4112	-5191	-4772	-3536	-499	2490	4220	15082
1326	-3306	-2986	-3458	-2597	-4100	-5189	-3838	-4634	-4097	-5218	-4764	-3526	-462	2513	4234	15073
1327	-3306	-2991	-3440	-2602	-4081	-5165	-3838	-4643	-4101	-5229	-4766	-3515	-421	2517	4263	15036
1328	-3347	-3012	-3439	-2617	-4075	-5185	-3838	-4665	-4129	-5238	-4781	-3510	-371	2524	4229	15006
1329	-3352	-3010	-3415	-2607	-4046	-5165	-3833	-4704	-4138	-5237	-4819	-3504	-310	2546	4238	14976
1330	-3343	-2991	-3407	-2582	-4037	-5143	-3836	-4716	-4145	-5265	-4834	-3508	-275	2579	4266	14982
1331	-3299	-2983	-3383	-2539	-4021	-5124	-3822	-4678	-4135	-5261	-4830	-3502	-169	2622	4322	14976
1332	-3298	-2980	-3373	-2531	-4000	-5107	-3817	-4648	-4103	-5279	-4845	-3494	-81	2658	4353	14951
1333	-3324	-3004	-3368	-2562	-3986	-5115	-3818	-4666	-4130	-5294	-4866	-3492	-6	2682	4368	14946
1334	-3294	-2974	-3362	-2526	-3972	-5099	-3810	-4663	-4117	-5275	-4885	-3491	79	2699	4367	14951
1335	-3298	-2966	-3349	-2496	-3982	-5117	-3791	-4649	-4111	-5300	-4879	-3441	171	2738	4406	14949
1336	-3324	-2981	-3327	-2497	-3969	-5108	-3808	-4649	-4113	-5312	-4866	-3432	259	2771	4429	14927
1337	-3347	-2989	-3326	-2513	-3956	-5103	-3809	-4665	-4135	-5323	-4882	-3415	336	2809	4440	14929
1338	-3381	-3010	-3324	-2546	-3946	-5105	-3814	-4702	-4170	-5329	-4928	-3386	456	2862	4443	14943
1339	-3322	-2991	-3325	-2513	-3921	-5065	-3803	-4700	-4159	-5343	-4946	-3378	570	2907	4474	14949
1340	-3331	-2972	-3301	-2481	-3925	-5058	-3797	-4688	-4156	-5367	-4926	-3349	687	2945	4485	14956
1341	-3332	-2989	-3294	-2490	-3918	-5060	-3790	-4682	-4155	-5383	-4931	-3326	838	2986	4523	14971
1342	-3374	-3005	-3308	-2495	-3928	-5054	-3787	-4694	-4162	-5402	-4939	-3289	957	3054	4548	14964
1343	-3375	-3033	-3312	-2535	-3923	-5043	-3810	-4736	-4194	-5403	-4989	-3273	1091	3131	4580	14980
1344	-3351	-3022	-3310	-2523	-3926	-5030	-3799	-4750	-4193	-5406	-5027	-3281	1217	3188	4647	15024
1345	-3337	-2998	-3316	-2501	-3915	-5010	-3806	-4704	-4169	-5455	-5048	-3283	1370	3275	4726	15066
1346	-3323	-3003	-3315	-2481	-3912	-5011	-3789	-4696	-4161	-5455	-5028	-3256	1506	3365	4788	15103
1347	-3363	-3022	-3329	-2521	-3915	-5037	-3791	-4702	-4179	-5452	-5021	-3228	1633	3423	4824	15121
1348	-3334	-2998	-3347	-2513	-3911	-5022	-3786	-4713	-4183	-5459	-5021	-3215	1764	3475	4871	15198
1349	-3325	-2992	-3345	-2487	-3899	-4999	-3770	-4682	-4188	-5494	-4996	-3192	1904	3544	4925	15213
1350	-3351	-3004	-3346	-2495	-3896	-5009	-3779	-4660	-4179	-5483	-4986	-3145	2038	3590	4961	15250
1351	-3356	-3011	-3386	-2519	-3918	-5018	-3797	-4695	-4190	-5500	-4986	-3106	2159	3673	5004	15283
1352	-3405	-3047	-3397	-2579	-3945	-5031	-3810	-4744	-4208	-5481	-5026	-3079	2262	3743	5028	15305
1353	-3363	-3018	-3398	-2531	-3927	-5051	-3799	-4753	-4203	-5496	-5073	-3067	2380	3828	5090	15373
1354	-3357	-3012	-3419	-2529	-3950	-5031	-3799	-4718	-4197	-5515	-5077	-3056	2496	3871	5152	15403
1355	-3352	-3012	-3431	-2546	-3961	-5036	-3799	-4708	-4202	-5526	-5084	-3043	2564	3903	5177	15429
1356	-3381	-3032	-3440	-2579	-3969	-5038	-3806	-4730	-4207	-5548	-5092	-3017	2671	3958	5240	15490
1357	-3410	-3074	-3437	-2615	-3980	-5048	-3822	-4800	-4244	-5573	-5133	-3020	2772	4005	5302	15559
1358	-3393	-3054	-3437	-2599	-3989	-5033	-3811	-4788	-4242	-5583	-5169	-3020	2850	4056	5372	15596
1359	-3351	-3026	-3427	-2567	-3990	-5020	-3801	-4772	-4230	-5596	-5171	-3023	2922	4136	5465	15660
1360	-3332	-3029	-3452	-2569	-4007	-5023	-3811	-4755	-4226	-5600	-5166	-3012	2968	4191	5521	15732
1361	-3367	-3047	-3483	-2615	-4021	-5035	-3831	-4766	-4256	-5589	-5172	-3004	3025	4219	5576	15797
1362	-3360	-3038	-3493	-2615	-4016	-5032	-3840	-4790	-4276	-5599	-5165	-3008	3056	4261	5604	15850
1363	-3333	-3037	-3508	-2586	-4027	-5021	-3837	-4764	-4242	-5623	-5147	-3007	3089	4298	5649	15866
1364	-3357	-3035	-3502	-2595	-4052	-5042	-3829	-4754	-4253	-5635	-5137	-3022	3111	4304	5673	15877
1365	-3377	-3058	-3529	-2619	-4070	-5059	-3850	-4763	-4272	-5654	-5140	-3012	3108	4316	5690	15885
1366	-3428	-3085	-3537	-2677	-4092	-5085	-3882	-4810	-4299	-5632	-5180	-3044	3098	4309	5691	15920
1367	-3416	-3056	-3542	-2671	-4082	-5059	-3882	-4855	-4303	-5653	-5243	-3067	3083	4328	5708	15965
1368	-3380	-3054	-3536	-2644	-4089	-5061	-3868	-4817	-4282	-5663	-5238	-3097	3063	4338	5717	15954
1369	-3389	-3064	-3566	-2645	-4095	-5082	-3884	-4806	-4300	-5667	-5228	-3125	3003	4323	5708	15969
1370	-3395	-3068	-3583	-2662	-4106	-5098	-3891	-4814	-4332	-5692	-5219	-3139	2975	4287	5710	15964
1371	-3457	-3114	-3582	-2719	-4118	-5120	-3921	-4887	-4365	-5707	-5283	-3161	2904	4258	5683	15976
1372	-3432	-3098	-3589	-2699	-4116	-5113	-3906	-4898	-4372	-5724	-5353	-3239	2859	4235	5688	16005
1373	-3385	-3079	-3597	-2663	-4105	-5082	-3890	-4882	-4339	-5745	-5402	-3297	2789	4232	5699	16029
1374	-3361	-3072	-3601	-2637	-4111	-5101	-3891	-4861	-4345	-5747	-5401	-3342	2703	4211	5706	16025
1375	-3382	-3101	-3639	-2665	-4115	-5116	-3894	-4870	-4349	-5745	-5417	-3379	2629	4170	5691	16047
1376	-3399	-3092	-3634	-2707	-4126	-5127	-3903	-4893	-4368	-5780	-5437	-3417	2545	4114	5663	16053
1377	-3381	-3066	-3623	-2662	-4131	-5120	-3906	-4883	-4360	-5798	-5436	-3460	2451	4068	5649	16071
1378	-3378	-3072	-3636	-2672	-4144	-5132	-3914	-4848	-4382	-5812	-5421	-3499	2329	4053	5626	16044
1379	-3412	-3085	-3643	-2688	-4168	-5145	-3933	-4868	-4402	-5833	-5420	-3542	2224	4023	5589	16006
1380	-3453	-3113	-3644	-2743	-4195	-5167	-3946	-4898	-4419	-5839	-5448	-3579	2133	3964	5545	15994
1381	-3438	-3108	-3631	-2749	-4188	-5171	-3950	-4940	-4427	-5865	-5493	-3643	2016	3923	5501	16001
1382	-3397	-3091	-3645	-2705	-4182	-5163	-3958	-4929	-4410	-5844	-5513	-3689	1908	3876	5472	16011
1383	-3406	-3089	-3646	-2715	-4212	-5169	-3946	-4917	-4423	-5848	-5498	-3750	1780	3817	5458	15990
1384	-3430	-3098	-3672	-2732	-4225	-5184	-3956	-4912	-4426	-5872	-5509	-3798	1649	3768	5420	15917
1385	-3469	-3163	-3689	-2795	-4262	-5214	-3971	-4965	-4463	-5875	-5542	-3855	1511	3716	5369	15916
1386	-3434	-3127	-3695	-2782	-4254	-5209	-3980	-4987	-4483	-5900	-5608	-3899	1399	3654	5349	15907
1387	-3385	-3092	-3687	-2741	-4257	-5200	-3966	-4954	-4462	-5921	-5612	-3960	1301	3607	5346	15902
1388	-3391	-3094	-3693	-2743	-4243	-5222	-3976	-4929	-4445	-5914	-5623	-4001	1169	3561	5298	15898
1389	-3394	-3099	-3727	-2746	-4240	-5229	-3979	-4929	-4456	-5938	-5604	-4031	1056	3534	5245	15875
1390	-3444	-3130	-3745	-2805	-4254	-5262	-3988	-4975	-4485	-5957	-5644	-4068	935	3457	5233	15894
1391	-3427	-3105	-3734	-2772	-4285	-5254	-3991	-4959	-4474	-5997	-5640	-4116	816	3396	5222	15916
1392	-3433	-3103	-3734	-2771	-4312	-5257	-3992	-4944	-4461	-6006	-5634	-4162	714	3345	5215	15914
1393	-3455	-3116	-3745	-2807	-4318	-5269	-4005	-4938	-4478	-6013	-5655	-4201	606	3303	5187	15916
1394	-3483	-3148	-3764	-2843	-4338	-5296	-4020	-4996	-4486	-6029	-5657	-4225	493	3256	5189	15913
1395	-3476	-3150	-3792	-2849	-4340	-5305	-4039	-5022	-4515	-6030	-5725	-4286	395	3199	5213	15958
1396	-3429	-3109	-3778	-2813	-4349	-5307	-4040	-5001	-4487	-6040	-5764	-4330	302	3165	5231	16017
1397	-3437	-3130	-3796	-2824	-4359	-5313	-4046	-4988	-4495	-6029	-5772	-4362	203	3142	5206	16046
1398	-3456	-3143	-3813	-2840	-4380	-5340	-4057	-4997	-4505	-6054	-5776	-4407	110	3108	5242	16103
1399	-3529	-3189	-3820	-2928	-4415	-5376	-4072	-5061	-4545	-6071	-5824	-4449	14	3077	5271	16194
1400	-3495	-3169	-3816	-2905	-4418	-5371	-4067	-5093	-4546	-6100	-5898	-4512	-77	3059	5359	16323
1401	-3437	-3131	-3821	-2866	-4422	-5366	-4068	-5043	-4513	-6109	-5902	-4551	-135	3059	5453	16383
1402	-3427	-3144	-3825	-2864	-4417	-5384	-4079	-5007	-4528	-6125	-5883	-4606	-199	3065	5517	16414
1403	-3447	-3149	-3826	-2866	-4432	-5406	-4093	-5013	-4529	-6108	-5876	-4630	-295	3035	5585	16445
1404	-3489	-3176	-3859	-2917	-4454	-5430	-4089	-5052	-4565	-6130	-5904	-4664	-399	3033	5670	16596
1405	-3441	-3153	-3851	-2882	-4459	-5421	-4093	-5035	-4563	-6143	-5912	-4691	-452	3020	5754	16745
1406	-3443	-3149	-3847	-2895	-4474	-5427	-4099	-5026	-4545	-6166	-5912	-4708	-521	3004	5829	16926
1407	-3463	-3159	-3852	-2902	-4499	-5457	-4099	-5030	-4541	-6173	-5906	-4742	-593	2983	5911	17114
1408	-3498	-3177	-3857	-2938	-4525	-5476	-4123	-5046	-4553	-6180	-5915	-4766	-665	2966	5980	17301
1409	-3523	-3203	-3859	-2950	-4555	-5490	-4136	-5096	-4593	-6198	-5956	-4807	-707	2970	6075	17547
1410	-3448	-3175	-3871	-2917	-4546	-5495	-4139	-5087	-4558	-6202	-5976	-4846	-763	2975	6182	17770
1411	-3470	-3165	-3880	-2920	-4543	-5535	-4136	-5062	-4558	-6211	-5988	-4873	-833	2958	6258	18015
1412	-3499	-3194	-3898	-2951	-4584	-5553	-4148	-5057	-4568	-6207	-5965	-4893	-885	2934	6330	18215
1413	-3561	-3224	-3907	-3013	-4597	-5573	-4169	-5116	-4604	-6216	-5989	-4899	-949	2913	6417	18477
1414	-3505	-3198	-3907	-2973	-4575	-5561	-4179	-5141	-4591	-6221	-6041	-4930	-977	2921	6540	18800
1415	-3456	-3181	-3903	-2924	-4586	-5548	-4171	-5099	-4570	-6238	-6033	-4977	-1012	2912	6656	19087
1416	-3454	-3178	-3901	-2919	-4586	-5573	-4158	-5077	-4581	-6231	-6020	-4991	-1072	2921	6748	19375
1417	-3477	-3182	-3927	-2933	-4592	-5599	-4184	-5061	-4574	-6236	-5998	-5008	-1110	2905	6829	19657
1418	-3540	-3219	-3935	-2991	-4634	-5637	-4206	-5119	-4611	-6238	-6045	-5016	-1148	2894	6894	20003
1419	-3500	-3181	-3944	-2965	-4641	-5648	-4209	-5127	-4635	-6244	-6078	-5029	-1191	2894	6939	20293
1420	-3487	-3167	-3944	-2946	-4642	-5667	-4203	-5100	-4602	-6251	-6070	-5039	-1234	2875	6984	20629
1421	-3512	-3198	-3936	-2977	-4676	-5685	-4223	-5109	-4598	-6233	-6059	-5058	-1291	2845	7025	20982
1422	-3522	-3211	-3955	-2987	-4697	-5690	-4216	-5107	-4634	-6241	-6045	-5085	-1345	2809	7066	21293
1423	-3565	-3241	-3954	-3021	-4703	-5695	-4257	-5159	-4647	-6283	-6081	-5095	-1384	2757	7079	21646
1424	-3518	-3225	-3949	-2984	-4688	-5700	-4242	-5141	-4640	-6279	-6111	-5112	-1408	2729	7140	22031
1425	-3514	-3219	-3955	-2978	-4684	-5716	-4223	-5135	-4634	-6285	-6101	-5130	-1444	2720	7186	22377
1426	-3561	-3246	-3965	-3021	-4725	-5752	-4255	-5146	-4648	-6277	-6121	-5139	-1478	2696	7204	22707
1427	-3581	-3268	-3965	-3058	-4722	-5767	-4259	-5191	-4670	-6260	-6157	-5168	-1499	2661	7226	23090
1428	-3526	-3239	-3953	-3018	-4716	-5768	-4260	-5221	-4667	-6263	-6179	-5205	-1509	2639	7281	23490
1429	-3490	-3207	-3955	-2974	-4719	-5748	-4226	-5179	-4622	-6262	-6172	-5231	-1543	2614	7342	23882
1430	-3510	-3200	-3963	-2968	-4725	-5763	-4238	-5153	-4615	-6280	-6153	-5225	-1584	2605	7367	24200
1431	-3516	-3201	-3960	-2977	-4720	-5787	-4252	-5135	-4636	-6282	-6127	-5244	-1585	2560	7380	24560
1432	-3585	-3243	-3981	-3021	-4743	-5817	-4277	-5156	-4655	-6276	-6119	-5253	-1625	2524	7392	24942
1433	-3544	-3230	-3990	-2996	-4756	-5796	-4268	-5178	-4661	-6268	-6147	-5264	-1645	2512	7382	25267
1434	-3529	-3222	-3982	-2982	-4762	-5815	-4277	-5139	-4627	-6276	-6152	-5272	-1682	2499	7363	25598
1435	-3540	-3243	-3992	-2993	-4767	-5838	-4291	-5147	-4642	-6276	-6135	-5262	-1706	2475	7348	25921
1436	-3567	-3254	-3990	-2998	-4772	-5849	-4289	-5166	-4671	-6279	-6136	-5247	-1733	2446	7338	26195
1437	-3588	-3269	-3980	-3023	-4772	-5877	-4303	-5209	-4691	-6283	-6153	-5264	-1759	2389	7325	26478
1438	-3555	-3236	-3987	-2972	-4765	-5865	-4308	-5201	-4659	-6322	-6173	-5285	-1773	2378	7316	26807
1439	-3570	-3244	-3991	-2967	-4763	-5864	-4297	-5168	-4667	-6312	-6161	-5284	-1803	2344	7299	27057
1440	-3581	-3263	-3998	-2981	-4779	-5884	-4311	-5209	-4665	-6287	-6173	-5293	-1820	2300	7279	27295
1441	-3570	-3256	-3995	-2949	-4766	-5889	-4306	-5201	-4676	-6289	-6158	-5299	-1833	2289	7278	27521
1442	-3573	-3268	-3976	-2940	-4760	-5882	-4314	-5227	-4685	-6296	-6180	-5319	-1848	2258	7256	27749
1443	-3520	-3244	-3968	-2881	-4757	-5883	-4314	-5188	-4673	-6281	-6160	-5304	-1856	2240	7240	27943
1444	-3560	-3258	-3954	-2887	-4755	-5889	-4314	-5165	-4665	-6273	-6136	-5315	-1877	2227	7202	28085
1445	-3569	-3264	-3948	-2883	-4748	-5913	-4324	-5168	-4654	-6255	-6108	-5297	-1918	2198	7162	28236
1446	-3624	-3296	-3960	-2928	-4747	-5929	-4350	-5207	-4684	-6256	-6124	-5313	-1933	2153	7108	28368
1447	-3601	-3273	-3963	-2883	-4708	-5915	-4344	-5228	-4690	-6300	-6125	-5330	-1950	2109	7060	28506
1448	-3558	-3274	-3957	-2848	-4710	-5904	-4340	-5195	-4667	-6312	-6153	-5351	-1978	2089	6992	28576
1449	-3583	-3291	-3956	-2833	-4697	-5919	-4342	-5192	-4663	-6284	-6147	-5335	-1987	2053	6954	28605
1450	-3628	-3290	-3968	-2837	-4678	-5928	-4341	-5218	-4674	-6269	-6135	-5326	-2010	2037	6888	28605
1451	-3654	-3324	-3965	-2848	-4665	-5948	-4353	-5267	-4700	-6290	-6157	-5328	-2023	1993	6840	28624
1452	-3610	-3302	-3955	-2798	-4648	-5948	-4349	-5266	-4683	-6298	-6160	-5348	-2054	1974	6766	28599
1453	-3629	-3300	-3947	-2783	-4639	-5937	-4347	-5247	-4692	-6298	-6193	-5377	-2065	1969	6716	28596
1454	-3611	-3303	-3936	-2747	-4611	-5924	-4340	-5249	-4687	-6304	-6205	-5400	-2073	1954	6653	28513
1455	-3602	-3304	-3936	-2749	-4589	-5928	-4353	-5240	-4688	-6310	-6185	-5424	-2080	1939	6588	28452
1456	-3621	-3318	-3937	-2737	-4557	-5935	-4359	-5249	-4681	-6308	-6209	-5420	-2098	1919	6539	28377
1457	-3585	-3280	-3917	-2668	-4529	-5918	-4345	-5209	-4656	-6304	-6206	-5415	-2117	1891	6466	28270
1458	-3600	-3275	-3900	-2646	-4508	-5924	-4349	-5204	-4655	-6303	-6187	-5443	-2141	1873	6408	28113
1459	-3605	-3285	-3904	-2640	-4484	-5932	-4343	-5198	-4671	-6308	-6151	-5441	-2157	1844	6330	27950
1460	-3655	-3338	-3896	-2663	-4461	-5936	-4360	-5216	-4659	-6310	-6165	-5410	-2171	1818	6220	27763
1461	-3641	-3331	-3890	-2632	-4421	-5922	-4363	-5226	-4669	-6317	-6178	-5423	-2175	1782	6131	27556
1462	-3605	-3315	-3900	-2574	-4379	-5924	-4355	-5207	-4655	-6315	-6173	-5408	-2180	1754	6041	27367
1463	-3628	-3317	-3889	-2565	-4337	-5938	-4352	-5211	-4644	-6309	-6157	-5422	-2210	1724	5931	27117
1464	-3643	-3307	-3880	-2546	-4315	-5933	-4349	-5198	-4645	-6306	-6142	-5396	-2209	1693	5835	26873
1465	-3682	-3359	-3878	-2583	-4288	-5936	-4362	-5260	-4684	-6284	-6152	-5410	-2223	1664	5748	26624
1466	-3663	-3344	-3877	-2554	-4229	-5918	-4360	-5264	-4693	-6312	-6169	-5432	-2240	1650	5666	26326
1467	-3624	-3321	-3853	-2484	-4172	-5906	-4344	-5267	-4661	-6285	-6196	-5441	-2234	1642	5584	26039
1468	-3608	-3319	-3849	-2447	-4145	-5885	-4352	-5217	-4654	-6285	-6196	-5416	-2246	1625	5490	25710
1469	-3624	-3310	-3843	-2443	-4110	-5887	-4359	-5196	-4641	-6295	-6161	-5428	-2266	1621	5389	25410
1470	-3653	-3329	-3848	-2465	-4071	-5890	-4375	-5214	-4640	-6298	-6187	-5438	-2276	1586	5291	25108
1471	-3628	-3311	-3837	-2405	-4030	-5878	-4353	-5208	-4629	-6285	-6174	-5447	-2283	1580	5209	24770
1472	-3629	-3306	-3829	-2375	-4001	-5871	-4343	-5173	-4627	-6278	-6150	-5438	-2279	1561	5125	24477
1473	-3650	-3310	-3810	-2383	-3964	-5880	-4353	-5195	-4634	-6274	-6114	-5431	-2293	1550	5026	24130
1474	-3694	-3340	-3786	-2415	-3947	-5878	-4362	-5216	-4652	-6249	-6138	-5413	-2299	1530	4922	23791
1475	-3689	-3344	-3791	-2395	-3902	-5874	-4359	-5265	-4655	-6240	-6149	-5399	-2297	1492	4822	23464
1476	-3654	-3322	-3779	-2340	-3863	-5849	-4350	-5223	-4632	-6232	-6147	-5391	-2311	1503	4727	23161
1477	-3652	-3332	-3763	-2335	-3840	-5870	-4349	-5224	-4617	-6214	-6115	-5396	-2319	1487	4652	22861
1478	-3678	-3346	-3744	-2354	-3824	-5868	-4354	-5219	-4633	-6212	-6109	-5406	-2297	1474	4567	22532
1479	-3743	-3387	-3710	-2429	-3799	-5890	-4371	-5293	-4674	-6225	-6156	-5405	-2315	1460	4493	22249
1480	-3685	-3339	-3702	-2359	-3775	-5866	-4349	-5295	-4659	-6223	-6191	-5429	-2304	1455	4448	21963
1481	-3637	-3320	-3674	-2320	-3748	-5842	-4337	-5252	-4614	-6215	-6177	-5429	-2288	1446	4404	21648
1482	-3638	-3319	-3661	-2344	-3747	-5846	-4343	-5219	-4607	-6191	-6120	-5404	-2290	1456	4325	21335
1483	-3663	-3327	-3657	-2360	-3747	-5859	-4360	-5216	-4609	-6185	-6095	-5394	-2291	1467	4258	21050
1484	-3698	-3355	-3651	-2400	-3737	-5875	-4378	-5256	-4643	-6193	-6115	-5392	-2297	1434	4169	20762
1485	-3661	-3326	-3609	-2375	-3741	-5876	-4371	-5233	-4625	-6202	-6082	-5373	-2292	1417	4093	20477
1486	-3656	-3321	-3601	-2372	-3757	-5885	-4384	-5211	-4616	-6183	-6026	-5355	-2290	1395	4022	20186
1487	-3683	-3339	-3590	-2396	-3761	-5892	-4390	-5229	-4617	-6173	-6025	-5340	-2295	1385	3973	19926
1488	-3708	-3354	-3584	-2435	-3780	-5933	-4403	-5246	-4645	-6152	-6026	-5324	-2289	1360	3888	19647
1489	-3710	-3359	-3570	-2452	-3798	-5936	-4415	-5291	-4669	-6139	-6028	-5321	-2291	1351	3827	19378
1490	-3668	-3325	-3546	-2441	-3820	-5951	-4402	-5256	-4651	-6136	-6010	-5323	-2285	1351	3760	19133
1491	-3690	-3324	-3519	-2475	-3848	-5965	-4409	-5268	-4639	-6135	-5980	-5299	-2296	1339	3677	18864
1492	-3722	-3350	-3527	-2525	-3884	-5994	-4439	-5311	-4675	-6143	-5974	-5309	-2303	1325	3585	18621
1493	-3742	-3355	-3507	-2561	-3925	-6018	-4449	-5328	-4716	-6116	-6008	-5304	-2302	1303	3527	18414
1494	-3681	-3321	-3464	-2515	-3948	-6031	-4430	-5309	-4703	-6125	-6024	-5295	-2285	1299	3479	18226
1495	-3659	-3307	-3461	-2506	-3976	-6046	-4435	-5272	-4683	-6153	-6004	-5310	-2306	1293	3433	18008
1496	-3679	-3326	-3450	-2540	-4031	-6085	-4471	-5291	-4673	-6128	-5981	-5292	-2302	1272	3345	17779
1497	-3708	-3340	-3444	-2599	-4087	-6109	-4490	-5311	-4691	-6127	-5946	-5288	-2295	1260	3253	17571
1498	-3738	-3360	-3430	-2668	-4133	-6146	-4506	-5367	-4718	-6132	-5970	-5296	-2315	1252	3193	17343
1499	-3706	-3349	-3423	-2637	-4188	-6160	-4496	-5377	-4720	-6132	-5996	-5298	-2317	1239	3141	17137
1500	-3697	-3323	-3401	-2646	-4219	-6181	-4504	-5369	-4717	-6126	-6006	-5299	-2320	1234	3118	16915
1501	-3714	-3339	-3409	-2693	-4266	-6194	-4512	-5376	-4737	-6136	-6017	-5294	-2329	1220	3076	16701
1502	-3743	-3365	-3388	-2732	-4313	-6217	-4533	-5389	-4755	-6154	-6030	-5304	-2346	1182	3017	16483
1503	-3754	-3356	-3402	-2771	-4350	-6237	-4548	-5429	-4779	-6202	-6063	-5328	-2374	1149	2955	16324
1504	-3717	-3354	-3392	-2778	-4384	-6244	-4547	-5433	-4783	-6204	-6053	-5347	-2350	1133	2911	16162
1505	-3736	-3366	-3387	-2810	-4429	-6273	-4555	-5460	-4794	-6220	-6082	-5384	-2357	1106	2865	16003
1506	-3727	-3354	-3389	-2808	-4464	-6289	-4555	-5460	-4809	-6219	-6127	-5412	-2380	1083	2813	15815
1507	-3745	-3367	-3402	-2855	-4516	-6312	-4578	-5474	-4845	-6251	-6144	-5413	-2393	1071	2742	15655
1508	-3694	-3341	-3397	-2840	-4552	-6334	-4580	-5468	-4828	-6256	-6156	-5441	-2392	1064	2708	15504
1509	-3690	-3322	-3422	-2832	-4575	-6341	-4573	-5442	-4804	-6252	-6143	-5453	-2391	1049	2655	15358
1510	-3707	-3346	-3422	-2856	-4607	-6354	-4591	-5447	-4804	-6250	-6120	-5464	-2403	1039	2602	15185
1511	-3727	-3350	-3446	-2906	-4646	-6375	-4613	-5462	-4832	-6281	-6115	-5482	-2416	1015	2517	15014
1512	-3781	-3383	-3456	-2972	-4702	-6409	-4641	-5509	-4872	-6311	-6171	-5505	-2456	1004	2459	14891
1513	-3736	-3356	-3479	-2939	-4742	-6392	-4632	-5507	-4859	-6344	-6223	-5546	-2459	967	2442	14735
1514	-3725	-3351	-3494	-2935	-4782	-6400	-4632	-5515	-4871	-6331	-6237	-5559	-2479	945	2379	14687
1515	-3742	-3368	-3506	-2960	-4812	-6424	-4637	-5526	-4877	-6354	-6243	-5572	-2505	915	2354	14638
1516	-3765	-3380	-3517	-2988	-4852	-6461	-4637	-5539	-4896	-6384	-6228	-5587	-2516	879	2260	14488
1517	-3811	-3423	-3539	-3045	-4861	-6481	-4664	-5572	-4948	-6397	-6290	-5617	-2559	849	2145	14345
1518	-3761	-3390	-3535	-3019	-4867	-6466	-4655	-5565	-4943	-6448	-6350	-5651	-2579	840	2092	14202
1519	-3739	-3373	-3573	-3005	-4896	-6467	-4661	-5571	-4928	-6475	-6396	-5675	-2583	812	2051	14060
1520	-3735	-3374	-3593	-3031	-4928	-6479	-4659	-5546	-4929	-6486	-6408	-5687	-2624	782	1991	13920
1521	-3787	-3400	-3618	-3079	-4956	-6505	-4673	-5570	-4964	-6507	-6407	-5712	-2637	748	1932	13796
1522	-3769	-3401	-3643	-3068	-4967	-6504	-4677	-5579	-4980	-6534	-6422	-5747	-2659	730	1879	13674
1523	-3753	-3393	-3681	-3053	-4983	-6504	-4681	-5553	-4961	-6538	-6411	-5774	-2674	696	1844	13528
1524	-3775	-3400	-3708	-3082	-4997	-6522	-4679	-5561	-4975	-6559	-6406	-5776	-2710	651	1778	13373
1525	-3792	-3415	-3720	-3098	-5025	-6556	-4706	-5594	-4993	-6572	-6444	-5807	-2740	621	1726	13246
1526	-3840	-3443	-3739	-3169	-5048	-6555	-4718	-5623	-5024	-6604	-6491	-5825	-2766	591	1661	13121
1527	-3790	-3410	-3752	-3147	-5059	-6537	-4698	-5625	-5022	-6633	-6510	-5863	-2780	588	1623	12960
1528	-3782	-3399	-3762	-3137	-5082	-6529	-4691	-5604	-5012	-6647	-6513	-5884	-2809	573	1537	12800
1529	-3803	-3427	-3806	-3157	-5104	-6535	-4709	-5612	-5025	-6656	-6519	-5922	-2829	532	1462	12711
1530	-3839	-3455	-3815	-3219	-5130	-6565	-4732	-5663	-5064	-6681	-6578	-5940	-2844	512	1413	12594
1531	-3812	-3463	-3830	-3227	-5117	-6556	-4734	-5706	-5086	-6707	-6682	-5981	-2862	490	1385	12476
1532	-3759	-3423	-3844	-3151	-5115	-6543	-4710	-5666	-5056	-6698	-6697	-6023	-2866	499	1360	12370
1533	-3758	-3410	-3860	-3149	-5120	-6531	-4710	-5630	-5031	-6698	-6699	-6041	-2884	500	1342	12261
1534	-3777	-3418	-3878	-3166	-5139	-6545	-4717	-5609	-5043	-6724	-6686	-6057	-2909	493	1285	12149
1535	-3819	-3448	-3896	-3221	-5151	-6596	-4734	-5640	-5069	-6754	-6705	-6066	-2924	433	1219	12040
1536	-3799	-3433	-3945	-3200	-5147	-6587	-4741	-5677	-5072	-6802	-6720	-6096	-2955	405	1163	11947
1537	-3777	-3424	-3967	-3181	-5155	-6579	-4721	-5655	-5061	-6802	-6733	-6098	-2986	370	1123	11856
1538	-3800	-3423	-3976	-3189	-5167	-6593	-4725	-5643	-5062	-6811	-6729	-6108	-2987	373	1076	11754
1539	-3805	-3435	-3981	-3215	-5189	-6605	-4735	-5643	-5068	-6831	-6739	-6104	-2996	321	1007	11626
1540	-3852	-3483	-3996	-3260	-5207	-6621	-4762	-5690	-5094	-6846	-6778	-6126	-3026	298	937	11527
1541	-3807	-3466	-4008	-3232	-5204	-6618	-4749	-5687	-5102	-6857	-6805	-6148	-3045	297	889	11422
1542	-3824	-3451	-4009	-3234	-5224	-6627	-4759	-5669	-5096	-6875	-6809	-6157	-3069	290	853	11321
1543	-3816	-3464	-4034	-3251	-5210	-6635	-4771	-5666	-5107	-6869	-6825	-6188	-3093	279	808	11217
1544	-3811	-3467	-4053	-3271	-5212	-6626	-4758	-5680	-5100	-6867	-6855	-6188	-3100	261	780	11143
1545	-3838	-3468	-4068	-3269	-5212	-6613	-4752	-5716	-5111	-6894	-6871	-6227	-3105	259	742	11062
1546	-3790	-3440	-4060	-3211	-5215	-6602	-4741	-5685	-5097	-6896	-6854	-6249	-3102	229	729	10957
1547	-3808	-3449	-4083	-3227	-5226	-6601	-4754	-5660	-5101	-6904	-6862	-6229	-3120	210	730	10879
1548	-3816	-3463	-4094	-3261	-5251	-6616	-4764	-5644	-5118	-6884	-6853	-6229	-3127	191	694	10794
1549	-3878	-3499	-4116	-3316	-5259	-6647	-4777	-5670	-5133	-6894	-6879	-6244	-3157	170	650	10690
1550	-3861	-3487	-4136	-3295	-5242	-6639	-4777	-5693	-5154	-6923	-6909	-6248	-3147	139	599	10614
1551	-3841	-3474	-4137	-3260	-5238	-6629	-4771	-5697	-5119	-6929	-6928	-6267	-3150	133	561	10547
1552	-3836	-3468	-4162	-3257	-5245	-6641	-4778	-5701	-5129	-6947	-6918	-6285	-3180	113	495	10461
1553	-3856	-3472	-4161	-3288	-5246	-6648	-4787	-5723	-5132	-6953	-6919	-6282	-3182	96	457	10371
1554	-3903	-3520	-4175	-3334	-5251	-6669	-4795	-5771	-5158	-6952	-6973	-6281	-3201	85	430	10307
1555	-3892	-3503	-4183	-3325	-5256	-6651	-4793	-5772	-5176	-6964	-7025	-6304	-3231	91	400	10237
1556	-3825	-3490	-4198	-3290	-5230	-6632	-4769	-5734	-5163	-6984	-7013	-6331	-3235	84	395	10144
1557	-3827	-3469	-4196	-3288	-5212	-6613	-4770	-5707	-5151	-6996	-7015	-6363	-3230	51	389	10106
1558	-3862	-3498	-4214	-3285	-5222	-6621	-4775	-5706	-5163	-6995	-7020	-6360	-3222	36	357	10071
1559	-3882	-3515	-4211	-3309	-5220	-6635	-4780	-5734	-5180	-6986	-7067	-6393	-3246	19	329	10027
1560	-3829	-3475	-4216	-3267	-5198	-6610	-4767	-5689	-5143	-7022	-7053	-6377	-3241	0	277	9927
1561	-3835	-3467	-4226	-3254	-5195	-6624	-4765	-5692	-5121	-7000	-7030	-6367	-3252	-12	260	9851
1562	-3859	-3499	-4245	-3278	-5201	-6631	-4777	-5690	-5129	-6995	-7026	-6387	-3263	-30	219	9810
1563	-3902	-3543	-4266	-3297	-5206	-6636	-4796	-5720	-5158	-7039	-7029	-6386	-3278	-42	185	9755
1564	-3879	-3520	-4266	-3278	-5178	-6628	-4792	-5725	-5161	-7031	-7049	-6407	-3255	-45	151	9681
1565	-3856	-3498	-4264	-3242	-5145	-6614	-4797	-5704	-5168	-7042	-7040	-6401	-3259	-41	134	9623
1566	-3860	-3505	-4259	-3244	-5151	-6621	-4785	-5702	-5152	-7060	-7022	-6389	-3271	-55	114	9567
1567	-3897	-3545	-4277	-3284	-5156	-6628	-4803	-5721	-5184	-7051	-7063	-6399	-3280	-73	74	9497
1568	-3948	-3551	-4283	-3313	-5147	-6618	-4810	-5769	-5210	-7081	-7116	-6397	-3301	-91	48	9466
1569	-3875	-3494	-4290	-3238	-5107	-6582	-4785	-5716	-5171	-7080	-7140	-6406	-3289	-99	52	9422
1570	-3855	-3481	-4295	-3219	-5074	-6575	-4767	-5661	-5159	-7061	-7099	-6421	-3294	-97	24	9361
1571	-3867	-3497	-4306	-3218	-5070	-6580	-4771	-5659	-5157	-7061	-7053	-6398	-3295	-106	-14	9313
1572	-3892	-3535	-4311	-3245	-5061	-6613	-4783	-5674	-5188	-7053	-7049	-6394	-3297	-120	-61	9229
1573	-3929	-3546	-4321	-3265	-5032	-6615	-4784	-5702	-5202	-7071	-7101	-6396	-3298	-150	-111	9171
1574	-3888	-3531	-4329	-3219	-5007	-6588	-4778	-5677	-5186	-7076	-7087	-6401	-3282	-153	-143	9107
1575	-3888	-3533	-4331	-3200	-4993	-6590	-4769	-5669	-5182	-7066	-7089	-6401	-3299	-140	-172	9059
1576	-3913	-3535	-4326	-3206	-4973	-6589	-4755	-5676	-5185	-7062	-7072	-6405	-3297	-126	-220	9018
1577	-3954	-3561	-4319	-3249	-4952	-6610	-4773	-5707	-5211	-7081	-7097	-6408	-3301	-162	-235	8947
1578	-3930	-3539	-4319	-3213	-4935	-6569	-4760	-5715	-5203	-7089	-7110	-6405	-3298	-188	-217	8888
1579	-3919	-3545	-4319	-3200	-4914	-6557	-4757	-5692	-5185	-7078	-7105	-6414	-3290	-195	-222	8838
1580	-3934	-3573	-4333	-3215	-4893	-6558	-4756	-5705	-5200	-7107	-7141	-6413	-3279	-198	-235	8778
1581	-3931	-3544	-4340	-3189	-4863	-6554	-4743	-5698	-5194	-7093	-7172	-6426	-3274	-217	-258	8737
1582	-3945	-3569	-4340	-3214	-4854	-6564	-4767	-5715	-5225	-7103	-7183	-6434	-3252	-231	-285	8721
1583	-3889	-3535	-4339	-3150	-4818	-6542	-4759	-5676	-5213	-7106	-7196	-6451	-3225	-249	-306	8705
1584	-3889	-3527	-4322	-3141	-4794	-6524	-4737	-5634	-5178	-7085	-7188	-6412	-3226	-247	-331	8663
1585	-3902	-3535	-4327	-3148	-4763	-6520	-4723	-5629	-5186	-7090	-7143	-6393	-3243	-240	-344	8617
1586	-3934	-3565	-4328	-3175	-4751	-6545	-4743	-5656	-5189	-7079	-7122	-6379	-3229	-261	-376	8585
1587	-3966	-3574	-4346	-3173	-4725	-6538	-4757	-5693	-5207	-7111	-7142	-6387	-3225	-282	-407	8567
1588	-3917	-3552	-4353	-3124	-4705	-6500	-4738	-5640	-5187	-7119	-7161	-6380	-3208	-265	-428	8518
1589	-3919	-3550	-4352	-3121	-4683	-6506	-4727	-5612	-5187	-7128	-7139	-6384	-3196	-259	-468	8463
1590	-3944	-3563	-4345	-3120	-4672	-6506	-4729	-5622	-5187	-7113	-7110	-6348	-3170	-277	-491	8423
1591	-3985	-3603	-4365	-3169	-4668	-6526	-4736	-5630	-5213	-7117	-7112	-6352	-3174	-274	-525	8419
1592	-3978	-3581	-4372	-3163	-4639	-6515	-4722	-5665	-5224	-7102	-7177	-6354	-3140	-285	-547	8385
1593	-3916	-3553	-4368	-3098	-4589	-6488	-4707	-5638	-5188	-7098	-7170	-6346	-3104	-262	-538	8329
1594	-3924	-3549	-4380	-3090	-4583	-6485	-4694	-5592	-5195	-7091	-7164	-6326	-3096	-251	-528	8289
1595	-3930	-3559	-4381	-3093	-4578	-6480	-4704	-5571	-5162	-7096	-7123	-6290	-3079	-249	-487	8236
1596	-3966	-3604	-4382	-3134	-4584	-6492	-4729	-5611	-5202	-7091	-7138	-6284	-3065	-258	-500	8192
1597	-3940	-3581	-4380	-3106	-4558	-6494	-4708	-5599	-5178	-7087	-7120	-6285	-3051	-249	-492	8156
1598	-3921	-3568	-4387	-3092	-4544	-6495	-4718	-5574	-5155	-7096	-7086	-6266	-3050	-243	-503	8135
1599	-3949	-3584	-4390	-3100	-4562	-6484	-4722	-5575	-5162	-7103	-7080	-6253	-3020	-271	-515	8103
1600	-3990	-3598	-4400	-3128	-4562	-6507	-4750	-5599	-5180	-7103	-7098	-6234	-3002	-294	-537	8068
1601	-4000	-3614	-4405	-3130	-4559	-6506	-4733	-5627	-5206	-7095	-7121	-6216	-2984	-292	-563	8045
1602	-3978	-3574	-4401	-3095	-4538	-6500	-4725	-5606	-5163	-7105	-7117	-6208	-2974	-295	-574	8028
1603	-3983	-3591	-4413	-3093	-4547	-6496	-4731	-5589	-5166	-7090	-7108	-6197	-2952	-307	-589	7986
1604	-4003	-3614	-4402	-3134	-4550	-6516	-4739	-5640	-5176	-7077	-7124	-6201	-2944	-314	-630	7968
1605	-4005	-3625	-4409	-3150	-4544	-6505	-4730	-5650	-5215	-7075	-7151	-6197	-2928	-321	-667	7957
1606	-3964	-3590	-4402	-3115	-4512	-6481	-4719	-5617	-5197	-7082	-7166	-6213	-2896	-293	-673	7928
1607	-3943	-3560	-4415	-3086	-4516	-6461	-4710	-5578	-5170	-7072	-7154	-6219	-2875	-271	-649	7880
1608	-3973	-3570	-4422	-3096	-4518	-6476	-4696	-5549	-5157	-7056	-7112	-6195	-2868	-267	-655	7851
1609	-3984	-3595	-4435	-3105	-4533	-6501	-4708	-5545	-5160	-7035	-7074	-6136	-2844	-281	-671	7832
1610	-4037	-3635	-4431	-3148	-4547	-6512	-4722	-5595	-5184	-7043	-7071	-6121	-2823	-283	-680	7835
1611	-4008	-3599	-4438	-3110	-4546	-6511	-4723	-5597	-5171	-7051	-7056	-6105	-2823	-299	-683	7789
1612	-3995	-3586	-4441	-3112	-4544	-6496	-4724	-5573	-5167	-7045	-7041	-6077	-2791	-298	-699	7749
1613	-3999	-3601	-4449	-3118	-4565	-6495	-4719	-5582	-5173	-7035	-7011	-6044	-2768	-297	-705	7743
1614	-4021	-3619	-4437	-3168	-4570	-6513	-4736	-5593	-5198	-6986	-7003	-6025	-2777	-292	-722	7716
1615	-4032	-3629	-4454	-3184	-4590	-6519	-4747	-5619	-5193	-6977	-7012	-6032	-2755	-302	-741	7667
1616	-4001	-3621	-4449	-3173	-4592	-6527	-4744	-5621	-5177	-6968	-7000	-6026	-2733	-295	-756	7663
1617	-3968	-3603	-4451	-3153	-4598	-6537	-4734	-5611	-5168	-6967	-6982	-6013	-2716	-290	-781	7645
1618	-3973	-3606	-4459	-3153	-4621	-6540	-4750	-5591	-5169	-6963	-6934	-5992	-2698	-304	-795	7623
1619	-4017	-3638	-4453	-3201	-4628	-6546	-4752	-5626	-5182	-6958	-6915	-5960	-2691	-311	-805	7586
1620	-3993	-3616	-4452	-3174	-4637	-6529	-4752	-5627	-5175	-6926	-6908	-5948	-2666	-295	-824	7549
1621	-3977	-3596	-4462	-3162	-4644	-6541	-4750	-5605	-5171	-6918	-6875	-5923	-2654	-293	-830	7518
1622	-4005	-3606	-4467	-3181	-4676	-6553	-4769	-5611	-5158	-6893	-6829	-5902	-2660	-298	-840	7485
1623	-4030	-3609	-4467	-3190	-4681	-6558	-4789	-5623	-5147	-6878	-6791	-5868	-2655	-330	-875	7432
1624	-4071	-3650	-4484	-3234	-4718	-6583	-4813	-5676	-5180	-6867	-6806	-5830	-2624	-351	-884	7409
1625	-4032	-3621	-4493	-3215	-4720	-6605	-4805	-5666	-5172	-6883	-6788	-5838	-2623	-356	-897	7374
1626	-4023	-3619	-4489	-3202	-4735	-6603	-4800	-5644	-5168	-6837	-6748	-5802	-2616	-343	-907	7344
1627	-4032	-3645	-4468	-3242	-4777	-6623	-4810	-5657	-5184	-6819	-6720	-5788	-2617	-346	-929	7297
1628	-4097	-3689	-4482	-3301	-4800	-6638	-4823	-5714	-5199	-6785	-6754	-5775	-2626	-366	-950	7249
1629	-4052	-3658	-4480	-3282	-4798	-6626	-4802	-5741	-5226	-6788	-6771	-5780	-2605	-370	-949	7250
1630	-4002	-3638	-4482	-3234	-4804	-6598	-4806	-5704	-5184	-6789	-6747	-5767	-2571	-362	-931	7220
1631	-3991	-3621	-4477	-3222	-4818	-6626	-4807	-5675	-5160	-6777	-6692	-5723	-2564	-357	-923	7191
1632	-4013	-3641	-4490	-3244	-4828	-6642	-4810	-5689	-5161	-6750	-6643	-5707	-2562	-382	-925	7159
1633	-4066	-3673	-4497	-3311	-4870	-6669	-4843	-5708	-5188	-6728	-6612	-5689	-2555	-380	-949	7141
1634	-4029	-3641	-4505	-3283	-4880	-6684	-4867	-5721	-5179	-6703	-6603	-5660	-2527	-373	-956	7126
1635	-4020	-3626	-4515	-3272	-4905	-6678	-4856	-5709	-5163	-6702	-6554	-5638	-2532	-359	-976	7102
1636	-4057	-3645	-4519	-3309	-4926	-6696	-4885	-5720	-5162	-6681	-6527	-5632	-2529	-369	-984	7082
1637	-4055	-3641	-4531	-3325	-4948	-6706	-4904	-5728	-5186	-6665	-6495	-5606	-2544	-384	-1010	7030
1638	-4090	-3660	-4538	-3348	-4964	-6736	-4908	-5756	-5197	-6652	-6481	-5610	-2538	-401	-1027	6991
1639	-4054	-3648	-4522	-3327	-4979	-6730	-4896	-5768	-5191	-6646	-6489	-5590	-2528	-419	-1033	6978
1640	-4071	-3657	-4524	-3342	-4989	-6713	-4910	-5773	-5215	-6643	-6490	-5560	-2545	-422	-1048	6955
1641	-4043	-3651	-4501	-3326	-5015	-6718	-4896	-5772	-5222	-6648	-6470	-5557	-2544	-441	-1047	6922
1642	-4056	-3662	-4522	-3364	-5042	-6729	-4916	-5780	-5209	-6630	-6433	-5544	-2528	-435	-1070	6896
1643	-4049	-3668	-4540	-3358	-5053	-6736	-4889	-5774	-5220	-6625	-6451	-5557	-2541	-462	-1104	6878
1644	-4030	-3654	-4542	-3340	-5056	-6731	-4893	-5762	-5199	-6618	-6409	-5540	-2553	-461	-1142	6855
1645	-4037	-3645	-4555	-3349	-5079	-6747	-4882	-5774	-5201	-6635	-6366	-5536	-2547	-476	-1165	6824
1646	-4074	-3660	-4549	-3367	-5099	-6756	-4919	-5801	-5209	-6623	-6352	-5524	-2559	-474	-1173	6783
1647	-4106	-3683	-4564	-3418	-5133	-6791	-4938	-5845	-5229	-6600	-6384	-5503	-2589	-487	-1176	6740
1648	-4083	-3673	-4562	-3395	-5137	-6778	-4924	-5850	-5235	-6620	-6414	-5506	-2593	-517	-1199	6706
1649	-4059	-3656	-4542	-3383	-5154	-6790	-4921	-5816	-5217	-6609	-6408	-5512	-2583	-505	-1206	6627
1650	-4070	-3668	-4560	-3382	-5170	-6811	-4929	-5816	-5219	-6616	-6390	-5532	-2606	-496	-1220	6584
1651	-4107	-3707	-4554	-3430	-5187	-6834	-4930	-5830	-5251	-6629	-6395	-5542	-2628	-507	-1230	6537
1652	-4127	-3728	-4568	-3470	-5184	-6829	-4940	-5891	-5310	-6643	-6469	-5566	-2624	-536	-1250	6519
1653	-4048	-3685	-4552	-3402	-5188	-6806	-4932	-5886	-5269	-6670	-6512	-5613	-2620	-521	-1237	6481
1654	-4039	-3678	-4561	-3391	-5185	-6795	-4928	-5845	-5258	-6664	-6497	-5610	-2641	-512	-1227	6451
1655	-4053	-3673	-4559	-3411	-5196	-6798	-4946	-5839	-5261	-6670	-6474	-5619	-2644	-545	-1247	6417
1656	-4110	-3701	-4577	-3453	-5226	-6820	-4950	-5866	-5282	-6704	-6461	-5635	-2658	-570	-1277	6403
1657	-4098	-3694	-4570	-3431	-5236	-6816	-4950	-5869	-5284	-6714	-6488	-5655	-2669	-587	-1285	6383
1658	-4067	-3672	-4561	-3401	-5252	-6809	-4941	-5852	-5273	-6728	-6482	-5679	-2684	-583	-1312	6347
1659	-4080	-3682	-4581	-3418	-5268	-6819	-4941	-5873	-5283	-6745	-6489	-5677	-2689	-612	-1352	6285
1660	-4100	-3686	-4581	-3435	-5270	-6830	-4944	-5888	-5294	-6751	-6504	-5689	-2710	-621	-1382	6253
1661	-4133	-3707	-4578	-3474	-5304	-6850	-4973	-5916	-5316	-6763	-6552	-5703	-2738	-632	-1424	6218
1662	-4091	-3677	-4580	-3443	-5308	-6849	-4953	-5910	-5308	-6774	-6574	-5718	-2743	-652	-1444	6149
1663	-4096	-3688	-4582	-3447	-5316	-6855	-4977	-5916	-5315	-6782	-6599	-5757	-2764	-659	-1464	6087
1664	-4103	-3692	-4580	-3459	-5328	-6866	-4976	-5915	-5334	-6792	-6624	-5781	-2771	-656	-1488	6038
1665	-4087	-3687	-4575	-3460	-5327	-6875	-4978	-5917	-5320	-6808	-6635	-5825	-2802	-675	-1496	5974
1666	-4115	-3696	-4584	-3469	-5336	-6885	-4976	-5937	-5317	-6827	-6665	-5851	-2812	-696	-1521	5922
1667	-4077	-3664	-4599	-3434	-5327	-6882	-4975	-5905	-5307	-6852	-6666	-5871	-2815	-683	-1546	5894
1668	-4092	-3670	-4596	-3441	-5335	-6888	-4987	-5886	-5314	-6834	-6665	-5888	-2843	-704	-1606	5839
1669	-4114	-3677	-4598	-3461	-5366	-6890	-4988	-5890	-5324	-6882	-6683	-5901	-2871	-716	-1660	5756
1670	-4154	-3722	-4602	-3513	-5398	-6901	-4997	-5932	-5348	-6907	-6706	-5920	-2885	-739	-1691	5666
1671	-4145	-3708	-4600	-3493	-5391	-6890	-4995	-5965	-5361	-6928	-6750	-5949	-2898	-742	-1741	5647
1672	-4108	-3693	-4600	-3483	-5397	-6882	-5003	-5938	-5346	-6918	-6778	-5975	-2920	-739	-1766	5600
1673	-4112	-3701	-4600	-3476	-5423	-6883	-4992	-5914	-5347	-6919	-6774	-6007	-2919	-784	-1809	5523
1674	-4137	-3715	-4613	-3497	-5433	-6918	-4985	-5947	-5356	-6917	-6804	-6036	-2951	-806	-1839	5461
1675	-4198	-3766	-4613	-3568	-5439	-6934	-5016	-6028	-5397	-6957	-6868	-6081	-2968	-832	-1872	5418
1676	-4112	-3722	-4605	-3511	-5422	-6908	-5000	-6002	-5386	-6977	-6939	-6110	-2984	-861	-1878	5381
1677	-4072	-3702	-4594	-3474	-5425	-6905	-4991	-5979	-5367	-6984	-6954	-6151	-2992	-831	-1898	5282
1678	-4095	-3687	-4600	-3488	-5436	-6905	-5001	-5956	-5348	-6996	-6947	-6189	-3021	-840	-1907	5211
1679	-4124	-3716	-4611	-3527	-5446	-6923	-5015	-5954	-5348	-7009	-6972	-6209	-3044	-857	-1913	5174
1680	-4130	-3731	-4620	-3538	-5449	-6914	-5008	-5981	-5377	-7029	-6972	-6241	-3070	-860	-1941	5164
1681	-4107	-3684	-4626	-3501	-5446	-6918	-4987	-5965	-5366	-7044	-6975	-6261	-3074	-874	-1974	5123
1682	-4131	-3680	-4628	-3510	-5475	-6925	-5012	-5960	-5369	-7051	-6970	-6267	-3089	-894	-2003	5070
1683	-4143	-3709	-4632	-3525	-5488	-6942	-5013	-5958	-5381	-7067	-6966	-6273	-3100	-927	-2032	5008
1684	-4168	-3737	-4628	-3555	-5498	-6964	-5027	-5994	-5392	-7065	-6999	-6293	-3099	-938	-2072	4928
1685	-4147	-3713	-4623	-3547	-5495	-6952	-5034	-6007	-5393	-7070	-7045	-6348	-3113	-941	-2096	4874
1686	-4126	-3708	-4632	-3539	-5512	-6945	-5022	-6017	-5389	-7090	-7044	-6368	-3122	-938	-2120	4843
1687	-4137	-3728	-4619	-3547	-5518	-6945	-5030	-6036	-5428	-7108	-7090	-6391	-3156	-940	-2156	4802
1688	-4113	-3719	-4619	-3528	-5509	-6940	-5025	-6019	-5419	-7125	-7105	-6428	-3162	-981	-2198	4771
1689	-4131	-3721	-4629	-3561	-5526	-6964	-5036	-6019	-5425	-7138	-7129	-6451	-3181	-1011	-2228	4728
1690	-4098	-3694	-4633	-3520	-5513	-6947	-5031	-5980	-5387	-7141	-7137	-6470	-3195	-1018	-2254	4665
1691	-4103	-3700	-4630	-3537	-5525	-6955	-5033	-5982	-5404	-7151	-7115	-6473	-3217	-1066	-2260	4568
1692	-4123	-3718	-4638	-3555	-5551	-6974	-5044	-5992	-5423	-7147	-7128	-6509	-3257	-1084	-2309	4507
1693	-4158	-3731	-4618	-3594	-5573	-6991	-5067	-6028	-5439	-7153	-7145	-6510	-3283	-1111	-2359	4456
1694	-4173	-3740	-4619	-3597	-5576	-6991	-5061	-6046	-5446	-7182	-7176	-6529	-3284	-1114	-2410	4411
1695	-4144	-3717	-4623	-3566	-5572	-7001	-5066	-6042	-5428	-7206	-7196	-6556	-3303	-1134	-2462	4344
1696	-4161	-3717	-4629	-3559	-5580	-6995	-5065	-6038	-5422	-7206	-7205	-6589	-3312	-1145	-2509	4264
1697	-4161	-3727	-4650	-3578	-5585	-7025	-5077	-6045	-5426	-7213	-7225	-6599	-3306	-1150	-2537	4220
1698	-4218	-3781	-4649	-3649	-5603	-7026	-5087	-6099	-5469	-7222	-7287	-6640	-3335	-1194	-2583	4179
1699	-4164	-3736	-4653	-3597	-5591	-7008	-5078	-6109	-5468	-7237	-7368	-6693	-3346	-1194	-2603	4149
1700	-4128	-3726	-4630	-3574	-5592	-6988	-5076	-6044	-5463	-7229	-7373	-6724	-3376	-1191	-2615	4066
1701	-4116	-3703	-4636	-3584	-5607	-6988	-5068	-6032	-5433	-7246	-7342	-6751	-3372	-1197	-2633	4016
1702	-4153	-3716	-4628	-3594	-5614	-7003	-5073	-6040	-5453	-7256	-7342	-6746	-3389	-1232	-2663	3959
1703	-4162	-3741	-4632	-3631	-5617	-7014	-5094	-6087	-5471	-7273	-7352	-6773	-3415	-1254	-2713	3915
1704	-4137	-3730	-4647	-3599	-5626	-7005	-5078	-6064	-5462	-7283	-7344	-6771	-3441	-1269	-2759	3846
1705	-4130	-3729	-4650	-3591	-5641	-7021	-5079	-6033	-5466	-7274	-7346	-6777	-3447	-1281	-2799	3808
1706	-4152	-3736	-4670	-3609	-5658	-7035	-5086	-6056	-5452	-7266	-7373	-6790	-3475	-1309	-2811	3779
1707	-4190	-3768	-4668	-3645	-5668	-7056	-5113	-6085	-5470	-7284	-7412	-6806	-3495	-1317	-2853	3741
1708	-4169	-3750	-4656	-3627	-5657	-7049	-5094	-6100	-5493	-7296	-7438	-6818	-3518	-1357	-2864	3690
1709	-4150	-3732	-4654	-3620	-5674	-7057	-5098	-6076	-5462	-7295	-7426	-6859	-3511	-1362	-2887	3608
1710	-4159	-3735	-4666	-3623	-5662	-7071	-5103	-6085	-5479	-7312	-7439	-6893	-3529	-1370	-2895	3561
1711	-4144	-3727	-4658	-3612	-5657	-7069	-5097	-6067	-5488	-7325	-7445	-6909	-3535	-1383	-2912	3479
1712	-4178	-3750	-4645	-3639	-5668	-7063	-5111	-6100	-5500	-7335	-7455	-6916	-3573	-1394	-2961	3414
1713	-4151	-3728	-4643	-3618	-5670	-7057	-5107	-6081	-5489	-7338	-7460	-6914	-3586	-1407	-2972	3355
1714	-4149	-3737	-4659	-3607	-5676	-7080	-5103	-6072	-5478	-7331	-7450	-6931	-3590	-1410	-2997	3305
1715	-4186	-3746	-4667	-3622	-5690	-7080	-5101	-6076	-5492	-7348	-7439	-6950	-3608	-1412	-3029	3262
1716	-4198	-3755	-4684	-3650	-5699	-7094	-5133	-6112	-5508	-7364	-7452	-6951	-3635	-1453	-3123	3161
1717	-4207	-3763	-4682	-3682	-5719	-7116	-5133	-6154	-5534	-7376	-7483	-6978	-3646	-1490	-3166	3108
1718	-4174	-3739	-4676	-3632	-5731	-7092	-5133	-6132	-5526	-7372	-7510	-6993	-3654	-1502	-3194	3077
1719	-4178	-3743	-4683	-3634	-5722	-7093	-5136	-6117	-5519	-7377	-7494	-7014	-3667	-1522	-3220	3047
1720	-4192	-3763	-4677	-3647	-5739	-7104	-5144	-6122	-5532	-7387	-7501	-7017	-3689	-1528	-3269	2965
1721	-4252	-3812	-4675	-3723	-5754	-7124	-5164	-6193	-5578	-7393	-7544	-7022	-3710	-1547	-3329	2912
1722	-4191	-3783	-4666	-3660	-5740	-7112	-5162	-6203	-5579	-7433	-7586	-7037	-3718	-1564	-3342	2888
1723	-4157	-3737	-4670	-3622	-5724	-7106	-5149	-6145	-5538	-7430	-7610	-7060	-3733	-1563	-3343	2817
1724	-4152	-3739	-4671	-3620	-5732	-7107	-5143	-6114	-5519	-7414	-7586	-7082	-3744	-1571	-3351	2774
1725	-4152	-3755	-4695	-3629	-5745	-7111	-5145	-6113	-5523	-7435	-7570	-7080	-3747	-1583	-3377	2735
1726	-4207	-3786	-4698	-3668	-5748	-7136	-5162	-6175	-5558	-7412	-7595	-7120	-3786	-1618	-3426	2699
1727	-4161	-3759	-4682	-3642	-5748	-7127	-5150	-6173	-5539	-7421	-7609	-7167	-3795	-1644	-3466	2654
1728	-4162	-3749	-4696	-3641	-5753	-7123	-5160	-6146	-5531	-7443	-7605	-7157	-3781	-1648	-3495	2604
1729	-4174	-3758	-4701	-3656	-5755	-7142	-5166	-6163	-5531	-7459	-7594	-7152	-3807	-1659	-3508	2553
1730	-4199	-3777	-4698	-3679	-5759	-7166	-5180	-6162	-5553	-7464	-7602	-7154	-3806	-1690	-3560	2512
1731	-4202	-3781	-4696	-3688	-5777	-7151	-5188	-6192	-5564	-7465	-7624	-7157	-3823	-1703	-3591	2446
1732	-4198	-3774	-4684	-3687	-5761	-7146	-5185	-6174	-5574	-7463	-7662	-7185	-3839	-1715	-3602	2380
1733	-4181	-3750	-4690	-3669	-5762	-7142	-5183	-6179	-5563	-7486	-7686	-7200	-3830	-1737	-3601	2337
1734	-4168	-3740	-4684	-3649	-5783	-7141	-5175	-6169	-5548	-7489	-7697	-7207	-3851	-1736	-3621	2274
1735	-4204	-3773	-4691	-3683	-5776	-7161	-5182	-6194	-5573	-7493	-7685	-7209	-3862	-1753	-3657	2212
1736	-4201	-3767	-4691	-3660	-5780	-7152	-5181	-6193	-5575	-7505	-7688	-7218	-3886	-1755	-3680	2174
1737	-4172	-3745	-4685	-3641	-5786	-7148	-5184	-6170	-5566	-7512	-7687	-7242	-3894	-1758	-3694	2117
1738	-4196	-3759	-4699	-3654	-5798	-7175	-5192	-6186	-5565	-7514	-7673	-7244	-3900	-1791	-3721	2049
1739	-4218	-3777	-4701	-3679	-5810	-7183	-5206	-6192	-5571	-7520	-7671	-7248	-3913	-1824	-3758	1982
1740	-4244	-3798	-4698	-3702	-5820	-7195	-5219	-6226	-5608	-7527	-7720	-7252	-3944	-1851	-3844	1928
1741	-4206	-3765	-4701	-3672	-5802	-7186	-5211	-6237	-5591	-7525	-7720	-7263	-3926	-1859	-3868	1853
1742	-4206	-3764	-4708	-3682	-5804	-7190	-5204	-6214	-5574	-7523	-7710	-7289	-3956	-1865	-3878	1810
1743	-4225	-3781	-4704	-3708	-5813	-7205	-5216	-6246	-5587	-7536	-7717	-7284	-3969	-1886	-3906	1766
1744	-4240	-3794	-4690	-3727	-5807	-7209	-5235	-6277	-5623	-7542	-7772	-7301	-3962	-1905	-3938	1745
1745	-4208	-3774	-4683	-3690	-5800	-7194	-5229	-6277	-5617	-7552	-7818	-7339	-3958	-1914	-3956	1698
1746	-4162	-3749	-4677	-3660	-5796	-7166	-5214	-6234	-5591	-7534	-7817	-7368	-3965	-1915	-3948	1659
1747	-4182	-3750	-4690	-3651	-5800	-7174	-5209	-6202	-5590	-7528	-7776	-7366	-3984	-1920	-3933	1619
1748	-4200	-3770	-4681	-3668	-5804	-7189	-5213	-6202	-5597	-7525	-7760	-7364	-4005	-1913	-3928	1573
1749	-4234	-3796	-4687	-3704	-5817	-7216	-5247	-6234	-5616	-7545	-7780	-7372	-4040	-1947	-3970	1509
1750	-4208	-3767	-4673	-3676	-5814	-7217	-5238	-6222	-5617	-7578	-7795	-7386	-4023	-1943	-3998	1479
1751	-4188	-3764	-4682	-3661	-5816	-7222	-5247	-6236	-5606	-7616	-7792	-7388	-4004	-1962	-4021	1404
1752	-4200	-3774	-4688	-3664	-5820	-7237	-5238	-6248	-5603	-7593	-7787	-7386	-3990	-1981	-4067	1337
1753	-4218	-3790	-4680	-3690	-5828	-7228	-5239	-6253	-5619	-7571	-7792	-7387	-4015	-1997	-4106	1285
1754	-4247	-3796	-4673	-3721	-5815	-7215	-5249	-6293	-5635	-7571	-7834	-7412	-4050	-2006	-4155	1247
1755	-4217	-3766	-4646	-3679	-5809	-7189	-5248	-6292	-5625	-7590	-7857	-7439	-4032	-2003	-4179	1228
1756	-4195	-3765	-4643	-3646	-5811	-7196	-5241	-6245	-5613	-7578	-7854	-7440	-4031	-2013	-4210	1173
1757	-4198	-3758	-4641	-3653	-5823	-7200	-5248	-6220	-5600	-7588	-7831	-7439	-4069	-2013	-4230	1137
1758	-4240	-3768	-4651	-3699	-5827	-7208	-5260	-6247	-5615	-7566	-7826	-7421	-4062	-2035	-4255	1092
1759	-4238	-3764	-4649	-3683	-5829	-7210	-5268	-6285	-5613	-7557	-7873	-7436	-4066	-2052	-4281	1030
1760	-4215	-3757	-4635	-3657	-5824	-7206	-5267	-6257	-5619	-7559	-7856	-7434	-4054	-2044	-4310	977
1761	-4227	-3763	-4647	-3652	-5826	-7227	-5271	-6259	-5626	-7574	-7800	-7447	-4060	-2062	-4326	915
1762	-4228	-3760	-4636	-3659	-5820	-7236	-5285	-6278	-5607	-7576	-7792	-7458	-4068	-2076	-4355	850
1763	-4259	-3793	-4653	-3701	-5831	-7242	-5299	-6316	-5631	-7585	-7831	-7452	-4091	-2092	-4396	795
1764	-4222	-3761	-4637	-3669	-5837	-7226	-5281	-6281	-5621	-7597	-7827	-7470	-4095	-2122	-4418	745
1765	-4230	-3782	-4638	-3669	-5838	-7242	-5270	-6283	-5630	-7605	-7827	-7476	-4117	-2115	-4434	675
1766	-4245	-3784	-4657	-3689	-5843	-7258	-5275	-6326	-5650	-7609	-7869	-7465	-4117	-2143	-4453	639
1767	-4228	-3780	-4652	-3672	-5827	-7256	-5280	-6319	-5662	-7595	-7916	-7492	-4108	-2143	-4473	592
1768	-4210	-3766	-4643	-3651	-5819	-7242	-5279	-6331	-5657	-7606	-7945	-7497	-4110	-2139	-4501	558
1769	-4174	-3739	-4624	-3624	-5808	-7228	-5271	-6280	-5638	-7606	-7938	-7495	-4107	-2125	-4524	520
1770	-4189	-3736	-4630	-3624	-5824	-7248	-5268	-6247	-5623	-7593	-7912	-7488	-4116	-2141	-4557	463
1771	-4208	-3768	-4643	-3651	-5832	-7270	-5266	-6265	-5625	-7582	-7883	-7502	-4123	-2173	-4572	427
1772	-4249	-3792	-4630	-3692	-5824	-7283	-5288	-6306	-5655	-7593	-7880	-7516	-4114	-2190	-4606	412
1773	-4225	-3765	-4626	-3663	-5808	-7271	-5295	-6315	-5656	-7606	-7908	-7522	-4096	-2202	-4636	350
1774	-4210	-3763	-4615	-3625	-5810	-7254	-5285	-6307	-5640	-7604	-7894	-7516	-4099	-2211	-4630	302
1775	-4228	-3762	-4631	-3638	-5821	-7275	-5280	-6284	-5631	-7617	-7881	-7521	-4133	-2220	-4608	256
1776	-4255	-3786	-4630	-3673	-5829	-7298	-5304	-6297	-5633	-7598	-7895	-7515	-4150	-2234	-4652	195
1777	-4295	-3807	-4634	-3702	-5824	-7291	-5324	-6338	-5679	-7589	-7937	-7526	-4147	-2238	-4693	166
1778	-4218	-3765	-4627	-3631	-5809	-7243	-5308	-6313	-5638	-7600	-7939	-7570	-4152	-2237	-4733	125
1779	-4201	-3757	-4620	-3621	-5806	-7244	-5307	-6275	-5615	-7603	-7920	-7578	-4138	-2249	-4739	91
1780	-4207	-3770	-4626	-3625	-5810	-7272	-5307	-6273	-5622	-7601	-7889	-7576	-4155	-2234	-4742	64
1781	-4249	-3801	-4643	-3662	-5829	-7291	-5321	-6286	-5651	-7600	-7896	-7539	-4150	-2257	-4772	-21
1782	-4243	-3793	-4631	-3649	-5825	-7295	-5312	-6324	-5660	-7587	-7918	-7549	-4167	-2279	-4778	-98
1783	-4226	-3778	-4621	-3629	-5824	-7286	-5305	-6302	-5638	-7609	-7899	-7561	-4158	-2297	-4787	-135
1784	-4246	-3783	-4616	-3650	-5829	-7282	-5314	-6276	-5636	-7597	-7889	-7563	-4192	-2305	-4825	-173
1785	-4253	-3807	-4625	-3662	-5832	-7287	-5314	-6296	-5633	-7595	-7883	-7564	-4190	-2325	-4854	-241
1786	-4282	-3823	-4633	-3692	-5837	-7305	-5329	-6345	-5671	-7602	-7916	-7560	-4202	-2324	-4870	-280
1787	-4259	-3803	-4634	-3664	-5839	-7315	-5327	-6350	-5667	-7604	-7940	-7576	-4191	-2311	-4878	-330
1788	-4241	-3803	-4636	-3663	-5832	-7294	-5333	-6350	-5671	-7608	-7966	-7598	-4186	-2307	-4881	-350
1789	-4230	-3787	-4618	-3658	-5821	-7293	-5320	-6351	-5666	-7598	-7984	-7611	-4185	-2337	-4889	-392
1790	-4246	-3807	-4614	-3658	-5837	-7281	-5317	-6342	-5669	-7583	-7958	-7623	-4179	-2346	-4896	-434
1791	-4237	-3816	-4631	-3659	-5825	-7285	-5323	-6347	-5682	-7596	-7990	-7640	-4181	-2353	-4913	-466
1792	-4216	-3790	-4636	-3627	-5813	-7275	-5318	-6319	-5661	-7593	-7970	-7653	-4188	-2359	-4922	-474
1793	-4215	-3795	-4628	-3636	-5810	-7288	-5307	-6310	-5652	-7603	-7943	-7641	-4208	-2377	-4925	-523
1794	-4236	-3812	-4639	-3655	-5829	-7303	-5332	-6321	-5654	-7590	-7937	-7640	-4208	-2386	-4959	-569
1795	-4261	-3832	-4641	-3696	-5838	-7315	-5345	-6336	-5695	-7583	-7951	-7627	-4242	-2401	-4987	-602
1796	-4252	-3813	-4628	-3666	-5839	-7303	-5343	-6349	-5682	-7566	-7950	-7645	-4247	-2421	-5023	-651
1797	-4241	-3802	-4618	-3640	-5851	-7304	-5342	-6341	-5657	-7571	-7938	-7665	-4255	-2429	-5036	-715
1798	-4277	-3809	-4654	-3665	-5846	-7325	-5340	-6367	-5678	-7576	-7937	-7660	-4255	-2436	-5071	-769
1799	-4274	-3823	-4648	-3687	-5843	-7329	-5336	-6380	-5684	-7589	-7963	-7660	-4234	-2442	-5096	-790
1800	-4264	-3820	-4627	-3690	-5839	-7323	-5365	-6398	-5687	-7576	-7978	-7680	-4242	-2441	-5114	-796
1801	-4213	-3780	-4627	-3638	-5842	-7317	-5346	-6356	-5659	-7550	-7984	-7683	-4244	-2440	-5119	-827
1802	-4223	-3776	-4636	-3639	-5858	-7332	-5330	-6326	-5655	-7551	-7930	-7671	-4240	-2454	-5144	-876
1803	-4245	-3798	-4641	-3659	-5879	-7352	-5349	-6342	-5657	-7530	-7891	-7663	-4244	-2465	-5165	-969
1804	-4282	-3822	-4650	-3712	-5876	-7377	-5353	-6368	-5659	-7548	-7880	-7657	-4241	-2482	-5210	-1035
1805	-4282	-3824	-4657	-3703	-5873	-7377	-5371	-6394	-5677	-7566	-7927	-7647	-4255	-2513	-5259	-1061
1806	-4258	-3816	-4634	-3673	-5855	-7346	-5381	-6372	-5651	-7567	-7925	-7648	-4257	-2506	-5267	-1111
1807	-4257	-3810	-4637	-3689	-5867	-7345	-5378	-6367	-5669	-7578	-7893	-7643	-4252	-2504	-5281	-1149
1808	-4264	-3819	-4626	-3688	-5887	-7351	-5380	-6371	-5671	-7561	-7897	-7637	-4248	-2520	-5311	-1202
1809	-4328	-3872	-4625	-3754	-5890	-7395	-5395	-6432	-5726	-7556	-7944	-7653	-4255	-2547	-5339	-1218
1810	-4279	-3841	-4619	-3712	-5866	-7365	-5386	-6449	-5730	-7562	-8001	-7668	-4203	-2558	-5343	-1248
1811	-4254	-3819	-4613	-3686	-5878	-7341	-5363	-6398	-5694	-7559	-7994	-7672	-4166	-2547	-5339	-1306
1812	-4262	-3802	-4629	-3684	-5879	-7336	-5356	-6367	-5695	-7575	-7950	-7670	-4140	-2526	-5368	-1348
1813	-4279	-3826	-4648	-3692	-5870	-7354	-5380	-6376	-5701	-7562	-7942	-7637	-4106	-2539	-5371	-1409
1814	-4289	-3840	-4636	-3731	-5874	-7376	-5387	-6410	-5720	-7561	-7946	-7623	-4066	-2534	-5390	-1428
1815	-4237	-3813	-4642	-3706	-5888	-7372	-5381	-6408	-5716	-7576	-7951	-7623	-4035	-2540	-5408	-1462
1816	-4250	-3819	-4639	-3690	-5893	-7378	-5390	-6396	-5703	-7565	-7919	-7595	-3969	-2531	-5424	-1520
1817	-4254	-3836	-4649	-3702	-5903	-7392	-5397	-6422	-5695	-7579	-7896	-7573	-3894	-2511	-5438	-1549
1818	-4283	-3851	-4663	-3744	-5906	-7406	-5399	-6448	-5727	-7566	-7918	-7539	-3842	-2507	-5454	-1578
1819	-4248	-3835	-4664	-3730	-5907	-7382	-5399	-6453	-5732	-7545	-7950	-7505	-3746	-2467	-5476	-1604
1820	-4244	-3827	-4656	-3735	-5909	-7390	-5406	-6434	-5720	-7554	-7954	-7468	-3650	-2465	-5505	-1625
1821	-4250	-3823	-4650	-3715	-5914	-7394	-5398	-6428	-5719	-7576	-7972	-7449	-3553	-2442	-5523	-1674
1822	-4252	-3815	-4629	-3710	-5906	-7399	-5397	-6423	-5701	-7590	-7993	-7408	-3440	-2392	-5518	-1733
1823	-4272	-3831	-4643	-3738	-5912	-7401	-5416	-6440	-5713	-7624	-7989	-7346	-3316	-2349	-5572	-1775
1824	-4235	-3811	-4642	-3708	-5900	-7385	-5413	-6406	-5726	-7619	-7971	-7295	-3168	-2311	-5566	-1798
1825	-4252	-3815	-4642	-3707	-5900	-7400	-5403	-6405	-5727	-7631	-7926	-7230	-2996	-2282	-5600	-1861
1826	-4263	-3834	-4659	-3712	-5919	-7384	-5408	-6414	-5733	-7617	-7913	-7165	-2866	-2232	-5617	-1942
1827	-4299	-3857	-4667	-3744	-5936	-7403	-5420	-6447	-5745	-7602	-7912	-7125	-2698	-2204	-5640	-1978
1828	-4287	-3851	-4667	-3751	-5916	-7415	-5412	-6473	-5757	-7617	-7935	-7054	-2504	-2135	-5644	-2004
1829	-4248	-3831	-4661	-3721	-5914	-7423	-5425	-6453	-5742	-7644	-7938	-7003	-2327	-2087	-5647	-2065
1830	-4257	-3838	-4663	-3737	-5921	-7428	-5414	-6440	-5719	-7629	-7942	-6916	-2152	-2005	-5636	-2115
1831	-4295	-3857	-4671	-3772	-5940	-7445	-5429	-6471	-5756	-7631	-7938	-6853	-1946	-1945	-5663	-2153
1832	-4301	-3868	-4667	-3784	-5937	-7453	-5442	-6496	-5777	-7653	-7968	-6797	-1713	-1870	-5670	-2167
1833	-4243	-3829	-4652	-3749	-5920	-7441	-5435	-6479	-5760	-7660	-7998	-6742	-1499	-1794	-5666	-2204
1834	-4231	-3821	-4673	-3714	-5934	-7424	-5414	-6430	-5746	-7670	-7973	-6666	-1265	-1718	-5658	-2215
1835	-4259	-3839	-4667	-3721	-5935	-7434	-5425	-6424	-5757	-7674	-7952	-6604	-1041	-1631	-5652	-2252
1836	-4281	-3857	-4666	-3751	-5942	-7450	-5434	-6437	-5766	-7678	-7933	-6527	-812	-1574	-5672	-2252
1837	-4285	-3872	-4675	-3765	-5942	-7459	-5445	-6487	-5772	-7686	-7942	-6472	-598	-1498	-5688	-2247
1838	-4256	-3842	-4663	-3726	-5929	-7432	-5443	-6482	-5747	-7692	-7945	-6406	-381	-1404	-5685	-2296
1839	-4258	-3842	-4677	-3721	-5939	-7441	-5454	-6439	-5740	-7699	-7934	-6346	-161	-1313	-5702	-2360
1840	-4274	-3848	-4690	-3732	-5955	-7449	-5452	-6441	-5753	-7686	-7922	-6255	18	-1247	-5717	-2385
1841	-4316	-3874	-4698	-3791	-5964	-7487	-5461	-6480	-5793	-7693	-7947	-6215	216	-1190	-5730	-2394
1842	-4298	-3866	-4692	-3779	-5947	-7479	-5460	-6517	-5799	-7721	-7999	-6171	411	-1117	-5731	-2408
1843	-4256	-3831	-4695	-3735	-5937	-7470	-5432	-6487	-5783	-7716	-7982	-6115	586	-1035	-5713	-2401
1844	-4256	-3830	-4701	-3721	-5950	-7463	-5437	-6460	-5767	-7713	-7957	-6080	741	-961	-5704	-2423
1845	-4265	-3835	-4714	-3732	-5958	-7470	-5441	-6463	-5757	-7715	-7927	-6030	876	-896	-5723	-2459
1846	-4302	-3869	-4710	-3776	-5971	-7461	-5460	-6480	-5790	-7715	-7929	-5998	1001	-855	-5734	-2497
1847	-4276	-3836	-4720	-3755	-5971	-7459	-5465	-6485	-5785	-7726	-7936	-5995	1114	-773	-5740	-2507
1848	-4268	-3832	-4723	-3739	-5979	-7465	-5451	-6467	-5758	-7712	-7950	-5984	1196	-744	-5723	-2492
1849	-4281	-3847	-4720	-3763	-5985	-7484	-5449	-6456	-5767	-7719	-7940	-5967	1253	-713	-5717	-2547
1850	-4314	-3876	-4725	-3795	-5996	-7503	-5473	-6496	-5811	-7741	-7955	-5965	1295	-697	-5734	-2592
1851	-4319	-3864	-4724	-3784	-5977	-7489	-5470	-6519	-5837	-7747	-7986	-5978	1348	-671	-5753	-2613
1852	-4316	-3869	-4738	-3786	-5967	-7498	-5468	-6534	-5814	-7771	-8016	-6016	1349	-647	-5755	-2611
1853	-4291	-3870	-4738	-3793	-5984	-7488	-5468	-6529	-5830	-7812	-8049	-6044	1350	-644	-5790	-2629
1854	-4276	-3854	-4743	-3793	-6004	-7492	-5472	-6520	-5817	-7797	-8051	-6071	1324	-620	-5802	-2617
1855	-4298	-3878	-4735	-3820	-6003	-7499	-5475	-6538	-5820	-7794	-8057	-6096	1304	-622	-5826	-2633
1856	-4249	-3845	-4737	-3772	-5983	-7479	-5475	-6498	-5814	-7830	-8066	-6130	1253	-660	-5828	-2655
1857	-4240	-3832	-4727	-3762	-5995	-7462	-5476	-6485	-5814	-7836	-8046	-6179	1169	-659	-5833	-2666
1858	-4262	-3849	-4737	-3778	-5995	-7472	-5477	-6486	-5804	-7847	-8072	-6224	1072	-697	-5844	-2693
1859	-4301	-3864	-4754	-3805	-6002	-7498	-5486	-6504	-5819	-7829	-8082	-6248	943	-730	-5883	-2755
1860	-4327	-3881	-4768	-3832	-6000	-7506	-5501	-6535	-5848	-7821	-8135	-6286	804	-775	-5902	-2753
1861	-4289	-3851	-4780	-3783	-5995	-7479	-5486	-6518	-5828	-7838	-8145	-6339	706	-817	-5901	-2778
1862	-4288	-3848	-4787	-3784	-5998	-7482	-5494	-6504	-5823	-7833	-8128	-6396	576	-860	-5903	-2800
1863	-4326	-3880	-4784	-3825	-6001	-7503	-5502	-6532	-5860	-7843	-8141	-6457	413	-922	-5939	-2813
1864	-4333	-3895	-4794	-3836	-6012	-7494	-5506	-6555	-5856	-7854	-8167	-6530	266	-997	-5994	-2840
1865	-4274	-3858	-4774	-3799	-6001	-7479	-5490	-6539	-5846	-7831	-8183	-6587	149	-1046	-6035	-2859
1866	-4248	-3850	-4777	-3782	-6014	-7482	-5503	-6503	-5813	-7857	-8159	-6638	-22	-1111	-6052	-2923
1867	-4277	-3869	-4802	-3800	-6019	-7478	-5500	-6507	-5823	-7864	-8162	-6677	-200	-1185	-6069	-2978
1868	-4313	-3887	-4804	-3818	-6037	-7505	-5508	-6527	-5826	-7867	-8170	-6733	-369	-1262	-6106	-3023
1869	-4341	-3907	-4812	-3850	-6049	-7516	-5518	-6560	-5858	-7916	-8200	-6817	-549	-1359	-6168	-3070
1870	-4310	-3880	-4804	-3818	-6056	-7520	-5512	-6558	-5853	-7918	-8217	-6894	-725	-1425	-6186	-3135
1871	-4302	-3870	-4799	-3808	-6030	-7527	-5507	-6526	-5858	-7879	-8232	-6934	-864	-1499	-6201	-3197
1872	-4315	-3870	-4794	-3836	-6023	-7538	-5515	-6529	-5862	-7880	-8261	-6977	-1022	-1589	-6207	-3258
1873	-4336	-3899	-4795	-3874	-6043	-7552	-5528	-6560	-5884	-7878	-8282	-7034	-1191	-1680	-6251	-3319
1874	-4318	-3906	-4781	-3879	-6040	-7515	-5533	-6584	-5894	-7900	-8306	-7117	-1346	-1730	-6290	-3342
1875	-4257	-3872	-4781	-3819	-6035	-7510	-5522	-6551	-5874	-7894	-8312	-7199	-1490	-1796	-6311	-3387
1876	-4256	-3854	-4786	-3814	-6036	-7496	-5529	-6543	-5864	-7908	-8324	-7259	-1620	-1861	-6365	-3433
1877	-4255	-3875	-4795	-3812	-6051	-7513	-5523	-6530	-5851	-7887	-8312	-7292	-1765	-1938	-6402	-3517
1878	-4319	-3892	-4809	-3859	-6044	-7544	-5536	-6558	-5887	-7902	-8310	-7325	-1909	-1998	-6434	-3583
1879	-4275	-3871	-4796	-3823	-6048	-7537	-5520	-6555	-5886	-7921	-8339	-7362	-2010	-2069	-6451	-3641
1880	-4259	-3864	-4798	-3820	-6049	-7525	-5506	-6528	-5864	-7916	-8320	-7379	-2152	-2133	-6465	-3673
1881	-4291	-3883	-4805	-3840	-6060	-7551	-5526	-6543	-5876	-7929	-8304	-7421	-2275	-2198	-6501	-3721
1882	-4300	-3895	-4805	-3845	-6068	-7574	-5536	-6552	-5869	-7943	-8331	-7474	-2402	-2280	-6526	-3828
1883	-4314	-3902	-4809	-3863	-6068	-7580	-5535	-6584	-5895	-7938	-8344	-7520	-2500	-2316	-6589	-3890
1884	-4293	-3880	-4803	-3862	-6067	-7570	-5528	-6571	-5909	-7962	-8365	-7547	-2616	-2356	-6638	-3965
1885	-4269	-3874	-4818	-3838	-6069	-7570	-5535	-6570	-5869	-7935	-8354	-7570	-2723	-2436	-6685	-4031
1886	-4266	-3862	-4815	-3836	-6069	-7563	-5522	-6555	-5873	-7944	-8337	-7599	-2800	-2489	-6725	-4079
1887	-4312	-3885	-4816	-3866	-6088	-7578	-5530	-6575	-5899	-7937	-8337	-7619	-2906	-2536	-6769	-4173
1888	-4308	-3861	-4815	-3850	-6079	-7564	-5547	-6591	-5913	-7958	-8349	-7645	-2975	-2595	-6813	-4227
1889	-4269	-3860	-4799	-3842	-6085	-7559	-5547	-6563	-5882	-7956	-8335	-7684	-3061	-2649	-6866	-4317
1890	-4298	-3872	-4823	-3843	-6104	-7569	-5553	-6562	-5874	-7935	-8333	-7698	-3146	-2706	-6891	-4426
1891	-4315	-3890	-4817	-3851	-6096	-7576	-5546	-6583	-5883	-7917	-8337	-7715	-3241	-2768	-6938	-4493
1892	-4328	-3920	-4821	-3902	-6102	-7573	-5553	-6619	-5924	-7952	-8369	-7731	-3313	-2806	-6982	-4543
1893	-4289	-3892	-4803	-3861	-6106	-7557	-5537	-6589	-5902	-7954	-8391	-7749	-3367	-2831	-7007	-4629
1894	-4310	-3897	-4811	-3877	-6096	-7566	-5541	-6584	-5927	-7949	-8393	-7762	-3427	-2881	-7031	-4742
1895	-4313	-3899	-4818	-3879	-6087	-7580	-5549	-6611	-5925	-7961	-8418	-7794	-3504	-2927	-7088	-4805
1896	-4319	-3903	-4826	-3880	-6105	-7585	-5547	-6605	-5929	-7963	-8442	-7823	-3557	-2969	-7119	-4865
1897	-4309	-3873	-4814	-3852	-6097	-7559	-5550	-6622	-5934	-7969	-8450	-7858	-3601	-2996	-7141	-4907
1898	-4281	-3855	-4816	-3816	-6080	-7545	-5545	-6581	-5917	-7987	-8429	-7868	-3626	-3028	-7159	-4951
1899	-4285	-3866	-4824	-3838	-6105	-7557	-5539	-6556	-5888	-7978	-8406	-7868	-3709	-3066	-7213	-5026
1900	-4302	-3891	-4815	-3843	-6096	-7572	-5562	-6577	-5906	-7960	-8387	-7867	-3749	-3088	-7266	-5120
1901	-4348	-3911	-4810	-3890	-6097	-7598	-5566	-6617	-5924	-7972	-8424	-7884	-3794	-3154	-7322	-5165
1902	-4295	-3869	-4812	-3862	-6088	-7577	-5562	-6607	-5922	-7974	-8442	-7900	-3844	-3182	-7347	-5266
1903	-4295	-3867	-4822	-3857	-6094	-7581	-5561	-6557	-5902	-7967	-8425	-7911	-3867	-3204	-7384	-5375
1904	-4301	-3881	-4818	-3876	-6087	-7591	-5553	-6585	-5915	-7980	-8391	-7916	-3907	-3235	-7422	-5464
1905	-4335	-3897	-4813	-3892	-6092	-7579	-5569	-6613	-5932	-7985	-8418	-7940	-3951	-3267	-7477	-5534
1906	-4318	-3889	-4809	-3878	-6083	-7581	-5555	-6639	-5932	-7987	-8444	-7966	-3988	-3291	-7514	-5576
1907	-4273	-3863	-4813	-3832	-6086	-7553	-5542	-6603	-5908	-7972	-8440	-7986	-3991	-3319	-7531	-5649
1908	-4279	-3867	-4828	-3849	-6084	-7556	-5543	-6566	-5893	-7964	-8421	-7977	-4024	-3340	-7559	-5729
1909	-4311	-3887	-4822	-3859	-6094	-7562	-5552	-6581	-5900	-7968	-8390	-7962	-4074	-3378	-7583	-5825
1910	-4339	-3907	-4824	-3901	-6106	-7587	-5583	-6601	-5922	-7978	-8386	-7976	-4109	-3416	-7619	-5878
1911	-4312	-3883	-4818	-3873	-6097	-7576	-5574	-6621	-5927	-8002	-8427	-7996	-4135	-3426	-7665	-5923
1912	-4302	-3877	-4814	-3849	-6116	-7562	-5565	-6578	-5913	-7991	-8416	-8027	-4177	-3455	-7706	-5990
1913	-4321	-3884	-4803	-3852	-6107	-7569	-5570	-6577	-5912	-7975	-8433	-8032	-4204	-3491	-7759	-6092
1914	-4330	-3893	-4800	-3860	-6117	-7575	-5583	-6589	-5922	-7977	-8411	-8038	-4251	-3529	-7809	-6164
1915	-4356	-3923	-4804	-3924	-6122	-7596	-5599	-6665	-5952	-7980	-8456	-8058	-4280	-3541	-7831	-6211
1916	-4294	-3879	-4794	-3876	-6098	-7551	-5605	-6646	-5925	-7980	-8491	-8084	-4292	-3566	-7860	-6279
1917	-4276	-3857	-4793	-3847	-6090	-7537	-5592	-6616	-5898	-7983	-8484	-8105	-4300	-3578	-7885	-6364
1918	-4284	-3860	-4780	-3849	-6086	-7543	-5574	-6607	-5911	-7996	-8471	-8133	-4307	-3571	-7888	-6414
1919	-4329	-3889	-4776	-3882	-6091	-7568	-5565	-6619	-5934	-7984	-8469	-8121	-4361	-3589	-7912	-6493
1920	-4306	-3867	-4791	-3875	-6089	-7554	-5590	-6626	-5923	-7983	-8494	-8145	-4397	-3637	-7944	-6570
1921	-4290	-3858	-4776	-3850	-6089	-7562	-5597	-6604	-5907	-7975	-8503	-8152	-4417	-3626	-7982	-6647
1922	-4292	-3876	-4782	-3854	-6093	-7574	-5595	-6613	-5921	-7976	-8504	-8151	-4443	-3664	-8012	-6705
1923	-4310	-3884	-4769	-3859	-6093	-7573	-5584	-6605	-5926	-7970	-8472	-8170	-4474	-3686	-8040	-6763
1924	-4332	-3893	-4776	-3893	-6103	-7581	-5590	-6632	-5956	-7977	-8483	-8167	-4486	-3717	-8084	-6857
1925	-4316	-3882	-4769	-3856	-6092	-7573	-5590	-6642	-5952	-7981	-8508	-8187	-4507	-3749	-8126	-6917
1926	-4308	-3864	-4755	-3846	-6080	-7553	-5580	-6644	-5943	-7988	-8513	-8223	-4516	-3760	-8159	-6973
1927	-4287	-3856	-4746	-3829	-6073	-7559	-5568	-6621	-5921	-7988	-8506	-8252	-4561	-3759	-8174	-7038
1928	-4328	-3880	-4754	-3851	-6079	-7572	-5567	-6611	-5920	-7972	-8489	-8255	-4590	-3801	-8191	-7101
1929	-4318	-3870	-4752	-3839	-6073	-7576	-5575	-6625	-5916	-7983	-8489	-8263	-4611	-3803	-8235	-7173
1930	-4298	-3853	-4740	-3805	-6072	-7572	-5561	-6593	-5910	-7992	-8487	-8257	-4636	-3824	-8263	-7253
1931	-4298	-3864	-4748	-3819	-6093	-7572	-5561	-6588	-5906	-7991	-8488	-8246	-4670	-3853	-8285	-7346
1932	-4324	-3874	-4746	-3822	-6090	-7576	-5574	-6609	-5919	-7991	-8483	-8237	-4700	-3860	-8317	-7417
1933	-4360	-3882	-4737	-3870	-6089	-7585	-5587	-6650	-5963	-8006	-8525	-8254	-4717	-3894	-8358	-7478
1934	-4334	-3860	-4727	-3844	-6086	-7572	-5584	-6652	-5966	-7982	-8565	-8281	-4723	-3901	-8411	-7559
1935	-4332	-3854	-4714	-3835	-6072	-7575	-5581	-6647	-5947	-7982	-8543	-8310	-4742	-3941	-8454	-7621
1936	-4335	-3866	-4717	-3854	-6069	-7568	-5591	-6664	-5962	-7992	-8560	-8330	-4784	-3966	-8473	-7649
1937	-4310	-3862	-4690	-3832	-6072	-7559	-5595	-6677	-5949	-8005	-8577	-8365	-4782	-3947	-8501	-7708
1938	-4318	-3854	-4691	-3835	-6068	-7552	-5579	-6675	-5958	-8010	-8590	-8382	-4807	-3975	-8530	-7774
1939	-4281	-3824	-4686	-3790	-6069	-7548	-5569	-6647	-5932	-8006	-8578	-8398	-4815	-3977	-8518	-7806
1940	-4307	-3834	-4680	-3782	-6075	-7554	-5568	-6618	-5910	-7989	-8548	-8379	-4824	-3994	-8531	-7890
1941	-4317	-3834	-4675	-3783	-6068	-7558	-5583	-6628	-5905	-7980	-8509	-8390	-4851	-4015	-8566	-7960
1942	-4350	-3863	-4682	-3819	-6081	-7588	-5607	-6650	-5946	-8006	-8511	-8395	-4886	-4051	-8579	-8014
1943	-4321	-3854	-4659	-3806	-6064	-7580	-5589	-6652	-5950	-8021	-8573	-8410	-4900	-4076	-8611	-8041
1944	-4306	-3827	-4655	-3775	-6078	-7574	-5580	-6629	-5917	-8027	-8584	-8430	-4915	-4081	-8614	-8104
1945	-4318	-3835	-4644	-3795	-6073	-7580	-5594	-6623	-5906	-8000	-8580	-8433	-4915	-4083	-8646	-8189
1946	-4339	-3850	-4645	-3818	-6064	-7570	-5602	-6652	-5944	-7988	-8596	-8452	-4933	-4089	-8668	-8226
1947	-4337	-3838	-4631	-3808	-6063	-7567	-5601	-6677	-5965	-7987	-8615	-8461	-4945	-4094	-8694	-8245
1948	-4285	-3813	-4623	-3756	-6066	-7542	-5588	-6643	-5940	-7995	-8598	-8478	-4959	-4113	-8711	-8293
1949	-4296	-3818	-4613	-3740	-6065	-7547	-5586	-6601	-5921	-7987	-8576	-8478	-4962	-4140	-8709	-8371
1950	-4330	-3849	-4621	-3765	-6070	-7567	-5596	-6630	-5914	-7984	-8569	-8475	-4963	-4190	-8731	-8425
1951	-4361	-3859	-4629	-3789	-6071	-7579	-5614	-6662	-5937	-7989	-8554	-8468	-4996	-4197	-8768	-8460
1952	-4357	-3846	-4613	-3784	-6064	-7574	-5621	-6684	-5949	-7998	-8544	-8458	-5004	-4195	-8794	-8517
1953	-4315	-3824	-4632	-3753	-6060	-7577	-5608	-6661	-5934	-8001	-8548	-8477	-5028	-4200	-8816	-8589
1954	-4332	-3825	-4619	-3760	-6053	-7572	-5599	-6649	-5917	-8009	-8543	-8484	-5005	-4214	-8847	-8665
1955	-4351	-3842	-4622	-3761	-6067	-7583	-5606	-6645	-5922	-8006	-8564	-8489	-5051	-4226	-8880	-8740
1956	-4389	-3882	-4616	-3826	-6075	-7595	-5623	-6703	-5987	-8007	-8616	-8527	-5059	-4261	-8945	-8782
1957	-4313	-3843	-4601	-3769	-6058	-7565	-5596	-6691	-5969	-8007	-8647	-8548	-5054	-4237	-8944	-8829
1958	-4295	-3823	-4584	-3742	-6051	-7550	-5588	-6662	-5935	-7976	-8648	-8553	-5056	-4231	-8930	-8874
1959	-4296	-3838	-4588	-3750	-6032	-7544	-5579	-6650	-5922	-7989	-8637	-8549	-5056	-4261	-8970	-8914
1960	-4327	-3858	-4615	-3768	-6042	-7575	-5588	-6650	-5929	-7994	-8621	-8546	-5069	-4298	-9019	-8960
1961	-4345	-3865	-4618	-3786	-6048	-7573	-5584	-6667	-5960	-7974	-8613	-8547	-5067	-4305	-9058	-8993
1962	-4317	-3845	-4617	-3745	-6041	-7556	-5586	-6688	-5944	-7990	-8592	-8561	-5061	-4297	-9053	-9062
1963	-4324	-3845	-4609	-3748	-6053	-7561	-5598	-6673	-5933	-7994	-8581	-8564	-5065	-4307	-9048	-9090
1964	-4337	-3855	-4627	-3761	-6043	-7560	-5594	-6662	-5931	-8019	-8590	-8581	-5073	-4317	-9047	-9153
1965	-4365	-3884	-4625	-3800	-6060	-7585	-5600	-6679	-5949	-8003	-8609	-8569	-5075	-4321	-9082	-9227
1966	-4340	-3878	-4624	-3781	-6041	-7570	-5606	-6693	-5964	-8016	-8655	-8601	-5097	-4332	-9110	-9254
1967	-4292	-3841	-4625	-3739	-6045	-7573	-5586	-6669	-5944	-8024	-8654	-8624	-5109	-4319	-9119	-9296
1968	-4296	-3841	-4627	-3739	-6054	-7570	-5599	-6650	-5936	-8022	-8646	-8640	-5100	-4321	-9134	-9357
1969	-4323	-3857	-4636	-3761	-6060	-7587	-5602	-6634	-5941	-8051	-8620	-8628	-5110	-4340	-9155	-9428
1970	-4346	-3878	-4646	-3786	-6065	-7583	-5611	-6666	-5973	-8050	-8645	-8618	-5120	-4381	-9158	-9485
1971	-4303	-3859	-4650	-3757	-6068	-7567	-5601	-6658	-5969	-8041	-8638	-8632	-5129	-4380	-9158	-9501
1972	-4320	-3870	-4635	-3772	-6071	-7568	-5602	-6652	-5961	-8049	-8618	-8639	-5148	-4395	-9188	-9562
1973	-4355	-3867	-4651	-3782	-6068	-7588	-5604	-6648	-5957	-8048	-8628	-8622	-5144	-4383	-9240	-9650
1974	-4387	-3896	-4666	-3825	-6080	-7584	-5616	-6692	-5981	-8036	-8630	-8617	-5159	-4401	-9278	-9690
1975	-4355	-3882	-4663	-3798	-6081	-7567	-5620	-6699	-5983	-8056	-8647	-8635	-5152	-4430	-9312	-9740
1976	-4357	-3902	-4661	-3820	-6082	-7582	-5620	-6700	-5991	-8059	-8691	-8645	-5144	-4427	-9318	-9804
1977	-4329	-3876	-4651	-3798	-6070	-7571	-5612	-6691	-5969	-8080	-8711	-8667	-5151	-4423	-9343	-9846
1978	-4323	-3878	-4665	-3792	-6055	-7587	-5616	-6672	-5970	-8075	-8717	-8665	-5151	-4437	-9358	-9909
1979	-4350	-3897	-4655	-3831	-6061	-7587	-5608	-6697	-5966	-8067	-8733	-8692	-5135	-4426	-9366	-9983
1980	-4310	-3862	-4677	-3801	-6054	-7566	-5599	-6689	-5956	-8057	-8736	-8699	-5145	-4417	-9375	-10038
1981	-4320	-3865	-4679	-3791	-6056	-7578	-5596	-6667	-5948	-8069	-8723	-8704	-5152	-4446	-9390	-10095
1982	-4344	-3888	-4682	-3795	-6074	-7578	-5583	-6678	-5949	-8096	-8714	-8706	-5162	-4492	-9430	-10122
1983	-4361	-3893	-4702	-3833	-6083	-7596	-5600	-6698	-5987	-8089	-8722	-8714	-5152	-4488	-9464	-10159
1984	-4339	-3892	-4695	-3825	-6089	-7593	-5601	-6699	-5984	-8100	-8748	-8722	-5176	-4522	-9467	-10198
1985	-4327	-3889	-4697	-3802	-6082	-7587	-5601	-6681	-5967	-8108	-8759	-8736	-5182	-4520	-9504	-10250
1986	-4358	-3901	-4707	-3827	-6078	-7597	-5605	-6693	-5993	-8118	-8749	-8770	-5177	-4536	-9538	-10302
1987	-4345	-3884	-4710	-3816	-6079	-7593	-5591	-6689	-5983	-8111	-8755	-8783	-5193	-4545	-9567	-10414
1988	-4357	-3904	-4697	-3842	-6072	-7614	-5607	-6701	-5989	-8121	-8772	-8798	-5186	-4544	-9600	-10468
1989	-4337	-3877	-4707	-3816	-6076	-7568	-5600	-6673	-5983	-8135	-8777	-8780	-5198	-4564	-9619	-10502
1990	-4338	-3870	-4716	-3812	-6086	-7579	-5608	-6652	-5963	-8129	-8752	-8767	-5196	-4573	-9650	-10583
1991	-4347	-3895	-4719	-3832	-6098	-7595	-5610	-6661	-5975	-8127	-8738	-8768	-5178	-4595	-9679	-10647
1992	-4374	-3927	-4725	-3850	-6110	-7608	-5606	-6687	-5989	-8132	-8743	-8759	-5194	-4603	-9721	-10697
1993	-4374	-3912	-4727	-3869	-6107	-7595	-5607	-6712	-6002	-8131	-8788	-8775	-5199	-4624	-9744	-10747
1994	-4335	-3899	-4742	-3826	-6110	-7606	-5603	-6678	-5978	-8132	-8796	-8787	-5214	-4640	-9776	-10824
1995	-4352	-3912	-4752	-3833	-6113	-7584	-5601	-6676	-5972	-8128	-8782	-8809	-5212	-4633	-9796	-10908
1996	-4385	-3932	-4727	-3869	-6099	-7595	-5618	-6706	-6019	-8135	-8804	-8825	-5216	-4632	-9832	-10980
1997	-4377	-3929	-4729	-3882	-6100	-7606	-5621	-6734	-6033	-8156	-8858	-8850	-5223	-4653	-9857	-11020
1998	-4322	-3886	-4729	-3835	-6091	-7587	-5596	-6714	-6034	-8149	-8883	-8872	-5224	-4640	-9866	-11064
[truncated: 6,760 more rows]
