# Supplementary material for: Metabolic profiling in Caenorhabditis elegans provides an unbiased approach to investigations of dosage dependent lead toxicity
Source: Metabolomics. 2012 Jun 4;9(1):189–201. doi: 10.1007/s11306-012-0438-0 (PMC3548106; doi:10.1007/s11306-012-0438-0)
Supplement: Supplementary file 13 — Supplementary material 13 (TXT 866 kb) [file 11306_2012_438_MOESM13_ESM.txt]

Table S11: 2D matrix of sample 1L10A, generated from the raw chromatogram 1L10A
0	1573	1635	2024	1624	2965	4762	2853	3616	3011	5077	3135	3358	3164	681	-8059	-23738
1	1132	1274	2110	998	2644	4444	2637	3397	2690	4945	3022	3334	3038	590	-7953	-23450
2	1315	1361	2181	1135	2590	4346	2595	3167	2595	4811	2827	3222	2989	526	-7954	-23059
3	1562	1504	2218	1335	2623	4360	2620	3171	2606	4726	2758	3123	2931	551	-7849	-22677
4	1668	1575	2209	1371	2660	4395	2629	3209	2614	4636	2729	3052	2883	549	-7744	-22253
5	1655	1567	2182	1336	2657	4337	2610	3222	2597	4563	2717	3002	2851	542	-7623	-21847
6	1608	1499	2140	1304	2633	4270	2554	3149	2551	4464	2674	2948	2804	531	-7531	-21488
7	1594	1482	2095	1315	2619	4196	2530	3118	2511	4368	2632	2905	2759	512	-7412	-21061
8	1562	1463	2056	1265	2600	4136	2501	3084	2458	4280	2574	2840	2718	495	-7269	-20642
9	1517	1450	2029	1256	2557	4082	2479	3055	2429	4198	2540	2781	2684	496	-7136	-20251
10	1462	1419	1986	1221	2503	4004	2430	2984	2393	4102	2504	2739	2638	477	-7016	-19902
11	1436	1394	1958	1196	2475	3957	2376	2922	2356	4012	2470	2677	2600	458	-6893	-19512
12	1424	1366	1914	1211	2453	3874	2335	2894	2327	3935	2428	2634	2563	455	-6732	-19147
13	1390	1334	1868	1142	2418	3788	2305	2837	2276	3836	2398	2584	2511	453	-6599	-18807
14	1355	1311	1829	1117	2368	3699	2268	2796	2251	3722	2369	2551	2490	435	-6471	-18433
15	1306	1268	1807	1066	2321	3610	2225	2725	2197	3656	2330	2505	2440	411	-6353	-18045
16	1288	1239	1790	1072	2270	3547	2186	2670	2171	3593	2268	2452	2392	389	-6230	-17654
17	1262	1215	1774	1084	2234	3418	2146	2626	2132	3496	2237	2401	2366	390	-6122	-17323
18	1223	1174	1744	1015	2194	3330	2103	2563	2070	3422	2208	2360	2292	367	-6043	-16944
19	1231	1178	1711	1015	2161	3309	2072	2525	2049	3347	2170	2306	2260	405	-5940	-16567
20	1196	1161	1680	1000	2104	3259	2028	2461	2011	3291	2139	2280	2212	562	-5826	-16226
21	1179	1140	1631	1000	2090	3208	1988	2423	1987	3221	2123	2244	2164	439	-5702	-15880
22	1132	1109	1595	977	2059	3145	1940	2393	1952	3133	2113	2202	2136	363	-5599	-15503
23	1071	1090	1578	948	2012	3085	1896	2354	1910	3078	2048	2155	2072	303	-5514	-15151
24	1056	1093	1677	938	1969	3023	1863	2314	1881	2998	2004	2112	2048	284	-5417	-14833
25	1031	1059	1691	931	1929	2958	1834	2241	1845	2929	1982	2063	2008	273	-5303	-14372
26	1020	1033	1598	925	1891	2889	1797	2207	1815	2868	1974	2032	1980	253	-5205	-13911
27	950	987	1515	839	1841	2791	1751	2138	1756	2804	1936	1984	1936	218	-5090	-13568
28	925	941	1440	815	1795	2663	1678	2089	1713	2732	1927	1949	1900	210	-4997	-13248
29	900	907	1412	793	1753	2639	1646	2023	1649	2677	1884	1910	1824	197	-4892	-12887
30	931	918	1409	814	1711	2603	1621	1952	1613	2609	1821	1871	1788	197	-4797	-12556
31	932	927	1377	824	1689	2548	1597	1944	1616	2554	1803	1817	1763	196	-4671	-12201
32	866	874	1341	771	1645	2497	1567	1908	1571	2503	1764	1777	1742	180	-4576	-11909
33	820	834	1298	721	1593	2426	1519	1835	1520	2445	1708	1731	1715	171	-4455	-11576
34	791	817	1280	674	1554	2355	1460	1757	1472	2389	1671	1688	1662	165	-4362	-11256
35	786	796	1233	695	1517	2296	1416	1713	1432	2311	1611	1642	1629	155	-4279	-10951
36	790	784	1202	719	1480	2250	1401	1710	1414	2231	1595	1613	1579	142	-4163	-10634
37	741	766	1163	653	1435	2166	1362	1726	1369	2174	1578	1594	1532	119	-4068	-10326
38	697	720	1114	587	1397	2102	1307	1759	1324	2121	1559	1551	1502	103	-3999	-10037
39	645	695	1080	575	1343	1991	1255	1695	1281	2077	1518	1510	1468	75	-3904	-9709
40	651	704	1061	611	1313	1897	1230	1604	1249	2004	1481	1468	1442	63	-3804	-9394
41	624	694	1033	620	1271	1876	1207	1541	1221	1936	1459	1433	1394	54	-3682	-9074
42	602	650	1034	587	1230	1814	1172	1456	1166	1886	1393	1395	1359	36	-3613	-8811
43	623	618	1008	613	1207	1793	1147	1333	1148	1822	1362	1363	1306	40	-3520	-8490
44	620	620	966	593	1201	1766	1108	1261	1109	1771	1334	1320	1253	44	-3434	-8163
45	616	652	907	577	1168	1737	1093	1267	1113	1713	1297	1277	1221	38	-3328	-7888
46	590	627	865	557	1114	1696	1063	1274	1083	1670	1275	1241	1179	35	-3192	-7592
47	567	606	844	500	1081	1633	1015	1231	1037	1592	1238	1209	1145	35	-3078	-7272
48	564	577	817	487	1028	1616	975	1192	1019	1544	1198	1160	1117	5	-2968	-6973
49	559	576	803	470	1008	1581	930	1115	983	1495	1137	1110	1093	-10	-2906	-6712
50	542	599	778	510	989	1559	924	1111	968	1432	1122	1067	1052	-13	-2808	-6410
51	474	584	720	487	942	1515	890	1126	927	1390	1095	1066	997	-27	-2708	-6128
52	418	559	724	444	909	1447	845	1081	890	1350	1062	1052	948	-53	-2613	-5840
53	379	515	712	417	850	1357	800	1010	854	1302	1005	1005	911	-56	-2535	-5599
54	372	516	709	417	815	1244	759	932	817	1266	954	953	874	-58	-2429	-5311
55	382	502	663	403	793	1181	732	948	802	1220	933	889	849	-54	-2308	-5031
56	332	460	637	351	749	1148	699	905	746	1179	875	855	807	-73	-2218	-4783
57	340	428	619	358	721	1134	668	866	722	1114	845	814	775	146	-2134	-4502
58	326	401	604	352	691	1055	637	843	733	1070	811	770	764	180	-2048	-4225
59	318	396	580	347	688	1030	631	804	878	1035	793	764	747	96	-2008	-4099
60	318	396	580	347	688	1030	631	804	878	1035	793	764	747	96	-2008	-4099
61	318	396	580	347	688	1030	631	804	878	1035	793	764	747	96	-2008	-4099
62	318	396	580	347	688	1030	631	804	878	1035	793	764	747	96	-2008	-4099
63	318	396	580	347	688	1030	631	804	878	1035	793	764	747	96	-2008	-4099
64	318	396	580	347	688	1030	631	804	878	1035	793	764	747	96	-2008	-4099
65	318	396	580	347	688	1030	631	804	878	1035	793	764	747	96	-2008	-4099
66	318	396	580	347	688	1030	631	804	878	1035	793	764	747	96	-2008	-4099
67	318	396	580	347	688	1030	631	804	878	1035	793	764	747	96	-2008	-4099
68	318	396	580	347	688	1030	631	804	878	1035	793	764	747	96	-2008	-4099
69	318	396	580	347	688	1030	631	804	878	1035	793	764	747	96	-2008	-4099
70	318	396	580	347	688	1030	631	804	878	1035	793	764	747	96	-2008	-4099
71	318	396	580	347	688	1030	631	804	878	1035	793	764	747	96	-2008	-4099
72	318	396	580	347	688	1030	631	804	878	1035	793	764	747	96	-2008	-4099
73	318	396	580	347	688	1030	631	804	878	1035	793	764	747	96	-2008	-4099
74	318	396	580	347	688	1030	631	804	878	1035	793	764	747	96	-2008	-4099
75	318	396	580	347	688	1030	631	804	878	1035	793	764	747	96	-2008	-4099
76	318	396	580	347	688	1030	631	804	878	1035	793	764	747	96	-2008	-4099
77	318	396	580	347	688	1030	631	804	878	1035	793	764	747	96	-2008	-4099
78	318	396	580	347	688	1030	631	804	878	1035	793	764	747	96	-2008	-4099
79	318	396	580	347	688	1030	631	804	878	1035	793	764	747	96	-2008	-4099
80	318	396	580	347	688	1030	631	804	878	1035	793	764	747	96	-2008	-4099
81	318	396	580	347	688	1030	631	804	878	1035	793	764	747	96	-2008	-4099
82	318	396	580	347	688	1030	631	804	878	1035	793	764	747	96	-2008	-4099
83	318	396	580	347	688	1030	631	804	878	1035	793	764	747	96	-2008	-4099
84	318	396	580	347	688	1030	631	804	878	1035	793	764	747	96	-2008	-4099
85	318	396	580	347	688	1030	631	804	878	1035	793	764	747	96	-2008	-4099
86	318	396	580	347	688	1030	631	804	878	1035	793	764	747	96	-2008	-4099
87	-77	-33	-81	-63	-226	-356	-192	-258	-219	-97	-247	-257	-207	55	671	1545
88	-140	-52	-127	-101	-255	-409	-223	-260	-264	-90	-269	-282	-255	58	771	1739
89	-210	-76	-154	-170	-263	-454	-262	-304	-323	-62	-290	-321	-292	49	855	1939
90	-297	-112	-199	-204	-290	-544	-309	-376	-356	-53	-344	-366	-323	54	943	2125
91	-288	-113	-223	-221	-338	-586	-337	-439	-373	-67	-421	-407	-359	62	1022	2287
92	-288	-106	-214	-238	-347	-613	-351	-440	-406	-61	-472	-431	-381	71	1111	2467
93	-314	-109	-222	-256	-377	-640	-369	-446	-438	-101	-483	-480	-411	71	1192	2638
94	-352	-112	-252	-264	-438	-685	-401	-487	-457	-104	-516	-517	-430	77	1278	2809
95	-379	-138	-261	-277	-501	-742	-438	-534	-512	-117	-568	-541	-465	91	1364	2998
96	-386	-141	-255	-307	-520	-768	-461	-613	-554	-157	-614	-580	-502	80	1445	3184
97	-378	-118	-215	-348	-511	-783	-481	-609	-526	-198	-637	-598	-531	66	1520	3362
98	-408	-128	-236	-374	-576	-845	-508	-612	-544	-238	-664	-636	-559	86	1606	3536
99	-455	-151	-283	-383	-596	-879	-549	-665	-598	-274	-716	-660	-589	97	1716	3718
100	-507	-178	-328	-373	-600	-918	-581	-748	-614	-311	-767	-696	-614	96	1803	3891
101	-552	-168	-371	-328	-622	-937	-587	-805	-637	-341	-810	-752	-626	122	1835	4057
102	-558	-162	-398	-307	-622	-929	-583	-768	-634	-407	-836	-763	-654	139	1904	4255
103	-611	-160	-387	-341	-645	-930	-598	-745	-666	-450	-853	-790	-689	156	2000	4454
104	-643	-196	-386	-370	-696	-1010	-623	-766	-708	-470	-906	-823	-736	172	2084	3523
105	-657	-230	-400	-393	-748	-1091	-668	-841	-756	-493	-956	-855	-756	184	2156	2419
106	-597	-220	-403	-424	-764	-1145	-685	-908	-792	-541	-1002	-887	-746	187	2272	3445
107	-544	-225	-422	-426	-778	-1194	-699	-877	-805	-596	-1035	-943	-771	209	2396	4411
108	-508	-247	-415	-430	-816	-1236	-734	-874	-824	-628	-1060	-976	-796	228	2504	4967
109	-490	-297	-377	-460	-849	-1265	-768	-919	-865	-678	-1086	-1023	-824	218	2602	5339
110	-502	-324	-254	-499	-897	-1333	-802	-1059	-914	-736	-1133	-1059	-871	221	2683	5607
111	-488	-321	240	-497	-899	-1362	-828	-1121	-932	-789	-1182	-1098	-890	218	2773	5779
112	-452	-311	446	-500	-908	-1364	-852	-1078	-950	-838	-1220	-1129	-922	237	2851	5907
113	-490	-322	385	-516	-957	-1431	-873	-1094	-986	-894	-1253	-1182	-931	249	2945	6024
114	-546	-350	298	-533	-982	-1456	-898	-1124	-1023	-932	-1296	-1211	-956	266	3031	6146
115	-587	-401	164	-574	-1021	-1470	-932	-1199	-1061	-943	-1329	-1253	-984	274	3108	6274
116	-579	-406	54	-569	-1027	-1492	-932	-1254	-1088	-1009	-1389	-1280	-1000	287	3169	6382
117	-574	-409	-69	-560	-1046	-1509	-945	-1236	-1113	-1078	-1408	-1302	-1018	313	3265	6498
118	-609	-435	-163	-582	-1104	-1563	-978	-1233	-1125	-1150	-1422	-1335	-1049	343	3352	6605
119	-648	-460	-239	-613	-1154	-1587	-1000	-1265	-1180	-1187	-1491	-1356	-1070	358	3430	6717
120	-687	-483	-319	-643	-1196	-1632	-1038	-1407	-1200	-1229	-1582	-1409	-1094	355	3515	6798
121	-645	-509	-365	-661	-1210	-1698	-1065	-1469	-1234	-1272	-1654	-1447	-1120	376	3597	6936
122	-466	-520	-444	-649	-1223	-1713	-1081	-1411	-1237	-1295	-1656	-1497	-1153	406	3683	7048
123	-762	-532	-544	-682	-1254	-1779	-1098	-1414	-1266	-1339	-1666	-1529	-1169	402	3781	7136
124	-836	-573	-610	-697	-1285	-1808	-1127	-1450	-1300	-1383	-1691	-1579	-1190	410	3854	7246
125	-865	-612	-665	-759	-1322	-1816	-1165	-1486	-1327	-1424	-1737	-1623	-1222	436	3888	6942
126	-829	-633	-744	-756	-1334	-1826	-1191	-1572	-1361	-1469	-1788	-1668	-1223	453	3932	5528
127	-776	-611	-788	-696	-1335	-1813	-1198	-1547	-1379	-1519	-1840	-1699	-1244	469	4047	5825
128	-791	-620	-816	-741	-1353	-1860	-1212	-1530	-1409	-1554	-1857	-1723	-1265	512	4157	6815
129	-837	-646	-854	-746	-1385	-1898	-1227	-1575	-1442	-1567	-1897	-1769	-1283	521	4274	7488
130	-874	-680	-882	-786	-1409	-1917	-1240	-1632	-1460	-1609	-1936	-1797	-1294	554	4366	7851
131	-853	-699	-916	-779	-1405	-1928	-1252	-1719	-1482	-1661	-2014	-1830	-1319	593	4474	8126
132	-807	-688	-963	-733	-1394	-1924	-1246	-1677	-1473	-1698	-2076	-1865	-1319	636	4586	8319
133	-824	-689	-1022	-706	-1405	-1963	-1270	-1652	-1482	-1741	-2089	-1903	-1338	651	4673	8465
134	-857	-694	-1047	-723	-1442	-1997	-1283	-1679	-1516	-1783	-2109	-1925	-1342	684	4780	8615
135	-894	-726	-1101	-742	-1466	-2006	-1312	-1709	-1553	-1838	-2160	-1956	-1346	714	4865	8771
136	-896	-749	-1119	-771	-1481	-2021	-1342	-1796	-1577	-1870	-2222	-1985	-1347	746	4957	8905
137	-863	-718	-1167	-731	-1479	-2052	-1327	-1772	-1594	-1913	-2262	-2021	-1346	799	5079	9041
138	-881	-735	-1218	-753	-1492	-2085	-1343	-1743	-1590	-1951	-2281	-2056	-1356	848	5210	9190
139	-897	-742	-1262	-789	-1530	-2088	-1366	-1766	-1619	-1978	-2326	-2096	-1368	881	5315	9324
140	-916	-759	-1291	-830	-1554	-2114	-1376	-1800	-1638	-2009	-2369	-2135	-1385	917	5438	9459
141	-937	-768	-1303	-858	-1539	-2095	-1382	-1870	-1659	-2040	-2437	-2156	-1385	950	5544	9622
142	-881	-748	-1323	-789	-1487	-2059	-1395	-1836	-1649	-2087	-2453	-2180	-1379	1000	5684	9810
143	-905	-772	-1340	-795	-1502	-2081	-1408	-1798	-1646	-2094	-2471	-2192	-1365	1307	5834	9975
144	-914	-797	-1375	-849	-1531	-2107	-1422	-1807	-1679	-2121	-2486	-2221	-1380	1449	5954	10110
145	-929	-826	-1397	-906	-1535	-2112	-1431	-1833	-1705	-2155	-2528	-2244	-1392	1477	6081	10287
146	-999	-846	-1420	-943	-1563	-2121	-1453	-1902	-1731	-2191	-2573	-2289	-1393	1431	6190	10467
147	-963	-833	-1435	-865	-1565	-2109	-1469	-1885	-1713	-2206	-2584	-2318	-1397	1300	6331	10651
148	-978	-849	-1423	-872	-1577	-2135	-1468	-1867	-1724	-2239	-2597	-2326	-1397	1254	6450	10834
149	-1013	-880	-1454	-886	-1597	-2170	-1481	-1863	-1749	-2285	-2633	-2371	-1413	1256	6565	10995
150	-1047	-911	-1481	-893	-1606	-2189	-1501	-1904	-1785	-2302	-2651	-2398	-1423	1296	6685	11152
151	-1076	-934	-1518	-934	-1628	-2240	-1528	-1981	-1801	-2322	-2709	-2412	-1417	1335	6779	11331
152	-1034	-902	-1546	-901	-1621	-2256	-1539	-1954	-1789	-2374	-2728	-2452	-1402	1387	6887	11516
153	-1057	-913	-1560	-879	-1667	-2264	-1542	-1932	-1784	-2378	-2749	-2478	-1398	1455	7014	11694
154	-1077	-945	-1590	-905	-1690	-2281	-1555	-1923	-1822	-2396	-2767	-2494	-1393	1496	7117	11867
155	-1097	-971	-1636	-922	-1706	-2289	-1572	-1976	-1844	-2420	-2773	-2516	-1386	1521	7238	12015
156	-1123	-997	-1640	-977	-1742	-2349	-1598	-2042	-1881	-2446	-2809	-2541	-1401	1572	7352	12197
157	-1089	-979	-1645	-936	-1742	-2342	-1597	-2010	-1872	-2492	-2838	-2559	-1394	1626	7473	12372
158	-1134	-978	-1645	-946	-1733	-2324	-1604	-1985	-1869	-2528	-2842	-2579	-1387	1667	7587	12532
159	-1150	-1013	-1673	-980	-1741	-2333	-1616	-2005	-1879	-2562	-2869	-2591	-1413	1718	7690	12705
160	-1177	-1036	-1699	-1008	-1753	-2360	-1631	-2031	-1906	-2578	-2913	-2597	-1416	1745	7801	12884
161	-1203	-1075	-1731	-1050	-1770	-2406	-1651	-2106	-1938	-2590	-2962	-2611	-1421	1773	7904	13048
162	-1140	-1056	-1724	-974	-1758	-2391	-1640	-2085	-1922	-2627	-2979	-2637	-1421	1847	8008	13202
163	-1147	-1077	-1751	-960	-1766	-2385	-1646	-2070	-1908	-2641	-2957	-2650	-1413	1903	8142	13376
164	-1172	-1088	-1771	-1000	-1811	-2403	-1661	-2071	-1934	-2648	-2970	-2679	-1399	1951	8260	13544
165	-1190	-1113	-1778	-1028	-1844	-2437	-1683	-2095	-1962	-2691	-2974	-2693	-1407	1968	8342	13685
166	-1189	-1140	-1786	-1083	-1872	-2460	-1712	-2154	-1995	-2704	-3024	-2704	-1402	1998	8423	13866
167	-1143	-1106	-1792	-1030	-1871	-2455	-1703	-2161	-2000	-2724	-3047	-2743	-1403	2056	8540	14061
168	-1170	-1129	-1810	-1023	-1880	-2461	-1707	-2137	-2002	-2755	-3056	-2745	-1401	2094	8665	14216
169	-1232	-1150	-1852	-1047	-1886	-2477	-1721	-2136	-2020	-2783	-3068	-2756	-1407	2127	8765	14337
170	-1270	-1179	-1874	-1073	-1906	-2486	-1742	-2152	-2030	-2807	-3080	-2774	-1403	2183	8877	14510
171	-1314	-1201	-1876	-1133	-1938	-2523	-1772	-2240	-2048	-2828	-3105	-2796	-1404	2221	8980	14703
172	-1261	-1172	-1871	-1085	-1926	-2529	-1761	-2220	-2032	-2864	-3139	-2810	-1403	2278	9094	14887
173	-1258	-1182	-1874	-1057	-1915	-2513	-1763	-2193	-2021	-2871	-3140	-2817	-1386	2325	9175	15053
174	-1285	-1209	-1887	-1090	-1960	-2557	-1769	-2185	-2058	-2878	-3148	-2837	-1398	2355	9248	15215
175	-1307	-1240	-1920	-1108	-1968	-2583	-1789	-2206	-2077	-2871	-3148	-2866	-1392	2387	9334	15391
176	-1366	-1281	-1936	-1177	-1995	-2612	-1811	-2278	-2122	-2899	-3201	-2884	-1396	2406	9437	15559
177	-1321	-1250	-1950	-1139	-1988	-2609	-1814	-2267	-2105	-2945	-3213	-2874	-1366	2462	9565	15727
178	-1308	-1246	-1943	-1100	-1984	-2614	-1825	-2245	-2097	-2972	-3207	-2890	-1352	2506	9674	15917
179	-1341	-1258	-1964	-1115	-2020	-2653	-1824	-2243	-2119	-2992	-3188	-2885	-1373	2547	9766	16080
180	-1380	-1284	-1983	-1139	-2029	-2663	-1834	-2265	-2136	-3003	-3185	-2893	-1360	2578	9838	16202
181	-1412	-1321	-2002	-1221	-2062	-2694	-1843	-2328	-2158	-3003	-3244	-2907	-1362	2605	9928	16382
182	-1367	-1296	-2004	-1183	-2045	-2674	-1850	-2329	-2143	-3031	-3268	-2919	-1363	2667	10044	16443
183	-1366	-1297	-1995	-1151	-2052	-2688	-1858	-2294	-2146	-3068	-3258	-2923	-1367	2699	10157	16504
184	-1393	-1319	-2006	-1164	-2068	-2701	-1855	-2291	-2159	-3086	-3240	-2943	-1357	2716	10272	16635
185	-1425	-1351	-2044	-1176	-2088	-2734	-1855	-2307	-2168	-3095	-3253	-2968	-1359	2758	10374	16792
186	-1496	-1382	-2053	-1239	-2116	-2774	-1873	-2371	-2199	-3102	-3283	-2970	-1350	2791	10463	16970
187	-1435	-1356	-2056	-1189	-2105	-2783	-1874	-2384	-2176	-3122	-3302	-2981	-1335	2844	10560	17111
188	-1421	-1360	-2059	-1164	-2126	-2795	-1877	-2329	-2176	-3133	-3276	-2974	-1311	2892	10676	17297
189	-1464	-1397	-2650	-1188	-2139	-2809	-1888	-2332	-2201	-3135	-3253	-2969	-1291	2907	10770	17456
190	-1498	-1441	-3271	-1200	-2155	-2810	-1896	-2339	-2207	-3150	-3267	-2957	-1287	2960	10845	17601
191	-1554	-1484	-3273	-1280	-2192	-2840	-1919	-2397	-2230	-3172	-3305	-2992	-1285	2979	10910	17781
192	-1494	-1455	-3099	-1224	-2175	-2816	-1917	-2411	-2219	-3187	-3321	-3003	-1289	3023	11020	17941
193	-1489	-1465	-2967	-1200	-2175	-2827	-1920	-2389	-2201	-3197	-3323	-2999	-1282	3067	11097	18123
194	-1516	-1488	-2848	-1216	-2196	-2847	-1931	-2384	-2242	-3226	-3298	-3005	-1280	3098	11150	18251
195	-1546	-1507	-2752	-1253	-2213	-2872	-1946	-2414	-2273	-3234	-3281	-3018	-1280	3141	11247	18424
196	-1609	-1534	-2666	-1336	-2253	-2918	-1991	-2476	-2296	-3263	-3302	-3021	-1280	3158	11350	18588
197	-1547	-1496	-2565	-1284	-2226	-2904	-1987	-2488	-2286	-3237	-3355	-3030	-1279	3197	11430	18764
198	-1508	-1491	-2543	-1252	-2234	-2920	-1990	-2462	-2259	-3249	-3411	-3037	-1274	3238	11532	18901
199	-1546	-1522	-2378	-1250	-2256	-2966	-1983	-2438	-2276	-3260	-3420	-3045	-1278	3278	11621	19061
200	-1549	-1520	-2403	-1288	-2267	-2965	-1995	-2452	-2298	-3290	-3414	-3056	-1268	3314	11721	19237
201	-1587	-1548	-2384	-1352	-2276	-2965	-2017	-2505	-2312	-3313	-3446	-3063	-1247	3326	11797	19411
202	-1551	-1509	-2085	-1308	-2238	-2928	-2012	-2491	-2286	-3329	-3428	-3065	-1235	3362	11883	19588
203	-1534	-1496	-1732	-1287	-2243	-2927	-2011	-2449	-2290	-3322	-3380	-3070	-1247	3384	11967	19739
204	-1560	-1505	-1657	-1287	-2279	-2934	-2017	-2450	-2287	-3356	-3351	-3052	-1246	3433	12044	19909
205	-1589	-1516	-1700	-1322	-2297	-2955	-2039	-2465	-2314	-3367	-3344	-3035	-1250	3453	12090	20024
206	-1641	-1558	-1761	-1403	-2343	-3011	-2053	-2507	-2355	-3377	-3375	-3051	-1250	3482	12136	20188
207	-1620	-1555	-1795	-1354	-2329	-2995	-2052	-2528	-2349	-3394	-3385	-3046	-1242	3523	12218	20326
208	-1600	-1535	-1845	-1309	-2316	-2982	-2031	-2492	-2331	-3405	-3378	-3063	-1247	3540	12303	20443
209	-1606	-1551	-1892	-1309	-2346	-2990	-2057	-2489	-2336	-3423	-3370	-3050	-1231	3563	12390	20563
210	-1650	-1566	-1927	-1345	-2362	-3004	-2072	-2531	-2345	-3438	-3379	-3050	-1218	3587	12441	20713
211	-1674	-1614	-1968	-1405	-2401	-3053	-2093	-2590	-2395	-3447	-3399	-3089	-1225	3595	12486	20873
212	-1624	-1592	-1974	-1361	-2355	-3029	-2087	-2571	-2377	-3464	-3406	-3096	-1229	3622	12557	21014
213	-1607	-1586	-1998	-1337	-2381	-3038	-2083	-2550	-2356	-3476	-3402	-3081	-1226	3655	12634	21152
214	-1630	-1603	-2056	-1351	-2399	-3080	-2092	-2523	-2363	-3476	-3377	-3069	-1231	3699	12698	21283
215	-1662	-1624	-2081	-1383	-2427	-3095	-2093	-2534	-2385	-3468	-3364	-3081	-1222	3711	12725	21391
216	-1736	-1656	-2111	-1433	-2460	-3117	-2120	-2596	-2401	-3474	-3422	-3096	-1214	3736	12772	21546
217	-1689	-1624	-2132	-1394	-2448	-3108	-2119	-2619	-2402	-3501	-3449	-3080	-1203	3758	12848	21686
218	-1646	-1610	-2126	-1350	-2434	-3093	-2116	-2599	-2384	-3520	-3433	-3085	-1209	3784	12920	21792
219	-1655	-1641	-2163	-1363	-2431	-3114	-2125	-2594	-2394	-3505	-3406	-3092	-1197	3815	12984	21889
220	-1687	-1652	-2194	-1379	-2460	-3126	-2127	-2589	-2411	-3524	-3394	-3092	-1206	3840	13039	22007
221	-1743	-1686	-2215	-1465	-2503	-3172	-2138	-2622	-2444	-3528	-3422	-3094	-1209	3866	13081	22150
222	-1702	-1662	-2226	-1438	-2485	-3178	-2143	-2646	-2430	-3557	-3440	-3094	-1185	3890	13133	22298
223	-1676	-1664	-2235	-1386	-2484	-3169	-2141	-2617	-2408	-3556	-3434	-3110	-1170	3923	13219	22396
224	-1689	-1678	-2249	-1407	-2493	-3178	-2140	-2613	-2441	-3562	-3434	-3086	-1190	3940	13280	22508
225	-1691	-1693	-2272	-1419	-2507	-3197	-2149	-2619	-2450	-3577	-3422	-3076	-1171	3972	13322	22624
226	-1755	-1743	-2318	-1501	-2553	-3236	-2168	-2672	-2487	-3576	-3421	-3070	-1179	3996	13347	22748
227	-1721	-1726	-2325	-1455	-2530	-3223	-2172	-2674	-2482	-3584	-3431	-3070	-1168	4018	13387	22902
228	-1692	-1703	-2307	-1418	-2518	-3229	-2171	-2645	-2455	-3604	-3415	-3066	-1159	4051	13461	23003
229	-1713	-1705	-2321	-1415	-2543	-3244	-2174	-2611	-2461	-3610	-3408	-3080	-1160	4090	13524	23139
230	-1722	-1706	-2350	-1444	-2565	-3252	-2194	-2608	-2447	-3615	-3409	-3085	-1157	4110	13598	23268
231	-1778	-1740	-2350	-1521	-2584	-3292	-2203	-2666	-2492	-3624	-3437	-3079	-1154	4137	13642	23371
232	-1751	-1709	-2358	-1466	-2554	-3284	-2190	-2666	-2489	-3625	-3481	-3082	-1132	4160	13709	23500
233	-1697	-1684	-2381	-1437	-2562	-3285	-2189	-2665	-2475	-3639	-3453	-3071	-1141	4186	13778	23615
234	-1725	-1706	-2388	-1453	-2582	-3279	-2183	-2643	-2485	-3642	-3429	-3070	-1139	4192	13825	23753
235	-1743	-1725	-2409	-1469	-2581	-3296	-2195	-2668	-2491	-3654	-3418	-3066	-1138	4220	13865	23875
236	-1799	-1766	-2414	-1531	-2616	-3324	-2231	-2738	-2522	-3660	-3432	-3076	-1122	4222	13907	24034
237	-1760	-1731	-2411	-1508	-2595	-3333	-2232	-2751	-2516	-3663	-3461	-3082	-1111	4260	13949	24138
238	-1730	-1720	-2421	-1456	-2595	-3313	-2219	-2717	-2494	-3681	-3448	-3062	-1100	4298	14023	24267
239	-1743	-1731	-2423	-1458	-2613	-3327	-2211	-2697	-2513	-3677	-3427	-3069	-1111	4326	14095	24398
240	-1767	-1739	-2455	-1483	-2631	-3338	-2222	-2728	-2526	-3671	-3430	-3063	-1114	4340	14157	24520
241	-1811	-1769	-2470	-1546	-2662	-3379	-2240	-2770	-2557	-3707	-3460	-3050	-1105	4357	14230	24650
242	-1781	-1751	-2468	-1512	-2633	-3362	-2233	-2795	-2557	-3741	-3458	-3049	-1096	4387	14310	24796
243	-1769	-1746	-2459	-1464	-2626	-3339	-2242	-2756	-2554	-3763	-3450	-3046	-1097	4425	14379	24925
244	-1788	-1742	-2480	-1469	-2659	-3357	-2246	-2740	-2551	-3756	-3422	-3036	-1092	4447	14421	24998
245	-1802	-1770	-2490	-1495	-2667	-3366	-2236	-2748	-2566	-3750	-3415	-3051	-1091	4465	14470	25110
246	-1859	-1802	-2497	-1571	-2695	-3413	-2274	-2801	-2592	-3737	-3434	-3059	-1089	4487	14498	25260
247	-1821	-1785	-2506	-1557	-2672	-3410	-2269	-2831	-2592	-3736	-3469	-3041	-1074	4493	14544	25432
248	-1774	-1764	-2503	-1506	-2657	-3373	-2254	-2801	-2568	-3751	-3473	-3040	-1063	4527	14578	25583
249	-1784	-1771	-2505	-1482	-2674	-3383	-2263	-2790	-2593	-3736	-3443	-3032	-1067	4547	14642	25713
250	-1814	-1786	-2504	-1497	-2683	-3384	-2259	-2784	-2600	-3749	-3449	-3044	-1058	4578	14731	25867
251	-1841	-1813	-2512	-1562	-2706	-3425	-2271	-2803	-2618	-3772	-3454	-3058	-1068	4573	14788	25989
252	-1798	-1770	-2509	-1514	-2693	-3417	-2264	-2799	-2595	-3794	-3482	-3045	-1058	4613	14855	26137
253	-1768	-1754	-2495	-1459	-2659	-3410	-2254	-2751	-2573	-3798	-3473	-3058	-1046	4655	14946	26274
254	-1795	-1773	-2494	-1467	-2684	-3423	-2263	-2753	-2561	-3801	-3443	-3057	-1048	4675	15000	26401
255	-1832	-1790	-2508	-1488	-2695	-3446	-2279	-2774	-2584	-3799	-3426	-3044	-1059	4686	15018	26523
256	-1879	-1831	-2514	-1563	-2721	-3467	-2286	-2810	-2616	-3797	-3431	-3036	-1064	4690	15092	26671
257	-1848	-1797	-2520	-1543	-2703	-3445	-2294	-2834	-2621	-3821	-3456	-3014	-1033	4723	15182	26814
258	-1800	-1788	-2524	-1484	-2692	-3439	-2285	-2794	-2591	-3833	-3435	-3017	-1016	4759	15251	26939
259	-1823	-1790	-2516	-1483	-2710	-3429	-2276	-2778	-2598	-3822	-3432	-3003	-1005	4774	15313	27053
260	-1838	-1805	-2529	-1504	-2735	-3447	-2271	-2797	-2598	-3810	-3407	-2996	-1018	4801	15347	27160
261	-1881	-1837	-2534	-1583	-2758	-3467	-2299	-2835	-2625	-3814	-3417	-2974	-1009	4829	15359	27280
262	-1853	-1808	-2527	-1550	-2735	-3434	-2295	-2839	-2624	-3822	-3426	-2988	-993	4852	15407	27430
263	-1812	-1793	-2510	-1504	-2724	-3421	-2281	-2812	-2618	-3832	-3417	-2974	-974	4868	15459	27550
264	-1823	-1813	-2517	-1506	-2731	-3443	-2296	-2783	-2625	-3823	-3386	-2958	-963	4919	15484	27667
265	-1850	-1816	-2526	-1528	-2737	-3464	-2309	-2794	-2632	-3849	-3360	-2952	-946	4961	15518	27782
266	-1907	-1851	-2513	-1588	-2771	-3500	-2316	-2837	-2653	-3855	-3388	-2933	-920	5000	15585	27906
267	-1886	-1827	-2508	-1565	-2755	-3477	-2316	-2858	-2669	-3857	-3415	-2932	-879	5024	15680	28045
268	-1871	-1815	-2519	-1512	-2724	-3454	-2294	-2810	-2636	-3864	-3408	-2926	-881	5059	15796	28171
269	-1888	-1823	-2515	-1520	-2741	-3450	-2295	-2787	-2628	-3856	-3402	-2919	-890	5091	15864	28251
270	-1918	-1850	-2536	-1545	-2753	-3469	-2303	-2794	-2626	-3852	-3408	-2898	-868	5126	15919	28387
271	-1978	-1892	-2564	-1606	-2783	-3507	-2316	-2837	-2641	-3855	-3413	-2880	-853	5157	15961	28524
272	-1955	-1877	-2553	-1586	-2734	-3473	-2288	-2843	-2632	-3881	-3413	-2873	-831	5198	16024	28671
273	-1907	-1859	-2529	-1524	-2734	-3457	-2292	-2806	-2598	-3867	-3376	-2871	-821	5239	16079	28799
274	-1928	-1869	-2530	-1527	-2748	-3452	-2284	-2790	-2588	-3861	-3349	-2856	-810	5272	16140	28902
275	-1938	-1878	-2522	-1558	-2766	-3456	-2272	-2795	-2606	-3853	-3325	-2843	-809	5290	16174	29005
276	-1970	-1910	-2531	-1634	-2786	-3472	-2290	-2837	-2638	-3834	-3342	-2843	-814	5321	16220	29136
277	-1913	-1900	-2558	-1602	-2764	-3454	-2277	-2850	-2631	-3842	-3373	-2850	-781	5362	16293	29291
278	-1844	-1856	-2531	-1550	-2742	-3437	-2261	-2810	-2609	-3846	-3384	-2829	-754	5406	16365	29465
279	-1817	-1851	-2512	-1542	-2759	-3438	-2258	-2777	-2605	-3857	-3354	-2829	-746	5435	16375	29624
280	-1805	-1845	-2504	-1556	-2761	-3438	-2260	-2781	-2612	-3858	-3324	-2810	-750	5453	16385	29762
281	-1813	-1848	-2523	-1617	-2789	-3472	-2273	-2820	-2634	-3876	-3313	-2795	-734	5479	16448	29889
282	-1715	-1798	-2511	-1579	-2761	-3456	-2263	-2832	-2617	-3868	-3326	-2789	-686	5523	16522	30036
283	-1635	-1739	-2486	-1497	-2749	-3435	-2245	-2773	-2594	-3865	-3301	-2770	-678	5581	16595	30140
284	-1634	-1712	-2465	-1477	-2738	-3418	-2248	-2739	-2592	-3874	-3286	-2779	-667	5620	16656	30254
285	-1670	-1696	-2452	-1473	-2703	-3392	-2243	-2731	-2608	-3849	-3252	-2773	-656	5670	16711	30388
286	-1738	-1673	-2438	-1505	-2689	-3380	-2246	-2758	-2607	-3817	-3270	-2749	-653	5695	16757	30538
287	-1738	-1628	-2427	-1440	-2632	-3336	-2222	-2756	-2592	-3817	-3271	-2714	-646	5733	16813	30677
288	-1744	-1621	-2393	-1340	-2551	-3262	-2166	-2691	-2557	-3815	-3264	-2720	-621	5787	16872	30871
289	-1797	-1617	-2373	-1322	-2490	-3198	-2110	-2632	-2555	-3804	-3246	-2714	-591	5826	16940	30988
290	-1906	-1650	-2368	-1306	-2434	-3123	-2103	-2593	-2544	-3817	-3241	-2667	-580	5851	17015	31091
291	-2065	-1725	-2356	-1308	-2366	-3075	-2078	-2572	-2546	-3814	-3244	-2650	-550	5908	17076	31236
292	-2244	-1752	-2353	-1250	-2259	-2942	-1994	-2533	-2537	-3814	-3285	-2655	-515	6004	17153	31431
293	-2490	-1838	-2354	-1180	-2132	-2776	-1884	-2417	-2482	-3792	-3268	-2625	-453	6074	17236	31598
294	-2906	-2009	-2415	-1156	-2021	-2581	-1733	-2296	-2441	-3755	-3220	-2628	-414	6157	17315	31745
295	-3460	-2246	-2493	-1143	-1939	-2404	-1591	-2184	-2392	-3729	-3172	-2603	-340	6258	17404	31876
296	-4065	-2575	-2660	-1199	-1841	-2228	-1428	-2073	-2377	-3673	-3156	-2585	-273	6362	17461	32052
297	-4696	-2923	-2947	-1194	-1712	-2001	-1238	-1904	-2299	-3633	-3157	-2522	-187	6484	17558	32234
298	-5316	-3382	-3348	-1203	-1585	-1778	-1060	-1685	-2207	-3597	-3105	-2454	-76	6642	17681	32434
299	-5950	-3891	-3862	-1320	-1491	-1558	-856	-1441	-2119	-3539	-3047	-2399	17	6838	17772	32616
300	-6420	-4374	-4371	-1491	-1430	-1366	-638	-1202	-2034	-3472	-2975	-2318	148	7058	17904	32790
301	-6866	-4874	-4966	-1781	-1401	-1151	-411	-997	-1951	-3407	-2917	-2245	314	7303	18021	32960
302	-7104	-5257	-5505	-2025	-1361	-940	-183	-770	-1828	-3319	-2855	-2136	528	7642	18183	33150
303	-7259	-5528	-5906	-2231	-1328	-763	81	-449	-1688	-3224	-2756	-2038	776	8025	18402	33370
304	-7394	-5809	-6234	-2514	-1324	-641	323	-138	-1545	-3087	-2616	-1904	1082	8508	18636	33590
305	-7463	-6047	-6429	-2776	-1335	-566	523	155	-1384	-2956	-2494	-1733	1403	9003	18892	33800
306	-7558	-6170	-6508	-3084	-1357	-508	692	400	-1270	-2853	-2391	-1568	1820	9686	19222	34070
307	-7478	-6232	-6510	-3228	-1302	-421	874	673	-1093	-2695	-2270	-1363	2337	10517	19614	34430
308	-7304	-6231	-6423	-3300	-1214	-300	1065	997	-901	-2518	-2070	-1121	2861	11435	20090	34750
309	-7066	-6181	-6265	-3401	-1107	-203	1209	1254	-729	-2347	-1850	-831	3548	12656	20741	35170
310	-6810	-6100	-6050	-3469	-967	-37	1385	1558	-577	-2213	-1681	-558	4327	14139	21545	35690
311	-6465	-5972	-5741	-3531	-773	191	1569	1809	-435	-2062	-1523	-212	5228	15902	22527	36350
312	-5958	-5701	-5376	-3466	-519	497	1795	2086	-272	-1936	-1357	170	6139	18051	23646	37070
313	-5393	-5368	-4956	-3318	-229	892	2079	2482	-111	-1811	-1157	576	7295	20200	25101	38010
314	-4960	-5080	-4531	-3185	102	1337	2386	2894	52	-1725	-982	950	8561	23061	26840	39150
315	-4499	-4753	-4036	-2982	431	1821	2737	3285	236	-1626	-817	1385	9810	25984	28691	40350
316	-4128	-4462	-3561	-2783	700	2277	3063	3642	415	-1549	-698	1824	11357	29751	31136	41950
317	-3715	-4102	-3093	-2473	1098	2872	3483	4095	605	-1466	-607	2227	13085	34060	34060	43900
318	-3388	-3802	-2693	-2158	1524	3513	3946	4602	845	-1286	-485	2732	14978	38970	37540	46150
319	-3123	-3516	-2318	-1850	1952	4162	4412	5131	1169	-1123	-331	3242	16383	43910	41100	48490
320	-2894	-3280	-1969	-1563	2320	4740	4834	5612	1490	-903	-152	3794	18870	50130	45780	51520
321	-2757	-3127	-1699	-1385	2732	5414	5302	6134	1806	-675	6	4347	21357	57050	51230	55070
322	-2479	-2909	-1440	-1094	3205	6137	5824	6682	2212	-357	208	5003	23617	63870	56860	58770
323	-2108	-2703	-1192	-808	3578	6778	6296	7228	2684	42	499	5726	26279	72230	64120	63530
324	-1595	-2511	-1011	-604	3944	7459	6805	7796	3085	401	794	6417	29069	81250	72370	69040
325	-918	-2306	-874	-454	4300	8096	7310	8341	3575	833	1139	7269	32006	90860	81630	75200
326	132	-1961	-776	-349	4584	8677	7776	8847	4043	1347	1497	8123	34670	99870	90750	81630
327	1599	-1391	-716	-178	4851	9185	8215	9290	4532	1843	1889	9027	37750	110410	102030	89890
328	3034	-705	-663	8	5152	9740	8680	9825	4976	2315	2269	9854	40860	121110	114210	99090
329	4617	231	-641	207	5386	10214	9082	10280	5426	2835	2705	10748	43930	131870	127110	109320
330	5998	1310	-645	465	5592	10584	9426	10641	5837	3337	3175	11658	46600	141370	139060	119170
331	6898	2386	-664	772	5859	10933	9778	10993	6183	3775	3581	12452	49520	151840	152880	131160
332	7326	3282	-651	1233	6246	11321	10139	11355	6605	4276	4018	13325	52350	162040	166990	144100
333	7151	4071	-614	1831	6734	11707	10494	11733	6989	4753	4469	14173	54720	170610	179510	156220
334	6313	4460	-573	2422	7253	12045	10813	12018	7314	5186	4933	14977	57200	179640	193330	170410
335	5111	4470	-515	2945	7959	12476	11179	12309	7599	5549	5330	15643	59470	188010	206780	185100
336	3412	4073	-463	3423	8720	12933	11575	12603	7870	5954	5714	16348	61560	195690	219720	200130
337	1627	3364	-453	3862	9447	13437	12005	12884	8160	6296	6058	16949	63300	201910	230660	213680
338	-239	2361	-534	4125	10200	14011	12524	13282	8412	6597	6415	17551	65030	208070	242160	228850
339	-1927	1278	-707	4123	10784	14565	13063	13687	8656	6881	6810	18115	66520	213370	252640	243860
340	-3751	-48	-1035	3879	11146	15033	13591	14076	8882	7152	7152	18620	67680	217390	261080	256880
341	-5496	-1456	-1465	3388	11255	15367	14013	14393	9061	7403	7450	19054	68820	221240	269600	271100
342	-6971	-2781	-1984	2861	11178	15688	14443	14787	9257	7617	7711	19419	69810	224460	277170	284870
343	-8137	-3931	-2504	2295	10836	15855	14780	15230	9477	7846	8040	19780	70600	226920	283640	297990
344	-9297	-5174	-3104	1500	10242	15804	14986	15601	9679	8091	8376	20104	71190	228590	288500	309070
345	-10181	-6284	-3711	633	9562	15620	15069	15885	9866	8307	8690	20404	71740	229950	293090	320910
346	-10728	-7164	-4241	-217	8649	15233	15043	16112	10001	8515	8962	20638	72190	230810	296810	332000
347	-10945	-7891	-4796	-1075	7669	14765	14913	16273	10159	8763	9291	20906	72540	231270	299530	341500
348	-10778	-8351	-5240	-1894	6698	14250	14714	16383	10323	8966	9660	21179	72830	231350	301810	351500
349	-10365	-8552	-5546	-2704	5530	13527	14400	16359	10410	9150	10020	21416	73040	231080	303350	361100
350	-9760	-8496	-5668	-3335	4335	12685	13995	16336	10492	9312	10423	21707	73210	230490	304260	370100
351	-8934	-8169	-5599	-3980	3139	11754	13512	16134	10495	9452	10766	21974	73330	229810	304650	377800
352	-7887	-7538	-5203	-4292	2206	10922	13061	15947	10503	9525	11087	22262	73450	228890	304730	386300
353	-6817	-6741	-4540	-4370	1251	9968	12517	15736	10455	9557	11382	22513	73490	227740	304350	394400
354	-5970	-5973	-3766	-4273	447	8990	11907	15407	10349	9521	11676	22790	73470	226410	303610	402300
355	-5081	-5103	-2742	-3963	-59	8185	11356	15055	10185	9393	11894	23006	73380	225100	302680	409400
356	-4370	-4303	-1688	-3516	-383	7346	10736	14608	9984	9255	12003	23179	73240	223580	301450	417300
357	-3710	-3575	-723	-2905	-331	6799	10176	14154	9767	9030	12039	23325	73050	222030	300110	425200
358	-3120	-2838	347	-2136	8	6487	9714	13701	9526	8737	12015	23404	72790	220530	298770	432100
359	-2748	-2255	1295	-1406	513	6431	9382	13358	9221	8365	11882	23369	72390	218700	297050	439800
360	-2511	-1846	2045	-787	1250	6642	9186	13024	8919	7990	11668	23263	71910	216820	295290	447300
361	-2404	-1526	2745	-205	2107	7111	9160	12800	8575	7531	11327	23057	71340	214910	293480	454600
362	-2247	-1266	3359	435	2976	7800	9351	12795	8303	7008	10892	22732	70780	213190	291890	460900
363	-2155	-1126	3798	988	3977	8739	9737	13052	8122	6569	10442	22347	70000	211090	290020	467600
364	-2121	-1082	4051	1357	4912	9800	10283	13487	7992	6055	9841	21840	69160	208900	288050	473800
365	-2036	-1086	4159	1664	5839	10972	10989	14150	7994	5638	9196	21182	68330	206850	286220	479000
366	-1924	-1155	4099	1805	6563	12046	11694	14872	8143	5290	8494	20450	67360	204510	284120	484400
367	-1676	-1126	3983	1958	7360	13340	12631	15897	8441	5148	7886	19736	66340	202150	281980	489400
368	-1353	-1039	3798	2058	8030	14609	13637	17076	8951	5125	7263	18935	65240	199620	279690	493700
369	-1020	-919	3599	2044	8486	15676	14532	18254	9587	5246	6729	18105	64230	197300	277500	496800
370	-677	-723	3450	1994	8882	16383	15538	19527	10244	5498	6346	17406	63080	194640	274880	499700
371	-412	-525	3385	1899	9133	17536	16383	20779	11067	5907	5977	16689	61990	191980	272140	501800
372	-40	-239	3408	1961	9333	18691	17336	22068	12006	6464	5772	16097	61090	189650	269630	503000
373	243	50	3495	2050	9401	19317	18290	23143	12994	7124	5765	15583	60150	187100	266610	503500
374	471	293	3647	2171	9453	19822	19061	24243	13859	7764	5829	15248	59350	184680	263410	503100
375	598	504	3772	2332	9524	20223	19740	25223	14811	8524	6003	15006	58700	182480	260130	501700
376	664	646	3913	2510	9615	20526	20297	26027	15691	9321	6260	14898	58300	180860	257210	499800
377	747	806	4056	2820	9796	20825	20775	26732	16383	10112	6641	14924	58070	179470	253980	496900
378	714	894	4155	3117	10015	21161	21255	27402	17072	10770	7067	15046	57980	178480	250780	493000
379	474	882	4238	3408	10328	21493	21702	27938	17761	11443	7588	15294	58120	178080	247740	488500
380	-23	789	4311	3732	10651	21862	22153	28410	18225	12023	8135	15637	58390	178250	245220	483900
381	-790	463	4350	4060	11141	22340	22705	28933	18550	12448	8587	15991	58910	179200	242750	478400
382	-1451	45	4303	4514	11854	22982	23320	29603	18867	12829	9052	16453	59630	181000	240750	472600
383	-2105	-628	4029	5031	12770	23721	24025	30364	19166	13114	9509	16917	60420	183220	239360	467200
384	-2577	-1316	3422	5433	13790	24525	24656	31058	19400	13356	9931	17369	61410	186410	238250	461100
385	-2806	-1784	2711	5649	15132	25650	25372	31845	19593	13515	10273	17762	62480	190340	237650	455000
386	-3002	-2070	2099	5576	16383	27077	26071	32599	19839	13650	10564	18172	63680	194960	237610	449100
387	-3029	-2047	2075	5486	17708	28667	26762	33280	20125	13794	10860	18534	64760	199530	238050	444200
388	-3082	-1873	2823	5592	19033	30527	27519	33970	20394	13921	11133	18818	65940	204980	238880	438800
389	-3184	-1700	4049	6119	19665	32260	28242	34520	20646	14078	11407	19129	67130	210580	239940	433800
390	-3315	-1566	5707	7357	20005	33570	28942	34950	20885	14215	11640	19424	68140	215670	241020	429500
391	-3482	-1538	7248	9075	20317	34220	29442	35190	21082	14339	11846	19684	69270	221460	242330	425200
392	-3532	-1534	8281	10889	21081	34420	29868	35510	21276	14488	12036	19926	70440	227300	243640	421200
393	-3610	-1588	8978	12712	22296	34160	30088	35790	21440	14637	12291	20211	71590	233000	244750	417400
394	-3704	-1724	9193	14040	23629	33700	30088	36010	21582	14790	12562	20483	72710	238100	245530	414100
395	-3792	-1894	9042	14814	25182	33160	29960	36340	21642	14906	12792	20761	74120	243950	246210	410600
396	-3880	-2056	8703	15037	26517	32565	29715	36720	21695	15031	13052	21144	75810	250220	246770	407100
397	-3863	-2158	8213	15066	27510	31958	29406	37330	21765	15128	13329	21595	77680	256270	247230	404200
398	-3855	-2266	7635	14831	28058	31342	29012	37870	21888	15175	13668	22160	80330	263610	247720	400700
399	-3890	-2401	6963	14397	28330	30556	28471	38340	21986	15132	13961	22783	83960	271910	248200	397400
400	-3919	-2510	6320	13886	28330	29730	27779	38480	22112	15054	14191	23683	89270	281900	248890	394100
401	-3952	-2643	5559	13143	28142	28925	26971	38260	22180	14908	14372	24789	96140	293560	249970	391300
402	-3899	-2705	4775	12407	27855	28284	26240	37830	22201	14702	14515	26085	107370	312690	252270	388600
403	-3897	-2773	4100	11630	27301	27596	25358	37070	22065	14518	14612	27341	123020	343400	257130	386200
404	-3928	-2863	3330	10659	26521	26945	24450	36040	21793	14270	14682	28778	143190	393000	267910	384500
405	-3973	-2932	2595	9635	25651	26362	23694	34970	21384	13964	14700	30196	164080	457700	287400	383900
406	-3995	-3023	1912	8572	24482	25689	22872	33600	20898	13679	14643	31377	189320	554100	327900	384900
407	-3971	-3030	1358	7765	23196	25014	22131	32267	20329	13316	14568	32655	214410	668900	395700	388700
408	-3946	-3056	867	6927	21789	24248	21449	30923	19691	12933	14476	33780	235200	776700	481800	395600
409	-3987	-3092	495	6164	20519	23507	20839	29706	19005	12608	14378	34800	255980	894200	605000	408800
410	-4011	-3115	252	5622	19194	22668	20195	28323	18402	12313	14250	35600	273570	999800	747800	429400
411	-4057	-3139	128	5259	18184	21817	19589	26975	17683	12013	14082	36370	288040	1089700	898600	458500
412	-4020	-3079	261	5445	17786	21117	19071	25914	16996	11707	13970	37060	298370	1155300	1029800	491100
413	-4029	-3043	671	6216	18353	20455	18452	24763	16284	11407	13886	37620	307360	1213400	1166000	533900
414	-4077	-3035	1261	7667	20826	20054	17861	23601	15635	11161	13801	38030	313920	1257200	1285800	580800
415	-4148	-3021	2240	10489	26641	20224	17247	22490	14870	10826	13657	38400	317970	1285900	1377400	623700
416	-4247	-3040	3538	14873	36230	21203	16708	21491	14182	10466	13414	38630	320880	1308900	1465300	671400
417	-4251	-2993	4960	21695	54340	23866	16190	20493	13494	10103	13173	38730	322260	1323200	1537800	716500
418	-4303	-2996	6789	28518	82660	29024	15722	19576	12772	9667	12900	38670	322200	1329300	1595200	757500
419	-4373	-3015	8688	38200	118330	36630	15421	18743	12059	9221	12528	38440	321200	1329000	1634500	789900
420	-4435	-3050	10489	49080	171530	49760	15238	17859	11433	8808	12149	38140	319300	1323300	1674700	821500
421	-4496	-3076	11937	59130	238690	69040	15319	17036	10776	8354	11664	37660	316820	1313100	1715000	848000
422	-4457	-3044	13297	70190	317590	95390	15750	16366	10186	7877	11158	37070	314280	1300700	1712900	867000
423	-4457	-3067	14266	80000	394200	124880	16433	15869	9634	7433	10704	36420	311130	1283500	1701600	883300
424	-4482	-3087	14830	87940	482000	164190	17605	15376	9178	7058	10283	35800	307970	1264000	1680700	894300
425	-4497	-3100	15012	93040	564900	208360	19155	15008	8723	6651	9805	35040	305000	1243400	1652700	900400
426	-4509	-3121	14900	96470	631200	249730	20872	14740	8313	6281	9322	34310	302770	1225300	1624100	902100
427	-4414	-3106	13287	97670	693400	295580	23036	14639	8037	5977	8948	33680	300690	1205600	1585600	900100
428	-4349	-3111	12275	96950	739200	337400	25356	14539	7789	5679	8561	33000	299120	1186800	1543200	894200
429	-4306	-3091	11565	94450	767300	372100	27617	14577	7601	5425	8257	32348	298170	1171700	1503400	886200
430	-4271	-3065	11206	90610	777800	395600	29408	14621	7479	5228	7953	31777	297710	1157300	1457700	874700
431	-4212	-3054	10428	85830	775700	413100	31086	14659	7396	5087	7703	31302	297890	1146200	1390100	861200
432	-4100	-2987	9621	81160	761000	421000	32284	14775	7401	4980	7517	30856	298590	1138200	1322400	846000
433	-4037	-2930	8940	75540	736700	420000	32900	14834	7415	4920	7405	30481	299450	1133300	1254800	831500
434	-3971	-2896	8370	69780	709400	412800	32980	14802	7434	4867	7346	30170	300650	1130300	1278500	814300
435	-3940	-2893	7487	64670	674100	399000	32588	14706	7472	4865	7274	29970	302030	1129800	1258300	796800
436	-3878	-2895	5985	59090	635800	381100	31810	14518	7510	4863	7245	29786	303530	1131900	1225500	779400
437	-3771	-2863	5142	53830	599900	362500	30845	14359	7564	4886	7279	29673	304770	1134800	1193400	764100
438	-3698	-2809	5105	48830	558300	339500	29519	14099	7572	4905	7355	29617	305830	1138300	1157100	747200
439	-3659	-2798	4984	44660	516700	315520	28024	13763	7560	4925	7434	29593	306570	1141800	1121800	730800
440	-3622	-2781	4508	40290	476100	291270	26436	13372	7516	4920	7485	29601	306890	1144600	1091800	717000
441	-3574	-2756	3951	36300	441300	270310	25009	12981	7431	4923	7510	29634	306900	1147200	1060100	702300
442	-3466	-2696	3476	33140	403800	247500	23435	12597	7361	4888	7558	29654	306370	1148000	1029500	688600
443	-3420	-2673	3024	29863	368100	225830	21890	12177	7244	4868	7609	29681	305250	1146400	999900	675700
444	-3410	-2645	2617	26889	338500	207780	20578	11766	7096	4793	7605	29699	303770	1143200	974400	665100
445	-3394	-2633	2251	24243	307600	188950	19175	11301	6902	4715	7551	29673	301630	1137400	946500	654100
446	-3366	-2648	1972	22159	279310	171890	17922	10836	6679	4617	7497	29638	299000	1129600	919800	644100
447	-3264	-2568	1721	20108	253290	156350	16786	10447	6509	4519	7461	29568	296210	1120200	896100	635800
448	-3233	-2565	1482	18306	232020	143740	15854	10089	6289	4392	7405	29449	292470	1106700	869500	627100
449	-3235	-2559	1304	16844	210220	130820	14894	9697	6072	4241	7297	29300	288270	1090600	842900	619000
450	-3258	-2556	1145	15379	190600	119190	14119	9304	5813	4061	7141	29099	283720	1072800	816600	611500
451	-3238	-2550	966	14180	174970	110020	13345	8946	5540	3854	6952	28878	279570	1056300	794100	605200
452	-3167	-2509	842	12982	159060	100730	12691	8605	5348	3691	6782	28630	274740	1036900	769300	598400
453	-3174	-2491	728	12091	144740	92380	12080	8274	5117	3496	6631	28335	269840	1017500	745700	591800
454	-3185	-2513	592	11160	131900	84870	11553	7941	4873	3300	6473	28066	265660	1001500	726400	586100
455	-3200	-2527	471	10311	121670	78860	11143	7682	4629	3145	6292	27781	261370	986500	707400	579700
456	-3179	-2511	369	9563	111400	72800	10769	7390	4443	3039	6094	27576	257800	977100	693100	573700
457	-3119	-2489	282	9025	102210	67350	10455	7216	4276	2924	5947	27358	255070	974600	684700	567700
458	-3125	-2476	196	8436	93900	62370	10189	7086	4112	2841	5859	27214	253500	979800	683800	562500
459	-3130	-2468	123	7872	87250	58320	10003	6960	3973	2773	5772	27123	252960	996300	692500	557000
460	-3157	-2493	44	7388	80530	54140	9847	6878	3813	2772	5724	27092	253850	1025800	714200	552300
461	-3138	-2485	-25	6914	74570	50450	9737	6855	3720	2755	5686	27097	256400	1069700	752300	548700
462	-3066	-2462	-87	6544	69830	47440	9703	6908	3648	2763	5715	27224	259980	1120300	801700	546800
463	-3066	-2452	-155	6165	64980	44350	9711	7038	3565	2814	5757	27390	265370	1189300	877100	546800
464	-3083	-2458	-208	5841	60670	41550	9714	7154	3479	2836	5798	27631	272170	1269600	975700	549700
465	-3126	-2479	-246	5468	56890	39030	9743	7315	3419	2859	5840	27946	279210	1348700	1083700	555400
466	-3107	-2472	-291	5184	53960	37110	9816	7495	3361	2856	5888	28281	288110	1444100	1229300	566400
467	-3073	-2428	-315	4998	51090	35190	9903	7795	3323	2863	5968	28604	297670	1542200	1397700	582800
468	-3071	-2426	-336	4781	48510	33520	9994	8058	3289	2872	6046	28991	307540	1638300	1585700	605300
469	-3103	-2430	-359	4579	46470	32205	10035	8269	3263	2856	6096	29394	316460	1776700	1891000	630800
470	-3143	-2456	-377	4348	44450	30992	10077	8500	3206	2823	6127	29738	326190	1915000	2196300	665700
471	-3112	-2428	-379	4205	42700	29997	10124	8665	3167	2794	6135	30086	335500	1993800	2417800	706900
472	-3062	-2406	-369	4121	41090	29191	10140	8838	3147	2747	6148	30438	343100	2055300	2607000	748200
473	-3065	-2405	-327	4021	39600	28489	10156	8950	3108	2720	6157	30719	350700	2116100	2807400	798900
474	-3090	-2408	-314	3930	38380	27997	10144	8996	3061	2625	6135	30927	357300	2166900	2989500	852700
475	-3157	-2443	-267	3809	37060	27545	10139	8963	2993	2562	6111	31120	362700	2209000	3153500	908500
476	-3136	-2438	-228	3740	36010	27280	10144	8915	2917	2473	6018	31250	366600	2238900	3280000	958700
477	-3098	-2414	-173	3710	34890	27046	10158	8897	2894	2396	5962	31314	369600	2262800	3398000	1014100
478	-3095	-2415	-120	3661	33780	26874	10184	8830	2846	2308	5881	31311	371300	2277600	3491000	1067100
479	-3076	-2424	-90	3625	32738	26730	10213	8754	2787	2195	5797	31252	371700	2284100	3551000	1110500
480	-3125	-2450	-53	3524	31811	26617	10241	8632	2705	2067	5690	31136	371100	2284000	3598000	1154000
481	-3097	-2432	-12	3492	30842	26523	10288	8513	2659	1963	5582	30978	369300	2276200	3620000	1190700
482	-3093	-2432	-9	3465	29860	26371	10334	8432	2616	1857	5542	30775	366400	2260800	3617000	1219100
483	-3116	-2450	-33	3384	28899	26162	10371	8298	2585	1786	5474	30552	362900	2241700	3597000	1237000
484	-3142	-2476	-79	3287	28054	25940	10398	8155	2544	1744	5458	30381	358200	2214700	3555000	1248500
485	-3192	-2513	-139	3149	27138	25677	10419	7981	2492	1744	5550	30285	352700	2182900	3500000	1251100
486	-3162	-2510	-215	3053	26303	25410	10449	7852	2462	1794	5886	30463	346600	2146000	3426000	1245600
487	-3138	-2515	-274	2976	25539	25117	10459	7759	2466	1990	6605	31122	340800	2108800	3348000	1234100
488	-3163	-2521	-351	2855	24691	24714	10451	7640	2446	2276	7750	32441	334000	2063900	3248400	1214800
489	-3190	-2540	-431	2743	23873	24273	10447	7531	2446	2767	9857	35260	327260	2015100	3138300	1189600
490	-3241	-2596	-532	2559	23082	23832	10429	7403	2432	3547	13165	40350	321530	1969900	3036200	1163200
491	-3188	-2585	-613	2487	22429	23432	10416	7328	2472	4676	16383	48810	316000	1916800	2912400	1130200
492	-3186	-2590	-1300	2412	21677	22956	10397	7275	2509	6014	25329	60210	311960	1860800	2782900	1094300
493	-3200	-2623	-2159	2285	20964	22401	10340	7220	2558	7942	34270	78800	310420	1803400	2649800	1056500
494	-3223	-2640	-2181	2170	20304	21876	10296	7156	2597	10334	46910	104930	312140	1751900	2530400	1021800
495	-3274	-2680	-1662	2026	19588	21287	10218	7084	2637	12796	60820	135650	318840	1694700	2398200	982600
496	-3226	-2629	-957	1991	18954	20715	10120	7040	2730	15970	79630	179640	332000	1637500	2265600	943600
497	-3206	-2611	-709	1972	18301	20064	10012	7028	2818	19606	101560	233830	350400	1587300	2149500	909500
498	-3236	-2606	-659	1911	17739	19492	9885	6992	2900	23243	126130	297780	379700	1532600	2022100	872000
499	-3257	-2620	-668	1864	17126	18850	9715	6928	2970	26655	149640	361800	419100	1481000	1899800	835900
500	-3319	-2668	-681	1778	16529	18137	9526	6827	3022	30499	177370	440500	469100	1402100	1784700	801500
501	-3295	-2635	-670	1801	16069	17572	9364	6759	3117	34220	205720	523700	522300	1323100	1686900	772700
502	-3304	-2616	-668	1794	15553	16928	9149	6731	3189	37360	230660	599100	590500	1244200	1582700	742300
503	-3327	-2644	-680	1784	15033	16253	8909	6621	3233	40640	257630	683000	666200	1294200	1486400	714400
504	-3386	-2671	-696	1753	14543	15609	8660	6494	3279	43560	282890	763500	737800	1291100	1383500	691800
505	-3448	-2717	-731	1680	14119	15028	8415	6351	3286	46090	305890	838800	821200	1272200	1280700	669100
506	-3433	-2703	-755	1683	13695	14416	8161	6226	3306	47980	324160	900000	904700	1250400	1177800	649500
507	-3465	-2710	-767	1670	13265	13805	7892	6127	3331	49640	341900	960700	985200	1229600	1195400	632900
508	-3487	-2754	-793	1618	12886	13272	7660	6000	3285	50930	356600	1012300	1052700	1213200	1166000	620700
509	-3519	-2780	-832	1570	12502	12706	7380	5828	3241	51650	367100	1050300	1122100	1196900	1119600	610100
510	-3558	-2819	-863	1495	12131	12172	7107	5651	3184	52090	376000	1084300	1183500	1182800	1072900	602600
511	-3518	-2802	-906	1523	11779	11672	6870	5525	3155	52100	382000	1108800	1234700	1169500	1029300	598000
512	-3525	-2819	-958	1477	11455	11234	6641	5437	3127	51770	384900	1123800	1270700	1157300	993900	596000
513	-3570	-2848	-1012	1412	11080	10741	6377	5253	3064	51170	385300	1129800	1300900	1142900	957700	596100
514	-3615	-2886	-1075	1356	10715	10245	6114	5080	2986	50210	383300	1129000	1320300	1127300	925200	598300
515	-3681	-2937	-1115	1256	10380	9772	5870	4870	2894	49000	379000	1121200	1329400	1112700	899300	601800
516	-3631	-2929	-1176	1259	10118	9408	5681	4748	2834	47730	373400	1108800	1329900	1094700	872600	607000
517	-3639	-2933	-1236	1208	9786	8991	5453	4624	2733	46150	365500	1088800	1320400	1074400	847600	613000
518	-3718	-2970	-1302	1117	9480	8611	5244	4473	2632	44380	355800	1063700	1302800	1051900	824000	619400
519	-3813	-3030	-1364	1047	9211	8281	5060	4318	2513	42510	344800	1034300	1281400	1030400	804000	625200
520	-3887	-3087	-1425	956	8937	7944	4874	4158	2437	40760	334200	1005400	1252600	1005000	782600	631600
521	-3916	-3108	-1476	962	8694	7657	4706	4040	2374	38730	321390	970000	1218300	977900	761600	637400
522	-4012	-3168	-1529	913	8425	7357	4540	3933	2292	36700	307910	932000	1184000	952500	743100	641700
523	-4146	-3230	-1560	845	8190	7117	4405	3813	2187	34670	293930	892200	1142300	922600	722300	645500
524	-4264	-3306	-1564	820	7962	6854	4255	3669	2098	32900	281270	856000	1098100	891800	701500	648100
525	-4404	-3373	-1566	785	7767	6614	4110	3528	1982	30897	266910	814900	1052700	860800	681100	649400
526	-4459	-3383	-1513	891	7660	6422	4002	3454	1898	28945	252620	773600	1010800	832800	662700	649300
527	-4539	-3410	-1399	1016	7573	6225	3881	3364	1825	27280	240040	736800	962700	800800	641800	647600
528	-4634	-3439	-1249	1175	7533	6045	3736	3242	1729	25480	226100	695900	914600	768700	620800	644100
529	-4741	-3467	-1013	1423	7611	5852	3612	3128	1652	23778	212500	655900	872100	740400	602000	639800
530	-4829	-3473	-717	1802	7801	5736	3497	3022	1537	22129	199350	617300	825600	709400	581100	633400
531	-4822	-3442	-387	2291	8163	5644	3391	2953	1499	20768	188130	583900	779700	678800	560100	625500
532	-4862	-3421	0	2885	8659	5575	3273	2872	1443	19311	176010	547600	734900	648800	539000	616000
533	-4927	-3395	387	3537	9348	5540	3165	2772	1372	18021	164450	512900	691800	619500	518100	605200
534	-4987	-3401	773	4206	10094	5545	3048	2647	1321	16937	154700	483500	655000	594500	499800	594500
535	-5021	-3376	1103	4825	11119	5659	2934	2502	1263	15811	144310	452100	615900	567600	479600	581500
536	-4985	-3349	1443	5565	12257	5834	2845	2424	1211	14812	134610	422500	578400	541700	459800	567500
537	-4985	-3345	1679	6198	13309	6020	2771	2351	1174	13985	125510	394500	546700	519700	442500	554400
538	-4984	-3370	1854	6700	14494	6273	2714	2262	1127	13158	117940	371200	513200	496000	423600	539000
539	-5015	-3404	1930	7040	15664	6588	2661	2138	1078	12406	109950	346600	481800	473700	405400	523100
540	-4973	-3398	1959	7341	16383	6944	2645	2093	1040	11737	102600	323740	455700	455100	389900	508800
541	-4923	-3388	1908	7545	17360	7267	2656	2100	1042	11197	96550	304620	427900	435200	373000	492400
542	-4914	-3404	1788	7550	18337	7613	2663	2083	1034	10624	90210	284480	401900	416200	356700	475800
543	-4916	-3447	1633	7451	18846	7934	2688	2071	1017	10092	84330	265830	377600	398300	341100	459300
544	-4925	-3505	1430	7197	19111	8157	2722	2030	977	9605	78890	248550	357600	383500	328000	444900
545	-4875	-3518	1187	6917	19240	8413	2768	1996	979	9139	73850	232650	336800	368000	314020	429100
546	-4793	-3519	970	6634	19164	8617	2828	2041	994	8732	69720	219490	317490	353400	300790	413600
547	-4770	-3540	739	6254	18876	8748	2900	2072	1007	8333	65410	205740	301450	341300	289620	400200
548	-4749	-3583	513	5812	18508	8802	2944	2071	1017	7987	61860	194420	284780	328500	277790	385700
549	-4751	-3629	307	5384	17980	8796	2999	2063	1007	7600	58130	182680	269490	316730	266760	371900
550	-4731	-3624	96	4962	17395	8785	3054	2093	1023	7235	54720	171910	255560	306000	256550	358800
551	-4711	-3656	-108	4570	16776	8739	3098	2134	1058	6895	51560	161990	243990	297040	248030	347700
552	-4744	-3693	-321	4133	16029	8634	3129	2159	1056	6602	48990	153820	231970	287620	239060	336000
553	-4796	-3759	-511	3752	15239	8488	3152	2151	1078	6312	46310	145360	220950	278910	230770	324940
554	-4894	-3856	-742	3300	14442	8295	3156	2110	1071	6034	43880	137620	212000	271800	223950	315730
555	-4913	-3897	-970	2920	13697	8142	3168	2146	1093	5809	41710	130610	202800	264540	216900	306140
556	-4940	-3938	-1204	2606	12951	7956	3177	2154	1114	5640	40050	124940	194300	257780	210400	297210
557	-4988	-3998	-1453	2245	12121	7713	3158	2180	1123	5531	38560	119170	186500	251500	204350	288930
558	-5038	-4035	-1692	1883	11420	7483	3156	2179	1128	5518	37520	114180	180140	246360	199400	282150
559	-5108	-4115	-1903	1515	10643	7204	3150	2151	1088	5608	37070	110430	173700	241110	194300	275140
560	-5071	-4109	-2068	1290	9950	6977	3166	2169	1080	5852	37240	107170	167900	236420	189690	268790
561	-5042	-4127	-2253	1050	9299	6724	3176	2214	1093	6274	38320	105030	163150	232550	185940	263630
562	-5056	-4147	-2404	806	8749	6489	3202	2215	1091	6910	40450	104260	158360	228610	182060	258280
563	-5072	-4164	-2528	589	8172	6226	3235	2250	1076	7627	43340	104940	154160	225070	178500	253460
564	-5096	-4184	-2619	394	7632	5996	3289	2273	1037	8622	47800	107450	150680	222130	175380	249150
565	-5034	-4168	-2708	273	7228	5826	3378	2354	1040	9805	53580	112050	148200	219980	172900	245700
566	-5018	-4142	-2737	159	6813	5667	3479	2489	1055	10940	59740	117890	146040	217970	170460	242230
567	-5008	-4134	-2760	56	6431	5535	3590	2660	1066	12321	67710	126440	144660	216510	168340	239110
568	-5001	-4120	-2757	-37	6110	5445	3748	2881	1081	13763	76480	136940	144110	215610	166460	236360
569	-5031	-4124	-2775	-109	5863	5380	3874	3095	1120	15193	85730	149080	144350	215360	165130	234220
570	-4948	-4076	-2747	-80	5663	5376	4031	3384	1203	16383	94130	160830	145320	215630	163900	232070
571	-4936	-4059	-2732	-46	5469	5378	4199	3706	1295	17636	103430	174550	146890	216330	162910	230160
572	-4939	-4070	-2717	-38	5316	5427	4371	4013	1389	18890	112260	188300	148770	217420	162260	228690
573	-4948	-4067	-2683	-7	5245	5508	4498	4296	1489	19811	119500	200110	151340	219160	161750	227300
574	-4969	-4080	-2631	40	5250	5609	4671	4598	1596	20665	126750	212640	154270	221500	161570	226220
575	-4916	-4035	-2551	204	5368	5802	4848	4907	1749	21358	133050	223890	157360	224310	161730	225430
576	-4897	-4012	-2466	382	5577	6008	4995	5185	1895	21869	138240	233490	160070	227060	162070	224920
577	-4918	-4017	-2380	585	5932	6296	5169	5485	2009	22190	141850	240520	163000	230370	162700	224540
578	-4923	-4016	-2276	803	6456	6643	5353	5744	2149	22373	144790	246670	165690	233880	163570	224470
579	-4941	-4024	-2177	1067	7213	7101	5555	5979	2282	22420	146620	251090	167910	237160	164600	224700
580	-4879	-3958	-2043	1420	8044	7605	5749	6236	2446	22325	147380	253500	170030	240860	165960	225190
581	-4845	-3938	-1947	1728	9161	8267	5992	6526	2618	22082	147250	254490	171660	244290	167430	225920
582	-4847	-3925	-1835	2051	10428	9051	6263	6785	2769	21690	146180	253810	172870	247470	168990	226860
583	-4872	-3931	-1748	2338	11676	9828	6523	7031	2930	21229	144250	251640	173580	250050	170390	227900
584	-4869	-3919	-1648	2589	13120	10803	6855	7290	3070	20761	141950	248740	174110	252780	172020	229290
585	-4812	-3879	-1585	2840	14561	11850	7229	7603	3255	20168	138750	244380	174220	255110	173570	230760
586	-4796	-3851	-1531	3012	15856	12898	7589	7903	3441	19513	135010	238920	174050	256800	174830	232140
587	-4806	-3849	-1505	3085	16383	13768	7919	8145	3631	18868	130820	232610	173660	258330	176050	233660
588	-4811	-3863	-1500	3098	17361	14648	8256	8403	3799	18243	126780	226470	173170	259640	177080	235140
589	-4817	-3854	-1507	3065	18340	15435	8576	8639	3990	17530	122000	219160	172740	260960	177990	236620
590	-4761	-3839	-1523	3030	18693	16019	8823	8863	4185	16862	117090	211500	172380	262080	178610	237800
591	-4777	-3828	-1584	2908	18791	16383	9024	9082	4348	16263	112610	204380	172100	263380	179120	238970
592	-4802	-3827	-1652	2749	18749	16633	9133	9211	4530	15632	107510	196250	172060	264960	179500	239970
593	-4862	-3879	-1721	2539	18433	16883	9174	9257	4659	15040	102410	188110	172340	266970	179780	240800
594	-4892	-3907	-1774	2333	18015	16876	9155	9260	4756	14470	97390	180180	172970	269360	180060	241460
595	-4857	-3907	-1839	2171	17465	16811	9061	9228	4854	13935	93030	173250	173920	272540	180410	242070
596	-4864	-3929	-1911	2000	16783	16645	8915	9150	4897	13399	88250	165620	175090	276180	180840	242470
597	-4887	-3955	-1998	1786	16033	16412	8708	8994	4936	12853	83640	158170	176290	279700	181210	242690
598	-4953	-4001	-2095	1544	15341	16173	8505	8808	4939	12364	79650	151760	177670	283930	181710	242840
599	-4985	-4022	-2198	1368	14554	15907	8289	8573	4896	11836	75350	144900	179100	288490	182350	242910
600	-4959	-4021	-2277	1207	13784	15630	8055	8345	4858	11314	71210	138240	180340	292880	183020	242890
601	-4974	-4044	-2360	999	13014	15339	7865	8119	4707	10736	67290	131880	181260	296530	183630	242740
602	-5005	-4076	-2458	809	12187	14988	7653	7861	4615	10265	63910	126480	182000	300270	184280	242480
603	-5069	-4130	-2550	607	11359	14610	7470	7623	4464	9732	60290	120680	182430	303640	184930	242160
604	-5060	-4151	-2624	424	10604	14212	7349	7442	4317	9215	56860	115250	182640	306430	185570	241870
605	-5018	-4148	-2682	283	9930	13813	7275	7393	4214	8720	54000	110640	182500	309110	186250	241460
606	-5028	-4158	-2730	152	9180	13328	7190	7365	4121	8183	50920	105690	182100	311610	186940	240910
607	-5048	-4173	-2820	7	8459	12843	7162	7423	4042	7700	48020	101040	181530	314400	187750	240310
608	-5092	-4206	-2883	-155	7843	12396	7156	7548	3988	7259	45300	96720	181080	317780	188800	239750
609	-5056	-4198	-2929	-236	7233	11908	7196	7763	4009	6901	43020	93210	180820	323740	190810	239160
610	-5020	-4190	-2953	-301	6647	11397	7232	8083	4082	6503	40600	89540	180970	333100	194220	238540
611	-5052	-4189	-3011	-403	6093	10895	7275	8437	4192	6147	38410	86160	181690	345900	199140	238120
612	-5062	-4199	-3041	-496	5636	10427	7305	8803	4348	5809	36330	83110	183450	367500	208040	237820
613	-5103	-4231	-3063	-608	5138	9906	7329	9202	4520	5575	34600	80680	186520	399300	222270	237990
614	-5068	-4214	-3080	-659	4729	9427	7350	9626	4757	5345	32790	78260	191090	443800	244220	238950
615	-5031	-4186	-3098	-686	4388	8990	7353	10041	5032	5166	31159	76090	196430	495100	272240	240650
616	-5061	-4191	-3110	-734	4009	8526	7307	10456	5287	5012	29795	74340	203800	566500	315970	244050
617	-5073	-4210	-3132	-800	3666	8072	7250	10787	5551	4856	28335	72580	212500	651900	375500	249540
618	-5111	-4232	-3108	-907	3347	7614	7157	11042	5805	4735	26949	70980	222250	749400	453600	257980
619	-5064	-4200	-3106	-901	3073	7210	7076	11252	6055	4614	25680	69520	231470	843500	540300	268520
620	-5069	-4192	-3100	-943	2782	6786	6947	11422	6259	4513	24649	68280	241950	953400	657400	284560
621	-5098	-4179	-3075	-988	2509	6330	6775	11508	6434	4394	23546	66950	252190	1063600	794400	305770
622	-5102	-4181	-3048	-1017	2258	5894	6583	11493	6582	4269	22471	65630	260750	1158700	930800	329500
623	-5131	-4181	-3010	-1069	2058	5492	6399	11425	6659	4175	21574	64500	269500	1259400	1097200	362000
624	-5081	-4150	-2966	-1034	1864	5100	6176	11310	6744	4048	20638	63200	276950	1350900	1271800	400500
625	-5042	-4136	-2911	-1001	1671	4724	5932	11161	6736	3909	19795	61870	282900	1430700	1446900	444600
626	-5074	-4123	-2884	-1000	1501	4383	5703	10943	6690	3760	18988	60500	286810	1491300	1597600	487500
627	-5112	-4139	-2823	-996	1330	4005	5431	10650	6604	3638	18286	59270	289720	1547700	1819800	538700
628	-5143	-4141	-2786	-995	1196	3631	5160	10281	6448	3473	17479	57870	291090	1592300	2042000	591500
629	-5102	-4114	-2738	-943	1098	3338	4886	9932	6294	3302	16769	56460	291020	1622100	2137800	638300
630	-5120	-4093	-2710	-904	1006	3082	4630	9581	6111	3157	16166	55180	289580	1638300	2223100	688800
631	-5145	-4101	-2698	-871	940	2839	4374	9161	5885	2970	15482	53730	286910	1657700	2284800	735300
632	-5168	-4105	-2659	-857	885	2639	4133	8717	5623	2758	14826	52290	283020	1677200	2324200	776300
633	-5203	-4133	-2626	-849	870	2534	3911	8306	5331	2584	14228	50800	278760	1667000	2343900	807500
634	-5164	-4100	-2562	-779	890	2519	3753	7894	5107	2403	13630	49530	273160	1648500	2345000	836000
635	-5160	-4089	-2520	-733	905	2578	3620	7502	4855	2225	13070	48080	266780	1624100	2328000	857100
636	-5174	-4086	-2485	-715	938	2715	3508	7109	4561	2043	12543	46640	260620	1598200	2299200	869700
637	-5207	-4088	-2446	-684	984	2920	3467	6775	4306	1873	12082	45380	253230	1564800	2255000	877400
638	-5219	-4083	-2392	-656	1044	3243	3485	6435	4027	1707	11533	43970	245550	1528500	2200600	878800
639	-5176	-4042	-2323	-537	1132	3633	3566	6183	3794	1520	11043	42630	237620	1488000	2134300	874500
640	-5185	-4049	-2261	-445	1211	3981	3683	5981	3543	1338	10606	41290	230390	1410200	2068600	866400
641	-5197	-4046	-2204	-347	1299	4363	3833	5786	3366	1202	10221	40140	222110	1332400	1988400	853200
642	-5228	-4077	-2155	-286	1359	4684	3975	5614	3166	1044	9788	38900	213860	1254600	1904700	836300
643	-5246	-4085	-2116	-203	1478	4979	4122	5432	2968	905	9375	37710	205720	1295300	1818800	816600
644	-5208	-4064	-2083	-70	1559	5177	4233	5333	2836	780	8988	36560	198570	1280100	1739000	797100
645	-5217	-4088	-2051	17	1618	5281	4318	5212	2748	674	8688	35590	190630	1242200	1648600	773200
646	-5246	-4119	-2070	57	1661	5300	4321	5036	2627	540	8351	34540	182840	1196100	1558400	747900
647	-5301	-4162	-2082	45	1710	5241	4294	4857	2525	433	8023	33590	176160	1152800	1479900	724600
648	-5290	-4161	-2134	86	1746	5143	4243	4642	2438	348	7721	32800	168950	1103500	1374100	698000
649	-5233	-4150	-2175	136	1774	5018	4130	4457	2348	256	7452	31953	161980	1053800	1268400	671000
650	-5223	-4162	-2244	112	1765	4808	3972	4232	2234	164	7225	31159	155280	1004100	1162600	643700
651	-5262	-4198	-2342	50	1716	4616	3818	3986	2104	67	7001	30453	149630	960400	1168500	619600
652	-5305	-4248	-2437	-42	1638	4344	3648	3699	1968	-24	6793	29847	143580	912200	1121000	592600
653	-5309	-4250	-2515	-100	1571	4075	3494	3416	1833	-110	6583	29231	137910	865500	1056300	566200
654	-5271	-4259	-2587	-157	1461	3820	3338	3174	1672	-207	6422	28656	133110	825100	995400	543100
655	-5298	-4271	-2676	-257	1353	3581	3187	2940	1520	-275	6271	28180	128010	781000	928000	517700
656	-5324	-4308	-2760	-343	1246	3321	3040	2689	1347	-366	6104	27679	123200	738700	863700	493000
657	-5387	-4354	-2833	-458	1121	3060	2915	2436	1165	-464	5904	27203	118710	698300	803400	469200
658	-5370	-4350	-2897	-523	1044	2887	2806	2238	977	-546	5718	26744	114960	664300	753400	448900
659	-5341	-4352	-2953	-568	965	2681	2694	2079	843	-623	5615	26366	110930	627600	700800	426900
660	-5369	-4359	-3008	-633	886	2478	2600	1932	674	-709	5513	25935	107110	592700	651900	405900
661	-5379	-4378	-3069	-687	816	2331	2506	1799	502	-826	5386	25544	103910	563300	611500	388100
662	-5428	-4418	-3112	-778	765	2227	2440	1684	339	-917	5248	25188	100510	532100	569400	369200
663	-5398	-4411	-3153	-811	761	2151	2414	1604	194	-1039	5089	24780	97340	502900	531000	351400
664	-5386	-4400	-3222	-827	732	2106	2402	1573	67	-1156	4951	24390	94340	475300	495500	334600
665	-5401	-4424	-3272	-867	727	2076	2391	1571	-44	-1292	4801	24010	91800	452100	466400	320580
666	-5431	-4448	-3331	-930	687	2035	2400	1559	-160	-1413	4654	23680	89130	427600	436100	305750
667	-5473	-4486	-3395	-1017	642	2012	2427	1558	-277	-1547	4479	23286	86660	404700	408300	291990
668	-5431	-4468	-3441	-1057	628	2056	2478	1587	-362	-1697	4257	22888	84340	383500	383000	279210
669	-5420	-4468	-3458	-1089	598	2069	2508	1627	-413	-1816	4090	22530	82380	365700	362200	268640
670	-5443	-4491	-3500	-1134	527	2086	2549	1630	-486	-1926	3909	22089	80330	347000	340600	257520
671	-5488	-4518	-3545	-1213	475	2078	2587	1602	-576	-2068	3705	21658	78380	329700	320900	247230
672	-5565	-4552	-3584	-1321	403	2059	2604	1579	-666	-2211	3479	21227	76800	315560	304880	238820
673	-5526	-4536	-3581	-1323	356	2062	2663	1591	-705	-2308	3287	20872	75160	300870	288420	230090
674	-5505	-4526	-3611	-1336	290	2065	2718	1599	-740	-2420	3088	20446	73620	287260	273330	222070
675	-5513	-4548	-3654	-1355	212	2029	2759	1574	-800	-2497	2903	20007	72170	274660	259450	214590
676	-5556	-4581	-3679	-1423	146	1980	2773	1528	-829	-2576	2749	19590	70930	264320	248060	208440
677	-5617	-4602	-3717	-1488	70	1938	2792	1486	-873	-2593	2609	19241	69650	253680	236340	202080
678	-5586	-4613	-3744	-1476	32	1892	2811	1469	-856	-2554	2539	18867	68450	244040	225650	196280
679	-5585	-4613	-3788	-1490	-2	1842	2826	1460	-789	-2351	2538	18576	67450	236110	216850	191500
680	-5616	-4645	-3820	-1548	-43	1788	2817	1475	-689	-2056	2684	18369	66380	227940	207770	186600
681	-5659	-4668	-3859	-1593	-50	1701	2788	1481	-507	-1368	3128	18332	65420	220480	199450	182190
682	-5671	-4680	-3879	-1632	-27	1670	2756	1499	-164	-114	4027	18609	64600	213800	192020	178330
683	-5609	-4667	-3901	-1595	51	1658	2738	1588	384	1974	5752	19511	64060	208400	186010	175390
684	-5610	-4675	-3919	-1580	167	1662	2699	1732	1103	4923	8433	21201	63690	202720	179840	172620
685	-5623	-4673	-3939	-1564	386	1728	2653	1895	2226	10061	13436	24768	63790	197530	174250	170510
686	-5643	-4688	-3922	-1517	722	1873	2615	2106	3759	16383	22842	31152	64590	193320	169750	169170
687	-5653	-4681	-3916	-1470	1135	2114	2626	2330	5563	29968	32249	40340	66800	189110	165270	168400
688	-5603	-4657	-3894	-1357	1725	2503	2662	2644	8162	43550	49840	56320	71160	185380	161220	168420
689	-5584	-4645	-3889	-1271	2401	3045	2743	3024	11346	64540	74740	80380	78920	182240	157560	169180
690	-5590	-4633	-3859	-1194	3101	3666	2860	3364	15090	91380	108340	114780	89940	180120	154650	170520
691	-5621	-4645	-3806	-1133	3934	4494	3069	3779	19296	120150	146370	155860	108750	178780	151790	172750
692	-5611	-4628	-3787	-1063	4791	5468	3362	4178	23503	157430	198690	215630	136470	179080	149410	175740
693	-5561	-4607	-3763	-960	5595	6510	3708	4620	28318	198660	260660	290690	170220	181010	147680	178980
694	-5540	-4604	-3739	-920	6220	7427	4057	5021	32627	237320	322790	370100	220060	185610	146170	183250
695	-5553	-4592	-3714	-907	6788	8394	4437	5396	37220	281340	398700	472700	283660	193450	145300	188200
696	-5602	-4627	-3695	-942	7183	9231	4826	5738	41440	324180	478500	587200	361600	205320	145290	193960
697	-5551	-4592	-3673	-943	7426	9886	5163	6014	45110	364200	559500	710300	442900	219820	146260	199860
698	-5489	-4564	-3653	-903	7508	10417	5485	6316	47820	396400	629900	822900	545500	240810	148700	207520
699	-5457	-4549	-3650	-905	7430	10710	5725	6518	50160	427600	704500	948400	657200	266700	152870	216520
700	-5455	-4559	-3635	-948	7218	10791	5865	6640	51730	453100	772300	1068100	774000	297290	159080	227300
701	-5503	-4560	-3647	-1007	6952	10686	5926	6676	52480	470800	825500	1166500	878600	327900	166630	238800
702	-5461	-4556	-3652	-1031	6604	10462	5919	6689	52660	485200	876600	1265400	993000	365500	177630	254410
703	-5430	-4526	-3639	-1036	6188	10114	5837	6636	52210	493700	917300	1348500	1098600	404700	191360	273130
704	-5448	-4533	-3646	-1099	5778	9715	5732	6520	51170	496900	947500	1414300	1182500	439600	205770	292700
705	-5460	-4533	-3661	-1170	5293	9218	5543	6352	49840	495600	965900	1458300	1263100	477500	224250	318150
706	-5483	-4546	-3624	-1243	4811	8666	5329	6148	47910	490000	977400	1491800	1327900	512800	244710	347300
707	-5437	-4502	-3595	-1258	4358	8139	5113	5926	45710	480500	980100	1509400	1375900	544300	266590	379800
708	-5410	-4475	-3534	-1274	3955	7626	4920	5741	43290	467500	974100	1511100	1403500	568000	286550	411100
709	-5398	-4458	-3457	-1320	3496	7056	4683	5518	40970	453400	962300	1500800	1419000	589100	308890	448100
710	-5398	-4462	-3397	-1349	3054	6489	4450	5261	38270	435400	942700	1477600	1419300	604300	330300	486300
711	-5426	-4472	-3320	-1400	2653	5969	4211	4996	35480	415500	917500	1444100	1408700	613000	348200	520400
712	-5379	-4422	-3221	-1359	2325	5524	4028	4788	33050	396600	890900	1406900	1385500	617700	366500	558100
713	-5340	-4383	-3109	-1319	1984	5036	3803	4552	30384	374200	856900	1357300	1351100	616800	382300	594000
714	-5351	-4386	-3035	-1299	1653	4564	3587	4303	27781	351100	819400	1301400	1308100	611000	395300	627300
715	-5346	-4370	-2949	-1289	1392	4176	3387	4080	25267	327700	779400	1241000	1264200	602200	404400	654100
716	-5368	-4379	-2885	-1275	1146	3782	3185	3789	23116	307080	742600	1184800	1210500	589300	411800	680600
717	-5319	-4346	-2824	-1183	963	3458	3010	3576	20859	284060	700100	1119600	1152600	573400	416200	702900
718	-5297	-4306	-2749	-1092	832	3169	2822	3352	18743	261520	656900	1052900	1098600	557200	417700	718800
719	-5309	-4303	-2700	-1036	755	2943	2676	3135	16976	242100	618500	993400	1036500	537300	416900	732200
720	-5312	-4308	-2657	-991	738	2748	2540	2898	15150	221130	576000	927400	974500	516500	413500	741000
721	-5319	-4311	-2606	-928	806	2623	2454	2671	13525	201220	534500	863300	913700	495300	408100	745300
722	-5229	-4252	-2568	-771	933	2588	2392	2528	11900	182440	494400	800900	860400	476300	401600	745500
723	-5204	-4214	-2530	-643	1127	2580	2340	2411	10624	166710	459800	747200	801500	454900	392800	741500
724	-5210	-4213	-2526	-559	1360	2632	2322	2300	9355	150130	422500	689100	744700	433600	382500	733700
725	-5214	-4219	-2527	-480	1606	2707	2323	2186	8219	134810	387100	634100	690400	412700	371100	722400
726	-5216	-4209	-2520	-427	1903	2816	2333	2092	7305	122250	357500	588100	644900	394800	360300	709800
727	-5182	-4182	-2543	-313	2258	2993	2351	2086	6449	109240	326250	539200	596000	375200	347400	693100
728	-5183	-4181	-2541	-274	2555	3148	2385	2072	5673	97410	297000	493400	549900	356200	334100	674000
729	-5195	-4186	-2545	-246	2816	3269	2410	2086	5008	86730	269910	451000	511400	339800	322030	655400
730	-5224	-4198	-2582	-270	3039	3379	2409	2114	4499	78120	247610	416100	471100	322180	308220	633100
731	-5230	-4199	-2603	-285	3238	3489	2428	2142	4029	69390	224520	380000	434000	305420	294510	609900
732	-5141	-4159	-2610	-284	3379	3596	2434	2211	3676	61580	203440	346800	399600	289350	280880	585800
733	-5142	-4169	-2634	-316	3438	3623	2389	2287	3372	54660	184220	316470	371300	275680	268900	564000
734	-5150	-4162	-2669	-383	3430	3612	2322	2328	3166	49190	168610	291770	341900	260960	255700	539300
735	-5172	-4173	-2703	-451	3391	3543	2233	2359	2984	43690	152640	266400	315150	247070	242920	514700
736	-5128	-4156	-2734	-501	3316	3456	2145	2376	2836	38830	138260	243540	293430	235440	231970	493200
737	-5092	-4142	-2757	-529	3200	3341	2045	2373	2753	35010	126670	224980	270920	223060	220140	469400
738	-5094	-4130	-2766	-570	3046	3201	1940	2363	2636	31218	114870	205990	250370	211380	208820	446200
739	-5109	-4128	-2783	-629	2871	3047	1820	2326	2540	27860	104270	188870	231720	200430	198100	423700
740	-5130	-4161	-2817	-713	2697	2880	1694	2240	2416	24914	94800	173490	216630	191330	189080	404500
741	-5077	-4138	-2837	-752	2526	2739	1577	2147	2335	22628	87230	161150	201240	181790	179510	384000
742	-5036	-4110	-2852	-774	2337	2584	1480	2081	2243	20315	79580	148550	187230	172870	170550	364400
743	-5042	-4107	-2861	-820	2146	2433	1386	1978	2128	18265	72710	137190	175850	165440	163070	347900
744	-5038	-4112	-2877	-878	1987	2302	1319	1869	2026	16654	67200	128080	164230	157630	155170	330300
745	-5059	-4116	-2892	-937	1834	2197	1266	1757	1886	15026	61630	118840	153750	150440	147860	313950
746	-4988	-4070	-2890	-924	1707	2153	1247	1662	1767	13636	56620	110510	144280	143820	141100	298650
747	-4946	-4052	-2891	-931	1577	2090	1212	1586	1640	12246	52140	102970	136520	138230	135510	285860
748	-4961	-4053	-2912	-965	1429	2010	1190	1490	1508	11189	48570	96830	128530	132360	129630	272450
749	-4953	-4042	-2909	-984	1288	1908	1187	1404	1367	10147	44950	90570	121240	126840	124190	259990
750	-5007	-4049	-2915	-1047	1138	1845	1176	1299	1198	9206	41670	84890	114650	121750	119160	248500
751	-4956	-4023	-2921	-1041	1041	1808	1184	1240	1076	8434	39010	80290	109330	117550	115050	239030
752	-4923	-4011	-2926	-1064	918	1753	1187	1192	943	7700	36290	75530	103800	113100	110750	229200
753	-4933	-4003	-2939	-1079	809	1688	1183	1125	797	7000	33860	71230	98740	108970	106790	220100
754	-4935	-4002	-2940	-1123	702	1619	1207	1083	672	6386	31646	67310	94610	105540	103540	212650
755	-4955	-3997	-2924	-1183	584	1527	1210	1054	563	5864	29823	64130	90440	101970	100190	204920
756	-4894	-3952	-2893	-1153	479	1452	1237	1073	494	5365	28000	60870	86670	98700	97120	197850
757	-4848	-3927	-2890	-1155	390	1370	1255	1093	421	4901	26367	57870	83240	95650	94300	191340
758	-4842	-3907	-2876	-1173	278	1267	1267	1123	350	4533	25031	55450	80470	93120	91970	185990
759	-4859	-3907	-2859	-1189	191	1157	1288	1160	288	4149	23661	52940	77710	90550	89550	180460
760	-4869	-3893	-2837	-1229	135	1069	1295	1208	229	3805	22398	50680	75310	88320	87360	175350
761	-4788	-3861	-2820	-1194	69	1009	1307	1279	191	3516	21272	48610	73430	86540	85610	171180
762	-4775	-3850	-2804	-1188	-3	921	1318	1358	181	3269	20350	46930	71530	84770	83810	166790
763	-4782	-3843	-2812	-1179	-71	807	1302	1447	170	2992	19422	45200	69910	83230	82230	162700
764	-4782	-3862	-2781	-1199	-118	694	1276	1498	146	2772	18555	43610	68500	82000	80840	158920
765	-4773	-3848	-2775	-1225	-154	620	1266	1546	158	2569	17729	42140	67420	81130	79800	155830
766	-4724	-3821	-2758	-1186	-164	540	1257	1622	178	2401	17073	40960	66360	80410	78820	152580
767	-4685	-3816	-2726	-1168	-192	463	1227	1676	189	2219	16382	39720	65410	79850	78030	149550
768	-4678	-3800	-2697	-1139	-205	394	1180	1709	186	2038	15721	38530	64590	79500	77490	147030
769	-4683	-3800	-2675	-1116	-197	318	1142	1727	202	1903	15162	37520	63710	79210	77050	144340
770	-4669	-3792	-2645	-1084	-168	238	1087	1716	187	1747	14585	36480	62880	79040	76750	141850
771	-4624	-3749	-2613	-1009	-124	175	1021	1725	193	1571	14049	35440	62030	78870	76550	139500
772	-4597	-3754	-2576	-959	-107	128	959	1707	182	1418	13513	34460	61200	78690	76420	137490
773	-4614	-3746	-2522	-923	-50	57	892	1635	164	1279	13063	33620	60200	78370	76250	135290
774	-4648	-3755	-2455	-890	-8	0	807	1559	122	1119	12563	32685	59180	77980	76070	133210
775	-4595	-3721	-2403	-821	71	-28	729	1483	82	954	12059	31795	58160	77530	75870	131230
776	-4551	-3681	-2320	-710	162	-43	681	1434	58	839	11635	30991	57160	76990	75640	129520
777	-4556	-3658	-2247	-650	251	-73	622	1360	-7	665	11196	30104	56000	76250	75300	127630
778	-4555	-3638	-2160	-576	319	-86	551	1275	-64	527	10756	29258	54810	75380	74840	125780
779	-4576	-3644	-2078	-545	418	-92	503	1181	-135	370	10305	28408	53760	74540	74340	124220
780	-4511	-3603	-1975	-464	546	-65	446	1077	-202	223	9900	27710	52580	73520	73700	122530
781	-4471	-3570	-1906	-376	659	-34	401	1025	-239	122	9503	26927	51380	72390	72960	120840
782	-4446	-3553	-1816	-339	781	-8	367	950	-283	3	9125	26139	50230	71190	72110	119190
783	-4470	-3545	-1729	-286	867	26	329	891	-328	-137	8789	25489	49190	70060	71280	117740
784	-4501	-3565	-1653	-286	961	60	296	800	-397	-260	8396	24768	48060	68800	70240	116150
785	-4442	-3527	-1565	-237	1068	138	293	752	-435	-399	8027	24102	47010	67570	69200	114640
786	-4402	-3505	-1515	-169	1153	216	280	710	-465	-520	7682	23446	46100	66490	68210	113330
787	-4399	-3509	-1473	-149	1246	292	267	678	-516	-606	7423	22867	45090	65270	67030	111900
788	-4416	-3516	-1462	-129	1320	378	259	636	-536	-701	7089	22239	44170	64100	65820	110500
789	-4433	-3510	-1444	-142	1403	488	273	576	-573	-799	6752	21656	43360	63030	64650	109200
790	-4346	-3464	-1427	-77	1482	618	308	584	-581	-883	6462	21154	42700	62210	63640	108110
791	-4295	-3433	-1440	-52	1556	741	330	602	-599	-962	6203	20607	41990	61350	62510	106900
792	-4301	-3442	-1456	-59	1594	859	352	609	-601	-994	5976	20128	41360	60600	61410	105770
793	-4312	-3435	-1489	-78	1639	944	370	597	-599	-1046	5740	19631	40890	60090	60430	104770
794	-4330	-3457	-1553	-116	1670	1027	393	571	-606	-1090	5519	19223	40470	59670	59360	103740
795	-4289	-3426	-1578	-97	1707	1147	442	582	-568	-1124	5319	18784	40140	59450	58380	102760
796	-4264	-3411	-1624	-114	1728	1243	464	606	-547	-1149	5150	18368	39850	59400	57450	101800
797	-4283	-3422	-1681	-152	1718	1287	486	605	-550	-1163	5000	17994	39680	59520	56640	100990
798	-4288	-3432	-1687	-190	1701	1336	500	595	-537	-1153	4872	17664	39580	59810	55840	100120
799	-4287	-3422	-1725	-230	1700	1397	531	570	-534	-1140	4714	17326	39510	60290	55130	99290
800	-4202	-3377	-1754	-190	1709	1430	568	592	-500	-1143	4634	17020	39520	60900	54510	98510
801	-4189	-3358	-1775	-198	1696	1462	590	597	-485	-1086	4589	16785	39500	61460	54010	97850
802	-4216	-3349	-1766	-216	1667	1475	594	576	-484	-1023	4579	16563	39490	62110	53490	97090
803	-4217	-3358	-1775	-247	1634	1474	606	540	-491	-957	4614	16357	39450	62760	53040	96350
804	-4174	-3327	-1761	-251	1598	1489	621	513	-518	-860	4673	16214	39390	63310	52690	95740
805	-4113	-3276	-1751	-193	1580	1494	621	502	-518	-763	4788	16162	39290	63810	52330	95070
806	-4118	-3259	-1748	-197	1545	1468	633	472	-533	-650	4987	16140	39110	64130	51950	94390
807	-4124	-3244	-1740	-212	1485	1450	635	440	-570	-529	5242	16185	38880	64270	51540	93740
808	-4151	-3267	-1717	-242	1430	1423	649	385	-588	-445	5507	16274	38610	64200	51150	93160
809	-4115	-3237	-1698	-228	1379	1418	666	335	-628	-323	5797	16419	38300	64020	50780	92540
810	-4099	-3208	-1692	-201	1331	1385	692	323	-653	-198	6120	16619	37960	63650	50350	91890
811	-4055	-3175	-1680	-200	1289	1346	704	295	-671	-72	6424	16841	37620	63170	49980	91330
812	-4030	-3157	-1673	-195	1241	1333	723	277	-697	5	6747	17046	37180	62510	49520	90680
813	-4050	-3181	-1678	-230	1177	1286	737	242	-741	84	7055	17270	36690	61710	49020	90040
814	-4020	-3147	-1679	-214	1132	1239	739	190	-772	148	7350	17511	36200	60800	48510	89410
815	-4030	-3116	-1682	-219	1081	1178	743	184	-792	166	7571	17669	35730	59870	48030	88800
816	-4068	-3112	-1696	-270	998	1094	720	171	-815	188	7789	17793	35140	58720	47480	88080
817	-4110	-3127	-1720	-312	908	992	674	135	-836	171	7934	17851	34510	57470	46890	87350
818	-4157	-3150	-1755	-386	832	868	623	99	-884	162	7996	17871	33920	56340	46360	86690
819	-4119	-3133	-1768	-389	775	784	595	85	-892	129	8012	17828	33290	55060	45770	85980
820	-4082	-3126	-1791	-408	694	676	532	84	-876	93	7994	17690	32601	53750	45150	85230
821	-4071	-3134	-1831	-464	599	555	475	103	-875	50	7920	17526	31888	52410	44530	84470
822	-4056	-3126	-1845	-518	524	442	420	112	-846	-27	7765	17282	31264	51220	43970	83770
823	-4066	-3143	-1882	-591	429	319	334	93	-836	-90	7573	17012	30574	49950	43330	82980
824	-3998	-3110	-1883	-594	381	210	270	139	-761	-173	7341	16661	29870	48710	42770	82230
825	-3968	-3107	-1890	-615	308	79	201	182	-671	-242	7083	16281	29272	47620	42270	81540
826	-3963	-3108	-1915	-659	220	-22	122	223	-576	-332	6841	15912	28600	46440	41730	80730
827	-3965	-3104	-1920	-686	150	-145	32	283	-473	-412	6555	15470	27948	45320	41200	79910
828	-3951	-3118	-1922	-726	114	-242	-48	322	-353	-471	6212	15021	27315	44280	40710	79140
829	-3890	-3085	-1925	-696	92	-300	-97	394	-210	-545	5907	14537	26770	43410	40310	78480
830	-3867	-3082	-1937	-695	66	-383	-162	469	-88	-590	5640	14065	26186	42490	39890	77760
831	-3887	-3091	-1930	-705	56	-465	-240	503	45	-658	5284	13594	25607	41650	39480	77000
832	-3888	-3108	-1916	-723	52	-515	-311	544	161	-733	4922	13114	25068	40840	39100	76300
833	-3852	-3067	-1914	-723	89	-556	-352	610	299	-798	4569	12608	24620	40210	38810	75690
834	-3770	-3020	-1902	-663	118	-570	-365	683	435	-850	4272	12179	24100	39520	38510	75030
835	-3748	-3017	-1910	-659	136	-603	-395	730	541	-893	3996	11697	23603	38860	38220	74360
836	-3780	-3036	-1918	-674	148	-626	-439	734	649	-952	3720	11248	23156	38300	37960	73750
837	-3800	-3054	-1897	-697	157	-651	-469	744	727	-992	3451	10852	22684	37680	37660	73060
838	-3793	-3049	-1897	-716	175	-641	-485	713	795	-1042	3157	10431	22218	37110	37400	72410
839	-3744	-3013	-1896	-688	185	-648	-495	751	870	-1071	2909	10013	21780	36570	37130	71790
840	-3723	-2998	-1892	-697	167	-672	-503	759	908	-1109	2680	9639	21403	36090	36880	71210
841	-3732	-3005	-1912	-720	152	-702	-524	742	944	-1142	2451	9258	20985	35570	36600	70560
842	-3763	-3026	-1870	-750	132	-732	-549	719	923	-1181	2213	8878	20579	35070	36290	69880
843	-3728	-3004	-1855	-730	126	-735	-548	708	932	-1205	1999	8535	20240	34630	36030	69310
844	-3678	-2975	-1854	-709	135	-728	-535	714	934	-1240	1844	8223	19855	34150	35730	68640
845	-3674	-2959	-1827	-699	122	-738	-533	691	926	-1242	1690	7916	19520	33670	35390	67980
846	-3676	-2956	-1805	-712	129	-756	-540	656	873	-1261	1552	7637	19180	33220	35050	67290
847	-3693	-2980	-1798	-723	149	-776	-552	604	820	-1249	1422	7426	18892	32790	34740	66730
848	-3646	-2950	-1765	-680	211	-745	-542	568	779	-1238	1305	7222	18625	32341	34400	66110
849	-3621	-2919	-1726	-628	272	-727	-529	566	752	-1181	1263	7045	18351	31904	34020	65460
850	-3618	-2909	-1690	-596	351	-716	-537	555	701	-1131	1262	6932	18130	31517	33680	64900
851	-3605	-2916	-1668	-548	456	-687	-518	505	648	-1078	1282	6859	17892	31107	33290	64250
852	-3654	-2929	-1609	-557	593	-643	-517	429	582	-980	1342	6829	17711	30718	32890	63670
853	-3573	-2878	-1544	-438	776	-546	-478	414	531	-863	1455	6880	17572	30364	32546	63120
854	-3523	-2838	-1470	-329	954	-457	-471	403	504	-700	1679	6975	17486	30030	32254	62660
855	-3503	-2820	-1401	-240	1159	-374	-453	377	461	-559	1927	7144	17404	29674	31926	62150
856	-3516	-2812	-1329	-161	1358	-272	-441	343	422	-368	2249	7418	17376	29338	31567	61650
857	-3535	-2837	-1256	-96	1565	-175	-420	288	365	-147	2620	7777	17434	28977	31234	61240
858	-3474	-2792	-1144	45	1794	-31	-389	270	343	45	3001	8178	17517	28731	30970	60860
859	-3461	-2766	-1057	130	2041	104	-372	260	313	283	3494	8675	17622	28426	30681	60490
860	-3487	-2771	-974	221	2258	248	-349	221	283	547	4019	9249	17796	28133	30406	60170
861	-3494	-2766	-892	322	2463	404	-334	172	223	756	4546	9889	17985	27903	30170	59920
862	-3506	-2766	-780	404	2693	612	-306	100	168	974	4991	10501	18234	27681	29900	59690
863	-3451	-2733	-699	540	2945	902	-246	110	167	1193	5558	11197	18555	27487	29668	59480
864	-3446	-2727	-627	642	3155	1196	-189	104	134	1389	6089	11921	18899	27311	29451	59320
865	-3455	-2715	-547	737	3363	1491	-121	69	108	1555	6537	12527	19211	27153	29275	59200
866	-3477	-2727	-474	797	3600	1866	-38	51	72	1723	6989	13199	19568	26997	29068	59090
867	-3466	-2713	-395	870	3843	2322	76	4	42	1852	7320	13797	19965	26917	28886	59030
868	-3397	-2672	-344	979	4071	2792	213	29	36	1942	7665	14356	20334	26872	28806	59000
869	-3391	-2648	-274	1051	4319	3367	360	50	44	1986	7921	14807	20674	26823	28703	58940
870	-3409	-2643	-228	1081	4533	3981	530	63	26	2027	8122	15218	20986	26777	28612	58900
871	-3431	-2663	-172	1104	4765	4659	719	95	10	2026	8240	15519	21290	26767	28567	58900
872	-3404	-2642	-123	1164	4986	5300	922	108	-13	2024	8274	15723	21538	26793	28553	58950
873	-3371	-2608	-99	1213	5225	6068	1175	165	3	1988	8293	15886	21778	26842	28569	59040
874	-3358	-2586	-74	1239	5445	6835	1423	257	31	1927	8267	15955	21982	26908	28611	59090
875	-3336	-2582	-77	1280	5645	7602	1693	342	36	1868	8188	15956	22068	26945	28652	59150
876	-3371	-2607	-79	1263	5794	8279	1932	409	37	1804	8058	15898	22152	26985	28692	59240
877	-3334	-2598	-69	1285	5972	9025	2208	505	68	1716	7867	15749	22195	27027	28747	59350
878	-3304	-2558	-95	1297	6110	9758	2490	639	126	1616	7649	15554	22176	27050	28811	59420
879	-3319	-2567	-120	1269	6184	10312	2726	733	169	1518	7453	15336	22108	27077	28863	59500
880	-3337	-2572	-138	1235	6235	10868	2956	827	191	1404	7204	15032	21990	27098	28954	59570
881	-3374	-2599	-150	1158	6235	11367	3157	895	199	1296	6887	14712	21854	27091	29034	59640
882	-3314	-2559	-165	1144	6257	11837	3375	1022	263	1178	6592	14366	21717	27118	29151	59770
883	-3290	-2553	-164	1115	6214	12133	3523	1129	328	1078	6318	14022	21546	27107	29216	59850
884	-3300	-2550	-139	1051	6151	12393	3682	1234	361	977	6005	13610	21297	27079	29305	59950
885	-3301	-2549	-111	997	6039	12571	3798	1311	417	865	5685	13201	21037	27021	29399	60070
886	-3325	-2552	-54	909	5921	12658	3873	1368	437	766	5347	12751	20807	26989	29464	60200
887	-3267	-2521	6	924	5810	12702	3927	1430	495	670	5064	12366	20532	26974	29570	60330
888	-3233	-2488	105	906	5648	12646	3965	1498	544	535	4757	11917	20256	26917	29675	60470
889	-3244	-2457	221	882	5444	12499	3977	1517	566	446	4440	11466	19947	26828	29785	60610
890	-3244	-2447	362	837	5263	12325	3954	1535	581	383	4145	11059	19659	26751	29861	60720
891	-3260	-2434	527	813	5050	12096	3914	1532	580	257	3807	10599	19333	26671	29978	60880
892	-3228	-2377	711	830	4869	11827	3869	1555	582	145	3519	10149	19017	26622	30070	61040
893	-3208	-2360	908	849	4677	11505	3815	1553	570	27	3233	9698	18716	26549	30142	61210
894	-3191	-2328	1114	884	4502	11214	3761	1540	554	-31	2990	9311	18459	26498	30192	61350
895	-3192	-2314	1304	907	4282	10872	3706	1548	553	-132	2683	8877	18154	26443	30268	61520
896	-3186	-2283	1508	947	4088	10508	3661	1519	515	-215	2415	8471	17885	26385	30330	61690
897	-3142	-2247	1694	1031	3936	10205	3642	1539	509	-301	2223	8131	17627	26327	30404	61800
898	-3128	-2225	1856	1081	3762	9855	3623	1579	482	-401	2027	7777	17351	26232	30473	61910
899	-3156	-2231	1949	1103	3576	9502	3617	1617	429	-476	1827	7428	17104	26149	30454	61970
900	-3187	-2254	2040	1078	3423	9203	3641	1666	395	-544	1617	7137	16902	26106	30411	62010
901	-3156	-2235	2094	1111	3283	8920	3720	1729	376	-613	1438	6864	16701	26083	30362	62050
902	-3134	-2212	2098	1148	3148	8671	3838	1854	376	-674	1294	6594	16544	26061	30309	62070
903	-3141	-2234	2072	1157	3013	8453	3990	2002	391	-722	1179	6383	16387	26035	30226	62030
904	-3160	-2238	2038	1123	2898	8257	4168	2157	409	-760	1091	6221	16289	26017	30132	61970
905	-3184	-2266	1960	1060	2782	8078	4389	2358	397	-791	971	6041	16225	26024	30035	61900
906	-3144	-2245	1876	1073	2693	7962	4680	2591	441	-768	871	5912	16192	26069	29927	61850
907	-3103	-2254	1756	1064	2605	7871	5004	2905	513	-778	818	5818	16194	26110	29819	61730
908	-3129	-2253	1629	1022	2518	7794	5317	3202	557	-780	769	5776	16239	26150	29692	61580
909	-3136	-2259	1502	968	2413	7704	5664	3532	607	-769	733	5742	16295	26192	29535	61400
910	-3177	-2298	1346	867	2328	7637	6023	3874	659	-736	723	5726	16371	26237	29359	61220
911	-3121	-2274	1200	848	2282	7621	6376	4212	730	-716	725	5736	16469	26320	29247	61070
912	-3113	-2306	1022	788	2191	7594	6764	4577	819	-695	719	5791	16582	26415	29120	60870
913	-3128	-2314	887	731	2090	7543	7123	4957	930	-654	734	5867	16704	26535	29035	60700
914	-3097	-2326	749	678	2001	7485	7470	5331	1037	-621	754	5929	16865	26655	28966	60540
915	-3112	-2341	632	597	1940	7447	7745	5645	1113	-590	758	5998	16998	26774	28954	60420
916	-3087	-2325	530	587	1881	7396	8035	5999	1213	-553	799	6073	17125	26908	28954	60330
917	-3080	-2308	416	543	1797	7298	8288	6306	1309	-536	857	6160	17261	27006	29006	60220
918	-3074	-2340	294	483	1718	7192	8467	6540	1397	-506	911	6258	17346	27095	29071	60140
919	-3102	-2366	181	413	1640	7072	8614	6740	1449	-453	984	6309	17446	27184	29195	60110
920	-3120	-2384	115	364	1556	6943	8743	6913	1490	-443	979	6394	17535	27283	29366	60120
921	-3067	-2356	44	370	1486	6825	8820	7074	1550	-443	1027	6446	17586	27398	29606	60170
922	-3053	-2351	-29	327	1423	6665	8863	7169	1584	-426	1052	6480	17606	27506	29852	60250
923	-3060	-2356	-99	287	1359	6482	8839	7240	1613	-421	1031	6505	17601	27578	30161	60390
924	-3085	-2375	-146	246	1273	6283	8802	7265	1617	-398	1027	6521	17566	27657	30524	60600
925	-3093	-2375	-170	213	1226	6138	8749	7213	1627	-414	985	6492	17554	27728	30877	60840
926	-3026	-2349	-203	220	1180	5938	8653	7196	1641	-461	976	6474	17493	27808	31338	61140
927	-3034	-2333	-231	200	1121	5744	8513	7156	1635	-457	990	6433	17442	27874	31809	61470
928	-3035	-2346	-286	187	1067	5541	8350	7063	1597	-447	984	6384	17350	27895	32282	61850
929	-3058	-2361	-327	139	1029	5336	8167	6945	1568	-479	939	6317	17223	27920	32715	62230
930	-3019	-2331	-356	131	1026	5145	7969	6774	1511	-497	898	6203	17076	27953	33230	62700
931	-3002	-2319	-376	147	999	4945	7765	6619	1468	-519	867	6120	16922	27958	33750	63180
932	-2997	-2324	-415	132	968	4745	7538	6451	1418	-565	812	6006	16753	27970	34270	63660
933	-3000	-2314	-437	137	983	4582	7340	6288	1355	-621	771	5879	16594	27943	34710	64100
934	-2992	-2336	-436	118	978	4383	7091	6077	1275	-631	709	5745	16389	27888	35180	64580
935	-2954	-2312	-463	168	1023	4220	6862	5868	1235	-664	635	5616	16195	27824	35670	65080
936	-2910	-2291	-472	212	1044	4085	6635	5697	1174	-693	605	5506	15997	27740	36050	65450
937	-2928	-2298	-504	236	1053	3911	6381	5499	1107	-717	593	5362	15769	27625	36380	65810
938	-2943	-2292	-528	237	1092	3748	6124	5263	1034	-754	548	5241	15520	27471	36660	66140
939	-2988	-2329	-540	236	1140	3581	5870	5023	943	-803	482	5105	15274	27283	36910	66440
940	-2937	-2311	-535	318	1215	3461	5640	4828	888	-829	447	4967	15051	27133	37090	66680
941	-2928	-2308	-541	376	1289	3307	5419	4618	836	-872	401	4826	14814	26933	37240	66840
942	-2927	-2315	-568	396	1367	3195	5187	4397	763	-898	367	4715	14546	26687	37340	66960
943	-2949	-2307	-583	407	1418	3082	4979	4198	662	-921	327	4585	14278	26479	37380	67040
944	-2970	-2330	-598	421	1489	2970	4750	3958	578	-963	242	4465	14014	26237	37360	67080
945	-2920	-2309	-604	495	1613	2884	4561	3802	527	-982	196	4347	13785	25982	37340	67080
946	-2892	-2286	-610	545	1678	2762	4365	3635	500	-996	179	4242	13533	25687	37230	66980
947	-2910	-2316	-628	564	1749	2663	4193	3466	459	-1010	156	4161	13345	25417	37070	66840
948	-2924	-2322	-644	560	1807	2555	4000	3282	405	-997	141	4088	13133	25068	36840	66610
949	-2943	-2338	-661	547	1866	2451	3805	3096	336	-998	99	4018	12925	24756	36590	66390
950	-2946	-2333	-694	580	1917	2367	3661	2949	301	-1011	93	3931	12739	24460	36340	66150
951	-2975	-2333	-733	559	1948	2263	3487	2791	261	-996	90	3871	12570	24137	36010	65840
952	-2981	-2333	-759	542	1965	2156	3336	2645	209	-995	98	3802	12398	23803	35650	65510
953	-2986	-2341	-800	511	1945	2035	3163	2486	168	-985	119	3776	12262	23481	35260	65130
954	-2982	-2338	-846	470	1933	1935	3020	2343	124	-973	101	3753	12173	23200	34890	64750
955	-2945	-2319	-901	458	1896	1835	2863	2225	107	-918	129	3722	12036	22886	34470	64310
956	-2962	-2330	-943	410	1804	1692	2707	2100	55	-906	187	3708	11911	22553	34000	63830
957	-2962	-2350	-1000	307	1695	1547	2545	1934	19	-892	237	3708	11781	22241	33550	63350
958	-3008	-2401	-1050	187	1579	1411	2391	1782	-37	-892	254	3717	11669	21902	33050	62830
959	-2976	-2367	-1084	145	1467	1290	2263	1646	-91	-872	277	3716	11599	21607	32587	62290
960	-2923	-2351	-1167	97	1341	1159	2130	1532	-112	-840	331	3751	11526	21307	32106	61750
961	-2926	-2358	-1210	10	1223	1041	1993	1405	-151	-815	402	3772	11446	21042	31649	61270
962	-2930	-2384	-1261	-70	1068	896	1835	1271	-189	-792	445	3820	11373	20746	31155	60700
963	-2972	-2415	-1298	-180	901	745	1688	1110	-250	-772	477	3867	11325	20451	30679	60170
964	-2922	-2388	-1334	-223	765	655	1578	1012	-305	-761	508	3893	11282	20193	30219	59640
965	-2902	-2371	-1383	-267	640	551	1471	933	-341	-755	556	3937	11224	19970	29825	59140
966	-2898	-2379	-1436	-345	495	417	1353	805	-377	-743	566	3986	11188	19733	29387	58600
967	-2911	-2393	-1473	-425	345	276	1240	686	-452	-748	625	4043	11134	19476	28949	58090
968	-2944	-2433	-1524	-530	220	160	1152	558	-517	-744	632	4091	11115	19247	28527	57640
969	-2909	-2415	-1550	-575	79	80	1043	460	-554	-772	638	4118	11105	19033	28108	57190
970	-2857	-2387	-1567	-601	-12	-17	950	384	-590	-793	650	4138	11093	18824	27700	56750
971	-2839	-2381	-1589	-640	-109	-76	863	299	-657	-840	683	4180	11047	18585	27303	56290
972	-2856	-2398	-1629	-696	-220	-140	783	227	-708	-839	691	4213	11003	18409	26978	55920
973	-2889	-2399	-1662	-765	-319	-238	703	123	-755	-856	692	4233	10952	18204	26594	55480
974	-2837	-2389	-1684	-761	-403	-295	632	61	-775	-901	656	4241	10899	18018	26242	55070
975	-2847	-2388	-1714	-814	-500	-348	555	3	-844	-939	632	4241	10834	17843	25928	54700
976	-2855	-2393	-1720	-865	-606	-414	486	-84	-883	-993	635	4236	10760	17639	25588	54290
977	-2880	-2413	-1754	-918	-683	-507	404	-161	-937	-1054	588	4226	10682	17423	25239	53870
978	-2885	-2424	-1773	-971	-745	-563	321	-261	-1008	-1129	505	4181	10587	17226	24887	53500
979	-2849	-2403	-1796	-971	-794	-584	280	-322	-1047	-1192	469	4141	10515	17038	24613	53180
980	-2851	-2418	-1833	-1005	-868	-637	222	-359	-1101	-1248	442	4073	10396	16851	24285	52820
981	-2856	-2419	-1858	-1047	-933	-676	158	-438	-1152	-1305	363	4027	10277	16669	23969	52420
982	-2896	-2435	-1875	-1108	-985	-714	105	-496	-1207	-1370	282	3960	10154	16501	23699	52100
983	-2874	-2436	-1882	-1116	-1017	-725	76	-569	-1243	-1431	197	3900	10003	16304	23375	51770
984	-2837	-2415	-1892	-1100	-1059	-744	38	-580	-1256	-1491	157	3807	9853	16139	23111	51440
985	-2852	-2420	-1910	-1114	-1103	-771	-8	-625	-1285	-1565	93	3725	9699	15942	22857	51080
986	-2860	-2438	-1935	-1130	-1135	-810	-46	-690	-1304	-1599	35	3662	9566	15772	22629	50760
987	-2916	-2470	-1932	-1229	-1180	-846	-89	-791	-1351	-1647	-53	3628	9388	15578	22365	50450
988	-2878	-2433	-1944	-1226	-1175	-842	-117	-841	-1393	-1671	-130	3599	9245	15410	22126	50170
989	-2824	-2416	-1951	-1186	-1179	-846	-127	-831	-1378	-1682	-154	3603	9083	15222	21908	49920
990	-2835	-2416	-1940	-1184	-1196	-857	-164	-859	-1394	-1688	-129	3671	8954	15070	21684	49620
991	-2830	-2419	-1930	-1193	-1218	-883	-195	-874	-1408	-1671	-74	3816	8790	14896	21439	49300
992	-2874	-2436	-1925	-1239	-1243	-913	-230	-940	-1439	-1642	-22	4023	8658	14707	21180	49030
993	-2830	-2405	-1924	-1209	-1239	-906	-239	-955	-1444	-1627	61	4291	8571	14556	20973	48750
994	-2827	-2398	-1923	-1200	-1241	-921	-264	-976	-1452	-1577	207	4658	8488	14405	20755	48470
995	-2849	-2408	-1912	-1203	-1264	-947	-305	-1011	-1471	-1488	401	5142	8412	14238	20529	48160
996	-2863	-2419	-1915	-1213	-1259	-970	-329	-1047	-1474	-1369	613	5727	8390	14081	20318	47850
997	-2888	-2455	-1914	-1243	-1228	-968	-353	-1094	-1501	-1284	809	6322	8401	13941	20134	47620
998	-2854	-2418	-1903	-1194	-1185	-943	-360	-1091	-1474	-1172	1084	7100	8448	13801	19940	47340
999	-2847	-2413	-1899	-1167	-1169	-949	-382	-1095	-1464	-1038	1419	7981	8513	13672	19782	47100
1000	-2863	-2420	-1887	-1160	-1163	-971	-399	-1128	-1470	-921	1751	8806	8610	13558	19633	46860
1001	-2867	-2452	-1860	-1168	-1159	-987	-417	-1173	-1473	-795	2128	9832	8748	13432	19462	46610
1002	-2888	-2463	-1850	-1168	-1128	-969	-440	-1216	-1476	-656	2510	10893	8920	13339	19337	46400
1003	-2833	-2430	-1840	-1127	-1089	-961	-444	-1203	-1452	-511	2938	11969	9122	13273	19243	46180
1004	-2840	-2422	-1857	-1108	-1065	-957	-458	-1190	-1433	-401	3327	12936	9298	13237	19133	46020
1005	-2875	-2441	-1861	-1115	-1049	-976	-483	-1213	-1470	-264	3752	14005	9506	13178	19009	45810
1006	-2909	-2471	-1870	-1151	-1021	-990	-510	-1270	-1487	-129	4115	15033	9723	13133	18874	45660
1007	-2878	-2451	-1872	-1137	-979	-962	-516	-1299	-1489	-17	4476	16007	9917	13112	18836	45600
1008	-2826	-2436	-1850	-1070	-953	-962	-509	-1249	-1452	58	4788	16853	10134	13096	18818	45510
1009	-2823	-2432	-1863	-1074	-947	-963	-532	-1240	-1458	122	5135	17700	10334	13058	18786	45440
1010	-2836	-2443	-1887	-1095	-952	-984	-555	-1252	-1455	166	5423	18430	10500	13012	18784	45350
1011	-2879	-2470	-1905	-1139	-976	-1021	-590	-1283	-1477	210	5633	19003	10657	12978	18750	45290
1012	-2866	-2456	-1933	-1123	-958	-1047	-605	-1302	-1479	232	5798	19522	10789	12985	18768	45330
1013	-2849	-2451	-1943	-1116	-973	-1063	-622	-1294	-1477	247	5969	19916	10906	12980	18800	45340
1014	-2852	-2467	-1959	-1145	-992	-1122	-659	-1308	-1476	255	6073	20207	10977	12945	18797	45310
1015	-2867	-2482	-1978	-1169	-1024	-1174	-694	-1326	-1488	221	6124	20365	11005	12948	18815	45350
1016	-2925	-2515	-2031	-1226	-1051	-1229	-725	-1368	-1538	187	6118	20454	11039	12925	18803	45380
1017	-2882	-2480	-2049	-1216	-1055	-1261	-743	-1397	-1557	131	6061	20420	11041	12898	18845	45450
1018	-2864	-2482	-2057	-1233	-1080	-1290	-782	-1386	-1561	95	6004	20287	11011	12864	18888	45530
1019	-2886	-2497	-2095	-1261	-1138	-1338	-822	-1391	-1562	1	5894	20057	10953	12801	18928	45610
1020	-2915	-2517	-2117	-1287	-1195	-1397	-856	-1437	-1582	-94	5768	19752	10860	12760	18998	45670
1021	-2962	-2556	-2154	-1341	-1254	-1475	-897	-1495	-1624	-188	5535	19370	10762	12696	19056	45780
1022	-2914	-2518	-2164	-1325	-1272	-1509	-919	-1493	-1634	-271	5354	18969	10659	12649	19110	45890
1023	-2913	-2527	-2190	-1355	-1322	-1577	-953	-1508	-1667	-366	5151	18486	10502	12597	19152	45990
1024	-2940	-2556	-2231	-1394	-1371	-1643	-987	-1556	-1694	-467	4911	17945	10335	12552	19176	46090
1025	-2932	-2572	-2259	-1421	-1421	-1709	-1035	-1587	-1707	-580	4655	17359	10180	12498	19206	46190
1026	-2954	-2573	-2274	-1446	-1449	-1748	-1057	-1601	-1721	-677	4398	16835	10028	12451	19236	46290
1027	-2896	-2553	-2283	-1421	-1489	-1793	-1085	-1594	-1731	-784	4162	16209	9818	12400	19291	46400
1028	-2906	-2559	-2316	-1429	-1561	-1863	-1125	-1601	-1758	-892	3899	15573	9625	12323	19309	46470
1029	-2949	-2583	-2340	-1469	-1609	-1941	-1161	-1617	-1782	-1006	3637	15005	9450	12230	19295	46520
1030	-3009	-2599	-2347	-1533	-1678	-2005	-1215	-1658	-1820	-1101	3339	14325	9224	12120	19279	46540
1031	-3006	-2599	-2370	-1550	-1708	-2052	-1244	-1722	-1857	-1216	3042	13646	9000	12020	19250	46570
1032	-2973	-2592	-2377	-1542	-1738	-2087	-1266	-1727	-1853	-1302	2795	13056	8805	11955	19228	46560
1033	-2959	-2595	-2413	-1552	-1778	-2153	-1294	-1723	-1878	-1415	2539	12420	8576	11866	19204	46590
1034	-2978	-2614	-2411	-1582	-1827	-2214	-1327	-1737	-1893	-1502	2276	11800	8365	11736	19158	46570
1035	-3029	-2656	-2428	-1637	-1875	-2272	-1378	-1777	-1950	-1607	1991	11185	8128	11636	19115	46540
1036	-2988	-2628	-2432	-1618	-1893	-2304	-1403	-1788	-1964	-1712	1727	10640	7949	11558	19092	46530
1037	-2977	-2607	-2442	-1614	-1928	-2359	-1416	-1788	-1971	-1803	1476	10050	7736	11482	19056	46470
1038	-2994	-2610	-2445	-1632	-1963	-2388	-1423	-1790	-1986	-1896	1244	9503	7522	11388	18993	46390
1039	-3001	-2628	-2440	-1645	-1995	-2444	-1449	-1792	-2007	-1982	1011	8937	7324	11291	18923	46320
1040	-3041	-2661	-2454	-1697	-2028	-2484	-1479	-1815	-2047	-2077	787	8481	7142	11202	18855	46240
1041	-3019	-2641	-2465	-1686	-2023	-2506	-1482	-1853	-2046	-2138	529	7952	6963	11118	18798	46190
1042	-2969	-2622	-2463	-1653	-2054	-2522	-1497	-1839	-2038	-2208	325	7462	6787	11042	18721	46100
1043	-2959	-2619	-2463	-1637	-2069	-2540	-1506	-1803	-2048	-2284	170	7047	6633	10992	18642	46000
1044	-2962	-2615	-2462	-1641	-2077	-2571	-1526	-1791	-2035	-2350	-26	6595	6446	10927	18543	45870
1045	-2984	-2642	-2465	-1670	-2087	-2609	-1542	-1808	-2062	-2407	-214	6167	6247	10843	18430	45780
1046	-2923	-2610	-2468	-1631	-2075	-2610	-1545	-1784	-2052	-2487	-364	5768	6125	10792	18353	45650
1047	-2946	-2612	-2467	-1627	-2088	-2645	-1567	-1761	-2043	-2529	-471	5444	5981	10744	18283	45540
1048	-2972	-2612	-2496	-1639	-2114	-2682	-1587	-1770	-2055	-2596	-619	5112	5834	10655	18171	45390
1049	-3002	-2627	-2490	-1670	-2139	-2714	-1613	-1787	-2071	-2653	-769	4771	5687	10572	18047	45240
1050	-3011	-2641	-2472	-1690	-2148	-2734	-1627	-1826	-2076	-2697	-928	4475	5569	10524	17933	45120
1051	-2956	-2629	-2468	-1637	-2146	-2731	-1638	-1784	-2047	-2752	-1050	4169	5475	10476	17845	45010
1052	-2961	-2619	-2457	-1639	-2155	-2747	-1657	-1764	-2042	-2804	-1147	3909	5336	10423	17729	44830
1053	-2976	-2616	-2475	-1663	-2181	-2804	-1672	-1780	-2061	-2837	-1262	3672	5220	10399	17627	44700
1054	-3000	-2654	-2469	-1708	-2197	-2839	-1706	-1811	-2085	-2853	-1343	3442	5142	10357	17544	44540
1055	-2999	-2635	-2462	-1679	-2191	-2846	-1705	-1836	-2075	-2899	-1480	3178	5071	10309	17453	44430
1056	-2967	-2601	-2465	-1643	-2186	-2827	-1714	-1797	-2063	-2933	-1566	2954	4995	10295	17390	44300
1057	-2956	-2604	-2477	-1646	-2201	-2855	-1737	-1782	-2078	-2945	-1617	2768	4935	10268	17306	44160
1058	-2984	-2630	-2483	-1670	-2209	-2897	-1738	-1810	-2092	-2983	-1695	2582	4880	10238	17217	44030
1059	-3032	-2659	-2486	-1728	-2233	-2920	-1774	-1860	-2134	-3009	-1816	2423	4817	10251	17151	43920
1060	-2961	-2613	-2479	-1675	-2207	-2911	-1767	-1862	-2116	-3038	-1931	2229	4789	10291	17146	43800
1061	-2912	-2594	-2474	-1636	-2200	-2887	-1748	-1820	-2083	-3059	-1963	2083	4764	10343	17122	43720
1062	-2934	-2590	-2460	-1656	-2227	-2907	-1770	-1819	-2096	-3108	-1984	1953	4728	10394	17104	43590
1063	-2943	-2594	-2466	-1651	-2243	-2949	-1795	-1837	-2118	-3115	-2006	1822	4698	10466	17048	43440
1064	-2990	-2645	-2469	-1710	-2265	-2982	-1817	-1886	-2162	-3133	-2072	1694	4683	10548	17020	43330
1065	-2951	-2598	-2456	-1665	-2269	-2987	-1826	-1928	-2151	-3139	-2121	1568	4690	10622	17033	43200
1066	-2954	-2585	-2441	-1663	-2272	-3013	-1844	-1902	-2143	-3149	-2165	1459	4678	10731	17048	43060
1067	-2962	-2597	-2459	-1670	-2301	-3057	-1852	-1917	-2154	-3177	-2193	1375	4668	10856	17052	42910
1068	-2985	-2616	-2458	-1696	-2338	-3083	-1865	-1940	-2173	-3174	-2235	1287	4679	10975	17088	42780
1069	-3013	-2631	-2472	-1730	-2342	-3102	-1885	-2003	-2215	-3206	-2300	1178	4687	11110	17130	42680
1070	-2967	-2606	-2460	-1685	-2331	-3090	-1895	-2014	-2216	-3242	-2348	1086	4706	11297	17194	42570
1071	-2959	-2596	-2432	-1678	-2365	-3103	-1908	-2021	-2213	-3240	-2367	982	4728	11465	17261	42460
1072	-2972	-2593	-2420	-1667	-2366	-3128	-1933	-2032	-2232	-3245	-2375	922	4733	11628	17327	42340
1073	-2998	-2597	-2406	-1710	-2387	-3164	-1968	-2073	-2250	-3255	-2391	845	4745	11817	17423	42220
1074	-2990	-2600	-2394	-1706	-2402	-3175	-1979	-2126	-2283	-3269	-2449	768	4765	12029	17530	42140
1075	-2961	-2580	-2363	-1659	-2411	-3172	-1972	-2146	-2301	-3258	-2480	703	4792	12218	17643	42100
1076	-2962	-2590	-2334	-1653	-2404	-3183	-1996	-2164	-2308	-3256	-2505	620	4834	12434	17760	42020
1077	-2947	-2570	-2296	-1640	-2397	-3184	-2010	-2150	-2321	-3261	-2535	553	4853	12664	17894	41990
1078	-2972	-2575	-2250	-1624	-2393	-3199	-2029	-2205	-2355	-3273	-2551	481	4871	12868	18023	41950
1079	-2944	-2553	-2214	-1587	-2391	-3204	-2020	-2221	-2351	-3279	-2569	424	4889	13056	18168	41940
1080	-2911	-2524	-2164	-1522	-2387	-3182	-2026	-2206	-2338	-3264	-2541	383	4925	13279	18341	41890
1081	-2924	-2512	-2085	-1495	-2381	-3189	-2040	-2208	-2354	-3253	-2531	331	4928	13464	18501	41840
1082	-2941	-2521	-2026	-1464	-2380	-3198	-2051	-2230	-2368	-3253	-2500	303	4936	13628	18629	41820
1083	-2991	-2533	-1972	-1474	-2378	-3221	-2064	-2299	-2402	-3240	-2503	249	4936	13782	18715	41790
1084	-2959	-2507	-1892	-1397	-2345	-3200	-2066	-2287	-2401	-3250	-2498	194	4952	13915	18800	41750
1085	-2942	-2461	-1794	-1314	-2297	-3174	-2060	-2288	-2386	-3228	-2465	169	4968	14061	18887	41730
1086	-2973	-2458	-1693	-1274	-2304	-3188	-2062	-2301	-2374	-3207	-2470	137	4968	14154	18951	41710
1087	-2969	-2434	-1584	-1227	-2275	-3178	-2054	-2287	-2391	-3165	-2462	115	4957	14236	18996	41690
1088	-2992	-2446	-1490	-1197	-2239	-3158	-2071	-2325	-2420	-3170	-2487	80	4924	14295	19044	41680
1089	-2945	-2398	-1383	-1086	-2201	-3118	-2052	-2323	-2398	-3163	-2480	35	4905	14360	19129	41670
1090	-2918	-2373	-1250	-989	-2151	-3095	-2027	-2298	-2385	-3136	-2457	4	4890	14407	19187	41660
1091	-2937	-2351	-1165	-912	-2094	-3076	-2005	-2272	-2382	-3096	-2423	-23	4864	14428	19227	41660
1092	-2972	-2345	-1058	-880	-2043	-3040	-2007	-2280	-2377	-3071	-2408	-47	4809	14416	19222	41650
1093	-3015	-2345	-945	-832	-2000	-3000	-2003	-2321	-2397	-3047	-2414	-83	4779	14376	19193	41660
1094	-2919	-2266	-842	-685	-1914	-2934	-1974	-2273	-2349	-2993	-2397	-126	4761	14347	19190	41670
1095	-2882	-2255	-742	-595	-1848	-2896	-1940	-2206	-2308	-2948	-2352	-154	4733	14286	19190	41650
1096	-2921	-2226	-647	-538	-1810	-2857	-1918	-2173	-2289	-2920	-2291	-164	4694	14181	19129	41610
1097	-2962	-2247	-549	-513	-1769	-2825	-1910	-2165	-2267	-2880	-2268	-147	4656	14086	19084	41620
1098	-2969	-2241	-490	-457	-1725	-2786	-1903	-2145	-2242	-2841	-2264	-165	4590	13960	19000	41600
1099	-2941	-2213	-408	-372	-1685	-2745	-1869	-2098	-2198	-2804	-2207	-186	4546	13871	18908	41570
1100	-2949	-2209	-348	-329	-1657	-2724	-1868	-2079	-2162	-2753	-2166	-183	4494	13751	18836	41540
1101	-2955	-2213	-317	-306	-1638	-2697	-1847	-2048	-2130	-2701	-2108	-183	4441	13609	18745	41430
1102	-3011	-2233	-297	-326	-1619	-2703	-1837	-2064	-2108	-2647	-2092	-174	4413	13459	18609	41390
1103	-2982	-2222	-306	-296	-1589	-2686	-1796	-2053	-2066	-2590	-2069	-167	4347	13294	18489	41390
1104	-2958	-2207	-298	-280	-1583	-2669	-1783	-1993	-2012	-2535	-2016	-176	4309	13168	18386	41340
1105	-2958	-2209	-310	-275	-1579	-2672	-1776	-1962	-1969	-2472	-1984	-176	4271	13002	18272	41310
1106	-2960	-2216	-342	-317	-1598	-2687	-1771	-1960	-1961	-2410	-1938	-165	4229	12834	18154	41250
1107	-3017	-2265	-391	-359	-1622	-2720	-1782	-1972	-1955	-2364	-1919	-155	4184	12676	18026	41250
1108	-2985	-2245	-426	-360	-1628	-2726	-1778	-1953	-1907	-2289	-1875	-153	4154	12524	17887	41220
1109	-2982	-2269	-492	-409	-1667	-2760	-1787	-1937	-1858	-2209	-1838	-153	4123	12393	17755	41230
1110	-3001	-2268	-548	-458	-1713	-2795	-1801	-1961	-1827	-2136	-1791	-137	4088	12260	17661	41230
1111	-2988	-2281	-607	-501	-1741	-2841	-1810	-1962	-1807	-2082	-1765	-146	4049	12144	17579	41210
1112	-3006	-2313	-715	-584	-1786	-2887	-1847	-1990	-1800	-2033	-1742	-146	4037	11998	17472	41210
1113	-2955	-2292	-786	-593	-1847	-2939	-1862	-1978	-1756	-1958	-1702	-137	4032	11868	17386	41240
1114	-2943	-2312	-859	-648	-1896	-2992	-1879	-1966	-1747	-1916	-1604	-110	4005	11749	17310	41250
1115	-2949	-2331	-974	-724	-1974	-3071	-1926	-1980	-1736	-1846	-1528	-91	3980	11605	17230	41280
1116	-2976	-2364	-1048	-810	-2057	-3169	-1949	-2051	-1741	-1820	-1464	-42	3959	11491	17155	41310
1117	-3012	-2408	-1135	-920	-2135	-3246	-1990	-2121	-1752	-1771	-1455	-38	3929	11372	17076	41320
1118	-2986	-2398	-1243	-937	-2195	-3320	-2009	-2134	-1739	-1727	-1440	-29	3922	11265	17011	41350
1119	-2992	-2396	-1339	-998	-2278	-3388	-2059	-2153	-1757	-1689	-1406	-23	3916	11167	16935	41400
1120	-2992	-2414	-1411	-1075	-2362	-3474	-2106	-2227	-1780	-1677	-1367	-13	3902	11073	16840	41430
1121	-3040	-2465	-1481	-1183	-2439	-3555	-2141	-2266	-1821	-1660	-1360	-4	3888	10969	16764	41480
1122	-3010	-2468	-1584	-1227	-2487	-3636	-2178	-2360	-1857	-1641	-1379	-9	3874	10882	16698	41560
1123	-2977	-2447	-1634	-1248	-2559	-3712	-2213	-2387	-1859	-1619	-1364	-16	3877	10786	16643	41650
1124	-2999	-2469	-1697	-1299	-2626	-3790	-2253	-2442	-1876	-1631	-1322	-13	3860	10688	16593	41710
1125	-3031	-2487	-1764	-1376	-2705	-3859	-2281	-2486	-1905	-1624	-1289	-12	3846	10600	16548	41750
1126	-3081	-2545	-1827	-1479	-2786	-3925	-2350	-2568	-1979	-1593	-1310	-46	3827	10523	16493	41850
1127	-3033	-2519	-1877	-1492	-2797	-3965	-2366	-2625	-2015	-1599	-1354	-65	3844	10470	16473	41960
1128	-2977	-2493	-1928	-1485	-2841	-3969	-2378	-2619	-2022	-1606	-1346	-100	3820	10421	16439	42050
1129	-2983	-2493	-1963	-1515	-2886	-4028	-2397	-2632	-2053	-1648	-1320	-97	3816	10358	16417	42130
1130	-2997	-2517	-1992	-1556	-2946	-4086	-2429	-2675	-2090	-1670	-1310	-94	3800	10279	16396	42210
1131	-3058	-2560	-2047	-1658	-2990	-4142	-2469	-2749	-2167	-1686	-1344	-105	3763	10217	16344	42280
1132	-3036	-2536	-2071	-1653	-3022	-4154	-2473	-2778	-2194	-1705	-1390	-128	3758	10150	16304	42390
1133	-3010	-2544	-2130	-1670	-3056	-4189	-2499	-2791	-2225	-1743	-1403	-135	3722	10075	16212	42470
1134	-3033	-2543	-2141	-1708	-3096	-4215	-2511	-2812	-2264	-1732	-1388	-149	3711	9985	16115	42540
1135	-3067	-2554	-2174	-1733	-3139	-4254	-2526	-2844	-2321	-1767	-1404	-164	3698	9903	16023	42620
1136	-3091	-2589	-2205	-1792	-3160	-4260	-2545	-2922	-2360	-1812	-1436	-184	3700	9823	15955	42680
1137	-3047	-2561	-2219	-1776	-3160	-4258	-2536	-2922	-2373	-1852	-1466	-206	3685	9774	15929	42800
1138	-3045	-2545	-2228	-1782	-3182	-4270	-2544	-2916	-2395	-1882	-1498	-221	3677	9716	15914	42850
1139	-3059	-2550	-2262	-1801	-3206	-4266	-2543	-2922	-2432	-1922	-1535	-216	3674	9660	15873	42890
1140	-3088	-2573	-2275	-1857	-3244	-4276	-2545	-2936	-2486	-1993	-1593	-241	3660	9584	15765	42950
1141	-3084	-2568	-2297	-1869	-3242	-4268	-2534	-2968	-2522	-2034	-1650	-296	3669	9516	15707	43060
1142	-3060	-2563	-2282	-1857	-3252	-4238	-2513	-2950	-2542	-2093	-1709	-319	3665	9467	15647	43110
1143	-3047	-2569	-2292	-1864	-3251	-4226	-2490	-2930	-2558	-2137	-1754	-321	3678	9416	15646	43200
1144	-3032	-2567	-2307	-1855	-3228	-4217	-2481	-2931	-2580	-2205	-1788	-325	3703	9376	15651	43260
1145	-3052	-2586	-2320	-1901	-3251	-4219	-2472	-2927	-2626	-2262	-1806	-317	3733	9315	15634	43300
1146	-3040	-2562	-2337	-1896	-3247	-4202	-2432	-2916	-2628	-2308	-1839	-304	3814	9276	15608	43400
1147	-2999	-2533	-2333	-1865	-3247	-4182	-2419	-2876	-2630	-2369	-1878	-274	3854	9260	15571	43480
1148	-3027	-2546	-2326	-1875	-3262	-4175	-2398	-2834	-2642	-2402	-1925	-251	3917	9201	15555	43540
1149	-3044	-2556	-2353	-1899	-3253	-4158	-2388	-2838	-2678	-2472	-1926	-216	3988	9141	15497	43610
1150	-3106	-2581	-2342	-1960	-3282	-4161	-2384	-2868	-2712	-2536	-1942	-186	4070	9121	15464	43660
1151	-3058	-2572	-2353	-1938	-3269	-4126	-2338	-2827	-2720	-2577	-1981	-123	4180	9092	15416	43750
1152	-3047	-2560	-2351	-1924	-3273	-4116	-2307	-2777	-2702	-2611	-2001	-71	4314	9079	15386	43830
1153	-3054	-2570	-2364	-1929	-3284	-4107	-2307	-2754	-2733	-2660	-2029	-4	4462	9072	15370	43870
1154	-3062	-2574	-2351	-1951	-3287	-4099	-2282	-2730	-2738	-2714	-2034	96	4611	9081	15344	43910
1155	-3094	-2606	-2371	-1998	-3281	-4100	-2270	-2750	-2757	-2747	-2079	190	4804	9066	15319	43960
1156	-3048	-2570	-2365	-1952	-3262	-4062	-2236	-2703	-2761	-2795	-2083	313	5020	9107	15326	44040
1157	-3058	-2577	-2379	-1957	-3271	-4052	-2226	-2686	-2760	-2806	-2054	401	5228	9124	15337	44100
1158	-3092	-2586	-2375	-1985	-3302	-4036	-2211	-2666	-2770	-2841	-2045	530	5512	9175	15358	44120
1159	-3109	-2599	-2386	-2011	-3303	-4016	-2201	-2679	-2776	-2886	-2080	688	5813	9218	15388	44190
1160	-3087	-2613	-2387	-2007	-3278	-3996	-2193	-2662	-2790	-2944	-2121	848	6155	9290	15450	44270
1161	-3025	-2579	-2392	-1948	-3264	-3976	-2162	-2619	-2759	-2963	-2124	1024	6478	9344	15519	44350
1162	-3024	-2579	-2398	-1951	-3265	-3989	-2153	-2585	-2756	-2985	-2105	1233	6845	9420	15581	44420
1163	-3040	-2580	-2411	-1964	-3283	-3981	-2153	-2572	-2767	-3023	-2044	1429	7232	9514	15662	44470
1164	-3103	-2611	-2443	-2030	-3293	-3984	-2157	-2585	-2779	-3023	-2028	1632	7582	9593	15712	44520
1165	-3102	-2604	-2447	-2022	-3286	-3984	-2158	-2608	-2775	-3032	-2030	1871	8009	9691	15791	44640
1166	-3073	-2588	-2451	-1989	-3281	-3958	-2162	-2588	-2756	-3035	-1985	2107	8466	9794	15838	44710
1167	-3065	-2590	-2455	-1991	-3297	-3959	-2166	-2582	-2766	-3046	-1928	2347	8920	9901	15915	44790
1168	-3076	-2617	-2495	-2010	-3306	-3966	-2188	-2594	-2777	-3056	-1906	2568	9314	9998	16017	44850
1169	-3119	-2645	-2465	-2065	-3328	-3989	-2206	-2631	-2794	-3059	-1898	2832	9772	10117	16117	44950
1170	-3072	-2623	-2473	-2036	-3309	-3993	-2204	-2636	-2787	-3056	-1892	3068	10262	10286	16276	45070
1171	-3061	-2602	-2479	-2014	-3320	-4003	-2209	-2619	-2775	-3044	-1862	3283	10721	10461	16437	45190
1172	-3082	-2614	-2490	-2028	-3323	-4036	-2242	-2637	-2792	-3061	-1819	3522	11113	10593	16572	45260
1173	-3091	-2632	-2502	-2026	-3337	-4068	-2263	-2656	-2784	-3067	-1763	3743	11559	10768	16722	45370
1174	-3171	-2664	-2535	-2113	-3347	-4086	-2287	-2728	-2826	-3066	-1793	3959	11974	10916	16860	45510
1175	-3086	-2624	-2537	-2060	-3305	-4076	-2291	-2741	-2797	-3060	-1786	4125	12339	11080	17015	45660
1176	-3041	-2614	-2543	-2031	-3308	-4061	-2294	-2722	-2769	-3070	-1740	4319	12724	11244	17172	45830
1177	-3053	-2622	-2560	-2031	-3328	-4072	-2306	-2705	-2774	-3065	-1698	4493	13082	11390	17340	45960
1178	-3067	-2641	-2572	-2049	-3331	-4100	-2323	-2724	-2782	-3062	-1662	4640	13398	11526	17511	46080
1179	-3094	-2648	-2590	-2074	-3353	-4120	-2355	-2796	-2797	-3047	-1661	4784	13672	11646	17648	46240
1180	-3064	-2634	-2590	-2042	-3331	-4122	-2374	-2796	-2765	-3055	-1621	4894	13947	11782	17819	46410
1181	-3071	-2640	-2622	-2052	-3326	-4143	-2397	-2827	-2763	-3036	-1575	4985	14153	11889	17967	46500
1182	-3078	-2658	-2636	-2068	-3331	-4132	-2424	-2823	-2794	-3050	-1536	5070	14296	11971	18084	46570
1183	-3122	-2688	-2651	-2104	-3349	-4164	-2471	-2878	-2819	-3049	-1528	5130	14411	12051	18185	46680
1184	-3126	-2677	-2665	-2105	-3361	-4161	-2496	-2923	-2823	-3077	-1547	5161	14508	12106	18271	46820
1185	-3075	-2661	-2661	-2069	-3351	-4169	-2515	-2923	-2797	-3055	-1537	5184	14578	12172	18356	46890
1186	-3082	-2665	-2681	-2072	-3361	-4189	-2532	-2947	-2794	-3066	-1524	5185	14576	12235	18443	46970
1187	-3092	-2670	-2682	-2087	-3361	-4205	-2564	-2973	-2811	-3094	-1538	5146	14566	12276	18520	47040
1188	-3148	-2715	-2710	-2133	-3384	-4212	-2599	-3042	-2845	-3105	-1575	5094	14513	12280	18590	47090
1189	-3138	-2712	-2739	-2122	-3380	-4217	-2602	-3071	-2860	-3103	-1621	5039	14425	12283	18635	47150
1190	-3099	-2703	-2747	-2116	-3372	-4211	-2621	-3088	-2859	-3097	-1661	4938	14296	12282	18672	47160
1191	-3097	-2696	-2757	-2111	-3366	-4231	-2641	-3087	-2872	-3111	-1696	4827	14135	12266	18686	47180
1192	-3088	-2699	-2775	-2116	-3371	-4247	-2650	-3104	-2878	-3140	-1707	4717	13965	12211	18679	47190
1193	-3133	-2731	-2802	-2156	-3375	-4262	-2670	-3149	-2896	-3174	-1752	4605	13748	12165	18681	47200
1194	-3096	-2697	-2813	-2107	-3380	-4255	-2687	-3149	-2888	-3203	-1766	4454	13550	12120	18644	47190
1195	-3089	-2688	-2819	-2103	-3368	-4269	-2703	-3148	-2881	-3218	-1778	4295	13280	12035	18601	47140
1196	-3107	-2704	-2834	-2136	-3381	-4278	-2716	-3163	-2914	-3242	-1789	4173	12990	11917	18567	47080
1197	-3152	-2724	-2842	-2182	-3379	-4296	-2742	-3211	-2941	-3280	-1811	4013	12721	11800	18508	47010
1198	-3163	-2740	-2856	-2203	-3384	-4306	-2758	-3260	-2988	-3312	-1904	3820	12399	11679	18407	46920
1199	-3129	-2728	-2851	-2155	-3377	-4279	-2767	-3258	-2982	-3337	-1976	3622	12085	11546	18342	46830
1200	-3129	-2740	-2869	-2146	-3380	-4278	-2768	-3266	-2993	-3366	-2017	3460	11814	11412	18260	46720
1201	-3145	-2735	-2869	-2168	-3391	-4271	-2796	-3286	-3020	-3412	-2049	3271	11484	11270	18147	46590
1202	-3182	-2762	-2866	-2191	-3393	-4286	-2811	-3331	-3053	-3450	-2110	3078	11138	11120	18015	46440
1203	-3179	-2771	-2880	-2206	-3389	-4276	-2836	-3371	-3054	-3474	-2187	2910	10814	10972	17893	46320
1204	-3134	-2757	-2899	-2173	-3367	-4248	-2839	-3357	-3057	-3536	-2276	2736	10536	10852	17765	46180
1205	-3150	-2772	-2897	-2210	-3362	-4249	-2843	-3391	-3068	-3580	-2315	2550	10203	10706	17613	46000
1206	-3148	-2772	-2926	-2238	-3359	-4256	-2856	-3421	-3074	-3602	-2382	2351	9865	10550	17465	45840
1207	-3160	-2793	-2936	-2239	-3356	-4251	-2871	-3437	-3101	-3610	-2463	2182	9585	10420	17348	45730
1208	-3124	-2762	-2944	-2191	-3331	-4213	-2860	-3450	-3103	-3635	-2529	1989	9302	10273	17252	45570
1209	-3084	-2752	-2927	-2163	-3317	-4190	-2853	-3410	-3106	-3660	-2534	1815	9007	10131	17148	45390
1210	-3095	-2754	-2949	-2187	-3318	-4203	-2858	-3397	-3111	-3682	-2566	1686	8689	9979	17044	45240
1211	-3130	-2762	-2971	-2191	-3332	-4198	-2866	-3395	-3134	-3732	-2593	1547	8429	9845	16929	45100
1212	-3191	-2795	-2981	-2246	-3337	-4202	-2872	-3435	-3158	-3729	-2668	1408	8145	9684	16783	44940
1213	-3149	-2771	-2992	-2229	-3327	-4182	-2875	-3466	-3149	-3766	-2717	1262	7879	9549	16652	44790
1214	-3123	-2762	-3002	-2208	-3316	-4155	-2879	-3449	-3145	-3791	-2724	1130	7651	9423	16553	44640
1215	-3155	-2778	-3011	-2205	-3297	-4158	-2887	-3465	-3159	-3798	-2745	1033	7409	9279	16413	44480
1216	-3169	-2791	-3002	-2222	-3306	-4158	-2894	-3488	-3176	-3812	-2773	924	7149	9135	16277	44300
1217	-3189	-2812	-3000	-2258	-3303	-4150	-2915	-3525	-3188	-3824	-2820	817	6919	9000	16127	44160
1218	-3152	-2795	-2987	-2208	-3287	-4130	-2903	-3499	-3175	-3858	-2829	701	6741	8911	16066	44040
1219	-3148	-2784	-3003	-2209	-3301	-4116	-2914	-3483	-3150	-3867	-2842	647	6529	8783	15955	43870
1220	-3172	-2806	-3002	-2225	-3305	-4136	-2911	-3484	-3176	-3864	-2872	549	6331	8661	15872	43680
1221	-3209	-2843	-3022	-2275	-3307	-4136	-2920	-3522	-3184	-3869	-2903	468	6158	8554	15794	43560
1222	-3186	-2820	-3027	-2250	-3274	-4096	-2913	-3551	-3207	-3838	-2948	365	6002	8467	15756	43480
1223	-3132	-2796	-3028	-2197	-3247	-4067	-2903	-3497	-3171	-3850	-2951	302	5829	8353	15709	43370
1224	-3141	-2792	-3043	-2196	-3258	-4075	-2904	-3466	-3145	-3859	-2936	254	5676	8261	15670	43260
1225	-3148	-2797	-3038	-2197	-3251	-4064	-2909	-3479	-3129	-3849	-2917	197	5540	8185	15612	43150
1226	-3217	-2838	-3058	-2266	-3253	-4091	-2935	-3502	-3146	-3882	-2949	149	5390	8078	15537	43070
1227	-3185	-2824	-3075	-2237	-3255	-4067	-2927	-3497	-3143	-3864	-2976	101	5279	7998	15464	43010
1228	-3164	-2814	-3075	-2191	-3264	-4048	-2921	-3465	-3102	-3828	-2952	68	5157	7904	15426	42940
1229	-3191	-2807	-3081	-2200	-3256	-4050	-2921	-3451	-3091	-3788	-2910	34	5038	7826	15389	42880
1230	-3209	-2825	-3100	-2211	-3263	-4047	-2921	-3454	-3090	-3774	-2918	6	4908	7750	15330	42800
1231	-3242	-2856	-3108	-2269	-3271	-4049	-2929	-3501	-3099	-3780	-2959	-31	4799	7673	15316	42730
1232	-3190	-2814	-3101	-2229	-3263	-4041	-2929	-3493	-3072	-3773	-2963	-65	4717	7589	15339	42690
1233	-3177	-2807	-3110	-2214	-3266	-4038	-2922	-3436	-3031	-3750	-2930	-116	4625	7531	15344	42630
1234	-3191	-2831	-3104	-2227	-3258	-4048	-2929	-3416	-3021	-3738	-2915	-125	4532	7491	15335	42580
1235	-3211	-2852	-3103	-2268	-3280	-4070	-2932	-3420	-3014	-3687	-2913	-134	4473	7437	15348	42510
1236	-3251	-2865	-3111	-2324	-3280	-4066	-2947	-3472	-3032	-3671	-2976	-172	4399	7387	15346	42530
1237	-3179	-2839	-3110	-2259	-3244	-4066	-2925	-3451	-2972	-3664	-2984	-210	4347	7360	15368	42550
1238	-3130	-2821	-3108	-2225	-3238	-4051	-2916	-3395	-2921	-3633	-2988	-246	4297	7335	15372	42550
1239	-3151	-2828	-3113	-2232	-3257	-4061	-2918	-3353	-2910	-3598	-2966	-259	4218	7302	15368	42540
1240	-3185	-2854	-3133	-2261	-3279	-4073	-2927	-3357	-2885	-3597	-2936	-261	4134	7260	15363	42510
1241	-3176	-2858	-3150	-2266	-3279	-4092	-2948	-3385	-2868	-3571	-2926	-265	4100	7226	15377	42540
1242	-3168	-2841	-3154	-2235	-3266	-4091	-2941	-3346	-2843	-3551	-2880	-279	4060	7215	15387	42530
1243	-3192	-2845	-3153	-2243	-3282	-4114	-2952	-3310	-2825	-3522	-2839	-278	4000	7175	15376	42540
1244	-3203	-2841	-3145	-2247	-3289	-4134	-2962	-3290	-2803	-3479	-2831	-278	3955	7146	15376	42530
1245	-3243	-2874	-3154	-2306	-3330	-4161	-2967	-3332	-2804	-3471	-2849	-301	3904	7108	15365	42520
1246	-3217	-2842	-3169	-2284	-3329	-4158	-2973	-3335	-2792	-3493	-2859	-299	3861	7081	15363	42570
1247	-3184	-2828	-3164	-2260	-3316	-4153	-2961	-3292	-2750	-3447	-2824	-305	3828	7067	15377	42590
1248	-3172	-2839	-3179	-2256	-3342	-4174	-2971	-3279	-2739	-3425	-2791	-324	3778	7041	15372	42600
1249	-3202	-2847	-3175	-2282	-3367	-4194	-2982	-3280	-2752	-3422	-2783	-326	3752	7010	15386	42580
1250	-3265	-2889	-3183	-2357	-3378	-4216	-3013	-3324	-2743	-3417	-2815	-321	3716	7004	15387	42590
1251	-3230	-2881	-3200	-2325	-3372	-4226	-3009	-3336	-2749	-3412	-2820	-351	3701	6985	15435	42650
1252	-3196	-2852	-3194	-2300	-3377	-4217	-2986	-3305	-2713	-3397	-2799	-363	3653	7002	15491	42680
1253	-3190	-2858	-3198	-2284	-3396	-4238	-3003	-3285	-2685	-3377	-2764	-363	3613	7004	15504	42710
1254	-3209	-2859	-3178	-2312	-3402	-4271	-3022	-3285	-2695	-3377	-2773	-339	3613	7002	15529	42760
1255	-3236	-2880	-3194	-2331	-3430	-4307	-3029	-3326	-2711	-3391	-2790	-360	3572	6977	15529	42820
1256	-3189	-2860	-3189	-2293	-3442	-4303	-3033	-3321	-2689	-3362	-2781	-378	3554	6979	15581	42840
1257	-3201	-2862	-3195	-2288	-3460	-4325	-3034	-3300	-2717	-3361	-2752	-372	3513	6989	15597	42880
1258	-3213	-2875	-3199	-2301	-3464	-4353	-3050	-3321	-2738	-3372	-2751	-383	3501	6983	15611	42910
1259	-3262	-2882	-3209	-2337	-3484	-4380	-3069	-3355	-2763	-3392	-2784	-387	3461	6973	15619	42960
1260	-3265	-2882	-3226	-2348	-3486	-4383	-3074	-3390	-2789	-3416	-2824	-413	3438	6951	15656	43070
1261	-3234	-2865	-3197	-2303	-3498	-4368	-3064	-3376	-2775	-3420	-2824	-432	3419	6954	15674	43110
1262	-3209	-2864	-3198	-2298	-3499	-4388	-3079	-3371	-2776	-3445	-2806	-439	3407	6956	15717	43200
1263	-3240	-2859	-3179	-2306	-3501	-4427	-3096	-3394	-2804	-3473	-2806	-447	3379	6959	15758	43280
1264	-3280	-2904	-3194	-2350	-3521	-4445	-3113	-3438	-2829	-3475	-2813	-460	3352	6949	15772	43350
1265	-3244	-2891	-3186	-2335	-3535	-4441	-3122	-3484	-2859	-3498	-2867	-481	3345	6950	15825	43440
1266	-3236	-2892	-3165	-2323	-3528	-4446	-3103	-3471	-2894	-3510	-2916	-512	3330	6956	15895	43540
1267	-3233	-2887	-3158	-2303	-3540	-4452	-3113	-3474	-2896	-3543	-2926	-530	3299	6973	15979	43670
1268	-3212	-2867	-3163	-2283	-3525	-4459	-3109	-3466	-2904	-3531	-2906	-541	3275	6998	16021	43780
1269	-3252	-2887	-3158	-2313	-3541	-4479	-3116	-3517	-2957	-3560	-2917	-548	3259	6991	16042	43910
1270	-3207	-2868	-3156	-2265	-3510	-4469	-3118	-3496	-2965	-3573	-2908	-564	3250	6990	16094	44060
1271	-3202	-2863	-3141	-2232	-3502	-4480	-3124	-3471	-2972	-3572	-2886	-552	3226	6984	16140	44150
1272	-3225	-2870	-3120	-2238	-3527	-4492	-3128	-3493	-2986	-3598	-2839	-538	3210	6976	16158	44230
1273	-3241	-2883	-3103	-2250	-3540	-4520	-3145	-3526	-3011	-3600	-2835	-531	3184	6967	16180	44320
1274	-3264	-2911	-3123	-2272	-3541	-4543	-3155	-3588	-3043	-3613	-2872	-553	3173	6955	16187	44440
1275	-3216	-2883	-3110	-2223	-3534	-4508	-3161	-3578	-3049	-3630	-2870	-556	3165	6944	16227	44520
1276	-3209	-2863	-3086	-2205	-3528	-4504	-3165	-3564	-3066	-3648	-2828	-546	3164	6935	16281	44580
1277	-3233	-2880	-3083	-2204	-3517	-4515	-3172	-3579	-3096	-3614	-2800	-521	3138	6943	16288	44650
1278	-3284	-2894	-3089	-2234	-3532	-4544	-3186	-3612	-3114	-3608	-2808	-500	3137	6931	16300	44720
1279	-3266	-2895	-3075	-2219	-3504	-4551	-3206	-3650	-3138	-3605	-2796	-474	3132	6926	16310	44800
1280	-3234	-2882	-3065	-2194	-3505	-4544	-3195	-3649	-3138	-3612	-2794	-448	3142	6912	16316	44880
1281	-3241	-2891	-3070	-2195	-3491	-4540	-3190	-3657	-3168	-3610	-2761	-415	3148	6916	16298	44930
1282	-3237	-2888	-3069	-2177	-3475	-4531	-3192	-3660	-3160	-3588	-2724	-396	3179	6894	16294	44950
1283	-3276	-2927	-3061	-2199	-3472	-4530	-3202	-3671	-3195	-3577	-2713	-344	3191	6885	16286	45010
1284	-3238	-2896	-3069	-2174	-3448	-4525	-3193	-3680	-3184	-3577	-2660	-335	3209	6883	16279	45030
1285	-3203	-2877	-3077	-2132	-3451	-4518	-3185	-3641	-3177	-3565	-2593	-279	3227	6883	16275	45020
1286	-3229	-2874	-3076	-2144	-3448	-4528	-3204	-3646	-3189	-3539	-2531	-199	3233	6869	16237	45010
1287	-3260	-2891	-3067	-2164	-3457	-4532	-3208	-3669	-3224	-3514	-2470	-133	3249	6854	16195	44970
1288	-3290	-2922	-3100	-2192	-3451	-4551	-3207	-3728	-3255	-3483	-2470	-92	3278	6826	16127	44960
1289	-3258	-2904	-3107	-2159	-3440	-4541	-3205	-3722	-3253	-3468	-2456	-35	3301	6824	16117	44970
1290	-3254	-2883	-3119	-2151	-3430	-4521	-3208	-3699	-3222	-3454	-2407	-4	3340	6812	16064	44930
1291	-3258	-2905	-3134	-2168	-3427	-4545	-3216	-3718	-3241	-3418	-2348	63	3365	6803	16042	44860
1292	-3291	-2922	-3120	-2198	-3420	-4543	-3234	-3733	-3250	-3403	-2326	123	3371	6796	16015	44810
1293	-3293	-2930	-3113	-2236	-3408	-4549	-3234	-3788	-3289	-3377	-2306	164	3406	6791	15979	44780
1294	-3275	-2923	-3130	-2182	-3390	-4537	-3213	-3758	-3272	-3349	-2267	202	3465	6809	15948	44730
1295	-3268	-2927	-3132	-2219	-3401	-4542	-3226	-3780	-3282	-3332	-2222	268	3486	6804	15904	44680
1296	-3289	-2924	-3133	-2223	-3397	-4536	-3217	-3805	-3296	-3311	-2178	310	3518	6817	15883	44640
1297	-3295	-2941	-3143	-2256	-3382	-4535	-3220	-3813	-3309	-3290	-2162	367	3559	6813	15858	44570
1298	-3258	-2923	-3154	-2249	-3367	-4514	-3208	-3810	-3306	-3271	-2152	409	3615	6796	15813	44560
1299	-3212	-2885	-3167	-2198	-3338	-4479	-3200	-3772	-3278	-3254	-2077	428	3670	6809	15785	44510
1300	-3236	-2902	-3166	-2218	-3351	-4496	-3209	-3760	-3280	-3223	-1988	495	3685	6803	15757	44480
1301	-3251	-2898	-3173	-2230	-3352	-4523	-3213	-3767	-3278	-3195	-1929	521	3720	6793	15717	44380
1302	-3306	-2938	-3192	-2300	-3369	-4521	-3228	-3817	-3324	-3179	-1946	559	3741	6777	15629	44300
1303	-3275	-2908	-3200	-2286	-3358	-4513	-3237	-3826	-3319	-3172	-1922	600	3773	6778	15585	44260
1304	-3262	-2904	-3199	-2256	-3350	-4521	-3222	-3827	-3302	-3157	-1860	673	3791	6761	15527	44200
1305	-3265	-2910	-3202	-2274	-3347	-4502	-3230	-3814	-3321	-3150	-1824	694	3802	6747	15440	44130
1306	-3280	-2928	-3224	-2291	-3346	-4518	-3263	-3842	-3335	-3156	-1802	708	3827	6705	15380	44070
1307	-3310	-2949	-3227	-2332	-3361	-4549	-3267	-3885	-3341	-3157	-1825	732	3853	6716	15297	43980
1308	-3274	-2919	-3236	-2283	-3336	-4533	-3261	-3875	-3328	-3138	-1831	756	3880	6721	15269	43900
1309	-3276	-2926	-3225	-2297	-3334	-4518	-3257	-3861	-3334	-3131	-1801	799	3893	6722	15234	43820
1310	-3314	-2929	-3231	-2331	-3332	-4521	-3257	-3879	-3360	-3138	-1797	777	3906	6728	15201	43750
1311	-3299	-2935	-3236	-2331	-3329	-4525	-3278	-3905	-3370	-3139	-1824	769	3916	6728	15162	43690
1312	-3291	-2926	-3238	-2324	-3325	-4514	-3267	-3945	-3391	-3142	-1823	751	3929	6742	15154	43660
1313	-3243	-2889	-3217	-2273	-3317	-4507	-3255	-3900	-3366	-3146	-1816	755	3952	6757	15126	43590
1314	-3241	-2894	-3205	-2286	-3314	-4524	-3271	-3883	-3364	-3148	-1764	752	3959	6764	15098	43490
1315	-3277	-2921	-3202	-2292	-3326	-4526	-3279	-3890	-3378	-3176	-1745	751	3971	6769	15051	43410
1316	-3329	-2936	-3197	-2328	-3329	-4525	-3305	-3936	-3402	-3192	-1801	758	3977	6765	14999	43350
1317	-3322	-2910	-3178	-2306	-3317	-4512	-3297	-3975	-3432	-3210	-1874	726	3991	6753	14990	43300
1318	-3292	-2909	-3179	-2289	-3305	-4497	-3293	-3974	-3426	-3237	-1883	704	4002	6756	14967	43220
1319	-3295	-2904	-3167	-2294	-3306	-4508	-3286	-3972	-3438	-3278	-1862	695	4044	6756	14943	43120
1320	-3320	-2914	-3152	-2306	-3317	-4514	-3300	-3980	-3443	-3300	-1880	674	4049	6758	14903	43040
1321	-3358	-2938	-3143	-2342	-3321	-4525	-3307	-4044	-3481	-3285	-1955	645	4055	6740	14851	42980
1322	-3315	-2912	-3135	-2300	-3292	-4493	-3311	-4036	-3473	-3326	-2004	590	4095	6767	14835	42920
1323	-3304	-2902	-3110	-2274	-3281	-4485	-3296	-4023	-3477	-3350	-2028	563	4154	6784	14830	42860
1324	-3348	-2927	-3100	-2305	-3292	-4488	-3314	-4050	-3519	-3384	-2080	543	4179	6791	14802	42790
1325	-3341	-2922	-3087	-2295	-3283	-4466	-3300	-4057	-3536	-3403	-2134	506	4231	6818	14783	42750
1326	-3328	-2925	-3065	-2301	-3269	-4459	-3305	-4081	-3547	-3437	-2216	475	4296	6849	14763	42730
1327	-3282	-2894	-3034	-2219	-3243	-4418	-3278	-4048	-3531	-3454	-2241	438	4351	6910	14784	42690
1328	-3278	-2868	-3017	-2189	-3217	-4403	-3279	-4024	-3535	-3491	-2231	424	4444	6934	14805	42630
1329	-3296	-2885	-3010	-2209	-3241	-4436	-3290	-4035	-3537	-3542	-2240	391	4520	6951	14801	42590
1330	-3329	-2914	-3003	-2243	-3238	-4431	-3298	-4051	-3555	-3589	-2271	374	4583	6972	14781	42510
1331	-3340	-2906	-3003	-2240	-3232	-4410	-3294	-4089	-3588	-3622	-2338	349	4672	7000	14778	42480
1332	-3289	-2882	-2982	-2183	-3205	-4386	-3297	-4061	-3564	-3640	-2378	323	4761	7045	14757	42440
1333	-3290	-2892	-2985	-2179	-3198	-4377	-3290	-4044	-3573	-3672	-2400	311	4857	7085	14765	42390
1334	-3325	-2898	-2981	-2193	-3194	-4351	-3288	-4069	-3593	-3720	-2442	297	4955	7144	14760	42350
1335	-3375	-2927	-2988	-2228	-3188	-4359	-3294	-4096	-3600	-3738	-2482	286	5038	7178	14788	42300
1336	-3324	-2907	-2987	-2212	-3176	-4333	-3285	-4108	-3604	-3761	-2531	264	5173	7261	14840	42270
1337	-3310	-2889	-2972	-2176	-3184	-4324	-3276	-4088	-3595	-3800	-2570	245	5293	7321	14886	42230
1338	-3338	-2904	-2977	-2194	-3191	-4332	-3265	-4101	-3633	-3842	-2639	221	5415	7377	14898	42210
1339	-3345	-2902	-2979	-2197	-3179	-4329	-3273	-4119	-3635	-3886	-2678	211	5536	7454	14920	42190
1340	-3352	-2912	-2963	-2220	-3183	-4302	-3276	-4155	-3655	-3896	-2747	194	5677	7537	14975	42190
1341	-3321	-2895	-2968	-2171	-3159	-4271	-3256	-4124	-3624	-3935	-2792	193	5803	7617	15030	42180
1342	-3281	-2890	-2982	-2160	-3156	-4269	-3255	-4084	-3622	-3965	-2791	189	5923	7676	15086	42170
1343	-3307	-2877	-2995	-2184	-3157	-4280	-3260	-4097	-3647	-4011	-2798	174	6030	7731	15132	42140
1344	-3353	-2900	-2996	-2208	-3186	-4288	-3269	-4109	-3658	-4035	-2828	175	6184	7785	15149	42150
1345	-3389	-2917	-3018	-2247	-3186	-4304	-3266	-4148	-3675	-4052	-2890	151	6311	7846	15185	42170
1346	-3350	-2901	-3030	-2216	-3177	-4300	-3277	-4152	-3661	-4109	-2929	144	6416	7908	15211	42160
1347	-3361	-2919	-3036	-2212	-3193	-4307	-3275	-4129	-3648	-4130	-2973	121	6528	7981	15252	42150
1348	-3369	-2918	-3047	-2219	-3201	-4299	-3274	-4146	-3686	-4148	-3009	119	6627	8053	15285	42130
1349	-3409	-2940	-3054	-2260	-3236	-4317	-3289	-4174	-3717	-4155	-3047	99	6724	8124	15312	42120
1350	-3369	-2930	-3061	-2274	-3243	-4305	-3291	-4200	-3742	-4182	-3097	83	6788	8176	15351	42150
1351	-3342	-2907	-3064	-2225	-3229	-4289	-3294	-4193	-3725	-4230	-3131	56	6864	8249	15410	42170
1352	-3367	-2934	-3057	-2240	-3246	-4306	-3309	-4201	-3739	-4261	-3173	31	6944	8317	15469	42170
1353	-3380	-2928	-3056	-2254	-3245	-4295	-3314	-4222	-3768	-4270	-3224	7	7016	8364	15511	42190
1354	-3391	-2948	-3058	-2277	-3252	-4304	-3307	-4262	-3778	-4258	-3315	-33	7073	8405	15556	42220
1355	-3337	-2927	-3066	-2234	-3234	-4284	-3315	-4229	-3756	-4320	-3352	-95	7157	8478	15625	42270
1356	-3323	-2909	-3064	-2189	-3231	-4283	-3300	-4195	-3739	-4332	-3363	-133	7184	8542	15704	42310
1357	-3345	-2909	-3077	-2178	-3247	-4297	-3297	-4217	-3752	-4345	-3389	-159	7197	8566	15752	42320
1358	-3360	-2927	-3045	-2201	-3271	-4308	-3322	-4222	-3768	-4361	-3363	-181	7194	8562	15767	42310
1359	-3417	-2946	-3060	-2235	-3273	-4333	-3332	-4261	-3817	-4403	-3402	-234	7174	8568	15767	42360
1360	-3349	-2923	-3042	-2180	-3264	-4325	-3342	-4241	-3802	-4407	-3424	-270	7159	8588	15740	42360
1361	-3349	-2919	-3028	-2163	-3274	-4347	-3348	-4246	-3789	-4424	-3446	-322	7148	8588	15716	42360
1362	-3370	-2930	-3021	-2161	-3279	-4365	-3347	-4281	-3802	-4441	-3481	-349	7075	8566	15697	42360
1363	-3402	-2946	-3018	-2163	-3301	-4375	-3384	-4295	-3823	-4454	-3511	-389	7012	8550	15687	42350
1364	-3407	-2941	-3017	-2152	-3302	-4368	-3392	-4326	-3834	-4503	-3585	-474	6949	8527	15677	42360
1365	-3364	-2911	-2997	-2104	-3276	-4362	-3385	-4290	-3842	-4514	-3592	-571	6879	8504	15680	42340
1366	-3404	-2931	-2986	-2106	-3266	-4383	-3390	-4293	-3862	-4544	-3647	-618	6785	8458	15650	42300
1367	-3401	-2928	-2987	-2094	-3263	-4393	-3393	-4304	-3876	-4536	-3662	-686	6691	8424	15609	42280
1368	-3416	-2946	-2979	-2096	-3277	-4394	-3402	-4316	-3900	-4552	-3689	-757	6598	8392	15569	42300
1369	-3393	-2916	-2955	-2052	-3253	-4400	-3393	-4311	-3892	-4599	-3703	-837	6483	8347	15555	42310
1370	-3346	-2896	-2954	-2002	-3258	-4408	-3395	-4281	-3866	-4596	-3694	-907	6357	8296	15549	42270
1371	-3373	-2903	-2943	-1983	-3253	-4432	-3401	-4281	-3866	-4613	-3715	-959	6217	8255	15499	42200
1372	-3413	-2919	-2937	-1994	-3267	-4458	-3429	-4297	-3897	-4649	-3747	-1029	6061	8164	15433	42120
1373	-3449	-2934	-2942	-2037	-3265	-4473	-3447	-4350	-3914	-4650	-3798	-1092	5914	8076	15365	42090
1374	-3418	-2929	-2931	-1996	-3256	-4491	-3453	-4361	-3910	-4658	-3842	-1166	5760	8014	15313	42040
1375	-3403	-2918	-2935	-1969	-3261	-4503	-3456	-4359	-3907	-4708	-3837	-1244	5631	7943	15253	41970
1376	-3402	-2924	-2945	-1984	-3274	-4512	-3454	-4357	-3918	-4731	-3853	-1310	5469	7851	15189	41930
1377	-3422	-2939	-2963	-1994	-3286	-4541	-3472	-4363	-3918	-4722	-3899	-1387	5307	7773	15107	41890
1378	-3443	-2950	-2968	-2030	-3307	-4540	-3474	-4414	-3963	-4740	-3960	-1462	5160	7689	15045	41840
1379	-3403	-2933	-2974	-2006	-3286	-4544	-3477	-4403	-3961	-4757	-3992	-1549	4994	7616	14983	41800
1380	-3412	-2939	-2987	-2028	-3298	-4568	-3480	-4406	-3978	-4765	-4023	-1634	4817	7542	14913	41740
1381	-3415	-2940	-3003	-2042	-3302	-4569	-3496	-4411	-3983	-4807	-4055	-1702	4660	7444	14836	41710
1382	-3424	-2959	-3008	-2067	-3325	-4578	-3513	-4426	-3988	-4809	-4095	-1774	4512	7372	14779	41680
1383	-3427	-2959	-3028	-2070	-3338	-4586	-3526	-4448	-3987	-4839	-4144	-1865	4350	7275	14714	41610
1384	-3385	-2925	-3052	-2045	-3349	-4589	-3513	-4406	-3967	-4872	-4152	-1958	4198	7208	14660	41580
1385	-3404	-2942	-3068	-2063	-3379	-4609	-3524	-4389	-3966	-4860	-4148	-2026	4024	7122	14593	41570
1386	-3420	-2963	-3078	-2111	-3411	-4638	-3539	-4394	-3987	-4878	-4145	-2077	3885	7048	14548	41520
1387	-3474	-2995	-3099	-2182	-3452	-4679	-3574	-4437	-4019	-4905	-4202	-2156	3738	6962	14491	41500
1388	-3439	-2974	-3128	-2164	-3461	-4692	-3574	-4452	-4022	-4928	-4255	-2212	3590	6884	14444	41470
1389	-3416	-2968	-3152	-2164	-3480	-4722	-3577	-4437	-3994	-4937	-4258	-2262	3447	6834	14423	41450
1390	-3438	-2985	-3172	-2196	-3511	-4738	-3577	-4433	-4001	-4963	-4271	-2335	3296	6770	14392	41440
1391	-3451	-2997	-3207	-2225	-3539	-4778	-3607	-4444	-4011	-4981	-4283	-2406	3162	6684	14365	41410
1392	-3488	-3040	-3227	-2288	-3568	-4804	-3618	-4504	-4060	-5013	-4349	-2461	3044	6639	14348	41400
1393	-3433	-3018	-3254	-2282	-3580	-4796	-3618	-4496	-4058	-5050	-4386	-2525	2926	6597	14330	41430
1394	-3454	-3030	-3260	-2310	-3608	-4823	-3636	-4507	-4070	-5063	-4414	-2599	2796	6533	14336	41480
1395	-3449	-3020	-3294	-2321	-3638	-4840	-3635	-4491	-4083	-5095	-4463	-2653	2684	6497	14346	41500
1396	-3466	-3030	-3320	-2353	-3665	-4859	-3639	-4489	-4090	-5118	-4481	-2697	2576	6471	14368	41500
1397	-3458	-3015	-3329	-2379	-3712	-4874	-3645	-4515	-4098	-5143	-4505	-2758	2464	6429	14363	41570
1398	-3420	-3003	-3341	-2375	-3732	-4890	-3646	-4488	-4074	-5143	-4489	-2809	2372	6384	14394	41650
1399	-3447	-3006	-3365	-2392	-3747	-4911	-3659	-4469	-4078	-5146	-4495	-2839	2259	6342	14417	41700
1400	-3466	-3025	-3398	-2426	-3787	-4953	-3689	-4500	-4109	-5168	-4518	-2884	2164	6315	14457	41760
1401	-3512	-3059	-3414	-2491	-3834	-4971	-3706	-4539	-4143	-5180	-4577	-2928	2062	6266	14501	41870
1402	-3495	-3077	-3432	-2507	-3847	-4972	-3709	-4571	-4155	-5217	-4625	-2983	1968	6238	14545	41990
1403	-3461	-3059	-3440	-2485	-3855	-4996	-3712	-4548	-4143	-5228	-4651	-3010	1873	6205	14576	42050
1404	-3469	-3065	-3454	-2494	-3896	-5017	-3730	-4550	-4138	-5268	-4665	-3060	1778	6170	14631	42160
1405	-3503	-3079	-3468	-2514	-3931	-5042	-3743	-4570	-4154	-5262	-4686	-3114	1713	6128	14688	42250
1406	-3531	-3095	-3486	-2603	-3977	-5078	-3756	-4627	-4181	-5258	-4706	-3152	1632	6081	14740	42390
1407	-3491	-3095	-3495	-2593	-3976	-5087	-3763	-4638	-4182	-5298	-4743	-3204	1548	6069	14798	42540
1408	-3491	-3077	-3502	-2591	-3986	-5101	-3762	-4635	-4188	-5318	-4781	-3254	1480	6055	14845	42700
1409	-3458	-3079	-3509	-2588	-3997	-5127	-3779	-4602	-4186	-5322	-4825	-3297	1419	6046	14898	42860
1410	-3489	-3091	-3527	-2610	-4025	-5152	-3770	-4596	-4204	-5331	-4836	-3360	1374	6022	14965	43020
1411	-3501	-3094	-3555	-2630	-4057	-5150	-3791	-4622	-4225	-5355	-4882	-3378	1296	5975	15028	43180
1412	-3477	-3085	-3557	-2608	-4071	-5143	-3796	-4595	-4205	-5376	-4888	-3401	1253	5935	15085	43360
1413	-3472	-3085	-3554	-2607	-4082	-5183	-3801	-4601	-4195	-5391	-4870	-3433	1197	5918	15118	43510
1414	-3485	-3106	-3566	-2638	-4105	-5198	-3807	-4613	-4184	-5375	-4865	-3486	1142	5920	15127	43700
1415	-3535	-3138	-3592	-2695	-4132	-5238	-3819	-4640	-4218	-5392	-4874	-3493	1077	5865	15133	43870
1416	-3532	-3143	-3616	-2703	-4149	-5237	-3826	-4665	-4243	-5416	-4903	-3511	1029	5835	15147	44080
1417	-3500	-3127	-3622	-2667	-4149	-5236	-3818	-4662	-4235	-5426	-4888	-3513	983	5823	15166	44290
1418	-3511	-3107	-3617	-2694	-4148	-5273	-3844	-4647	-4220	-5447	-4889	-3540	939	5809	15187	44450
1419	-3509	-3125	-3633	-2695	-4177	-5293	-3846	-4648	-4247	-5432	-4892	-3550	894	5769	15192	44620
1420	-3570	-3163	-3645	-2749	-4201	-5332	-3870	-4693	-4275	-5442	-4920	-3581	830	5716	15176	44790
1421	-3561	-3158	-3648	-2754	-4210	-5335	-3867	-4712	-4300	-5449	-4970	-3633	799	5685	15176	44960
1422	-3503	-3129	-3630	-2697	-4222	-5332	-3863	-4684	-4266	-5451	-4975	-3653	754	5660	15172	45170
1423	-3510	-3138	-3650	-2704	-4207	-5337	-3878	-4665	-4243	-5464	-4965	-3666	734	5632	15162	45370
1424	-3519	-3152	-3648	-2705	-4225	-5363	-3873	-4660	-4250	-5468	-4958	-3690	700	5592	15140	45530
1425	-3544	-3186	-3670	-2726	-4255	-5388	-3895	-4693	-4284	-5461	-4987	-3700	633	5543	15116	45710
1426	-3529	-3149	-3672	-2696	-4245	-5389	-3897	-4679	-4260	-5498	-5000	-3708	583	5519	15070	45910
1427	-3534	-3145	-3682	-2695	-4261	-5404	-3910	-4672	-4270	-5484	-4990	-3713	570	5462	15023	46050
1428	-3556	-3166	-3687	-2712	-4286	-5423	-3913	-4658	-4282	-5494	-4980	-3747	525	5403	14988	46170
1429	-3590	-3200	-3704	-2743	-4314	-5443	-3920	-4691	-4292	-5496	-4981	-3745	493	5362	14919	46290
1430	-3613	-3205	-3700	-2739	-4287	-5454	-3937	-4724	-4303	-5500	-5046	-3769	461	5310	14866	46460
1431	-3565	-3179	-3708	-2685	-4281	-5458	-3936	-4726	-4268	-5496	-5045	-3775	431	5275	14823	46580
1432	-3577	-3182	-3710	-2672	-4272	-5475	-3930	-4719	-4291	-5498	-5039	-3793	405	5244	14774	46690
1433	-3588	-3188	-3700	-2683	-4285	-5490	-3936	-4721	-4300	-5506	-5031	-3798	372	5201	14695	46800
1434	-3658	-3235	-3701	-2741	-4273	-5500	-3955	-4777	-4333	-5519	-5061	-3821	349	5145	14624	46910
1435	-3634	-3217	-3670	-2696	-4250	-5499	-3953	-4786	-4344	-5524	-5121	-3866	335	5094	14579	47050
1436	-3563	-3182	-3672	-2614	-4224	-5483	-3947	-4737	-4316	-5512	-5104	-3898	303	5081	14540	47150
1437	-3565	-3176	-3671	-2596	-4222	-5476	-3946	-4720	-4301	-5525	-5092	-3914	284	5058	14480	47210
1438	-3587	-3182	-3660	-2580	-4211	-5476	-3946	-4703	-4295	-5520	-5069	-3916	224	5018	14397	47290
1439	-3619	-3212	-3665	-2615	-4207	-5505	-3953	-4739	-4294	-5531	-5093	-3936	197	4976	14340	47380
1440	-3591	-3191	-3654	-2547	-4185	-5494	-3959	-4731	-4293	-5550	-5102	-3963	178	4960	14307	47420
1441	-3587	-3182	-3646	-2494	-4164	-5499	-3957	-4710	-4299	-5542	-5085	-3980	185	4913	14227	47470
1442	-3616	-3205	-3651	-2476	-4146	-5498	-3958	-4728	-4293	-5532	-5067	-3975	142	4882	14162	47470
1443	-3652	-3233	-3638	-2492	-4143	-5507	-3967	-4735	-4307	-5563	-5085	-3970	116	4862	14099	47480
1444	-3653	-3242	-3629	-2479	-4114	-5524	-3963	-4767	-4332	-5566	-5132	-3980	82	4824	14036	47510
1445	-3594	-3218	-3617	-2409	-4073	-5498	-3961	-4734	-4323	-5546	-5123	-3996	64	4790	13988	47490
1446	-3603	-3216	-3614	-2372	-4052	-5505	-3973	-4728	-4296	-5562	-5120	-3999	29	4763	13897	47460
1447	-3642	-3239	-3600	-2370	-4034	-5505	-3972	-4739	-4309	-5567	-5128	-4011	6	4701	13811	47390
1448	-3695	-3274	-3591	-2376	-4001	-5534	-3972	-4771	-4332	-5573	-5170	-4039	-45	4669	13723	47320
1449	-3654	-3242	-3562	-2294	-3936	-5488	-3960	-4783	-4324	-5572	-5216	-4068	-64	4624	13688	47280
1450	-3613	-3212	-3561	-2212	-3885	-5477	-3938	-4725	-4291	-5571	-5189	-4082	-85	4601	13677	47200
1451	-3612	-3213	-3571	-2186	-3847	-5448	-3933	-4673	-4272	-5576	-5161	-4089	-104	4588	13638	47090
1452	-3630	-3220	-3561	-2156	-3798	-5467	-3941	-4701	-4268	-5588	-5147	-4082	-123	4569	13580	46970
1453	-3678	-3256	-3563	-2175	-3779	-5471	-3963	-4737	-4297	-5588	-5148	-4090	-144	4533	13473	46890
1454	-3651	-3248	-3547	-2099	-3722	-5450	-3946	-4727	-4278	-5597	-5148	-4090	-156	4516	13381	46780
1455	-3634	-3241	-3531	-2047	-3661	-5438	-3949	-4697	-4250	-5593	-5140	-4087	-182	4506	13301	46630
1456	-3654	-3252	-3527	-2026	-3616	-5436	-3951	-4686	-4281	-5591	-5151	-4096	-209	4496	13202	46490
1457	-3681	-3278	-3505	-2003	-3551	-5431	-3950	-4694	-4277	-5593	-5150	-4103	-233	4455	13122	46330
1458	-3707	-3288	-3507	-1998	-3505	-5433	-3949	-4745	-4304	-5582	-5183	-4125	-226	4431	13040	46190
1459	-3661	-3268	-3493	-1921	-3419	-5403	-3936	-4727	-4266	-5575	-5188	-4136	-262	4407	12989	46040
1460	-3672	-3275	-3488	-1887	-3375	-5406	-3929	-4706	-4252	-5541	-5173	-4127	-264	4409	12925	45870
1461	-3687	-3295	-3478	-1889	-3307	-5396	-3939	-4711	-4273	-5524	-5191	-4136	-278	4408	12873	45760
1462	-3678	-3293	-3457	-1865	-3238	-5374	-3932	-4722	-4261	-5539	-5226	-4156	-285	4395	12816	45600
1463	-3665	-3262	-3461	-1803	-3147	-5346	-3917	-4711	-4249	-5535	-5226	-4174	-283	4397	12776	45470
1464	-3611	-3244	-3464	-1729	-3063	-5319	-3893	-4676	-4228	-5520	-5204	-4161	-300	4404	12759	45340
1465	-3631	-3255	-3460	-1714	-2995	-5331	-3898	-4645	-4205	-5491	-5140	-4144	-324	4411	12725	45160
1466	-3657	-3262	-3467	-1688	-2954	-5318	-3886	-4642	-4202	-5491	-5110	-4131	-347	4382	12662	44980
1467	-3699	-3299	-3470	-1719	-2898	-5307	-3898	-4678	-4214	-5480	-5104	-4112	-362	4361	12608	44830
1468	-3670	-3283	-3475	-1647	-2806	-5276	-3890	-4695	-4203	-5460	-5117	-4109	-366	4354	12599	44700
1469	-3663	-3269	-3470	-1619	-2756	-5258	-3879	-4666	-4174	-5454	-5110	-4091	-354	4348	12551	44540
1470	-3660	-3263	-3459	-1611	-2695	-5254	-3877	-4656	-4175	-5448	-5074	-4066	-341	4353	12524	44380
1471	-3669	-3282	-3494	-1600	-2642	-5261	-3886	-4648	-4175	-5433	-5041	-4065	-320	4361	12511	44230
1472	-3712	-3298	-3507	-1613	-2592	-5256	-3886	-4696	-4189	-5394	-5052	-4078	-331	4362	12475	44060
1473	-3679	-3279	-3487	-1582	-2524	-5244	-3897	-4682	-4157	-5371	-5044	-4077	-334	4352	12488	43920
1474	-3693	-3290	-3478	-1582	-2501	-5241	-3902	-4691	-4162	-5340	-5043	-4064	-326	4374	12452	43790
1475	-3653	-3283	-3495	-1563	-2441	-5223	-3885	-4681	-4150	-5332	-5013	-4050	-318	4373	12427	43680
1476	-3669	-3304	-3516	-1571	-2418	-5240	-3901	-4681	-4149	-5302	-4980	-4006	-312	4359	12404	43550
1477	-3668	-3297	-3516	-1577	-2376	-5236	-3906	-4682	-4152	-5298	-4977	-3995	-290	4355	12386	43440
1478	-3632	-3260	-3522	-1560	-2349	-5225	-3895	-4669	-4129	-5259	-4900	-3969	-293	4352	12347	43340
1479	-3662	-3273	-3533	-1576	-2345	-5238	-3906	-4644	-4129	-5230	-4823	-3935	-299	4340	12327	43190
1480	-3674	-3291	-3539	-1595	-2358	-5260	-3914	-4665	-4136	-5221	-4796	-3935	-307	4317	12275	43030
1481	-3729	-3335	-3565	-1686	-2385	-5272	-3941	-4710	-4153	-5203	-4799	-3915	-293	4311	12236	42920
1482	-3696	-3297	-3560	-1669	-2370	-5282	-3942	-4744	-4156	-5182	-4812	-3881	-291	4313	12213	42810
1483	-3665	-3282	-3554	-1667	-2402	-5290	-3944	-4707	-4121	-5154	-4790	-3864	-280	4314	12174	42700
1484	-3681	-3271	-3562	-1700	-2439	-5333	-3960	-4690	-4134	-5134	-4767	-3851	-266	4305	12140	42550
1485	-3700	-3295	-3575	-1746	-2461	-5357	-3972	-4710	-4141	-5098	-4744	-3825	-261	4300	12107	42420
1486	-3748	-3337	-3583	-1857	-2520	-5405	-3997	-4796	-4182	-5071	-4791	-3804	-256	4286	12051	42360
1487	-3709	-3317	-3589	-1857	-2551	-5420	-3999	-4823	-4198	-5091	-4798	-3802	-230	4295	12030	42290
1488	-3672	-3288	-3597	-1847	-2584	-5433	-4002	-4783	-4171	-5097	-4766	-3806	-210	4310	12013	42190
1489	-3676	-3298	-3595	-1874	-2644	-5464	-4015	-4784	-4173	-5071	-4708	-3797	-193	4312	11980	42080
1490	-3683	-3317	-3600	-1933	-2723	-5490	-4032	-4799	-4178	-5032	-4678	-3782	-193	4278	11946	41950
1491	-3694	-3313	-3619	-2008	-2788	-5525	-4042	-4830	-4204	-5028	-4693	-3767	-175	4266	11916	41860
1492	-3682	-3279	-3631	-2017	-2842	-5546	-4047	-4796	-4184	-5038	-4681	-3777	-199	4256	11868	41730
1493	-3677	-3294	-3647	-2062	-2924	-5600	-4071	-4815	-4198	-5054	-4681	-3757	-194	4253	11820	41610
1494	-3689	-3312	-3635	-2106	-3007	-5646	-4096	-4839	-4222	-5065	-4675	-3768	-208	4223	11761	41470
1495	-3733	-3338	-3657	-2193	-3093	-5688	-4125	-4891	-4245	-5047	-4677	-3764	-225	4175	11701	41340
1496	-3708	-3313	-3658	-2217	-3143	-5715	-4133	-4911	-4278	-5058	-4694	-3759	-229	4170	11657	41240
1497	-3682	-3294	-3676	-2218	-3217	-5731	-4144	-4901	-4288	-5078	-4686	-3756	-241	4167	11596	41120
1498	-3687	-3294	-3678	-2263	-3312	-5770	-4166	-4897	-4303	-5101	-4699	-3780	-246	4143	11531	40990
1499	-3733	-3321	-3720	-2341	-3379	-5824	-4183	-4957	-4336	-5133	-4713	-3784	-252	4110	11469	40880
1500	-3764	-3362	-3738	-2420	-3451	-5860	-4212	-5020	-4390	-5153	-4790	-3838	-265	4056	11400	40780
1501	-3698	-3311	-3737	-2386	-3501	-5852	-4197	-5012	-4373	-5169	-4826	-3872	-270	4023	11354	40630
1502	-3673	-3303	-3744	-2397	-3572	-5894	-4218	-4996	-4379	-5194	-4803	-3909	-275	4002	11285	40530
1503	-3683	-3309	-3758	-2446	-3650	-5921	-4220	-5000	-4389	-5213	-4797	-3910	-295	3961	11209	40400
1504	-3737	-3337	-3774	-2517	-3715	-5975	-4252	-5026	-4425	-5256	-4798	-3950	-313	3897	11081	40270
1505	-3745	-3348	-3780	-2548	-3797	-6001	-4277	-5055	-4476	-5290	-4871	-3979	-350	3846	10987	40100
1506	-3705	-3324	-3784	-2552	-3860	-6007	-4271	-5041	-4488	-5316	-4900	-4008	-364	3832	10913	39930
1507	-3703	-3311	-3782	-2585	-3920	-6042	-4282	-5052	-4512	-5340	-4921	-4024	-392	3818	10816	39770
1508	-3742	-3323	-3799	-2617	-3976	-6075	-4305	-5070	-4514	-5400	-4965	-4051	-406	3761	10727	39570
1509	-3776	-3353	-3819	-2689	-4041	-6125	-4340	-5123	-4549	-5419	-5012	-4079	-464	3717	10635	39400
1510	-3755	-3344	-3835	-2691	-4090	-6128	-4343	-5152	-4573	-5472	-5074	-4130	-491	3679	10551	39260
1511	-3738	-3332	-3863	-2687	-4125	-6132	-4351	-5133	-4577	-5487	-5111	-4167	-524	3635	10481	39090
1512	-3755	-3354	-3873	-2739	-4179	-6158	-4370	-5170	-4607	-5530	-5164	-4217	-562	3578	10385	38910
1513	-3740	-3341	-3889	-2763	-4202	-6163	-4375	-5190	-4624	-5583	-5216	-4277	-590	3553	10301	38760
1514	-3746	-3359	-3895	-2799	-4257	-6180	-4378	-5213	-4638	-5634	-5283	-4372	-618	3535	10234	38610
1515	-3709	-3326	-3885	-2768	-4267	-6171	-4370	-5203	-4635	-5632	-5321	-4433	-643	3495	10164	38460
1516	-3694	-3304	-3875	-2775	-4297	-6177	-4363	-5174	-4623	-5699	-5315	-4453	-686	3475	10093	38270
1517	-3723	-3314	-3886	-2807	-4338	-6183	-4383	-5159	-4623	-5744	-5345	-4483	-731	3423	10005	38100
1518	-3771	-3338	-3896	-2844	-4380	-6218	-4396	-5188	-4663	-5777	-5373	-4529	-767	3369	9901	37940
1519	-3783	-3353	-3899	-2881	-4413	-6228	-4390	-5245	-4699	-5812	-5452	-4574	-802	3325	9803	37790
1520	-3730	-3340	-3904	-2863	-4429	-6216	-4391	-5230	-4682	-5852	-5490	-4611	-838	3274	9708	37650
1521	-3734	-3335	-3913	-2867	-4464	-6227	-4401	-5208	-4698	-5863	-5516	-4646	-869	3243	9642	37480
1522	-3750	-3344	-3931	-2896	-4491	-6242	-4407	-5221	-4697	-5910	-5535	-4678	-911	3206	9565	37310
1523	-3797	-3373	-3953	-2934	-4522	-6257	-4429	-5273	-4736	-5935	-5584	-4716	-962	3157	9480	37150
1524	-3784	-3376	-3962	-2954	-4519	-6255	-4425	-5270	-4749	-5986	-5626	-4762	-984	3131	9397	36990
1525	-3774	-3373	-3963	-2959	-4562	-6252	-4432	-5270	-4768	-6009	-5668	-4808	-1019	3096	9316	36870
1526	-3754	-3368	-3959	-2951	-4588	-6239	-4418	-5263	-4760	-6032	-5710	-4854	-1050	3080	9228	36740
1527	-3750	-3355	-3967	-2958	-4592	-6256	-4419	-5230	-4764	-6069	-5719	-4887	-1077	3050	9147	36590
1528	-3788	-3372	-3965	-2983	-4623	-6289	-4442	-5246	-4804	-6071	-5768	-4927	-1112	2994	9092	36460
1529	-3751	-3350	-3986	-2951	-4619	-6282	-4433	-5234	-4792	-6096	-5787	-4955	-1149	2953	9020	36320
1530	-3759	-3364	-3996	-2961	-4641	-6269	-4438	-5229	-4772	-6100	-5797	-4969	-1171	2917	8951	36190
1531	-3783	-3357	-4009	-2988	-4665	-6277	-4440	-5243	-4779	-6133	-5818	-4991	-1216	2903	8886	36020
1532	-3808	-3371	-4007	-3018	-4668	-6286	-4454	-5270	-4806	-6157	-5845	-5030	-1238	2881	8834	35900
1533	-3838	-3403	-4012	-3040	-4682	-6304	-4465	-5309	-4829	-6176	-5927	-5043	-1267	2859	8789	35770
1534	-3783	-3363	-4016	-3015	-4697	-6295	-4447	-5311	-4808	-6197	-5953	-5063	-1291	2826	8748	35630
1535	-3788	-3369	-4026	-3016	-4702	-6299	-4440	-5283	-4818	-6222	-5940	-5083	-1317	2777	8684	35500
1536	-3803	-3389	-4031	-3037	-4716	-6292	-4440	-5285	-4814	-6251	-5942	-5125	-1346	2750	8621	35380
1537	-3869	-3440	-4040	-3110	-4743	-6314	-4461	-5333	-4856	-6265	-5986	-5151	-1378	2722	8540	35260
1538	-3827	-3417	-4041	-3099	-4713	-6291	-4477	-5353	-4883	-6284	-6067	-5205	-1388	2725	8503	35190
1539	-3763	-3379	-4040	-3038	-4690	-6267	-4442	-5304	-4842	-6310	-6095	-5258	-1394	2714	8484	35100
1540	-3756	-3370	-4049	-3033	-4701	-6289	-4438	-5283	-4833	-6323	-6100	-5282	-1405	2692	8426	35000
1541	-3797	-3373	-4062	-3046	-4714	-6290	-4445	-5277	-4824	-6333	-6106	-5301	-1430	2668	8374	34900
1542	-3836	-3407	-4085	-3088	-4735	-6297	-4441	-5298	-4854	-6361	-6130	-5308	-1453	2642	8312	34820
1543	-3797	-3380	-4052	-3034	-4715	-6289	-4437	-5299	-4836	-6342	-6139	-5314	-1474	2636	8273	34750
1544	-3780	-3382	-4049	-3039	-4730	-6298	-4449	-5279	-4846	-6347	-6125	-5338	-1479	2603	8215	34650
1545	-3815	-3398	-4068	-3069	-4721	-6301	-4448	-5285	-4853	-6367	-6142	-5330	-1495	2557	8117	34540
1546	-3828	-3408	-4067	-3085	-4713	-6304	-4465	-5301	-4862	-6390	-6152	-5354	-1515	2552	8051	34470
1547	-3853	-3422	-4086	-3102	-4706	-6301	-4471	-5335	-4874	-6412	-6207	-5366	-1534	2510	8014	34390
1548	-3799	-3390	-4077	-3046	-4703	-6296	-4447	-5302	-4865	-6415	-6223	-5381	-1530	2517	8017	34310
1549	-3815	-3396	-4082	-3038	-4701	-6296	-4452	-5274	-4843	-6417	-6216	-5392	-1536	2506	7989	34220
1550	-3854	-3430	-4095	-3084	-4685	-6303	-4459	-5306	-4867	-6382	-6242	-5402	-1555	2474	7957	34150
1551	-3862	-3437	-4098	-3095	-4671	-6309	-4457	-5324	-4890	-6399	-6271	-5389	-1569	2472	7910	34100
1552	-3834	-3424	-4103	-3058	-4650	-6290	-4436	-5307	-4875	-6434	-6287	-5409	-1575	2461	7858	34040
1553	-3794	-3408	-4107	-3018	-4647	-6280	-4424	-5254	-4846	-6434	-6264	-5429	-1575	2458	7850	33960
1554	-3810	-3410	-4116	-3017	-4645	-6277	-4421	-5238	-4846	-6455	-6241	-5456	-1586	2433	7820	33900
1555	-3844	-3427	-4132	-3032	-4632	-6264	-4426	-5251	-4871	-6457	-6247	-5430	-1598	2429	7792	33840
1556	-3879	-3474	-4124	-3083	-4630	-6287	-4445	-5287	-4893	-6479	-6285	-5434	-1604	2412	7759	33750
1557	-3851	-3434	-4114	-3040	-4600	-6280	-4444	-5275	-4877	-6485	-6291	-5447	-1600	2397	7739	33720
1558	-3836	-3425	-4103	-3012	-4567	-6256	-4424	-5242	-4863	-6491	-6269	-5452	-1616	2376	7685	33640
1559	-3865	-3445	-4123	-3013	-4551	-6233	-4421	-5254	-4864	-6501	-6253	-5470	-1616	2366	7628	33600
1560	-3890	-3460	-4118	-3012	-4536	-6241	-4415	-5252	-4866	-6505	-6272	-5456	-1631	2342	7574	33540
1561	-3890	-3471	-4117	-3042	-4517	-6239	-4422	-5284	-4896	-6507	-6335	-5448	-1645	2309	7549	33460
1562	-3867	-3451	-4113	-3022	-4471	-6227	-4417	-5291	-4885	-6512	-6373	-5483	-1621	2298	7553	33440
1563	-3853	-3458	-4118	-2991	-4440	-6221	-4401	-5273	-4874	-6527	-6413	-5503	-1625	2313	7560	33370
1564	-3851	-3438	-4114	-2962	-4404	-6205	-4382	-5253	-4867	-6536	-6408	-5510	-1648	2320	7548	33360
1565	-3880	-3471	-4122	-2968	-4379	-6206	-4384	-5236	-4886	-6535	-6404	-5508	-1640	2289	7539	33320
1566	-3861	-3447	-4108	-2939	-4324	-6189	-4361	-5243	-4890	-6523	-6419	-5506	-1644	2278	7515	33270
1567	-3833	-3425	-4120	-2899	-4270	-6172	-4346	-5210	-4868	-6515	-6405	-5507	-1634	2307	7472	33230
1568	-3852	-3436	-4121	-2896	-4240	-6163	-4354	-5171	-4859	-6533	-6369	-5476	-1614	2315	7430	33190
1569	-3870	-3447	-4117	-2891	-4219	-6171	-4344	-5167	-4869	-6533	-6344	-5459	-1616	2302	7392	33170
1570	-3910	-3480	-4111	-2916	-4195	-6154	-4349	-5194	-4893	-6544	-6369	-5458	-1607	2255	7347	33110
1571	-3879	-3450	-4116	-2869	-4141	-6130	-4331	-5207	-4872	-6545	-6401	-5453	-1599	2247	7342	33120
1572	-3873	-3447	-4121	-2834	-4095	-6117	-4312	-5165	-4847	-6541	-6391	-5443	-1562	2258	7349	33140
1573	-3884	-3459	-4123	-2826	-4057	-6117	-4312	-5138	-4864	-6532	-6368	-5429	-1575	2264	7316	33070
1574	-3927	-3482	-4123	-2846	-4033	-6115	-4317	-5152	-4859	-6530	-6372	-5420	-1534	2251	7311	33030
1575	-3946	-3502	-4133	-2871	-3987	-6098	-4318	-5211	-4900	-6547	-6435	-5437	-1526	2239	7306	33020
1576	-3877	-3463	-4129	-2801	-3927	-6053	-4295	-5135	-4858	-6552	-6440	-5439	-1501	2219	7316	33010
1577	-3846	-3454	-4145	-2762	-3892	-6033	-4261	-5094	-4846	-6552	-6414	-5427	-1469	2229	7292	32960
1578	-3853	-3464	-4143	-2755	-3867	-6033	-4252	-5065	-4847	-6522	-6380	-5384	-1458	2247	7288	32930
1579	-3910	-3487	-4153	-2794	-3848	-6036	-4267	-5074	-4841	-6535	-6363	-5362	-1457	2232	7242	32900
1580	-3916	-3482	-4153	-2755	-3806	-6025	-4258	-5079	-4861	-6553	-6369	-5359	-1451	2213	7213	32880
1581	-3895	-3468	-4132	-2721	-3767	-6000	-4244	-5029	-4834	-6551	-6352	-5329	-1418	2214	7212	32820
1582	-3902	-3476	-4139	-2713	-3726	-5999	-4235	-5041	-4821	-6535	-6337	-5290	-1393	2238	7206	32790
1583	-3918	-3482	-4136	-2724	-3704	-6002	-4246	-5032	-4844	-6528	-6341	-5280	-1356	2225	7174	32790
1584	-3963	-3517	-4157	-2749	-3693	-6004	-4241	-5056	-4856	-6517	-6375	-5281	-1331	2210	7143	32766
1585	-3923	-3481	-4147	-2707	-3636	-5964	-4242	-5034	-4835	-6532	-6362	-5275	-1319	2194	7130	32739
1586	-3922	-3484	-4135	-2698	-3598	-5956	-4218	-5005	-4822	-6536	-6356	-5262	-1305	2198	7137	32713
1587	-3948	-3505	-4141	-2717	-3582	-5965	-4218	-5019	-4852	-6506	-6375	-5241	-1264	2192	7121	32704
1588	-3929	-3504	-4157	-2706	-3549	-5944	-4209	-5026	-4846	-6512	-6381	-5234	-1226	2214	7110	32694
1589	-3927	-3498	-4165	-2694	-3527	-5929	-4202	-5029	-4856	-6513	-6402	-5215	-1208	2238	7111	32696
1590	-3877	-3468	-4145	-2643	-3476	-5905	-4170	-4968	-4815	-6488	-6414	-5200	-1180	2252	7119	32690
1591	-3891	-3467	-4130	-2631	-3461	-5906	-4171	-4919	-4807	-6501	-6365	-5186	-1140	2248	7127	32695
1592	-3899	-3486	-4155	-2651	-3454	-5919	-4175	-4920	-4815	-6517	-6325	-5157	-1104	2245	7115	32683
1593	-3965	-3503	-4155	-2697	-3451	-5917	-4185	-4950	-4822	-6496	-6324	-5144	-1074	2235	7098	32666
1594	-3951	-3488	-4172	-2674	-3420	-5891	-4194	-4936	-4808	-6486	-6335	-5129	-1023	2247	7111	32674
1595	-3919	-3489	-4175	-2642	-3399	-5885	-4175	-4906	-4792	-6452	-6322	-5087	-1000	2240	7114	32624
1596	-3927	-3484	-4183	-2660	-3409	-5898	-4166	-4897	-4794	-6463	-6288	-5048	-990	2259	7118	32594
1597	-3946	-3505	-4182	-2657	-3410	-5895	-4162	-4909	-4795	-6453	-6265	-5014	-947	2275	7153	32567
1598	-3989	-3529	-4195	-2700	-3404	-5908	-4183	-4950	-4811	-6421	-6278	-5002	-903	2263	7145	32556
1599	-3976	-3526	-4188	-2697	-3391	-5892	-4179	-4943	-4803	-6414	-6300	-4980	-867	2273	7137	32565
1600	-3947	-3505	-4175	-2654	-3387	-5870	-4163	-4937	-4790	-6385	-6252	-4965	-838	2294	7122	32568
1601	-3937	-3497	-4187	-2633	-3383	-5880	-4181	-4901	-4775	-6407	-6221	-4930	-809	2286	7134	32586
1602	-3945	-3517	-4194	-2666	-3391	-5901	-4172	-4909	-4767	-6382	-6198	-4903	-778	2258	7138	32561
1603	-3968	-3539	-4201	-2701	-3395	-5914	-4171	-4930	-4767	-6351	-6167	-4873	-766	2266	7138	32553
1604	-3942	-3514	-4203	-2671	-3408	-5892	-4169	-4909	-4751	-6330	-6136	-4839	-730	2272	7124	32556
1605	-3959	-3506	-4195	-2668	-3437	-5895	-4180	-4898	-4734	-6275	-6101	-4792	-685	2285	7084	32514
1606	-3963	-3515	-4191	-2688	-3453	-5919	-4192	-4913	-4742	-6270	-6070	-4742	-673	2271	7066	32500
1607	-4008	-3552	-4222	-2742	-3460	-5945	-4219	-4942	-4767	-6245	-6008	-4697	-663	2262	7048	32486
1608	-3988	-3546	-4225	-2726	-3476	-5943	-4229	-4962	-4761	-6200	-5975	-4661	-623	2249	7019	32486
1609	-3960	-3536	-4222	-2693	-3490	-5944	-4223	-4921	-4737	-6182	-5947	-4616	-590	2271	7008	32450
1610	-3976	-3534	-4227	-2717	-3512	-5956	-4224	-4912	-4726	-6118	-5906	-4571	-564	2268	6988	32427
1611	-4003	-3572	-4234	-2758	-3522	-5966	-4245	-4954	-4732	-6092	-5864	-4523	-564	2247	6962	32423
1612	-4034	-3567	-4236	-2807	-3532	-5973	-4248	-5006	-4749	-6051	-5819	-4494	-543	2276	6964	32415
1613	-3939	-3535	-4235	-2754	-3527	-5951	-4237	-4961	-4723	-5999	-5760	-4466	-500	2281	6991	32413
1614	-3924	-3527	-4224	-2732	-3541	-5961	-4223	-4927	-4687	-5931	-5649	-4394	-475	2295	6973	32380
1615	-3958	-3528	-4229	-2742	-3566	-5982	-4227	-4941	-4676	-5876	-5557	-4322	-440	2306	6984	32410
1616	-4000	-3563	-4240	-2792	-3606	-6011	-4253	-4961	-4696	-5834	-5476	-4247	-420	2292	6977	32375
1617	-4019	-3570	-4240	-2817	-3632	-6028	-4261	-4990	-4703	-5790	-5442	-4175	-392	2295	6994	32366
1618	-3971	-3545	-4239	-2784	-3650	-6017	-4268	-4973	-4680	-5722	-5356	-4091	-364	2296	7017	32334
1619	-3972	-3537	-4259	-2791	-3687	-6032	-4273	-4982	-4658	-5666	-5263	-4009	-334	2293	6990	32299
1620	-3987	-3546	-4262	-2813	-3715	-6051	-4278	-4977	-4662	-5601	-5160	-3948	-331	2296	6982	32254
1621	-4019	-3590	-4274	-2866	-3751	-6094	-4309	-5019	-4676	-5526	-5057	-3873	-308	2293	6974	32209
1622	-3993	-3572	-4266	-2857	-3766	-6092	-4305	-5038	-4647	-5464	-5000	-3798	-279	2300	6982	32223
1623	-3993	-3557	-4258	-2858	-3792	-6096	-4321	-5032	-4642	-5402	-4908	-3708	-257	2312	6933	32204
1624	-3987	-3551	-4264	-2868	-3832	-6083	-4329	-5023	-4633	-5330	-4779	-3614	-215	2310	6917	32202
1625	-3979	-3556	-4268	-2865	-3856	-6092	-4332	-5034	-4628	-5251	-4646	-3527	-195	2317	6922	32177
1626	-4017	-3567	-4286	-2911	-3864	-6110	-4349	-5056	-4657	-5189	-4552	-3432	-175	2298	6949	32166
1627	-3989	-3539	-4293	-2884	-3901	-6118	-4344	-5061	-4622	-5127	-4451	-3317	-149	2295	6973	32139
1628	-3978	-3542	-4292	-2887	-3928	-6138	-4352	-5057	-4593	-5055	-4324	-3213	-136	2292	6994	32115
1629	-3993	-3558	-4304	-2916	-3959	-6163	-4369	-5052	-4593	-4984	-4186	-3112	-121	2276	6974	32073
1630	-4033	-3575	-4309	-2962	-4025	-6184	-4394	-5100	-4594	-4919	-4090	-3021	-120	2273	6954	32005
1631	-4026	-3588	-4309	-2982	-4048	-6187	-4410	-5128	-4604	-4860	-4021	-2912	-86	2274	6933	31979
1632	-4011	-3565	-4320	-2946	-4056	-6186	-4400	-5121	-4585	-4823	-3918	-2841	-59	2293	6926	31942
1633	-3995	-3564	-4322	-2946	-4080	-6227	-4418	-5111	-4609	-4759	-3822	-2729	-37	2307	6919	31890
1634	-4019	-3582	-4329	-2984	-4124	-6254	-4429	-5137	-4615	-4706	-3745	-2662	-4	2320	6927	31846
1635	-4108	-3626	-4324	-3076	-4162	-6266	-4450	-5200	-4660	-4678	-3703	-2590	4	2318	6924	31820
1636	-4048	-3591	-4313	-3030	-4165	-6237	-4429	-5232	-4625	-4642	-3646	-2535	15	2308	6938	31810
1637	-3988	-3573	-4293	-2995	-4181	-6240	-4439	-5190	-4604	-4595	-3550	-2471	55	2334	6928	31792
1638	-3985	-3569	-4321	-2994	-4206	-6253	-4448	-5179	-4602	-4536	-3453	-2391	47	2379	6899	31777
1639	-4007	-3559	-4323	-3009	-4256	-6295	-4449	-5182	-4618	-4520	-3378	-2317	65	2347	6886	31757
1640	-4051	-3593	-4309	-3058	-4294	-6306	-4462	-5244	-4645	-4493	-3312	-2253	68	2325	6858	31774
1641	-4006	-3574	-4314	-3031	-4296	-6294	-4469	-5235	-4651	-4460	-3258	-2198	76	2324	6853	31729
1642	-4004	-3577	-4325	-3039	-4324	-6311	-4470	-5214	-4621	-4439	-3196	-2157	89	2308	6835	31692
1643	-4037	-3587	-4339	-3054	-4350	-6320	-4473	-5219	-4622	-4430	-3160	-2100	104	2279	6808	31670
1644	-4069	-3609	-4342	-3089	-4368	-6326	-4502	-5261	-4669	-4415	-3114	-2070	111	2269	6766	31656
1645	-4054	-3601	-4336	-3095	-4394	-6333	-4525	-5278	-4672	-4440	-3111	-2050	107	2254	6745	31614
1646	-4039	-3594	-4337	-3079	-4424	-6337	-4509	-5264	-4668	-4426	-3102	-2026	96	2260	6746	31578
1647	-4050	-3606	-4332	-3095	-4460	-6352	-4519	-5282	-4686	-4439	-3101	-1998	101	2242	6737	31531
1648	-4042	-3602	-4342	-3104	-4459	-6343	-4516	-5290	-4671	-4450	-3114	-2011	106	2256	6720	31494
1649	-4073	-3607	-4352	-3137	-4479	-6362	-4536	-5309	-4683	-4462	-3133	-2017	86	2243	6704	31424
1650	-4027	-3579	-4342	-3089	-4488	-6352	-4527	-5295	-4688	-4492	-3144	-2056	82	2241	6693	31386
1651	-4041	-3588	-4335	-3082	-4512	-6355	-4528	-5278	-4678	-4507	-3097	-2028	61	2237	6665	31354
1652	-4052	-3594	-4342	-3105	-4536	-6371	-4549	-5284	-4703	-4518	-3087	-2040	45	2227	6623	31297
1653	-4084	-3605	-4343	-3143	-4558	-6399	-4550	-5309	-4715	-4551	-3123	-2058	33	2204	6589	31252
1654	-4111	-3627	-4335	-3174	-4591	-6415	-4559	-5361	-4755	-4594	-3188	-2090	3	2165	6552	31204
1655	-4067	-3604	-4336	-3137	-4597	-6407	-4563	-5346	-4752	-4630	-3250	-2141	-20	2155	6535	31141
1656	-4070	-3587	-4338	-3132	-4610	-6404	-4553	-5355	-4733	-4653	-3294	-2206	-40	2155	6523	31067
1657	-4076	-3601	-4353	-3149	-4617	-6419	-4561	-5352	-4740	-4706	-3351	-2254	-54	2148	6509	31042
1658	-4137	-3633	-4359	-3194	-4650	-6455	-4573	-5383	-4786	-4739	-3449	-2304	-79	2121	6473	30972
1659	-4129	-3639	-4356	-3203	-4650	-6426	-4578	-5435	-4815	-4785	-3544	-2384	-115	2071	6455	30934
1660	-4040	-3603	-4346	-3152	-4638	-6424	-4554	-5388	-4782	-4853	-3619	-2459	-112	2068	6451	30913
1661	-4038	-3599	-4356	-3155	-4658	-6423	-4551	-5361	-4788	-4859	-3656	-2525	-136	2067	6443	30859
1662	-4054	-3595	-4365	-3161	-4669	-6432	-4560	-5347	-4781	-4899	-3696	-2573	-169	2065	6414	30789
1663	-4103	-3639	-4352	-3208	-4695	-6431	-4580	-5392	-4822	-4948	-3767	-2636	-218	2054	6391	30737
1664	-4061	-3618	-4359	-3180	-4703	-6439	-4567	-5401	-4817	-4980	-3813	-2713	-253	2043	6345	30667
1665	-4066	-3605	-4361	-3185	-4725	-6459	-4566	-5392	-4821	-5023	-3873	-2789	-288	2016	6317	30580
1666	-4071	-3621	-4363	-3184	-4735	-6451	-4584	-5391	-4834	-5068	-3914	-2842	-328	1992	6286	30538
1667	-4096	-3635	-4380	-3205	-4756	-6454	-4590	-5419	-4839	-5125	-4012	-2903	-357	1981	6226	30481
1668	-4126	-3634	-4379	-3233	-4779	-6460	-4605	-5430	-4866	-5171	-4127	-3005	-384	1980	6166	30432
1669	-4091	-3609	-4387	-3200	-4780	-6475	-4595	-5419	-4854	-5206	-4189	-3080	-408	1947	6163	30329
1670	-4114	-3637	-4377	-3229	-4802	-6472	-4610	-5423	-4873	-5254	-4233	-3145	-447	1898	6123	30290
1671	-4108	-3634	-4365	-3239	-4796	-6470	-4606	-5445	-4881	-5311	-4320	-3246	-490	1864	6092	30234
1672	-4121	-3646	-4360	-3262	-4817	-6482	-4614	-5458	-4889	-5348	-4391	-3343	-530	1847	6039	30170
1673	-4107	-3622	-4367	-3227	-4815	-6486	-4613	-5454	-4881	-5425	-4463	-3437	-575	1823	6010	30099
1674	-4079	-3607	-4382	-3217	-4840	-6475	-4606	-5446	-4875	-5450	-4501	-3507	-605	1824	5965	30038
1675	-4108	-3618	-4378	-3239	-4855	-6490	-4610	-5448	-4873	-5475	-4527	-3573	-649	1810	5901	29947
1676	-4109	-3622	-4390	-3263	-4861	-6517	-4611	-5463	-4888	-5540	-4580	-3643	-701	1795	5814	29856
1677	-4143	-3645	-4388	-3315	-4896	-6551	-4629	-5505	-4944	-5568	-4676	-3732	-723	1758	5722	29790
1678	-4090	-3632	-4391	-3274	-4888	-6526	-4632	-5509	-4956	-5617	-4780	-3810	-763	1731	5689	29699
1679	-4097	-3612	-4409	-3267	-4903	-6531	-4615	-5479	-4935	-5659	-4851	-3868	-805	1702	5656	29624
1680	-4122	-3626	-4402	-3285	-4917	-6543	-4632	-5450	-4943	-5674	-4909	-3950	-846	1672	5632	29537
1681	-4148	-3661	-4393	-3324	-4929	-6548	-4632	-5478	-4977	-5722	-4990	-4020	-872	1632	5607	29460
1682	-4179	-3689	-4400	-3356	-4951	-6537	-4646	-5568	-5028	-5771	-5110	-4103	-889	1607	5573	29416
1683	-4111	-3652	-4411	-3299	-4953	-6522	-4629	-5527	-4985	-5791	-5165	-4187	-920	1610	5555	29357
1684	-4098	-3631	-4415	-3283	-4950	-6514	-4632	-5499	-4972	-5823	-5213	-4251	-943	1589	5513	29286
1685	-4092	-3635	-4401	-3292	-4956	-6531	-4626	-5494	-4985	-5855	-5242	-4313	-983	1562	5493	29216
1686	-4132	-3656	-4416	-3358	-4993	-6547	-4626	-5536	-5005	-5879	-5299	-4392	-1014	1558	5452	29167
1687	-4121	-3651	-4415	-3317	-4990	-6541	-4626	-5543	-5013	-5936	-5363	-4472	-1068	1538	5450	29108
1688	-4104	-3623	-4408	-3296	-5002	-6544	-4632	-5519	-5000	-5964	-5390	-4542	-1083	1509	5410	29040
1689	-4130	-3639	-4416	-3318	-5021	-6570	-4650	-5514	-5012	-5963	-5426	-4578	-1123	1483	5378	28951
1690	-4129	-3649	-4425	-3321	-5028	-6589	-4649	-5537	-5018	-6006	-5490	-4613	-1156	1424	5332	28879
1691	-4167	-3672	-4428	-3370	-5054	-6592	-4660	-5567	-5038	-6069	-5565	-4678	-1212	1398	5291	28834
1692	-4119	-3646	-4432	-3332	-5043	-6574	-4656	-5534	-5025	-6078	-5637	-4756	-1241	1374	5263	28799
1693	-4147	-3652	-4431	-3353	-5070	-6585	-4673	-5557	-5054	-6106	-5684	-4810	-1270	1353	5219	28746
1694	-4139	-3668	-4428	-3353	-5074	-6578	-4661	-5573	-5075	-6121	-5743	-4876	-1299	1332	5165	28694
1695	-4142	-3665	-4428	-3374	-5078	-6574	-4669	-5587	-5041	-6148	-5771	-4933	-1325	1339	5132	28651
1696	-4122	-3647	-4420	-3362	-5086	-6593	-4676	-5608	-5060	-6193	-5818	-4987	-1362	1325	5109	28556
1697	-4107	-3636	-4416	-3338	-5094	-6583	-4657	-5568	-5045	-6201	-5851	-5038	-1390	1291	5061	28506
1698	-4105	-3639	-4428	-3337	-5100	-6600	-4660	-5555	-5047	-6220	-5846	-5075	-1427	1267	5028	28421
1699	-4129	-3655	-4448	-3355	-5127	-6626	-4690	-5575	-5064	-6244	-5882	-5127	-1457	1247	4984	28339
1700	-4169	-3689	-4464	-3413	-5157	-6646	-4705	-5614	-5091	-6278	-5912	-5155	-1487	1220	4928	28293
1701	-4143	-3673	-4449	-3397	-5140	-6642	-4706	-5622	-5088	-6297	-5965	-5211	-1520	1254	4876	28223
1702	-4128	-3667	-4451	-3386	-5149	-6637	-4702	-5603	-5089	-6312	-6002	-5227	-1545	1223	4850	28155
1703	-4148	-3678	-4461	-3400	-5192	-6653	-4713	-5600	-5088	-6330	-6038	-5282	-1589	1188	4796	28108
1704	-4164	-3686	-4458	-3428	-5185	-6668	-4737	-5622	-5112	-6309	-6071	-5320	-1621	1140	4769	28031
1705	-4222	-3724	-4457	-3473	-5200	-6677	-4739	-5695	-5147	-6355	-6139	-5368	-1617	1112	4698	27998
1706	-4136	-3678	-4443	-3411	-5188	-6645	-4722	-5661	-5116	-6396	-6205	-5439	-1642	1105	4684	27953
1707	-4117	-3659	-4434	-3390	-5189	-6653	-4709	-5627	-5093	-6408	-6239	-5496	-1666	1101	4655	27918
1708	-4118	-3664	-4447	-3385	-5200	-6663	-4715	-5622	-5079	-6419	-6238	-5531	-1703	1073	4640	27853
1709	-4162	-3682	-4440	-3426	-5208	-6682	-4734	-5645	-5114	-6442	-6252	-5571	-1736	1042	4612	27803
1710	-4134	-3673	-4474	-3418	-5207	-6698	-4739	-5674	-5121	-6457	-6289	-5608	-1741	1020	4584	27747
1711	-4113	-3671	-4495	-3400	-5212	-6681	-4742	-5655	-5117	-6461	-6286	-5641	-1764	1014	4537	27674
1712	-4142	-3686	-4508	-3416	-5223	-6688	-4747	-5637	-5124	-6458	-6312	-5682	-1793	999	4488	27606
1713	-4164	-3694	-4513	-3437	-5238	-6700	-4761	-5640	-5123	-6474	-6355	-5703	-1828	976	4426	27541
1714	-4195	-3718	-4496	-3474	-5244	-6725	-4767	-5689	-5159	-6501	-6390	-5729	-1844	956	4369	27510
1715	-4155	-3678	-4463	-3440	-5245	-6715	-4757	-5685	-5162	-6511	-6443	-5757	-1865	938	4337	27456
1716	-4172	-3685	-4455	-3449	-5253	-6724	-4772	-5681	-5153	-6531	-6475	-5798	-1897	901	4281	27389
1717	-4168	-3686	-4472	-3457	-5258	-6733	-4778	-5700	-5163	-6538	-6500	-5819	-1898	877	4255	27355
1718	-4158	-3691	-4475	-3446	-5258	-6746	-4784	-5707	-5187	-6567	-6511	-5855	-1927	849	4232	27280
1719	-4156	-3693	-4481	-3470	-5267	-6751	-4789	-5706	-5201	-6578	-6534	-5876	-1961	830	4210	27222
1720	-4128	-3670	-4482	-3456	-5270	-6744	-4769	-5693	-5174	-6598	-6543	-5914	-1967	808	4177	27128
1721	-4134	-3679	-4500	-3455	-5290	-6758	-4781	-5676	-5163	-6617	-6540	-5921	-1987	792	4121	27063
1722	-4149	-3690	-4507	-3477	-5302	-6760	-4789	-5688	-5171	-6612	-6525	-5940	-2027	790	4083	26988
1723	-4192	-3721	-4496	-3513	-5327	-6786	-4798	-5705	-5183	-6637	-6529	-5928	-2057	757	4035	26953
1724	-4182	-3698	-4500	-3489	-5325	-6786	-4797	-5722	-5193	-6654	-6558	-5974	-2052	739	4004	26889
1725	-4159	-3691	-4506	-3467	-5311	-6784	-4807	-5719	-5185	-6646	-6547	-6001	-2066	702	3959	26832
1726	-4160	-3696	-4509	-3474	-5320	-6797	-4808	-5711	-5187	-6645	-6555	-6025	-2090	690	3948	26746
1727	-4191	-3708	-4509	-3504	-5323	-6793	-4813	-5720	-5199	-6664	-6586	-6039	-2095	693	3897	26685
1728	-4222	-3724	-4501	-3566	-5336	-6823	-4844	-5802	-5243	-6671	-6693	-6071	-2122	675	3841	26659
1729	-4163	-3676	-4485	-3483	-5325	-6790	-4814	-5778	-5215	-6699	-6771	-6109	-2123	654	3824	26631
1730	-4140	-3656	-4479	-3449	-5320	-6797	-4825	-5733	-5207	-6699	-6780	-6143	-2161	661	3793	26557
1731	-4156	-3675	-4483	-3456	-5319	-6790	-4828	-5727	-5199	-6715	-6749	-6162	-2186	627	3798	26502
1732	-4174	-3703	-4485	-3498	-5337	-6808	-4834	-5742	-5202	-6697	-6751	-6170	-2191	589	3791	26462
1733	-4182	-3690	-4498	-3493	-5337	-6807	-4840	-5760	-5220	-6711	-6768	-6202	-2197	578	3779	26410
1734	-4167	-3682	-4488	-3478	-5330	-6794	-4825	-5757	-5194	-6719	-6760	-6209	-2204	629	3780	26352
1735	-4169	-3671	-4481	-3482	-5340	-6808	-4819	-5741	-5198	-6758	-6771	-6231	-2213	592	3760	26291
1736	-4181	-3683	-4494	-3491	-5339	-6820	-4824	-5757	-5222	-6751	-6795	-6225	-2240	531	3738	26228
1737	-4221	-3726	-4508	-3526	-5356	-6847	-4843	-5809	-5237	-6753	-6797	-6249	-2280	515	3672	26184
1738	-4193	-3700	-4497	-3510	-5355	-6842	-4846	-5790	-5244	-6765	-6802	-6271	-2271	503	3611	26142
1739	-4193	-3692	-4499	-3505	-5354	-6829	-4849	-5773	-5245	-6793	-6811	-6277	-2282	478	3577	26106
1740	-4160	-3674	-4492	-3501	-5360	-6841	-4840	-5780	-5233	-6784	-6828	-6300	-2302	465	3573	26035
1741	-4167	-3684	-4494	-3488	-5364	-6827	-4859	-5780	-5233	-6779	-6824	-6298	-2300	453	3573	25961
1742	-4214	-3704	-4495	-3511	-5377	-6847	-4856	-5807	-5271	-6786	-6851	-6312	-2296	443	3553	25919
1743	-4161	-3670	-4481	-3476	-5376	-6835	-4862	-5783	-5242	-6782	-6837	-6340	-2311	435	3547	25869
1744	-4176	-3688	-4489	-3466	-5366	-6844	-4854	-5777	-5245	-6815	-6827	-6340	-2315	426	3519	25811
1745	-4199	-3704	-4501	-3498	-5380	-6869	-4854	-5785	-5250	-6821	-6808	-6355	-2329	405	3493	25736
1746	-4227	-3718	-4516	-3543	-5379	-6880	-4870	-5805	-5271	-6830	-6840	-6365	-2366	393	3430	25689
1747	-4227	-3720	-4506	-3542	-5374	-6874	-4873	-5834	-5269	-6843	-6879	-6370	-2362	357	3406	25675
1748	-4190	-3697	-4479	-3497	-5365	-6853	-4865	-5799	-5255	-6836	-6895	-6391	-2366	355	3377	25624
1749	-4193	-3695	-4482	-3515	-5373	-6858	-4875	-5783	-5247	-6831	-6907	-6400	-2368	352	3353	25564
1750	-4220	-3716	-4472	-3537	-5379	-6871	-4897	-5823	-5275	-6858	-6927	-6413	-2367	333	3326	25497
1751	-4233	-3728	-4473	-3548	-5382	-6868	-4875	-5867	-5307	-6859	-6972	-6425	-2391	299	3298	25468
1752	-4171	-3685	-4464	-3496	-5367	-6847	-4867	-5837	-5285	-6868	-6983	-6454	-2377	308	3268	25407
1753	-4149	-3676	-4463	-3459	-5366	-6849	-4858	-5794	-5261	-6850	-6992	-6474	-2387	294	3242	25344
1754	-4166	-3688	-4440	-3470	-5365	-6860	-4857	-5791	-5277	-6865	-6949	-6477	-2402	291	3209	25305
1755	-4200	-3692	-4451	-3498	-5372	-6869	-4873	-5806	-5274	-6844	-6936	-6467	-2419	283	3158	25260
1756	-4217	-3709	-4476	-3519	-5379	-6875	-4883	-5836	-5277	-6862	-6975	-6478	-2426	281	3098	25217
1757	-4191	-3689	-4473	-3481	-5370	-6871	-4880	-5824	-5272	-6869	-6992	-6498	-2418	283	3081	25187
1758	-4191	-3688	-4471	-3468	-5369	-6872	-4886	-5816	-5271	-6871	-6986	-6500	-2415	270	3027	25121
1759	-4204	-3692	-4465	-3480	-5365	-6879	-4892	-5813	-5268	-6877	-6964	-6486	-2419	250	3019	25073
1760	-4237	-3708	-4462	-3516	-5386	-6901	-4906	-5843	-5279	-6872	-6979	-6497	-2447	240	3013	25019
1761	-4241	-3703	-4459	-3519	-5378	-6886	-4896	-5868	-5300	-6874	-7027	-6505	-2459	222	3007	24976
1762	-4196	-3683	-4470	-3470	-5381	-6874	-4879	-5839	-5291	-6883	-7043	-6525	-2437	233	3006	24920
1763	-4182	-3665	-4446	-3461	-5381	-6886	-4884	-5809	-5280	-6898	-7037	-6547	-2425	228	3003	24873
1764	-4189	-3675	-4449	-3454	-5367	-6896	-4889	-5803	-5284	-6877	-7004	-6530	-2429	209	2992	24841
1765	-4234	-3707	-4426	-3490	-5377	-6915	-4912	-5854	-5306	-6880	-7009	-6526	-2424	210	2969	24770
1766	-4203	-3692	-4431	-3473	-5374	-6914	-4902	-5819	-5292	-6884	-7020	-6532	-2441	211	2937	24725
1767	-4204	-3687	-4430	-3470	-5379	-6893	-4912	-5819	-5271	-6891	-6998	-6538	-2444	182	2900	24669
1768	-4218	-3697	-4442	-3472	-5371	-6921	-4919	-5836	-5286	-6905	-7008	-6546	-2428	166	2867	24623
1769	-4247	-3712	-4430	-3484	-5383	-6930	-4944	-5850	-5300	-6898	-7018	-6553	-2433	149	2815	24562
1770	-4250	-3711	-4414	-3485	-5379	-6918	-4943	-5887	-5319	-6911	-7048	-6568	-2454	166	2781	24510
1771	-4219	-3704	-4420	-3448	-5363	-6894	-4943	-5873	-5312	-6882	-7056	-6571	-2460	150	2760	24478
1772	-4243	-3733	-4419	-3471	-5376	-6924	-4934	-5869	-5328	-6893	-7082	-6579	-2464	124	2723	24430
1773	-4238	-3713	-4407	-3458	-5390	-6916	-4926	-5870	-5305	-6895	-7092	-6604	-2466	108	2738	24398
1774	-4255	-3724	-4417	-3488	-5367	-6932	-4931	-5900	-5331	-6912	-7112	-6624	-2471	107	2739	24393
1775	-4205	-3694	-4413	-3442	-5354	-6908	-4913	-5883	-5311	-6917	-7140	-6638	-2480	120	2752	24355
1776	-4189	-3690	-4406	-3414	-5337	-6898	-4923	-5856	-5289	-6899	-7110	-6635	-2493	129	2768	24303
1777	-4210	-3705	-4413	-3424	-5349	-6900	-4935	-5858	-5285	-6906	-7072	-6648	-2488	112	2726	24253
1778	-4230	-3712	-4416	-3446	-5370	-6913	-4956	-5858	-5293	-6925	-7051	-6646	-2502	96	2691	24220
1779	-4252	-3728	-4405	-3472	-5374	-6918	-4945	-5882	-5326	-6911	-7095	-6671	-2520	60	2671	24182
1780	-4216	-3706	-4386	-3424	-5361	-6914	-4943	-5867	-5302	-6890	-7095	-6666	-2500	66	2670	24160
1781	-4227	-3706	-4389	-3435	-5374	-6955	-4946	-5869	-5297	-6889	-7095	-6656	-2512	66	2631	24112
1782	-4240	-3723	-4376	-3452	-5375	-6954	-4957	-5848	-5295	-6880	-7088	-6669	-2518	54	2572	24048
1783	-4294	-3751	-4390	-3501	-5378	-6971	-4975	-5892	-5328	-6864	-7112	-6690	-2551	16	2540	24069
1784	-4274	-3722	-4383	-3475	-5368	-6956	-4980	-5922	-5330	-6890	-7148	-6702	-2533	10	2514	24051
1785	-4213	-3696	-4381	-3427	-5369	-6933	-4963	-5882	-5294	-6878	-7135	-6719	-2534	31	2501	24000
1786	-4207	-3699	-4393	-3420	-5383	-6945	-4959	-5872	-5286	-6885	-7124	-6726	-2542	40	2516	23935
1787	-4238	-3708	-4377	-3435	-5389	-6944	-4979	-5890	-5306	-6873	-7093	-6716	-2551	28	2504	23889
1788	-4275	-3743	-4384	-3484	-5397	-6963	-4981	-5933	-5327	-6896	-7088	-6706	-2562	0	2482	23857
1789	-4239	-3732	-4371	-3446	-5398	-6961	-4985	-5925	-5289	-6882	-7107	-6718	-2574	29	2489	23811
1790	-4242	-3724	-4366	-3436	-5399	-6966	-4979	-5903	-5294	-6860	-7102	-6714	-2570	2	2471	23789
1791	-4267	-3728	-4376	-3455	-5409	-6986	-4975	-5893	-5289	-6848	-7086	-6723	-2581	-24	2454	23739
1792	-4282	-3733	-4380	-3482	-5418	-6996	-4996	-5915	-5307	-6832	-7072	-6732	-2594	-41	2413	23715
1793	-4279	-3754	-4373	-3488	-5413	-6989	-5007	-5949	-5345	-6846	-7107	-6734	-2610	-64	2403	23700
1794	-4271	-3755	-4364	-3478	-5408	-6973	-5001	-5947	-5342	-6845	-7140	-6764	-2597	-65	2402	23657
1795	-4253	-3727	-4364	-3469	-5398	-6970	-4992	-5938	-5324	-6837	-7177	-6783	-2586	-52	2372	23596
1796	-4234	-3708	-4345	-3465	-5414	-6989	-4996	-5925	-5312	-6811	-7165	-6789	-2573	-27	2349	23579
1797	-4257	-3742	-4350	-3479	-5409	-6998	-5007	-5950	-5330	-6799	-7166	-6791	-2598	-44	2338	23568
1798	-4222	-3721	-4352	-3471	-5412	-6987	-5009	-5943	-5326	-6824	-7156	-6796	-2593	-44	2357	23552
1799	-4212	-3723	-4355	-3446	-5407	-6991	-4993	-5914	-5322	-6854	-7127	-6788	-2588	-50	2368	23556
1800	-4242	-3725	-4354	-3465	-5416	-6999	-4994	-5912	-5331	-6836	-7131	-6776	-2581	-61	2372	23514
1801	-4261	-3730	-4362	-3474	-5432	-7009	-5002	-5928	-5320	-6847	-7124	-6771	-2576	-89	2350	23446
1802	-4291	-3753	-4363	-3506	-5444	-7032	-5016	-5986	-5340	-6835	-7133	-6777	-2571	-103	2309	23411
1803	-4244	-3717	-4363	-3480	-5434	-7017	-5010	-5965	-5331	-6820	-7153	-6790	-2558	-76	2314	23366
1804	-4246	-3721	-4353	-3470	-5448	-7027	-5020	-5940	-5327	-6815	-7154	-6776	-2548	-69	2321	23357
1805	-4282	-3754	-4341	-3503	-5445	-7029	-5034	-5975	-5344	-6835	-7134	-6772	-2544	-87	2311	23341
1806	-4286	-3754	-4338	-3517	-5448	-7043	-5031	-5994	-5348	-6834	-7159	-6774	-2517	-84	2303	23296
1807	-4239	-3731	-4329	-3482	-5447	-7038	-5028	-5987	-5336	-6837	-7177	-6767	-2478	-80	2319	23305
1808	-4206	-3713	-4332	-3459	-5451	-7026	-5021	-5934	-5305	-6835	-7152	-6758	-2462	-67	2320	23310
1809	-4232	-3719	-4326	-3471	-5458	-7047	-5029	-5938	-5326	-6837	-7111	-6722	-2429	-69	2289	23270
1810	-4261	-3738	-4335	-3475	-5475	-7060	-5030	-5948	-5338	-6850	-7086	-6689	-2399	-58	2244	23221
1811	-4294	-3766	-4345	-3519	-5479	-7093	-5050	-5990	-5352	-6842	-7112	-6661	-2343	-5	2230	23179
1812	-4269	-3746	-4321	-3494	-5471	-7074	-5060	-5997	-5357	-6864	-7130	-6647	-2280	-7	2237	23146
1813	-4263	-3735	-4326	-3481	-5487	-7075	-5061	-5988	-5348	-6859	-7125	-6647	-2206	-17	2260	23121
1814	-4271	-3742	-4348	-3497	-5505	-7072	-5064	-5987	-5343	-6844	-7118	-6617	-2156	-5	2247	23083
1815	-4302	-3755	-4337	-3529	-5512	-7089	-5065	-6009	-5353	-6864	-7146	-6585	-2063	7	2259	23045
1816	-4326	-3784	-4333	-3568	-5505	-7091	-5072	-6066	-5399	-6867	-7201	-6564	-1975	26	2249	23028
1817	-4263	-3744	-4333	-3498	-5488	-7052	-5055	-6043	-5378	-6886	-7215	-6552	-1872	65	2246	23040
1818	-4230	-3729	-4325	-3489	-5490	-7060	-5043	-5996	-5358	-6909	-7187	-6508	-1779	112	2255	23013
1819	-4251	-3729	-4331	-3489	-5485	-7076	-5054	-5984	-5366	-6908	-7159	-6464	-1665	151	2253	22994
1820	-4289	-3776	-4340	-3533	-5498	-7094	-5063	-5996	-5377	-6897	-7163	-6421	-1510	184	2247	22951
1821	-4267	-3757	-4334	-3518	-5491	-7094	-5062	-6030	-5390	-6904	-7181	-6375	-1379	211	2240	22944
1822	-4240	-3739	-4347	-3503	-5501	-7087	-5066	-6000	-5377	-6915	-7172	-6320	-1223	267	2217	22926
1823	-4254	-3744	-4352	-3509	-5502	-7098	-5073	-6012	-5370	-6941	-7158	-6262	-1069	319	2200	22928
1824	-4272	-3771	-4357	-3532	-5513	-7115	-5094	-6015	-5381	-6922	-7134	-6175	-920	369	2190	22916
1825	-4309	-3786	-4356	-3566	-5534	-7117	-5104	-6047	-5412	-6935	-7157	-6114	-726	452	2150	22874
1826	-4278	-3768	-4360	-3531	-5523	-7104	-5093	-6023	-5400	-6941	-7178	-6049	-539	512	2153	22843
1827	-4259	-3750	-4362	-3541	-5520	-7092	-5098	-6017	-5401	-6952	-7194	-5977	-327	586	2157	22837
1828	-4252	-3761	-4378	-3525	-5525	-7087	-5097	-6005	-5397	-6970	-7201	-5906	-118	644	2156	22822
1829	-4278	-3755	-4378	-3541	-5529	-7103	-5101	-6022	-5410	-6974	-7184	-5833	89	709	2181	22803
1830	-4268	-3760	-4401	-3545	-5532	-7107	-5108	-6044	-5408	-6983	-7193	-5786	315	789	2185	22786
1831	-4259	-3749	-4411	-3514	-5532	-7110	-5112	-6021	-5400	-6996	-7163	-5718	541	864	2179	22762
1832	-4272	-3761	-4406	-3539	-5529	-7144	-5104	-6008	-5401	-6972	-7133	-5633	710	942	2180	22739
1833	-4280	-3780	-4412	-3554	-5547	-7152	-5124	-6048	-5402	-6984	-7125	-5545	929	1017	2158	22699
1834	-4319	-3801	-4410	-3599	-5568	-7142	-5131	-6069	-5442	-6990	-7138	-5462	1163	1096	2136	22687
1835	-4286	-3787	-4413	-3581	-5555	-7137	-5108	-6080	-5430	-7012	-7159	-5408	1374	1197	2120	22696
1836	-4266	-3775	-4424	-3579	-5563	-7125	-5101	-6055	-5425	-7012	-7163	-5355	1577	1325	2129	22661
1837	-4317	-3788	-4424	-3593	-5568	-7141	-5131	-6062	-5450	-7010	-7165	-5307	1771	1359	2119	22623
1838	-4319	-3801	-4434	-3601	-5562	-7152	-5135	-6085	-5459	-6993	-7208	-5246	1975	1420	2101	22598
1839	-4296	-3785	-4443	-3616	-5586	-7142	-5135	-6083	-5479	-7026	-7234	-5219	2148	1472	2079	22626
1840	-4266	-3774	-4437	-3559	-5573	-7114	-5107	-6059	-5437	-7033	-7213	-5198	2346	1567	2112	22675
1841	-4259	-3769	-4432	-3552	-5582	-7128	-5104	-6045	-5432	-7037	-7202	-5157	2505	1639	2113	22652
1842	-4283	-3789	-4443	-3572	-5567	-7150	-5106	-6064	-5439	-7044	-7170	-5124	2642	1686	2122	22631
1843	-4316	-3814	-4444	-3605	-5583	-7174	-5132	-6087	-5456	-7075	-7193	-5105	2769	1732	2110	22626
1844	-4297	-3795	-4466	-3592	-5577	-7167	-5137	-6092	-5460	-7044	-7210	-5071	2872	1757	2112	22624
1845	-4275	-3779	-4475	-3572	-5571	-7172	-5139	-6079	-5453	-7069	-7211	-5055	2968	1809	2111	22617
1846	-4289	-3783	-4486	-3575	-5593	-7165	-5153	-6057	-5464	-7059	-7231	-5051	3019	1836	2109	22626
1847	-4295	-3791	-4482	-3589	-5569	-7174	-5158	-6072	-5466	-7057	-7215	-5051	3050	1866	2103	22625
1848	-4350	-3821	-4484	-3661	-5577	-7203	-5172	-6125	-5495	-7067	-7266	-5066	3052	1889	2099	22633
1849	-4254	-3783	-4468	-3590	-5567	-7177	-5150	-6089	-5475	-7096	-7280	-5082	3088	1916	2099	22628
1850	-4263	-3773	-4480	-3566	-5587	-7173	-5138	-6061	-5451	-7101	-7264	-5093	3097	1931	2108	22631
1851	-4278	-3780	-4493	-3592	-5575	-7177	-5150	-6053	-5471	-7108	-7260	-5106	3047	1933	2073	22597
1852	-4315	-3804	-4513	-3630	-5596	-7187	-5151	-6056	-5480	-7120	-7267	-5127	2986	1913	2015	22554
1853	-4310	-3806	-4507	-3639	-5605	-7190	-5167	-6096	-5525	-7127	-7296	-5159	2915	1895	1975	22546
1854	-4292	-3807	-4500	-3615	-5594	-7192	-5158	-6098	-5476	-7129	-7295	-5205	2820	1869	1947	22522
1855	-4292	-3805	-4525	-3619	-5598	-7205	-5174	-6094	-5481	-7147	-7264	-5242	2745	1817	1902	22481
1856	-4300	-3811	-4532	-3624	-5614	-7205	-5172	-6083	-5488	-7148	-7278	-5294	2646	1769	1871	22436
1857	-4334	-3829	-4539	-3659	-5624	-7216	-5193	-6125	-5531	-7145	-7321	-5337	2521	1723	1854	22419
1858	-4315	-3810	-4543	-3648	-5623	-7218	-5192	-6120	-5528	-7157	-7343	-5409	2402	1670	1818	22394
1859	-4292	-3796	-4546	-3645	-5628	-7210	-5186	-6119	-5520	-7159	-7365	-5467	2269	1635	1796	22365
1860	-4271	-3783	-4554	-3629	-5636	-7199	-5173	-6108	-5509	-7172	-7385	-5545	2142	1582	1792	22337
1861	-4287	-3794	-4558	-3631	-5630	-7206	-5184	-6100	-5510	-7182	-7394	-5609	1973	1512	1796	22293
1862	-4317	-3807	-4530	-3663	-5631	-7204	-5191	-6116	-5524	-7165	-7412	-5672	1809	1452	1759	22261
1863	-4285	-3815	-4553	-3633	-5625	-7194	-5169	-6099	-5519	-7169	-7401	-5728	1681	1401	1726	22227
1864	-4303	-3798	-4562	-3637	-5635	-7200	-5167	-6072	-5501	-7201	-7389	-5775	1531	1340	1691	22204
1865	-4301	-3793	-4573	-3657	-5647	-7210	-5194	-6086	-5521	-7212	-7369	-5810	1361	1247	1644	22139
1866	-4344	-3836	-4591	-3667	-5662	-7226	-5201	-6116	-5531	-7205	-7418	-5858	1195	1149	1588	22101
1867	-4320	-3820	-4586	-3667	-5645	-7222	-5205	-6141	-5542	-7221	-7458	-5924	1050	1128	1558	22075
1868	-4310	-3810	-4576	-3651	-5656	-7230	-5203	-6134	-5543	-7210	-7465	-5980	876	1049	1525	22045
1869	-4329	-3828	-4570	-3688	-5642	-7246	-5204	-6148	-5526	-7232	-7478	-6010	702	939	1485	21990
1870	-4322	-3836	-4591	-3669	-5653	-7243	-5192	-6145	-5531	-7228	-7488	-6061	555	861	1472	21944
1871	-4327	-3831	-4585	-3685	-5654	-7253	-5202	-6166	-5553	-7221	-7486	-6116	428	772	1418	21893
1872	-4278	-3807	-4601	-3643	-5656	-7237	-5191	-6125	-5546	-7205	-7495	-6174	281	710	1372	21801
1873	-4278	-3788	-4610	-3640	-5657	-7245	-5190	-6096	-5542	-7215	-7468	-6209	127	638	1330	21761
1874	-4307	-3802	-4603	-3658	-5667	-7266	-5192	-6097	-5530	-7225	-7454	-6229	3	564	1295	21674
1875	-4341	-3818	-4608	-3700	-5676	-7285	-5209	-6124	-5544	-7240	-7447	-6287	-130	485	1236	21602
1876	-4352	-3817	-4603	-3698	-5692	-7263	-5206	-6155	-5568	-7257	-7480	-6301	-259	394	1171	21550
1877	-4315	-3801	-4603	-3672	-5690	-7260	-5201	-6145	-5547	-7252	-7477	-6324	-376	329	1138	21484
1878	-4315	-3812	-4617	-3680	-5698	-7257	-5210	-6136	-5554	-7223	-7478	-6354	-480	276	1093	21436
1879	-4324	-3824	-4634	-3702	-5711	-7267	-5213	-6149	-5586	-7228	-7470	-6376	-572	209	1039	21384
1880	-4368	-3852	-4628	-3752	-5694	-7282	-5225	-6196	-5610	-7254	-7515	-6398	-680	130	990	21315
1881	-4304	-3811	-4616	-3679	-5673	-7256	-5212	-6172	-5582	-7226	-7545	-6429	-753	69	997	21253
1882	-4258	-3783	-4599	-3660	-5687	-7254	-5203	-6109	-5562	-7221	-7513	-6457	-841	32	988	21222
1883	-4264	-3783	-4608	-3669	-5695	-7250	-5215	-6131	-5560	-7230	-7472	-6443	-931	-12	934	21135
1884	-4292	-3811	-4612	-3702	-5694	-7266	-5219	-6138	-5545	-7221	-7439	-6457	-1016	-76	894	21074
1885	-4311	-3823	-4609	-3703	-5705	-7267	-5226	-6169	-5564	-7232	-7449	-6459	-1087	-122	856	21034
1886	-4291	-3802	-4592	-3678	-5710	-7256	-5214	-6144	-5575	-7234	-7459	-6481	-1132	-166	839	20969
1887	-4288	-3806	-4605	-3673	-5716	-7260	-5216	-6135	-5574	-7212	-7429	-6475	-1219	-209	831	20875
1888	-4302	-3812	-4612	-3695	-5723	-7270	-5225	-6130	-5569	-7208	-7419	-6454	-1281	-255	794	20802
1889	-4362	-3842	-4607	-3735	-5723	-7289	-5238	-6181	-5581	-7213	-7447	-6446	-1345	-301	749	20755
1890	-4344	-3834	-4607	-3729	-5720	-7269	-5247	-6197	-5585	-7222	-7487	-6476	-1386	-333	697	20721
1891	-4292	-3801	-4606	-3687	-5711	-7242	-5226	-6167	-5579	-7216	-7476	-6502	-1420	-359	690	20682
1892	-4267	-3796	-4608	-3678	-5707	-7261	-5222	-6134	-5573	-7225	-7448	-6498	-1477	-403	644	20643
1893	-4300	-3800	-4624	-3681	-5718	-7257	-5215	-6127	-5543	-7221	-7409	-6512	-1529	-434	620	20558
1894	-4337	-3833	-4621	-3713	-5729	-7270	-5231	-6166	-5561	-7219	-7416	-6514	-1596	-467	570	20484
1895	-4303	-3819	-4618	-3673	-5710	-7265	-5234	-6146	-5564	-7209	-7417	-6509	-1621	-484	523	20418
1896	-4320	-3819	-4611	-3688	-5718	-7256	-5231	-6157	-5565	-7226	-7378	-6482	-1643	-538	494	20329
1897	-4325	-3812	-4595	-3703	-5725	-7259	-5230	-6152	-5574	-7247	-7359	-6473	-1673	-577	467	20254
1898	-4348	-3826	-4600	-3730	-5723	-7273	-5245	-6171	-5579	-7229	-7362	-6474	-1735	-615	430	20189
1899	-4327	-3830	-4607	-3705	-5733	-7278	-5254	-6204	-5598	-7227	-7402	-6475	-1767	-645	394	20149
1900	-4309	-3828	-4596	-3702	-5733	-7287	-5258	-6199	-5582	-7207	-7404	-6498	-1791	-651	391	20071
1901	-4328	-3824	-4604	-3723	-5729	-7288	-5245	-6194	-5594	-7213	-7420	-6506	-1809	-671	380	20041
1902	-4316	-3818	-4603	-3711	-5734	-7264	-5243	-6207	-5587	-7221	-7448	-6510	-1834	-694	347	19980
1903	-4339	-3827	-4609	-3723	-5718	-7274	-5240	-6207	-5596	-7244	-7444	-6538	-1861	-706	309	19916
1904	-4299	-3804	-4599	-3692	-5720	-7276	-5246	-6178	-5577	-7235	-7431	-6549	-1868	-692	288	19870
1905	-4277	-3791	-4611	-3671	-5723	-7276	-5236	-6154	-5570	-7205	-7400	-6553	-1907	-700	250	19822
1906	-4308	-3804	-4629	-3687	-5720	-7281	-5254	-6139	-5569	-7205	-7373	-6572	-1938	-735	217	19767
1907	-4345	-3831	-4614	-3723	-5726	-7294	-5261	-6158	-5583	-7205	-7383	-6547	-1978	-762	194	19740
1908	-4346	-3829	-4613	-3738	-5719	-7280	-5246	-6193	-5596	-7226	-7418	-6568	-1984	-807	195	19711
1909	-4298	-3806	-4610	-3687	-5708	-7270	-5248	-6177	-5576	-7217	-7429	-6577	-2013	-841	203	19649
1910	-4313	-3816	-4607	-3686	-5719	-7273	-5241	-6184	-5568	-7233	-7400	-6580	-2032	-857	188	19608
1911	-4331	-3831	-4611	-3722	-5716	-7286	-5245	-6204	-5582	-7222	-7400	-6614	-2051	-879	170	19536
1912	-4347	-3850	-4597	-3730	-5712	-7276	-5241	-6213	-5587	-7207	-7409	-6643	-2083	-893	134	19495
1913	-4295	-3822	-4603	-3673	-5698	-7237	-5241	-6208	-5574	-7229	-7421	-6652	-2111	-882	130	19454
1914	-4288	-3809	-4593	-3672	-5690	-7244	-5235	-6156	-5541	-7230	-7408	-6673	-2149	-894	135	19398
1915	-4293	-3800	-4608	-3692	-5694	-7266	-5240	-6161	-5534	-7228	-7399	-6702	-2192	-915	107	19345
1916	-4333	-3816	-4600	-3698	-5709	-7270	-5246	-6175	-5565	-7234	-7405	-6701	-2221	-940	81	19267
1917	-4372	-3820	-4600	-3727	-5698	-7270	-5260	-6210	-5590	-7231	-7439	-6720	-2251	-958	53	19236
1918	-4328	-3810	-4580	-3689	-5699	-7251	-5258	-6193	-5577	-7207	-7468	-6742	-2273	-967	48	19167
1919	-4319	-3810	-4590	-3688	-5689	-7259	-5244	-6167	-5585	-7224	-7465	-6760	-2297	-988	23	19110
1920	-4354	-3816	-4597	-3692	-5691	-7258	-5251	-6185	-5601	-7224	-7477	-6773	-2345	-986	-7	19043
1921	-4395	-3846	-4584	-3764	-5693	-7300	-5270	-6243	-5619	-7236	-7508	-6819	-2377	-1038	-62	19012
1922	-4344	-3826	-4565	-3730	-5695	-7276	-5266	-6256	-5615	-7251	-7551	-6873	-2404	-1080	-90	19000
1923	-4286	-3794	-4560	-3661	-5666	-7242	-5251	-6221	-5602	-7262	-7561	-6897	-2441	-1094	-139	18976
1924	-4285	-3777	-4558	-3663	-5656	-7245	-5250	-6210	-5567	-7259	-7536	-6915	-2470	-1107	-155	18934
1925	-4303	-3796	-4567	-3663	-5667	-7258	-5243	-6196	-5575	-7264	-7548	-6928	-2491	-1134	-165	18875
1926	-4340	-3806	-4544	-3695	-5685	-7254	-5256	-6219	-5598	-7295	-7570	-6946	-2536	-1180	-159	18829
1927	-4310	-3800	-4535	-3659	-5674	-7255	-5242	-6200	-5585	-7268	-7579	-6976	-2559	-1195	-164	18768
1928	-4306	-3800	-4545	-3653	-5682	-7248	-5237	-6175	-5589	-7246	-7560	-6986	-2572	-1240	-173	18733
1929	-4300	-3796	-4544	-3663	-5671	-7275	-5250	-6180	-5580	-7253	-7563	-7026	-2608	-1240	-197	18686
1930	-4324	-3794	-4544	-3686	-5668	-7292	-5259	-6201	-5577	-7248	-7563	-7066	-2661	-1242	-222	18622
1931	-4352	-3798	-4518	-3706	-5672	-7286	-5256	-6226	-5618	-7263	-7599	-7092	-2701	-1259	-240	18565
1932	-4329	-3773	-4513	-3670	-5648	-7252	-5256	-6225	-5606	-7273	-7667	-7124	-2710	-1268	-288	18522
1933	-4306	-3749	-4490	-3647	-5653	-7247	-5232	-6207	-5593	-7261	-7640	-7152	-2741	-1291	-306	18482
1934	-4301	-3755	-4499	-3631	-5654	-7223	-5227	-6194	-5575	-7264	-7625	-7173	-2773	-1301	-324	18435
1935	-4354	-3795	-4507	-3668	-5659	-7244	-5265	-6231	-5579	-7280	-7635	-7189	-2799	-1344	-345	18370
1936	-4320	-3771	-4496	-3644	-5647	-7237	-5277	-6230	-5583	-7308	-7651	-7197	-2830	-1376	-341	18315
1937	-4317	-3771	-4495	-3624	-5656	-7241	-5271	-6205	-5591	-7298	-7653	-7209	-2880	-1394	-362	18240
1938	-4330	-3778	-4525	-3631	-5661	-7245	-5278	-6215	-5592	-7294	-7672	-7241	-2906	-1423	-374	18178
1939	-4352	-3793	-4510	-3651	-5657	-7259	-5286	-6205	-5591	-7287	-7682	-7243	-2937	-1441	-385	18122
1940	-4355	-3792	-4484	-3655	-5662	-7254	-5286	-6226	-5615	-7292	-7677	-7265	-2937	-1461	-417	18068
1941	-4327	-3776	-4467	-3634	-5653	-7247	-5279	-6248	-5603	-7280	-7655	-7297	-2957	-1473	-444	18007
1942	-4329	-3785	-4468	-3623	-5666	-7255	-5294	-6246	-5605	-7277	-7678	-7336	-2987	-1481	-465	17943
1943	-4313	-3768	-4439	-3607	-5652	-7251	-5283	-6229	-5596	-7273	-7717	-7376	-3004	-1498	-482	17892
1944	-4330	-3788	-4436	-3629	-5647	-7238	-5291	-6237	-5605	-7278	-7739	-7417	-3008	-1501	-520	17863
1945	-4322	-3757	-4430	-3589	-5636	-7241	-5284	-6229	-5594	-7296	-7774	-7426	-3005	-1507	-518	17837
1946	-4271	-3760	-4416	-3570	-5627	-7230	-5294	-6197	-5594	-7299	-7763	-7418	-3034	-1511	-513	17786
1947	-4282	-3753	-4421	-3591	-5642	-7236	-5290	-6193	-5612	-7291	-7734	-7440	-3064	-1550	-507	17755
1948	-4320	-3775	-4429	-3603	-5638	-7260	-5303	-6223	-5610	-7297	-7722	-7466	-3090	-1568	-540	17672
1949	-4349	-3782	-4430	-3629	-5633	-7282	-5294	-6251	-5638	-7311	-7739	-7493	-3119	-1578	-571	17622
1950	-4326	-3763	-4413	-3585	-5621	-7252	-5295	-6229	-5614	-7310	-7744	-7501	-3115	-1582	-582	17582
1951	-4323	-3769	-4398	-3575	-5624	-7238	-5285	-6230	-5614	-7280	-7749	-7512	-3140	-1608	-596	17521
1952	-4342	-3794	-4390	-3590	-5631	-7239	-5298	-6260	-5617	-7301	-7770	-7526	-3145	-1631	-610	17451
1953	-4342	-3791	-4379	-3605	-5635	-7239	-5292	-6265	-5609	-7322	-7806	-7527	-3137	-1632	-617	17408
1954	-4312	-3769	-4400	-3574	-5624	-7222	-5282	-6253	-5603	-7340	-7826	-7528	-3131	-1637	-619	17364
1955	-4294	-3767	-4376	-3543	-5615	-7234	-5273	-6211	-5578	-7324	-7797	-7546	-3155	-1640	-605	17308
1956	-4321	-3785	-4377	-3558	-5630	-7241	-5279	-6212	-5587	-7318	-7770	-7565	-3167	-1649	-595	17279
1957	-4340	-3780	-4387	-3573	-5648	-7253	-5285	-6229	-5594	-7321	-7774	-7537	-3188	-1681	-626	17228
1958	-4377	-3793	-4403	-3615	-5642	-7271	-5311	-6254	-5641	-7327	-7785	-7567	-3205	-1708	-685	17172
1959	-4322	-3767	-4382	-3570	-5636	-7288	-5293	-6256	-5606	-7309	-7820	-7602	-3216	-1722	-689	17114
1960	-4323	-3763	-4382	-3556	-5629	-7265	-5286	-6255	-5608	-7317	-7802	-7607	-3210	-1725	-704	17080
1961	-4341	-3788	-4391	-3567	-5640	-7269	-5290	-6251	-5623	-7343	-7806	-7596	-3224	-1746	-718	17003
1962	-4379	-3818	-4389	-3625	-5648	-7264	-5293	-6301	-5652	-7339	-7850	-7614	-3227	-1745	-772	16971
1963	-4353	-3793	-4376	-3587	-5629	-7246	-5282	-6312	-5669	-7345	-7902	-7658	-3227	-1758	-779	16923
1964	-4302	-3757	-4366	-3550	-5608	-7227	-5271	-6263	-5625	-7367	-7900	-7676	-3237	-1741	-769	16901
1965	-4291	-3763	-4372	-3551	-5619	-7238	-5260	-6234	-5624	-7345	-7861	-7670	-3216	-1751	-753	16858
1966	-4313	-3777	-4364	-3560	-5624	-7229	-5259	-6242	-5616	-7338	-7845	-7679	-3234	-1748	-801	16800
1967	-4348	-3794	-4393	-3608	-5643	-7248	-5287	-6278	-5622	-7337	-7848	-7697	-3240	-1761	-823	16743
1968	-4327	-3786	-4398	-3578	-5627	-7254	-5283	-6259	-5618	-7380	-7866	-7692	-3242	-1766	-872	16676
1969	-4310	-3778	-4390	-3562	-5623	-7262	-5283	-6247	-5621	-7385	-7893	-7692	-3253	-1774	-878	16624
1970	-4314	-3790	-4386	-3560	-5619	-7247	-5280	-6244	-5639	-7367	-7886	-7720	-3263	-1776	-884	16558
1971	-4353	-3806	-4386	-3600	-5646	-7253	-5291	-6262	-5630	-7360	-7870	-7728	-3275	-1794	-898	16521
1972	-4394	-3835	-4380	-3630	-5630	-7261	-5298	-6292	-5655	-7388	-7938	-7752	-3282	-1805	-902	16460
1973	-4305	-3785	-4375	-3583	-5623	-7241	-5272	-6285	-5620	-7400	-7968	-7772	-3257	-1822	-879	16455
1974	-4285	-3788	-4387	-3562	-5636	-7252	-5261	-6255	-5620	-7383	-7936	-7762	-3266	-1831	-875	16387
1975	-4318	-3798	-4397	-3583	-5642	-7261	-5264	-6230	-5617	-7392	-7926	-7750	-3291	-1812	-890	16321
1976	-4370	-3818	-4409	-3632	-5657	-7264	-5283	-6266	-5641	-7407	-7918	-7755	-3306	-1839	-944	16251
1977	-4362	-3814	-4414	-3613	-5643	-7248	-5279	-6280	-5646	-7430	-7928	-7771	-3299	-1835	-960	16201
1978	-4338	-3802	-4421	-3595	-5641	-7257	-5280	-6268	-5628	-7423	-7943	-7783	-3292	-1832	-975	16150
1979	-4346	-3808	-4438	-3608	-5655	-7247	-5275	-6266	-5615	-7405	-7936	-7786	-3307	-1807	-993	16057
1980	-4352	-3810	-4437	-3625	-5651	-7250	-5279	-6262	-5637	-7418	-7946	-7807	-3312	-1856	-1015	16002
1981	-4376	-3822	-4435	-3668	-5646	-7262	-5288	-6293	-5682	-7414	-7965	-7828	-3323	-1886	-1049	15965
1982	-4352	-3824	-4428	-3653	-5660	-7254	-5285	-6301	-5666	-7445	-8021	-7849	-3341	-1892	-1077	15918
1983	-4316	-3812	-4436	-3628	-5645	-7242	-5254	-6267	-5654	-7442	-8020	-7870	-3353	-1885	-1092	15874
1984	-4312	-3805	-4439	-3627	-5660	-7241	-5235	-6253	-5635	-7446	-8013	-7893	-3343	-1884	-1107	15799
1985	-4353	-3825	-4446	-3657	-5667	-7250	-5252	-6247	-5619	-7441	-8015	-7914	-3356	-1896	-1124	15773
1986	-4339	-3816	-4442	-3651	-5642	-7242	-5251	-6254	-5646	-7446	-8036	-7928	-3359	-1896	-1151	15719
1987	-4315	-3802	-4444	-3633	-5633	-7218	-5245	-6241	-5643	-7447	-8051	-7930	-3364	-1886	-1163	15683
1988	-4329	-3818	-4457	-3639	-5652	-7228	-5251	-6235	-5642	-7452	-8035	-7928	-3362	-1884	-1186	15646
1989	-4328	-3834	-4469	-3659	-5663	-7221	-5260	-6242	-5627	-7476	-8035	-7916	-3369	-1895	-1192	15622
1990	-4345	-3839	-4480	-3702	-5665	-7251	-5264	-6260	-5662	-7475	-8054	-7938	-3377	-1908	-1254	15583
1991	-4335	-3823	-4470	-3658	-5659	-7234	-5256	-6266	-5644	-7494	-8078	-7941	-3364	-1924	-1288	15505
1992	-4334	-3833	-4461	-3672	-5667	-7245	-5256	-6266	-5649	-7487	-8078	-7974	-3362	-1926	-1301	15471
1993	-4328	-3814	-4477	-3658	-5660	-7225	-5244	-6259	-5641	-7481	-8083	-7978	-3385	-1926	-1316	15433
1994	-4336	-3821	-4486	-3668	-5674	-7231	-5241	-6256	-5652	-7485	-8065	-7967	-3394	-1931	-1328	15381
1995	-4337	-3826	-4492	-3673	-5668	-7227	-5233	-6253	-5653	-7467	-8118	-7976	-3414	-1939	-1360	15330
1996	-4320	-3803	-4509	-3650	-5655	-7245	-5227	-6228	-5643	-7489	-8123	-7978	-3405	-1967	-1389	15264
1997	-4344	-3810	-4522	-3665	-5685	-7256	-5232	-6233	-5644	-7479	-8088	-7991	-3425	-1967	-1436	15208
1998	-4363	-3823	-4516	-3672	-5681	-7258	-5240	-6244	-5650	-7502	-8079	-7993	-3435	-1985	-1474	15143
[truncated: 6,760 more rows]
