# Supplementary material for: Metabolic profiling in Caenorhabditis elegans provides an unbiased approach to investigations of dosage dependent lead toxicity
Source: Metabolomics. 2012 Jun 4;9(1):189–201. doi: 10.1007/s11306-012-0438-0 (PMC3548106; doi:10.1007/s11306-012-0438-0)
Supplement: Supplementary file 14 — Supplementary material 14 (TXT 866 kb) [file 11306_2012_438_MOESM14_ESM.txt]

Table S12: 2D matrix of sample 2L10A, generated from the raw chromatogram 2L10A
0	1534	1667	2008	1608	2997	4804	2909	3678	3021	5105	3102	3248	3063	1486	-1140	-4431
1	1000	1232	2075	901	2681	4437	2699	3464	2743	5020	3067	3272	2939	1405	-1092	-3941
2	1213	1313	2122	1057	2626	4344	2640	3203	2630	4903	2827	3139	2883	1361	-1080	-3624
3	1469	1448	2157	1250	2663	4348	2665	3182	2643	4766	2763	2995	2846	1364	-978	-3213
4	1609	1520	2155	1350	2715	4339	2680	3221	2655	4648	2739	2913	2808	1385	-848	-2801
5	1630	1539	2145	1344	2711	4311	2674	3239	2627	4591	2722	2858	2773	1435	-708	-2416
6	1626	1517	2114	1285	2685	4244	2641	3209	2591	4479	2665	2812	2734	1459	-599	-2100
7	1603	1526	2071	1283	2667	4215	2614	3169	2557	4359	2646	2758	2698	1383	-488	-1743
8	1534	1485	2027	1209	2641	4140	2572	3144	2506	4266	2614	2735	2644	1307	-362	-1355
9	1495	1442	1968	1194	2608	4050	2534	3101	2461	4191	2603	2683	2611	1280	-248	-1026
10	1426	1400	1935	1133	2558	3957	2487	3048	2411	4107	2565	2637	2570	1277	-118	-673
11	1395	1351	1939	1110	2518	3909	2441	2952	2353	4047	2513	2579	2528	1259	0	-275
12	1382	1342	1890	1119	2481	3854	2415	2913	2350	3960	2482	2541	2475	1257	116	96
13	1344	1311	1848	1076	2428	3766	2365	2848	2322	3876	2420	2498	2429	1257	189	411
14	1354	1308	1818	1070	2408	3724	2324	2798	2290	3791	2396	2440	2385	1247	292	767
15	1335	1267	1787	1033	2361	3651	2301	2760	2233	3712	2368	2387	2347	1246	377	1137
16	1321	1255	1755	1031	2358	3575	2261	2739	2187	3628	2335	2327	2309	1224	457	1463
17	1279	1219	1722	1037	2323	3505	2227	2709	2172	3558	2313	2273	2271	1211	575	1814
18	1237	1180	1695	991	2267	3391	2181	2641	2117	3474	2308	2243	2219	1193	671	2172
19	1209	1168	1655	991	2238	3341	2135	2607	2086	3405	2263	2201	2171	1171	783	2518
20	1163	1155	1622	951	2192	3246	2080	2547	2067	3324	2230	2157	2146	1170	884	2842
21	1137	1155	1577	945	2147	3203	2041	2494	2017	3251	2199	2123	2103	1162	1012	3195
22	1082	1121	1561	902	2089	3112	2000	2474	1967	3156	2155	2082	2058	1138	1102	3493
23	1041	1078	1551	863	2042	3040	1948	2412	1954	3099	2098	2057	2019	1128	1207	3820
24	1020	1042	1536	856	2006	3008	1916	2327	1908	3027	2056	2014	1996	1109	1298	4127
25	1021	1048	1531	874	1985	2939	1892	2279	1892	2966	2017	1974	1936	1106	1401	4446
26	1022	1050	1661	891	1958	2894	1853	2252	1872	2914	2002	1931	1911	1121	1508	4787
27	995	1015	1627	847	1926	2817	1791	2202	1810	2836	1988	1892	1866	1217	1595	5080
28	943	966	1553	807	1878	2759	1774	2140	1763	2766	1952	1865	1829	1132	1706	5406
29	918	934	1488	779	1825	2645	1733	2079	1714	2719	1906	1808	1768	1082	1809	5737
30	937	924	1423	796	1797	2592	1706	2043	1684	2635	1847	1776	1756	1059	1919	6075
31	932	922	1387	823	1757	2566	1683	2028	1672	2573	1840	1734	1719	1025	2022	6369
32	861	874	1348	753	1706	2501	1620	1977	1620	2514	1829	1694	1682	1013	2119	6679
33	821	829	1302	668	1645	2450	1556	1922	1577	2472	1814	1652	1631	987	2224	6973
34	781	790	1278	632	1605	2389	1504	1856	1534	2399	1767	1613	1598	966	2296	7243
35	785	778	1227	633	1570	2320	1492	1783	1478	2335	1711	1557	1542	966	2392	7551
36	747	785	1196	664	1564	2255	1471	1744	1456	2270	1667	1512	1516	968	2500	7863
37	680	780	1146	671	1511	2214	1444	1731	1416	2210	1632	1484	1475	968	2606	8170
38	717	760	1124	641	1473	2165	1389	1712	1377	2147	1585	1439	1441	962	2690	8470
39	741	745	1110	606	1415	2091	1338	1655	1342	2080	1534	1409	1396	929	2780	8801
40	792	741	1076	612	1394	2054	1317	1645	1314	2037	1526	1374	1347	929	2859	9099
41	810	717	1040	580	1354	2000	1281	1605	1269	1987	1503	1345	1321	935	2952	9366
42	814	695	1016	521	1303	1940	1235	1547	1225	1933	1456	1297	1283	924	3038	9667
43	827	670	989	544	1278	1852	1205	1510	1208	1884	1442	1266	1238	920	3128	9956
44	816	657	963	503	1244	1818	1168	1451	1172	1838	1390	1228	1207	900	3222	10255
45	811	651	912	489	1212	1806	1139	1398	1158	1771	1332	1192	1184	891	3317	10498
46	773	611	878	482	1178	1767	1094	1368	1127	1714	1316	1151	1128	870	3417	10768
47	740	571	844	482	1120	1702	1054	1312	1072	1660	1271	1113	1070	837	3514	11052
48	711	574	816	461	1086	1616	1018	1242	1034	1614	1241	1067	1049	818	3632	11288
49	684	608	803	419	1037	1479	979	1057	982	1562	1177	981	1016	819	3693	11572
50	734	646	792	460	1030	1450	968	1069	983	1526	1115	955	992	823	3806	11880
51	716	572	759	455	994	1407	950	1110	973	1482	1104	921	966	826	3904	12182
52	653	536	714	423	969	1343	915	1102	924	1422	1076	895	914	816	3980	12433
53	623	495	699	373	933	1224	874	1033	863	1382	1046	864	861	803	4068	12719
54	682	471	684	381	897	1193	843	987	832	1339	986	832	828	780	4146	12981
55	689	453	643	400	860	1253	805	983	819	1291	969	790	806	782	4250	13241
56	622	425	638	353	792	1271	779	948	779	1228	955	750	786	773	4344	13493
57	566	429	649	333	773	1245	752	885	740	1154	911	718	757	761	4459	13764
58	499	413	611	303	758	1131	718	845	754	1104	861	696	715	902	4535	14025
59	463	379	558	303	747	1084	690	812	928	1058	812	659	692	876	4622	14257
60	463	379	558	303	747	1084	690	812	928	1058	812	659	692	876	4622	14257
61	463	379	558	303	747	1084	690	812	928	1058	812	659	692	876	4622	14257
62	463	379	558	303	747	1084	690	812	928	1058	812	659	692	876	4622	14257
63	463	379	558	303	747	1084	690	812	928	1058	812	659	692	876	4622	14257
64	463	379	558	303	747	1084	690	812	928	1058	812	659	692	876	4622	14257
65	463	379	558	303	747	1084	690	812	928	1058	812	659	692	876	4622	14257
66	463	379	558	303	747	1084	690	812	928	1058	812	659	692	876	4622	14257
67	463	379	558	303	747	1084	690	812	928	1058	812	659	692	876	4622	14257
68	463	379	558	303	747	1084	690	812	928	1058	812	659	692	876	4622	14257
69	463	379	558	303	747	1084	690	812	928	1058	812	659	692	876	4622	14257
70	463	379	558	303	747	1084	690	812	928	1058	812	659	692	876	4622	14257
71	463	379	558	303	747	1084	690	812	928	1058	812	659	692	876	4622	14257
72	463	379	558	303	747	1084	690	812	928	1058	812	659	692	876	4622	14257
73	463	379	558	303	747	1084	690	812	928	1058	812	659	692	876	4622	14257
74	463	379	558	303	747	1084	690	812	928	1058	812	659	692	876	4622	14257
75	463	379	558	303	747	1084	690	812	928	1058	812	659	692	876	4622	14257
76	463	379	558	303	747	1084	690	812	928	1058	812	659	692	876	4622	14257
77	463	379	558	303	747	1084	690	812	928	1058	812	659	692	876	4622	14257
78	463	379	558	303	747	1084	690	812	928	1058	812	659	692	876	4622	14257
79	463	379	558	303	747	1084	690	812	928	1058	812	659	692	876	4622	14257
80	463	379	558	303	747	1084	690	812	928	1058	812	659	692	876	4622	14257
81	463	379	558	303	747	1084	690	812	928	1058	812	659	692	876	4622	14257
82	463	379	558	303	747	1084	690	812	928	1058	812	659	692	876	4622	14257
83	463	379	558	303	747	1084	690	812	928	1058	812	659	692	876	4622	14257
84	463	379	558	303	747	1084	690	812	928	1058	812	659	692	876	4622	14257
85	463	379	558	303	747	1084	690	812	928	1058	812	659	692	876	4622	14257
86	463	379	558	303	747	1084	690	812	928	1058	812	659	692	876	4622	14257
87	463	379	558	303	747	1084	690	812	928	1058	812	659	692	876	4622	14257
88	-61	-63	-143	-74	-218	-279	-191	-446	-182	-28	-320	-285	-263	4	720	1718
89	-120	-110	-163	-104	-227	-346	-228	-460	-247	-21	-319	-309	-302	0	816	1952
90	-167	-123	-202	-131	-278	-384	-263	-503	-265	-26	-349	-344	-311	-20	895	2160
91	-221	-126	-210	-175	-324	-434	-289	-612	-347	-31	-412	-369	-342	-33	948	2335
92	-213	-110	-238	-162	-345	-470	-296	-634	-366	-36	-464	-414	-376	-26	1042	2533
93	-230	-98	-198	-168	-379	-581	-327	-625	-367	-31	-504	-449	-391	5	1137	2742
94	-271	-110	-171	-205	-402	-615	-351	-658	-404	-31	-543	-487	-424	19	1238	2944
95	-301	-130	-155	-208	-452	-669	-391	-704	-427	-94	-574	-516	-460	14	1326	3115
96	-338	-178	-150	-259	-486	-707	-412	-800	-457	-122	-619	-545	-491	19	1408	3340
97	-319	-177	-168	-220	-472	-726	-423	-812	-463	-158	-649	-573	-515	29	1501	3539
98	-347	-170	-218	-243	-490	-769	-443	-865	-495	-178	-650	-615	-539	41	1584	3686
99	-393	-185	-279	-352	-544	-824	-474	-917	-534	-230	-685	-651	-558	62	1666	3876
100	-425	-197	-346	-416	-599	-834	-518	-937	-572	-270	-751	-684	-606	75	1738	4071
101	-444	-218	-371	-432	-631	-864	-551	-1009	-618	-314	-820	-726	-626	218	1819	4270
102	-381	-179	-387	-342	-606	-899	-545	-989	-609	-353	-850	-758	-636	313	1900	4440
103	-391	-178	-427	-321	-613	-905	-567	-960	-624	-374	-864	-769	-655	199	1997	4634
104	-436	-209	-387	-337	-640	-912	-584	-964	-650	-423	-888	-785	-685	141	2110	4816
105	-481	-252	-316	-355	-687	-950	-634	-995	-671	-448	-913	-832	-726	116	2187	4963
106	-504	-278	-266	-392	-748	-1007	-678	-1150	-731	-495	-971	-891	-750	102	2247	5134
107	-481	-274	-287	-366	-758	-1027	-678	-1152	-754	-546	-1011	-933	-779	123	2341	5325
108	-494	-293	-331	-377	-784	-1075	-713	-1129	-788	-591	-1037	-975	-799	127	2427	5496
109	-487	-330	-357	-418	-810	-1131	-742	-1141	-824	-640	-1057	-993	-835	134	2505	5665
110	-509	-341	-355	-474	-864	-1179	-779	-1169	-870	-676	-1123	-1039	-873	136	2587	5822
111	-529	-359	-264	-499	-897	-1198	-816	-1245	-881	-734	-1189	-1085	-899	144	2664	6001
112	-515	-349	49	-448	-900	-1198	-838	-1243	-910	-790	-1243	-1106	-897	184	2749	6164
113	-544	-364	340	-452	-932	-1231	-859	-1245	-938	-839	-1263	-1147	-915	202	2829	6281
114	-610	-381	323	-478	-983	-1302	-887	-1271	-980	-882	-1296	-1169	-940	200	2898	6426
115	-667	-408	251	-493	-1015	-1372	-900	-1318	-1004	-895	-1320	-1210	-964	222	2988	6582
116	-703	-443	134	-528	-1066	-1417	-945	-1411	-1051	-967	-1374	-1247	-1011	216	3069	6749
117	-682	-430	16	-505	-1066	-1463	-957	-1402	-1071	-1053	-1434	-1279	-1027	222	3144	6922
118	-704	-439	-103	-522	-1103	-1467	-966	-1389	-1104	-1069	-1469	-1314	-1055	248	3211	7050
119	-734	-468	-190	-553	-1143	-1505	-992	-1398	-1119	-1077	-1485	-1352	-1085	257	3263	7218
120	-772	-484	-263	-575	-1190	-1574	-1017	-1452	-1157	-1150	-1504	-1388	-1104	261	3346	7353
121	-811	-525	-346	-650	-1216	-1651	-1043	-1546	-1179	-1229	-1613	-1440	-1119	274	3442	7471
122	-342	-555	-409	-634	-1204	-1658	-1062	-1562	-1197	-1264	-1687	-1446	-1139	321	3557	7634
123	-756	-537	-487	-621	-1231	-1661	-1078	-1550	-1218	-1303	-1714	-1476	-1172	335	3646	7740
124	-916	-567	-568	-646	-1260	-1697	-1116	-1591	-1262	-1349	-1719	-1533	-1168	336	3720	7871
125	-942	-606	-623	-668	-1286	-1733	-1140	-1648	-1285	-1400	-1760	-1572	-1197	352	3780	8001
126	-958	-651	-662	-703	-1331	-1760	-1158	-1752	-1313	-1436	-1813	-1608	-1236	371	3843	8143
127	-883	-633	-731	-648	-1320	-1784	-1156	-1767	-1326	-1482	-1867	-1635	-1224	409	3917	8310
128	-879	-634	-839	-643	-1345	-1830	-1177	-1728	-1350	-1517	-1881	-1688	-1254	436	4040	8485
129	-919	-660	-871	-674	-1365	-1835	-1204	-1736	-1374	-1554	-1911	-1713	-1262	481	4172	8638
130	-907	-675	-874	-702	-1393	-1853	-1228	-1778	-1400	-1592	-1943	-1745	-1267	501	4267	8775
131	-912	-696	-881	-737	-1432	-1874	-1256	-1853	-1434	-1641	-2029	-1798	-1300	533	4386	8929
132	-856	-657	-897	-700	-1408	-1871	-1245	-1879	-1439	-1677	-2071	-1845	-1312	564	4529	9134
133	-836	-655	-926	-700	-1402	-1892	-1262	-1854	-1458	-1718	-2096	-1874	-1315	605	4672	9299
134	-867	-703	-976	-724	-1414	-1894	-1285	-1852	-1467	-1768	-2136	-1876	-1307	633	4740	8365
135	-894	-738	-1013	-720	-1441	-1897	-1300	-1898	-1486	-1788	-2145	-1919	-1327	665	4785	5695
136	-920	-778	-1050	-754	-1476	-1927	-1315	-1973	-1533	-1828	-2220	-1949	-1344	706	4903	7238
137	-872	-747	-1080	-710	-1459	-1921	-1304	-1960	-1523	-1863	-2287	-1986	-1338	734	5054	8843
138	-867	-750	-1140	-696	-1459	-1934	-1319	-1936	-1525	-1906	-2297	-2030	-1331	790	5194	9736
139	-922	-762	-1201	-721	-1485	-1991	-1328	-1932	-1539	-1955	-2325	-2082	-1343	844	5304	9867
140	-942	-768	-1233	-778	-1501	-2009	-1357	-1956	-1568	-1979	-2360	-2110	-1333	893	5433	10323
141	-971	-776	-1249	-820	-1520	-2029	-1384	-2048	-1599	-2019	-2409	-2133	-1354	925	5547	10726
142	-911	-774	-1300	-769	-1488	-2021	-1377	-2065	-1607	-2048	-2452	-2168	-1354	976	5672	11082
143	-888	-777	-1314	-758	-1493	-2015	-1384	-2036	-1621	-2057	-2470	-2199	-1338	1021	5811	11349
144	-893	-814	-1324	-785	-1497	-2028	-1406	-2017	-1616	-2079	-2509	-2231	-1347	1069	5943	11565
145	-930	-831	-1356	-798	-1510	-2028	-1413	-2117	-1634	-2139	-2548	-2248	-1354	1113	6060	11753
146	-964	-874	-1419	-864	-1547	-2055	-1435	-2198	-1678	-2166	-2606	-2295	-1374	1156	6175	11960
147	-913	-831	-1450	-826	-1529	-2038	-1434	-2155	-1666	-2204	-2650	-2331	-1367	1214	6280	12151
148	-835	-826	-1482	-787	-1534	-2050	-1426	-2089	-1662	-2223	-2636	-2333	-1367	1260	6396	12293
149	-931	-859	-1490	-809	-1564	-2098	-1446	-2057	-1671	-2247	-2620	-2354	-1367	1297	6519	12477
150	-953	-880	-1495	-843	-1600	-2139	-1461	-2092	-1690	-2282	-2614	-2356	-1385	1330	6661	12670
151	-1026	-923	-1518	-867	-1634	-2163	-1493	-2140	-1750	-2302	-2665	-2389	-1383	1355	6786	12889
152	-1013	-899	-1527	-831	-1619	-2134	-1508	-2158	-1755	-2339	-2723	-2430	-1363	1411	6903	13075
153	-1006	-907	-1550	-800	-1625	-2129	-1507	-2112	-1786	-2343	-2741	-2438	-1384	1477	7022	13270
154	-1041	-923	-1581	-833	-1650	-2134	-1496	-2123	-1785	-2368	-2749	-2465	-1385	1526	7146	13417
155	-1065	-965	-1620	-852	-1679	-2157	-1499	-2149	-1796	-2382	-2787	-2495	-1378	1565	7259	13576
156	-1116	-995	-1631	-947	-1700	-2185	-1556	-2199	-1838	-2434	-2825	-2534	-1361	1614	7385	13772
157	-1064	-975	-1612	-946	-1682	-2186	-1562	-2225	-1831	-2458	-2866	-2547	-1359	1663	7524	13984
158	-1051	-960	-1632	-888	-1693	-2178	-1547	-2192	-1826	-2487	-2849	-2550	-1347	1709	7652	14183
159	-1096	-1000	-1661	-891	-1727	-2214	-1562	-2175	-1825	-2520	-2825	-2571	-1361	1756	7739	14345
160	-1127	-1031	-1686	-942	-1755	-2265	-1582	-2201	-1835	-2545	-2864	-2583	-1364	1799	7811	14511
161	-1158	-1063	-1688	-1004	-1795	-2308	-1617	-2279	-1870	-2574	-2903	-2596	-1363	1856	7915	14715
162	-1130	-1071	-1692	-974	-1783	-2290	-1607	-2303	-1877	-2613	-2960	-2620	-1359	1892	8036	14933
163	-1163	-1051	-1720	-927	-1770	-2278	-1619	-2266	-1863	-2623	-2962	-2631	-1350	1910	8141	15063
164	-1248	-1079	-1746	-944	-1797	-2303	-1629	-2264	-1902	-2621	-2949	-2649	-1363	1953	8246	15231
165	-1296	-1088	-1789	-994	-1834	-2367	-1630	-2283	-1896	-2638	-2937	-2664	-1369	1994	8372	15410
166	-1357	-1123	-1810	-1036	-1860	-2398	-1663	-2344	-1937	-2675	-2985	-2667	-1353	2025	8456	15550
167	-1307	-1120	-1803	-997	-1842	-2386	-1674	-2351	-1926	-2716	-3029	-2713	-1333	2062	8555	15749
168	-1279	-1120	-1817	-1000	-1844	-2386	-1677	-2307	-1922	-2732	-3040	-2721	-1319	2111	8681	15953
169	-1301	-1129	-1827	-1048	-1866	-2391	-1686	-2325	-1936	-2754	-3047	-2738	-1327	2160	8799	16135
170	-1317	-1142	-1852	-1080	-1898	-2461	-1700	-2329	-1952	-2788	-3054	-2754	-1340	2215	8883	16284
171	-1349	-1188	-1856	-1135	-1931	-2513	-1721	-2370	-1986	-2804	-3087	-2761	-1339	2234	8982	16383
172	-1298	-1182	-1842	-1102	-1921	-2493	-1721	-2421	-1979	-2808	-3125	-2776	-1332	2272	9085	16491
173	-1262	-1171	-1838	-1051	-1910	-2464	-1717	-2382	-1990	-2842	-3137	-2784	-1337	2320	9172	16601
174	-1238	-1183	-1863	-1054	-1932	-2480	-1730	-2373	-2015	-2861	-3121	-2796	-1313	2356	9277	16750
175	-1272	-1210	-1920	-1076	-1966	-2501	-1753	-2382	-2029	-2871	-3123	-2813	-1298	2395	9379	16894
176	-1306	-1252	-1954	-1117	-1981	-2528	-1783	-2419	-2069	-2886	-3158	-2839	-1319	2439	9478	17059
177	-1281	-1245	-1938	-1108	-1970	-2511	-1785	-2465	-2069	-2913	-3201	-2855	-1301	2483	9587	17229
178	-1246	-1228	-1925	-1069	-1963	-2510	-1784	-2436	-2054	-2925	-3190	-2846	-1266	2530	9696	17401
179	-1264	-1245	-1922	-1071	-1990	-2534	-1789	-2416	-2052	-2953	-3173	-2856	-1280	2589	9804	17569
180	-1280	-1276	-1953	-1084	-2012	-2545	-1802	-2432	-2075	-2942	-3203	-2882	-1281	2624	9899	17723
181	-1316	-1309	-1996	-1163	-2058	-2584	-1824	-2465	-2108	-2995	-3221	-2889	-1298	2665	9980	17887
182	-1296	-1309	-2002	-1147	-2038	-2601	-1828	-2524	-2107	-3017	-3239	-2891	-1278	2697	10064	18072
183	-1255	-1303	-1997	-1109	-2039	-2602	-1815	-2485	-2097	-3028	-3242	-2869	-1270	2736	10142	18232
184	-1258	-1332	-1996	-1108	-2045	-2599	-1827	-2466	-2106	-3045	-3244	-2871	-1261	2785	10207	18393
185	-1283	-1361	-2019	-1139	-2063	-2624	-1833	-2494	-2126	-3045	-3251	-2891	-1272	2804	10298	18559
186	-1323	-1386	-2041	-1181	-2101	-2644	-1864	-2518	-2144	-3048	-3254	-2893	-1286	2837	10385	18726
187	-1292	-1387	-2049	-1163	-2102	-2633	-1873	-2560	-2151	-3082	-3277	-2923	-1259	2883	10498	18913
188	-1271	-1363	-2035	-1111	-2106	-2636	-1873	-2514	-2133	-3106	-3304	-2929	-1252	2926	10608	19052
189	-1287	-1371	-2043	-1116	-2127	-2676	-1876	-2527	-2150	-3105	-3292	-2947	-1256	2974	10677	19183
190	-1313	-1385	-2082	-1129	-2150	-2692	-1881	-2552	-2150	-3119	-3302	-2960	-1259	2993	10745	19375
191	-1368	-1414	-2081	-1178	-2189	-2720	-1904	-2573	-2166	-3135	-3317	-2987	-1251	3010	10802	19515
192	-1352	-1437	-2769	-1172	-2170	-2708	-1914	-2624	-2196	-3161	-3333	-2999	-1241	3045	10898	19690
193	-1303	-1432	-3297	-1123	-2151	-2705	-1916	-2577	-2187	-3180	-3335	-2987	-1235	3089	10992	19834
194	-1341	-1447	-3292	-1138	-2183	-2736	-1924	-2563	-2186	-3183	-3315	-2973	-1225	3134	11091	19994
195	-1379	-1472	-3169	-1192	-2207	-2758	-1933	-2589	-2197	-3203	-3302	-2968	-1230	3159	11177	20108
196	-1438	-1519	-3026	-1254	-2236	-2805	-1945	-2617	-2227	-3222	-3327	-2974	-1213	3215	11260	20257
197	-1434	-1497	-2901	-1239	-2233	-2812	-1946	-2670	-2233	-3257	-3362	-2999	-1223	3262	11364	20442
198	-1400	-1464	-2791	-1188	-2220	-2810	-1928	-2651	-2230	-3253	-3351	-2996	-1206	3285	11449	20582
199	-1401	-1487	-2706	-1192	-2238	-2806	-1952	-2642	-2220	-3251	-3341	-2996	-1198	3337	11515	20728
200	-1417	-1488	-2458	-1220	-2260	-2815	-1979	-2642	-2227	-3259	-3341	-2993	-1207	3359	11589	20854
201	-1454	-1516	-1908	-1278	-2278	-2840	-1994	-2666	-2243	-3266	-3348	-3002	-1194	3384	11649	20980
202	-1454	-1515	-1716	-1277	-2292	-2857	-1993	-2718	-2264	-3305	-3403	-3010	-1178	3410	11738	21109
203	-1391	-1496	-1689	-1222	-2270	-2848	-1987	-2668	-2254	-3305	-3468	-3029	-1159	3442	11839	21297
204	-1398	-1498	-1735	-1220	-2269	-2843	-1975	-2657	-2243	-3295	-3474	-3035	-1149	3474	11902	21425
205	-1432	-1501	-1797	-1242	-2299	-2863	-1978	-2643	-2281	-3325	-3448	-3027	-1151	3499	11962	21569
206	-1473	-1545	-1847	-1289	-2326	-2908	-2012	-2685	-2309	-3346	-3426	-3014	-1147	3534	12008	21702
207	-1462	-1554	-1887	-1306	-2320	-2913	-2001	-2738	-2311	-3370	-3432	-3033	-1146	3556	12086	21857
208	-1425	-1516	-1933	-1252	-2312	-2900	-1997	-2719	-2296	-3379	-3417	-3018	-1151	3586	12182	21986
209	-1458	-1535	-1979	-1255	-2307	-2903	-2027	-2697	-2307	-3383	-3398	-3016	-1150	3612	12237	22092
210	-1494	-1564	-2015	-1269	-2329	-2931	-2037	-2706	-2306	-3402	-3383	-3011	-1131	3657	12294	22189
211	-1542	-1600	-2050	-1319	-2348	-2958	-2051	-2735	-2320	-3383	-3381	-3020	-1139	3675	12336	22340
212	-1533	-1601	-2055	-1336	-2375	-2989	-2058	-2794	-2347	-3401	-3408	-3036	-1129	3703	12395	22478
213	-1504	-1572	-2071	-1283	-2370	-2993	-2062	-2751	-2331	-3423	-3391	-3028	-1147	3748	12450	22582
214	-1513	-1578	-2088	-1290	-2373	-2999	-2060	-2721	-2333	-3433	-3376	-3040	-1128	3777	12518	22713
215	-1536	-1600	-2122	-1335	-2382	-3013	-2044	-2736	-2337	-3446	-3385	-3044	-1129	3801	12557	22795
216	-1572	-1636	-2152	-1396	-2407	-3049	-2072	-2778	-2360	-3447	-3393	-3046	-1122	3818	12613	22903
217	-1564	-1634	-2190	-1405	-2421	-3062	-2073	-2834	-2355	-3453	-3420	-3043	-1103	3833	12678	23053
218	-1516	-1616	-2216	-1334	-2407	-3025	-2073	-2788	-2337	-3482	-3420	-3041	-1100	3864	12747	23184
219	-1523	-1637	-2211	-1328	-2417	-3025	-2072	-2778	-2369	-3493	-3424	-3024	-1091	3899	12809	23284
220	-1564	-1657	-2215	-1336	-2432	-3056	-2093	-2783	-2390	-3498	-3392	-3022	-1095	3924	12858	23369
221	-1597	-1678	-2249	-1379	-2454	-3073	-2109	-2817	-2409	-3504	-3430	-3030	-1094	3929	12907	23471
222	-1601	-1698	-2266	-1397	-2474	-3071	-2121	-2859	-2427	-3504	-3455	-3036	-1082	3957	12977	23621
223	-1568	-1653	-2266	-1348	-2451	-3076	-2100	-2842	-2399	-3538	-3448	-3037	-1085	3977	13015	23743
224	-1576	-1666	-2298	-1340	-2475	-3087	-2105	-2804	-2408	-3524	-3421	-3032	-1086	4009	13069	23817
225	-1578	-1684	-2336	-1358	-2490	-3112	-2102	-2808	-2425	-3533	-3417	-3022	-1061	4033	13121	23927
226	-1628	-1697	-2347	-1390	-2523	-3127	-2118	-2823	-2417	-3540	-3414	-3013	-1061	4051	13187	24029
227	-1636	-1693	-2342	-1428	-2519	-3143	-2133	-2882	-2435	-3542	-3420	-3027	-1064	4084	13237	24143
228	-1597	-1674	-2332	-1369	-2514	-3123	-2122	-2844	-2418	-3571	-3439	-3047	-1061	4122	13306	24281
229	-1613	-1674	-2348	-1363	-2532	-3136	-2119	-2838	-2407	-3581	-3430	-3028	-1079	4127	13352	24400
230	-1642	-1698	-2365	-1391	-2540	-3150	-2134	-2849	-2417	-3578	-3429	-3038	-1061	4149	13375	24470
231	-1675	-1722	-2392	-1410	-2563	-3174	-2152	-2856	-2435	-3588	-3431	-3030	-1059	4184	13437	24590
232	-1677	-1746	-2395	-1453	-2566	-3197	-2155	-2919	-2454	-3589	-3456	-3037	-1050	4210	13484	24704
233	-1615	-1728	-2388	-1396	-2567	-3180	-2158	-2881	-2461	-3573	-3454	-3022	-1024	4269	13579	24827
234	-1624	-1719	-2382	-1375	-2564	-3187	-2172	-2860	-2458	-3602	-3470	-3027	-1011	4292	13640	24939
235	-1629	-1732	-2391	-1399	-2586	-3210	-2176	-2873	-2461	-3604	-3460	-3037	-1019	4308	13699	25033
236	-1681	-1765	-2417	-1434	-2602	-3218	-2196	-2893	-2466	-3621	-3474	-3050	-996	4354	13744	25141
237	-1674	-1761	-2423	-1463	-2608	-3236	-2203	-2958	-2494	-3638	-3494	-3036	-995	4369	13791	25256
238	-1639	-1728	-2410	-1399	-2594	-3215	-2181	-2922	-2467	-3638	-3485	-3018	-999	4401	13867	25382
239	-1652	-1718	-2430	-1385	-2588	-3241	-2187	-2894	-2465	-3626	-3466	-3022	-969	4418	13930	25500
240	-1659	-1735	-2431	-1416	-2613	-3258	-2195	-2899	-2466	-3663	-3463	-3023	-977	4424	13983	25624
241	-1712	-1764	-2453	-1466	-2624	-3264	-2205	-2929	-2497	-3690	-3454	-3010	-983	4432	14021	25735
242	-1710	-1782	-2455	-1497	-2643	-3283	-2207	-2957	-2513	-3684	-3472	-3001	-974	4478	14075	25886
243	-1658	-1747	-2448	-1438	-2630	-3269	-2206	-2929	-2511	-3690	-3458	-2986	-965	4523	14157	26038
244	-1659	-1738	-2459	-1422	-2632	-3268	-2199	-2915	-2505	-3677	-3434	-2982	-961	4554	14223	26128
245	-1688	-1756	-2476	-1435	-2642	-3287	-2213	-2924	-2504	-3707	-3448	-2994	-959	4588	14258	26219
246	-1730	-1791	-2507	-1475	-2672	-3306	-2218	-2974	-2528	-3710	-3466	-2999	-960	4602	14312	26305
247	-1726	-1778	-2481	-1493	-2659	-3325	-2226	-3024	-2560	-3705	-3499	-3007	-959	4623	14372	26432
248	-1684	-1755	-2562	-1450	-2650	-3304	-2236	-2993	-2539	-3712	-3497	-3007	-940	4658	14420	26535
249	-1697	-1764	-2611	-1444	-2650	-3319	-2229	-2968	-2543	-3717	-3485	-2997	-939	4686	14467	26661
250	-1732	-1780	-2632	-1462	-2655	-3319	-2231	-2945	-2542	-3728	-3476	-3002	-912	4677	14522	26782
251	-1739	-1804	-2617	-1477	-2668	-3323	-2243	-2952	-2572	-3760	-3485	-2990	-899	4705	14557	26900
252	-1742	-1798	-2589	-1511	-2660	-3315	-2255	-2994	-2568	-3780	-3528	-2989	-913	4741	14621	27057
253	-1676	-1769	-2539	-1462	-2635	-3283	-2237	-2958	-2546	-3778	-3504	-2986	-917	4780	14691	27220
254	-1675	-1752	-2538	-1425	-2644	-3305	-2243	-2928	-2552	-3771	-3472	-2978	-918	4793	14747	27339
255	-1703	-1758	-2514	-1436	-2646	-3302	-2236	-2935	-2579	-3754	-3435	-2958	-910	4838	14804	27447
256	-1737	-1793	-2486	-1460	-2673	-3315	-2240	-2958	-2577	-3757	-3434	-2965	-908	4849	14826	27581
257	-1755	-1811	-2466	-1488	-2690	-3320	-2245	-3001	-2587	-3749	-3456	-2962	-906	4859	14882	27703
258	-1715	-1785	-2440	-1438	-2680	-3309	-2241	-2961	-2562	-3762	-3452	-2947	-893	4894	14939	27819
259	-1695	-1787	-2418	-1424	-2680	-3310	-2230	-2937	-2554	-3775	-3438	-2948	-882	4901	14956	27913
260	-1724	-1793	-2414	-1452	-2687	-3339	-2252	-2970	-2556	-3776	-3419	-2943	-876	4921	14999	28025
261	-1776	-1827	-2403	-1487	-2705	-3354	-2262	-2985	-2587	-3775	-3421	-2927	-887	4935	15026	28124
262	-1787	-1834	-2378	-1518	-2715	-3354	-2274	-3026	-2607	-3801	-3459	-2923	-863	4968	15085	28218
263	-1728	-1800	-2357	-1464	-2688	-3329	-2254	-2988	-2597	-3820	-3464	-2911	-860	4994	15167	28356
264	-1745	-1795	-2368	-1437	-2690	-3335	-2246	-2964	-2592	-3807	-3418	-2932	-832	5033	15244	28457
265	-1762	-1800	-2365	-1456	-2710	-3343	-2243	-2988	-2596	-3797	-3406	-2906	-813	5077	15302	28550
266	-1800	-1825	-2364	-1484	-2735	-3373	-2265	-2998	-2602	-3823	-3406	-2885	-794	5100	15320	28644
267	-1824	-1837	-2361	-1516	-2728	-3369	-2278	-3040	-2625	-3816	-3432	-2877	-793	5133	15382	28771
268	-1790	-1818	-2360	-1460	-2699	-3338	-2271	-2999	-2606	-3796	-3421	-2853	-752	5185	15440	28888
269	-1794	-1824	-2363	-1445	-2705	-3336	-2264	-2990	-2589	-3791	-3392	-2849	-750	5232	15470	29003
270	-1836	-1842	-2378	-1474	-2710	-3361	-2265	-2971	-2586	-3796	-3379	-2844	-746	5259	15526	29067
271	-1878	-1870	-2375	-1500	-2736	-3373	-2262	-2994	-2595	-3796	-3361	-2832	-744	5272	15599	29184
272	-1898	-1871	-2394	-1528	-2742	-3376	-2264	-3036	-2607	-3805	-3385	-2817	-718	5315	15651	29321
273	-1841	-1834	-2392	-1465	-2726	-3340	-2252	-2998	-2581	-3816	-3405	-2806	-689	5371	15718	29453
274	-1838	-1838	-2403	-1455	-2728	-3342	-2224	-2961	-2565	-3811	-3368	-2811	-667	5412	15753	29592
275	-1854	-1862	-2407	-1474	-2717	-3351	-2238	-2972	-2565	-3796	-3356	-2792	-676	5459	15820	29708
276	-1884	-1876	-2415	-1506	-2740	-3354	-2249	-2988	-2584	-3803	-3352	-2794	-663	5487	15840	29798
277	-1895	-1895	-2420	-1545	-2760	-3386	-2263	-3033	-2587	-3827	-3387	-2799	-642	5513	15878	29920
278	-1824	-1865	-2398	-1485	-2736	-3361	-2256	-2979	-2572	-3812	-3375	-2778	-634	5552	15931	30041
279	-1773	-1848	-2397	-1482	-2729	-3351	-2244	-2948	-2549	-3797	-3342	-2775	-604	5585	15991	30139
280	-1761	-1831	-2393	-1503	-2758	-3359	-2241	-2946	-2556	-3794	-3308	-2750	-588	5620	16047	30252
281	-1731	-1831	-2413	-1527	-2784	-3366	-2246	-2957	-2585	-3806	-3320	-2759	-564	5636	16083	30352
282	-1695	-1808	-2407	-1553	-2771	-3377	-2255	-2978	-2595	-3811	-3331	-2737	-576	5663	16136	30494
283	-1598	-1748	-2399	-1493	-2736	-3357	-2230	-2962	-2578	-3811	-3316	-2721	-541	5705	16201	30618
284	-1555	-1712	-2403	-1455	-2723	-3341	-2222	-2941	-2547	-3829	-3291	-2701	-510	5746	16235	30716
285	-1538	-1691	-2391	-1448	-2730	-3340	-2204	-2924	-2555	-3821	-3271	-2688	-504	5780	16284	30845
286	-1575	-1687	-2396	-1460	-2732	-3347	-2206	-2922	-2563	-3804	-3267	-2679	-502	5821	16322	30967
287	-1610	-1671	-2391	-1462	-2701	-3322	-2195	-2963	-2579	-3778	-3300	-2683	-492	5858	16368	31061
288	-1586	-1643	-2371	-1359	-2631	-3260	-2167	-2910	-2548	-3798	-3276	-2688	-460	5893	16401	31210
289	-1612	-1638	-2355	-1323	-2585	-3212	-2126	-2843	-2525	-3788	-3245	-2673	-437	5920	16436	31332
290	-1690	-1646	-2354	-1302	-2552	-3173	-2095	-2834	-2516	-3754	-3219	-2655	-416	5954	16487	31449
291	-1824	-1688	-2365	-1307	-2505	-3116	-2064	-2806	-2496	-3732	-3223	-2642	-384	6000	16537	31541
292	-1989	-1741	-2372	-1313	-2443	-3029	-2011	-2789	-2493	-3735	-3246	-2614	-345	6065	16591	31694
293	-2127	-1779	-2367	-1235	-2354	-2922	-1933	-2714	-2466	-3743	-3241	-2601	-305	6125	16668	31815
294	-2372	-1881	-2397	-1225	-2278	-2808	-1830	-2605	-2430	-3713	-3206	-2576	-262	6194	16767	31966
295	-2746	-2029	-2449	-1231	-2204	-2683	-1737	-2529	-2410	-3705	-3173	-2551	-226	6270	16842	32082
296	-3189	-2246	-2558	-1254	-2149	-2561	-1617	-2443	-2363	-3702	-3179	-2534	-164	6361	16908	32200
297	-3605	-2497	-2726	-1292	-2083	-2426	-1481	-2377	-2357	-3668	-3208	-2493	-110	6460	16983	32377
298	-4018	-2783	-3937	-1260	-1992	-2238	-1289	-2173	-2266	-3626	-3172	-2448	-31	6599	17083	32549
299	-4466	-3134	-4439	-1297	-1919	-2059	-1101	-1946	-2177	-3573	-3097	-2402	58	6781	17182	32668
300	-4890	-3493	-4705	-1406	-1861	-1901	-910	-1731	-2106	-3505	-3030	-2343	194	6954	17284	32820
301	-5196	-3810	-4575	-1555	-1820	-1764	-723	-1549	-2036	-3449	-2951	-2279	326	7167	17402	32970
302	-5474	-4149	-5063	-1732	-1783	-1606	-507	-1367	-1966	-3374	-2922	-2205	483	7406	17523	33160
303	-5615	-4350	-5359	-1837	-1750	-1435	-263	-1096	-1824	-3285	-2839	-2103	694	7736	17683	33360
304	-5753	-4572	-5571	-2019	-1722	-1295	-46	-820	-1719	-3197	-2731	-2012	955	8140	17865	33540
305	-5880	-4719	-5246	-2173	-1675	-1173	183	-587	-1587	-3079	-2610	-1859	1231	8545	18070	33730
306	-5979	-4879	-5525	-2355	-1638	-1062	402	-308	-1470	-2987	-2501	-1693	1577	9112	18334	33930
307	-6034	-4992	-5707	-2482	-1565	-938	612	-9	-1355	-2878	-2413	-1532	2023	9819	18696	34180
308	-5954	-4978	-5411	-2492	-1440	-787	807	310	-1149	-2693	-2273	-1315	2535	10701	19125	34490
309	-5832	-4980	-5159	-2543	-1283	-609	1029	640	-973	-2523	-2071	-1050	3077	11666	19615	34830
310	-5640	-4936	-4569	-2584	-1078	-398	1250	962	-802	-2380	-1890	-771	3777	12961	20284	35300
311	-5381	-4833	-4269	-2627	-892	-161	1463	1252	-658	-2227	-1708	-499	4585	14562	21114	35860
312	-5078	-4703	-4031	-2628	-619	201	1710	1567	-493	-2067	-1556	-130	5424	16265	22058	36510
313	-4597	-4450	-3742	-2474	-274	657	2048	2000	-261	-1918	-1352	247	6503	18753	23413	37390
314	-4168	-4196	-3384	-2334	75	1151	2406	2457	-70	-1773	-1140	625	7701	21240	25019	38430
315	-3821	-3958	-3060	-2184	391	1656	2765	2854	135	-1595	-935	1066	9042	24360	26978	39720
316	-3474	-3703	-2682	-1985	767	2224	3190	3333	374	-1420	-736	1527	10362	27540	29053	41110
317	-3164	-3429	-2315	-1763	1164	2870	3647	3806	652	-1241	-580	2033	12028	31626	31820	42990
318	-2804	-3124	-1945	-1435	1584	3520	4105	4335	958	-1054	-363	2521	13882	36290	35120	45230
319	-2590	-2905	-1658	-1178	2031	4248	4618	4927	1288	-821	-110	3112	15914	41630	39000	47860
320	-2414	-2706	-1367	-932	2485	4997	5152	5557	1668	-521	171	3753	18104	46930	43070	50620
321	-2283	-2569	-1109	-748	2927	5735	5695	6162	2052	-238	430	4366	20294	53570	48360	54200
322	-2130	-2423	-934	-575	3332	6424	6203	6668	2531	121	702	5124	22882	60990	54570	58440
323	-1810	-2247	-753	-305	3801	7246	6812	7359	3052	531	1023	5923	25342	68200	60940	62820
324	-1376	-2094	-616	-117	4197	8011	7400	8025	3605	982	1410	6769	28220	76950	69090	68490
325	-705	-1913	-519	14	4517	8647	7901	8599	4109	1412	1762	7569	31227	86350	78310	75060
326	148	-1684	-469	101	4840	9308	8443	9202	4666	1934	2188	8490	34340	96260	88600	82610
327	1449	-1237	-498	210	5126	9919	8965	9746	5223	2467	2579	9428	37160	105430	98660	90200
328	3066	-515	-466	400	5426	10537	9476	10356	5796	3004	3046	10393	40370	116000	110840	99760
329	4664	389	-463	564	5636	11007	9890	10839	6265	3495	3470	11237	43530	126630	123800	110350
330	5932	1312	-476	741	5889	11457	10322	11295	6750	4006	3978	12187	46300	136030	135820	120630
331	7004	2383	-483	1026	6142	11856	10723	11715	7206	4522	4437	13091	49320	146410	149770	133090
332	7546	3401	-508	1426	6489	12251	11105	12112	7578	4974	4830	13898	52260	156540	163990	146470
333	7516	4159	-482	1967	6905	12621	11451	12472	8033	5467	5315	14771	55020	166180	178280	160650
334	6824	4666	-443	2581	7477	13031	11823	12890	8400	5911	5771	15593	57290	174220	190770	173730
335	5560	4733	-380	3153	8166	13452	12218	13239	8739	6309	6191	16382	59660	182600	204440	188850
336	3874	4367	-337	3637	8838	13872	12582	13512	9005	6643	6539	17074	61820	190260	217540	204280
337	2261	3759	-319	3990	9657	14427	13055	13842	9284	6961	6887	17768	63630	196520	228710	218190
338	421	2806	-388	4299	10437	15033	13598	14243	9554	7291	7290	18382	65430	202800	240470	233820
339	-1454	1627	-549	4364	11059	15645	14157	14660	9781	7541	7621	18865	66980	208220	251270	249230
340	-3077	457	-822	4193	11455	16120	14650	15024	10019	7800	7961	19382	68330	212810	261030	264260
341	-4842	-916	-1219	3797	11633	16383	15157	15442	10231	8031	8252	19837	69370	216200	268780	277210
342	-6420	-2270	-1724	3257	11598	16718	15621	15866	10425	8265	8500	20264	70400	219420	276550	291340
343	-7753	-3571	-2286	2638	11366	17053	15941	16276	10631	8453	8766	20606	71230	221880	283250	304800
344	-8806	-4696	-2822	1956	10857	17087	16186	16672	10808	8673	9083	20924	71900	223600	288870	317510
345	-9778	-5866	-3432	1103	10149	16919	16303	17067	10977	8899	9400	21201	72370	224610	292990	328100
346	-10489	-6882	-4031	169	9268	16567	16273	17297	11124	9069	9649	21463	72780	225230	296700	339500
347	-10784	-7584	-4524	-629	8416	16154	16176	17451	11247	9277	9913	21739	73140	225440	299640	350200
348	-10716	-8106	-4996	-1443	7386	15583	15960	17582	11382	9445	10266	22014	73380	225230	301580	359200
349	-10360	-8397	-5338	-2274	6221	14856	15625	17603	11482	9625	10629	22261	73570	224590	302990	368700
350	-9733	-8391	-5513	-3024	5154	13990	15247	17474	11524	9741	10976	22464	73680	223620	303730	377600
351	-9016	-8160	-5498	-3607	3967	13123	14731	17250	11510	9857	11310	22729	73770	222360	303850	386100
352	-8071	-7628	-5214	-4043	2841	12141	14161	16931	11440	9930	11607	22996	73840	221140	303630	393400
353	-7015	-6864	-4591	-4182	1868	11145	13529	16605	11354	9931	11904	23265	73840	219590	302960	401400
354	-6057	-6013	-3758	-4111	1102	10258	12935	16230	11201	9914	12151	23488	73760	217820	301870	409000
355	-5274	-5266	-2890	-3886	455	9255	12236	15715	10985	9804	12356	23709	73630	216150	300640	415700
356	-4512	-4447	-1833	-3450	85	8340	11523	15124	10716	9620	12468	23889	73420	214180	298950	423100
357	-3802	-3645	-772	-2850	49	7680	10869	14576	10431	9387	12496	23992	73140	212220	297140	430400
358	-3262	-2976	152	-2171	333	7307	10354	14067	10100	9076	12456	24063	72760	210140	295120	437600
359	-2846	-2380	1129	-1452	832	7127	9892	13559	9736	8688	12342	24020	72350	208220	293130	443800
360	-2575	-1891	1991	-770	1527	7236	9578	13081	9314	8236	12104	23875	71760	206010	290750	450500
361	-2443	-1563	2700	-172	2262	7569	9458	12761	8943	7766	11803	23661	71100	203730	288290	456900
362	-2351	-1370	3228	337	3178	8201	9533	12589	8534	7217	11330	23307	70470	201750	286110	462400
363	-2245	-1178	3682	906	4170	9071	9832	12679	8246	6659	10806	22863	69620	199440	283490	468100
364	-2189	-1124	3949	1325	5131	10065	10288	13012	8046	6191	10279	22368	68700	197040	280730	473300
365	-2124	-1146	4053	1587	5925	11035	10823	13461	7948	5708	9618	21717	67700	194560	277900	477900
366	-2033	-1204	4010	1741	6745	12191	11541	14128	7993	5350	8892	20969	66770	192310	275320	481600
367	-1798	-1225	3852	1850	7492	13403	12380	14995	8230	5136	8181	20153	65670	189780	272390	485200
368	-1417	-1139	3645	1947	8098	14508	13183	15933	8598	5039	7608	19401	64530	187170	269300	488100
369	-1127	-1016	3463	1921	8609	15654	14113	17073	9114	5108	7067	18553	63490	184780	266390	490000
370	-781	-844	3285	1862	8953	16383	15050	18215	9777	5373	6608	17758	62310	182050	262970	491500
371	-474	-613	3181	1755	9149	17328	15947	19349	10425	5691	6283	17083	61160	179290	259390	492100
372	-163	-350	3179	1717	9258	18274	16383	20345	11244	6200	6005	16391	60120	176620	255730	492000
373	196	-35	3265	1818	9334	18982	17311	21459	12137	6813	5920	15869	59250	174290	252310	491200
374	424	250	3395	1950	9336	19408	18241	22474	13036	7465	5967	15458	58410	171750	248350	489300
375	567	473	3543	2103	9337	19658	18735	23219	13791	8120	6108	15212	57730	169390	244290	486600
376	620	619	3657	2227	9379	19863	19190	23917	14587	8885	6334	15061	57280	167330	240260	483200
377	669	757	3770	2475	9500	20043	19581	24494	15352	9643	6641	15070	57060	165870	236780	479500
378	634	853	3860	2802	9717	20221	19900	24963	15949	10282	7014	15162	57010	164520	232970	474700
379	463	848	3892	3061	9946	20383	20132	25310	16383	10945	7514	15383	57150	163620	229280	469200
380	33	747	3915	3329	10264	20617	20387	25600	16779	11498	8024	15679	57430	163190	226140	463900
381	-644	456	3879	3588	10663	20904	20636	25816	17176	11955	8534	16059	57940	163280	222880	457600
382	-1351	1	3733	3948	11164	21280	20934	26035	17379	12285	8953	16440	58630	164040	220050	451200
383	-1865	-519	3473	4333	11908	21807	21311	26389	17563	12556	9403	16926	59550	165470	217610	444500
384	-2354	-1164	2899	4658	12824	22554	21751	26735	17718	12787	9800	17385	60450	167250	215790	438600
385	-2667	-1646	2229	4823	13948	23504	22236	27100	17836	12946	10185	17830	61580	169900	214210	432000
386	-2886	-1895	1776	4799	15051	24604	22720	27446	17922	13042	10466	18185	62790	173200	213100	425600
387	-2976	-1844	1960	4771	16336	26198	23371	27868	18049	13162	10717	18578	63940	176720	212580	420200
388	-3068	-1616	3038	5072	17286	28023	24116	28385	18218	13258	10996	18928	65250	181140	212400	414400
389	-3202	-1376	4918	5932	18238	29767	24882	28858	18348	13335	11233	19190	66530	185900	212540	409000
390	-3345	-1222	6903	7409	18761	31077	25595	29249	18512	13465	11469	19476	67810	190930	212910	403800
391	-3528	-1162	9022	9679	19511	32110	26296	29671	18662	13605	11659	19778	68900	195590	213420	399600
392	-3632	-1183	10650	12294	20822	32720	26950	30123	18846	13742	11852	20048	70140	201110	214200	395200
393	-3711	-1288	11577	14733	22511	32990	27410	30561	19036	13835	12074	20304	71420	206720	215000	391100
394	-3805	-1455	11841	16350	24822	33110	27774	31094	19158	13993	12341	20579	72610	211830	215660	387500
395	-3908	-1637	11621	17103	27200	33210	28038	31728	19258	14132	12598	20894	74070	217890	216370	383700
396	-4024	-1882	11043	17856	29274	33290	28199	32525	19351	14244	12806	21203	75790	224440	217080	380000
397	-4029	-2040	10363	17786	30705	33300	28297	33420	19501	14328	13039	21609	77920	231780	217900	376500
398	-4022	-2210	9492	17358	31724	33190	28306	34590	19731	14362	13327	22110	80250	238960	218710	373400
399	-4073	-2366	8534	16644	32129	32810	28142	35580	20036	14366	13620	22766	83600	248050	219750	369900
400	-4118	-2539	7551	15742	32083	32331	27842	36230	20333	14345	13866	23493	88300	258900	221110	366600
401	-4181	-2699	6650	14814	31715	31663	27331	36570	20648	14314	14065	24470	94970	272750	223020	363600
402	-4164	-2821	5641	13712	31133	30949	26701	36510	20917	14249	14224	25600	103200	289690	225660	361200
403	-4128	-2877	4677	12610	30245	30199	25947	36130	21076	14171	14401	26708	115570	317620	230680	359000
404	-4167	-2975	3857	11581	29280	29478	25217	35490	21068	14056	14556	28025	131340	360500	240440	357300
405	-4211	-3077	2999	10385	28021	28689	24388	34530	20882	13896	14686	29317	147660	415400	257010	356700
406	-4289	-3198	2220	9163	26554	27853	23544	33350	20547	13697	14752	30571	167570	497700	290910	357400
407	-4262	-3236	1541	8134	25204	27104	22862	32230	20165	13486	14766	31647	187740	597600	347900	360700
408	-4241	-3240	1058	7324	23629	26195	22119	30971	19654	13213	14801	32749	206760	705800	432100	367500
409	-4263	-3290	626	6495	22025	25232	21397	29706	19092	12935	14764	33720	222050	801000	528400	377800
410	-4287	-3337	358	5866	20598	24264	20701	28408	18522	12686	14703	34480	237010	899700	654600	395400
411	-4367	-3345	292	5475	19575	23395	20090	27257	17826	12409	14599	35220	249490	985700	790400	420500
412	-4335	-3306	447	5622	19040	22570	19464	26034	17182	12124	14455	35840	258650	1050200	911200	448900
413	-4305	-3238	946	6477	19636	21888	18850	24914	16512	11836	14368	36330	266720	1108800	1039200	486600
414	-4326	-3183	1810	8296	22244	21515	18258	23835	15901	11562	14241	36700	272670	1153900	1154100	528800
415	-4341	-3125	2917	11092	27512	21700	17748	22943	15192	11242	14071	37000	276710	1187300	1253800	573200
416	-4421	-3082	4541	15874	38640	22871	17182	21927	14477	10906	13839	37180	278920	1208600	1330000	612700
417	-4407	-2999	6507	23939	58080	25846	16708	20990	13881	10522	13549	37200	280060	1224400	1402600	655700
418	-4401	-2927	8727	32006	84660	30721	16333	20211	13285	10151	13285	37090	279820	1232100	1461100	695500
419	-4452	-2934	9862	41740	127580	39910	16079	19352	12654	9744	12920	36850	278690	1232900	1502000	727400
420	-4484	-2945	11620	54040	186070	54420	15993	18532	12036	9324	12518	36440	276610	1228200	1536000	758800
421	-4544	-2964	13593	66940	260300	75790	16200	17777	11460	8958	12103	35960	273920	1218800	1558600	785400
422	-4507	-2951	15127	78270	337800	101620	16703	17211	10888	8525	11606	35350	270890	1205500	1570500	807000
423	-4462	-2924	16383	89830	433800	138700	17659	16677	10366	8122	11126	34700	267870	1190700	1571700	821700
424	-4458	-2919	17043	99290	533600	183630	19051	16229	9905	7732	10673	33970	264380	1171700	1563600	833500
425	-4464	-2919	17704	106180	619200	228760	20683	15914	9537	7394	10280	33300	261030	1151400	1546800	840400
426	-4472	-2923	18136	109950	705600	282940	22907	15567	9147	7039	9833	32553	257980	1131000	1523300	842900
427	-4397	-2882	18203	111740	777700	337200	25499	15410	8888	6769	9421	31813	255680	1113500	1497700	841800
428	-4314	-2849	17561	111080	832200	387400	28232	15323	8704	6543	9116	31167	253420	1094500	1463700	837000
429	-4271	-2838	16731	108770	864700	425500	30606	15253	8546	6310	8763	30503	251630	1077200	1426000	829000
430	-4229	-2830	15641	104640	883300	458800	33020	15194	8440	6148	8533	29917	250500	1063900	1390300	819700
431	-4208	-2834	14461	99330	884000	480900	35010	15112	8356	6027	8332	29387	249800	1051600	1349100	807400
432	-4102	-2792	13325	93360	871600	491100	36300	15037	8358	5967	8215	28987	249640	1042700	1307800	793500
433	-4022	-2759	12189	87680	845900	492200	37150	14958	8388	5943	8136	28621	249810	1036400	1266200	778400
434	-3933	-2729	11002	81100	811600	484100	37320	14816	8404	5955	8141	28339	250260	1032900	1229700	764200
435	-3878	-2715	9890	74520	771800	468500	36800	14536	8432	5973	8189	28161	250980	1031400	1189800	747900
436	-3834	-2739	8835	68090	733600	450200	35980	14256	8442	6011	8238	28042	251910	1032300	1151900	731600
437	-3740	-2689	7941	62690	688400	426200	34730	13977	8453	6062	8303	27970	252830	1034600	1119800	717300
438	-3632	-2639	7030	56910	641600	399500	33170	13664	8457	6085	8418	27981	253760	1037800	1085100	701500
439	-3570	-2630	6194	51490	599700	374500	31623	13336	8418	6088	8520	28012	254530	1041100	1052000	686300
440	-3523	-2604	5513	47010	553400	345800	29770	12938	8358	6103	8606	28096	255050	1044300	1020600	671800
441	-3508	-2598	4829	42330	508600	317830	27871	12488	8243	6075	8663	28168	255340	1046700	994400	659800
442	-3380	-2537	4235	38170	465700	290840	26019	12080	8132	6062	8713	28230	255350	1048500	966400	647200
443	-3305	-2474	3698	34440	429300	267890	24421	11748	7996	6019	8773	28295	254890	1048300	939200	635500
444	-3269	-2439	3278	31381	390800	243530	22698	11310	7813	5933	8790	28324	254070	1046200	915900	625900
445	-3241	-2431	2868	28276	355100	220980	21070	10888	7597	5834	8742	28311	252740	1041800	890300	616000
446	-3237	-2426	2512	25468	322410	200520	19579	10407	7365	5714	8634	28267	251030	1035700	865900	607200
447	-3144	-2347	2239	23357	295660	183920	18381	10072	7157	5543	8516	28169	248930	1027500	842100	599300
448	-3093	-2283	1994	21217	267910	166890	17172	9727	6910	5362	8380	28032	246630	1017900	821100	592900
449	-3079	-2263	1757	19300	242710	151490	16083	9356	6640	5165	8228	27849	243640	1004700	797500	586200
450	-3069	-2256	1556	17610	222330	139080	15176	9038	6396	4991	8043	27621	240350	989700	774000	579900
451	-3104	-2283	1381	16208	201670	126500	14361	8662	6107	4762	7786	27374	236840	973700	751200	574200
452	-3032	-2250	1219	14912	183190	115370	13546	8350	5863	4518	7573	27085	233630	959100	731600	569300
453	-3015	-2227	1052	13822	166480	105360	12863	8057	5638	4303	7357	26797	230000	942600	710500	564000
454	-3024	-2250	924	12731	153090	97310	12313	7782	5387	4107	7128	26489	226490	927500	691200	558700
455	-3032	-2269	778	11733	139560	89160	11774	7502	5135	3920	6901	26179	223700	916900	676500	553900
456	-3059	-2299	648	10824	127530	81930	11314	7219	4860	3760	6645	25907	221190	910100	664300	548700
457	-3017	-2270	536	10077	117930	76140	10993	7081	4694	3634	6510	25700	219530	910600	658200	543600
458	-2991	-2256	453	9484	108120	70210	10684	6957	4500	3534	6390	25517	218880	920400	660400	538600
459	-3006	-2280	337	8817	99350	64840	10456	6855	4339	3455	6271	25413	219320	938800	671500	534400
460	-3013	-2290	247	8226	91500	60010	10277	6787	4182	3414	6171	25370	221140	972000	696900	530400
461	-3041	-2315	169	7708	85280	56150	10183	6740	4018	3369	6075	25394	224530	1020200	739700	527600
462	-2972	-2273	101	7285	78990	52240	10168	6856	3930	3355	6051	25471	228800	1075300	794700	526500
463	-2952	-2263	27	6870	73330	48710	10172	7015	3833	3355	6114	25609	234900	1149700	878100	527500
464	-2996	-2293	-31	6465	68810	45840	10227	7167	3724	3407	6149	25807	242270	1235700	986600	531800
465	-3010	-2294	-55	6140	64290	42960	10325	7412	3643	3410	6198	26046	250690	1330800	1121500	540400
466	-3047	-2321	-97	5782	60330	40420	10460	7660	3537	3390	6231	26338	258930	1420900	1264800	552400
467	-2995	-2285	-116	5559	56850	38250	10615	8004	3510	3363	6278	26606	268680	1524800	1450000	571800
468	-2990	-2276	-127	5347	54080	36540	10754	8303	3460	3369	6337	26929	278630	1628000	1638300	598200
469	-2996	-2268	-140	5168	51310	34870	10886	8644	3397	3341	6379	27240	287480	1771800	1982600	628000
470	-3020	-2284	-139	4958	48850	33460	10995	8937	3331	3281	6395	27507	297010	1915600	2327000	668700
471	-3055	-2303	-101	4777	46730	32357	11099	9188	3266	3245	6376	27707	305940	1998500	2571200	717100
472	-2993	-2258	-76	4721	45030	31562	11207	9411	3215	3197	6381	27925	314070	2071100	2804300	772200
473	-2978	-2250	-37	4637	43290	30845	11276	9610	3189	3123	6388	28103	320420	2127100	2998500	825900
474	-2992	-2253	5	4527	41720	30325	11346	9721	3139	3036	6342	28224	326490	2180800	3198100	890000
475	-3015	-2284	63	4442	40410	29985	11400	9763	3099	2966	6288	28257	331300	2224900	3375000	956600
476	-3047	-2282	138	4381	39120	29783	11481	9751	3027	2852	6209	28286	335000	2259900	3529000	1024200
477	-3000	-2236	235	4413	37930	29725	11577	9782	3003	2746	6127	28229	337200	2282200	3642000	1083300
478	-3011	-2221	333	4407	36810	29753	11686	9727	2976	2651	6045	28147	338500	2299000	3743000	1146900
479	-3042	-2212	458	4393	35870	29823	11780	9643	2899	2561	5941	28016	338600	2307300	3818000	1205500
480	-3048	-2218	565	4375	34880	29943	11902	9533	2848	2455	5833	27831	337800	2308500	3865000	1252000
481	-3058	-2232	677	4385	33980	30105	12030	9403	2814	2339	5676	27614	335800	2302900	3896000	1296900
482	-3008	-2181	763	4446	33210	30234	12160	9348	2817	2270	5618	27392	332900	2289100	3898000	1332200
483	-2991	-2191	798	4455	32321	30285	12286	9243	2802	2198	5604	27156	328900	2268500	3878000	1356900
484	-3022	-2197	806	4416	31462	30275	12356	9101	2775	2148	5633	26962	324830	2245000	3843000	1369400
485	-3088	-2251	791	4335	30615	30167	12417	8927	2747	2163	5771	26929	319480	2214000	3786000	1373000
486	-3099	-2265	754	4267	29928	30060	12472	8774	2731	2227	6171	27174	313640	2178200	3714000	1366700
487	-3072	-2236	683	4238	29174	29859	12538	8668	2760	2487	7044	28052	308070	2141900	3635000	1352800
488	-3085	-2284	606	4133	28386	29549	12546	8559	2786	2911	8659	30016	301590	2096700	3532000	1329200
489	-3102	-2320	512	3998	27683	29207	12527	8435	2804	3517	11029	33230	295220	2048400	3417000	1298200
490	-3151	-2358	399	3842	26917	28749	12487	8295	2814	4542	15173	39500	289410	1997300	3294000	1261200
491	-3156	-2384	333	3708	26186	28284	12446	8149	2843	6007	22297	49970	285260	1949800	3179900	1224700
492	-3141	-2383	290	3621	25471	27764	12401	8100	2910	7750	29423	64180	282520	1893900	3042100	1180500
493	-3144	-2403	243	3490	24786	27214	12309	8045	3003	10258	41560	87470	282990	1836400	2899600	1134100
494	-3157	-2422	208	3372	24037	26544	12178	7952	3074	13381	57610	120490	287360	1784400	2771000	1091700
495	-3214	-2464	228	3229	23291	25841	12032	7836	3155	16383	77920	165130	298430	1726200	2626600	1043700
496	-3201	-2460	283	3174	22603	25155	11892	7764	3247	20915	99640	215810	318100	1668800	2483600	996300
497	-3176	-2449	338	3166	22003	24494	11753	7751	3378	25448	127980	285570	348300	1612200	2340800	950000
498	-3188	-2454	399	3158	21302	23728	11546	7701	3498	30397	159870	368300	385700	1564100	2216600	910100
499	-3225	-2466	471	3154	20627	22925	11328	7615	3600	34970	190520	451500	440800	1512900	2082000	867000
500	-3277	-2501	536	3101	20085	22208	11106	7503	3675	40130	226710	553700	510500	1466600	1954200	826300
501	-3261	-2508	584	3131	19504	21442	10874	7378	3764	45160	263660	662300	584800	1404400	1846100	792500
502	-3237	-2489	610	3182	18949	20657	10636	7341	3886	49990	300260	773200	680500	1342200	1730500	757200
503	-3261	-2507	609	3191	18411	19900	10362	7269	3956	53940	331600	870700	787200	1280000	1623000	724900
504	-3305	-2542	593	3164	17940	19229	10107	7178	4044	57920	364700	976200	901500	1313800	1523800	695900
505	-3384	-2609	530	3070	17422	18490	9820	7022	4065	61430	394800	1074700	1006900	1311500	1444200	673000
506	-3395	-2619	469	3052	16978	17812	9546	6881	4119	64320	421700	1164300	1126500	1299600	1356100	650700
507	-3381	-2630	392	3014	16561	17186	9299	6814	4143	66430	442400	1234600	1242100	1286700	1268100	631900
508	-3428	-2636	286	2928	16084	16509	9006	6724	4173	68240	462000	1302300	1350700	1275400	1180000	616700
509	-3477	-2692	161	2800	15592	15836	8717	6576	4151	69440	477600	1357800	1439300	1267300	1179200	606100
510	-3534	-2755	37	2641	15130	15198	8439	6408	4121	70010	488300	1397100	1528200	1260100	1143900	597600
511	-3531	-2755	-96	2569	14776	14683	8205	6294	4093	70160	496600	1430500	1604300	1254300	1100300	592600
512	-3496	-2750	-211	2499	14312	14085	7955	6195	4088	69820	501200	1451800	1638300	1248500	1061400	590500
513	-3520	-2800	-321	2368	13848	13487	7682	6081	4067	69040	502300	1461800	1697600	1240500	1020200	590600
514	-3543	-2818	-444	2231	13437	12983	7447	5964	4004	67950	500500	1462100	1756900	1230200	982500	593000
515	-3599	-2886	-547	2065	12977	12396	7182	5797	3893	66410	495600	1453600	1761200	1217600	948100	597200
516	-3596	-2889	-669	1971	12578	11901	6943	5663	3839	64570	488000	1437000	1754700	1204300	920100	602100
517	-3587	-2898	-789	1896	12167	11420	6689	5545	3778	62730	479300	1415500	1737600	1186100	890500	608300
518	-3633	-2917	-885	1801	11792	10986	6483	5428	3684	60470	467300	1384700	1711400	1164600	862600	615000
519	-3657	-2973	-998	1674	11384	10522	6269	5261	3610	58010	453600	1348300	1679800	1142800	839000	620900
520	-3750	-3019	-1084	1516	11006	10092	6045	5077	3489	55430	438500	1307300	1638000	1115900	813900	627400
521	-3733	-3020	-1162	1458	10711	9780	5859	4938	3407	53080	424000	1267800	1587700	1086600	789900	633500
522	-3763	-3027	-1219	1408	10367	9423	5690	4841	3306	50420	406800	1219900	1531100	1054800	766400	638600
523	-3813	-3056	-1276	1326	10031	9085	5523	4705	3209	47720	388900	1169500	1477900	1024500	745900	642300
524	-3864	-3077	-1313	1264	9719	8722	5346	4577	3109	45350	372700	1123300	1398500	988800	722900	645200
525	-3965	-3120	-1311	1197	9472	8445	5185	4424	2976	42710	354200	1070500	1319200	952400	700300	646800
526	-3976	-3106	-1292	1247	9260	8177	5038	4302	2853	40130	335700	1017400	1239800	919400	680200	646900
527	-3993	-3102	-1201	1325	9077	7926	4903	4207	2770	37640	317340	964100	1245700	881700	657500	645200
528	-4046	-3080	-1068	1432	8943	7675	4756	4082	2692	35490	301230	917100	1200000	843800	634700	641600
529	-4121	-3090	-926	1591	8884	7478	4608	3958	2597	33220	283520	865200	1140300	806100	611900	636200
530	-4193	-3101	-703	1803	8915	7275	4460	3782	2493	31049	266330	814700	1085000	773300	591800	629800
531	-4181	-3052	-437	2210	9101	7136	4344	3675	2439	29246	251600	771200	1023000	737400	569200	620900
532	-4186	-3003	-134	2656	9353	7048	4235	3611	2377	27283	235640	723800	961800	702300	546700	610300
533	-4219	-2974	122	3083	9727	6949	4101	3507	2288	25529	220440	678200	902900	668200	524400	598000
534	-4256	-2968	426	3574	10254	6892	3968	3357	2217	23885	206000	634800	852700	639000	504900	585800
535	-4306	-2971	698	4049	10917	6912	3848	3198	2134	22564	193810	598100	799100	607700	483400	571000
536	-4274	-2909	942	4565	11628	6997	3778	3132	2092	21225	180920	559000	748100	578000	462400	555200
537	-4266	-2875	1164	5073	12461	7114	3678	3050	2077	20003	168840	522000	704900	552700	444200	540300
538	-4300	-2860	1318	5470	13296	7303	3585	2937	2019	18894	157540	487300	659000	525700	424200	522900
539	-4345	-2866	1400	5761	14040	7495	3532	2827	1962	18008	148150	458300	616100	500200	405100	505100
540	-4383	-2873	1468	5930	14856	7748	3494	2705	1893	17081	138310	427800	576600	476700	386900	487100
541	-4330	-2840	1468	6138	15611	8093	3488	2668	1867	16263	129220	399500	543500	457000	371500	471100
542	-4297	-2845	1445	6235	16207	8414	3518	2650	1860	15573	121700	375900	508500	436200	354800	453000
543	-4304	-2861	1368	6189	16551	8683	3527	2622	1841	14859	113820	351000	475900	416500	338800	435100
544	-4324	-2875	1269	6081	16897	8949	3542	2573	1801	14203	106540	328000	449000	400100	325320	419500
545	-4365	-2921	1112	5871	17071	9200	3592	2513	1749	13547	99800	306770	421100	383000	311000	402400
546	-4309	-2929	957	5674	17088	9429	3658	2546	1755	12996	94250	289210	395200	367200	297460	385800
547	-4295	-2958	794	5446	16975	9618	3742	2585	1761	12399	88460	270830	371100	352300	284660	369800
548	-4299	-3002	613	5149	16725	9753	3825	2589	1736	11853	83110	253850	351300	340000	273930	356100
549	-4320	-3059	418	4821	16377	9863	3901	2591	1711	11378	78680	239910	330800	327160	262610	341400
550	-4352	-3112	222	4495	16033	9930	3979	2588	1703	10860	74050	225450	312200	315420	252160	327620
551	-4313	-3119	67	4225	15595	9973	4067	2654	1714	10364	69750	212110	296830	305750	243470	315970
552	-4312	-3161	-113	3916	15058	9959	4136	2718	1724	9889	65820	199820	280780	295570	234260	303580
553	-4366	-3243	-296	3579	14500	9870	4196	2760	1724	9494	62570	189700	266120	286160	225730	291940
554	-4415	-3323	-476	3260	13960	9775	4223	2760	1715	9063	59170	179210	252720	277520	217840	281110
555	-4463	-3387	-684	2932	13420	9659	4264	2777	1741	8687	56070	169680	241880	270550	211410	272190
556	-4457	-3412	-886	2665	12822	9535	4310	2861	1751	8386	53570	161840	230600	263290	204710	262790
557	-4520	-3476	-1094	2368	12264	9371	4329	2923	1764	8068	51060	153730	220210	256550	198520	254070
558	-4585	-3541	-1282	2095	11617	9165	4333	2957	1770	7788	48890	146400	210780	250360	192800	246060
559	-4678	-3632	-1483	1773	10966	8937	4316	2968	1777	7608	47090	139860	203090	245350	188110	239480
560	-4715	-3687	-1683	1493	10370	8724	4333	3017	1786	7497	45840	134730	195270	240280	183300	232760
561	-4710	-3711	-1852	1313	9873	8531	4351	3073	1816	7446	44980	129790	188080	235680	178970	226630
562	-4728	-3763	-2036	1087	9303	8295	4358	3167	1827	7548	44680	125730	182230	231910	175430	221640
563	-4759	-3806	-2210	871	8746	8025	4384	3212	1826	7737	45010	122720	176270	228060	171740	216520
564	-4817	-3860	-2352	637	8294	7816	4406	3261	1799	7999	45880	120980	170980	224720	168500	211900
565	-4814	-3874	-2444	515	7841	7594	4470	3342	1791	8378	47530	120190	166400	221930	165650	207780
566	-4788	-3877	-2556	396	7427	7422	4563	3478	1829	8831	49930	120630	162790	219790	163380	204450
567	-4810	-3907	-2634	263	7032	7237	4650	3628	1829	9319	52580	122010	159260	217790	161100	201060
568	-4841	-3922	-2681	161	6749	7111	4723	3796	1825	9882	56020	124650	156410	216290	159140	198040
569	-4881	-3949	-2711	45	6450	7014	4833	3980	1831	10471	59820	128320	154420	215430	157660	195670
570	-4835	-3952	-2713	16	6206	6974	4959	4197	1890	11034	63840	132840	152800	215030	156370	193360
571	-4792	-3933	-2729	50	6045	6979	5078	4472	1981	11511	67510	137240	151630	215020	155310	191270
572	-4797	-3926	-2704	54	5870	7020	5217	4772	2072	12011	71510	142410	150920	215390	154430	189350
573	-4815	-3928	-2662	79	5776	7083	5360	5034	2148	12427	75220	147530	150620	216110	153850	187870
574	-4868	-3953	-2610	109	5754	7181	5512	5254	2220	12768	78170	151880	150590	217300	153430	186460
575	-4821	-3933	-2530	251	5843	7345	5656	5515	2339	13056	81100	156360	150880	218970	153300	185270
576	-4786	-3919	-2458	412	6045	7576	5828	5815	2488	13281	83490	160120	151210	220640	153290	184340
577	-4794	-3918	-2378	639	6380	7863	5992	6096	2607	13412	85340	163070	151620	222700	153470	183500
578	-4811	-3909	-2282	865	6812	8167	6156	6317	2701	13456	86490	164970	152040	224940	153830	182830
579	-4850	-3943	-2190	1079	7473	8556	6337	6539	2836	13448	87220	166330	152490	227370	154370	182430
580	-4809	-3916	-2099	1420	8356	9094	6570	6778	2961	13361	87450	166860	152850	229650	155020	182240
581	-4780	-3887	-1974	1796	9439	9766	6816	7085	3117	13227	87220	166610	153050	232080	155840	182150
582	-4782	-3878	-1897	2120	10520	10397	7068	7335	3279	13015	86500	165540	153050	234270	156710	182220
583	-4786	-3869	-1827	2373	11844	11207	7343	7592	3437	12772	85340	163730	152870	236210	157580	182440
584	-4817	-3896	-1748	2585	13233	12096	7654	7837	3575	12493	83800	161320	152560	237740	158350	182800
585	-4763	-3858	-1705	2847	14620	13073	8001	8127	3750	12201	82150	158730	152070	239190	159230	183360
586	-4733	-3836	-1675	2997	15754	13948	8313	8436	3957	11849	80040	155280	151220	240100	159960	183970
587	-4739	-3835	-1662	3089	16722	14864	8660	8727	4161	11532	77700	151430	150290	240450	160480	184550
588	-4762	-3830	-1669	3099	17690	15670	8972	9012	4301	11228	75460	147720	149050	240400	160860	185260
589	-4787	-3858	-1682	3034	18276	16298	9234	9182	4478	10889	72790	143340	147700	239950	161090	186020
590	-4749	-3846	-1693	2998	18771	16805	9486	9398	4701	10566	70080	138780	146210	239140	161150	186730
591	-4739	-3816	-1726	2913	18904	17313	9666	9625	4906	10266	67310	134070	144720	237990	160990	187310
592	-4757	-3828	-1772	2751	18811	17547	9781	9758	5083	10019	64830	129850	142960	236290	160580	187830
593	-4780	-3835	-1833	2589	18558	17610	9794	9822	5221	9771	62050	125100	141160	234310	159930	188280
594	-4822	-3874	-1893	2370	18119	17566	9748	9780	5318	9535	59310	120420	139640	232440	159260	188620
595	-4815	-3880	-1934	2217	17608	17465	9645	9764	5429	9289	56630	115890	137940	230220	158370	188900
596	-4837	-3890	-1970	2032	17036	17301	9512	9660	5492	9098	54310	111970	136270	227830	157320	189010
597	-4883	-3934	-2040	1863	16354	17079	9320	9506	5524	8847	51780	107680	134660	225350	156140	189030
598	-4885	-3957	-2100	1686	15632	16835	9100	9297	5499	8609	49370	103530	133290	223100	154990	188900
599	-4909	-4005	-2165	1464	14890	16586	8891	9047	5431	8371	47250	100010	131850	220650	153640	188640
600	-4899	-4004	-2239	1338	14171	16377	8721	8853	5381	8079	45030	96220	130450	218190	152240	188240
601	-4931	-4021	-2324	1175	13453	16144	8535	8651	5306	7797	42880	92540	129170	215930	150920	187700
602	-4974	-4054	-2409	977	12671	15865	8384	8410	5174	7491	40820	88980	127720	213340	149390	186890
603	-5015	-4083	-2499	778	11999	15593	8273	8258	5055	7196	39040	85970	126280	210840	147850	185970
604	-5033	-4115	-2560	596	11269	15297	8212	8087	4907	6862	37110	82760	124870	208520	146410	184950
605	-4998	-4102	-2646	477	10560	14992	8199	8071	4803	6520	35280	79660	123560	206610	145200	183920
606	-5006	-4110	-2683	339	9847	14644	8225	8145	4722	6222	33750	77010	122080	204660	143910	182670
607	-5018	-4144	-2735	188	9220	14275	8272	8270	4655	5880	32081	74180	120640	203220	142800	181270
608	-5053	-4171	-2795	50	8580	13907	8365	8503	4619	5559	30494	71490	119340	202650	142010	179840
609	-5067	-4177	-2836	-70	7963	13502	8505	8817	4655	5298	28968	69000	118450	203400	141770	178600
610	-5013	-4154	-2856	-136	7413	13109	8669	9281	4778	5070	27716	66930	117790	206230	142230	177250
611	-5028	-4158	-2900	-219	6938	12722	8802	9764	4977	4835	26354	64760	117590	212080	143900	175990
612	-5050	-4174	-2934	-322	6411	12297	8929	10339	5205	4655	25110	62730	118040	220860	146900	175040
613	-5083	-4194	-2959	-430	5942	11852	9036	10905	5441	4498	24068	61090	119350	236110	152820	174280
614	-5078	-4175	-2986	-500	5581	11510	9128	11430	5770	4374	22942	59410	121720	258560	162520	174100
615	-5029	-4148	-2994	-515	5191	11081	9211	12051	6137	4296	21899	57910	125160	289320	177220	174610
616	-5047	-4142	-3002	-571	4810	10665	9245	12636	6528	4262	20954	56520	129100	324250	195580	175880
617	-5062	-4137	-2964	-645	4422	10218	9253	13118	6865	4219	20167	55430	134490	372200	223500	178490
618	-5112	-4144	-2955	-724	4116	9803	9193	13473	7224	4196	19291	54270	140700	428900	260350	182770
619	-5119	-4127	-2932	-788	3810	9362	9113	13793	7568	4136	18480	53200	146810	485700	301530	188300
620	-5057	-4093	-2873	-790	3536	8908	8981	14081	7860	4137	17803	52280	153950	554400	357500	196720
621	-5079	-4086	-2840	-829	3262	8499	8827	14221	8133	4109	17092	51300	161090	625600	423300	207840
622	-5110	-4106	-2783	-859	2965	8021	8633	14272	8336	4079	16415	50320	167960	696900	497900	221960
623	-5159	-4132	-2703	-925	2689	7541	8403	14206	8456	4031	15726	49360	173690	758400	570200	237180
624	-5119	-4078	-2624	-891	2467	7091	8151	14102	8547	3972	15142	48540	179430	823800	656400	257350
625	-5085	-4039	-2539	-831	2274	6716	7917	13971	8598	3897	14537	47570	184230	882700	744400	280410
626	-5094	-4032	-2463	-805	2063	6250	7610	13725	8581	3794	13969	46600	187620	928600	821300	303000
627	-5112	-4029	-2410	-775	1879	5814	7293	13375	8492	3669	13401	45610	190400	972600	903500	330100
628	-5164	-4057	-2365	-787	1730	5422	6988	13007	8365	3572	12905	44710	192130	1008300	979200	358300
629	-5135	-4033	-2332	-722	1611	5058	6662	12550	8178	3416	12352	43680	192840	1036100	1046700	386900
630	-5117	-4021	-2275	-644	1507	4694	6334	12108	7975	3251	11881	42610	192630	1053900	1097800	411900
631	-5149	-4026	-2278	-621	1408	4355	6007	11615	7712	3086	11448	41690	191510	1066600	1144600	438600
632	-5160	-4043	-2253	-592	1330	4110	5715	11140	7415	2881	10950	40650	189580	1072400	1179900	463100
633	-5218	-4078	-2233	-610	1296	3909	5422	10596	7083	2725	10457	39600	187330	1072500	1202100	482600
634	-5182	-4037	-2237	-569	1293	3818	5179	10058	6779	2542	9994	38540	184270	1067700	1217300	501700
635	-5167	-4021	-2219	-516	1301	3784	4968	9541	6473	2396	9635	37610	180690	1057800	1222200	517400
636	-5186	-4032	-2221	-497	1308	3829	4813	9123	6147	2233	9252	36590	176670	1043700	1217600	529300
637	-5202	-4031	-2220	-482	1323	3973	4688	8645	5808	2045	8869	35590	172880	1028200	1206600	536800
638	-5253	-4068	-2191	-477	1351	4214	4629	8190	5474	1880	8512	34690	168410	1008200	1187900	542000
639	-5201	-4042	-2157	-405	1429	4505	4646	7862	5151	1702	8140	33700	163830	986000	1163700	543900
640	-5196	-4032	-2129	-327	1487	4842	4691	7527	4868	1530	7795	32741	159080	961600	1134000	542700
641	-5217	-4038	-2074	-257	1541	5174	4771	7220	4607	1385	7497	31832	154790	938400	1104100	539200
642	-5236	-4049	-2029	-175	1619	5472	4865	6950	4353	1235	7241	31046	149950	911100	1067400	532900
643	-5265	-4078	-2008	-147	1679	5694	4943	6710	4120	1070	6929	30177	145150	882900	1028600	524500
644	-5216	-4052	-1993	-26	1772	5886	5029	6497	3933	926	6633	29352	140940	857200	992700	515400
645	-5188	-4058	-1966	97	1829	5996	5061	6286	3778	806	6403	28653	136230	827300	950800	503600
646	-5217	-4074	-1981	153	1876	5997	5047	6084	3602	683	6158	27915	131580	796700	907900	490500
647	-5242	-4086	-1977	174	1925	5928	4970	5826	3433	584	5925	27220	127050	765800	864700	476400
648	-5301	-4122	-1994	143	1945	5816	4856	5503	3250	464	5662	26585	123150	738300	826700	463100
649	-5240	-4097	-2029	186	1993	5670	4712	5229	3114	370	5435	26062	118930	707600	784600	447700
650	-5211	-4093	-2069	208	2011	5494	4559	5000	2969	271	5238	25502	114820	676800	743000	431800
651	-5222	-4104	-2137	180	1990	5281	4368	4704	2808	173	5071	25007	111300	649600	706600	417400
652	-5249	-4139	-2226	113	1944	5025	4148	4383	2653	88	4921	24575	107540	619500	666500	401000
653	-5289	-4171	-2305	23	1881	4787	3966	4084	2467	-42	4756	24131	103950	590200	628000	384600
654	-5250	-4167	-2382	-17	1822	4556	3774	3783	2295	-154	4634	23741	100580	561700	590900	368400
655	-5252	-4190	-2479	-94	1744	4313	3584	3494	2102	-243	4504	23352	97680	537000	559300	354200
656	-5289	-4239	-2580	-187	1643	4083	3378	3199	1908	-343	4410	23029	94570	510300	525300	338400
657	-5331	-4274	-2672	-296	1545	3876	3213	2924	1682	-454	4287	22644	91620	484700	493100	323190
658	-5342	-4303	-2759	-394	1458	3675	3055	2650	1459	-586	4117	22303	89140	463200	466400	310120
659	-5301	-4301	-2857	-447	1390	3488	2918	2408	1280	-693	3984	21968	86470	440000	438200	295920
660	-5326	-4330	-2947	-528	1314	3348	2799	2221	1126	-797	3887	21646	83880	417900	411700	282330
661	-5338	-4360	-3035	-611	1232	3198	2689	2033	945	-911	3777	21337	81420	396800	387000	269400
662	-5379	-4396	-3126	-709	1159	3060	2608	1840	757	-1059	3666	21023	79330	379100	366600	258520
663	-5377	-4397	-3191	-787	1127	2980	2546	1687	581	-1186	3527	20753	77100	360300	345300	247010
664	-5340	-4388	-3256	-839	1097	2939	2539	1612	434	-1327	3390	20418	75000	342400	325590	236240
665	-5365	-4403	-3332	-903	1040	2913	2535	1546	283	-1446	3266	20078	72940	325460	307240	226090
666	-5397	-4423	-3407	-990	978	2871	2543	1463	146	-1591	3128	19727	71210	311140	292040	217660
667	-5431	-4457	-3476	-1104	917	2856	2556	1389	19	-1717	2990	19429	69360	295920	276200	208910
668	-5424	-4440	-3518	-1166	872	2879	2608	1365	-118	-1859	2828	19085	67600	281700	261670	200920
669	-5376	-4405	-3543	-1184	813	2915	2677	1371	-201	-2007	2660	18733	66090	269690	249630	194320
670	-5395	-4401	-3581	-1241	732	2909	2759	1370	-275	-2117	2509	18416	64460	256920	237050	187480
671	-5413	-4431	-3599	-1316	650	2908	2819	1347	-379	-2250	2321	18041	62920	244930	225430	181240
672	-5452	-4448	-3606	-1401	547	2913	2892	1328	-489	-2374	2131	17669	61440	233690	214730	175520
673	-5443	-4429	-3604	-1430	472	2929	3002	1324	-578	-2505	1929	17261	60200	224460	206000	170960
674	-5413	-4401	-3598	-1421	400	2955	3103	1336	-609	-2588	1779	16912	58860	214690	196870	166270
675	-5424	-4411	-3587	-1439	356	2949	3184	1352	-664	-2662	1633	16515	57570	205560	188430	162010
676	-5421	-4429	-3594	-1468	296	2949	3277	1387	-688	-2718	1507	16119	56470	197960	181440	158510
677	-5477	-4467	-3607	-1494	262	2936	3353	1389	-732	-2746	1372	15785	55270	189990	174130	154920
678	-5450	-4441	-3607	-1493	254	2935	3427	1409	-734	-2777	1255	15408	54170	182670	167400	151680
679	-5433	-4440	-3619	-1458	258	2932	3493	1463	-704	-2711	1217	15083	53110	175860	161120	148680
680	-5449	-4456	-3670	-1476	265	2900	3535	1481	-649	-2547	1247	14797	52210	170200	155880	146240
681	-5471	-4479	-3681	-1483	293	2907	3572	1525	-593	-2287	1358	14645	51280	164320	150390	143750
682	-5505	-4504	-3688	-1517	366	2916	3580	1555	-468	-1775	1621	14493	50490	158970	145310	141590
683	-5479	-4483	-3686	-1457	516	2979	3596	1640	-228	-994	2209	14633	49880	154640	141180	139990
684	-5459	-4476	-3689	-1403	719	3055	3598	1724	99	242	3265	15161	49340	150130	136860	138500
685	-5470	-4493	-3704	-1368	963	3140	3588	1795	472	1798	4802	16119	49020	145980	132890	137390
686	-5494	-4500	-3695	-1307	1345	3345	3574	1901	1006	4333	7428	18735	49020	142210	129280	136770
687	-5521	-4529	-3688	-1255	1867	3635	3582	1999	1675	7867	11329	21350	49460	139210	126410	136720
688	-5477	-4489	-3685	-1133	2530	4106	3643	2152	2436	12034	16304	25863	50660	136290	123510	137200
689	-5448	-4473	-3676	-1004	3230	4673	3760	2341	3446	16383	25409	33400	52920	133680	120940	138260
690	-5463	-4473	-3657	-915	4106	5458	3931	2523	4584	25740	34510	44240	56740	131510	118640	139870
691	-5479	-4476	-3627	-834	5037	6399	4163	2764	5824	35090	47930	59090	61940	130020	116800	141840
692	-5499	-4496	-3591	-756	5989	7484	4488	2995	7010	44690	62500	76190	70480	128970	115040	144640
693	-5450	-4463	-3564	-657	6795	8524	4845	3312	8410	56720	81950	100160	82460	128670	113580	148000
694	-5425	-4449	-3525	-587	7593	9670	5285	3660	9854	69640	104260	129060	96410	129110	112480	151330
695	-5444	-4446	-3503	-564	8234	10721	5745	3985	11093	81470	125990	158600	116270	130580	111480	155490
696	-5456	-4443	-3479	-529	8645	11554	6149	4299	12421	94710	151870	195430	140500	133220	110730	160000
697	-5457	-4458	-3444	-548	8941	12329	6563	4635	13612	107350	178380	235080	169060	137240	110350	164940
698	-5410	-4426	-3405	-505	9070	12920	6932	4971	14698	118910	204620	276100	197530	142020	110390	169620
699	-5377	-4416	-3384	-477	9050	13247	7200	5272	15505	128020	226900	312400	232060	148690	110810	175170
700	-5375	-4398	-3356	-497	8916	13365	7363	5495	16251	136660	250050	351500	268060	156550	111720	181060
701	-5379	-4412	-3349	-526	8637	13295	7466	5665	16677	143500	270570	387700	300060	164360	112990	186650
702	-5384	-4404	-3341	-574	8281	13085	7473	5756	17104	147990	286260	416500	335000	173900	115000	193410
703	-5336	-4370	-3334	-580	7936	12781	7423	5809	17254	151280	300700	444100	367200	183740	117590	200680
704	-5332	-4354	-3335	-600	7491	12335	7307	5833	17197	152730	311560	466100	395500	193430	120770	208500
705	-5348	-4359	-3335	-664	6988	11793	7138	5785	16959	152530	318900	482300	416800	201610	124000	215930
706	-5392	-4379	-3324	-748	6486	11214	6946	5683	16582	151060	322560	492000	436000	210000	128050	224800
707	-5371	-4364	-3296	-804	6054	10724	6779	5566	16051	148150	323730	498000	450400	217420	132510	234250
708	-5304	-4323	-3242	-795	5567	10164	6593	5482	15442	144070	321960	498900	458500	222880	136620	242980
709	-5306	-4305	-3170	-848	5062	9578	6411	5367	14817	139560	318050	495700	463000	227590	141260	252950
710	-5319	-4294	-3112	-906	4643	9081	6232	5250	14009	133730	311370	488200	462900	230750	145720	262970
711	-5343	-4314	-3049	-964	4166	8523	6051	5139	13201	127230	302680	477300	458800	232460	149890	272790
712	-5315	-4284	-2963	-993	3743	8021	5902	5019	12360	120290	292320	463600	452400	232870	153310	281260
713	-5279	-4253	-2878	-962	3354	7531	5752	4932	11619	113850	281900	449200	442000	232000	156590	290140
714	-5279	-4246	-2806	-958	3006	7099	5605	4867	10788	106410	269120	431100	429000	229850	159220	298140
715	-5288	-4237	-2747	-959	2650	6641	5432	4752	9972	98920	255500	411500	414000	226580	161130	305100
716	-5310	-4244	-2679	-980	2368	6218	5264	4621	9182	91440	241320	390900	399400	222950	162210	310310
717	-5272	-4220	-2627	-933	2173	5881	5126	4511	8491	84960	228530	372200	382100	218220	162750	315010
718	-5229	-4209	-2600	-892	1952	5560	4982	4385	7792	77820	213980	350600	363800	212830	162550	318320
719	-5231	-4197	-2581	-848	1805	5266	4834	4256	7092	70960	199480	329000	347000	207600	161750	319990
720	-5245	-4194	-2567	-821	1719	5019	4693	4088	6496	65140	186810	310020	328100	201400	160200	320540
721	-5271	-4229	-2552	-814	1689	4858	4578	3912	5842	58950	172930	289120	309570	195110	158080	319750
722	-5229	-4183	-2525	-736	1750	4776	4486	3757	5257	53130	159590	268970	291410	188840	155480	317700
723	-5187	-4139	-2507	-632	1865	4747	4413	3651	4723	47710	146790	249500	275550	183200	152770	314780
724	-5172	-4128	-2493	-563	2036	4765	4344	3526	4287	43250	135930	232860	258180	176850	149350	310420
725	-5162	-4121	-2501	-490	2221	4799	4297	3437	3815	38570	124310	214990	241480	170550	145580	304940
726	-5201	-4155	-2515	-475	2468	4871	4263	3316	3370	34330	113400	198200	227400	165120	142020	299340
727	-5156	-4112	-2521	-377	2762	5009	4236	3258	3048	30877	104330	184190	212370	159170	137900	292320
728	-5126	-4108	-2510	-316	3013	5107	4176	3220	2746	27329	94840	169350	198070	153310	133600	284570
729	-5143	-4113	-2518	-283	3283	5208	4126	3164	2469	24126	86070	155570	184640	147570	129200	276300
730	-5169	-4105	-2516	-270	3537	5292	4072	3133	2241	21289	78020	142860	173500	142610	125250	268630
731	-5182	-4136	-2528	-288	3755	5374	3991	3068	2074	19015	71450	132490	161920	137300	120850	259720
732	-5128	-4102	-2550	-244	3945	5445	3925	3062	1957	16744	64690	121740	151210	132210	116500	250660
733	-5096	-4078	-2550	-244	4071	5469	3820	3051	1864	14748	58560	111910	142360	127820	112690	242510
734	-5107	-4079	-2569	-271	4136	5457	3678	3036	1798	13160	53600	103910	133160	123080	108480	233310
735	-5114	-4091	-2596	-317	4157	5401	3542	3008	1762	11572	48530	95750	124750	118560	104430	224220
736	-5126	-4099	-2608	-366	4143	5289	3382	2942	1724	10227	43980	88380	117140	114330	100550	215350
737	-5076	-4068	-2621	-356	4098	5169	3223	2899	1731	9034	39930	81710	110920	110770	97250	207660
738	-5056	-4067	-2635	-390	3988	4995	3052	2833	1746	8121	36700	76320	104480	106940	93700	199200
739	-5054	-4063	-2647	-439	3850	4815	2897	2761	1756	7189	33440	70820	98620	103300	90300	191060
740	-5065	-4068	-2649	-495	3687	4593	2709	2636	1726	6390	30524	65900	93260	99870	87120	183260
741	-5054	-4071	-2666	-549	3498	4390	2561	2493	1698	5764	28174	61950	88930	97030	84440	176600
742	-4988	-4036	-2682	-541	3345	4204	2416	2399	1674	5145	25834	57920	84470	93990	81640	169510
743	-4974	-4032	-2705	-557	3149	4009	2267	2261	1639	4589	23772	54300	80330	91110	78970	162760
744	-4995	-4039	-2725	-608	2925	3788	2120	2090	1554	4078	21904	51020	76970	88650	76730	157050
745	-5022	-4053	-2738	-666	2737	3626	1979	1922	1466	3680	20394	48400	73520	86080	74390	151030
746	-4975	-4022	-2743	-675	2591	3523	1911	1797	1361	3253	18826	45730	70450	83710	72230	145470
747	-4903	-3966	-2722	-644	2435	3395	1854	1698	1270	2860	17453	43300	67590	81450	70240	140250
748	-4894	-3956	-2712	-654	2289	3245	1799	1581	1169	2489	16216	41080	65190	79510	68570	135870
749	-4898	-3946	-2726	-691	2131	3118	1757	1471	1053	2174	15220	39240	62680	77390	66790	131280
750	-4933	-3958	-2726	-748	2000	3012	1711	1369	897	1838	14166	37290	60370	75360	65130	127010
751	-4903	-3929	-2717	-761	1877	2919	1684	1241	772	1522	13111	35490	58470	73680	63770	123490
752	-4861	-3890	-2701	-734	1751	2823	1659	1187	682	1247	12311	33970	56430	71870	62340	119830
753	-4841	-3867	-2665	-747	1645	2731	1652	1159	558	991	11468	32376	54500	70120	61000	116430
754	-4847	-3850	-2637	-767	1507	2631	1656	1092	448	714	10687	30870	52720	68450	59740	113280
755	-4867	-3858	-2611	-787	1369	2523	1651	1045	362	481	9924	29462	51260	67060	58690	110680
756	-4846	-3817	-2571	-784	1281	2442	1680	1043	272	283	9297	28276	49760	65620	57620	108060
757	-4793	-3778	-2534	-764	1203	2386	1715	1073	203	65	8656	27029	48330	64230	56610	105620
758	-4779	-3755	-2512	-768	1094	2288	1737	1144	157	-114	8078	25869	47150	63100	55770	103590
759	-4760	-3736	-2490	-772	1000	2200	1777	1221	110	-253	7609	24892	45980	61940	54880	101460
760	-4799	-3752	-2467	-822	922	2091	1791	1291	75	-405	7078	23894	44950	60900	54070	99510
761	-4740	-3719	-2442	-788	859	2028	1847	1414	80	-550	6611	22982	44100	60060	53370	97730
762	-4707	-3685	-2424	-767	781	1937	1883	1572	98	-664	6197	22176	43460	59430	52820	96210
763	-4690	-3680	-2403	-759	724	1838	1905	1702	135	-744	5893	21503	42860	58900	52260	94570
764	-4703	-3683	-2394	-756	679	1741	1924	1825	165	-808	5566	20807	42390	58560	51840	93030
765	-4728	-3702	-2371	-786	611	1644	1934	1932	184	-847	5271	20196	42070	58480	51510	91570
766	-4668	-3660	-2332	-726	591	1564	1954	2054	240	-904	5030	19696	41860	58580	51360	90330
767	-4645	-3658	-2293	-694	568	1485	1950	2144	278	-949	4789	19185	41680	58850	51350	89020
768	-4642	-3664	-2263	-678	537	1391	1923	2230	328	-998	4550	18700	41560	59280	51460	87740
769	-4628	-3651	-2219	-621	549	1319	1906	2292	388	-1026	4327	18259	41470	59790	51700	86640
770	-4627	-3638	-2165	-562	603	1258	1872	2327	415	-1049	4144	17866	41370	60430	52080	85490
771	-4553	-3604	-2078	-437	674	1224	1827	2358	448	-1074	3958	17434	41220	61090	52590	84360
772	-4538	-3580	-2014	-328	751	1159	1764	2363	470	-1110	3830	17026	41010	61670	53120	83220
773	-4551	-3575	-1933	-223	842	1104	1701	2339	493	-1150	3662	16670	40740	62080	53590	82240
774	-4564	-3575	-1844	-129	959	1045	1631	2276	496	-1185	3491	16255	40380	62440	54100	81180
775	-4586	-3569	-1749	-25	1095	1016	1566	2204	458	-1252	3295	15859	39930	62660	54510	80130
776	-4526	-3510	-1633	152	1280	1021	1496	2145	447	-1297	3128	15461	39500	62730	54830	79260
777	-4497	-3493	-1547	300	1463	1029	1430	2063	423	-1336	2996	15080	38900	62610	55100	78280
778	-4502	-3491	-1426	399	1626	1040	1369	1977	374	-1402	2848	14693	38270	62320	55230	77300
779	-4497	-3472	-1331	470	1818	1055	1290	1867	316	-1470	2679	14282	37580	61860	55230	76350
780	-4476	-3450	-1196	565	2015	1086	1230	1772	269	-1520	2495	13872	36970	61340	55140	75550
781	-4429	-3392	-1072	671	2205	1157	1195	1701	243	-1562	2349	13539	36270	60650	54890	74670
782	-4401	-3363	-980	737	2363	1209	1163	1638	182	-1633	2225	13165	35540	59800	54470	73790
783	-4412	-3348	-896	795	2514	1265	1110	1551	141	-1671	2118	12830	34860	58960	53980	73010
784	-4425	-3342	-835	811	2624	1327	1076	1463	101	-1717	1986	12533	34160	57980	53310	72160
785	-4392	-3302	-753	845	2751	1394	1073	1387	47	-1758	1811	12218	33490	57000	52550	71380
786	-4340	-3269	-689	900	2880	1503	1075	1349	36	-1800	1678	11915	32830	55990	51760	70580
787	-4326	-3256	-633	905	2954	1617	1054	1322	-4	-1830	1575	11647	32305	55100	51020	69940
788	-4329	-3247	-637	905	3037	1722	1066	1259	-27	-1859	1506	11399	31712	54130	50130	69180
789	-4367	-3270	-650	837	3097	1828	1057	1195	-80	-1891	1404	11141	31174	53200	49210	68480
790	-4333	-3259	-657	805	3178	1994	1074	1164	-85	-1903	1278	10918	30795	52470	48410	67960
791	-4250	-3230	-703	818	3230	2169	1121	1183	-78	-1900	1217	10751	30411	51710	47470	67430
792	-4224	-3228	-769	768	3256	2317	1156	1191	-79	-1898	1172	10556	30058	51010	46530	66910
793	-4229	-3244	-832	713	3256	2469	1203	1193	-84	-1896	1106	10378	29742	50400	45610	66390
794	-4250	-3266	-925	598	3241	2599	1236	1172	-87	-1886	1058	10219	29526	49980	44820	65980
795	-4205	-3234	-978	537	3207	2740	1293	1175	-53	-1873	1013	10077	29359	49630	43990	65570
796	-4165	-3222	-1067	479	3165	2853	1333	1202	-27	-1854	1016	9936	29206	49370	43180	65150
797	-4171	-3238	-1161	389	3083	2931	1364	1209	-6	-1846	1010	9820	29101	49220	42430	64760
798	-4185	-3237	-1237	315	2984	2972	1389	1195	-5	-1810	999	9729	29017	49180	41790	64400
799	-4201	-3243	-1297	214	2898	2990	1403	1172	-27	-1756	971	9619	28970	49220	41160	64080
800	-4160	-3199	-1330	198	2813	3016	1434	1165	3	-1711	958	9515	28933	49320	40600	63780
801	-4128	-3179	-1350	157	2694	3019	1449	1163	9	-1667	968	9437	28869	49390	40090	63510
802	-4124	-3176	-1367	110	2572	2988	1453	1135	20	-1593	1009	9398	28778	49460	39520	63170
803	-4125	-3165	-1387	74	2470	2946	1450	1100	16	-1536	1084	9346	28691	49520	39010	62870
804	-4135	-3154	-1386	37	2358	2889	1437	1031	-31	-1490	1121	9314	28577	49550	38520	62550
805	-4082	-3102	-1362	82	2265	2851	1437	992	-44	-1439	1194	9293	28478	49490	38130	62290
806	-4029	-3078	-1325	109	2158	2795	1443	980	-61	-1392	1278	9309	28318	49350	37710	61950
807	-4030	-3061	-1324	99	2059	2739	1439	915	-95	-1346	1377	9341	28138	49080	37270	61570
808	-4057	-3059	-1311	100	1962	2662	1444	862	-161	-1304	1499	9400	27920	48760	36880	61230
809	-4053	-3038	-1282	92	1876	2603	1449	780	-221	-1279	1588	9464	27679	48340	36410	60870
810	-3984	-2997	-1250	159	1846	2561	1461	735	-273	-1242	1721	9529	27409	47800	35940	60470
811	-3976	-2995	-1240	157	1761	2501	1457	697	-325	-1231	1859	9598	27097	47170	35460	60030
812	-3975	-2989	-1219	166	1688	2423	1480	635	-371	-1214	1952	9671	26838	46560	35060	59630
813	-3962	-2993	-1228	154	1638	2348	1480	569	-430	-1200	2037	9736	26521	45810	34590	59140
814	-3940	-2976	-1241	146	1597	2297	1477	513	-483	-1226	2081	9790	26195	45060	34140	58640
815	-3886	-2954	-1236	168	1550	2233	1475	499	-525	-1219	2142	9806	25860	44320	33720	58180
816	-3874	-2959	-1252	144	1469	2131	1446	476	-566	-1246	2185	9801	25450	43440	33210	57600
817	-3898	-2971	-1298	102	1397	2007	1409	446	-600	-1298	2220	9759	25005	42510	32725	57030
818	-3931	-3002	-1332	39	1299	1876	1357	388	-632	-1346	2234	9683	24567	41570	32212	56430
819	-3906	-2986	-1390	-20	1236	1754	1293	342	-646	-1386	2161	9588	24189	40770	31762	55880
820	-3871	-2966	-1438	-35	1166	1628	1229	342	-651	-1445	2128	9494	23757	39860	31260	55240
821	-3852	-2958	-1477	-105	1067	1488	1164	347	-650	-1497	2066	9367	23307	38920	30746	54560
822	-3863	-2985	-1515	-163	963	1334	1070	338	-634	-1535	1979	9213	22861	38010	30238	53850
823	-3896	-3022	-1550	-254	850	1173	965	326	-603	-1593	1879	9050	22476	37240	29767	53230
824	-3853	-3008	-1573	-292	777	1056	878	349	-557	-1628	1726	8873	22066	36440	29315	52540
825	-3806	-2996	-1589	-291	696	911	788	397	-460	-1675	1609	8663	21657	35650	28891	51840
826	-3810	-2995	-1614	-349	612	772	686	460	-362	-1687	1488	8447	21308	35010	28503	51180
827	-3810	-3003	-1638	-400	544	636	587	499	-274	-1704	1369	8279	20950	34330	28114	50430
828	-3839	-3038	-1652	-464	481	502	499	524	-160	-1745	1220	8044	20600	33680	27740	49690
829	-3779	-3009	-1654	-442	448	401	404	586	17	-1746	1061	7798	20268	33120	27414	49020
830	-3723	-2987	-1646	-444	423	295	327	660	146	-1728	956	7589	19980	32652	27142	48430
831	-3724	-2968	-1652	-459	400	195	242	728	305	-1742	819	7345	19649	32123	26854	47750
832	-3738	-2993	-1644	-470	377	96	168	762	434	-1755	675	7114	19347	31670	26599	47080
833	-3791	-3002	-1631	-530	380	26	93	763	564	-1762	478	6895	19089	31313	26392	46520
834	-3698	-2943	-1598	-454	413	30	41	806	708	-1760	345	6700	18836	30958	26205	45930
835	-3642	-2925	-1592	-429	433	11	10	860	833	-1738	237	6465	18562	30610	26059	45350
836	-3645	-2914	-1587	-432	430	-19	-33	900	949	-1718	136	6242	18276	30275	25914	44760
837	-3668	-2917	-1586	-449	431	-58	-67	909	1050	-1694	38	6021	18030	29970	25747	44210
838	-3687	-2925	-1584	-482	438	-85	-97	892	1132	-1692	-67	5821	17741	29647	25590	43650
839	-3638	-2882	-1562	-457	455	-88	-111	907	1194	-1683	-175	5616	17481	29348	25455	43120
840	-3623	-2879	-1548	-443	446	-102	-126	937	1217	-1675	-273	5423	17254	29074	25307	42620
841	-3634	-2878	-1533	-461	428	-125	-136	920	1243	-1652	-324	5270	16989	28755	25136	42070
842	-3654	-2892	-1521	-473	414	-145	-150	908	1271	-1651	-391	5110	16719	28448	24937	41470
843	-3670	-2888	-1507	-480	421	-159	-161	868	1280	-1628	-471	4943	16453	28141	24732	40910
844	-3604	-2860	-1484	-417	434	-143	-155	886	1277	-1604	-520	4779	16258	27868	24532	40450
845	-3584	-2834	-1459	-406	447	-149	-147	877	1251	-1588	-536	4653	16004	27524	24302	39930
846	-3585	-2831	-1433	-391	475	-149	-139	850	1210	-1542	-537	4535	15777	27201	24028	39390
847	-3600	-2835	-1407	-374	511	-160	-135	814	1186	-1505	-536	4456	15576	26858	23742	38820
848	-3586	-2823	-1361	-341	606	-120	-125	784	1149	-1443	-550	4391	15412	26574	23482	38340
849	-3545	-2793	-1322	-269	710	-79	-104	779	1132	-1369	-484	4350	15246	26257	23218	37800
850	-3549	-2790	-1287	-215	827	-59	-97	756	1070	-1276	-396	4373	15101	25925	22936	37280
851	-3559	-2792	-1230	-172	973	-11	-88	743	1021	-1166	-255	4432	14967	25635	22687	36810
852	-3585	-2799	-1176	-121	1161	48	-68	700	979	-1048	-86	4506	14847	25321	22363	36300
853	-3557	-2785	-1106	-39	1367	142	-47	663	931	-925	111	4661	14774	25033	22054	35860
854	-3504	-2754	-1045	81	1628	254	-22	654	881	-715	392	4881	14760	24775	21771	35450
855	-3481	-2718	-970	206	1907	385	7	639	850	-534	708	5170	14777	24538	21518	35140
856	-3466	-2693	-870	321	2163	482	26	620	809	-306	1110	5557	14807	24264	21233	34760
857	-3511	-2706	-784	384	2454	629	54	567	764	-50	1554	6013	14894	24021	20967	34400
858	-3469	-2685	-687	526	2772	826	103	536	724	175	2059	6567	15042	23819	20774	34180
859	-3422	-2640	-577	686	3083	1012	134	539	706	436	2583	7118	15239	23610	20575	33930
860	-3457	-2632	-475	794	3341	1189	166	503	662	718	3180	7829	15459	23396	20368	33710
861	-3472	-2643	-390	902	3630	1416	207	479	629	975	3780	8551	15762	23191	20160	33550
862	-3491	-2651	-279	985	3912	1677	240	414	590	1169	4310	9231	16063	23071	20022	33440
863	-3451	-2603	-173	1152	4232	2007	321	385	554	1430	4876	9999	16464	22961	19883	33380
864	-3409	-2570	-60	1273	4507	2360	390	381	536	1683	5475	10784	16867	22890	19774	33350
865	-3404	-2568	37	1387	4793	2776	481	354	507	1869	6025	11562	17240	22820	19691	33330
866	-3409	-2549	129	1464	5096	3290	583	323	468	2001	6479	12219	17683	22753	19611	33350
867	-3434	-2539	221	1521	5352	3803	696	287	423	2143	6899	12902	18124	22769	19561	33440
868	-3368	-2500	305	1650	5689	4461	872	311	419	2254	7251	13501	18569	22780	19520	33530
869	-3350	-2492	383	1753	5996	5188	1076	352	394	2314	7570	14029	18921	22814	19522	33640
870	-3353	-2481	436	1833	6306	5973	1309	381	421	2339	7766	14393	19268	22867	19532	33760
871	-3363	-2489	480	1868	6580	6726	1530	412	411	2360	7940	14736	19593	22945	19596	33910
872	-3383	-2500	525	1908	6872	7648	1798	469	397	2345	7997	14985	19884	23050	19675	34110
873	-3329	-2473	557	1991	7193	8636	2118	537	418	2327	8009	15145	20107	23155	19766	34320
874	-3318	-2477	602	2014	7450	9516	2404	623	447	2271	7979	15231	20291	23282	19891	34520
875	-3308	-2462	619	2045	7709	10537	2755	721	462	2211	7882	15253	20465	23392	20039	34740
876	-3299	-2465	613	2047	7935	11530	3102	849	507	2138	7769	15196	20566	23519	20193	34960
877	-3300	-2463	605	2036	8156	12506	3472	979	552	2072	7604	15102	20643	23650	20357	35220
878	-3259	-2442	594	2050	8325	13353	3805	1116	626	1967	7427	14926	20689	23791	20575	35460
879	-3239	-2438	525	2023	8454	14221	4142	1292	686	1850	7202	14709	20645	23903	20783	35690
880	-3260	-2462	489	1959	8530	14992	4457	1443	736	1760	6991	14476	20594	23989	20968	35890
881	-3299	-2489	429	1864	8564	15587	4721	1551	792	1656	6700	14172	20482	24088	21178	36110
882	-3294	-2486	374	1789	8562	16174	4996	1678	882	1551	6384	13833	20366	24192	21400	36360
883	-3261	-2464	312	1754	8516	16617	5247	1843	965	1446	6110	13471	20232	24273	21621	36590
884	-3260	-2465	268	1661	8406	17061	5440	1977	1020	1366	5861	13129	20068	24334	21850	36820
885	-3273	-2477	217	1549	8296	17271	5577	2066	1087	1272	5540	12754	19872	24395	22094	37080
886	-3297	-2502	169	1422	8105	17383	5679	2145	1136	1164	5192	12354	19661	24447	22286	37320
887	-3254	-2465	151	1338	7910	17436	5777	2211	1191	1075	4905	11977	19502	24503	22488	37590
888	-3208	-2438	115	1263	7678	17369	5819	2295	1255	962	4608	11556	19250	24566	22718	37840
889	-3224	-2446	117	1175	7440	17226	5821	2346	1294	873	4307	11120	18995	24585	22961	38090
890	-3223	-2448	143	1086	7153	16986	5786	2383	1325	768	4007	10688	18745	24578	23167	38310
891	-3263	-2466	181	952	6851	16636	5736	2357	1318	702	3718	10300	18484	24632	23371	38590
892	-3196	-2436	235	919	6608	16337	5670	2360	1309	592	3404	9848	18212	24668	23579	38870
893	-3172	-2416	274	882	6298	15916	5582	2363	1320	473	3112	9436	17958	24685	23809	39090
894	-3193	-2409	354	813	5995	15478	5491	2338	1296	403	2860	9066	17729	24697	23980	39310
895	-3191	-2398	425	767	5704	14990	5407	2307	1273	310	2574	8654	17458	24712	24150	39600
896	-3204	-2402	491	712	5438	14566	5319	2282	1229	191	2292	8229	17191	24719	24321	39880
897	-3131	-2348	581	740	5186	14075	5263	2295	1207	85	2054	7853	16938	24752	24500	40150
898	-3113	-2330	646	742	4896	13584	5224	2319	1180	8	1876	7525	16708	24752	24632	40320
899	-3137	-2334	677	710	4658	13140	5203	2353	1138	-97	1656	7158	16488	24770	24731	40510
900	-3163	-2345	712	684	4407	12677	5215	2388	1076	-169	1447	6819	16229	24753	24786	40670
901	-3195	-2368	727	626	4172	12294	5278	2436	1018	-263	1236	6510	16051	24787	24824	40820
902	-3147	-2337	727	639	3995	11928	5404	2581	1003	-358	1066	6272	15876	24810	24868	40930
903	-3134	-2332	687	621	3810	11647	5544	2740	988	-412	942	6013	15731	24848	24876	41010
904	-3121	-2331	652	582	3608	11347	5751	2940	959	-476	802	5769	15600	24866	24850	41040
905	-3150	-2360	612	530	3430	11098	6011	3175	953	-531	683	5575	15515	24910	24793	41050
906	-3137	-2366	550	498	3316	10927	6296	3403	948	-588	542	5393	15451	24956	24679	41030
907	-3091	-2350	467	496	3172	10764	6675	3764	996	-616	456	5258	15412	25040	24582	41020
908	-3100	-2362	378	461	3011	10619	7056	4118	1050	-647	402	5136	15375	25087	24475	40930
909	-3105	-2372	297	418	2879	10498	7463	4516	1094	-656	338	5051	15365	25168	24306	40810
910	-3145	-2400	208	332	2755	10395	7851	4879	1140	-655	281	4995	15421	25260	24135	40690
911	-3139	-2406	131	295	2655	10314	8304	5307	1224	-647	242	4939	15484	25375	24013	40570
912	-3092	-2386	46	303	2540	10254	8755	5774	1312	-652	212	4912	15527	25471	23920	40430
913	-3105	-2393	-47	238	2428	10155	9179	6212	1394	-662	191	4889	15588	25585	23823	40270
914	-3096	-2393	-129	188	2342	10077	9542	6580	1500	-661	168	4873	15660	25710	23748	40110
915	-3112	-2399	-190	128	2265	9998	9924	6995	1597	-652	138	4841	15733	25811	23718	40000
916	-3057	-2361	-242	136	2174	9917	10286	7415	1698	-623	123	4826	15827	25980	23736	39930
917	-3022	-2348	-289	132	2101	9825	10553	7774	1819	-606	147	4850	15909	26132	23768	39830
918	-3029	-2374	-345	93	1989	9693	10794	8115	1916	-588	156	4874	15990	26263	23846	39780
919	-3037	-2374	-413	44	1893	9511	10992	8373	1999	-601	170	4888	16002	26349	23941	39740
920	-3087	-2410	-452	-19	1776	9338	11116	8581	2064	-591	174	4871	16023	26478	24102	39750
921	-3045	-2374	-474	-11	1735	9178	11213	8736	2126	-575	150	4871	16040	26615	24362	39820
922	-3009	-2354	-484	0	1648	8979	11275	8905	2197	-572	157	4866	16035	26735	24648	39940
923	-3025	-2348	-507	-32	1559	8764	11245	8994	2232	-581	167	4846	15976	26871	25031	40120
924	-3045	-2348	-523	-69	1492	8539	11195	9003	2270	-568	164	4814	15942	26992	25466	40350
925	-3059	-2352	-533	-119	1402	8283	11088	8987	2267	-600	104	4794	15879	27117	25949	40680
926	-3003	-2338	-546	-79	1365	8038	10971	8970	2276	-605	75	4736	15833	27235	26446	41010
927	-2983	-2326	-544	-80	1298	7789	10801	8894	2270	-600	70	4679	15780	27331	27053	41440
928	-2990	-2339	-551	-90	1244	7564	10615	8779	2239	-605	33	4614	15670	27421	27660	41890
929	-3013	-2339	-566	-98	1198	7318	10381	8627	2207	-622	-3	4556	15566	27492	28303	42400
930	-3029	-2337	-582	-124	1155	7044	10132	8426	2149	-649	-35	4477	15470	27574	28857	42910
931	-2958	-2301	-576	-68	1142	6833	9903	8265	2118	-677	-58	4400	15346	27641	29492	43490
932	-2950	-2299	-571	-72	1120	6575	9609	8067	2049	-690	-62	4336	15220	27678	30133	44070
933	-2960	-2311	-582	-80	1098	6333	9309	7806	1983	-708	-114	4244	15101	27705	30690	44590
934	-2966	-2303	-570	-73	1097	6092	9006	7550	1909	-741	-158	4175	14985	27745	31319	45170
935	-2937	-2278	-551	-23	1119	5906	8738	7320	1835	-778	-232	4090	14837	27760	31923	45760
936	-2884	-2243	-542	49	1163	5699	8453	7111	1770	-803	-251	3992	14676	27753	32526	46300
937	-2898	-2234	-522	101	1187	5492	8158	6857	1704	-827	-252	3927	14500	27681	32960	46700
938	-2906	-2224	-496	122	1223	5297	7882	6616	1603	-865	-255	3853	14324	27599	33400	47160
939	-2948	-2252	-485	141	1257	5088	7555	6318	1508	-872	-289	3773	14137	27482	33770	47550
940	-2935	-2235	-467	220	1335	4921	7268	6022	1413	-911	-336	3701	13977	27378	34040	47850
941	-2891	-2204	-444	321	1419	4762	6978	5779	1350	-920	-334	3636	13811	27221	34310	48140
942	-2900	-2205	-425	393	1498	4610	6737	5564	1266	-939	-366	3557	13608	27037	34500	48330
943	-2905	-2209	-402	447	1617	4430	6450	5300	1191	-966	-374	3510	13410	26812	34610	48440
944	-2934	-2237	-403	473	1709	4270	6172	5029	1103	-979	-393	3462	13263	26598	34630	48510
945	-2889	-2202	-376	575	1834	4160	5917	4791	1017	-983	-432	3403	13101	26368	34610	48550
946	-2856	-2186	-365	661	1930	4043	5710	4616	958	-984	-430	3356	12927	26104	34490	48490
947	-2855	-2191	-370	707	2037	3895	5467	4373	888	-983	-397	3307	12797	25830	34350	48400
948	-2870	-2196	-373	760	2136	3761	5242	4158	850	-955	-370	3287	12635	25534	34120	48230
949	-2913	-2225	-388	738	2218	3658	5042	3954	755	-911	-390	3258	12483	25211	33820	47970
950	-2868	-2186	-391	795	2297	3553	4839	3764	714	-908	-383	3251	12353	24892	33520	47730
951	-2837	-2191	-423	812	2346	3421	4634	3591	687	-907	-375	3245	12248	24597	33220	47420
952	-2856	-2221	-452	779	2382	3279	4428	3391	640	-892	-333	3254	12140	24250	32820	47030
953	-2847	-2229	-473	772	2410	3163	4248	3229	580	-861	-302	3267	12049	23901	32403	46580
954	-2847	-2240	-508	721	2399	3021	4064	3048	545	-840	-282	3286	11968	23561	31968	46150
955	-2791	-2212	-554	727	2388	2903	3921	2914	528	-811	-227	3281	11890	23249	31558	45750
956	-2788	-2213	-596	686	2325	2765	3750	2800	500	-775	-161	3320	11826	22900	31080	45240
957	-2797	-2225	-671	623	2235	2618	3571	2641	461	-745	-71	3376	11741	22557	30529	44660
958	-2824	-2237	-741	535	2125	2460	3382	2457	399	-723	4	3430	11679	22239	30036	44130
959	-2841	-2246	-811	434	2016	2291	3212	2265	339	-714	46	3485	11622	21895	29457	43600
960	-2804	-2221	-876	386	1890	2168	3069	2152	294	-685	100	3568	11576	21579	28913	43000
961	-2794	-2242	-910	315	1726	1994	2901	2005	237	-653	188	3634	11517	21239	28358	42380
962	-2816	-2246	-976	209	1567	1814	2728	1851	210	-624	252	3686	11482	20907	27839	41820
963	-2852	-2278	-1032	92	1429	1660	2582	1681	126	-584	309	3720	11447	20584	27253	41190
964	-2828	-2284	-1073	23	1256	1531	2435	1542	57	-574	342	3792	11388	20258	26694	40620
965	-2777	-2257	-1119	-7	1092	1392	2284	1420	28	-581	409	3848	11365	19985	26197	40090
966	-2777	-2244	-1154	-86	936	1232	2141	1296	-31	-607	436	3913	11352	19686	25654	39530
967	-2787	-2252	-1195	-184	794	1097	2006	1169	-64	-600	477	3992	11329	19384	25147	38940
968	-2818	-2268	-1227	-283	602	946	1867	1018	-155	-600	509	4055	11264	19092	24627	38380
969	-2811	-2257	-1265	-326	474	818	1746	900	-212	-593	518	4074	11252	18845	24196	37910
970	-2791	-2248	-1293	-370	321	696	1629	778	-267	-598	535	4123	11195	18587	23718	37370
971	-2798	-2238	-1337	-432	198	591	1521	676	-338	-629	539	4158	11163	18328	23244	36860
972	-2789	-2243	-1338	-462	91	495	1409	572	-392	-681	542	4187	11113	18111	22864	36420
973	-2813	-2251	-1348	-556	-37	387	1287	447	-468	-725	513	4207	11051	17863	22417	35940
974	-2771	-2207	-1366	-550	-124	311	1207	368	-518	-772	477	4209	10991	17618	22009	35480
975	-2748	-2185	-1373	-565	-235	212	1120	292	-575	-809	473	4208	10914	17367	21620	35040
976	-2761	-2204	-1394	-612	-348	107	1018	202	-644	-864	467	4208	10843	17142	21268	34620
977	-2779	-2204	-1425	-679	-438	23	916	103	-697	-937	428	4184	10737	16891	20864	34140
978	-2821	-2224	-1438	-758	-526	-67	832	-19	-770	-1030	345	4131	10622	16658	20454	33680
979	-2770	-2212	-1441	-739	-582	-115	754	-92	-813	-1080	287	4069	10501	16443	20083	33280
980	-2756	-2189	-1456	-751	-651	-188	686	-142	-852	-1145	233	4015	10376	16244	19748	32910
981	-2763	-2170	-1462	-802	-723	-262	623	-213	-914	-1208	163	3936	10212	16010	19398	32491
982	-2795	-2180	-1476	-839	-802	-332	545	-287	-970	-1286	66	3848	10067	15790	19029	32096
983	-2810	-2189	-1474	-868	-853	-388	482	-395	-1025	-1375	-27	3765	9906	15590	18731	31755
984	-2766	-2159	-1482	-849	-882	-423	426	-444	-1051	-1435	-104	3678	9760	15390	18401	31363
985	-2748	-2162	-1502	-849	-928	-469	374	-481	-1063	-1492	-169	3591	9573	15175	18081	30995
986	-2781	-2161	-1502	-880	-979	-510	318	-529	-1110	-1535	-244	3539	9389	14946	17742	30620
987	-2814	-2190	-1503	-914	-1024	-558	246	-618	-1131	-1562	-294	3515	9226	14739	17465	30277
988	-2812	-2195	-1505	-946	-1051	-609	211	-692	-1173	-1579	-377	3489	9028	14534	17158	29936
989	-2782	-2191	-1520	-938	-1048	-631	177	-728	-1205	-1580	-417	3501	8869	14329	16910	29592
990	-2746	-2167	-1509	-907	-1048	-654	137	-749	-1222	-1587	-409	3590	8726	14150	16680	29284
991	-2734	-2164	-1512	-897	-1085	-665	106	-775	-1218	-1580	-354	3724	8566	13961	16434	28959
992	-2786	-2204	-1524	-950	-1098	-704	60	-809	-1248	-1559	-285	3967	8427	13755	16188	28666
993	-2758	-2198	-1503	-925	-1073	-710	28	-869	-1262	-1492	-172	4303	8321	13549	15961	28415
994	-2748	-2175	-1513	-882	-1065	-719	10	-878	-1268	-1414	10	4699	8233	13372	15752	28152
995	-2756	-2170	-1494	-885	-1076	-762	-23	-912	-1250	-1335	262	5261	8158	13179	15491	27824
996	-2775	-2205	-1485	-895	-1079	-785	-48	-939	-1247	-1222	531	5965	8132	12974	15278	27527
997	-2830	-2237	-1487	-948	-1091	-818	-84	-1018	-1273	-1068	835	6791	8149	12827	15065	27282
998	-2803	-2232	-1481	-907	-1038	-796	-96	-1026	-1266	-946	1135	7591	8224	12688	14880	27039
999	-2775	-2217	-1450	-864	-1002	-790	-131	-1030	-1242	-784	1538	8591	8344	12567	14694	26769
1000	-2783	-2228	-1441	-856	-985	-803	-157	-1059	-1239	-625	1994	9748	8491	12430	14565	26521
1001	-2801	-2254	-1439	-857	-969	-809	-183	-1083	-1231	-475	2433	10805	8642	12326	14435	26332
1002	-2837	-2282	-1444	-888	-941	-812	-222	-1126	-1247	-291	2883	12061	8823	12224	14315	26124
1003	-2787	-2268	-1444	-837	-880	-787	-234	-1126	-1227	-131	3373	13342	9057	12134	14209	25949
1004	-2769	-2255	-1428	-803	-848	-771	-244	-1141	-1219	57	3905	14647	9294	12078	14089	25767
1005	-2782	-2263	-1422	-817	-829	-773	-272	-1176	-1209	207	4379	15798	9539	12040	13996	25621
1006	-2819	-2302	-1434	-830	-799	-786	-282	-1188	-1214	364	4872	17032	9803	11981	13903	25511
1007	-2850	-2321	-1446	-881	-771	-783	-297	-1257	-1233	514	5265	18267	10083	11958	13851	25457
1008	-2780	-2287	-1445	-812	-718	-755	-285	-1257	-1225	632	5630	19237	10321	11971	13871	25438
1009	-2746	-2272	-1468	-787	-704	-744	-314	-1232	-1202	726	6058	20252	10595	11965	13873	25399
1010	-2755	-2292	-1470	-809	-701	-752	-338	-1222	-1206	806	6457	21157	10804	11954	13892	25375
1011	-2800	-2321	-1492	-834	-697	-781	-356	-1260	-1224	869	6762	21954	11005	11950	13911	25384
1012	-2823	-2334	-1529	-862	-702	-782	-374	-1308	-1234	908	6960	22532	11169	11949	13918	25440
1013	-2790	-2322	-1565	-853	-692	-787	-384	-1281	-1233	920	7165	23032	11333	11948	13965	25553
1014	-2807	-2336	-1589	-865	-717	-819	-417	-1295	-1231	921	7347	23434	11427	11930	14001	25654
1015	-2842	-2359	-1632	-915	-743	-866	-448	-1311	-1256	922	7440	23671	11493	11908	14041	25732
1016	-2868	-2398	-1669	-976	-784	-911	-485	-1341	-1278	892	7447	23783	11543	11892	14043	25846
1017	-2852	-2393	-1719	-990	-806	-927	-516	-1392	-1305	812	7385	23772	11566	11871	14081	26006
1018	-2815	-2383	-1756	-984	-827	-951	-539	-1418	-1303	726	7335	23668	11566	11863	14130	26160
1019	-2835	-2402	-1770	-1008	-873	-1008	-559	-1434	-1324	686	7249	23464	11537	11823	14169	26289
1020	-2854	-2420	-1804	-1039	-904	-1065	-610	-1455	-1354	600	7104	23139	11480	11778	14232	26460
1021	-2908	-2442	-1834	-1092	-951	-1143	-651	-1505	-1403	498	6883	22726	11385	11755	14284	26671
1022	-2879	-2445	-1872	-1096	-993	-1188	-684	-1535	-1424	388	6645	22239	11291	11729	14322	26859
1023	-2842	-2430	-1896	-1103	-1037	-1243	-726	-1522	-1427	288	6418	21730	11173	11700	14385	27044
1024	-2870	-2454	-1935	-1156	-1104	-1307	-766	-1551	-1449	178	6148	21121	11022	11624	14432	27206
1025	-2906	-2479	-1970	-1191	-1158	-1360	-791	-1592	-1498	49	5823	20484	10843	11556	14498	27378
1026	-2927	-2491	-1999	-1238	-1189	-1403	-841	-1650	-1533	-89	5496	19862	10688	11500	14549	27564
1027	-2852	-2464	-2035	-1204	-1226	-1433	-856	-1646	-1525	-234	5153	19127	10497	11458	14618	27742
1028	-2842	-2453	-2054	-1216	-1266	-1480	-874	-1625	-1530	-347	4861	18411	10286	11380	14665	27894
1029	-2865	-2464	-2075	-1232	-1320	-1543	-919	-1643	-1573	-475	4536	17676	10068	11276	14678	28021
1030	-2904	-2484	-2084	-1271	-1392	-1621	-956	-1681	-1586	-589	4275	17005	9849	11195	14694	28124
1031	-2953	-2518	-2102	-1322	-1435	-1682	-990	-1740	-1640	-720	3938	16234	9597	11104	14711	28241
1032	-2904	-2491	-2129	-1304	-1473	-1720	-1014	-1740	-1657	-835	3607	15497	9366	11026	14728	28342
1033	-2909	-2491	-2124	-1314	-1520	-1751	-1037	-1738	-1667	-949	3345	14830	9161	10926	14724	28400
1034	-2917	-2510	-2135	-1337	-1565	-1808	-1067	-1770	-1699	-1060	3044	14091	8910	10826	14712	28440
1035	-2942	-2547	-2164	-1369	-1599	-1869	-1111	-1779	-1733	-1184	2738	13351	8637	10719	14663	28461
1036	-2949	-2547	-2185	-1388	-1634	-1910	-1139	-1816	-1789	-1342	2426	12659	8404	10598	14588	28463
1037	-2916	-2521	-2186	-1366	-1643	-1938	-1147	-1809	-1772	-1441	2147	12049	8205	10528	14509	28475
1038	-2916	-2535	-2178	-1367	-1683	-1987	-1157	-1799	-1794	-1523	1890	11389	7950	10427	14415	28414
1039	-2925	-2546	-2207	-1390	-1695	-2038	-1197	-1820	-1811	-1605	1625	10741	7719	10313	14324	28361
1040	-2958	-2566	-2216	-1450	-1731	-2082	-1239	-1836	-1831	-1722	1385	10203	7507	10207	14260	28312
1041	-2940	-2556	-2228	-1421	-1731	-2096	-1261	-1868	-1839	-1825	1083	9622	7300	10147	14201	28253
1042	-2931	-2543	-2237	-1404	-1742	-2124	-1276	-1861	-1850	-1883	834	9047	7083	10052	14111	28154
1043	-2931	-2552	-2237	-1395	-1746	-2153	-1282	-1865	-1856	-1978	598	8491	6879	9950	14032	28063
1044	-2918	-2552	-2235	-1386	-1760	-2202	-1300	-1854	-1853	-2046	416	8032	6700	9876	13976	27962
1045	-2946	-2579	-2240	-1429	-1778	-2227	-1312	-1866	-1872	-2124	211	7536	6500	9808	13898	27846
1046	-2919	-2538	-2230	-1396	-1774	-2223	-1321	-1852	-1871	-2207	19	7068	6343	9717	13827	27740
1047	-2908	-2520	-2230	-1352	-1774	-2236	-1335	-1810	-1863	-2274	-137	6634	6187	9657	13732	27653
1048	-2919	-2525	-2247	-1378	-1774	-2281	-1356	-1803	-1863	-2327	-279	6273	6019	9575	13615	27506
1049	-2937	-2552	-2240	-1389	-1803	-2305	-1384	-1821	-1886	-2396	-438	5885	5857	9492	13481	27370
1050	-2986	-2570	-2250	-1430	-1814	-2328	-1400	-1855	-1907	-2460	-637	5511	5705	9403	13324	27221
1051	-2936	-2539	-2223	-1394	-1799	-2333	-1400	-1857	-1893	-2502	-775	5195	5589	9341	13212	27097
1052	-2937	-2538	-2211	-1369	-1795	-2345	-1428	-1837	-1873	-2538	-890	4887	5455	9299	13083	26941
1053	-2941	-2536	-2220	-1370	-1817	-2362	-1449	-1822	-1885	-2574	-986	4582	5322	9234	12995	26788
1054	-2964	-2541	-2218	-1392	-1819	-2402	-1471	-1844	-1894	-2618	-1122	4301	5219	9187	12897	26642
1055	-2977	-2563	-2234	-1428	-1820	-2411	-1489	-1897	-1931	-2663	-1254	4051	5114	9157	12817	26502
1056	-2913	-2543	-2226	-1387	-1813	-2403	-1483	-1887	-1898	-2716	-1342	3792	5045	9150	12761	26403
1057	-2902	-2537	-2223	-1385	-1802	-2427	-1497	-1858	-1896	-2731	-1427	3555	4955	9145	12675	26282
1058	-2928	-2544	-2232	-1396	-1808	-2467	-1527	-1872	-1914	-2736	-1511	3359	4887	9137	12600	26164
1059	-2981	-2562	-2232	-1429	-1847	-2494	-1558	-1898	-1930	-2788	-1605	3147	4830	9119	12519	26061
1060	-2986	-2572	-2230	-1457	-1841	-2492	-1561	-1960	-1957	-2821	-1735	2932	4797	9104	12452	26000
1061	-2899	-2526	-2215	-1390	-1836	-2473	-1559	-1948	-1943	-2867	-1806	2737	4747	9157	12431	25917
1062	-2888	-2528	-2199	-1370	-1841	-2475	-1563	-1917	-1942	-2877	-1860	2589	4715	9199	12413	25828
1063	-2891	-2528	-2194	-1381	-1857	-2495	-1579	-1925	-1941	-2906	-1920	2436	4679	9239	12383	25712
1064	-2924	-2553	-2210	-1418	-1876	-2543	-1610	-1945	-1966	-2942	-1983	2292	4640	9271	12362	25621
1065	-2915	-2544	-2215	-1416	-1894	-2552	-1613	-1978	-1989	-2958	-2036	2164	4617	9310	12357	25570
1066	-2900	-2515	-2204	-1393	-1903	-2569	-1622	-1986	-1980	-2953	-2064	2041	4609	9367	12345	25490
1067	-2911	-2515	-2210	-1397	-1923	-2595	-1651	-1994	-1991	-2970	-2105	1910	4586	9416	12322	25401
1068	-2912	-2517	-2207	-1411	-1955	-2633	-1674	-2014	-1999	-3015	-2153	1826	4570	9501	12316	25321
1069	-2968	-2560	-2192	-1457	-1966	-2668	-1699	-2061	-2046	-3031	-2204	1723	4556	9584	12305	25264
1070	-2931	-2523	-2175	-1416	-1990	-2664	-1708	-2090	-2055	-3061	-2260	1590	4555	9686	12324	25221
1071	-2914	-2500	-2163	-1401	-2008	-2677	-1701	-2070	-2049	-3072	-2285	1494	4535	9819	12359	25148
1072	-2920	-2489	-2128	-1386	-2018	-2701	-1730	-2112	-2076	-3074	-2302	1411	4553	9941	12366	25077
1073	-2928	-2509	-2115	-1395	-2024	-2729	-1752	-2147	-2103	-3075	-2321	1301	4558	10068	12429	25033
1074	-2953	-2524	-2072	-1419	-2051	-2763	-1776	-2189	-2130	-3091	-2378	1213	4543	10196	12494	24972
1075	-2896	-2460	-2001	-1364	-2045	-2757	-1781	-2197	-2125	-3125	-2429	1125	4528	10334	12575	24911
1076	-2903	-2456	-1920	-1311	-2047	-2770	-1790	-2209	-2122	-3122	-2445	1045	4540	10446	12643	24878
1077	-2930	-2445	-1832	-1295	-2058	-2779	-1813	-2247	-2145	-3127	-2467	952	4531	10595	12706	24850
1078	-2934	-2422	-1775	-1245	-2059	-2774	-1808	-2271	-2174	-3148	-2515	878	4522	10730	12791	24854
1079	-2932	-2405	-1658	-1209	-2029	-2783	-1814	-2306	-2191	-3146	-2570	776	4529	10851	12860	24867
1080	-2873	-2351	-1505	-1078	-1980	-2747	-1815	-2274	-2171	-3149	-2556	710	4522	11008	12963	24862
1081	-2875	-2313	-1376	-990	-1967	-2753	-1826	-2267	-2163	-3163	-2538	639	4511	11144	13033	24820
1082	-2890	-2292	-1218	-920	-1945	-2759	-1821	-2286	-2190	-3174	-2546	576	4486	11257	13100	24810
1083	-2919	-2276	-1013	-844	-1916	-2728	-1812	-2312	-2214	-3141	-2532	530	4459	11336	13158	24778
1084	-2932	-2230	-800	-736	-1841	-2665	-1808	-2341	-2226	-3143	-2558	461	4457	11423	13233	24750
1085	-2894	-2173	-596	-569	-1776	-2616	-1785	-2311	-2215	-3151	-2563	381	4445	11516	13298	24731
1086	-2875	-2111	-328	-407	-1679	-2569	-1774	-2275	-2194	-3144	-2560	323	4412	11595	13352	24728
1087	-2899	-2064	-53	-232	-1605	-2522	-1764	-2257	-2206	-3112	-2552	282	4377	11652	13387	24696
1088	-2945	-2041	239	-98	-1515	-2461	-1745	-2265	-2183	-3092	-2578	222	4354	11704	13424	24686
1089	-2896	-1978	494	107	-1389	-2368	-1706	-2250	-2175	-3067	-2603	161	4340	11769	13453	24726
1090	-2873	-1900	802	340	-1237	-2266	-1652	-2175	-2131	-3035	-2586	127	4314	11794	13488	24700
1091	-2872	-1841	1124	526	-1089	-2169	-1608	-2104	-2109	-2999	-2573	85	4283	11821	13478	24669
1092	-2880	-1787	1405	718	-962	-2069	-1548	-2050	-2077	-2981	-2528	60	4244	11837	13474	24678
1093	-2930	-1778	1725	882	-818	-1953	-1515	-2012	-2060	-2924	-2538	51	4206	11820	13479	24691
1094	-2895	-1710	2040	1120	-641	-1799	-1438	-1982	-2017	-2890	-2559	-12	4167	11801	13480	24697
1095	-2841	-1635	2356	1383	-476	-1669	-1351	-1882	-1929	-2827	-2526	-38	4155	11797	13479	24698
1096	-2823	-1584	2605	1575	-312	-1525	-1271	-1747	-1837	-2740	-2456	-61	4134	11768	13460	24711
1097	-2824	-1547	2877	1749	-158	-1389	-1205	-1645	-1770	-2679	-2420	-71	4101	11726	13435	24716
1098	-2864	-1526	3089	1893	-4	-1252	-1122	-1584	-1692	-2591	-2396	-81	4082	11670	13393	24735
1099	-2819	-1473	3322	2107	136	-1132	-1036	-1464	-1603	-2481	-2322	-76	4073	11603	13375	24764
1100	-2814	-1435	3484	2224	267	-1008	-968	-1335	-1484	-2360	-2235	-51	4044	11546	13334	24740
1101	-2840	-1440	3624	2340	364	-903	-908	-1242	-1398	-2242	-2142	-31	4012	11475	13270	24746
1102	-2859	-1444	3747	2413	444	-825	-839	-1157	-1293	-2152	-2040	15	3995	11385	13207	24738
1103	-2887	-1436	3797	2441	525	-753	-783	-1130	-1222	-2038	-1966	41	3979	11304	13153	24757
1104	-2829	-1416	3817	2536	580	-684	-732	-1008	-1101	-1911	-1880	97	3977	11258	13099	24782
1105	-2820	-1430	3814	2563	608	-660	-683	-901	-975	-1727	-1762	136	3971	11177	13072	24789
1106	-2846	-1444	3767	2534	622	-652	-661	-837	-890	-1588	-1646	202	3987	11093	12986	24773
1107	-2892	-1488	3703	2449	613	-662	-639	-795	-799	-1445	-1538	269	3975	11004	12914	24782
1108	-2872	-1497	3602	2403	590	-701	-616	-769	-707	-1322	-1440	315	3984	10934	12869	24820
1109	-2859	-1505	3467	2354	541	-737	-603	-695	-601	-1169	-1332	396	4001	10880	12855	24855
1110	-2871	-1557	3325	2233	466	-814	-617	-667	-522	-1021	-1199	470	4025	10817	12830	24908
1111	-2906	-1597	3144	2097	357	-910	-638	-694	-448	-893	-1117	542	4070	10755	12808	24963
1112	-2918	-1663	2956	1935	247	-1027	-665	-743	-403	-754	-1021	615	4100	10714	12798	25009
1113	-2879	-1670	2725	1822	141	-1138	-697	-754	-349	-635	-910	676	4150	10685	12801	25093
1114	-2859	-1686	2528	1715	9	-1280	-749	-745	-298	-523	-768	742	4208	10653	12821	25180
1115	-2875	-1743	2289	1517	-152	-1471	-814	-792	-279	-448	-638	833	4259	10612	12836	25285
1116	-2891	-1794	2049	1339	-335	-1651	-904	-873	-291	-349	-527	904	4275	10576	12842	25400
1117	-2940	-1868	1824	1123	-511	-1827	-1004	-978	-338	-260	-470	968	4321	10557	12866	25560
1118	-2889	-1877	1563	992	-677	-1999	-1068	-1066	-340	-210	-417	1024	4354	10564	12896	25691
1119	-2899	-1913	1316	815	-868	-2194	-1158	-1134	-363	-164	-355	1073	4408	10547	12918	25813
1120	-2929	-1961	1080	611	-1045	-2384	-1250	-1242	-396	-135	-308	1104	4446	10517	12930	25957
1121	-2933	-2009	853	449	-1244	-2609	-1372	-1373	-470	-128	-279	1137	4504	10487	12946	26148
1122	-2979	-2068	624	244	-1423	-2799	-1471	-1536	-566	-165	-272	1158	4543	10482	12923	26332
1123	-2929	-2061	418	141	-1575	-2976	-1563	-1684	-621	-193	-264	1168	4592	10461	12933	26535
1124	-2930	-2100	229	-10	-1728	-3146	-1634	-1777	-696	-229	-272	1167	4623	10435	12964	26757
1125	-2944	-2135	53	-146	-1895	-3315	-1738	-1892	-817	-273	-289	1149	4636	10430	13007	26903
1126	-2983	-2198	-126	-341	-2069	-3499	-1873	-2034	-896	-326	-327	1121	4675	10421	13035	27060
1127	-2993	-2220	-310	-512	-2190	-3640	-1951	-2193	-1036	-400	-438	1044	4688	10409	13074	27283
1128	-2945	-2219	-455	-547	-2286	-3753	-2001	-2294	-1110	-476	-518	982	4721	10405	13137	27506
1129	-2916	-2222	-586	-636	-2414	-3887	-2077	-2361	-1187	-597	-540	941	4725	10394	13190	27702
1130	-2937	-2265	-733	-746	-2529	-4014	-2146	-2454	-1316	-728	-599	890	4720	10367	13198	27890
1131	-2977	-2300	-870	-880	-2638	-4117	-2206	-2566	-1435	-820	-689	830	4696	10333	13209	28056
1132	-2947	-2297	-966	-945	-2732	-4210	-2279	-2708	-1540	-933	-814	748	4696	10283	13242	28237
1133	-2917	-2311	-1072	-995	-2825	-4264	-2320	-2746	-1617	-1036	-897	668	4694	10243	13231	28372
1134	-2941	-2346	-1170	-1083	-2897	-4353	-2373	-2804	-1731	-1169	-985	579	4660	10173	13201	28473
1135	-2967	-2351	-1278	-1164	-2977	-4407	-2423	-2894	-1829	-1306	-1101	488	4622	10109	13180	28591
1136	-3005	-2405	-1366	-1283	-3048	-4475	-2469	-3004	-1962	-1434	-1219	403	4572	10019	13125	28692
1137	-2967	-2384	-1458	-1308	-3097	-4499	-2490	-3043	-2040	-1560	-1328	324	4547	9960	13087	28760
1138	-2969	-2386	-1507	-1328	-3120	-4534	-2514	-3048	-2101	-1713	-1433	218	4519	9892	13027	28813
1139	-2973	-2409	-1575	-1369	-3168	-4581	-2527	-3089	-2187	-1819	-1564	127	4467	9811	12931	28829
1140	-2979	-2428	-1645	-1426	-3211	-4593	-2542	-3141	-2252	-1946	-1666	53	4435	9715	12849	28829
1141	-3010	-2462	-1698	-1504	-3261	-4604	-2550	-3195	-2357	-2068	-1800	-57	4386	9632	12761	28849
1142	-2984	-2442	-1725	-1492	-3267	-4601	-2540	-3205	-2403	-2206	-1908	-133	4360	9530	12664	28828
1143	-2985	-2449	-1769	-1543	-3293	-4582	-2538	-3206	-2453	-2309	-2001	-198	4332	9441	12571	28768
1144	-2997	-2465	-1809	-1583	-3298	-4571	-2516	-3210	-2495	-2430	-2099	-285	4287	9372	12472	28708
1145	-2996	-2486	-1854	-1610	-3322	-4555	-2498	-3200	-2557	-2539	-2197	-364	4270	9277	12369	28647
1146	-3010	-2501	-1875	-1642	-3323	-4530	-2472	-3227	-2606	-2635	-2297	-422	4271	9188	12249	28596
1147	-2949	-2473	-1904	-1608	-3318	-4479	-2449	-3161	-2620	-2725	-2360	-453	4261	9103	12157	28548
1148	-2965	-2466	-1923	-1629	-3334	-4473	-2418	-3122	-2641	-2799	-2409	-470	4283	9016	12043	28415
1149	-2995	-2470	-1943	-1664	-3340	-4439	-2388	-3114	-2681	-2876	-2462	-452	4300	8927	11908	28305
1150	-3029	-2513	-1945	-1718	-3360	-4421	-2377	-3113	-2726	-2963	-2507	-462	4334	8839	11787	28188
1151	-3024	-2511	-1976	-1729	-3343	-4385	-2360	-3124	-2745	-3038	-2572	-462	4399	8787	11713	28105
1152	-2997	-2498	-2003	-1720	-3351	-4334	-2313	-3069	-2738	-3096	-2616	-433	4499	8733	11616	27955
1153	-2996	-2504	-2009	-1729	-3352	-4312	-2287	-3036	-2750	-3147	-2663	-394	4609	8686	11529	27839
1154	-3022	-2510	-2019	-1757	-3347	-4291	-2256	-3009	-2762	-3212	-2705	-345	4727	8645	11447	27723
1155	-3080	-2554	-2026	-1826	-3371	-4245	-2229	-3001	-2797	-3225	-2753	-261	4885	8607	11326	27582
1156	-3017	-2515	-2036	-1783	-3342	-4203	-2197	-2988	-2811	-3267	-2782	-186	5088	8610	11268	27514
1157	-2988	-2500	-2047	-1754	-3322	-4184	-2166	-2912	-2809	-3294	-2788	-85	5304	8630	11216	27411
1158	-2999	-2513	-2047	-1766	-3322	-4143	-2134	-2864	-2809	-3343	-2777	36	5538	8656	11147	27299
1159	-3057	-2537	-2056	-1816	-3325	-4135	-2101	-2843	-2799	-3344	-2806	194	5833	8668	11093	27231
1160	-3093	-2567	-2065	-1863	-3325	-4106	-2089	-2872	-2817	-3379	-2866	343	6159	8715	11090	27196
1161	-3006	-2524	-2069	-1796	-3292	-4039	-2044	-2813	-2796	-3406	-2862	484	6516	8784	11126	27192
1162	-2971	-2511	-2052	-1765	-3273	-3985	-2004	-2726	-2753	-3419	-2805	686	6863	8850	11168	27156
1163	-2987	-2501	-2056	-1784	-3276	-3987	-1995	-2681	-2756	-3424	-2753	898	7246	8931	11205	27137
1164	-2991	-2509	-2054	-1809	-3267	-3975	-1982	-2660	-2748	-3432	-2710	1134	7672	9036	11255	27149
1165	-3039	-2537	-2066	-1839	-3267	-3943	-1983	-2697	-2760	-3444	-2681	1349	8059	9102	11293	27149
1166	-2998	-2499	-2063	-1803	-3261	-3924	-1952	-2645	-2725	-3434	-2660	1618	8532	9214	11388	27145
1167	-2996	-2508	-2076	-1795	-3244	-3923	-1948	-2608	-2715	-3391	-2599	1880	9012	9344	11474	27178
1168	-3007	-2516	-2084	-1816	-3249	-3932	-1942	-2623	-2710	-3391	-2537	2170	9473	9456	11561	27236
1169	-3039	-2538	-2114	-1844	-3275	-3947	-1961	-2634	-2709	-3368	-2492	2410	9922	9580	11641	27271
1170	-3049	-2547	-2122	-1854	-3250	-3940	-1966	-2669	-2705	-3369	-2460	2690	10413	9752	11731	27360
1171	-3015	-2520	-2140	-1814	-3253	-3918	-1966	-2638	-2681	-3363	-2399	2964	10921	9930	11887	27470
1172	-3020	-2534	-2152	-1802	-3235	-3904	-1964	-2621	-2660	-3370	-2339	3222	11375	10078	12019	27560
1173	-3025	-2545	-2140	-1813	-3233	-3899	-1993	-2628	-2655	-3345	-2268	3491	11871	10251	12156	27641
1174	-3073	-2569	-2143	-1864	-3247	-3934	-2022	-2690	-2669	-3312	-2241	3748	12330	10441	12309	27774
1175	-3070	-2572	-2163	-1870	-3235	-3934	-2043	-2703	-2686	-3254	-2223	3986	12789	10612	12489	27928
1176	-3022	-2537	-2176	-1832	-3214	-3925	-2048	-2684	-2648	-3233	-2164	4176	13194	10805	12662	28074
1177	-3002	-2539	-2213	-1813	-3203	-3941	-2062	-2687	-2637	-3233	-2090	4409	13620	11004	12867	28201
1178	-3005	-2550	-2227	-1824	-3205	-3932	-2080	-2705	-2629	-3212	-2020	4620	13999	11171	13051	28359
1179	-3050	-2586	-2242	-1859	-3221	-3969	-2114	-2745	-2640	-3188	-2000	4786	14290	11307	13182	28495
1180	-3035	-2563	-2256	-1840	-3200	-3962	-2133	-2755	-2637	-3176	-1955	4934	14587	11461	13357	28651
1181	-3032	-2547	-2273	-1834	-3210	-3947	-2156	-2771	-2636	-3163	-1879	5092	14887	11625	13529	28808
1182	-3054	-2560	-2293	-1849	-3215	-3964	-2196	-2789	-2616	-3142	-1811	5233	15110	11768	13681	28939
1183	-3083	-2579	-2309	-1872	-3222	-3986	-2244	-2833	-2619	-3133	-1780	5315	15271	11860	13790	29061
1184	-3104	-2590	-2345	-1895	-3228	-3998	-2262	-2906	-2623	-3112	-1790	5378	15398	11966	13897	29245
1185	-3060	-2574	-2356	-1855	-3214	-3993	-2281	-2908	-2598	-3101	-1785	5407	15519	12060	14029	29381
1186	-3043	-2574	-2364	-1864	-3212	-4014	-2302	-2916	-2619	-3094	-1727	5433	15592	12129	14152	29514
1187	-3065	-2598	-2382	-1880	-3225	-4031	-2342	-2955	-2634	-3075	-1724	5443	15596	12192	14270	29617
1188	-3091	-2618	-2395	-1912	-3226	-4041	-2369	-2986	-2638	-3061	-1739	5430	15564	12229	14344	29713
1189	-3107	-2629	-2426	-1932	-3224	-4042	-2404	-3040	-2665	-3042	-1771	5395	15498	12266	14428	29859
1190	-3051	-2616	-2442	-1907	-3185	-4032	-2414	-3053	-2640	-3049	-1793	5337	15425	12293	14507	29945
1191	-3072	-2622	-2478	-1931	-3199	-4048	-2451	-3086	-2660	-3063	-1801	5237	15289	12291	14565	30057
1192	-3066	-2631	-2483	-1940	-3196	-4043	-2457	-3096	-2675	-3085	-1829	5122	15130	12267	14640	30119
1193	-3065	-2665	-2499	-1954	-3205	-4045	-2483	-3156	-2683	-3114	-1845	5012	14941	12256	14669	30193
1194	-3037	-2631	-2518	-1922	-3179	-4022	-2496	-3170	-2678	-3112	-1860	4866	14763	12208	14697	30262
1195	-3007	-2602	-2534	-1896	-3171	-4023	-2504	-3160	-2678	-3117	-1863	4732	14508	12166	14709	30310
1196	-3028	-2625	-2547	-1910	-3174	-4035	-2524	-3170	-2684	-3136	-1875	4571	14226	12083	14686	30323
1197	-3064	-2650	-2565	-1928	-3190	-4050	-2550	-3200	-2701	-3163	-1898	4411	13972	11987	14651	30313
1198	-3114	-2693	-2589	-1982	-3186	-4055	-2581	-3272	-2738	-3185	-1946	4235	13652	11864	14582	30294
1199	-3083	-2669	-2607	-1955	-3181	-4039	-2598	-3303	-2755	-3216	-2020	4081	13329	11737	14522	30263
1200	-3053	-2660	-2624	-1940	-3173	-4033	-2606	-3301	-2753	-3227	-2047	3900	12999	11595	14436	30220
1201	-3058	-2671	-2630	-1953	-3173	-4059	-2615	-3335	-2769	-3256	-2076	3740	12706	11460	14333	30170
1202	-3080	-2688	-2638	-1974	-3169	-4051	-2627	-3358	-2789	-3279	-2116	3546	12341	11312	14221	30063
1203	-3125	-2717	-2662	-2019	-3171	-4050	-2653	-3425	-2832	-3300	-2198	3342	11963	11177	14119	30001
1204	-3064	-2684	-2684	-1978	-3139	-4016	-2650	-3410	-2827	-3318	-2256	3172	11654	11032	14053	29917
1205	-3055	-2673	-2700	-1969	-3124	-3996	-2669	-3402	-2818	-3367	-2294	3002	11290	10874	13929	29806
1206	-3101	-2699	-2716	-2012	-3136	-4001	-2687	-3439	-2840	-3392	-2342	2814	10947	10710	13790	29682
1207	-3113	-2727	-2733	-2030	-3130	-3986	-2701	-3491	-2885	-3414	-2411	2608	10581	10534	13639	29582
1208	-3090	-2727	-2746	-2023	-3118	-3961	-2708	-3506	-2888	-3442	-2482	2413	10291	10393	13525	29474
1209	-3041	-2698	-2740	-1974	-3091	-3927	-2702	-3473	-2877	-3483	-2554	2240	9960	10245	13426	29331
1210	-3056	-2665	-2740	-1961	-3093	-3909	-2687	-3453	-2871	-3497	-2579	2058	9641	10078	13318	29207
1211	-3073	-2691	-2764	-1989	-3083	-3897	-2711	-3466	-2891	-3520	-2577	1920	9353	9918	13194	29049
1212	-3132	-2748	-2776	-2057	-3082	-3879	-2733	-3525	-2930	-3556	-2625	1765	9038	9736	13046	28905
1213	-3110	-2734	-2800	-2034	-3053	-3847	-2737	-3547	-2949	-3588	-2686	1606	8720	9574	12890	28781
1214	-3068	-2732	-2802	-2013	-3046	-3800	-2715	-3513	-2926	-3614	-2723	1468	8430	9413	12754	28602
1215	-3093	-2733	-2810	-2021	-3045	-3801	-2727	-3513	-2943	-3622	-2730	1350	8175	9263	12613	28426
1216	-3095	-2739	-2829	-2029	-3032	-3787	-2720	-3537	-2959	-3625	-2776	1238	7902	9105	12479	28291
1217	-3139	-2770	-2828	-2083	-3038	-3774	-2718	-3602	-2998	-3632	-2840	1102	7645	8963	12379	28152
1218	-3108	-2751	-2829	-2055	-2999	-3738	-2718	-3610	-2986	-3641	-2882	991	7409	8838	12258	28026
1219	-3072	-2737	-2832	-2028	-2997	-3686	-2716	-3586	-2984	-3648	-2911	881	7207	8719	12168	27855
1220	-3070	-2739	-2843	-2039	-2984	-3669	-2726	-3584	-2987	-3676	-2937	778	6971	8574	12072	27728
1221	-3112	-2763	-2858	-2070	-2981	-3660	-2728	-3614	-3000	-3690	-2948	676	6760	8440	11980	27599
1222	-3180	-2805	-2880	-2130	-2977	-3643	-2736	-3684	-3028	-3688	-3024	584	6591	8326	11896	27517
1223	-3108	-2755	-2863	-2042	-2932	-3580	-2716	-3634	-2992	-3701	-3045	481	6430	8200	11854	27437
1224	-3060	-2741	-2863	-2007	-2908	-3543	-2694	-3597	-2972	-3704	-3066	409	6262	8105	11804	27334
1225	-3063	-2771	-2880	-2006	-2886	-3511	-2690	-3579	-2962	-3698	-3047	333	6082	8003	11748	27240
1226	-3092	-2789	-2876	-2036	-2891	-3513	-2710	-3577	-2953	-3690	-3017	288	5927	7914	11698	27179
1227	-3113	-2786	-2902	-2049	-2895	-3498	-2719	-3607	-2965	-3707	-3035	237	5773	7813	11640	27126
1228	-3082	-2761	-2902	-2023	-2865	-3477	-2699	-3572	-2944	-3697	-3003	189	5622	7724	11582	27053
1229	-3093	-2753	-2903	-2013	-2871	-3466	-2688	-3557	-2919	-3669	-2999	151	5490	7622	11517	26978
1230	-3098	-2784	-2930	-2031	-2866	-3449	-2702	-3552	-2904	-3677	-2983	95	5357	7528	11477	26933
1231	-3149	-2808	-2930	-2082	-2861	-3448	-2725	-3580	-2917	-3636	-2988	59	5228	7443	11439	26886
1232	-3131	-2798	-2927	-2058	-2841	-3433	-2721	-3607	-2907	-3616	-2993	25	5130	7361	11434	26849
1233	-3093	-2774	-2949	-2022	-2830	-3421	-2696	-3553	-2860	-3592	-2972	-7	5011	7299	11438	26788
1234	-3105	-2773	-2962	-2036	-2842	-3420	-2707	-3524	-2842	-3549	-2965	-34	4904	7248	11405	26749
1235	-3127	-2792	-2971	-2046	-2845	-3430	-2711	-3497	-2799	-3533	-2944	-50	4805	7189	11387	26723
1236	-3166	-2825	-2977	-2110	-2871	-3453	-2721	-3540	-2821	-3513	-2964	-79	4719	7145	11350	26714
1237	-3147	-2810	-3002	-2084	-2863	-3433	-2709	-3549	-2807	-3507	-3016	-91	4650	7100	11349	26729
1238	-3097	-2786	-2997	-2037	-2840	-3420	-2716	-3505	-2772	-3464	-3028	-136	4567	7058	11343	26748
1239	-3087	-2788	-2993	-2028	-2846	-3421	-2695	-3460	-2726	-3438	-2999	-163	4483	6995	11356	26735
1240	-3101	-2794	-3002	-2052	-2863	-3455	-2705	-3454	-2734	-3411	-2944	-176	4422	6953	11346	26718
1241	-3150	-2818	-3018	-2080	-2882	-3485	-2715	-3475	-2717	-3400	-2930	-190	4359	6903	11332	26772
1242	-3107	-2793	-3007	-2051	-2885	-3495	-2712	-3444	-2658	-3374	-2892	-193	4294	6869	11340	26774
1243	-3098	-2798	-3016	-2060	-2902	-3517	-2702	-3413	-2647	-3343	-2859	-203	4226	6833	11336	26795
1244	-3126	-2811	-3022	-2071	-2921	-3554	-2698	-3408	-2625	-3336	-2839	-205	4169	6773	11345	26777
1245	-3164	-2831	-3016	-2098	-2937	-3569	-2719	-3406	-2612	-3313	-2831	-181	4110	6722	11316	26790
1246	-3179	-2836	-3033	-2122	-2946	-3599	-2748	-3418	-2620	-3283	-2866	-171	4080	6706	11308	26804
1247	-3126	-2812	-3040	-2094	-2955	-3593	-2762	-3409	-2581	-3265	-2865	-188	4045	6675	11344	26828
1248	-3119	-2817	-3055	-2085	-2980	-3613	-2752	-3375	-2565	-3253	-2827	-191	4004	6670	11370	26842
1249	-3148	-2816	-3070	-2097	-2999	-3639	-2761	-3377	-2546	-3234	-2784	-202	3958	6647	11402	26828
1250	-3176	-2843	-3070	-2144	-3019	-3681	-2772	-3416	-2549	-3220	-2791	-201	3912	6600	11409	26870
1251	-3164	-2829	-3067	-2155	-3029	-3686	-2775	-3443	-2546	-3206	-2829	-219	3890	6600	11432	26912
1252	-3149	-2842	-3085	-2146	-3046	-3706	-2770	-3423	-2540	-3202	-2828	-250	3860	6598	11471	26980
1253	-3153	-2835	-3074	-2152	-3076	-3722	-2778	-3421	-2532	-3193	-2826	-232	3838	6589	11500	27039
1254	-3142	-2822	-3088	-2142	-3060	-3732	-2781	-3389	-2513	-3184	-2821	-246	3801	6586	11504	27117
1255	-3167	-2846	-3094	-2188	-3089	-3759	-2798	-3432	-2530	-3186	-2834	-250	3779	6588	11511	27185
1256	-3115	-2819	-3091	-2141	-3090	-3770	-2795	-3407	-2517	-3192	-2826	-270	3759	6585	11570	27269
1257	-3105	-2810	-3113	-2114	-3110	-3791	-2806	-3392	-2505	-3188	-2786	-269	3724	6589	11603	27314
1258	-3138	-2818	-3111	-2137	-3146	-3834	-2815	-3409	-2507	-3193	-2771	-262	3715	6599	11607	27346
1259	-3170	-2843	-3120	-2162	-3159	-3872	-2828	-3435	-2541	-3204	-2753	-241	3700	6581	11627	27419
1260	-3199	-2863	-3111	-2207	-3182	-3884	-2840	-3480	-2583	-3216	-2791	-261	3666	6561	11644	27486
1261	-3135	-2842	-3087	-2173	-3193	-3902	-2835	-3485	-2559	-3234	-2798	-263	3653	6549	11689	27580
1262	-3135	-2834	-3088	-2174	-3217	-3915	-2846	-3468	-2568	-3265	-2779	-273	3626	6567	11728	27634
1263	-3139	-2821	-3098	-2194	-3237	-3951	-2875	-3469	-2589	-3261	-2788	-294	3577	6552	11769	27728
1264	-3151	-2850	-3106	-2208	-3259	-3975	-2884	-3513	-2620	-3277	-2799	-284	3543	6530	11794	27803
1265	-3164	-2859	-3118	-2217	-3278	-4012	-2898	-3557	-2646	-3299	-2848	-295	3530	6524	11821	27888
1266	-3139	-2846	-3101	-2187	-3274	-4028	-2903	-3561	-2653	-3313	-2858	-310	3510	6536	11880	27976
1267	-3159	-2851	-3095	-2209	-3291	-4033	-2913	-3579	-2689	-3332	-2868	-315	3494	6547	11935	28092
1268	-3158	-2839	-3114	-2189	-3300	-4051	-2921	-3577	-2709	-3345	-2881	-326	3491	6555	11947	28196
1269	-3172	-2869	-3114	-2213	-3310	-4053	-2923	-3606	-2745	-3373	-2883	-323	3476	6551	11958	28298
1270	-3141	-2844	-3108	-2177	-3315	-4045	-2917	-3615	-2756	-3420	-2900	-325	3454	6561	12003	28424
1271	-3114	-2831	-3100	-2141	-3310	-4052	-2934	-3604	-2775	-3419	-2882	-332	3437	6559	12044	28513
1272	-3131	-2826	-3096	-2145	-3325	-4078	-2935	-3613	-2794	-3438	-2863	-323	3439	6548	12082	28555
1273	-3153	-2840	-3090	-2169	-3334	-4113	-2956	-3626	-2814	-3462	-2836	-311	3405	6528	12098	28630
1274	-3204	-2876	-3089	-2207	-3358	-4146	-2979	-3690	-2873	-3485	-2861	-304	3386	6520	12106	28731
1275	-3177	-2863	-3094	-2171	-3350	-4150	-2982	-3718	-2896	-3490	-2872	-270	3375	6526	12145	28808
1276	-3156	-2842	-3073	-2142	-3353	-4151	-2979	-3704	-2903	-3522	-2880	-279	3386	6518	12180	28853
1277	-3176	-2849	-3059	-2145	-3358	-4148	-2972	-3735	-2920	-3534	-2854	-242	3381	6520	12202	28902
1278	-3186	-2856	-3061	-2153	-3374	-4180	-3006	-3748	-2945	-3548	-2865	-225	3375	6522	12195	28942
1279	-3218	-2880	-3064	-2189	-3387	-4195	-3016	-3797	-2988	-3562	-2893	-224	3350	6495	12178	28982
1280	-3169	-2855	-3056	-2130	-3364	-4183	-3014	-3785	-2997	-3569	-2869	-201	3364	6501	12181	29033
1281	-3176	-2877	-3059	-2130	-3358	-4179	-3023	-3788	-3025	-3556	-2854	-164	3383	6509	12191	29074
1282	-3211	-2873	-3058	-2151	-3339	-4202	-3026	-3827	-3054	-3570	-2861	-127	3387	6489	12169	29109
1283	-3191	-2888	-3048	-2156	-3353	-4202	-3030	-3838	-3064	-3562	-2823	-94	3407	6486	12171	29139
1284	-3173	-2879	-3055	-2143	-3345	-4188	-3029	-3852	-3070	-3549	-2828	-88	3461	6495	12197	29197
1285	-3136	-2860	-3044	-2094	-3309	-4181	-3020	-3830	-3063	-3552	-2775	-44	3477	6496	12232	29242
1286	-3129	-2851	-3059	-2092	-3304	-4198	-3012	-3805	-3054	-3547	-2717	8	3492	6490	12233	29247
1287	-3159	-2855	-3058	-2113	-3308	-4212	-3015	-3808	-3071	-3537	-2673	97	3515	6481	12194	29260
1288	-3212	-2889	-3071	-2156	-3313	-4236	-3049	-3840	-3132	-3530	-2655	154	3539	6441	12153	29235
1289	-3191	-2865	-3082	-2138	-3282	-4217	-3016	-3859	-3145	-3526	-2638	204	3589	6438	12124	29239
1290	-3165	-2853	-3086	-2101	-3282	-4206	-3029	-3848	-3125	-3534	-2584	265	3629	6446	12082	29209
1291	-3182	-2862	-3079	-2102	-3276	-4223	-3028	-3836	-3131	-3517	-2521	330	3660	6452	12023	29181
1292	-3210	-2864	-3079	-2114	-3284	-4231	-3037	-3855	-3123	-3505	-2486	407	3681	6446	11963	29158
1293	-3236	-2909	-3095	-2159	-3290	-4232	-3065	-3913	-3168	-3496	-2460	458	3724	6442	11908	29118
1294	-3192	-2869	-3107	-2137	-3260	-4216	-3037	-3907	-3182	-3480	-2438	510	3755	6414	11863	29085
1295	-3180	-2857	-3111	-2116	-3247	-4213	-3042	-3918	-3171	-3437	-2372	578	3790	6427	11834	29015
1296	-3203	-2881	-3119	-2156	-3247	-4227	-3052	-3920	-3169	-3411	-2334	638	3844	6426	11798	28963
1297	-3206	-2886	-3129	-2178	-3251	-4235	-3066	-3935	-3191	-3392	-2317	691	3902	6410	11767	28928
1298	-3210	-2889	-3126	-2179	-3246	-4223	-3065	-3952	-3214	-3365	-2322	722	3954	6438	11757	28911
1299	-3161	-2850	-3128	-2130	-3225	-4209	-3051	-3919	-3190	-3333	-2273	809	3989	6455	11749	28862
1300	-3173	-2841	-3124	-2128	-3212	-4221	-3041	-3878	-3185	-3320	-2181	883	4017	6455	11711	28820
1301	-3193	-2855	-3135	-2166	-3222	-4229	-3050	-3878	-3195	-3309	-2107	937	4064	6456	11679	28796
1302	-3244	-2894	-3153	-2216	-3233	-4245	-3064	-3912	-3200	-3292	-2070	983	4088	6441	11635	28682
1303	-3244	-2896	-3168	-2219	-3214	-4259	-3079	-3964	-3214	-3285	-2071	1039	4122	6430	11581	28628
1304	-3208	-2874	-3164	-2187	-3207	-4244	-3065	-3944	-3208	-3273	-2024	1090	4169	6445	11554	28567
1305	-3207	-2871	-3161	-2196	-3213	-4261	-3074	-3954	-3211	-3244	-1987	1152	4209	6475	11507	28516
1306	-3216	-2874	-3163	-2215	-3207	-4277	-3091	-3967	-3208	-3255	-1975	1196	4245	6469	11464	28405
1307	-3283	-2905	-3165	-2256	-3225	-4284	-3108	-4013	-3254	-3223	-1964	1238	4247	6458	11404	28331
1308	-3250	-2891	-3156	-2232	-3221	-4272	-3117	-4016	-3249	-3207	-1953	1218	4255	6448	11369	28288
1309	-3222	-2863	-3160	-2199	-3204	-4273	-3112	-3996	-3218	-3211	-1915	1238	4280	6433	11345	28229
1310	-3246	-2876	-3149	-2223	-3221	-4290	-3116	-4009	-3223	-3206	-1886	1282	4301	6442	11291	28122
1311	-3265	-2889	-3134	-2253	-3229	-4296	-3130	-4048	-3260	-3186	-1890	1284	4307	6442	11256	28052
1312	-3257	-2901	-3120	-2261	-3218	-4301	-3141	-4102	-3267	-3170	-1931	1293	4333	6454	11235	28021
1313	-3197	-2867	-3104	-2193	-3201	-4272	-3129	-4085	-3255	-3164	-1912	1285	4361	6478	11220	27986
1314	-3181	-2838	-3092	-2179	-3187	-4267	-3125	-4045	-3249	-3153	-1898	1291	4376	6460	11199	27941
1315	-3194	-2843	-3070	-2175	-3181	-4284	-3134	-4026	-3254	-3157	-1846	1301	4360	6470	11152	27892
1316	-3218	-2869	-3052	-2187	-3191	-4302	-3156	-4051	-3264	-3162	-1841	1299	4376	6457	11120	27846
1317	-3256	-2880	-3032	-2193	-3200	-4313	-3166	-4096	-3298	-3183	-1897	1288	4392	6457	11077	27794
1318	-3232	-2843	-3003	-2139	-3189	-4300	-3163	-4100	-3294	-3212	-1891	1267	4415	6479	11045	27767
1319	-3230	-2840	-2983	-2135	-3197	-4309	-3174	-4093	-3297	-3196	-1871	1256	4416	6497	11013	27679
1320	-3252	-2845	-2951	-2118	-3183	-4324	-3174	-4094	-3304	-3214	-1871	1244	4411	6492	10977	27630
1321	-3283	-2864	-2927	-2142	-3197	-4330	-3171	-4121	-3308	-3242	-1873	1224	4407	6491	10924	27574
1322	-3276	-2852	-2892	-2118	-3173	-4317	-3175	-4169	-3325	-3271	-1942	1210	4409	6497	10886	27556
1323	-3233	-2827	-2857	-2053	-3151	-4315	-3160	-4158	-3323	-3279	-1952	1198	4410	6492	10865	27510
1324	-3244	-2828	-2824	-2049	-3138	-4321	-3167	-4142	-3346	-3289	-1960	1157	4439	6494	10820	27449
1325	-3283	-2853	-2814	-2073	-3138	-4334	-3193	-4159	-3360	-3296	-2006	1115	4441	6501	10804	27388
1326	-3308	-2864	-2790	-2080	-3135	-4319	-3195	-4207	-3393	-3352	-2081	1066	4440	6532	10785	27342
1327	-3244	-2834	-2749	-1999	-3097	-4297	-3181	-4185	-3367	-3394	-2118	1029	4450	6550	10774	27318
1328	-3239	-2805	-2712	-1950	-3068	-4272	-3185	-4135	-3355	-3416	-2119	985	4455	6556	10769	27268
1329	-3239	-2798	-2682	-1938	-3080	-4293	-3167	-4118	-3362	-3435	-2126	954	4465	6577	10752	27200
1330	-3264	-2806	-2659	-1931	-3071	-4304	-3176	-4138	-3368	-3467	-2163	919	4477	6590	10715	27173
1331	-3312	-2827	-2650	-1960	-3075	-4316	-3182	-4184	-3416	-3511	-2222	893	4495	6577	10677	27179
1332	-3269	-2796	-2630	-1904	-3034	-4293	-3172	-4179	-3417	-3566	-2252	836	4527	6595	10669	27131
1333	-3249	-2795	-2612	-1876	-3023	-4288	-3181	-4164	-3414	-3579	-2279	769	4518	6603	10635	27053
1334	-3264	-2807	-2579	-1875	-3019	-4278	-3175	-4163	-3404	-3588	-2319	745	4529	6612	10605	26973
1335	-3301	-2824	-2564	-1895	-3014	-4281	-3182	-4184	-3426	-3638	-2372	704	4533	6635	10572	26893
1336	-3314	-2824	-2561	-1900	-3007	-4285	-3189	-4219	-3450	-3674	-2484	652	4543	6631	10578	26861
1337	-3273	-2811	-2544	-1838	-2981	-4275	-3173	-4174	-3441	-3691	-2522	604	4575	6668	10599	26809
1338	-3264	-2810	-2523	-1821	-2968	-4273	-3167	-4172	-3431	-3735	-2555	550	4641	6692	10604	26744
1339	-3301	-2844	-2524	-1871	-2987	-4275	-3168	-4201	-3441	-3757	-2605	518	4651	6703	10606	26701
1340	-3327	-2862	-2538	-1902	-2983	-4264	-3182	-4232	-3455	-3783	-2691	453	4662	6723	10597	26671
1341	-3277	-2833	-2545	-1858	-2952	-4248	-3156	-4231	-3452	-3831	-2756	376	4727	6776	10601	26659
1342	-3241	-2806	-2539	-1823	-2942	-4219	-3138	-4178	-3433	-3859	-2782	305	4760	6818	10647	26655
1343	-3238	-2805	-2555	-1826	-2947	-4229	-3138	-4155	-3448	-3881	-2806	270	4789	6847	10674	26642
1344	-3261	-2813	-2571	-1839	-2964	-4251	-3140	-4172	-3457	-3924	-2850	215	4818	6866	10682	26617
1345	-3316	-2847	-2574	-1903	-3006	-4287	-3157	-4229	-3482	-3953	-2905	174	4835	6878	10666	26628
1346	-3286	-2820	-2577	-1870	-2979	-4297	-3153	-4230	-3467	-3982	-2934	115	4876	6905	10668	26660
1347	-3265	-2798	-2604	-1864	-2996	-4299	-3167	-4202	-3463	-4015	-2981	70	4887	6935	10657	26629
1348	-3285	-2816	-2624	-1880	-3017	-4308	-3166	-4191	-3481	-4067	-2996	15	4902	6956	10617	26592
1349	-3303	-2827	-2652	-1905	-3042	-4333	-3167	-4230	-3493	-4075	-3019	-25	4929	6955	10626	26578
1350	-3337	-2864	-2676	-1951	-3053	-4342	-3182	-4275	-3525	-4092	-3092	-87	4933	6990	10607	26571
1351	-3300	-2834	-2697	-1917	-3061	-4341	-3193	-4266	-3516	-4148	-3152	-148	4963	7009	10633	26574
1352	-3300	-2836	-2706	-1919	-3080	-4351	-3214	-4256	-3512	-4157	-3171	-203	4953	7039	10659	26542
1353	-3322	-2855	-2716	-1940	-3115	-4380	-3233	-4260	-3559	-4185	-3229	-251	4959	7064	10653	26521
1354	-3340	-2875	-2722	-1996	-3137	-4409	-3238	-4309	-3565	-4230	-3291	-306	4949	7069	10657	26533
1355	-3306	-2856	-2725	-1971	-3145	-4420	-3230	-4344	-3567	-4257	-3384	-389	4945	7084	10694	26549
1356	-3260	-2842	-2721	-1920	-3144	-4436	-3236	-4290	-3548	-4294	-3412	-465	4934	7112	10718	26539
1357	-3276	-2828	-2744	-1919	-3169	-4448	-3234	-4275	-3558	-4310	-3412	-522	4915	7128	10724	26523
1358	-3318	-2844	-2765	-1936	-3193	-4490	-3253	-4277	-3597	-4343	-3429	-586	4866	7113	10706	26492
1359	-3357	-2881	-2773	-1983	-3234	-4523	-3302	-4301	-3619	-4383	-3491	-644	4819	7079	10671	26462
1360	-3329	-2867	-2768	-1968	-3236	-4539	-3305	-4341	-3615	-4435	-3557	-703	4766	7046	10696	26474
1361	-3321	-2859	-2765	-1936	-3252	-4532	-3320	-4339	-3612	-4460	-3589	-770	4724	7018	10681	26453
1362	-3336	-2859	-2773	-1962	-3275	-4564	-3337	-4345	-3631	-4488	-3627	-848	4668	6994	10679	26446
1363	-3334	-2877	-2780	-1947	-3297	-4586	-3354	-4356	-3662	-4525	-3674	-918	4589	6967	10642	26396
1364	-3396	-2904	-2780	-1974	-3318	-4614	-3379	-4427	-3692	-4556	-3743	-1005	4498	6932	10616	26381
1365	-3324	-2869	-2776	-1923	-3298	-4613	-3386	-4412	-3711	-4591	-3799	-1088	4427	6917	10612	26350
1366	-3321	-2863	-2774	-1887	-3299	-4617	-3379	-4393	-3705	-4627	-3855	-1153	4329	6888	10588	26258
1367	-3357	-2888	-2786	-1930	-3324	-4658	-3395	-4419	-3730	-4641	-3899	-1218	4276	6838	10537	26230
1368	-3366	-2899	-2777	-1939	-3326	-4677	-3414	-4450	-3745	-4666	-3959	-1293	4189	6795	10500	26235
1369	-3343	-2885	-2788	-1918	-3331	-4678	-3436	-4488	-3755	-4689	-4025	-1404	4108	6767	10475	26210
1370	-3294	-2851	-2777	-1867	-3316	-4681	-3417	-4470	-3756	-4713	-4044	-1480	3983	6719	10452	26172
1371	-3300	-2854	-2774	-1842	-3317	-4698	-3414	-4437	-3750	-4709	-4068	-1567	3900	6684	10422	26178
1372	-3316	-2866	-2780	-1844	-3321	-4719	-3427	-4447	-3767	-4727	-4107	-1642	3808	6640	10382	26144
1373	-3372	-2904	-2766	-1875	-3335	-4751	-3462	-4482	-3788	-4774	-4151	-1721	3681	6567	10344	26107
1374	-3358	-2886	-2784	-1859	-3329	-4761	-3460	-4488	-3824	-4806	-4209	-1797	3580	6484	10302	26052
1375	-3336	-2858	-2789	-1823	-3327	-4767	-3468	-4462	-3794	-4844	-4220	-1866	3452	6423	10251	25967
1376	-3343	-2867	-2802	-1850	-3345	-4788	-3478	-4466	-3819	-4853	-4240	-1932	3346	6373	10190	25912
1377	-3352	-2883	-2806	-1856	-3365	-4787	-3498	-4497	-3855	-4877	-4263	-1997	3211	6309	10117	25856
1378	-3385	-2922	-2808	-1908	-3383	-4821	-3516	-4545	-3865	-4907	-4326	-2095	3093	6224	10024	25822
1379	-3352	-2908	-2840	-1890	-3383	-4806	-3516	-4548	-3851	-4932	-4382	-2170	2993	6187	9957	25789
1380	-3341	-2901	-2837	-1864	-3376	-4817	-3523	-4536	-3838	-4932	-4395	-2235	2872	6121	9904	25717
1381	-3373	-2918	-2862	-1900	-3404	-4837	-3528	-4558	-3863	-4965	-4412	-2334	2767	6040	9842	25664
1382	-3366	-2935	-2871	-1921	-3419	-4855	-3540	-4572	-3894	-4981	-4440	-2389	2647	5971	9795	25611
1383	-3368	-2930	-2886	-1950	-3424	-4872	-3543	-4583	-3907	-5017	-4511	-2464	2560	5929	9769	25562
1384	-3325	-2885	-2908	-1916	-3426	-4872	-3534	-4554	-3904	-5014	-4526	-2531	2453	5865	9740	25535
1385	-3319	-2898	-2945	-1924	-3442	-4868	-3537	-4510	-3894	-5046	-4548	-2576	2336	5798	9686	25481
1386	-3353	-2911	-2952	-1959	-3464	-4891	-3557	-4517	-3899	-5078	-4542	-2617	2222	5747	9649	25427
1387	-3403	-2949	-2976	-2019	-3510	-4921	-3585	-4554	-3908	-5082	-4559	-2675	2087	5703	9593	25371
1388	-3405	-2955	-3012	-2039	-3509	-4944	-3583	-4599	-3934	-5094	-4590	-2734	1975	5640	9552	25377
1389	-3376	-2935	-3043	-2034	-3530	-4953	-3581	-4591	-3940	-5107	-4606	-2792	1869	5587	9509	25339
1390	-3383	-2944	-3056	-2062	-3559	-4962	-3600	-4593	-3933	-5121	-4638	-2834	1783	5548	9480	25316
1391	-3392	-2964	-3076	-2087	-3579	-4975	-3601	-4604	-3943	-5144	-4682	-2901	1692	5475	9436	25255
1392	-3434	-2983	-3099	-2161	-3617	-5000	-3631	-4639	-3982	-5173	-4720	-2930	1589	5428	9388	25217
1393	-3400	-2962	-3119	-2164	-3639	-4982	-3615	-4656	-3946	-5197	-4755	-2988	1532	5394	9388	25239
1394	-3393	-2969	-3126	-2164	-3658	-4991	-3613	-4645	-3949	-5224	-4753	-3020	1477	5381	9396	25251
1395	-3423	-2993	-3146	-2218	-3684	-5009	-3624	-4670	-3980	-5234	-4802	-3091	1392	5346	9411	25274
1396	-3390	-2977	-3175	-2238	-3703	-5023	-3638	-4670	-3987	-5221	-4842	-3155	1298	5305	9446	25319
1397	-3429	-3009	-3187	-2283	-3726	-5032	-3652	-4706	-4016	-5237	-4883	-3209	1219	5287	9482	25345
1398	-3375	-2989	-3213	-2245	-3735	-5021	-3641	-4677	-3998	-5274	-4886	-3261	1159	5274	9546	25378
1399	-3362	-2975	-3235	-2260	-3759	-5030	-3641	-4631	-3994	-5295	-4877	-3307	1092	5261	9587	25446
1400	-3393	-2989	-3257	-2296	-3794	-5047	-3653	-4630	-4001	-5305	-4898	-3333	1013	5250	9611	25499
1401	-3422	-3008	-3286	-2350	-3819	-5076	-3678	-4650	-4028	-5312	-4913	-3351	946	5206	9643	25577
1402	-3443	-3022	-3301	-2384	-3835	-5099	-3691	-4703	-4051	-5361	-4966	-3404	862	5172	9685	25654
1403	-3409	-3002	-3313	-2349	-3877	-5086	-3698	-4684	-4020	-5369	-4986	-3455	822	5155	9706	25760
1404	-3396	-3003	-3325	-2367	-3887	-5096	-3710	-4665	-4030	-5393	-4990	-3504	766	5157	9741	25808
1405	-3436	-3006	-3350	-2389	-3919	-5123	-3721	-4671	-4042	-5405	-4983	-3521	697	5142	9764	25890
1406	-3470	-3037	-3376	-2438	-3951	-5149	-3743	-4717	-4061	-5418	-5020	-3562	643	5122	9766	25991
1407	-3463	-3032	-3390	-2451	-3952	-5158	-3748	-4748	-4095	-5426	-5067	-3604	591	5103	9800	26101
1408	-3436	-3028	-3391	-2461	-3978	-5170	-3743	-4732	-4085	-5433	-5080	-3617	549	5090	9861	26190
1409	-3435	-3043	-3415	-2475	-3992	-5180	-3749	-4752	-4076	-5434	-5111	-3641	496	5075	9892	26313
1410	-3423	-3029	-3425	-2470	-4004	-5183	-3749	-4735	-4078	-5458	-5118	-3664	452	5071	9928	26476
1411	-3458	-3068	-3448	-2524	-4022	-5194	-3757	-4749	-4104	-5468	-5138	-3689	424	5065	9968	26617
1412	-3410	-3032	-3460	-2495	-4028	-5192	-3751	-4739	-4083	-5482	-5164	-3737	399	5049	10038	26764
1413	-3413	-3021	-3462	-2494	-4051	-5214	-3748	-4712	-4070	-5466	-5145	-3749	338	5030	10086	26882
1414	-3451	-3052	-3490	-2524	-4079	-5232	-3772	-4733	-4090	-5472	-5124	-3768	300	5004	10108	26978
1415	-3475	-3063	-3511	-2544	-4113	-5250	-3782	-4747	-4111	-5491	-5126	-3793	263	4990	10101	27089
1416	-3485	-3079	-3513	-2586	-4121	-5283	-3795	-4789	-4141	-5518	-5150	-3828	231	4938	10114	27253
1417	-3458	-3064	-3504	-2573	-4136	-5257	-3806	-4796	-4133	-5531	-5156	-3845	191	4932	10154	27414
1418	-3446	-3057	-3512	-2558	-4143	-5288	-3820	-4778	-4132	-5513	-5174	-3846	176	4914	10144	27535
1419	-3463	-3066	-3531	-2559	-4141	-5293	-3833	-4771	-4140	-5505	-5171	-3847	134	4882	10132	27671
1420	-3495	-3100	-3545	-2595	-4179	-5322	-3832	-4795	-4149	-5508	-5203	-3854	95	4839	10122	27824
1421	-3503	-3114	-3559	-2617	-4174	-5326	-3837	-4816	-4162	-5522	-5254	-3876	77	4807	10123	27992
1422	-3497	-3111	-3581	-2603	-4172	-5328	-3830	-4821	-4160	-5543	-5280	-3924	38	4774	10114	28142
1423	-3465	-3094	-3574	-2585	-4179	-5321	-3828	-4826	-4143	-5534	-5284	-3948	22	4760	10123	28313
1424	-3463	-3086	-3571	-2572	-4174	-5324	-3826	-4822	-4127	-5532	-5295	-3970	3	4744	10124	28448
1425	-3514	-3115	-3578	-2615	-4188	-5337	-3832	-4847	-4146	-5564	-5310	-3991	-17	4707	10102	28602
1426	-3482	-3092	-3563	-2579	-4187	-5341	-3829	-4841	-4162	-5588	-5323	-4001	-42	4689	10078	28781
1427	-3472	-3076	-3571	-2569	-4183	-5347	-3845	-4816	-4137	-5576	-5302	-4012	-61	4653	10068	28918
1428	-3484	-3092	-3572	-2561	-4199	-5354	-3847	-4801	-4144	-5578	-5278	-4020	-102	4605	10044	29074
1429	-3517	-3111	-3589	-2576	-4223	-5365	-3853	-4802	-4155	-5571	-5251	-4039	-124	4577	9995	29188
1430	-3566	-3155	-3597	-2604	-4240	-5380	-3869	-4852	-4175	-5587	-5303	-4032	-152	4517	9944	29310
1431	-3508	-3135	-3589	-2560	-4229	-5366	-3871	-4846	-4164	-5581	-5329	-4039	-168	4504	9908	29434
1432	-3501	-3130	-3591	-2527	-4200	-5375	-3875	-4815	-4150	-5560	-5319	-4053	-184	4476	9824	29591
1433	-3531	-3128	-3572	-2528	-4207	-5377	-3888	-4821	-4156	-5586	-5281	-4065	-217	4433	9784	29695
1434	-3557	-3156	-3574	-2544	-4199	-5392	-3872	-4848	-4164	-5579	-5289	-4082	-248	4406	9730	29777
1435	-3590	-3179	-3594	-2566	-4186	-5401	-3878	-4890	-4193	-5572	-5346	-4087	-272	4368	9680	29914
1436	-3547	-3161	-3573	-2486	-4151	-5382	-3870	-4870	-4178	-5585	-5359	-4114	-279	4338	9622	30017
1437	-3522	-3133	-3559	-2441	-4149	-5368	-3865	-4827	-4158	-5584	-5319	-4114	-300	4334	9602	30117
1438	-3537	-3144	-3533	-2410	-4131	-5374	-3877	-4817	-4166	-5597	-5303	-4126	-300	4301	9566	30205
1439	-3567	-3180	-3519	-2429	-4111	-5386	-3894	-4831	-4182	-5606	-5320	-4117	-345	4254	9518	30262
1440	-3550	-3168	-3516	-2371	-4087	-5371	-3885	-4843	-4177	-5642	-5299	-4118	-349	4233	9482	30332
1441	-3560	-3162	-3497	-2308	-4055	-5378	-3887	-4812	-4151	-5635	-5265	-4121	-366	4194	9428	30360
1442	-3557	-3168	-3496	-2287	-4043	-5384	-3870	-4815	-4151	-5617	-5272	-4102	-377	4148	9358	30392
1443	-3589	-3183	-3490	-2276	-4011	-5390	-3879	-4821	-4140	-5640	-5297	-4118	-409	4115	9308	30452
1444	-3633	-3210	-3478	-2270	-3977	-5388	-3885	-4885	-4201	-5647	-5333	-4140	-431	4073	9241	30472
1445	-3596	-3199	-3474	-2195	-3948	-5364	-3880	-4878	-4176	-5615	-5347	-4154	-437	4066	9210	30491
1446	-3578	-3197	-3451	-2137	-3901	-5349	-3853	-4837	-4159	-5610	-5373	-4165	-455	4041	9180	30494
1447	-3595	-3191	-3463	-2090	-3850	-5342	-3848	-4823	-4165	-5618	-5348	-4172	-484	4011	9136	30467
1448	-3638	-3232	-3432	-2102	-3818	-5351	-3866	-4851	-4175	-5614	-5343	-4155	-503	3986	9029	30459
1449	-3651	-3259	-3419	-2086	-3753	-5340	-3862	-4906	-4203	-5627	-5413	-4203	-530	3962	8986	30474
1450	-3562	-3210	-3389	-1945	-3674	-5293	-3839	-4862	-4169	-5622	-5423	-4224	-531	3969	8946	30470
1451	-3567	-3191	-3365	-1894	-3605	-5275	-3814	-4804	-4131	-5601	-5398	-4229	-527	3952	8910	30446
1452	-3584	-3186	-3351	-1841	-3555	-5263	-3819	-4806	-4123	-5609	-5361	-4231	-530	3925	8874	30379
1453	-3619	-3220	-3349	-1810	-3502	-5281	-3831	-4811	-4126	-5606	-5329	-4209	-564	3898	8829	30360
1454	-3608	-3216	-3324	-1765	-3425	-5245	-3829	-4838	-4124	-5600	-5367	-4211	-549	3875	8804	30342
1455	-3570	-3186	-3292	-1690	-3332	-5206	-3819	-4795	-4087	-5582	-5354	-4212	-555	3864	8752	30289
1456	-3591	-3202	-3291	-1642	-3262	-5201	-3811	-4784	-4090	-5586	-5323	-4212	-585	3872	8707	30220
1457	-3601	-3216	-3282	-1597	-3202	-5186	-3792	-4779	-4095	-5585	-5318	-4216	-600	3866	8663	30140
1458	-3657	-3243	-3270	-1586	-3133	-5176	-3794	-4812	-4111	-5573	-5356	-4196	-602	3853	8608	30071
1459	-3604	-3208	-3259	-1496	-3014	-5140	-3785	-4817	-4096	-5570	-5350	-4188	-624	3833	8579	30017
1460	-3587	-3209	-3244	-1411	-2924	-5117	-3777	-4775	-4080	-5565	-5345	-4191	-598	3826	8522	29900
1461	-3624	-3222	-3229	-1380	-2835	-5103	-3789	-4766	-4073	-5547	-5322	-4199	-619	3815	8473	29810
1462	-3653	-3255	-3223	-1361	-2759	-5090	-3794	-4775	-4077	-5537	-5339	-4183	-634	3801	8413	29741
1463	-3635	-3267	-3213	-1316	-2649	-5047	-3791	-4805	-4077	-5524	-5353	-4186	-646	3800	8348	29668
1464	-3586	-3223	-3186	-1215	-2525	-5001	-3749	-4757	-4040	-5519	-5324	-4185	-629	3794	8330	29579
1465	-3575	-3207	-3179	-1153	-2427	-4973	-3744	-4684	-4004	-5519	-5284	-4168	-606	3801	8309	29483
1466	-3613	-3230	-3164	-1116	-2342	-4958	-3736	-4691	-4014	-5487	-5269	-4144	-618	3803	8283	29356
1467	-3658	-3261	-3153	-1125	-2241	-4945	-3745	-4699	-4012	-5481	-5233	-4131	-605	3795	8227	29249
1468	-3650	-3264	-3155	-1066	-2124	-4921	-3735	-4741	-4026	-5483	-5245	-4111	-598	3800	8169	29172
1469	-3622	-3240	-3150	-1001	-2029	-4887	-3727	-4708	-4002	-5457	-5216	-4105	-607	3799	8132	29034
1470	-3629	-3245	-3120	-977	-1923	-4883	-3712	-4710	-3994	-5435	-5189	-4094	-612	3784	8124	28942
1471	-3641	-3249	-3113	-961	-1830	-4873	-3726	-4712	-3999	-5410	-5171	-4075	-612	3774	8083	28796
1472	-3688	-3249	-3092	-973	-1766	-4851	-3721	-4733	-4005	-5407	-5178	-4060	-625	3773	8043	28679
1473	-3639	-3224	-3093	-907	-1671	-4805	-3705	-4746	-3993	-5394	-5185	-4045	-622	3791	8019	28583
1474	-3642	-3241	-3061	-879	-1590	-4783	-3706	-4716	-3958	-5370	-5185	-4042	-600	3795	7985	28482
1475	-3658	-3255	-3039	-895	-1521	-4786	-3705	-4724	-3964	-5361	-5197	-4056	-584	3783	7992	28398
1476	-3635	-3243	-3035	-869	-1436	-4760	-3698	-4715	-3948	-5356	-5165	-4048	-575	3767	8003	28311
1477	-3672	-3276	-3025	-896	-1385	-4759	-3694	-4736	-3955	-5348	-5176	-4036	-565	3766	7975	28236
1478	-3623	-3224	-2988	-817	-1325	-4729	-3669	-4689	-3926	-5319	-5154	-4030	-558	3787	7994	28161
1479	-3595	-3216	-2981	-824	-1293	-4747	-3689	-4661	-3917	-5288	-5108	-4016	-537	3792	8002	28046
1480	-3626	-3227	-2999	-854	-1272	-4745	-3690	-4683	-3910	-5277	-5048	-3960	-526	3817	8003	27970
1481	-3653	-3232	-2973	-889	-1262	-4771	-3711	-4689	-3931	-5272	-5022	-3945	-533	3833	7991	27848
1482	-3670	-3238	-2958	-925	-1260	-4795	-3722	-4728	-3926	-5263	-5043	-3947	-520	3837	7959	27756
1483	-3625	-3222	-2934	-929	-1271	-4800	-3734	-4712	-3917	-5248	-5040	-3937	-509	3827	7920	27672
1484	-3628	-3227	-2938	-953	-1273	-4831	-3735	-4701	-3907	-5239	-5006	-3897	-490	3831	7890	27571
1485	-3658	-3219	-2919	-998	-1323	-4857	-3748	-4719	-3892	-5216	-5000	-3895	-482	3837	7866	27479
1486	-3692	-3263	-2912	-1072	-1376	-4897	-3776	-4776	-3930	-5233	-5000	-3888	-482	3815	7840	27398
1487	-3688	-3257	-2921	-1112	-1399	-4909	-3783	-4806	-3973	-5250	-5036	-3878	-472	3800	7840	27292
1488	-3663	-3246	-2905	-1129	-1447	-4944	-3795	-4817	-3965	-5249	-5052	-3890	-464	3812	7822	27203
1489	-3644	-3223	-2898	-1155	-1520	-4966	-3805	-4805	-3969	-5230	-5030	-3886	-476	3828	7818	27118
1490	-3636	-3218	-2878	-1215	-1589	-5015	-3819	-4792	-3974	-5243	-4998	-3884	-465	3827	7785	27046
1491	-3660	-3245	-2875	-1307	-1689	-5052	-3841	-4845	-3977	-5226	-5005	-3885	-462	3813	7757	26940
1492	-3639	-3223	-2871	-1318	-1759	-5096	-3837	-4861	-3973	-5239	-4984	-3894	-453	3808	7735	26831
1493	-3636	-3191	-2863	-1368	-1860	-5135	-3869	-4836	-3990	-5249	-4969	-3880	-452	3809	7703	26725
1494	-3662	-3214	-2890	-1438	-1966	-5200	-3903	-4856	-4008	-5248	-4955	-3883	-460	3789	7636	26596
1495	-3678	-3236	-2880	-1519	-2078	-5255	-3944	-4919	-4058	-5272	-4971	-3891	-480	3772	7555	26463
1496	-3717	-3255	-2875	-1602	-2176	-5313	-3956	-4982	-4112	-5288	-5046	-3925	-477	3742	7484	26339
1497	-3680	-3246	-2882	-1618	-2276	-5351	-3980	-4980	-4086	-5306	-5061	-3933	-479	3725	7434	26232
1498	-3659	-3231	-2898	-1668	-2389	-5391	-3993	-4984	-4119	-5317	-5068	-3953	-488	3692	7387	26090
1499	-3667	-3232	-2905	-1742	-2494	-5451	-4018	-5006	-4144	-5338	-5095	-3987	-497	3696	7335	25931
1500	-3738	-3278	-2907	-1860	-2610	-5533	-4059	-5079	-4194	-5386	-5163	-4021	-499	3645	7270	25816
1501	-3702	-3272	-2904	-1885	-2687	-5547	-4061	-5118	-4214	-5420	-5242	-4055	-514	3607	7218	25707
1502	-3644	-3228	-2908	-1868	-2771	-5565	-4069	-5109	-4224	-5470	-5276	-4111	-525	3586	7167	25581
1503	-3635	-3220	-2918	-1903	-2859	-5606	-4088	-5109	-4231	-5474	-5284	-4140	-538	3590	7126	25435
1504	-3642	-3233	-2928	-1970	-2980	-5659	-4102	-5105	-4250	-5514	-5298	-4173	-561	3592	7057	25281
1505	-3697	-3270	-2948	-2071	-3072	-5719	-4131	-5154	-4302	-5543	-5348	-4209	-583	3581	6974	25166
1506	-3679	-3262	-2973	-2084	-3182	-5736	-4152	-5159	-4311	-5582	-5362	-4249	-593	3538	6913	25028
1507	-3668	-3242	-2980	-2109	-3251	-5751	-4179	-5151	-4337	-5591	-5376	-4280	-617	3504	6850	24835
1508	-3676	-3256	-3002	-2173	-3356	-5789	-4197	-5165	-4363	-5651	-5395	-4305	-654	3456	6758	24675
1509	-3703	-3267	-3026	-2238	-3439	-5839	-4227	-5195	-4371	-5663	-5445	-4342	-685	3378	6665	24493
1510	-3723	-3300	-3049	-2288	-3514	-5870	-4231	-5266	-4422	-5735	-5506	-4386	-731	3343	6575	24374
1511	-3663	-3260	-3072	-2279	-3575	-5895	-4242	-5251	-4423	-5776	-5537	-4436	-766	3315	6506	24225
1512	-3695	-3239	-3094	-2300	-3638	-5919	-4252	-5255	-4437	-5780	-5549	-4486	-772	3253	6431	24046
1513	-3714	-3266	-3116	-2380	-3717	-5962	-4272	-5270	-4483	-5839	-5598	-4527	-787	3186	6309	23882
1514	-3744	-3293	-3162	-2440	-3784	-5985	-4299	-5341	-4517	-5859	-5669	-4557	-835	3115	6225	23711
1515	-3700	-3275	-3171	-2436	-3818	-5977	-4297	-5331	-4528	-5883	-5730	-4605	-856	3073	6161	23542
1516	-3653	-3241	-3179	-2433	-3877	-5991	-4290	-5311	-4511	-5914	-5732	-4635	-885	3037	6081	23353
1517	-3680	-3259	-3208	-2463	-3935	-6013	-4297	-5304	-4532	-5941	-5736	-4655	-934	2987	5974	23161
1518	-3715	-3270	-3247	-2497	-4008	-6063	-4307	-5320	-4550	-5961	-5774	-4696	-960	2945	5877	22959
1519	-3767	-3308	-3274	-2572	-4067	-6090	-4333	-5371	-4604	-6002	-5817	-4741	-1010	2889	5762	22795
1520	-3730	-3286	-3292	-2567	-4100	-6089	-4338	-5382	-4611	-6044	-5825	-4780	-1034	2841	5655	22603
1521	-3708	-3290	-3314	-2563	-4137	-6086	-4344	-5386	-4615	-6038	-5859	-4820	-1075	2790	5564	22417
1522	-3734	-3293	-3355	-2594	-4172	-6095	-4346	-5384	-4623	-6058	-5877	-4843	-1116	2737	5497	22246
1523	-3770	-3313	-3382	-2627	-4216	-6105	-4348	-5393	-4635	-6105	-5892	-4869	-1140	2681	5425	22054
1524	-3769	-3329	-3410	-2677	-4263	-6118	-4387	-5453	-4671	-6120	-5968	-4901	-1167	2643	5346	21875
1525	-3719	-3295	-3431	-2667	-4293	-6106	-4372	-5426	-4662	-6131	-6007	-4940	-1187	2636	5268	21737
1526	-3742	-3329	-3440	-2706	-4320	-6118	-4370	-5426	-4659	-6175	-6052	-4970	-1209	2598	5192	21564
1527	-3740	-3312	-3455	-2698	-4332	-6112	-4369	-5434	-4667	-6195	-6085	-5024	-1249	2560	5130	21393
1528	-3755	-3329	-3462	-2747	-4361	-6136	-4387	-5445	-4696	-6202	-6113	-5063	-1270	2553	5050	21268
1529	-3733	-3314	-3499	-2735	-4379	-6121	-4393	-5462	-4710	-6222	-6157	-5088	-1297	2567	5001	21143
1530	-3706	-3291	-3529	-2716	-4391	-6114	-4384	-5431	-4685	-6284	-6155	-5107	-1317	2546	4947	21014
1531	-3719	-3297	-3548	-2737	-4395	-6134	-4376	-5407	-4684	-6272	-6155	-5138	-1353	2506	4868	20816
1532	-3737	-3317	-3583	-2763	-4429	-6146	-4371	-5415	-4696	-6265	-6148	-5144	-1388	2435	4775	20672
1533	-3794	-3368	-3603	-2831	-4459	-6160	-4391	-5467	-4725	-6281	-6195	-5161	-1416	2388	4711	20545
1534	-3751	-3341	-3618	-2792	-4465	-6145	-4383	-5458	-4718	-6296	-6218	-5183	-1434	2375	4647	20422
1535	-3724	-3325	-3639	-2791	-4477	-6134	-4388	-5462	-4697	-6294	-6215	-5189	-1465	2344	4597	20277
1536	-3749	-3335	-3652	-2801	-4498	-6128	-4378	-5456	-4715	-6312	-6190	-5205	-1472	2318	4538	20172
1537	-3777	-3353	-3683	-2855	-4521	-6133	-4392	-5444	-4740	-6325	-6201	-5211	-1493	2263	4453	20036
1538	-3811	-3378	-3716	-2904	-4538	-6162	-4412	-5497	-4783	-6351	-6252	-5244	-1529	2247	4371	19930
1539	-3756	-3351	-3724	-2872	-4523	-6149	-4412	-5496	-4767	-6380	-6293	-5263	-1538	2211	4323	19835
1540	-3725	-3342	-3734	-2847	-4546	-6139	-4397	-5446	-4726	-6392	-6304	-5282	-1547	2208	4278	19731
1541	-3730	-3333	-3753	-2841	-4546	-6139	-4405	-5435	-4716	-6401	-6290	-5284	-1554	2191	4221	19621
1542	-3789	-3356	-3776	-2892	-4558	-6167	-4416	-5446	-4750	-6392	-6317	-5282	-1580	2168	4174	19504
1543	-3773	-3364	-3784	-2887	-4547	-6169	-4404	-5455	-4754	-6405	-6341	-5294	-1602	2161	4123	19426
1544	-3757	-3353	-3806	-2877	-4555	-6161	-4396	-5445	-4735	-6399	-6315	-5307	-1629	2132	4092	19297
1545	-3770	-3359	-3813	-2871	-4564	-6154	-4398	-5448	-4745	-6392	-6283	-5298	-1658	2112	4044	19179
1546	-3796	-3386	-3830	-2895	-4575	-6172	-4405	-5453	-4756	-6398	-6300	-5307	-1664	2080	4002	19061
1547	-3825	-3413	-3853	-2942	-4575	-6176	-4409	-5504	-4780	-6422	-6326	-5335	-1665	2062	3943	18983
1548	-3783	-3385	-3839	-2905	-4564	-6150	-4405	-5491	-4781	-6429	-6360	-5338	-1655	2046	3901	18897
1549	-3789	-3380	-3847	-2891	-4559	-6139	-4383	-5457	-4768	-6429	-6356	-5350	-1687	2018	3849	18819
1550	-3804	-3384	-3880	-2913	-4554	-6166	-4397	-5443	-4752	-6450	-6351	-5359	-1704	1991	3820	18729
1551	-3858	-3422	-3896	-2959	-4544	-6162	-4404	-5478	-4779	-6432	-6387	-5371	-1721	1996	3764	18654
1552	-3831	-3404	-3900	-2941	-4505	-6142	-4405	-5513	-4810	-6442	-6440	-5386	-1732	1966	3729	18607
1553	-3755	-3368	-3894	-2872	-4473	-6114	-4394	-5458	-4777	-6474	-6448	-5406	-1735	1960	3715	18536
1554	-3748	-3348	-3898	-2865	-4464	-6120	-4374	-5415	-4763	-6459	-6429	-5412	-1737	1963	3698	18477
1555	-3768	-3372	-3918	-2873	-4448	-6131	-4368	-5402	-4750	-6489	-6408	-5409	-1738	1936	3680	18383
1556	-3830	-3407	-3921	-2899	-4438	-6136	-4373	-5429	-4766	-6461	-6399	-5390	-1746	1918	3648	18335
1557	-3817	-3407	-3938	-2889	-4414	-6124	-4364	-5453	-4793	-6490	-6424	-5395	-1739	1894	3608	18300
1558	-3807	-3399	-3945	-2861	-4391	-6097	-4363	-5419	-4761	-6501	-6431	-5390	-1741	1890	3571	18262
1559	-3823	-3404	-3964	-2854	-4364	-6094	-4359	-5418	-4755	-6501	-6421	-5372	-1772	1898	3543	18206
1560	-3823	-3405	-3975	-2836	-4329	-6084	-4356	-5415	-4745	-6512	-6424	-5372	-1753	1883	3515	18124
1561	-3851	-3432	-3971	-2879	-4294	-6085	-4367	-5452	-4769	-6491	-6437	-5381	-1746	1869	3487	18065
1562	-3811	-3407	-3974	-2826	-4247	-6042	-4356	-5431	-4773	-6501	-6453	-5386	-1749	1874	3445	18023
1563	-3817	-3411	-3990	-2815	-4227	-6046	-4341	-5415	-4772	-6506	-6452	-5371	-1745	1861	3407	17992
1564	-3834	-3412	-3990	-2805	-4187	-6039	-4338	-5402	-4777	-6530	-6431	-5392	-1737	1853	3389	17959
1565	-3815	-3413	-3990	-2790	-4153	-6028	-4330	-5369	-4762	-6520	-6431	-5391	-1733	1858	3383	17906
1566	-3814	-3421	-3986	-2778	-4105	-6006	-4325	-5397	-4776	-6510	-6442	-5379	-1737	1835	3385	17875
1567	-3790	-3405	-3985	-2730	-4039	-5979	-4307	-5344	-4771	-6484	-6424	-5371	-1750	1823	3368	17793
1568	-3809	-3393	-4002	-2727	-4007	-5970	-4289	-5327	-4768	-6475	-6405	-5351	-1734	1815	3345	17728
1569	-3839	-3419	-4005	-2726	-3983	-5976	-4288	-5310	-4754	-6494	-6413	-5325	-1727	1783	3306	17697
1570	-3884	-3451	-4020	-2742	-3948	-5968	-4298	-5339	-4775	-6515	-6438	-5317	-1720	1764	3265	17690
1571	-3862	-3450	-4010	-2732	-3900	-5940	-4295	-5344	-4774	-6521	-6448	-5308	-1713	1762	3222	17643
1572	-3828	-3431	-4004	-2673	-3832	-5918	-4266	-5302	-4751	-6535	-6429	-5303	-1715	1761	3207	17615
1573	-3848	-3427	-4021	-2669	-3802	-5900	-4266	-5280	-4746	-6530	-6400	-5291	-1693	1773	3178	17563
1574	-3856	-3435	-4023	-2659	-3771	-5887	-4252	-5293	-4754	-6515	-6397	-5272	-1680	1750	3168	17531
1575	-3929	-3491	-4001	-2706	-3720	-5892	-4261	-5320	-4778	-6497	-6438	-5263	-1652	1729	3124	17514
1576	-3887	-3461	-4013	-2665	-3660	-5863	-4234	-5315	-4767	-6487	-6491	-5276	-1614	1734	3122	17550
1577	-3842	-3430	-4009	-2600	-3601	-5825	-4212	-5277	-4725	-6486	-6480	-5270	-1600	1748	3147	17537
1578	-3837	-3419	-4015	-2580	-3565	-5810	-4192	-5226	-4715	-6488	-6456	-5244	-1565	1760	3113	17497
1579	-3848	-3445	-4016	-2593	-3502	-5798	-4191	-5203	-4710	-6476	-6436	-5215	-1549	1767	3100	17472
1580	-3865	-3450	-4019	-2606	-3467	-5773	-4184	-5216	-4752	-6482	-6439	-5216	-1543	1767	3084	17454
1581	-3820	-3442	-4026	-2561	-3419	-5751	-4166	-5180	-4732	-6476	-6429	-5204	-1509	1775	3059	17437
1582	-3836	-3433	-4030	-2534	-3382	-5742	-4148	-5151	-4716	-6481	-6380	-5180	-1496	1767	3066	17421
1583	-3863	-3445	-4049	-2528	-3352	-5729	-4150	-5144	-4707	-6486	-6365	-5142	-1451	1783	3035	17397
1584	-3917	-3476	-4040	-2562	-3318	-5745	-4148	-5158	-4716	-6482	-6380	-5114	-1414	1771	3011	17371
1585	-3893	-3468	-4048	-2528	-3265	-5716	-4127	-5149	-4717	-6473	-6381	-5097	-1384	1758	3016	17352
1586	-3878	-3443	-4064	-2490	-3206	-5689	-4125	-5128	-4690	-6454	-6399	-5048	-1355	1776	3025	17334
1587	-3882	-3458	-4050	-2498	-3185	-5684	-4116	-5109	-4688	-6457	-6384	-5024	-1323	1753	3012	17282
1588	-3900	-3481	-4057	-2506	-3170	-5678	-4112	-5128	-4698	-6441	-6395	-5003	-1271	1779	2994	17280
1589	-3921	-3485	-4063	-2508	-3120	-5666	-4112	-5113	-4708	-6447	-6417	-5015	-1238	1790	3008	17290
1590	-3854	-3444	-4064	-2456	-3081	-5630	-4101	-5077	-4681	-6432	-6393	-4996	-1206	1794	3013	17283
1591	-3833	-3428	-4062	-2429	-3066	-5625	-4083	-5036	-4657	-6403	-6345	-4958	-1164	1820	3009	17303
1592	-3857	-3436	-4083	-2436	-3054	-5617	-4076	-5005	-4670	-6399	-6302	-4917	-1133	1829	2991	17257
1593	-3893	-3453	-4081	-2454	-3051	-5624	-4076	-5016	-4668	-6392	-6279	-4864	-1104	1829	2970	17226
1594	-3920	-3475	-4075	-2478	-3044	-5621	-4084	-5054	-4682	-6393	-6310	-4830	-1077	1824	2949	17219
1595	-3882	-3466	-4069	-2450	-3024	-5615	-4070	-5036	-4658	-6390	-6283	-4809	-1036	1811	2940	17191
1596	-3884	-3463	-4072	-2447	-3026	-5598	-4050	-5002	-4644	-6372	-6252	-4783	-988	1813	2936	17165
1597	-3889	-3475	-4079	-2456	-3004	-5615	-4057	-5004	-4655	-6339	-6218	-4747	-966	1800	2904	17140
1598	-3931	-3507	-4090	-2498	-2996	-5624	-4073	-5030	-4663	-6334	-6235	-4711	-943	1807	2873	17092
1599	-3906	-3508	-4080	-2484	-2989	-5617	-4088	-5038	-4655	-6309	-6239	-4695	-913	1808	2875	17116
1600	-3904	-3501	-4102	-2491	-2992	-5617	-4068	-5025	-4628	-6284	-6242	-4674	-885	1808	2911	17119
1601	-3901	-3481	-4103	-2472	-2979	-5603	-4063	-5021	-4620	-6251	-6215	-4648	-839	1838	2917	17123
1602	-3890	-3489	-4097	-2470	-2980	-5609	-4063	-4980	-4604	-6238	-6166	-4618	-781	1846	2931	17120
1603	-3931	-3510	-4107	-2497	-2994	-5614	-4075	-4997	-4622	-6229	-6151	-4569	-740	1857	2925	17097
1604	-3910	-3483	-4106	-2478	-3005	-5604	-4061	-4987	-4599	-6185	-6106	-4524	-701	1884	2928	17090
1605	-3891	-3487	-4097	-2461	-2986	-5614	-4051	-4966	-4583	-6149	-6037	-4471	-659	1911	2946	17099
1606	-3906	-3490	-4116	-2476	-3006	-5632	-4049	-4953	-4570	-6100	-5987	-4419	-627	1926	2936	17101
1607	-3937	-3505	-4114	-2517	-3028	-5643	-4067	-4975	-4577	-6070	-5909	-4370	-591	1925	2920	17079
1608	-3944	-3519	-4125	-2546	-3057	-5639	-4073	-5013	-4584	-6011	-5867	-4320	-551	1900	2924	17062
1609	-3901	-3496	-4119	-2507	-3081	-5625	-4064	-4991	-4545	-5960	-5814	-4278	-517	1921	2930	17086
1610	-3909	-3488	-4124	-2503	-3089	-5648	-4071	-4981	-4539	-5910	-5765	-4208	-470	1901	2940	17022
1611	-3924	-3503	-4122	-2544	-3112	-5682	-4090	-4991	-4540	-5865	-5665	-4127	-455	1899	2919	17006
1612	-3992	-3541	-4130	-2618	-3137	-5705	-4114	-5034	-4565	-5808	-5628	-4073	-452	1898	2906	16996
1613	-3931	-3522	-4144	-2590	-3159	-5690	-4110	-5057	-4535	-5761	-5569	-4004	-410	1898	2918	17019
1614	-3894	-3495	-4147	-2545	-3174	-5683	-4097	-5002	-4500	-5703	-5465	-3931	-380	1918	2937	17026
1615	-3899	-3503	-4143	-2549	-3187	-5696	-4096	-4986	-4478	-5619	-5339	-3814	-350	1920	2932	17008
1616	-3919	-3503	-4145	-2577	-3219	-5730	-4121	-4985	-4471	-5532	-5211	-3715	-315	1932	2913	16952
1617	-3978	-3527	-4152	-2639	-3264	-5753	-4142	-5039	-4490	-5450	-5121	-3625	-294	1915	2896	16930
1618	-3943	-3507	-4155	-2609	-3298	-5755	-4147	-5044	-4473	-5374	-5017	-3546	-264	1931	2891	16897
1619	-3947	-3503	-4156	-2615	-3317	-5766	-4150	-5037	-4460	-5299	-4904	-3446	-240	1943	2896	16882
1620	-3944	-3516	-4170	-2639	-3363	-5789	-4154	-5058	-4456	-5208	-4768	-3326	-204	1945	2860	16836
1621	-3968	-3530	-4181	-2682	-3397	-5790	-4171	-5062	-4438	-5133	-4640	-3222	-172	1949	2844	16816
1622	-3989	-3528	-4171	-2707	-3426	-5804	-4200	-5100	-4449	-5050	-4511	-3119	-135	1939	2848	16776
1623	-3968	-3511	-4170	-2685	-3452	-5816	-4200	-5082	-4418	-4959	-4397	-2995	-113	1935	2860	16755
1624	-3975	-3532	-4183	-2707	-3493	-5839	-4199	-5134	-4424	-4878	-4284	-2893	-82	1930	2843	16747
1625	-3958	-3513	-4175	-2713	-3511	-5840	-4222	-5145	-4395	-4784	-4171	-2759	-68	1923	2855	16739
1626	-3974	-3536	-4183	-2731	-3544	-5861	-4229	-5159	-4402	-4675	-4039	-2640	-38	1928	2831	16739
1627	-3935	-3526	-4176	-2715	-3557	-5846	-4213	-5157	-4390	-4586	-3894	-2509	27	1950	2828	16736
1628	-3916	-3503	-4182	-2702	-3596	-5860	-4218	-5125	-4359	-4504	-3768	-2392	64	1972	2853	16736
1629	-3923	-3513	-4185	-2744	-3623	-5875	-4237	-5109	-4362	-4428	-3573	-2235	95	1985	2845	16708
1630	-3944	-3522	-4198	-2764	-3675	-5902	-4249	-5146	-4354	-4311	-3395	-2098	127	1963	2804	16675
1631	-3994	-3555	-4198	-2803	-3713	-5921	-4284	-5182	-4374	-4235	-3305	-1983	144	1961	2793	16652
1632	-3948	-3545	-4199	-2784	-3733	-5910	-4282	-5194	-4347	-4166	-3200	-1860	182	1962	2804	16643
1633	-3944	-3519	-4191	-2776	-3754	-5908	-4292	-5194	-4313	-4079	-3075	-1715	221	1954	2833	16654
1634	-3963	-3525	-4193	-2797	-3797	-5934	-4296	-5201	-4322	-4003	-2910	-1601	243	1966	2828	16633
1635	-4005	-3569	-4210	-2843	-3841	-5972	-4313	-5229	-4332	-3929	-2760	-1479	250	1964	2814	16586
1636	-4028	-3574	-4211	-2878	-3873	-5988	-4330	-5278	-4362	-3872	-2682	-1391	282	1960	2796	16593
1637	-3936	-3542	-4192	-2827	-3890	-5985	-4322	-5264	-4320	-3798	-2587	-1299	333	1981	2799	16556
1638	-3945	-3535	-4193	-2801	-3920	-5988	-4311	-5233	-4302	-3764	-2472	-1188	354	1987	2800	16542
1639	-3949	-3529	-4223	-2826	-3952	-6017	-4325	-5240	-4307	-3711	-2335	-1079	348	1972	2798	16507
1640	-4002	-3568	-4242	-2887	-3989	-6043	-4346	-5292	-4334	-3655	-2238	-976	373	1960	2785	16458
1641	-3988	-3559	-4232	-2865	-4022	-6043	-4359	-5314	-4340	-3634	-2183	-896	398	1966	2778	16429
1642	-3962	-3554	-4230	-2856	-4038	-6037	-4354	-5309	-4327	-3614	-2112	-839	411	1974	2755	16394
1643	-3983	-3570	-4229	-2874	-4066	-6059	-4365	-5322	-4332	-3583	-2056	-754	391	1986	2725	16372
1644	-4016	-3573	-4239	-2901	-4096	-6079	-4384	-5323	-4359	-3599	-1990	-679	382	1965	2731	16347
1645	-4044	-3594	-4232	-2941	-4126	-6084	-4381	-5376	-4392	-3562	-1979	-640	391	1952	2724	16333
1646	-4002	-3549	-4229	-2897	-4141	-6079	-4381	-5361	-4384	-3564	-1957	-641	410	1975	2717	16287
1647	-4006	-3565	-4247	-2904	-4161	-6102	-4390	-5350	-4389	-3566	-1949	-607	407	1945	2701	16254
1648	-4027	-3590	-4231	-2931	-4186	-6113	-4396	-5394	-4413	-3567	-1967	-596	397	1937	2666	16248
1649	-4021	-3601	-4250	-2933	-4200	-6127	-4402	-5405	-4406	-3563	-1972	-604	404	1944	2640	16228
1650	-3993	-3589	-4235	-2931	-4224	-6125	-4394	-5413	-4422	-3605	-1944	-624	387	1945	2652	16214
1651	-3949	-3551	-4229	-2892	-4218	-6100	-4389	-5391	-4416	-3626	-1945	-616	391	1941	2678	16192
1652	-3961	-3547	-4238	-2893	-4238	-6105	-4404	-5364	-4417	-3665	-1954	-633	384	1927	2715	16151
1653	-3990	-3552	-4232	-2928	-4270	-6118	-4413	-5368	-4421	-3685	-1990	-652	375	1902	2721	16112
1654	-4028	-3601	-4240	-2961	-4297	-6150	-4416	-5409	-4451	-3715	-2040	-678	340	1865	2701	16063
1655	-3999	-3578	-4229	-2937	-4299	-6150	-4424	-5424	-4442	-3777	-2085	-712	330	1870	2673	16040
1656	-3987	-3566	-4240	-2920	-4312	-6151	-4430	-5411	-4439	-3797	-2111	-771	288	1866	2651	16029
1657	-4000	-3557	-4240	-2936	-4339	-6167	-4428	-5422	-4459	-3834	-2170	-837	245	1828	2615	15965
1658	-4019	-3577	-4254	-2951	-4359	-6182	-4440	-5430	-4486	-3867	-2227	-896	186	1804	2540	15920
1659	-4059	-3611	-4262	-3015	-4393	-6211	-4441	-5484	-4537	-3937	-2327	-969	168	1765	2509	15876
1660	-4017	-3595	-4261	-2983	-4409	-6187	-4456	-5477	-4523	-3989	-2425	-1054	172	1760	2492	15832
1661	-3971	-3571	-4261	-2951	-4410	-6176	-4438	-5443	-4500	-4044	-2505	-1138	135	1763	2485	15791
1662	-3982	-3565	-4259	-2963	-4438	-6174	-4445	-5442	-4515	-4094	-2551	-1209	91	1718	2476	15708
1663	-4024	-3581	-4275	-3002	-4449	-6181	-4457	-5439	-4526	-4141	-2640	-1276	47	1713	2430	15654
1664	-4030	-3598	-4270	-2998	-4468	-6199	-4457	-5470	-4555	-4221	-2732	-1365	13	1722	2387	15601
1665	-3987	-3573	-4266	-2965	-4483	-6198	-4449	-5455	-4546	-4276	-2782	-1473	-19	1701	2315	15537
1666	-3997	-3582	-4267	-2966	-4503	-6217	-4451	-5449	-4544	-4343	-2850	-1548	-77	1667	2254	15466
1667	-4021	-3592	-4265	-2995	-4517	-6234	-4464	-5469	-4562	-4384	-2953	-1627	-121	1622	2199	15365
1668	-4057	-3626	-4263	-3052	-4543	-6250	-4487	-5508	-4602	-4456	-3080	-1724	-166	1577	2166	15311
1669	-4031	-3608	-4269	-3030	-4549	-6220	-4474	-5519	-4598	-4528	-3189	-1838	-195	1562	2148	15236
1670	-4013	-3600	-4276	-3018	-4579	-6220	-4470	-5502	-4603	-4559	-3271	-1943	-246	1558	2140	15170
1671	-4064	-3620	-4282	-3063	-4591	-6229	-4474	-5537	-4633	-4598	-3375	-2033	-316	1544	2108	15102
1672	-4045	-3619	-4296	-3062	-4585	-6238	-4482	-5559	-4636	-4663	-3492	-2155	-343	1502	2092	15053
1673	-4025	-3613	-4303	-3051	-4585	-6241	-4467	-5568	-4662	-4735	-3615	-2252	-394	1466	2039	15007
1674	-3977	-3567	-4291	-3012	-4591	-6219	-4460	-5521	-4638	-4779	-3676	-2367	-426	1444	2019	14945
1675	-3996	-3580	-4292	-3020	-4606	-6245	-4465	-5509	-4648	-4841	-3741	-2474	-461	1428	1969	14915
1676	-4020	-3597	-4290	-3048	-4633	-6259	-4473	-5507	-4647	-4897	-3777	-2569	-499	1429	1913	14805
1677	-4065	-3608	-4285	-3072	-4657	-6271	-4486	-5541	-4682	-4920	-3851	-2650	-570	1393	1868	14741
1678	-4059	-3607	-4288	-3082	-4651	-6282	-4490	-5565	-4714	-5000	-3969	-2749	-603	1359	1825	14779
1679	-4030	-3595	-4293	-3058	-4660	-6267	-4491	-5537	-4712	-5050	-4053	-2845	-633	1351	1805	14816
1680	-4034	-3594	-4291	-3067	-4688	-6265	-4498	-5541	-4701	-5072	-4135	-2952	-669	1322	1771	14748
1681	-4047	-3582	-4307	-3069	-4686	-6275	-4495	-5564	-4712	-5093	-4211	-3006	-731	1285	1713	14682
1682	-4104	-3634	-4318	-3151	-4712	-6309	-4517	-5612	-4741	-5176	-4323	-3104	-765	1269	1656	14621
1683	-4065	-3613	-4300	-3130	-4710	-6293	-4511	-5628	-4757	-5220	-4433	-3219	-804	1233	1618	14547
1684	-4027	-3590	-4300	-3105	-4727	-6303	-4502	-5581	-4746	-5272	-4507	-3330	-850	1203	1598	14460
1685	-4028	-3581	-4283	-3101	-4742	-6315	-4508	-5575	-4744	-5315	-4562	-3426	-889	1175	1555	14369
1686	-4042	-3594	-4303	-3133	-4752	-6325	-4540	-5582	-4766	-5388	-4594	-3482	-939	1165	1479	14318
1687	-4067	-3614	-4321	-3151	-4773	-6323	-4553	-5605	-4796	-5431	-4682	-3573	-996	1145	1394	14250
1688	-4036	-3601	-4320	-3134	-4785	-6313	-4538	-5605	-4772	-5458	-4748	-3643	-1023	1111	1378	14163
1689	-4055	-3608	-4313	-3133	-4802	-6325	-4545	-5615	-4777	-5485	-4812	-3734	-1070	1075	1327	14074
1690	-4063	-3614	-4326	-3159	-4816	-6339	-4529	-5620	-4781	-5540	-4866	-3798	-1117	1050	1252	14012
1691	-4101	-3645	-4337	-3198	-4855	-6359	-4558	-5645	-4807	-5578	-4950	-3888	-1185	1006	1162	13930
1692	-4092	-3617	-4312	-3194	-4850	-6366	-4566	-5666	-4841	-5600	-5058	-3980	-1235	971	1126	13842
1693	-4055	-3597	-4333	-3178	-4872	-6358	-4557	-5661	-4836	-5636	-5133	-4045	-1262	950	1112	13759
1694	-4094	-3628	-4321	-3223	-4876	-6396	-4580	-5679	-4855	-5641	-5209	-4115	-1290	935	1074	13675
1695	-4075	-3634	-4312	-3220	-4884	-6396	-4586	-5713	-4858	-5680	-5270	-4190	-1357	923	1041	13614
1696	-4091	-3635	-4322	-3232	-4904	-6397	-4585	-5738	-4879	-5742	-5362	-4283	-1399	893	1008	13544
1697	-4047	-3595	-4320	-3196	-4909	-6381	-4576	-5687	-4862	-5784	-5406	-4357	-1429	871	1000	13501
1698	-4050	-3602	-4329	-3175	-4911	-6372	-4560	-5648	-4845	-5833	-5434	-4424	-1464	855	976	13441
1699	-4060	-3619	-4328	-3200	-4917	-6390	-4582	-5644	-4861	-5837	-5440	-4489	-1481	825	908	13379
1700	-4083	-3642	-4325	-3244	-4950	-6426	-4602	-5672	-4877	-5865	-5483	-4544	-1539	800	865	13331
1701	-4091	-3641	-4343	-3258	-4967	-6454	-4602	-5715	-4904	-5899	-5555	-4615	-1572	768	828	13273
1702	-4051	-3626	-4332	-3230	-4957	-6431	-4594	-5705	-4872	-5937	-5607	-4672	-1612	741	799	13197
1703	-4072	-3622	-4339	-3234	-4980	-6447	-4592	-5690	-4880	-5973	-5647	-4728	-1635	729	749	13126
1704	-4091	-3640	-4350	-3250	-4996	-6459	-4591	-5699	-4895	-5981	-5677	-4788	-1674	695	718	13068
1705	-4142	-3677	-4345	-3304	-5018	-6473	-4595	-5756	-4937	-6004	-5753	-4841	-1726	665	666	12993
1706	-4112	-3653	-4338	-3299	-5031	-6466	-4618	-5790	-4952	-6047	-5817	-4896	-1734	657	636	12960
1707	-4060	-3633	-4347	-3245	-5017	-6435	-4608	-5742	-4926	-6056	-5871	-4952	-1753	659	631	12888
1708	-4052	-3618	-4350	-3233	-5032	-6436	-4603	-5721	-4916	-6077	-5893	-5010	-1793	653	613	12789
1709	-4076	-3629	-4358	-3251	-5039	-6456	-4627	-5729	-4927	-6117	-5892	-5070	-1811	621	570	12721
1710	-4121	-3662	-4361	-3312	-5077	-6465	-4636	-5781	-4953	-6142	-5931	-5109	-1865	587	535	12655
1711	-4086	-3644	-4363	-3283	-5071	-6469	-4637	-5784	-4940	-6156	-5952	-5151	-1886	559	508	12588
1712	-4102	-3632	-4406	-3272	-5077	-6499	-4635	-5772	-4931	-6164	-5972	-5186	-1917	527	465	12493
1713	-4099	-3647	-4434	-3294	-5094	-6525	-4652	-5779	-4935	-6201	-6032	-5220	-1945	477	412	12426
1714	-4150	-3675	-4406	-3328	-5114	-6549	-4673	-5814	-4976	-6203	-6088	-5257	-1980	453	344	12343
1715	-4135	-3672	-4391	-3339	-5124	-6552	-4668	-5838	-4992	-6246	-6136	-5319	-2015	467	284	12306
1716	-4102	-3651	-4390	-3299	-5116	-6536	-4660	-5798	-4991	-6260	-6160	-5374	-2030	437	234	12223
1717	-4123	-3676	-4400	-3348	-5139	-6532	-4686	-5836	-4999	-6280	-6203	-5419	-2059	425	172	12139
1718	-4123	-3670	-4389	-3325	-5140	-6541	-4704	-5849	-5010	-6305	-6256	-5484	-2078	412	144	12101
1719	-4146	-3675	-4390	-3359	-5149	-6550	-4717	-5858	-5032	-6319	-6306	-5511	-2099	377	122	12057
1720	-4081	-3645	-4412	-3323	-5139	-6540	-4684	-5836	-5006	-6327	-6325	-5540	-2115	367	83	12020
1721	-4071	-3650	-4409	-3308	-5142	-6518	-4673	-5815	-4980	-6332	-6336	-5593	-2147	351	73	11962
1722	-4098	-3655	-4402	-3314	-5169	-6557	-4677	-5815	-5001	-6346	-6348	-5597	-2147	334	42	11907
1723	-4110	-3662	-4406	-3333	-5177	-6565	-4685	-5821	-5025	-6362	-6368	-5621	-2168	317	-19	11824
1724	-4133	-3674	-4407	-3377	-5190	-6565	-4705	-5850	-5054	-6377	-6409	-5646	-2204	293	-82	11751
1725	-4108	-3663	-4402	-3345	-5180	-6565	-4710	-5839	-5023	-6397	-6420	-5667	-2229	280	-101	11712
1726	-4107	-3655	-4403	-3347	-5187	-6571	-4697	-5840	-5033	-6390	-6426	-5691	-2265	236	-141	11628
1727	-4110	-3657	-4406	-3358	-5193	-6577	-4696	-5848	-5038	-6421	-6436	-5727	-2289	220	-175	11576
1728	-4160	-3690	-4408	-3422	-5205	-6596	-4722	-5881	-5063	-6429	-6479	-5772	-2322	221	-204	11508
1729	-4136	-3670	-4408	-3384	-5191	-6582	-4718	-5900	-5083	-6467	-6574	-5837	-2317	197	-220	11486
1730	-4079	-3645	-4403	-3344	-5189	-6590	-4710	-5852	-5035	-6453	-6579	-5853	-2315	203	-254	11418
1731	-4072	-3636	-4398	-3342	-5208	-6605	-4712	-5831	-5038	-6460	-6551	-5851	-2330	186	-265	11362
1732	-4103	-3652	-4432	-3338	-5232	-6616	-4722	-5862	-5029	-6481	-6526	-5845	-2347	159	-285	11321
1733	-4139	-3671	-4441	-3400	-5240	-6620	-4741	-5899	-5071	-6494	-6551	-5875	-2380	134	-326	11255
1734	-4112	-3653	-4431	-3373	-5233	-6610	-4742	-5865	-5075	-6526	-6563	-5888	-2384	108	-343	11195
1735	-4116	-3653	-4427	-3357	-5236	-6605	-4746	-5855	-5069	-6515	-6561	-5924	-2414	84	-384	11124
1736	-4120	-3651	-4441	-3369	-5246	-6623	-4737	-5872	-5061	-6509	-6568	-5936	-2430	71	-422	11038
1737	-4161	-3660	-4427	-3396	-5254	-6644	-4747	-5875	-5072	-6537	-6589	-5975	-2473	49	-492	11009
1738	-4152	-3667	-4412	-3396	-5253	-6644	-4743	-5936	-5096	-6558	-6640	-5993	-2479	48	-554	10955
1739	-4111	-3673	-4425	-3371	-5260	-6621	-4743	-5908	-5080	-6577	-6660	-6004	-2490	48	-590	10912
1740	-4147	-3668	-4434	-3397	-5248	-6621	-4737	-5922	-5088	-6574	-6679	-6051	-2508	41	-632	10886
1741	-4119	-3662	-4393	-3392	-5234	-6628	-4735	-5896	-5101	-6578	-6717	-6080	-2498	3	-609	10848
1742	-4152	-3677	-4381	-3416	-5242	-6629	-4743	-5915	-5099	-6576	-6745	-6085	-2506	-11	-618	10810
1743	-4117	-3652	-4379	-3361	-5239	-6617	-4738	-5927	-5080	-6584	-6775	-6111	-2494	-20	-627	10752
1744	-4095	-3630	-4379	-3343	-5239	-6611	-4745	-5889	-5089	-6592	-6756	-6129	-2512	-14	-646	10689
1745	-4107	-3645	-4381	-3361	-5260	-6616	-4751	-5881	-5072	-6608	-6749	-6127	-2539	-36	-672	10660
1746	-4136	-3657	-4388	-3362	-5259	-6634	-4749	-5904	-5092	-6627	-6732	-6120	-2557	-54	-700	10622
1747	-4162	-3656	-4384	-3391	-5271	-6655	-4769	-5947	-5117	-6625	-6755	-6149	-2581	-66	-738	10627
1748	-4135	-3616	-4366	-3367	-5248	-6655	-4763	-5928	-5102	-6632	-6790	-6153	-2582	-83	-763	10568
1749	-4125	-3620	-4363	-3359	-5253	-6659	-4743	-5895	-5090	-6631	-6772	-6171	-2583	-99	-788	10515
1750	-4152	-3627	-4372	-3371	-5267	-6660	-4754	-5900	-5088	-6616	-6775	-6179	-2591	-95	-829	10438
1751	-4176	-3666	-4375	-3424	-5294	-6675	-4768	-5937	-5119	-6602	-6815	-6180	-2598	-106	-849	10363
1752	-4145	-3637	-4362	-3380	-5265	-6653	-4758	-5973	-5123	-6612	-6851	-6198	-2594	-97	-850	10352
1753	-4110	-3603	-4346	-3324	-5255	-6641	-4760	-5905	-5108	-6633	-6844	-6215	-2600	-103	-893	10324
1754	-4112	-3610	-4340	-3327	-5240	-6664	-4767	-5898	-5127	-6655	-6795	-6226	-2599	-129	-905	10288
1755	-4135	-3627	-4344	-3336	-5257	-6659	-4777	-5904	-5118	-6648	-6780	-6232	-2603	-127	-931	10237
1756	-4188	-3657	-4347	-3384	-5270	-6667	-4793	-5960	-5154	-6643	-6808	-6238	-2622	-155	-990	10171
1757	-4146	-3622	-4323	-3353	-5272	-6664	-4786	-5946	-5133	-6662	-6809	-6250	-2609	-133	-1023	10146
1758	-4135	-3617	-4304	-3320	-5270	-6667	-4794	-5931	-5118	-6670	-6802	-6251	-2617	-142	-1053	10116
1759	-4138	-3623	-4301	-3340	-5270	-6689	-4801	-5931	-5128	-6650	-6806	-6251	-2634	-154	-1084	10071
1760	-4159	-3633	-4289	-3348	-5268	-6708	-4804	-5930	-5148	-6677	-6826	-6258	-2645	-198	-1099	10010
1761	-4185	-3652	-4295	-3380	-5271	-6698	-4803	-5954	-5159	-6665	-6871	-6276	-2650	-206	-1124	9981
1762	-4164	-3631	-4281	-3355	-5269	-6670	-4795	-5963	-5152	-6681	-6907	-6268	-2638	-198	-1136	9933
1763	-4131	-3622	-4278	-3318	-5258	-6666	-4788	-5951	-5142	-6665	-6917	-6283	-2641	-181	-1135	9903
1764	-4111	-3613	-4256	-3325	-5248	-6664	-4780	-5942	-5121	-6656	-6912	-6304	-2634	-216	-1147	9852
1765	-4151	-3630	-4269	-3353	-5246	-6687	-4784	-5952	-5130	-6646	-6904	-6303	-2649	-220	-1180	9798
1766	-4141	-3624	-4254	-3332	-5230	-6668	-4763	-5974	-5134	-6673	-6907	-6318	-2642	-238	-1168	9764
1767	-4127	-3605	-4243	-3302	-5230	-6677	-4773	-5952	-5105	-6680	-6884	-6329	-2642	-227	-1160	9738
1768	-4144	-3615	-4249	-3303	-5238	-6714	-4799	-5946	-5112	-6689	-6875	-6315	-2645	-230	-1211	9697
1769	-4153	-3622	-4263	-3316	-5232	-6704	-4813	-5970	-5114	-6685	-6880	-6336	-2658	-229	-1241	9679
1770	-4190	-3647	-4254	-3333	-5241	-6732	-4837	-5997	-5162	-6703	-6917	-6331	-2649	-249	-1281	9655
1771	-4154	-3628	-4245	-3284	-5242	-6716	-4824	-5985	-5133	-6686	-6934	-6361	-2656	-265	-1292	9620
1772	-4150	-3632	-4253	-3278	-5238	-6721	-4818	-5976	-5125	-6677	-6931	-6346	-2653	-256	-1305	9586
1773	-4187	-3652	-4247	-3322	-5252	-6708	-4826	-5994	-5129	-6668	-6954	-6349	-2632	-271	-1338	9582
1774	-4181	-3652	-4252	-3337	-5254	-6728	-4832	-6009	-5146	-6673	-6944	-6365	-2647	-272	-1371	9547
1775	-4165	-3640	-4229	-3313	-5244	-6705	-4833	-6018	-5148	-6695	-6940	-6382	-2650	-280	-1383	9516
1776	-4130	-3606	-4236	-3256	-5240	-6690	-4833	-5976	-5118	-6680	-6922	-6376	-2656	-276	-1379	9465
1777	-4143	-3625	-4234	-3269	-5233	-6699	-4824	-5961	-5110	-6658	-6899	-6387	-2655	-298	-1399	9403
1778	-4164	-3629	-4242	-3280	-5241	-6722	-4826	-5965	-5142	-6649	-6888	-6371	-2660	-315	-1444	9354
1779	-4206	-3661	-4247	-3331	-5264	-6745	-4841	-6021	-5153	-6632	-6920	-6363	-2674	-261	-1476	9322
1780	-4182	-3639	-4253	-3288	-5250	-6738	-4843	-6022	-5153	-6645	-6932	-6379	-2680	-248	-1489	9234
1781	-4152	-3629	-4248	-3282	-5259	-6731	-4850	-5991	-5125	-6638	-6913	-6400	-2674	-310	-1489	9182
1782	-4184	-3652	-4234	-3287	-5266	-6730	-4853	-5986	-5122	-6637	-6899	-6400	-2672	-339	-1482	9143
1783	-4196	-3660	-4238	-3312	-5261	-6745	-4854	-6004	-5120	-6626	-6914	-6400	-2674	-361	-1511	9120
1784	-4253	-3694	-4253	-3367	-5254	-6762	-4876	-6057	-5171	-6613	-6959	-6413	-2680	-364	-1547	9109
1785	-4162	-3659	-4241	-3306	-5249	-6721	-4857	-6060	-5131	-6621	-6989	-6445	-2685	-369	-1566	9084
1786	-4144	-3643	-4213	-3285	-5243	-6730	-4840	-6025	-5113	-6587	-6975	-6461	-2693	-368	-1582	9056
1787	-4151	-3650	-4209	-3282	-5247	-6734	-4847	-6017	-5103	-6583	-6948	-6455	-2680	-372	-1578	9037
1788	-4185	-3654	-4219	-3315	-5268	-6751	-4869	-6035	-5113	-6564	-6930	-6464	-2697	-382	-1600	8996
1789	-4192	-3647	-4240	-3301	-5266	-6743	-4885	-6054	-5108	-6564	-6965	-6481	-2708	-401	-1629	8973
1790	-4163	-3633	-4236	-3284	-5265	-6752	-4867	-6042	-5088	-6543	-6924	-6474	-2702	-389	-1620	8938
1791	-4166	-3637	-4248	-3286	-5283	-6756	-4878	-6037	-5077	-6498	-6914	-6471	-2702	-395	-1638	8896
1792	-4172	-3657	-4243	-3303	-5262	-6763	-4893	-6027	-5083	-6501	-6878	-6472	-2709	-408	-1672	8857
1793	-4204	-3672	-4229	-3354	-5283	-6787	-4895	-6056	-5105	-6498	-6902	-6481	-2718	-436	-1703	8813
1794	-4188	-3652	-4216	-3303	-5267	-6748	-4876	-6066	-5112	-6483	-6897	-6487	-2735	-428	-1715	8777
1795	-4194	-3665	-4195	-3329	-5275	-6772	-4899	-6062	-5106	-6486	-6893	-6476	-2710	-411	-1731	8748
1796	-4174	-3658	-4194	-3312	-5264	-6768	-4891	-6066	-5081	-6452	-6908	-6487	-2703	-419	-1712	8721
1797	-4185	-3675	-4206	-3325	-5277	-6783	-4892	-6075	-5080	-6441	-6886	-6494	-2728	-442	-1731	8705
1798	-4188	-3685	-4194	-3328	-5289	-6780	-4903	-6082	-5095	-6433	-6877	-6491	-2713	-431	-1738	8667
1799	-4167	-3667	-4191	-3296	-5293	-6788	-4900	-6062	-5089	-6403	-6839	-6494	-2714	-429	-1735	8644
1800	-4195	-3660	-4200	-3303	-5289	-6804	-4901	-6042	-5081	-6403	-6823	-6488	-2719	-450	-1719	8611
1801	-4228	-3676	-4198	-3326	-5309	-6814	-4914	-6046	-5073	-6381	-6810	-6459	-2734	-452	-1691	8574
1802	-4254	-3701	-4188	-3365	-5322	-6842	-4932	-6094	-5108	-6391	-6860	-6445	-2740	-483	-1698	8542
1803	-4207	-3690	-4188	-3346	-5315	-6811	-4926	-6094	-5091	-6391	-6868	-6463	-2718	-490	-1713	8526
1804	-4178	-3667	-4161	-3315	-5321	-6801	-4926	-6069	-5082	-6395	-6832	-6470	-2707	-489	-1710	8504
1805	-4201	-3681	-4183	-3332	-5330	-6814	-4927	-6088	-5086	-6384	-6810	-6478	-2711	-492	-1731	8455
1806	-4271	-3702	-4180	-3375	-5325	-6831	-4941	-6126	-5131	-6390	-6834	-6472	-2698	-505	-1752	8411
1807	-4243	-3695	-4171	-3395	-5318	-6842	-4927	-6161	-5154	-6391	-6899	-6475	-2694	-502	-1777	8400
1808	-4172	-3667	-4139	-3325	-5308	-6813	-4922	-6125	-5112	-6374	-6922	-6468	-2673	-481	-1769	8404
1809	-4155	-3662	-4137	-3307	-5323	-6815	-4917	-6077	-5096	-6385	-6904	-6480	-2642	-463	-1750	8379
1810	-4194	-3670	-4149	-3312	-5340	-6838	-4936	-6084	-5100	-6369	-6867	-6463	-2618	-450	-1738	8356
1811	-4235	-3692	-4131	-3356	-5343	-6860	-4944	-6103	-5106	-6379	-6856	-6456	-2599	-420	-1754	8326
1812	-4221	-3682	-4132	-3351	-5339	-6852	-4942	-6136	-5132	-6369	-6849	-6458	-2573	-433	-1752	8309
1813	-4194	-3669	-4140	-3323	-5347	-6855	-4943	-6097	-5117	-6380	-6843	-6437	-2532	-423	-1736	8286
1814	-4204	-3692	-4135	-3328	-5356	-6868	-4946	-6096	-5121	-6376	-6816	-6404	-2486	-411	-1742	8248
1815	-4205	-3689	-4126	-3336	-5359	-6878	-4953	-6102	-5147	-6386	-6801	-6395	-2436	-407	-1761	8192
1816	-4263	-3722	-4127	-3392	-5376	-6883	-4963	-6159	-5171	-6415	-6834	-6387	-2408	-420	-1803	8179
1817	-4236	-3704	-4121	-3372	-5361	-6854	-4965	-6166	-5183	-6437	-6883	-6377	-2320	-397	-1804	8165
1818	-4192	-3676	-4116	-3341	-5336	-6858	-4949	-6117	-5161	-6466	-6874	-6365	-2263	-338	-1791	8127
1819	-4191	-3678	-4121	-3337	-5332	-6859	-4956	-6098	-5158	-6451	-6851	-6336	-2183	-309	-1807	8106
1820	-4211	-3685	-4125	-3340	-5354	-6886	-4958	-6095	-5146	-6430	-6824	-6282	-2107	-289	-1838	8064
1821	-4234	-3692	-4129	-3367	-5360	-6887	-4972	-6144	-5171	-6462	-6852	-6254	-2023	-270	-1825	8038
1822	-4203	-3680	-4116	-3329	-5359	-6876	-4967	-6118	-5164	-6501	-6858	-6226	-1934	-254	-1815	8027
1823	-4216	-3680	-4140	-3327	-5373	-6885	-4976	-6126	-5162	-6496	-6850	-6197	-1815	-214	-1793	7995
1824	-4231	-3706	-4143	-3365	-5377	-6904	-4977	-6133	-5165	-6530	-6855	-6133	-1705	-184	-1777	7942
1825	-4269	-3730	-4155	-3405	-5385	-6897	-5002	-6183	-5204	-6545	-6879	-6076	-1587	-166	-1782	7917
1826	-4232	-3710	-4151	-3370	-5385	-6882	-4999	-6194	-5207	-6534	-6909	-6039	-1445	-108	-1791	7904
1827	-4233	-3720	-4172	-3383	-5395	-6893	-4994	-6170	-5205	-6540	-6910	-6025	-1292	-62	-1790	7851
1828	-4246	-3718	-4172	-3389	-5392	-6910	-5004	-6181	-5212	-6554	-6922	-5983	-1132	-10	-1788	7822
1829	-4225	-3715	-4169	-3386	-5376	-6917	-4996	-6161	-5214	-6560	-6912	-5941	-1005	40	-1784	7822
1830	-4240	-3715	-4179	-3405	-5378	-6896	-5006	-6172	-5224	-6578	-6947	-5893	-844	99	-1787	7820
1831	-4205	-3705	-4166	-3366	-5377	-6894	-4997	-6155	-5213	-6600	-6971	-5852	-666	188	-1789	7796
1832	-4200	-3704	-4175	-3357	-5386	-6901	-5003	-6151	-5207	-6618	-6972	-5794	-529	230	-1801	7748
1833	-4218	-3717	-4193	-3372	-5395	-6905	-5000	-6147	-5214	-6630	-6964	-5739	-355	310	-1839	7742
1834	-4255	-3730	-4211	-3413	-5406	-6923	-4990	-6163	-5225	-6653	-6964	-5679	-195	377	-1877	7718
1835	-4247	-3733	-4214	-3414	-5406	-6925	-5005	-6178	-5242	-6677	-6998	-5637	-5	437	-1875	7712
1836	-4217	-3722	-4227	-3385	-5398	-6926	-5004	-6169	-5220	-6701	-7003	-5582	167	503	-1872	7719
1837	-4221	-3719	-4244	-3404	-5394	-6946	-5010	-6185	-5235	-6708	-6983	-5538	321	557	-1863	7707
1838	-4241	-3743	-4242	-3429	-5409	-6960	-5030	-6182	-5249	-6712	-6981	-5494	482	600	-1856	7707
1839	-4254	-3747	-4271	-3448	-5423	-6956	-5037	-6232	-5272	-6724	-7033	-5457	627	648	-1846	7674
1840	-4200	-3720	-4267	-3397	-5402	-6942	-5029	-6201	-5268	-6737	-7048	-5452	800	706	-1837	7685
1841	-4188	-3725	-4256	-3378	-5408	-6949	-5016	-6132	-5253	-6736	-7009	-5412	939	796	-1818	7670
1842	-4215	-3730	-4283	-3387	-5410	-6968	-5026	-6135	-5247	-6742	-6976	-5362	1050	838	-1833	7648
1843	-4246	-3748	-4276	-3419	-5426	-6979	-5045	-6162	-5257	-6746	-6978	-5319	1135	890	-1843	7613
1844	-4276	-3740	-4287	-3450	-5441	-7000	-5063	-6207	-5270	-6763	-7034	-5318	1259	937	-1842	7614
1845	-4242	-3744	-4305	-3427	-5443	-6977	-5050	-6197	-5270	-6765	-7044	-5310	1345	980	-1876	7582
1846	-4238	-3755	-4316	-3422	-5434	-6963	-5049	-6169	-5250	-6773	-7035	-5288	1432	1026	-1897	7567
1847	-4265	-3757	-4323	-3438	-5449	-6971	-5062	-6187	-5273	-6780	-7036	-5286	1475	1044	-1926	7543
1848	-4307	-3788	-4336	-3501	-5460	-6980	-5076	-6229	-5292	-6818	-7075	-5279	1519	1062	-1967	7546
1849	-4297	-3777	-4351	-3491	-5463	-6978	-5078	-6270	-5318	-6844	-7137	-5295	1554	1051	-1994	7539
1850	-4232	-3737	-4368	-3446	-5457	-6986	-5076	-6235	-5304	-6830	-7166	-5326	1593	1069	-1984	7547
1851	-4214	-3743	-4371	-3445	-5460	-7001	-5059	-6213	-5305	-6855	-7157	-5346	1592	1052	-1976	7519
1852	-4231	-3758	-4377	-3452	-5452	-6977	-5058	-6218	-5291	-6860	-7141	-5369	1581	1054	-1978	7490
1853	-4258	-3773	-4397	-3491	-5468	-7009	-5070	-6242	-5325	-6846	-7191	-5394	1527	1034	-1992	7490
1854	-4233	-3757	-4407	-3462	-5465	-7002	-5070	-6228	-5307	-6863	-7187	-5439	1490	1042	-1997	7479
1855	-4237	-3748	-4406	-3466	-5468	-6999	-5068	-6225	-5292	-6874	-7170	-5471	1438	1027	-2045	7431
1856	-4249	-3763	-4419	-3477	-5482	-7006	-5077	-6231	-5306	-6863	-7155	-5490	1374	1005	-2089	7409
1857	-4274	-3783	-4413	-3510	-5496	-7019	-5098	-6253	-5315	-6869	-7169	-5534	1295	974	-2139	7405
1858	-4274	-3774	-4411	-3499	-5497	-7037	-5106	-6272	-5331	-6908	-7196	-5558	1232	938	-2177	7389
1859	-4262	-3765	-4405	-3488	-5500	-7025	-5107	-6257	-5326	-6922	-7205	-5598	1122	881	-2199	7357
1860	-4256	-3765	-4430	-3505	-5498	-7036	-5120	-6244	-5328	-6929	-7220	-5651	1025	845	-2192	7337
1861	-4232	-3761	-4430	-3496	-5509	-7041	-5106	-6235	-5327	-6936	-7240	-5688	938	798	-2216	7305
1862	-4263	-3781	-4425	-3536	-5512	-7043	-5123	-6256	-5348	-6946	-7273	-5737	845	725	-2245	7272
1863	-4238	-3763	-4441	-3512	-5513	-7023	-5114	-6247	-5342	-6947	-7255	-5773	714	664	-2268	7218
1864	-4246	-3755	-4434	-3507	-5515	-7029	-5110	-6222	-5322	-6970	-7251	-5807	594	610	-2306	7185
1865	-4259	-3769	-4451	-3515	-5531	-7050	-5116	-6235	-5337	-6982	-7240	-5839	476	547	-2360	7131
1866	-4280	-3788	-4473	-3547	-5550	-7061	-5113	-6249	-5336	-6984	-7256	-5873	328	481	-2414	7063
1867	-4294	-3809	-4478	-3565	-5569	-7065	-5121	-6288	-5358	-6982	-7301	-5910	198	414	-2460	7000
1868	-4255	-3785	-4486	-3529	-5544	-7054	-5112	-6270	-5347	-6968	-7278	-5963	102	356	-2511	6960
1869	-4267	-3781	-4498	-3547	-5559	-7067	-5113	-6271	-5357	-6969	-7276	-6007	-44	307	-2562	6889
1870	-4289	-3798	-4510	-3587	-5593	-7089	-5130	-6313	-5383	-6979	-7306	-6017	-170	233	-2598	6843
1871	-4312	-3815	-4516	-3593	-5574	-7080	-5149	-6336	-5392	-6968	-7369	-6064	-288	154	-2643	6807
1872	-4262	-3783	-4516	-3557	-5555	-7058	-5131	-6318	-5381	-6983	-7403	-6115	-367	99	-2669	6755
1873	-4220	-3771	-4513	-3527	-5547	-7061	-5115	-6270	-5373	-6988	-7381	-6160	-489	21	-2709	6678
1874	-4240	-3775	-4520	-3551	-5561	-7072	-5127	-6267	-5372	-7011	-7356	-6186	-619	-44	-2735	6637
1875	-4265	-3786	-4526	-3581	-5583	-7075	-5142	-6265	-5370	-7004	-7333	-6208	-696	-124	-2797	6546
1876	-4285	-3791	-4531	-3609	-5600	-7074	-5146	-6298	-5386	-7009	-7351	-6213	-827	-163	-2838	6505
1877	-4257	-3775	-4534	-3573	-5588	-7070	-5144	-6294	-5380	-7019	-7351	-6221	-913	-219	-2870	6443
1878	-4245	-3783	-4536	-3559	-5593	-7079	-5140	-6291	-5388	-7049	-7315	-6234	-1010	-300	-2922	6362
1879	-4278	-3772	-4548	-3581	-5603	-7092	-5159	-6286	-5388	-7028	-7306	-6257	-1093	-360	-2964	6263
1880	-4313	-3822	-4552	-3620	-5631	-7111	-5170	-6315	-5395	-7022	-7325	-6268	-1185	-373	-3037	6177
1881	-4307	-3816	-4554	-3613	-5607	-7103	-5163	-6331	-5416	-7041	-7362	-6276	-1266	-463	-3088	6101
1882	-4244	-3766	-4528	-3574	-5605	-7061	-5152	-6292	-5387	-7030	-7366	-6327	-1317	-494	-3115	6048
1883	-4245	-3772	-4532	-3564	-5596	-7067	-5161	-6267	-5381	-7041	-7324	-6321	-1382	-548	-3159	5973
1884	-4271	-3788	-4541	-3565	-5599	-7085	-5167	-6270	-5395	-7015	-7299	-6304	-1446	-609	-3206	5857
1885	-4309	-3812	-4563	-3619	-5619	-7113	-5183	-6310	-5420	-7033	-7297	-6283	-1528	-672	-3300	5783
1886	-4274	-3793	-4552	-3583	-5608	-7080	-5161	-6304	-5410	-7030	-7301	-6284	-1574	-707	-3324	5731
1887	-4261	-3787	-4563	-3582	-5636	-7084	-5158	-6300	-5398	-7008	-7273	-6264	-1633	-753	-3368	5653
1888	-4278	-3801	-4569	-3607	-5637	-7088	-5147	-6304	-5413	-7019	-7264	-6265	-1690	-808	-3400	5555
1889	-4302	-3805	-4564	-3627	-5645	-7098	-5160	-6321	-5433	-7028	-7248	-6259	-1751	-834	-3429	5463
1890	-4306	-3817	-4559	-3635	-5646	-7086	-5176	-6343	-5445	-7025	-7274	-6271	-1793	-890	-3484	5368
1891	-4301	-3813	-4554	-3619	-5635	-7088	-5167	-6358	-5438	-7026	-7275	-6264	-1829	-931	-3551	5282
1892	-4267	-3796	-4534	-3596	-5626	-7089	-5158	-6335	-5431	-7025	-7283	-6279	-1871	-977	-3586	5198
1893	-4260	-3787	-4539	-3592	-5622	-7089	-5162	-6332	-5432	-7031	-7292	-6288	-1896	-987	-3599	5163
1894	-4283	-3805	-4538	-3624	-5616	-7102	-5174	-6339	-5444	-7038	-7316	-6301	-1929	-1022	-3623	5103
1895	-4269	-3781	-4561	-3603	-5622	-7089	-5158	-6334	-5425	-7038	-7303	-6266	-1946	-1057	-3659	5052
1896	-4255	-3779	-4569	-3589	-5644	-7068	-5166	-6317	-5410	-7027	-7269	-6272	-1969	-1076	-3693	4966
1897	-4265	-3790	-4566	-3613	-5637	-7078	-5174	-6312	-5401	-7015	-7225	-6279	-2007	-1101	-3737	4864
1898	-4298	-3800	-4587	-3623	-5634	-7086	-5169	-6320	-5413	-7037	-7212	-6258	-2038	-1167	-3785	4774
1899	-4319	-3816	-4577	-3645	-5634	-7095	-5165	-6355	-5450	-7046	-7267	-6276	-2066	-1196	-3819	4687
1900	-4263	-3783	-4575	-3603	-5624	-7085	-5165	-6333	-5422	-7053	-7271	-6273	-2079	-1211	-3843	4599
1901	-4281	-3800	-4569	-3608	-5626	-7088	-5160	-6331	-5421	-7044	-7274	-6261	-2134	-1222	-3886	4498
1902	-4276	-3794	-4561	-3609	-5634	-7078	-5150	-6329	-5436	-7020	-7274	-6273	-2154	-1257	-3913	4436
1903	-4291	-3797	-4575	-3617	-5631	-7088	-5162	-6352	-5419	-7026	-7291	-6277	-2180	-1276	-3955	4371
1904	-4267	-3767	-4561	-3579	-5618	-7086	-5172	-6341	-5435	-7023	-7300	-6303	-2185	-1295	-3998	4314
1905	-4250	-3778	-4558	-3574	-5625	-7075	-5150	-6317	-5419	-7027	-7266	-6300	-2227	-1324	-4035	4220
1906	-4255	-3778	-4566	-3592	-5628	-7096	-5155	-6315	-5414	-7024	-7216	-6291	-2260	-1354	-4068	4156
1907	-4288	-3779	-4585	-3620	-5649	-7097	-5164	-6323	-5418	-7034	-7199	-6304	-2273	-1363	-4106	4110
1908	-4330	-3814	-4574	-3655	-5639	-7098	-5182	-6363	-5447	-7016	-7230	-6320	-2310	-1401	-4153	4004
1909	-4285	-3788	-4551	-3609	-5632	-7057	-5170	-6354	-5439	-7021	-7262	-6311	-2344	-1437	-4196	3924
1910	-4269	-3785	-4567	-3605	-5622	-7056	-5175	-6342	-5425	-7012	-7271	-6319	-2376	-1459	-4239	3813
1911	-4284	-3794	-4570	-3614	-5624	-7074	-5197	-6351	-5424	-7042	-7260	-6352	-2408	-1479	-4243	3738
1912	-4339	-3816	-4561	-3646	-5632	-7082	-5193	-6381	-5458	-7045	-7301	-6379	-2433	-1469	-4266	3646
1913	-4290	-3806	-4538	-3623	-5607	-7061	-5172	-6403	-5456	-7061	-7371	-6419	-2459	-1471	-4288	3612
1914	-4242	-3775	-4541	-3565	-5600	-7050	-5155	-6368	-5434	-7042	-7366	-6464	-2481	-1482	-4300	3545
1915	-4251	-3766	-4528	-3567	-5610	-7040	-5150	-6333	-5427	-7025	-7330	-6483	-2512	-1517	-4316	3471
1916	-4269	-3784	-4518	-3564	-5601	-7050	-5157	-6329	-5429	-7034	-7292	-6488	-2535	-1560	-4352	3404
1917	-4314	-3809	-4520	-3607	-5601	-7065	-5168	-6351	-5459	-7030	-7316	-6516	-2579	-1602	-4396	3351
1918	-4286	-3790	-4510	-3589	-5601	-7053	-5158	-6347	-5446	-7038	-7304	-6541	-2612	-1604	-4427	3291
1919	-4261	-3769	-4495	-3573	-5573	-7051	-5150	-6311	-5427	-7039	-7304	-6583	-2649	-1617	-4455	3206
1920	-4277	-3762	-4486	-3571	-5576	-7055	-5154	-6321	-5436	-7046	-7339	-6595	-2662	-1640	-4485	3167
1921	-4283	-3773	-4494	-3593	-5588	-7071	-5151	-6348	-5429	-7025	-7360	-6594	-2695	-1670	-4514	3101
1922	-4317	-3789	-4484	-3625	-5586	-7071	-5168	-6400	-5466	-7052	-7408	-6644	-2761	-1704	-4521	3044
1923	-4261	-3747	-4477	-3564	-5566	-7043	-5152	-6347	-5433	-7030	-7444	-6681	-2772	-1709	-4539	2988
1924	-4243	-3743	-4478	-3545	-5564	-7035	-5150	-6331	-5409	-7049	-7424	-6699	-2802	-1744	-4583	2921
1925	-4254	-3745	-4481	-3540	-5551	-7053	-5153	-6326	-5407	-7060	-7380	-6720	-2836	-1770	-4612	2859
1926	-4291	-3764	-4463	-3592	-5562	-7106	-5175	-6351	-5424	-7060	-7387	-6752	-2875	-1799	-4657	2793
1927	-4286	-3755	-4440	-3571	-5567	-7099	-5168	-6351	-5440	-7062	-7403	-6777	-2897	-1804	-4683	2737
1928	-4275	-3741	-4434	-3555	-5576	-7077	-5168	-6329	-5421	-7081	-7419	-6785	-2937	-1814	-4711	2657
1929	-4272	-3757	-4418	-3559	-5570	-7069	-5163	-6343	-5417	-7074	-7432	-6814	-2974	-1846	-4738	2586
1930	-4283	-3750	-4402	-3548	-5568	-7061	-5166	-6345	-5427	-7064	-7424	-6827	-3016	-1880	-4770	2493
1931	-4320	-3756	-4400	-3585	-5572	-7071	-5189	-6384	-5457	-7071	-7457	-6863	-3057	-1893	-4772	2447
1932	-4283	-3731	-4373	-3558	-5566	-7060	-5186	-6388	-5462	-7087	-7495	-6905	-3083	-1909	-4776	2401
1933	-4266	-3724	-4352	-3532	-5559	-7025	-5173	-6350	-5451	-7093	-7523	-6943	-3116	-1915	-4786	2341
1934	-4266	-3712	-4352	-3522	-5563	-7021	-5175	-6344	-5451	-7102	-7510	-6979	-3136	-1918	-4809	2281
1935	-4299	-3718	-4349	-3530	-5559	-7037	-5187	-6360	-5452	-7089	-7513	-7030	-3157	-1931	-4836	2217
1936	-4281	-3715	-4332	-3515	-5564	-7010	-5184	-6386	-5462	-7120	-7535	-7075	-3188	-1953	-4840	2195
1937	-4255	-3691	-4326	-3484	-5541	-7010	-5180	-6353	-5450	-7124	-7540	-7100	-3207	-1973	-4850	2147
1938	-4258	-3699	-4311	-3485	-5533	-7029	-5182	-6343	-5450	-7121	-7536	-7103	-3232	-1988	-4857	2094
1939	-4294	-3708	-4298	-3481	-5533	-7036	-5189	-6339	-5448	-7124	-7527	-7106	-3257	-2006	-4857	2059
1940	-4311	-3726	-4282	-3512	-5554	-7054	-5199	-6384	-5455	-7095	-7570	-7142	-3303	-2043	-4884	2014
1941	-4293	-3716	-4270	-3458	-5546	-7041	-5196	-6397	-5450	-7113	-7596	-7175	-3296	-2050	-4907	1965
1942	-4291	-3716	-4246	-3455	-5528	-7053	-5197	-6365	-5447	-7110	-7597	-7196	-3334	-2068	-4928	1894
1943	-4290	-3710	-4244	-3454	-5514	-7027	-5178	-6371	-5445	-7106	-7612	-7197	-3356	-2083	-4938	1846
1944	-4286	-3706	-4241	-3449	-5517	-7030	-5179	-6371	-5425	-7118	-7613	-7208	-3375	-2077	-4972	1788
1945	-4286	-3698	-4222	-3453	-5512	-7046	-5178	-6395	-5435	-7128	-7636	-7262	-3396	-2100	-4988	1776
1946	-4241	-3688	-4207	-3415	-5518	-7044	-5172	-6388	-5418	-7144	-7625	-7276	-3399	-2117	-4989	1719
1947	-4269	-3684	-4211	-3407	-5513	-7064	-5176	-6373	-5419	-7132	-7617	-7268	-3426	-2133	-4987	1669
1948	-4298	-3686	-4201	-3405	-5527	-7076	-5197	-6368	-5430	-7141	-7614	-7286	-3453	-2148	-5015	1593
1949	-4332	-3715	-4196	-3435	-5545	-7083	-5210	-6399	-5463	-7140	-7628	-7308	-3480	-2163	-5051	1521
1950	-4292	-3702	-4185	-3416	-5514	-7059	-5210	-6413	-5469	-7165	-7671	-7313	-3487	-2160	-5052	1493
1951	-4275	-3687	-4173	-3388	-5516	-7056	-5210	-6406	-5448	-7154	-7662	-7328	-3493	-2170	-5050	1443
1952	-4300	-3695	-4186	-3415	-5526	-7069	-5220	-6394	-5452	-7173	-7669	-7334	-3523	-2185	-5056	1386
1953	-4311	-3720	-4166	-3429	-5514	-7073	-5220	-6426	-5459	-7157	-7691	-7354	-3547	-2190	-5071	1372
1954	-4284	-3706	-4151	-3421	-5490	-7055	-5215	-6446	-5476	-7174	-7728	-7396	-3537	-2194	-5092	1346
1955	-4243	-3682	-4140	-3367	-5475	-7025	-5192	-6393	-5456	-7163	-7738	-7422	-3552	-2197	-5093	1315
1956	-4245	-3679	-4125	-3348	-5480	-7033	-5187	-6380	-5442	-7147	-7732	-7432	-3560	-2219	-5090	1275
1957	-4257	-3694	-4133	-3375	-5504	-7054	-5192	-6364	-5450	-7168	-7723	-7442	-3594	-2205	-5075	1215
1958	-4307	-3718	-4139	-3403	-5514	-7060	-5209	-6385	-5462	-7157	-7737	-7457	-3588	-2231	-5073	1168
1959	-4296	-3706	-4147	-3397	-5517	-7067	-5208	-6405	-5484	-7169	-7752	-7474	-3585	-2249	-5059	1122
1960	-4266	-3701	-4136	-3355	-5525	-7062	-5201	-6388	-5447	-7167	-7759	-7491	-3603	-2250	-5041	1083
1961	-4281	-3707	-4159	-3356	-5514	-7068	-5201	-6376	-5452	-7172	-7739	-7500	-3619	-2254	-5056	1048
1962	-4312	-3728	-4169	-3380	-5524	-7078	-5206	-6384	-5449	-7185	-7751	-7502	-3616	-2274	-5058	1019
1963	-4338	-3752	-4186	-3424	-5504	-7082	-5218	-6453	-5480	-7189	-7784	-7510	-3639	-2271	-5082	961
1964	-4272	-3720	-4164	-3369	-5491	-7047	-5210	-6414	-5459	-7192	-7788	-7527	-3640	-2257	-5085	951
1965	-4259	-3711	-4162	-3351	-5501	-7040	-5206	-6372	-5452	-7208	-7775	-7547	-3651	-2265	-5093	889
1966	-4272	-3717	-4189	-3353	-5510	-7060	-5202	-6360	-5468	-7217	-7760	-7545	-3634	-2293	-5110	878
1967	-4304	-3746	-4197	-3406	-5523	-7073	-5206	-6385	-5463	-7217	-7760	-7552	-3663	-2320	-5138	810
1968	-4316	-3754	-4211	-3412	-5528	-7071	-5217	-6413	-5495	-7210	-7786	-7551	-3686	-2325	-5176	771
1969	-4289	-3729	-4202	-3394	-5536	-7065	-5206	-6388	-5471	-7202	-7775	-7557	-3670	-2325	-5202	750
1970	-4297	-3743	-4220	-3398	-5549	-7084	-5213	-6390	-5470	-7204	-7781	-7570	-3675	-2336	-5231	676
1971	-4306	-3743	-4219	-3413	-5551	-7086	-5217	-6381	-5474	-7195	-7788	-7562	-3697	-2338	-5247	618
1972	-4359	-3777	-4220	-3468	-5555	-7099	-5222	-6413	-5488	-7229	-7834	-7571	-3710	-2351	-5285	577
1973	-4337	-3767	-4237	-3460	-5538	-7079	-5208	-6443	-5487	-7230	-7872	-7590	-3705	-2363	-5317	546
1974	-4270	-3752	-4230	-3421	-5532	-7053	-5200	-6388	-5472	-7235	-7898	-7641	-3694	-2345	-5321	486
1975	-4255	-3737	-4237	-3417	-5530	-7066	-5191	-6384	-5467	-7222	-7885	-7670	-3722	-2344	-5350	436
1976	-4284	-3743	-4248	-3441	-5534	-7066	-5188	-6389	-5471	-7216	-7879	-7692	-3712	-2369	-5374	403
1977	-4291	-3749	-4274	-3454	-5523	-7064	-5207	-6406	-5474	-7253	-7904	-7719	-3727	-2329	-5404	344
1978	-4270	-3748	-4270	-3430	-5533	-7064	-5192	-6405	-5461	-7241	-7880	-7717	-3743	-2369	-5413	260
1979	-4285	-3752	-4268	-3451	-5551	-7075	-5206	-6384	-5441	-7237	-7865	-7723	-3733	-2398	-5440	214
1980	-4296	-3762	-4292	-3466	-5561	-7065	-5216	-6382	-5451	-7240	-7855	-7707	-3725	-2407	-5491	148
1981	-4339	-3786	-4288	-3495	-5570	-7073	-5212	-6418	-5475	-7240	-7868	-7718	-3745	-2412	-5536	90
1982	-4332	-3764	-4304	-3488	-5570	-7072	-5203	-6407	-5474	-7264	-7900	-7737	-3764	-2408	-5556	27
1983	-4306	-3785	-4306	-3492	-5563	-7065	-5217	-6401	-5476	-7270	-7942	-7757	-3783	-2427	-5577	-10
1984	-4284	-3779	-4318	-3474	-5558	-7056	-5198	-6409	-5462	-7277	-7952	-7772	-3791	-2423	-5577	-51
1985	-4280	-3778	-4335	-3480	-5570	-7069	-5195	-6378	-5455	-7259	-7941	-7762	-3804	-2427	-5611	-110
1986	-4319	-3800	-4343	-3509	-5565	-7070	-5199	-6409	-5473	-7279	-7941	-7768	-3813	-2439	-5647	-167
1987	-4295	-3791	-4339	-3487	-5574	-7052	-5186	-6370	-5464	-7281	-7926	-7784	-3836	-2453	-5666	-233
1988	-4304	-3783	-4342	-3494	-5573	-7061	-5179	-6368	-5490	-7290	-7908	-7797	-3840	-2476	-5736	-326
1989	-4320	-3793	-4358	-3523	-5578	-7066	-5179	-6368	-5486	-7302	-7904	-7795	-3828	-2498	-5778	-386
1990	-4348	-3814	-4369	-3555	-5603	-7073	-5187	-6380	-5500	-7288	-7936	-7795	-3836	-2507	-5832	-441
1991	-4324	-3804	-4378	-3536	-5589	-7054	-5194	-6411	-5499	-7308	-7964	-7794	-3836	-2543	-5876	-519
1992	-4303	-3794	-4373	-3533	-5578	-7042	-5190	-6385	-5492	-7336	-7987	-7804	-3844	-2558	-5894	-576
1993	-4330	-3809	-4388	-3565	-5580	-7051	-5186	-6411	-5494	-7310	-8013	-7828	-3860	-2575	-5912	-599
1994	-4302	-3794	-4385	-3538	-5565	-7049	-5192	-6395	-5494	-7304	-8035	-7839	-3869	-2568	-5927	-681
1995	-4309	-3796	-4377	-3569	-5579	-7065	-5189	-6417	-5490	-7291	-8062	-7869	-3879	-2562	-5971	-742
1996	-4272	-3779	-4393	-3523	-5565	-7037	-5166	-6387	-5464	-7287	-8047	-7877	-3859	-2568	-5985	-773
1997	-4284	-3787	-4401	-3530	-5554	-7037	-5157	-6378	-5455	-7299	-8009	-7885	-3862	-2584	-6012	-835
1998	-4287	-3795	-4408	-3545	-5568	-7051	-5169	-6384	-5461	-7323	-7989	-7872	-3880	-2596	-6049	-904
[truncated: 6,760 more rows]
