# Supplementary material for: Metabolic profiling in Caenorhabditis elegans provides an unbiased approach to investigations of dosage dependent lead toxicity
Source: Metabolomics. 2012 Jun 4;9(1):189–201. doi: 10.1007/s11306-012-0438-0 (PMC3548106; doi:10.1007/s11306-012-0438-0)
Supplement: Supplementary file 15 — Supplementary material 15 (TXT 867 kb) [file 11306_2012_438_MOESM15_ESM.txt]

Table S13: 2D matrix of sample 3L10A, generated from the raw chromatogram 3L10A
0	1505	1642	2009	1669	3022	4877	2923	3453	3073	5250	3127	3453	3310	1600	-5791	-20314
1	1006	1249	2066	1005	2718	4569	2706	3255	2811	5121	3040	3453	3201	1511	-5751	-20047
2	1217	1316	2123	1172	2673	4478	2681	3061	2724	4999	2822	3329	3152	1472	-5729	-19754
3	1485	1444	2165	1346	2704	4468	2702	3058	2734	4916	2762	3221	3105	1463	-5650	-19386
4	1608	1512	2164	1393	2738	4476	2714	3083	2717	4853	2723	3145	3072	1466	-5546	-18994
5	1641	1534	2134	1376	2743	4457	2698	3091	2697	4762	2696	3088	3051	1440	-5437	-18636
6	1605	1518	2083	1342	2729	4419	2658	3061	2663	4739	2659	3024	3003	1397	-5317	-18285
7	1556	1493	2042	1304	2701	4359	2612	3029	2619	4629	2634	2981	2979	1389	-5204	-17928
8	1509	1446	2028	1239	2658	4277	2560	2976	2578	4497	2584	2950	2910	1401	-5096	-17586
9	1487	1405	2021	1230	2619	4199	2515	2931	2526	4384	2539	2886	2865	1580	-4996	-17277
10	1485	1386	2006	1218	2596	4167	2490	2881	2472	4299	2504	2818	2807	1466	-4899	-16956
11	1489	1388	1959	1211	2578	4066	2471	2822	2450	4192	2468	2768	2762	1375	-4809	-16619
12	1456	1353	1900	1156	2543	3955	2437	2793	2412	4086	2441	2716	2714	1325	-4723	-16329
13	1409	1311	1860	1118	2512	3901	2386	2738	2355	3982	2396	2655	2659	1291	-4615	-16009
14	1388	1286	1827	1112	2462	3799	2340	2675	2319	3912	2351	2624	2623	1292	-4514	-15664
15	1362	1271	1800	1094	2438	3709	2311	2616	2291	3820	2329	2571	2589	1296	-4408	-15301
16	1335	1258	1755	1089	2400	3674	2282	2589	2265	3724	2309	2542	2548	1284	-4321	-15015
17	1276	1213	1703	1055	2343	3622	2243	2557	2200	3645	2276	2492	2506	1257	-4222	-14692
18	1237	1154	1666	1022	2301	3538	2181	2493	2134	3552	2222	2454	2460	1238	-4136	-14314
19	1212	1123	1663	986	2256	3477	2117	2398	2100	3486	2162	2390	2420	1232	-4056	-13935
20	1239	1136	1645	1004	2230	3416	2091	2353	2086	3423	2138	2352	2386	1196	-3972	-13636
21	1224	1136	1626	973	2203	3355	2066	2328	2061	3348	2113	2304	2325	1165	-3864	-13320
22	1164	1085	1612	959	2154	3284	2017	2288	2025	3302	2084	2268	2283	1150	-3751	-12991
23	1117	1047	1572	941	2095	3206	1978	2234	2016	3211	2038	2237	2229	1132	-3683	-12703
24	1064	1021	1531	918	2052	3116	1933	2188	1960	3126	2004	2197	2175	1129	-3617	-12370
25	1070	1027	1503	960	2037	3057	1903	2133	1925	3052	1959	2114	2136	1126	-3491	-12050
26	1049	1015	1563	926	1988	3029	1879	2126	1882	2981	1952	2072	2113	1113	-3379	-11764
27	1018	967	1611	876	1949	2954	1854	2069	1837	2931	1924	2022	2062	1106	-3282	-11491
28	971	950	1597	829	1878	2826	1788	1997	1783	2859	1873	2000	2004	1077	-3194	-11201
29	933	933	1526	826	1832	2751	1751	1883	1738	2783	1817	1954	1971	1051	-3104	-10921
30	940	933	1455	817	1813	2704	1706	1828	1721	2731	1805	1918	1932	1047	-3022	-10622
31	947	922	1394	818	1775	2651	1673	1795	1688	2666	1783	1869	1897	1046	-2925	-10316
32	915	869	1343	791	1732	2538	1638	1755	1640	2596	1758	1826	1880	1026	-2810	-10003
33	856	829	1287	753	1671	2505	1600	1716	1616	2549	1713	1788	1820	999	-2735	-9700
34	855	847	1258	722	1633	2454	1552	1685	1542	2477	1670	1746	1797	978	-2677	-9443
35	854	841	1214	746	1628	2403	1523	1669	1532	2422	1642	1699	1752	973	-2605	-9143
36	811	799	1168	700	1583	2370	1473	1613	1495	2377	1605	1658	1708	967	-2522	-8869
37	786	792	1142	698	1538	2325	1426	1554	1474	2332	1581	1600	1658	955	-2407	-8608
38	763	765	1117	700	1500	2235	1392	1536	1441	2278	1548	1577	1615	950	-2319	-8340
39	733	745	1092	671	1444	2075	1344	1517	1403	2205	1486	1549	1574	948	-2227	-8051
40	701	710	1055	646	1426	2072	1337	1536	1346	2148	1470	1524	1546	938	-2111	-7755
41	677	673	1012	634	1375	2046	1292	1454	1310	2083	1430	1490	1511	937	-2023	-7513
42	639	642	993	602	1330	2006	1252	1399	1250	2002	1388	1445	1476	1197	-1906	-7243
43	617	607	1001	554	1291	2014	1205	1215	1198	1954	1327	1391	1416	1090	-1837	-6974
44	657	634	957	580	1278	2027	1194	1187	1177	1892	1264	1345	1374	960	-1764	-6720
45	653	630	938	562	1255	1993	1173	1206	1171	1858	1249	1305	1346	884	-1667	-6436
46	592	595	878	537	1212	1961	1134	1182	1158	1812	1227	1297	1304	827	-1587	-6150
47	547	573	859	539	1156	1866	1085	1127	1123	1761	1195	1275	1285	809	-1533	-5866
48	515	551	843	524	1131	1782	1044	1066	1074	1698	1138	1226	1256	784	-1469	-5616
49	536	575	814	534	1107	1717	1013	1030	1049	1642	1117	1176	1195	776	-1387	-5345
50	516	558	776	513	1065	1651	964	997	1008	1584	1094	1129	1151	775	-1317	-5062
51	506	527	745	489	1056	1560	949	979	985	1530	1073	1105	1124	785	-1231	-4771
52	475	498	709	463	994	1484	914	955	959	1452	1037	1070	1113	784	-1142	-4527
53	425	454	694	413	927	1399	861	882	905	1407	963	1031	1057	767	-1055	-4259
54	429	455	648	428	905	1369	846	848	854	1357	939	991	1031	772	-956	-4011
55	409	421	623	419	893	1307	805	810	825	1298	913	961	989	768	-877	-3791
56	370	388	605	393	847	1270	769	775	798	1255	878	904	951	754	-799	-3547
57	399	371	609	355	798	1214	737	703	782	1213	822	862	916	741	-726	-3295
58	436	366	601	352	765	1172	704	607	739	1178	743	822	877	696	-643	-3020
59	467	370	603	374	768	1161	700	601	825	1143	728	799	864	683	-605	-2919
60	467	370	603	374	768	1161	700	601	825	1143	728	799	864	683	-605	-2919
61	467	370	603	374	768	1161	700	601	825	1143	728	799	864	683	-605	-2919
62	467	370	603	374	768	1161	700	601	825	1143	728	799	864	683	-605	-2919
63	467	370	603	374	768	1161	700	601	825	1143	728	799	864	683	-605	-2919
64	467	370	603	374	768	1161	700	601	825	1143	728	799	864	683	-605	-2919
65	467	370	603	374	768	1161	700	601	825	1143	728	799	864	683	-605	-2919
66	467	370	603	374	768	1161	700	601	825	1143	728	799	864	683	-605	-2919
67	467	370	603	374	768	1161	700	601	825	1143	728	799	864	683	-605	-2919
68	467	370	603	374	768	1161	700	601	825	1143	728	799	864	683	-605	-2919
69	467	370	603	374	768	1161	700	601	825	1143	728	799	864	683	-605	-2919
70	467	370	603	374	768	1161	700	601	825	1143	728	799	864	683	-605	-2919
71	467	370	603	374	768	1161	700	601	825	1143	728	799	864	683	-605	-2919
72	467	370	603	374	768	1161	700	601	825	1143	728	799	864	683	-605	-2919
73	467	370	603	374	768	1161	700	601	825	1143	728	799	864	683	-605	-2919
74	467	370	603	374	768	1161	700	601	825	1143	728	799	864	683	-605	-2919
75	467	370	603	374	768	1161	700	601	825	1143	728	799	864	683	-605	-2919
76	467	370	603	374	768	1161	700	601	825	1143	728	799	864	683	-605	-2919
77	467	370	603	374	768	1161	700	601	825	1143	728	799	864	683	-605	-2919
78	467	370	603	374	768	1161	700	601	825	1143	728	799	864	683	-605	-2919
79	467	370	603	374	768	1161	700	601	825	1143	728	799	864	683	-605	-2919
80	467	370	603	374	768	1161	700	601	825	1143	728	799	864	683	-605	-2919
81	467	370	603	374	768	1161	700	601	825	1143	728	799	864	683	-605	-2919
82	467	370	603	374	768	1161	700	601	825	1143	728	799	864	683	-605	-2919
83	467	370	603	374	768	1161	700	601	825	1143	728	799	864	683	-605	-2919
84	467	370	603	374	768	1161	700	601	825	1143	728	799	864	683	-605	-2919
85	467	370	603	374	768	1161	700	601	825	1143	728	799	864	683	-605	-2919
86	467	370	603	374	768	1161	700	601	825	1143	728	799	864	683	-605	-2919
87	108	-95	-105	-113	-244	-384	-213	-330	-217	-232	-300	-248	-252	13	661	1613
88	120	-100	-100	-117	-273	-429	-236	-312	-240	-213	-326	-278	-277	18	747	1818
89	113	-112	-92	-119	-312	-447	-257	-348	-268	-187	-351	-299	-287	1	815	2009
90	69	-141	-127	-165	-350	-467	-304	-394	-312	-154	-391	-332	-325	11	892	2214
91	100	-126	-176	-148	-345	-498	-318	-418	-353	-148	-439	-377	-356	14	961	2412
92	76	-120	-165	-169	-382	-546	-350	-408	-369	-142	-473	-395	-382	24	1037	2592
93	9	-150	-165	-198	-426	-585	-382	-453	-403	-152	-509	-429	-413	25	1140	2776
94	-35	-163	-181	-200	-464	-634	-407	-520	-447	-179	-552	-474	-443	12	1207	2982
95	-83	-193	-108	-235	-523	-746	-443	-589	-491	-192	-577	-490	-484	53	1289	3157
96	-61	-184	-115	-227	-521	-782	-462	-625	-518	-202	-622	-517	-466	271	1361	3340
97	-68	-183	-180	-242	-521	-844	-483	-606	-526	-230	-629	-557	-505	370	1471	3535
98	-107	-228	-270	-290	-566	-882	-513	-667	-532	-253	-676	-582	-540	370	1544	3734
99	-138	-283	-314	-323	-601	-904	-558	-725	-568	-284	-721	-623	-583	229	1611	3919
100	-169	-286	-361	-405	-650	-937	-591	-783	-613	-325	-790	-668	-618	92	1672	4080
101	-137	-256	-382	-416	-641	-942	-603	-795	-620	-376	-837	-730	-647	49	1777	4293
102	-161	-264	-413	-408	-658	-974	-613	-748	-651	-404	-855	-764	-664	43	1854	4472
103	-193	-265	-399	-410	-695	-1049	-662	-788	-665	-425	-892	-802	-693	43	1909	4621
104	-185	-293	-347	-384	-735	-1068	-687	-847	-701	-473	-953	-851	-705	60	1980	4817
105	-186	-301	-332	-390	-747	-1085	-700	-915	-733	-537	-1014	-898	-741	55	2079	5021
106	-145	-274	-325	-343	-746	-1074	-701	-909	-747	-558	-1051	-926	-755	93	2176	5232
107	-142	-287	-362	-330	-784	-1091	-721	-886	-776	-586	-1081	-955	-785	124	2235	5371
108	-158	-334	-354	-385	-808	-1123	-749	-885	-789	-628	-1100	-965	-791	148	2344	5542
109	-222	-368	-323	-388	-854	-1175	-794	-932	-838	-667	-1121	-1008	-825	141	2432	5728
110	-276	-386	-280	-440	-892	-1279	-821	-1018	-893	-727	-1181	-1048	-852	133	2507	5895
111	-242	-369	-164	-460	-892	-1306	-848	-1034	-920	-786	-1221	-1075	-880	142	2591	6065
112	-269	-362	226	-474	-916	-1329	-852	-1019	-941	-826	-1276	-1109	-908	138	2685	6248
113	-337	-396	451	-519	-958	-1371	-885	-1071	-970	-866	-1292	-1146	-919	142	2792	6398
114	-400	-424	413	-532	-996	-1415	-923	-1139	-1017	-918	-1294	-1163	-942	168	2885	6527
115	-451	-430	310	-554	-1035	-1464	-961	-1224	-1046	-938	-1339	-1222	-969	188	2962	6715
116	-401	-426	189	-531	-1055	-1500	-966	-1249	-1069	-989	-1403	-1255	-972	216	3046	6881
117	-406	-442	80	-500	-1096	-1524	-978	-1224	-1105	-1078	-1432	-1289	-1010	229	3130	7014
118	-463	-473	-36	-549	-1117	-1564	-1015	-1246	-1125	-1131	-1472	-1328	-1046	241	3216	7148
119	-503	-499	-124	-596	-1162	-1604	-1047	-1292	-1164	-1168	-1505	-1386	-1068	259	3290	7312
120	-555	-531	-235	-661	-1208	-1636	-1080	-1355	-1197	-1206	-1543	-1411	-1089	270	3357	7484
121	-538	-524	-297	-637	-1203	-1657	-1093	-1372	-1218	-1250	-1610	-1455	-1084	287	3416	6792
122	-131	-564	-373	-634	-1225	-1710	-1105	-1351	-1233	-1271	-1665	-1472	-1094	321	3428	3480
123	-515	-564	-464	-643	-1288	-1774	-1119	-1419	-1261	-1307	-1703	-1506	-1122	305	3466	1042
124	-708	-593	-524	-679	-1317	-1809	-1152	-1552	-1303	-1355	-1748	-1555	-1137	326	3582	2952
125	-770	-638	-580	-719	-1360	-1846	-1182	-1585	-1335	-1410	-1797	-1576	-1193	336	3716	5738
126	-709	-633	-655	-687	-1358	-1850	-1200	-1596	-1358	-1485	-1841	-1616	-1200	376	3846	7457
127	-687	-640	-688	-676	-1364	-1839	-1214	-1549	-1356	-1506	-1870	-1655	-1210	422	3969	8394
128	-691	-673	-780	-684	-1389	-1859	-1250	-1548	-1373	-1529	-1914	-1676	-1222	456	4062	8873
129	-703	-689	-816	-718	-1392	-1897	-1273	-1577	-1401	-1566	-1949	-1712	-1229	479	4129	9184
130	-735	-729	-842	-782	-1433	-1936	-1296	-1647	-1437	-1597	-2003	-1764	-1243	506	4189	9398
131	-691	-715	-868	-725	-1425	-1939	-1309	-1709	-1437	-1658	-2046	-1797	-1268	548	4299	9589
132	-683	-704	-897	-725	-1415	-1942	-1298	-1687	-1450	-1705	-2068	-1832	-1290	583	4395	9729
133	-695	-739	-963	-738	-1445	-1992	-1308	-1687	-1472	-1717	-2107	-1882	-1297	618	4519	9888
134	-720	-763	-1001	-739	-1455	-2025	-1330	-1687	-1490	-1756	-2132	-1909	-1307	653	4640	10043
135	-760	-791	-1014	-758	-1472	-2061	-1363	-1745	-1529	-1793	-2182	-1939	-1306	688	4749	10185
136	-730	-781	-1053	-742	-1473	-2053	-1364	-1801	-1532	-1859	-2229	-1986	-1301	725	4862	10346
137	-703	-774	-1097	-725	-1461	-2041	-1354	-1762	-1520	-1896	-2271	-2026	-1317	769	4993	10518
138	-732	-775	-1165	-732	-1491	-2064	-1363	-1739	-1539	-1916	-2297	-2061	-1319	806	5081	10685
139	-757	-795	-1179	-748	-1513	-2071	-1382	-1797	-1559	-1955	-2338	-2071	-1316	847	5176	10818
140	-795	-839	-1197	-780	-1530	-2102	-1408	-1855	-1615	-2007	-2389	-2121	-1340	877	5301	11023
141	-750	-773	-1207	-762	-1537	-2111	-1422	-1894	-1624	-2030	-2439	-2155	-1330	923	5428	11213
142	-739	-793	-1237	-743	-1548	-2106	-1431	-1840	-1634	-2048	-2462	-2187	-1331	964	5538	11025
143	-749	-822	-1280	-778	-1555	-2121	-1443	-1854	-1667	-2084	-2492	-2208	-1341	1014	5674	11268
144	-797	-850	-1313	-816	-1575	-2159	-1461	-1878	-1662	-2119	-2510	-2238	-1365	1058	5813	11591
145	-842	-894	-1340	-867	-1628	-2174	-1485	-1926	-1697	-2147	-2555	-2265	-1386	1098	5930	11884
146	-744	-882	-1343	-854	-1622	-2162	-1486	-1958	-1727	-2182	-2604	-2302	-1364	1128	6045	12116
147	-787	-879	-1379	-817	-1608	-2157	-1487	-1930	-1734	-2234	-2619	-2313	-1337	1191	6172	12327
148	-833	-909	-1399	-841	-1634	-2187	-1501	-1903	-1737	-2261	-2645	-2335	-1349	1237	6284	12523
149	-858	-922	-1423	-876	-1637	-2203	-1523	-1926	-1762	-2292	-2678	-2363	-1355	1292	6368	12722
150	-899	-948	-1441	-909	-1670	-2226	-1547	-1968	-1788	-2321	-2701	-2400	-1350	1336	6472	12943
151	-850	-944	-1455	-874	-1674	-2229	-1544	-2019	-1779	-2348	-2743	-2433	-1361	1381	6592	13158
152	-836	-934	-1478	-843	-1666	-2225	-1549	-1977	-1781	-2385	-2777	-2464	-1364	1438	6732	13346
153	-843	-940	-1508	-858	-1669	-2234	-1562	-1946	-1788	-2387	-2772	-2489	-1362	1461	6845	13527
154	-865	-977	-1529	-903	-1697	-2257	-1569	-1965	-1816	-2412	-2795	-2498	-1388	1520	6959	13727
155	-915	-1013	-1546	-949	-1750	-2293	-1587	-2007	-1831	-2414	-2842	-2518	-1370	1578	7083	13939
156	-890	-1001	-1554	-925	-1741	-2334	-1598	-2059	-1855	-2468	-2888	-2541	-1336	1653	7237	14160
157	-865	-996	-1572	-888	-1722	-2333	-1604	-2021	-1836	-2506	-2903	-2557	-1331	1707	7368	14333
158	-889	-1022	-1620	-888	-1724	-2355	-1613	-2002	-1836	-2524	-2905	-2575	-1344	1742	7492	14497
159	-940	-1063	-1644	-933	-1754	-2390	-1634	-2024	-1869	-2562	-2944	-2590	-1342	1778	7603	14696
160	-982	-1099	-1662	-968	-1799	-2400	-1655	-2075	-1903	-2577	-2977	-2602	-1348	1810	7691	14852
161	-973	-1081	-1666	-992	-1813	-2398	-1662	-2135	-1934	-2604	-3011	-2629	-1349	1848	7800	15042
162	-956	-1074	-1682	-947	-1809	-2396	-1672	-2096	-1923	-2646	-2982	-2647	-1340	1900	7944	15235
163	-944	-1103	-1723	-989	-1830	-2424	-1664	-2076	-1923	-2650	-2958	-2651	-1351	1939	8069	15420
164	-975	-1123	-1749	-1038	-1845	-2434	-1674	-2102	-1936	-2674	-2962	-2665	-1339	1989	8157	15563
165	-1027	-1161	-1753	-1059	-1879	-2456	-1696	-2138	-1946	-2680	-3010	-2674	-1338	2043	8248	15714
166	-1024	-1158	-1732	-1051	-1898	-2457	-1729	-2206	-1975	-2701	-3044	-2699	-1339	2059	8342	15935
167	-1011	-1146	-1740	-998	-1886	-2432	-1730	-2144	-1986	-2748	-3044	-2725	-1319	2113	8447	16081
168	-1036	-1155	-1755	-981	-1896	-2461	-1740	-2135	-1983	-2782	-3035	-2711	-1327	2158	8561	16269
169	-1070	-1164	-1786	-1012	-1928	-2479	-1740	-2154	-2011	-2798	-3048	-2735	-1336	2219	8671	16383
170	-1114	-1221	-1806	-1099	-1968	-2534	-1760	-2205	-2026	-2820	-3067	-2755	-1330	2254	8746	16464
171	-1117	-1212	-1805	-1111	-1964	-2534	-1772	-2276	-2042	-2847	-3129	-2759	-1346	2283	8834	16546
172	-1071	-1203	-1816	-1037	-1951	-2526	-1768	-2229	-2027	-2873	-3141	-2774	-1337	2313	8937	16724
173	-1079	-1212	-1835	-1041	-1966	-2545	-1774	-2217	-2037	-2867	-3134	-2800	-1316	2356	9023	16895
174	-1111	-1251	-1873	-1059	-2000	-2579	-1785	-2206	-2064	-2885	-3141	-2800	-1294	2408	9109	17065
175	-1156	-1282	-1903	-1099	-2015	-2615	-1806	-2223	-2101	-2892	-3155	-2803	-1299	2429	9197	17223
176	-1173	-1282	-1916	-1123	-2028	-2623	-1822	-2299	-2126	-2902	-3219	-2825	-1290	2461	9293	17421
177	-1117	-1272	-1931	-1094	-2026	-2601	-1824	-2280	-2095	-2937	-3231	-2824	-1289	2528	9393	17596
178	-1114	-1289	-1948	-1095	-2037	-2660	-1839	-2253	-2099	-2973	-3213	-2841	-1296	2563	9485	17718
179	-1156	-1307	-1967	-1104	-2052	-2706	-1856	-2282	-2112	-2981	-3209	-2867	-1293	2604	9572	17893
180	-1207	-1340	-1968	-1154	-2084	-2725	-1886	-2303	-2118	-3002	-3215	-2873	-1306	2634	9665	18082
181	-1196	-1346	-1949	-1171	-2085	-2715	-1883	-2358	-2161	-3015	-3263	-2863	-1295	2677	9743	18278
182	-1130	-1332	-2003	-1133	-2077	-2733	-1884	-2335	-2140	-3050	-3274	-2897	-1300	2728	9850	18428
183	-1102	-1339	-2086	-1203	-2094	-2729	-1881	-2314	-2151	-3064	-3268	-2891	-1282	2766	9972	18567
184	-1147	-1359	-2101	-1231	-2132	-2725	-1896	-2327	-2157	-3078	-3262	-2907	-1272	2813	10059	18702
185	-1237	-1403	-2086	-1240	-2163	-2746	-1922	-2364	-2168	-3114	-3272	-2924	-1277	2839	10126	18846
186	-1267	-1415	-2067	-1253	-2167	-2750	-1930	-2414	-2203	-3124	-3327	-2949	-1272	2862	10211	19000
187	-1211	-1400	-2028	-1178	-2162	-2740	-1931	-2404	-2190	-3130	-3319	-2956	-1262	2914	10304	19148
188	-1229	-1407	-2005	-1182	-2164	-2751	-1936	-2368	-2190	-3153	-3311	-2953	-1253	2975	10422	19300
189	-1260	-1420	-2000	-1186	-2184	-2779	-1952	-2356	-2196	-3140	-3301	-2937	-1262	3006	10504	19445
190	-1313	-1445	-1981	-1240	-2217	-2804	-1961	-2388	-2230	-3152	-3320	-2942	-1267	3035	10559	19604
191	-1310	-1457	-1987	-1273	-2225	-2800	-1970	-2465	-2260	-3188	-3346	-2970	-1263	3068	10606	19814
192	-1266	-1455	-2838	-1218	-2217	-2787	-1965	-2433	-2218	-3226	-3360	-2981	-1250	3094	10687	19947
193	-1283	-1494	-3186	-1206	-2221	-2800	-1968	-2414	-2229	-3255	-3360	-2991	-1245	3132	10787	20085
194	-1300	-1514	-3099	-1238	-2243	-2841	-1987	-2429	-2245	-3234	-3358	-2988	-1255	3153	10856	20216
195	-1356	-1525	-2958	-1271	-2271	-2879	-2012	-2464	-2262	-3236	-3374	-2993	-1252	3192	10945	20388
196	-1365	-1547	-2808	-1290	-2310	-2894	-2017	-2524	-2285	-3267	-3412	-2986	-1244	3232	11018	20544
197	-1309	-1510	-2680	-1225	-2276	-2884	-2011	-2497	-2260	-3292	-3412	-3007	-1231	3270	11099	20693
198	-1319	-1509	-2594	-1210	-2285	-2893	-2013	-2475	-2253	-3298	-3392	-3008	-1219	3326	11183	20866
199	-1357	-1540	-2439	-1223	-2309	-2929	-2030	-2464	-2284	-3305	-3395	-3002	-1208	3350	11255	20994
200	-1385	-1568	-2372	-1246	-2339	-2939	-2051	-2492	-2293	-3333	-3372	-3008	-1226	3369	11294	21083
201	-1399	-1571	-2317	-1289	-2355	-2954	-2050	-2550	-2335	-3339	-3431	-3016	-1207	3395	11397	21255
202	-1353	-1556	-2320	-1220	-2339	-2942	-2043	-2519	-2321	-3347	-3461	-3031	-1212	3422	11497	21411
203	-1359	-1548	-2314	-1217	-2357	-2954	-2059	-2485	-2299	-3367	-3453	-3016	-1207	3458	11576	21518
204	-1383	-1576	-2172	-1253	-2363	-2972	-2068	-2501	-2306	-3379	-3427	-3009	-1192	3481	11654	21643
205	-1439	-1595	-2174	-1321	-2392	-3016	-2084	-2531	-2329	-3360	-3421	-3015	-1205	3517	11738	21778
206	-1448	-1615	-1966	-1359	-2427	-3012	-2095	-2609	-2367	-3383	-3463	-3028	-1203	3550	11799	21929
207	-1392	-1578	-1626	-1298	-2399	-2995	-2086	-2581	-2347	-3400	-3474	-3044	-1201	3580	11887	22071
208	-1378	-1571	-1552	-1268	-2390	-2979	-2077	-2550	-2341	-3422	-3446	-3056	-1172	3604	11964	22207
209	-1391	-1572	-1596	-1285	-2388	-2994	-2077	-2550	-2350	-3423	-3450	-3050	-1180	3634	12028	22343
210	-1411	-1592	-1654	-1305	-2398	-3024	-2105	-2560	-2394	-3425	-3436	-3056	-1162	3661	12076	22493
211	-1445	-1629	-1704	-1358	-2423	-3048	-2114	-2619	-2384	-3417	-3468	-3076	-1147	3706	12164	22643
212	-1386	-1594	-1736	-1289	-2404	-3024	-2113	-2584	-2365	-3460	-3453	-3077	-1141	3753	12246	22760
213	-1402	-1601	-1782	-1285	-2422	-3046	-2109	-2548	-2365	-3472	-3424	-3057	-1139	3771	12328	22909
214	-1422	-1627	-1806	-1306	-2439	-3068	-2125	-2546	-2386	-3474	-3406	-3035	-1134	3792	12387	22996
215	-1447	-1657	-1852	-1338	-2465	-3078	-2127	-2560	-2418	-3499	-3411	-3043	-1143	3810	12425	23125
216	-1498	-1681	-1898	-1386	-2487	-3100	-2136	-2631	-2425	-3511	-3428	-3047	-1149	3836	12489	23282
217	-1467	-1652	-1928	-1324	-2484	-3079	-2138	-2615	-2392	-3510	-3441	-3053	-1142	3862	12524	23400
218	-1450	-1656	-1944	-1307	-2477	-3097	-2141	-2595	-2398	-3513	-3426	-3066	-1122	3870	12588	23521
219	-1466	-1671	-1989	-1329	-2493	-3108	-2148	-2585	-2415	-3530	-3410	-3040	-1124	3905	12619	23596
220	-1493	-1685	-2049	-1362	-2506	-3142	-2152	-2616	-2417	-3538	-3411	-3039	-1133	3933	12647	23735
221	-1520	-1710	-2078	-1403	-2517	-3162	-2168	-2682	-2443	-3540	-3448	-3071	-1115	3955	12689	23844
222	-1465	-1672	-2100	-1333	-2495	-3156	-2171	-2659	-2414	-3555	-3463	-3068	-1093	4007	12762	23957
223	-1462	-1680	-2140	-1330	-2496	-3157	-2189	-2630	-2426	-3565	-3445	-3051	-1099	4046	12830	24034
224	-1491	-1696	-2176	-1350	-2536	-3177	-2191	-2635	-2424	-3570	-3411	-3073	-1101	4065	12870	24165
225	-1532	-1728	-2171	-1394	-2559	-3209	-2189	-2658	-2451	-3583	-3405	-3056	-1098	4054	12926	24250
226	-1560	-1761	-2191	-1450	-2578	-3232	-2203	-2735	-2478	-3584	-3445	-3065	-1106	4066	12971	24362
227	-1513	-1723	-2212	-1388	-2558	-3222	-2196	-2712	-2460	-3593	-3474	-3069	-1079	4102	13022	24491
228	-1503	-1719	-2212	-1372	-2572	-3226	-2185	-2679	-2435	-3603	-3443	-3061	-1084	4127	13082	24564
229	-1525	-1727	-2246	-1380	-2587	-3241	-2207	-2671	-2452	-3621	-3443	-3059	-1078	4155	13136	24653
230	-1544	-1752	-2263	-1408	-2614	-3270	-2210	-2677	-2472	-3636	-3456	-3047	-1075	4198	13175	24758
231	-1567	-1769	-2271	-1462	-2617	-3308	-2230	-2738	-2502	-3640	-3480	-3041	-1083	4215	13200	24909
232	-1512	-1739	-2285	-1400	-2606	-3296	-2204	-2721	-2476	-3662	-3493	-3042	-1081	4217	13264	25012
233	-1511	-1735	-2320	-1392	-2625	-3282	-2207	-2719	-2480	-3654	-3464	-3036	-1044	4246	13322	25126
234	-1544	-1745	-2337	-1406	-2618	-3310	-2201	-2713	-2507	-3654	-3441	-3028	-1052	4287	13370	25209
235	-1556	-1770	-2352	-1438	-2650	-3327	-2233	-2724	-2514	-3699	-3453	-3042	-1041	4289	13403	25260
236	-1608	-1804	-2379	-1493	-2678	-3340	-2245	-2779	-2569	-3685	-3478	-3063	-1046	4301	13444	25360
237	-1557	-1782	-2371	-1424	-2645	-3320	-2235	-2769	-2544	-3686	-3477	-3054	-1044	4374	13516	25455
238	-1543	-1775	-2375	-1412	-2646	-3324	-2248	-2745	-2522	-3679	-3469	-3048	-1043	4405	13579	25581
239	-1562	-1775	-2394	-1436	-2672	-3335	-2252	-2743	-2542	-3665	-3467	-3042	-1023	4443	13639	25675
240	-1590	-1782	-2388	-1459	-2680	-3352	-2261	-2778	-2550	-3700	-3469	-3021	-1021	4460	13682	25795
241	-1614	-1811	-2406	-1519	-2703	-3359	-2276	-2846	-2576	-3724	-3492	-3030	-1003	4448	13711	25939
242	-1588	-1781	-2402	-1458	-2687	-3350	-2266	-2804	-2554	-3736	-3498	-3035	-1015	4461	13750	26046
243	-1601	-1784	-2406	-1430	-2676	-3351	-2261	-2776	-2549	-3740	-3487	-3025	-1009	4508	13822	26163
244	-1659	-1794	-2430	-1455	-2696	-3372	-2277	-2760	-2566	-3728	-3469	-3036	-1010	4523	13871	26273
245	-1725	-1808	-2432	-1479	-2707	-3388	-2276	-2786	-2570	-3737	-3461	-3023	-1000	4526	13906	26364
246	-1773	-1845	-2439	-1522	-2730	-3411	-2300	-2850	-2590	-3759	-3493	-3018	-990	4565	13943	26439
247	-1745	-1814	-2432	-1467	-2708	-3393	-2304	-2834	-2577	-3767	-3532	-3020	-982	4592	13996	26564
248	-1726	-1802	-2421	-1445	-2710	-3394	-2301	-2812	-2573	-3762	-3496	-3016	-975	4629	14066	26681
249	-1733	-1813	-2442	-1455	-2729	-3421	-2301	-2803	-2583	-3777	-3473	-3010	-965	4642	14133	26758
250	-1748	-1838	-2466	-1477	-2745	-3438	-2307	-2812	-2602	-3782	-3474	-2995	-971	4656	14195	26851
251	-1778	-1847	-2485	-1525	-2770	-3436	-2326	-2887	-2618	-3772	-3511	-3009	-965	4690	14216	26982
252	-1697	-1815	-2479	-1466	-2742	-3425	-2305	-2856	-2616	-3805	-3530	-3005	-949	4707	14266	27102
253	-1674	-1814	-2474	-1446	-2742	-3415	-2294	-2845	-2611	-3816	-3516	-3010	-976	4742	14301	27231
254	-1692	-1821	-2483	-1470	-2750	-3443	-2319	-2824	-2636	-3821	-3501	-2995	-973	4759	14342	27442
255	-1717	-1830	-2492	-1512	-2770	-3455	-2330	-2849	-2657	-3826	-3494	-2999	-959	4770	14379	27696
256	-1749	-1859	-2515	-1568	-2785	-3453	-2329	-2916	-2697	-3834	-3522	-2990	-952	4776	14430	27925
257	-1682	-1834	-2520	-1503	-2755	-3433	-2324	-2884	-2660	-3845	-3530	-2994	-946	4814	14493	28142
258	-1651	-1832	-2512	-1469	-2749	-3444	-2312	-2837	-2662	-3840	-3496	-2993	-916	4864	14565	28313
259	-1648	-1826	-2484	-1475	-2746	-3444	-2311	-2820	-2642	-3860	-3489	-2984	-906	4888	14609	28460
260	-1655	-1836	-2506	-1492	-2756	-3463	-2305	-2820	-2643	-3849	-3479	-2977	-904	4910	14662	28593
261	-1680	-1863	-2506	-1550	-2781	-3483	-2323	-2883	-2664	-3864	-3509	-2979	-914	4931	14689	28738
262	-1632	-1830	-2505	-1483	-2749	-3451	-2314	-2829	-2632	-3861	-3500	-2973	-902	4972	14742	28888
263	-1625	-1827	-2490	-1459	-2744	-3431	-2297	-2804	-2628	-3857	-3459	-2974	-890	5034	14806	28973
264	-1648	-1831	-2495	-1472	-2767	-3449	-2305	-2813	-2617	-3843	-3444	-2955	-882	5062	14849	29060
265	-1693	-1859	-2495	-1501	-2776	-3473	-2314	-2843	-2641	-3858	-3423	-2936	-855	5088	14912	29142
266	-1743	-1892	-2510	-1554	-2803	-3516	-2337	-2881	-2654	-3871	-3437	-2921	-843	5119	14951	29213
267	-1679	-1859	-2520	-1520	-2777	-3503	-2308	-2846	-2659	-3876	-3445	-2918	-838	5159	14995	29254
268	-1664	-1855	-2502	-1474	-2777	-3476	-2310	-2822	-2654	-3867	-3448	-2905	-821	5197	15049	29291
269	-1692	-1877	-2520	-1490	-2782	-3488	-2328	-2830	-2669	-3884	-3420	-2903	-795	5223	15095	29324
270	-1758	-1888	-2531	-1504	-2793	-3485	-2325	-2822	-2658	-3893	-3427	-2874	-801	5257	15138	29301
271	-1801	-1921	-2528	-1572	-2820	-3500	-2343	-2870	-2682	-3881	-3456	-2850	-794	5280	15182	29319
272	-1728	-1905	-2535	-1529	-2789	-3461	-2333	-2865	-2665	-3885	-3451	-2845	-769	5312	15222	29392
273	-1711	-1905	-2540	-1495	-2788	-3479	-2314	-2830	-2645	-3881	-3427	-2837	-748	5362	15275	29458
274	-1737	-1905	-2542	-1499	-2795	-3474	-2316	-2831	-2656	-3875	-3405	-2823	-748	5413	15316	29509
275	-1746	-1940	-2548	-1520	-2809	-3478	-2334	-2829	-2646	-3880	-3381	-2838	-732	5438	15341	29595
276	-1769	-1959	-2557	-1602	-2825	-3494	-2339	-2886	-2671	-3889	-3425	-2823	-701	5451	15407	29706
277	-1689	-1914	-2546	-1535	-2818	-3475	-2327	-2868	-2652	-3886	-3434	-2821	-697	5479	15452	29833
278	-1638	-1885	-2545	-1516	-2819	-3474	-2309	-2829	-2636	-3890	-3400	-2799	-674	5487	15500	29903
279	-1603	-1889	-2551	-1513	-2821	-3494	-2311	-2828	-2641	-3883	-3371	-2815	-687	5510	15553	30011
280	-1580	-1873	-2528	-1542	-2829	-3517	-2318	-2827	-2641	-3872	-3359	-2803	-688	5547	15578	30125
281	-1566	-1876	-2516	-1586	-2845	-3534	-2324	-2891	-2677	-3862	-3396	-2777	-670	5584	15639	30234
282	-1449	-1806	-2498	-1525	-2809	-3495	-2311	-2864	-2648	-3868	-3384	-2757	-635	5640	15707	30376
283	-1383	-1755	-2477	-1480	-2812	-3488	-2293	-2794	-2621	-3868	-3359	-2744	-615	5676	15785	30505
284	-1359	-1734	-2452	-1472	-2813	-3477	-2290	-2801	-2631	-3862	-3383	-2737	-612	5713	15817	30595
285	-1363	-1705	-2441	-1467	-2809	-3484	-2300	-2800	-2618	-3878	-3404	-2719	-604	5716	15882	30683
286	-1386	-1699	-2454	-1508	-2811	-3475	-2298	-2847	-2633	-3883	-3442	-2710	-600	5736	15916	30813
287	-1358	-1645	-2443	-1398	-2756	-3419	-2252	-2817	-2613	-3861	-3447	-2692	-553	5785	15975	30946
288	-1383	-1634	-2416	-1344	-2687	-3366	-2240	-2759	-2588	-3875	-3402	-2691	-529	5820	16046	31058
289	-1450	-1650	-2407	-1329	-2652	-3337	-2209	-2724	-2578	-3849	-3348	-2660	-513	5868	16073	31152
290	-1549	-1689	-2408	-1324	-2609	-3276	-2189	-2689	-2578	-3837	-3313	-2657	-495	5912	16113	31265
291	-1686	-1728	-2389	-1345	-2555	-3251	-2141	-2694	-2581	-3836	-3324	-2661	-473	5985	16163	31408
292	-1756	-1741	-2371	-1254	-2453	-3134	-2069	-2631	-2534	-3820	-3320	-2646	-438	6045	16228	31520
293	-1964	-1812	-2382	-1211	-2389	-3031	-2002	-2529	-2495	-3800	-3277	-2626	-390	6103	16296	31628
294	-2262	-1931	-2424	-1210	-2327	-2918	-1897	-2428	-2486	-3778	-3262	-2617	-331	6171	16360	31743
295	-2664	-2108	-2495	-1229	-2273	-2814	-1797	-2354	-2453	-3759	-3213	-2576	-299	6247	16375	31876
296	-3087	-2324	-2604	-1278	-2227	-2698	-1687	-2314	-2459	-3728	-3205	-2552	-270	6315	16390	32008
297	-3474	-2568	-2772	-1250	-2130	-2515	-1541	-2163	-2376	-3705	-3199	-2523	-210	6412	16452	32169
298	-3907	-2857	-3006	-1270	-2039	-2342	-1352	-1981	-2322	-3656	-3161	-2505	-146	6539	16558	32312
299	-4309	-3156	-3290	-1355	-1991	-2174	-1186	-1804	-2266	-3586	-3110	-2463	-51	6679	16649	32406
300	-4673	-3511	-3669	-1494	-1967	-2051	-1019	-1647	-2198	-3553	-3066	-2392	62	6870	16755	32553
301	-5020	-3866	-4071	-1697	-1926	-1892	-836	-1491	-2138	-3513	-3058	-2330	188	7072	16883	32743
302	-5192	-4107	-4405	-1787	-1839	-1714	-611	-1261	-2034	-3447	-2991	-2244	362	7331	17052	32940
303	-5315	-4314	-4646	-1904	-1798	-1567	-410	-1007	-1903	-3369	-2901	-2133	547	7621	17204	33120
304	-5462	-4504	-4866	-2052	-1772	-1416	-188	-738	-1793	-3268	-2812	-2028	794	8003	17380	33300
305	-5592	-4676	-4999	-2227	-1718	-1310	39	-476	-1677	-3148	-2707	-1893	1110	8476	17624	33510
306	-5708	-4817	-5085	-2392	-1684	-1205	228	-242	-1567	-3038	-2628	-1735	1409	8991	17868	33730
307	-5674	-4870	-5071	-2433	-1594	-1053	407	45	-1396	-2911	-2495	-1561	1837	9693	18232	34040
308	-5623	-4903	-4980	-2489	-1469	-905	646	380	-1214	-2780	-2306	-1349	2327	10550	18677	34340
309	-5498	-4917	-4870	-2534	-1309	-714	840	660	-1079	-2668	-2138	-1125	2910	11588	19208	34730
310	-5314	-4859	-4728	-2573	-1147	-514	1027	931	-927	-2515	-1990	-877	3511	12733	19797	35140
311	-5062	-4781	-4517	-2629	-897	-229	1271	1206	-787	-2352	-1835	-576	4262	14234	20608	35680
312	-4626	-4546	-4237	-2500	-575	173	1557	1587	-601	-2215	-1675	-301	5144	16018	21656	36380
313	-4223	-4316	-3893	-2368	-253	614	1880	2016	-418	-2063	-1483	75	6140	18154	22984	37230
314	-3875	-4094	-3581	-2251	51	1052	2200	2390	-223	-1913	-1275	477	7111	20291	24349	38130
315	-3509	-3848	-3187	-2092	406	1584	2580	2818	-2	-1766	-1071	891	8332	23088	26132	39360
316	-3196	-3616	-2813	-1930	772	2141	2994	3230	185	-1634	-919	1280	9727	26314	28257	40840
317	-2865	-3357	-2472	-1646	1216	2795	3463	3745	461	-1447	-729	1775	11093	29598	30533	42400
318	-2589	-3102	-2135	-1356	1598	3417	3896	4254	754	-1251	-505	2291	12778	33760	33570	44440
319	-2388	-2876	-1802	-1106	2034	4121	4408	4826	1038	-1050	-308	2788	14623	38530	37110	46830
320	-2232	-2712	-1535	-886	2473	4845	4938	5384	1361	-799	-93	3370	16383	43900	41290	49650
321	-2119	-2593	-1333	-726	2860	5493	5412	5861	1755	-493	144	4004	18705	49250	45660	52610
322	-1830	-2401	-1111	-460	3324	6300	5991	6489	2214	-131	441	4708	21028	55940	51360	56510
323	-1510	-2260	-938	-235	3747	7076	6554	7142	2655	215	728	5359	23528	63240	57950	61010
324	-1110	-2124	-831	-101	4113	7799	7118	7745	3143	632	1087	6141	25871	70230	64580	65630
325	-367	-1907	-726	18	4423	8390	7595	8274	3644	1092	1459	6998	28583	78620	72940	71620
326	716	-1578	-653	74	4725	9032	8114	8804	4073	1516	1791	7739	31448	87510	82270	78510
327	2200	-1008	-604	256	5038	9663	8626	9388	4586	2014	2190	8649	34350	96760	92510	86330
328	3635	-330	-570	398	5266	10159	9059	9891	5083	2534	2624	9541	36940	105130	102300	94050
329	5205	567	-566	575	5514	10661	9514	10386	5567	3033	3078	10424	39830	114640	113940	103590
330	6546	1669	-557	793	5759	11085	9924	10827	5929	3487	3480	11219	42670	124050	126090	114050
331	7432	2761	-564	1109	6038	11485	10321	11176	6316	3968	3894	12091	45460	133370	138640	125400
332	7798	3681	-524	1587	6393	11867	10679	11562	6750	4431	4344	12923	47820	141390	149960	136130
333	7533	4402	-451	2175	6870	12282	11073	11990	7093	4802	4766	13639	50360	150010	162650	148780
334	6628	4754	-375	2779	7459	12676	11444	12325	7409	5223	5202	14430	52690	158050	175090	161950
335	5405	4701	-291	3296	8089	13072	11801	12632	7707	5598	5617	15173	54610	164690	185840	173920
336	3723	4271	-251	3780	8882	13577	12221	12933	7969	5925	5975	15850	56620	171590	197510	187720
337	1971	3542	-234	4206	9704	14169	12741	13320	8219	6197	6298	16383	58450	177830	208520	201600
338	349	2633	-305	4400	10430	14767	13268	13719	8494	6516	6680	16977	60060	183300	218710	215350
339	-1484	1413	-501	4378	10894	15265	13751	14073	8717	6791	7026	17572	61350	187520	227020	227350
340	-3239	109	-824	4107	11260	15770	14281	14461	8922	7011	7349	18036	62600	191600	235510	240550
341	-4907	-1218	-1230	3637	11387	16176	14772	14829	9075	7212	7566	18415	63700	195100	243160	253360
342	-6164	-2366	-1686	3188	11296	16383	15230	15246	9307	7435	7792	18815	64540	197670	249200	264350
343	-7470	-3629	-2228	2537	10982	16468	15525	15652	9537	7673	8069	19148	65370	199950	255140	276180
344	-8587	-4833	-2807	1768	10438	16554	15763	16063	9706	7857	8297	19448	66040	201620	260160	287390
345	-9449	-5917	-3413	938	9709	16347	15838	16383	9895	8054	8580	19769	66590	202780	264330	297980
346	-9966	-6753	-3935	129	8957	16085	15827	16654	10067	8279	8892	20041	67010	203460	267390	306960
347	-10128	-7431	-4431	-670	8019	15635	15709	16926	10242	8491	9249	20311	67410	203790	270090	316550
348	-10019	-7888	-4859	-1492	6969	15021	15477	17039	10374	8666	9597	20532	67710	203670	272010	325490
349	-9667	-8077	-5147	-2192	5824	14291	15120	16992	10477	8841	9995	20821	67920	203270	273140	332900
350	-9029	-8039	-5299	-2926	4778	13562	14729	16862	10521	8975	10358	21118	68140	202550	273870	340900
351	-8192	-7715	-5198	-3514	3640	12656	14216	16619	10517	9063	10638	21369	68300	201680	274160	348700
352	-7183	-7057	-4774	-3792	2607	11699	13654	16351	10506	9137	10969	21661	68450	200590	274080	356000
353	-6308	-6407	-4190	-3890	1778	10804	13104	16054	10405	9176	11304	21953	68520	199470	273660	362300
354	-5393	-5587	-3355	-3807	986	9807	12436	15625	10242	9140	11551	22234	68530	198080	272820	369200
355	-4580	-4772	-2377	-3502	454	8868	11739	15149	10075	9033	11732	22461	68470	196590	271710	375900
356	-3954	-4076	-1454	-3110	183	8045	11077	14587	9817	8879	11841	22661	68370	195270	270590	381800
357	-3259	-3292	-407	-2408	263	7540	10551	14083	9574	8648	11900	22816	68200	193760	269190	388500
358	-2754	-2625	605	-1700	592	7201	10027	13579	9308	8350	11893	22886	67920	192120	267610	394900
359	-2390	-2083	1527	-1029	1151	7112	9603	13084	8935	7954	11769	22881	67560	190430	265920	401100
360	-2224	-1703	2232	-473	1797	7292	9366	12719	8568	7516	11502	22738	67150	188880	264330	406500
361	-2124	-1420	2899	79	2632	7746	9306	12392	8184	7032	11140	22535	66650	187180	262570	412500
362	-1986	-1199	3443	708	3595	8472	9490	12412	7918	6569	10758	22256	66070	185440	260800	418100
363	-1948	-1099	3787	1137	4538	9357	9831	12590	7657	6080	10249	21820	65450	183820	259130	422800
364	-1922	-1086	3984	1500	5342	10246	10259	12910	7470	5580	9676	21278	64660	181900	257170	427800
365	-1845	-1111	4034	1748	6222	11317	10877	13469	7433	5202	9115	20714	63800	179900	255120	432400
366	-1710	-1161	3943	1859	7018	12465	11632	14190	7575	4894	8412	20003	62890	177950	253100	436700
367	-1442	-1126	3800	2001	7679	13548	12410	15026	7900	4729	7774	19253	62050	176130	251210	440000
368	-1137	-1057	3583	2033	8274	14715	13290	16063	8365	4732	7196	18485	61050	173960	248940	443300
369	-815	-917	3382	1973	8728	15805	14207	17201	8870	4862	6742	17755	60010	171700	246500	445800
370	-484	-739	3209	1879	9018	16383	15123	18340	9542	5136	6333	16994	58980	169390	243900	447800
371	-185	-531	3144	1811	9189	17329	15927	19331	10303	5573	5993	16322	58130	167400	241530	449100
372	193	-214	3136	1872	9325	18276	16745	20521	11162	6124	5832	15759	57250	165140	238700	449700
373	458	70	3276	1969	9352	18820	17563	21601	11963	6667	5814	15330	56390	162880	235690	449500
374	628	297	3411	2075	9349	19190	18192	22525	12844	7359	5904	14981	55800	160920	232850	448600
375	753	490	3582	2227	9347	19406	18651	23149	13677	8087	6086	14776	55240	158880	229550	446900
376	788	642	3707	2402	9420	19560	19059	23784	14372	8755	6331	14745	54880	157140	226250	444500
377	813	758	3814	2702	9592	19729	19386	24382	15114	9515	6694	14714	54720	155680	222980	441300
378	709	796	3882	2958	9787	19868	19617	24768	15727	10202	7145	14868	54730	154660	220090	437900
379	395	752	3901	3206	10067	20029	19832	25054	16218	10826	7631	15141	54900	153870	216930	433400
380	-151	559	3904	3444	10400	20258	20066	25253	16502	11303	8057	15434	55250	153570	213980	428600
381	-764	244	3844	3718	10892	20600	20341	25432	16787	11722	8518	15852	55750	153780	211630	424000
382	-1418	-248	3680	4162	11500	21025	20641	25722	17027	12063	8958	16268	56480	154570	209300	418600
383	-1999	-898	3280	4570	12346	21657	21027	26068	17182	12308	9350	16686	57340	155910	207280	413100
384	-2382	-1490	2637	4863	13444	22496	21482	26392	17329	12493	9738	17104	58330	157810	205590	407400
385	-2611	-1865	1057	4975	14570	23476	21922	26724	17416	12657	10081	17528	59250	160000	204400	402300
386	-2775	-2016	246	4930	15947	24910	22518	27067	17545	12785	10367	17903	60440	163070	203500	396800
387	-2847	-1865	856	5012	17120	26706	23236	27578	17711	12885	10613	18227	61640	166680	203010	391500
388	-2953	-1639	2315	5358	18294	28567	24007	28049	17866	12994	10868	18536	62700	170210	202840	386900
389	-3100	-1379	4649	6455	18909	30113	24756	28473	18022	13084	11114	18831	63850	174480	202870	382000
390	-3269	-1229	7074	8380	19502	31499	25582	28909	18170	13201	11295	19072	64980	179060	203110	377300
391	-3387	-1166	9254	10923	20372	32382	26335	29366	18326	13337	11479	19317	66110	183960	203570	373000
392	-3447	-1175	11208	13348	21686	32800	26906	29866	18515	13466	11710	19591	67100	188390	204030	369300
393	-3567	-1288	12438	15700	23702	32980	27409	30388	18703	13619	11975	19856	68260	193490	204500	365200
394	-3689	-1477	12691	16999	26102	33020	27751	30963	18850	13765	12179	20120	69460	198830	204950	361300
395	-3795	-1702	12367	18300	28462	33070	27988	31759	18976	13902	12425	20429	70880	204580	205380	357500
396	-3844	-1896	11818	18564	30294	33120	28178	32636	19120	13982	12634	20782	72390	210250	205840	354200
397	-3844	-2048	11041	18449	31799	33120	28285	33860	19322	14057	12915	21213	74450	217230	206440	350600
398	-3855	-2232	10135	17974	32682	32890	28260	35060	19583	14081	13190	21731	77050	225040	207150	347000
399	-3897	-2383	9281	17324	33010	32491	28054	36080	19936	14077	13493	22371	80140	232970	207960	343900
400	-3951	-2562	8247	16445	32980	32008	27719	36680	20332	14037	13724	23216	84890	243730	209240	340600
401	-3978	-2690	7202	15440	32689	31408	27186	36960	20665	13995	13882	24090	91740	257890	211210	337600
402	-3946	-2785	5677	14376	32125	30774	26535	36900	20981	13942	14070	25174	101280	278040	214400	334800
403	-3952	-2894	4283	13210	31363	30163	25895	36500	21093	13888	14204	26357	112390	304620	219460	332800
404	-3980	-2999	3247	12043	30282	29474	25110	35730	21043	13779	14302	27578	127750	349300	230500	331200
405	-4047	-3126	2493	10767	28952	28733	24313	34720	20854	13633	14364	28638	145350	413500	252260	330700
406	-4053	-3176	2508	9696	27480	27970	23561	33550	20530	13411	14380	29774	161930	487200	286140	331700
407	-4022	-3191	2162	8637	26064	27214	22914	32507	20109	13174	14435	30857	180360	583100	345800	335200
408	-4023	-3223	1655	7642	24383	26296	22197	31250	19680	12932	14443	31721	197480	684400	430400	342400
409	-4035	-3257	1228	6808	22701	25309	21482	29950	19126	12667	14420	32601	212670	782100	536600	354700
410	-4075	-3288	968	6214	21361	24424	20879	28790	18480	12416	14349	33340	224310	861100	643200	370900
411	-4051	-3277	869	5903	20226	23482	20232	27534	17838	12155	14251	33980	235300	938200	768600	395600
412	-4027	-3198	1032	6111	19746	22612	19589	26339	17252	11951	14161	34460	244050	1001300	890400	426500
413	-4042	-3174	1460	6858	20439	21889	18956	25199	16572	11679	14090	34940	250050	1046100	990600	458400
414	-4062	-3118	2276	8664	22872	21545	18395	24164	15845	11379	13991	35300	255010	1085200	1091100	497300
415	-4136	-3096	3456	11762	28961	21745	17763	23055	15189	11086	13835	35540	258260	1114000	1178200	537900
416	-4150	-3028	5010	16383	40640	23090	17202	22000	14468	10727	13605	35660	260170	1134400	1253100	578300
417	-4136	-2956	6652	23790	57800	25757	16750	21177	13794	10348	13338	35650	260710	1145600	1309000	612700
418	-4143	-2910	8678	31199	87130	31292	16333	20243	13119	9926	12980	35490	260180	1151300	1360600	648700
419	-4185	-2877	10730	41430	129410	40630	16066	19372	12520	9553	12655	35230	258690	1150700	1400400	681000
420	-4231	-2867	12497	51470	186010	55140	15996	18545	11860	9091	12213	34780	256440	1144700	1429100	709000
421	-4201	-2841	14234	63180	248190	73500	16172	17875	11239	8647	11741	34210	253990	1135900	1446100	730300
422	-4146	-2804	15632	74460	328700	101020	16692	17243	10743	8254	11309	33670	250830	1122100	1454900	749700
423	-4162	-2815	16383	84410	416200	135970	17590	16679	10214	7820	10819	32970	247360	1105100	1453700	764300
424	-4160	-2818	16823	91560	495700	172540	18731	16244	9707	7404	10319	32240	244250	1088200	1445100	773300
425	-4171	-2852	17264	97320	582100	218290	20365	15799	9253	7026	9832	31459	240870	1068200	1428200	779200
426	-4130	-2841	17080	100680	658800	266620	22405	15498	8895	6707	9404	30759	237800	1048100	1405400	781100
427	-4047	-2812	16572	101660	719600	313790	24704	15313	8601	6373	8986	29992	235040	1028200	1376700	779100
428	-4000	-2798	15921	100690	759700	351800	26788	15185	8389	6094	8626	29247	232930	1011300	1347300	774600
429	-3942	-2794	15053	97980	789100	387600	29053	15074	8212	5881	8302	28548	230980	993800	1311200	766600
430	-3931	-2811	14092	93870	802500	414300	31031	14920	8091	5765	8068	28005	229580	978800	1273200	756400
431	-3838	-2771	13131	89500	801300	431200	32621	14830	8036	5619	7851	27467	228830	967900	1238900	745800
432	-3752	-2723	12048	84020	788600	437800	33590	14768	8045	5548	7756	27006	228390	958000	1199400	732300
433	-3698	-2702	10951	78160	763900	436300	34050	14553	8047	5527	7712	26671	228330	950700	1159900	717700
434	-3650	-2696	9901	72200	731200	426900	34010	14338	8056	5529	7710	26371	228620	946000	1121000	702400
435	-3635	-2715	8976	66900	697600	413600	33540	14087	8045	5542	7703	26181	229130	944000	1087600	688500
436	-3547	-2671	8025	61160	657000	394600	32650	13799	8060	5562	7714	26040	229980	944200	1052000	673000
437	-3437	-2632	7146	55720	614200	372400	31431	13532	8065	5604	7787	26007	230850	945800	1017700	657500
438	-3376	-2617	6388	51100	570800	348300	29968	13221	8069	5656	7888	26005	231580	947900	988700	644200
439	-3346	-2609	5618	46240	532600	326090	28549	12910	8015	5696	7994	26052	232300	950700	957500	629600
440	-3320	-2611	4915	41710	490800	301090	26853	12506	7954	5711	8067	26108	232910	953700	928300	615800
441	-3212	-2557	4303	37650	450700	276780	25209	12100	7891	5728	8133	26171	233300	956600	901100	603000
442	-3134	-2500	3822	34360	416300	255840	23751	11769	7782	5709	8217	26251	233370	958000	877900	592300
443	-3086	-2468	3330	30970	379700	233370	22148	11398	7648	5648	8257	26315	233060	958000	852700	581100
444	-3060	-2451	2907	27934	345600	212290	20636	10978	7496	5587	8280	26352	232360	956100	828500	570900
445	-3069	-2446	2575	25455	314040	192890	19190	10544	7262	5501	8225	26359	231270	952600	805300	561700
446	-3010	-2402	2254	23031	288200	177140	18035	10182	7066	5370	8136	26339	229990	948000	785500	554300
447	-2933	-2346	1962	20898	261310	160830	16840	9815	6851	5225	8037	26251	228120	940400	763500	546800
448	-2934	-2322	1716	18974	236760	146040	15754	9488	6597	5045	7895	26128	225780	930500	741700	539900
449	-2932	-2318	1521	17420	216940	134140	14864	9162	6335	4843	7740	25942	223430	920000	722600	534300
450	-2975	-2357	1310	15837	196790	122040	14047	8749	6043	4618	7508	25703	220530	907000	701700	528500
451	-2901	-2330	1149	14537	178800	111430	13231	8444	5827	4422	7277	25450	217470	893300	681600	523200
452	-2870	-2293	997	13464	162490	101870	12573	8181	5596	4199	7082	25159	214230	878600	662100	518100
453	-2858	-2282	885	12390	149390	94220	12044	7927	5339	3991	6853	24864	211320	865500	645400	513600
454	-2851	-2296	732	11418	136070	86410	11511	7661	5115	3816	6633	24574	208150	852000	628200	508500
455	-2895	-2340	592	10499	124200	79400	11054	7396	4865	3605	6394	24257	205350	841500	613500	503400
456	-2873	-2339	496	9835	113630	73170	10707	7218	4646	3417	6177	23989	203370	836300	603800	498900
457	-2841	-2318	386	9182	105120	68130	10456	7100	4461	3260	5995	23741	201770	836400	597700	493800
458	-2854	-2327	271	8530	96440	62960	10207	6979	4288	3137	5873	23584	201120	845000	598700	488700
459	-2854	-2344	173	7956	88690	58270	10025	6887	4118	3036	5741	23423	201620	864300	609400	483800
460	-2905	-2372	102	7440	82520	54470	9933	6838	3918	2946	5599	23346	203200	892300	629300	480100
461	-2859	-2348	27	7005	76320	50650	9911	6889	3785	2875	5516	23348	206290	936900	666400	476900
462	-2840	-2332	-39	6619	70720	47200	9947	7009	3675	2836	5480	23414	210790	995200	721300	475200
463	-2859	-2334	-80	6267	65710	44070	10015	7184	3582	2815	5473	23519	215900	1057900	787300	475500
464	-2866	-2359	-123	5919	61700	41550	10106	7377	3475	2779	5460	23694	222830	1139600	883100	478700
465	-2932	-2399	-147	5561	57700	39020	10269	7643	3384	2737	5417	23859	230830	1231000	1003800	485900
466	-2867	-2362	-166	5335	54210	36830	10461	8006	3324	2701	5410	24109	239700	1329300	1149800	498000
467	-2839	-2345	-171	5146	51400	35070	10641	8347	3284	2674	5443	24370	247980	1419200	1299500	513500
468	-2848	-2327	-191	4931	48580	33350	10844	8760	3223	2657	5473	24604	257530	1520400	1487700	537100
469	-2877	-2357	-200	4755	46120	31867	11016	9105	3170	2607	5477	24842	267060	1619400	1638300	567800
470	-2925	-2389	-196	4570	43920	30627	11175	9404	3099	2566	5463	25089	276460	1754700	1987700	606000
471	-2859	-2332	-162	4491	42250	29753	11301	9705	3057	2486	5442	25312	284300	1890100	2337200	646100
472	-2832	-2313	-130	4409	40500	28953	11419	9962	3051	2432	5428	25474	292370	1964100	2559100	697300
473	-2844	-2310	-99	4319	38930	28310	11507	10164	3009	2360	5435	25644	299510	2028400	2768400	754000
474	-2861	-2309	-65	4260	37680	27885	11581	10270	2953	2280	5385	25748	305010	2077600	2940100	807800
475	-2904	-2346	-7	4162	36410	27571	11646	10302	2895	2223	5305	25804	310150	2124900	3117700	870800
476	-2850	-2299	77	4184	35290	27473	11735	10350	2840	2148	5263	25835	314150	2161800	3269400	934600
477	-2838	-2271	142	4192	34240	27456	11806	10370	2819	2048	5203	25817	316910	2188700	3395000	997300
478	-2858	-2275	252	4167	33360	27503	11885	10311	2777	1960	5160	25771	318330	2205400	3485000	1050400
479	-2893	-2285	341	4160	32449	27596	11972	10203	2740	1885	5085	25666	318840	2215800	3562000	1105500
480	-2932	-2294	425	4121	31607	27756	12075	10053	2690	1806	4984	25529	318260	2219600	3619000	1154600
481	-2894	-2260	490	4171	30843	27974	12181	9953	2677	1723	4875	25368	316880	2215500	3645000	1191800
482	-2915	-2271	545	4180	30163	28103	12286	9846	2665	1645	4822	25140	314370	2204300	3654000	1225600
483	-2930	-2290	580	4154	29418	28213	12378	9679	2636	1595	4786	24957	310950	2186400	3642000	1250000
484	-2940	-2288	597	4125	28715	28272	12435	9537	2616	1591	4823	24777	306720	2162700	3611000	1264700
485	-2958	-2320	559	4065	28134	28312	12501	9378	2595	1600	4956	24742	302440	2137700	3570000	1270000
486	-2902	-2298	543	4061	27496	28295	12564	9252	2610	1703	5331	24969	297050	2103500	3503000	1267100
487	-2924	-2322	479	3996	26840	28153	12601	9135	2642	1918	6121	25710	291180	2064500	3421000	1255400
488	-2955	-2338	398	3902	26158	27910	12615	8996	2665	2281	7543	27439	285750	2026200	3336000	1238100
489	-2985	-2378	295	3762	25578	27653	12594	8864	2699	2925	9913	30702	279720	1980100	3230000	1212000
490	-3009	-2415	211	3615	24932	27331	12559	8686	2710	3725	13128	35670	274140	1931300	3117000	1180400
491	-2976	-2405	141	3518	24308	26941	12519	8606	2780	5004	16383	44690	269570	1879000	2992100	1144000
492	-2999	-2429	99	3401	23739	26521	12472	8541	2835	6733	26813	58750	266970	1830300	2876200	1108800
493	-3016	-2461	59	3255	23053	26005	12384	8430	2885	8932	37240	79510	266710	1774500	2741900	1066900
494	-3053	-2490	22	3125	22372	25403	12265	8321	2936	11327	49610	105070	270540	1717900	2606200	1023400
495	-3078	-2518	27	2996	21726	24789	12127	8194	3010	14487	66940	143210	278750	1668200	2486800	984500
496	-3031	-2504	81	2997	21150	24233	11991	8150	3146	16383	88040	192480	294930	1611500	2350200	940800
497	-3027	-2495	137	2961	20507	23528	11823	8110	3240	21150	109750	245890	320160	1555800	2215400	897700
498	-3064	-2523	196	2925	19862	22778	11636	8026	3329	25917	137010	316430	356000	1502500	2083800	855700
499	-3119	-2553	247	2883	19233	22005	11403	7916	3422	30301	166590	396800	397700	1457600	1971400	819900
500	-3143	-2565	298	2865	18747	21367	11202	7806	3508	34670	197640	485100	456400	1391800	1851000	781700
501	-3106	-2545	351	2897	18215	20643	10969	7751	3608	38490	225800	567900	527000	1326100	1735200	745600
502	-3135	-2568	384	2888	17688	19884	10702	7645	3681	42590	257280	663000	608300	1260300	1626400	712100
503	-3165	-2594	389	2877	17219	19216	10435	7539	3744	46370	287560	757200	688000	1284400	1536200	684600
504	-3227	-2636	368	2847	16701	18483	10151	7409	3786	49390	312870	837900	783600	1274600	1442800	656400
505	-3268	-2659	314	2822	16235	17797	9870	7261	3811	52360	339000	923300	883200	1254600	1352900	631300
506	-3241	-2653	256	2809	15857	17193	9644	7175	3849	54860	362300	1001000	971500	1236000	1262900	611800
507	-3265	-2676	182	2763	15398	16514	9338	7069	3885	56890	382300	1069100	1067900	1216900	1173000	592800
508	-3314	-2711	74	2667	14952	15836	9055	6955	3878	58220	397300	1121000	1158300	1200300	1169300	577100
509	-3383	-2772	-31	2523	14501	15189	8765	6797	3855	59260	410900	1169600	1240700	1186000	1128800	564700
510	-3393	-2791	-121	2423	14102	14632	8521	6645	3838	59780	421000	1207900	1306000	1175200	1086100	556600
511	-3354	-2784	-220	2367	13703	14060	8253	6545	3842	59860	427900	1235400	1367800	1163500	1038300	550200
512	-3371	-2836	-353	2248	13267	13487	7947	6417	3795	59580	431300	1251100	1417200	1151400	993800	546600
513	-3433	-2863	-453	2099	12818	12892	7664	6272	3752	58880	432200	1260000	1450800	1140000	957800	545600
514	-3509	-2918	-566	1941	12429	12387	7420	6095	3667	57850	430300	1260300	1477300	1126200	921200	546500
515	-3483	-2942	-658	1847	12067	11900	7172	5930	3611	56680	426500	1254000	1492600	1111500	888500	549400
516	-3470	-2936	-755	1796	11682	11407	6943	5831	3572	55100	420000	1239700	1495200	1094400	858300	553500
517	-3463	-2953	-835	1717	11343	10981	6725	5724	3498	53330	411400	1218500	1487900	1076900	833100	557900
518	-3509	-2983	-924	1592	10945	10515	6483	5613	3416	51360	400900	1191300	1470200	1054800	806300	563200
519	-3582	-3036	-1047	1468	10561	10064	6251	5429	3341	49500	390200	1163000	1444300	1030400	780800	568700
520	-3590	-3041	-1114	1396	10229	9670	6042	5269	3243	47280	377000	1127600	1416100	1007400	759300	573400
521	-3570	-3046	-1170	1341	9936	9340	5865	5176	3155	45010	362800	1088400	1378100	979400	735600	578000
522	-3638	-3083	-1248	1272	9603	8975	5674	5039	3081	42970	349500	1051100	1334800	949600	712500	581700
523	-3683	-3111	-1322	1187	9284	8623	5495	4893	2990	40680	334000	1007200	1287500	918200	689800	584300
524	-3762	-3163	-1373	1098	9019	8307	5326	4737	2861	38380	318160	962000	1242800	889500	670000	585600
525	-3788	-3170	-1378	1077	8766	8024	5168	4588	2773	36120	302170	916200	1190600	857000	648300	586000
526	-3806	-3161	-1337	1104	8555	7780	5013	4476	2699	34140	287940	875000	1135900	823700	626500	584900
527	-3848	-3165	-1289	1158	8359	7523	4856	4371	2600	32017	272010	828700	1080200	790000	604900	582400
528	-3894	-3179	-1194	1235	8216	7290	4726	4251	2490	29968	256370	783000	1030700	760000	585800	578800
529	-3982	-3198	-1037	1340	8134	7045	4567	4074	2413	28242	242770	743200	975600	726800	564500	573400
530	-3963	-3165	-854	1618	8172	6858	4437	3959	2328	26374	227940	699600	921600	694400	543500	566500
531	-3979	-3111	-651	1912	8298	6704	4312	3879	2257	24627	213690	657200	874100	665900	524800	559100
532	-4011	-3088	-410	2248	8479	6594	4195	3779	2176	23026	200000	616400	822200	634700	504000	549400
533	-4063	-3065	-166	2648	8822	6496	4045	3643	2116	21689	188400	581500	772200	604400	483400	538500
534	-4129	-3062	88	3065	9266	6426	3909	3487	2036	20298	175990	544200	724700	575500	463300	526300
535	-4099	-3005	338	3519	9790	6455	3828	3388	1986	19047	164290	508900	684500	551000	445900	514700
536	-4078	-2952	576	3995	10458	6521	3727	3294	1950	18034	154520	479000	641100	524500	426600	500700
537	-4093	-2934	770	4415	11179	6619	3637	3188	1914	17031	144190	447200	600000	499200	407900	485900
538	-4114	-2912	902	4740	11927	6774	3554	3074	1863	16117	134540	417400	565600	477800	391700	472300
539	-4171	-2903	1036	5004	12576	6948	3487	2946	1798	15276	125560	389500	529300	455100	374100	456700
540	-4133	-2871	1110	5258	13316	7187	3446	2864	1766	14605	118150	366400	495400	433900	357400	440800
541	-4130	-2854	1131	5418	13942	7442	3431	2828	1730	13906	110410	341900	463600	413900	341300	424700
542	-4136	-2851	1108	5469	14396	7668	3426	2775	1678	13206	103230	319260	437200	397100	327570	410500
543	-4166	-2877	1069	5428	14795	7957	3448	2705	1645	12704	97300	300460	409500	379500	312920	394600
544	-4188	-2924	984	5302	15097	8211	3464	2633	1596	12146	91060	280880	384200	363200	299160	379200
545	-4139	-2922	912	5228	15282	8501	3533	2640	1583	11638	85350	262820	363300	349800	287610	365800
546	-4096	-2908	795	5081	15326	8728	3603	2667	1569	11133	80090	246020	341200	335500	275270	351100
547	-4098	-2928	653	4860	15243	8935	3683	2682	1558	10704	75720	232110	320870	322230	263590	336900
548	-4098	-2968	490	4610	15042	9070	3766	2691	1526	10226	71210	217610	302080	309790	252590	323290
549	-4131	-3024	358	4335	14785	9176	3824	2658	1489	9758	66980	204300	286770	299630	243470	311770
550	-4094	-3040	218	4111	14463	9261	3925	2698	1499	9312	63040	192080	270810	289030	233870	299410
551	-4102	-3078	59	3842	14054	9298	4015	2760	1498	8922	59840	181940	256000	279090	224850	287670
552	-4154	-3137	-116	3571	13598	9276	4055	2789	1495	8516	56460	171420	242420	269880	216430	276620
553	-4226	-3211	-279	3258	13166	9223	4114	2804	1502	8135	53340	161760	231310	262280	209420	267370
554	-4302	-3323	-454	2911	12653	9141	4147	2783	1488	7814	50790	153870	219930	254460	202170	257670
555	-4320	-3367	-648	2665	12166	9063	4188	2830	1488	7477	48150	145700	209490	247310	195480	248610
556	-4356	-3435	-834	2420	11667	8936	4209	2897	1527	7162	45770	138190	200920	241380	189960	241070
557	-4425	-3516	-1060	2140	11085	8763	4220	2939	1541	6889	43660	131360	192040	235180	184140	233180
558	-4513	-3600	-1287	1847	10518	8576	4216	2948	1547	6688	42030	125840	183960	229480	178790	225860
559	-4581	-3696	-1519	1551	9951	8383	4211	2941	1536	6512	40500	120320	176710	224390	173940	219190
560	-4564	-3717	-1694	1370	9481	8223	4219	2988	1559	6421	39390	115490	170750	220230	169990	213720
561	-4590	-3761	-1891	1142	8941	7976	4216	3049	1571	6427	38760	111790	164560	215870	165860	208070
562	-4631	-3824	-2066	916	8402	7725	4227	3090	1562	6484	38590	108420	158980	211910	162140	202890
563	-4689	-3870	-2222	716	7981	7515	4246	3122	1540	6663	39000	105960	154500	208710	159060	198680
564	-4717	-3917	-2373	505	7549	7318	4274	3136	1541	6945	40010	104530	150030	205630	156000	194430
565	-4685	-3918	-2492	393	7158	7141	4355	3249	1545	7267	41480	104190	146100	202940	153280	190590
566	-4698	-3934	-2560	267	6770	6981	4434	3402	1545	7674	43720	104780	142660	200580	150840	187120
567	-4717	-3963	-2625	167	6475	6839	4506	3533	1538	8143	46560	106520	140040	198800	148880	184320
568	-4752	-3991	-2669	45	6152	6697	4606	3700	1541	8626	49460	108910	137630	197210	146940	181460
569	-4738	-4002	-2710	-31	5902	6612	4739	3904	1566	9138	53040	112500	135830	196130	145310	178970
570	-4702	-3975	-2714	-24	5701	6566	4894	4175	1621	9651	56820	116790	134620	195500	144080	176990
571	-4703	-3984	-2707	-52	5548	6575	5041	4426	1669	10158	60650	121530	133650	195150	142890	174960
572	-4717	-3995	-2690	-57	5416	6618	5190	4703	1749	10555	63950	125980	133160	195250	141940	173210
573	-4727	-4008	-2638	-32	5342	6710	5354	5002	1841	10989	67460	130970	133040	195820	141250	171660
574	-4707	-3992	-2586	48	5372	6870	5533	5271	1963	11348	70620	135820	133280	196780	140880	170470
575	-4666	-3946	-2496	227	5486	7102	5742	5641	2114	11605	73110	139720	133690	198160	140690	169320
576	-4673	-3964	-2398	397	5699	7354	5926	5965	2259	11821	75460	143490	134180	199780	140610	168310
577	-4682	-3958	-2320	586	6022	7665	6119	6246	2412	11960	77260	146500	134770	201610	140660	167460
578	-4709	-3983	-2225	800	6473	8018	6291	6492	2537	12021	78510	148730	135310	203470	140880	166850
579	-4692	-3965	-2116	1115	7179	8491	6515	6771	2692	12035	79200	150090	135970	205820	141360	166330
580	-4654	-3939	-2008	1502	8084	9034	6770	7091	2877	11971	79560	150790	136480	208170	141950	165980
581	-4665	-3923	-1901	1796	9027	9609	6988	7345	3055	11857	79380	150670	136790	210190	142510	165780
582	-4665	-3933	-1822	2138	10287	10337	7285	7643	3211	11693	78770	149830	137040	212410	143220	165700
583	-4704	-3959	-1748	2424	11671	11190	7580	7909	3358	11527	77880	148510	137120	214490	143970	165840
584	-4661	-3938	-1688	2684	13161	12168	7931	8208	3558	11272	76550	146530	137100	216430	144800	166150
585	-4612	-3903	-1627	2970	14493	13075	8257	8518	3764	10994	74910	143930	136830	217830	145500	166480
586	-4608	-3907	-1601	3148	15879	14122	8630	8848	3932	10752	73210	141200	136330	219000	146210	166950
587	-4615	-3905	-1590	3254	16901	15094	9001	9143	4140	10456	71090	137760	135610	219730	146800	167470
588	-4672	-3930	-1576	3254	17922	15888	9304	9389	4326	10175	68770	134010	134850	220080	147220	167960
589	-4631	-3880	-1592	3256	18728	16383	9636	9663	4561	9883	66340	130090	133850	220140	147620	168600
590	-4600	-3868	-1616	3206	19300	17082	9926	9937	4740	9654	64140	126370	132600	219680	147840	169170
591	-4629	-3878	-1630	3080	19511	17781	10137	10153	4943	9395	61630	122100	131230	218750	147780	169740
592	-4645	-3887	-1683	2940	19474	18004	10260	10293	5121	9163	59090	117780	129890	217560	147480	170180
593	-4705	-3935	-1738	2731	19247	18110	10335	10376	5261	8979	56840	113960	128340	215970	147060	170630
594	-4692	-3929	-1791	2583	18806	18076	10324	10399	5404	8788	54330	109760	126840	214170	146490	171000
595	-4682	-3922	-1828	2435	18258	17941	10231	10406	5495	8577	51880	105610	125460	212340	145820	171250
596	-4704	-3930	-1885	2242	17668	17714	10089	10311	5559	8403	49540	101540	123930	210050	144850	171360
597	-4748	-3965	-1961	2024	16916	17397	9884	10163	5591	8211	47490	98050	122440	207650	143750	171320
598	-4820	-4014	-2016	1793	16129	17057	9649	9920	5582	8008	45270	94280	121060	205250	142570	171220
599	-4800	-4029	-2066	1641	15444	16790	9454	9715	5552	7813	43120	90690	119940	203150	141490	171020
600	-4796	-4038	-2137	1459	14641	16481	9228	9488	5487	7587	41310	87650	118710	200760	140180	170650
601	-4828	-4068	-2211	1280	13831	16137	9033	9258	5394	7340	39320	84320	117480	198300	138840	170140
602	-4844	-4081	-2256	1128	13020	15815	8873	9043	5281	7054	37440	81130	116230	195920	137530	169490
603	-4877	-4113	-2329	909	12318	15519	8767	8868	5122	6763	35610	78080	115150	193860	136350	168830
604	-4843	-4101	-2380	769	11560	15226	8700	8751	5019	6478	34060	75490	113950	191630	135060	167990
605	-4836	-4109	-2463	625	10823	14889	8682	8740	4933	6193	32396	72650	112640	189430	133780	166980
606	-4856	-4131	-2529	481	10168	14570	8701	8764	4835	5885	30824	69930	111440	187620	132690	165950
607	-4888	-4160	-2606	321	9474	14251	8771	8892	4782	5608	29460	67650	110120	185900	131580	164750
608	-4927	-4191	-2660	150	8798	13865	8884	9127	4746	5300	27971	65180	108900	184820	130710	163500
609	-4886	-4169	-2703	73	8200	13509	9028	9530	4795	5033	26549	62850	107810	184660	130210	162230
610	-4893	-4171	-2757	-26	7656	13145	9171	9953	4914	4779	25239	60650	107000	185690	130200	161070
611	-4919	-4187	-2796	-138	7106	12739	9304	10474	5094	4592	24157	58820	106430	188820	130950	159810
612	-4947	-4198	-2807	-241	6587	12329	9459	11068	5316	4417	22973	56910	106360	194980	132980	158730
613	-4972	-4223	-2843	-340	6150	11980	9571	11597	5619	4261	21859	55140	106860	203920	136370	157980
614	-4928	-4191	-2850	-371	5726	11598	9690	12257	5979	4129	20788	53510	108170	218970	142620	157470
615	-4921	-4177	-2863	-433	5326	11191	9771	12872	6322	4058	19928	52190	110330	240230	152350	157420
616	-4927	-4183	-2850	-510	4935	10769	9795	13436	6712	4012	19038	50820	113390	268640	166590	158050
617	-4953	-4189	-2853	-593	4613	10368	9791	13887	7097	3981	18164	49580	116840	300310	183940	159340
618	-4975	-4180	-2836	-663	4263	9965	9745	14290	7424	3954	17441	48550	121530	343200	209840	161960
619	-4938	-4136	-2793	-670	3950	9548	9664	14672	7810	3951	16703	47470	126880	392800	243210	165960
620	-4931	-4120	-2764	-694	3638	9091	9529	14964	8148	3944	16002	46460	131970	441400	279430	170930
621	-4955	-4116	-2724	-742	3370	8665	9363	15094	8410	3918	15334	45480	137910	499300	327480	178350
622	-4989	-4120	-2677	-794	3063	8175	9152	15162	8583	3898	14774	44660	143810	558700	382600	187920
623	-4997	-4118	-2607	-814	2803	7714	8916	15115	8744	3873	14123	43770	149450	617800	444100	199910
624	-4959	-4085	-2542	-774	2606	7311	8684	15034	8867	3836	13471	42890	154020	667900	502300	212560
625	-4975	-4075	-2462	-771	2368	6835	8384	14833	8905	3775	12970	42100	158510	720200	569900	228920
626	-4999	-4083	-2383	-781	2140	6366	8064	14544	8873	3654	12433	41190	162230	767000	637600	247330
627	-5035	-4083	-2313	-782	1955	5933	7727	14183	8782	3556	11868	40290	164800	803400	696100	265150
628	-5005	-4075	-2241	-740	1829	5594	7438	13842	8666	3422	11331	39390	166910	838200	758600	286390
629	-4958	-4039	-2190	-622	1709	5239	7109	13426	8523	3287	10911	38560	168070	865700	814900	308160
630	-4966	-4045	-2163	-584	1583	4856	6766	12964	8293	3134	10455	37650	168330	885900	863500	329800
631	-4998	-4058	-2146	-562	1500	4553	6459	12490	8030	2952	10035	36740	167870	898300	899400	348400
632	-5046	-4107	-2143	-560	1423	4249	6118	11937	7765	2801	9651	35910	166620	906400	931400	368200
633	-5026	-4095	-2132	-528	1383	4055	5817	11359	7442	2644	9202	34990	164770	909200	955200	386200
634	-5006	-4069	-2156	-491	1382	3923	5546	10834	7116	2456	8800	34050	162350	906800	970100	401900
635	-5030	-4080	-2161	-461	1363	3885	5308	10358	6776	2251	8400	33130	159780	900800	976300	413700
636	-5047	-4101	-2183	-460	1379	3909	5098	9818	6435	2083	8067	32333	156540	890400	976100	424500
637	-5085	-4135	-2191	-479	1388	4034	4957	9308	6064	1885	7656	31408	153030	877000	969200	432400
638	-5068	-4114	-2171	-436	1438	4260	4895	8899	5723	1710	7298	30521	149750	863100	958600	437200
639	-5054	-4099	-2144	-367	1499	4593	4893	8508	5404	1549	6980	29656	145910	845300	941700	440100
640	-5072	-4094	-2123	-326	1553	4924	4933	8137	5103	1376	6705	28930	141920	825700	920300	440400
641	-5094	-4093	-2102	-285	1625	5287	5018	7810	4802	1180	6414	28129	137860	804600	895400	438300
642	-5145	-4135	-2073	-249	1672	5595	5114	7530	4505	1005	6089	27343	134260	785200	871300	434800
643	-5120	-4116	-2039	-143	1746	5924	5252	7270	4289	835	5843	26659	130270	762700	842500	429100
644	-5078	-4091	-1995	-33	1827	6182	5348	7074	4087	663	5581	25949	126240	739200	811900	421800
645	-5111	-4118	-1990	28	1895	6302	5410	6872	3883	529	5329	25236	122650	717700	783600	414100
646	-5119	-4126	-1981	86	1940	6332	5411	6627	3717	407	5087	24573	118670	693000	751000	404400
647	-5147	-4151	-1971	119	1965	6281	5365	6353	3564	299	4873	24027	114810	668000	718100	393700
648	-5108	-4126	-1985	183	2004	6181	5266	6113	3405	187	4645	23458	111050	642800	685300	382300
649	-5106	-4122	-2016	211	2012	6032	5138	5882	3268	68	4488	22959	107770	620100	655900	371700
650	-5119	-4152	-2069	190	2004	5800	4934	5576	3112	-17	4351	22532	104190	594500	623100	359300
651	-5160	-4184	-2132	140	1986	5526	4710	5226	2939	-122	4174	22093	100780	569000	590700	346600
652	-5200	-4218	-2211	49	1938	5246	4494	4870	2754	-202	3980	21669	97870	546800	562800	335300
653	-5139	-4214	-2280	33	1923	5031	4298	4580	2570	-321	3798	21318	94810	522400	532500	322550
654	-5111	-4231	-2346	-4	1875	4750	4066	4290	2405	-430	3680	21011	91850	498400	503100	309770
655	-5122	-4251	-2430	-90	1784	4458	3831	3983	2202	-518	3561	20676	88990	474900	474700	297070
656	-5151	-4262	-2525	-174	1690	4217	3629	3698	2009	-639	3446	20364	86580	454700	450400	285940
657	-5197	-4331	-2631	-302	1574	3945	3410	3351	1802	-728	3306	20111	84010	433000	424500	273800
658	-5170	-4319	-2706	-326	1493	3730	3228	3068	1591	-852	3201	19799	81540	412200	400100	261980
659	-5172	-4334	-2801	-406	1405	3508	3055	2801	1383	-961	3102	19527	79170	392200	376900	250570
660	-5208	-4360	-2890	-490	1314	3318	2912	2587	1178	-1101	3000	19225	77120	375200	357500	240800
661	-5249	-4392	-2982	-591	1249	3149	2769	2345	1002	-1226	2906	18958	74920	356900	337000	230320
662	-5277	-4420	-3056	-701	1176	3009	2660	2117	782	-1360	2759	18669	72800	339700	318100	220460
663	-5241	-4414	-3117	-744	1148	2924	2613	1992	612	-1508	2622	18374	71000	325240	302380	212150
664	-5220	-4430	-3191	-807	1090	2844	2559	1865	467	-1636	2527	18097	69010	309550	285800	203240
665	-5248	-4444	-3266	-889	1031	2792	2530	1754	304	-1762	2395	17777	67110	294610	270340	194920
666	-5271	-4455	-3328	-974	978	2769	2534	1657	140	-1896	2244	17451	65290	280480	255980	187160
667	-5286	-4476	-3358	-1054	933	2775	2562	1580	-32	-2058	2067	17133	63730	268630	244170	180780
668	-5245	-4460	-3401	-1073	901	2828	2638	1564	-135	-2204	1936	16822	62060	255940	231760	174060
669	-5229	-4454	-3446	-1139	821	2859	2704	1549	-266	-2324	1788	16479	60410	243830	220160	167830
670	-5265	-4456	-3479	-1197	748	2850	2781	1538	-355	-2441	1610	16120	59000	233620	210550	162720
671	-5301	-4461	-3501	-1259	679	2878	2869	1506	-457	-2573	1444	15761	57490	222770	200440	157400
672	-5288	-4456	-3518	-1331	600	2916	2976	1496	-554	-2681	1263	15443	56070	212650	191160	152610
673	-5260	-4433	-3512	-1321	561	2960	3085	1537	-608	-2822	1102	15060	54700	203130	182520	148180
674	-5279	-4424	-3513	-1352	484	2976	3199	1555	-646	-2899	938	14693	53490	195130	175290	144530
675	-5301	-4454	-3550	-1377	410	2970	3315	1568	-709	-2963	816	14327	52180	186650	167680	140740
676	-5357	-4490	-3547	-1446	353	2985	3418	1573	-755	-3037	667	13960	50950	178720	160610	137260
677	-5334	-4485	-3546	-1450	337	3007	3523	1579	-801	-3106	493	13598	49940	172270	154850	134430
678	-5292	-4450	-3517	-1409	336	3047	3613	1619	-824	-3122	377	13239	48870	165510	148810	131490
679	-5280	-4461	-3521	-1410	340	3055	3686	1670	-811	-3095	309	12936	47840	159150	143160	128760
680	-5293	-4472	-3541	-1415	338	3034	3761	1723	-791	-2998	312	12654	46850	153240	137860	126270
681	-5336	-4498	-3564	-1449	363	3043	3793	1739	-742	-2814	366	12434	46050	148380	133450	124220
682	-5330	-4504	-3573	-1432	449	3064	3839	1788	-668	-2487	531	12327	45250	143370	128900	122170
683	-5293	-4494	-3594	-1387	554	3090	3851	1858	-500	-1950	910	12322	44580	138750	124650	120390
684	-5315	-4501	-3606	-1355	722	3140	3855	1910	-291	-1107	1619	12584	44010	134460	120690	118890
685	-5350	-4534	-3624	-1327	929	3183	3834	1975	26	165	2805	13274	43640	130960	117450	117850
686	-5389	-4577	-3641	-1322	1230	3337	3807	2029	374	1746	4405	14407	43480	127420	114090	117050
687	-5356	-4545	-3626	-1226	1671	3586	3811	2111	854	4210	7097	16383	43700	124260	111100	116730
688	-5330	-4526	-3611	-1132	2165	3919	3830	2242	1507	7576	11095	20629	44330	121730	108700	116830
689	-5328	-4521	-3601	-1042	2850	4402	3869	2344	2180	11436	16008	24875	45770	119210	106240	117400
690	-5356	-4525	-3594	-936	3656	5070	3968	2474	3030	16383	24600	32505	48360	117050	104040	118460
691	-5382	-4539	-3572	-878	4534	5899	4141	2629	3950	24025	33190	43180	52530	115380	102100	120100
692	-5344	-4528	-3537	-783	5378	6780	4370	2784	4961	31667	45390	57440	58000	114380	100620	121990
693	-5302	-4492	-3501	-674	6289	7831	4694	3026	5925	39650	58390	73360	66590	113760	99170	124530
694	-5298	-4495	-3486	-604	7117	8947	5061	3288	7030	49420	75240	95080	78240	113780	97920	127500
695	-5309	-4495	-3451	-562	7737	9924	5431	3537	8129	59650	94050	120620	91460	114540	97000	130440
696	-5350	-4508	-3431	-555	8297	10912	5846	3807	9080	68840	111980	146110	109780	116270	96230	134100
697	-5295	-4471	-3392	-474	8705	11768	6260	4121	10076	78870	132940	177200	131560	119080	95770	138100
698	-5283	-4469	-3354	-452	8919	12415	6619	4429	10984	88220	153950	209660	156330	122940	95560	142320
699	-5288	-4468	-3354	-464	8953	12805	6860	4658	11772	96520	174190	242280	180260	127260	95630	146250
700	-5299	-4459	-3356	-480	8837	13018	7092	4862	12364	102900	190980	270440	208580	133020	96050	150910
701	-5331	-4474	-3346	-556	8638	13026	7229	5024	12869	108830	208070	300300	237460	139700	96950	155960
702	-5270	-4440	-3307	-536	8393	12928	7290	5163	13238	113310	222880	327220	262590	146220	98170	160740
703	-5233	-4413	-3305	-533	8018	12674	7278	5284	13465	116340	235060	350200	289020	153840	99940	166430
704	-5241	-4408	-3323	-573	7583	12264	7188	5343	13529	117790	243540	367000	312720	161410	102130	172470
705	-5247	-4417	-3317	-650	7121	11775	7048	5338	13424	118190	250420	381700	332900	168620	104690	178920
706	-5269	-4422	-3303	-731	6694	11295	6889	5272	13198	117340	254590	391900	347800	174630	107300	185030
707	-5208	-4388	-3276	-747	6210	10753	6720	5215	12911	115650	256140	397300	360400	180560	110450	192240
708	-5204	-4383	-3257	-794	5705	10193	6505	5167	12492	112780	255500	399300	368800	185420	113740	199690
709	-5208	-4374	-3224	-862	5207	9595	6298	5070	11975	109090	252620	397400	373100	189090	117040	207260
710	-5242	-4377	-3187	-940	4763	9054	6117	4966	11390	104700	247770	392200	373900	191370	119910	213990
711	-5241	-4350	-3127	-983	4317	8505	5942	4839	10836	100350	242060	385300	371900	192970	123020	221520
712	-5193	-4305	-3036	-974	3860	7972	5763	4767	10211	95070	234270	375000	366700	193410	125840	228820
713	-5182	-4300	-2983	-990	3488	7502	5588	4705	9560	89480	225200	362600	359900	192860	128030	234850
714	-5185	-4304	-2931	-1022	3090	6993	5401	4609	8971	84340	216370	350200	350200	191270	130030	241050
715	-5196	-4314	-2867	-1054	2731	6501	5218	4478	8299	78470	205740	334900	338800	188830	131540	246540
716	-5190	-4292	-2811	-1037	2432	6079	5050	4365	7670	72650	194630	318850	326260	185760	132520	251280
717	-5146	-4250	-2763	-973	2206	5738	4907	4274	7061	66880	183230	302050	314080	182470	132930	254670
718	-5118	-4256	-2731	-944	1976	5388	4742	4169	6520	61890	172950	286790	299640	178210	132840	257500
719	-5130	-4243	-2707	-923	1824	5081	4581	4042	5923	56460	161380	269530	284790	173570	132200	259260
720	-5169	-4256	-2670	-905	1730	4844	4444	3905	5364	51260	149980	252410	271440	169200	131190	259920
721	-5144	-4236	-2635	-841	1684	4695	4326	3755	4898	46880	140090	237530	256620	164180	129660	259760
722	-5095	-4201	-2598	-741	1739	4605	4253	3649	4405	42240	129310	221130	241860	159070	127730	258570
723	-5080	-4197	-2563	-656	1826	4547	4175	3523	3952	37910	118960	205270	227380	153900	125400	256400
724	-5097	-4198	-2552	-605	1975	4550	4122	3411	3508	33890	109060	190120	214950	149340	123080	253700
725	-5132	-4207	-2534	-559	2188	4611	4089	3293	3142	30595	100740	177310	201610	144380	120240	249930
726	-5056	-4170	-2499	-447	2486	4734	4109	3236	2787	27170	91930	163680	188940	139580	117260	245490
727	-5014	-4135	-2468	-330	2752	4855	4119	3218	2493	24035	83680	150830	178090	135380	114470	240940
728	-5004	-4134	-2486	-266	3068	4998	4107	3205	2224	21192	76030	138750	166460	130720	111180	235230
729	-5023	-4147	-2481	-211	3390	5152	4090	3203	2043	18915	69700	128740	155560	126190	107810	229050
730	-5054	-4153	-2452	-200	3671	5307	4066	3207	1846	16647	63110	118300	145390	121790	104380	222500
731	-5011	-4123	-2439	-145	3938	5428	4031	3237	1714	14561	57090	108730	136980	118050	101340	216470
732	-4975	-4115	-2434	-100	4163	5524	3983	3265	1640	12917	52210	100860	128130	113940	97940	209490
733	-4987	-4123	-2445	-116	4321	5578	3901	3280	1588	11274	47200	92730	119930	109960	94550	202390
734	-4990	-4127	-2464	-133	4423	5580	3791	3286	1548	9862	42650	85320	112390	106120	91230	195180
735	-5018	-4153	-2459	-196	4459	5530	3668	3268	1534	8627	38560	78670	106280	102890	88360	188810
736	-4954	-4105	-2464	-190	4466	5478	3556	3269	1562	7680	35280	73270	99990	99430	85260	181770
737	-4940	-4092	-2465	-202	4409	5342	3408	3249	1603	6709	31995	67740	94190	96120	82260	174860
738	-4945	-4091	-2485	-254	4324	5199	3258	3190	1636	5883	29055	62760	89460	93280	79700	168830
739	-4927	-4094	-2512	-308	4162	4985	3071	3129	1658	5263	26709	58750	84580	90280	76940	162240
740	-4934	-4122	-2544	-383	3996	4788	2892	2998	1665	4632	24304	54690	80180	87460	74330	155920
741	-4890	-4079	-2553	-392	3834	4577	2742	2904	1672	4078	22188	51040	76160	84810	71900	149870
742	-4871	-4064	-2569	-419	3656	4385	2600	2798	1668	3617	20346	47760	72850	82550	69870	144670
743	-4866	-4057	-2593	-454	3441	4166	2439	2644	1644	3220	18853	45130	69410	80140	67670	139120
744	-4862	-4058	-2599	-532	3223	3953	2290	2515	1592	2834	17340	42460	66270	77840	65600	133840
745	-4888	-4050	-2617	-581	3048	3782	2171	2361	1512	2503	15970	40050	63760	75920	63910	129440
746	-4820	-4038	-2630	-567	2862	3626	2090	2236	1430	2188	14866	38080	61140	73870	62140	124770
747	-4811	-4019	-2638	-594	2679	3465	2001	2097	1341	1848	13750	36050	58690	71920	60470	120380
748	-4820	-4029	-2638	-635	2506	3333	1933	1944	1239	1541	12634	34200	56440	70050	58900	116280
749	-4811	-4013	-2641	-655	2360	3223	1876	1813	1123	1274	11698	32507	54590	68490	57590	112880
750	-4794	-3985	-2640	-680	2212	3142	1850	1695	1018	1028	10909	31072	52690	66820	56250	109350
751	-4724	-3946	-2650	-652	2089	3063	1836	1615	901	763	10095	29586	50890	65210	55020	106030
752	-4712	-3920	-2633	-662	1962	2984	1820	1569	790	498	9342	28178	49350	63850	53970	103280
753	-4720	-3916	-2595	-691	1810	2891	1812	1514	671	266	8725	26966	47710	62350	52850	100410
754	-4742	-3914	-2573	-731	1673	2795	1812	1431	544	18	8051	25682	46180	60880	51810	97750
755	-4716	-3882	-2559	-762	1581	2718	1823	1393	418	-195	7399	24482	44760	59540	50830	95320
756	-4666	-3843	-2501	-754	1483	2642	1850	1410	357	-390	6824	23333	43560	58390	50020	93320
757	-4692	-3816	-2483	-741	1355	2548	1867	1437	271	-554	6343	22389	42290	57130	49160	91180
758	-4680	-3798	-2452	-741	1251	2458	1890	1463	193	-735	5839	21386	41110	55970	48330	89200
759	-4706	-3796	-2397	-774	1163	2369	1924	1513	120	-893	5369	20449	40030	54880	47530	87390
760	-4666	-3778	-2361	-753	1086	2302	1981	1603	81	-1026	4928	19576	39250	54050	46880	85910
761	-4604	-3742	-2333	-723	1026	2229	2026	1738	74	-1141	4579	18875	38410	53200	46210	84300
762	-4585	-3732	-2321	-714	933	2125	2069	1872	89	-1249	4251	18165	37700	52470	45600	82790
763	-4598	-3729	-2306	-719	864	2045	2102	1970	101	-1302	3920	17501	37190	51950	45130	81500
764	-4635	-3738	-2271	-746	807	1922	2114	2110	124	-1366	3666	16975	36730	51540	44660	80100
765	-4589	-3710	-2230	-708	766	1835	2133	2248	174	-1434	3404	16462	36430	51360	44330	78800
766	-4533	-3697	-2214	-678	724	1749	2155	2412	237	-1479	3193	15988	36220	51370	44120	77520
767	-4531	-3690	-2191	-658	704	1668	2157	2513	281	-1510	3015	15574	36090	51490	43990	76400
768	-4524	-3679	-2166	-634	681	1573	2134	2628	319	-1514	2893	15231	36020	51820	43990	75170
769	-4565	-3703	-2121	-622	666	1466	2113	2691	347	-1533	2720	14877	35990	52320	44110	74000
770	-4521	-3682	-2087	-560	696	1392	2093	2722	408	-1548	2559	14560	36030	52890	44360	73040
771	-4469	-3651	-2027	-461	750	1352	2055	2782	457	-1569	2452	14242	36050	53590	44740	71980
772	-4443	-3628	-1958	-350	818	1296	2011	2812	482	-1587	2325	13945	36010	54310	45250	70950
773	-4432	-3612	-1885	-259	912	1243	1939	2792	520	-1614	2217	13647	35920	54970	45770	69970
774	-4441	-3616	-1804	-162	1016	1214	1875	2745	518	-1616	2073	13344	35800	55510	46270	69120
775	-4385	-3581	-1714	-8	1161	1189	1820	2724	518	-1639	1965	13076	35610	56010	46800	68180
776	-4370	-3555	-1615	139	1318	1163	1755	2679	520	-1677	1842	12768	35310	56330	47310	67320
777	-4377	-3541	-1535	237	1461	1138	1682	2618	501	-1690	1736	12456	34960	56490	47710	66530
778	-4382	-3533	-1445	334	1631	1131	1607	2487	465	-1730	1633	12167	34510	56510	48060	65670
779	-4407	-3515	-1334	423	1801	1134	1530	2393	393	-1783	1505	11850	34000	56360	48260	64830
780	-4326	-3443	-1205	553	2018	1213	1482	2319	355	-1850	1402	11537	33450	56020	48340	64050
781	-4301	-3421	-1102	641	2183	1232	1420	2241	318	-1867	1284	11248	32910	55620	48290	63380
782	-4306	-3418	-979	699	2337	1264	1360	2153	280	-1896	1199	10964	32293	55020	48110	62650
783	-4316	-3409	-879	749	2482	1296	1306	2038	242	-1929	1065	10672	31642	54280	47790	61890
784	-4328	-3389	-792	778	2624	1343	1276	1938	182	-1962	934	10382	31114	53590	47430	61280
785	-4261	-3338	-695	866	2764	1426	1271	1891	146	-2008	833	10151	30517	52770	46970	60590
786	-4242	-3305	-620	906	2863	1511	1241	1826	114	-2041	770	9899	29912	51870	46390	59870
787	-4235	-3299	-579	919	2973	1629	1212	1753	67	-2076	700	9656	29334	50960	45700	59210
788	-4234	-3297	-553	911	3046	1740	1215	1709	25	-2118	615	9429	28853	50150	45050	58620
789	-4234	-3283	-528	907	3148	1891	1225	1617	-5	-2124	547	9238	28352	49300	44280	58000
790	-4157	-3264	-532	919	3226	2048	1243	1615	-13	-2156	490	9039	27918	48460	43480	57410
791	-4144	-3262	-561	900	3274	2199	1264	1603	-23	-2170	424	8856	27506	47640	42660	56810
792	-4168	-3276	-608	839	3307	2347	1281	1579	-65	-2187	383	8689	27160	46970	41920	56320
793	-4190	-3307	-654	750	3318	2500	1322	1554	-69	-2183	298	8549	26849	46310	41090	55790
794	-4138	-3267	-729	727	3356	2690	1381	1550	-60	-2179	196	8398	26613	45810	40300	55310
795	-4071	-3237	-799	719	3354	2864	1431	1574	-40	-2162	171	8263	26409	45350	39510	54870
796	-4048	-3248	-892	635	3312	2982	1470	1619	-24	-2151	180	8153	26231	45010	38820	54450
797	-4043	-3272	-994	546	3265	3069	1518	1609	-7	-2118	181	8056	26088	44730	38070	54010
798	-4079	-3281	-1064	449	3189	3143	1529	1586	-2	-2084	158	7950	25942	44520	37350	53590
799	-4054	-3262	-1129	401	3131	3202	1570	1573	17	-2064	136	7872	25871	44410	36750	53250
800	-4019	-3239	-1166	361	3057	3242	1590	1594	38	-2019	143	7803	25825	44350	36140	52860
801	-4018	-3221	-1196	305	2965	3255	1605	1564	46	-1976	160	7720	25740	44320	35560	52490
802	-4021	-3214	-1228	264	2868	3233	1608	1531	21	-1931	180	7650	25671	44320	35070	52150
803	-4040	-3222	-1225	180	2751	3171	1611	1485	8	-1889	203	7601	25557	44300	34550	51790
804	-3967	-3163	-1226	208	2671	3147	1621	1449	7	-1849	224	7550	25461	44270	34080	51470
805	-3920	-3148	-1237	213	2576	3096	1620	1422	-10	-1794	279	7516	25302	44170	33570	51130
806	-3934	-3138	-1219	214	2480	3034	1611	1387	-41	-1751	334	7492	25168	44030	33150	50810
807	-3932	-3125	-1199	206	2372	2958	1596	1297	-83	-1735	387	7486	24965	43790	32663	50440
808	-3960	-3108	-1166	193	2280	2876	1584	1215	-139	-1692	472	7494	24757	43500	32237	50100
809	-3894	-3067	-1128	240	2207	2836	1588	1173	-172	-1672	535	7517	24545	43190	31853	49780
810	-3853	-3020	-1109	273	2126	2793	1602	1133	-212	-1667	637	7535	24287	42750	31428	49380
811	-3861	-3016	-1077	294	2043	2720	1590	1076	-261	-1636	726	7574	24002	42230	31023	48970
812	-3854	-3006	-1060	286	1961	2623	1584	1006	-317	-1631	803	7623	23706	41650	30590	48550
813	-3866	-3015	-1055	259	1902	2558	1593	939	-386	-1628	837	7632	23441	41080	30185	48180
814	-3814	-2998	-1062	267	1854	2485	1586	893	-438	-1633	871	7634	23127	40430	29767	47810
815	-3791	-2982	-1079	284	1795	2403	1582	858	-494	-1649	902	7623	22797	39740	29331	47390
816	-3766	-2975	-1102	279	1719	2306	1562	833	-550	-1672	948	7605	22433	39020	28921	46940
817	-3758	-2975	-1134	248	1659	2204	1548	807	-578	-1732	966	7567	22141	38320	28537	46540
818	-3746	-3001	-1165	198	1596	2091	1511	736	-632	-1759	940	7494	21775	37530	28106	46080
819	-3698	-2986	-1205	190	1515	1967	1466	727	-637	-1785	942	7453	21400	36750	27707	45610
820	-3693	-2981	-1246	150	1445	1848	1409	711	-640	-1812	937	7394	21061	36030	27339	45140
821	-3698	-3004	-1289	73	1338	1681	1321	674	-654	-1840	914	7306	20674	35210	26917	44590
822	-3738	-3028	-1351	-29	1234	1510	1229	660	-648	-1862	861	7185	20299	34420	26470	44040
823	-3732	-3026	-1389	-80	1134	1355	1140	655	-625	-1897	761	7076	19935	33640	26028	43510
824	-3675	-3009	-1428	-106	1048	1242	1073	685	-557	-1948	672	6929	19626	32990	25667	42990
825	-3670	-3016	-1473	-169	938	1080	970	712	-497	-1980	601	6802	19269	32277	25249	42350
826	-3680	-3031	-1506	-222	843	940	852	747	-395	-2007	486	6655	18941	31565	24850	41760
827	-3705	-3055	-1512	-299	754	772	742	771	-300	-2053	390	6513	18637	30927	24473	41130
828	-3682	-3032	-1552	-333	702	648	637	785	-196	-2063	252	6360	18390	30407	24158	40630
829	-3630	-3025	-1553	-328	638	530	544	880	-34	-2057	155	6183	18096	29849	23818	40040
830	-3605	-3021	-1552	-351	585	408	455	964	118	-2033	65	6040	17822	29333	23468	39420
831	-3620	-3008	-1568	-368	541	298	370	1008	269	-2025	-22	5870	17579	28897	23200	38860
832	-3645	-3037	-1575	-409	502	175	288	1058	404	-2020	-117	5715	17315	28452	22905	38300
833	-3596	-2987	-1557	-374	516	116	208	1119	572	-1990	-236	5536	17080	28052	22642	37730
834	-3558	-2966	-1546	-369	525	57	155	1158	736	-1968	-317	5359	16861	27721	22426	37230
835	-3562	-2982	-1546	-404	524	16	85	1192	872	-1956	-421	5177	16633	27369	22202	36650
836	-3566	-2984	-1528	-425	528	-10	25	1223	986	-1916	-519	5014	16379	27034	21977	36110
837	-3559	-2980	-1518	-430	550	-28	-10	1240	1103	-1894	-634	4838	16157	26735	21766	35600
838	-3514	-2932	-1504	-397	589	-30	-17	1296	1228	-1885	-719	4668	15976	26490	21643	35170
839	-3481	-2904	-1474	-371	580	-34	-54	1320	1332	-1849	-770	4505	15747	26212	21519	34640
840	-3493	-2909	-1446	-378	560	-50	-79	1310	1386	-1833	-830	4367	15498	25935	21363	34120
841	-3502	-2907	-1437	-396	548	-96	-93	1314	1430	-1792	-847	4222	15244	25642	21182	33620
842	-3540	-2932	-1439	-440	531	-133	-102	1258	1447	-1811	-901	4103	15046	25391	21014	33180
843	-3488	-2895	-1435	-393	521	-123	-109	1248	1477	-1783	-943	3955	14822	25098	20814	32694
844	-3471	-2877	-1401	-378	518	-126	-111	1276	1477	-1761	-981	3827	14606	24789	20582	32219
845	-3466	-2886	-1382	-393	508	-144	-110	1243	1472	-1732	-1006	3710	14390	24507	20372	31790
846	-3466	-2881	-1357	-400	506	-181	-127	1216	1441	-1697	-1013	3622	14181	24235	20140	31299
847	-3478	-2885	-1338	-405	511	-192	-130	1161	1394	-1648	-1044	3541	13989	23954	19870	30819
848	-3429	-2863	-1305	-333	558	-186	-119	1156	1368	-1572	-1027	3486	13829	23681	19649	30360
849	-3403	-2835	-1277	-291	600	-175	-120	1150	1328	-1510	-963	3439	13674	23422	19429	29943
850	-3418	-2835	-1237	-253	704	-161	-117	1118	1274	-1445	-888	3449	13523	23150	19173	29476
851	-3444	-2833	-1191	-223	787	-120	-121	1075	1196	-1354	-779	3476	13384	22868	18918	29035
852	-3448	-2831	-1150	-170	918	-75	-104	1043	1144	-1235	-661	3545	13305	22610	18665	28677
853	-3379	-2784	-1064	-56	1130	11	-78	1022	1124	-1114	-469	3661	13248	22359	18437	28265
854	-3370	-2774	-989	39	1322	97	-54	1002	1062	-958	-189	3846	13185	22111	18205	27888
855	-3382	-2770	-917	120	1541	174	-48	943	1002	-768	126	4121	13171	21867	17957	27536
856	-3412	-2792	-840	154	1756	260	-23	870	929	-551	481	4458	13208	21651	17742	27267
857	-3378	-2757	-732	284	2039	409	19	815	871	-355	816	4834	13302	21454	17547	27034
858	-3298	-2698	-628	471	2351	582	66	824	838	-96	1299	5337	13430	21283	17379	26804
859	-3277	-2683	-529	600	2620	746	94	831	823	182	1845	5909	13615	21093	17209	26596
860	-3295	-2675	-427	724	2921	937	131	791	786	406	2347	6489	13816	20925	17036	26439
861	-3325	-2676	-304	824	3224	1159	169	745	727	670	2951	7211	14107	20779	16890	26326
862	-3296	-2632	-161	1000	3546	1449	220	699	679	920	3562	7977	14458	20674	16774	26245
863	-3242	-2593	-46	1133	3832	1724	276	703	663	1165	4197	8759	14795	20598	16703	26185
864	-3250	-2593	70	1282	4153	2084	349	683	630	1362	4766	9476	15191	20511	16579	26148
865	-3270	-2582	199	1395	4486	2511	447	667	583	1593	5366	10260	15610	20460	16500	26174
866	-3290	-2585	300	1480	4770	2931	527	613	534	1791	5869	11008	16037	20427	16465	26221
867	-3254	-2551	395	1646	5144	3528	683	594	505	1949	6316	11705	16383	20444	16436	26310
868	-3216	-2529	495	1772	5520	4181	849	598	492	2045	6684	12301	16849	20489	16446	26416
869	-3213	-2513	596	1874	5875	4900	1044	623	467	2126	7035	12880	17315	20531	16452	26531
870	-3218	-2509	677	1962	6187	5626	1234	638	458	2197	7315	13387	17653	20590	16487	26629
871	-3248	-2517	750	2010	6547	6524	1495	641	437	2217	7481	13754	18013	20668	16509	26807
872	-3190	-2484	836	2153	6943	7512	1799	711	436	2208	7607	14086	18358	20770	16591	26988
873	-3173	-2471	884	2206	7306	8544	2118	817	460	2196	7687	14301	18637	20878	16696	27178
874	-3178	-2478	898	2258	7618	9483	2412	901	478	2167	7725	14421	18829	20995	16821	27370
875	-3192	-2491	919	2308	7935	10565	2787	990	484	2117	7680	14473	18997	21123	16954	27587
876	-3220	-2513	936	2293	8254	11683	3172	1060	501	2051	7560	14446	19136	21238	17130	27833
877	-3169	-2470	935	2342	8535	12687	3529	1198	560	1950	7381	14346	19207	21386	17315	28075
878	-3136	-2455	939	2365	8802	13750	3933	1387	631	1863	7214	14211	19265	21540	17533	28349
879	-3123	-2448	918	2344	8995	14745	4329	1561	689	1798	6995	14017	19258	21697	17758	28621
880	-3123	-2478	855	2298	9154	15673	4691	1717	753	1732	6793	13780	19204	21836	17971	28874
881	-3141	-2492	767	2220	9249	16383	5005	1847	820	1631	6519	13497	19143	21946	18165	29145
882	-3101	-2462	695	2192	9321	17044	5335	2038	920	1517	6282	13225	19038	22068	18424	29417
883	-3111	-2478	618	2097	9313	17704	5612	2203	1008	1425	6024	12887	18899	22147	18672	29692
884	-3112	-2494	518	1993	9239	18121	5821	2323	1078	1342	5734	12517	18747	22195	18906	29914
885	-3138	-2524	445	1845	9118	18498	6031	2437	1134	1274	5446	12171	18566	22269	19162	30213
886	-3150	-2519	373	1724	8990	18742	6196	2540	1199	1163	5120	11764	18361	22386	19433	30499
887	-3093	-2507	301	1628	8814	18880	6324	2674	1302	1071	4826	11359	18161	22464	19722	30800
888	-3089	-2508	248	1525	8623	18886	6390	2759	1361	997	4516	10939	17960	22496	19968	31079
889	-3079	-2516	193	1388	8353	18782	6419	2817	1397	904	4230	10574	17721	22541	20251	31399
890	-3122	-2543	150	1240	8040	18566	6396	2835	1417	809	3906	10161	17446	22583	20543	31717
891	-3086	-2511	123	1153	7778	18332	6385	2858	1453	708	3582	9746	17222	22649	20842	32074
892	-3052	-2482	120	1077	7471	18000	6315	2901	1494	638	3342	9360	16998	22679	21112	32354
893	-3043	-2477	128	960	7118	17575	6241	2916	1507	541	3076	8947	16731	22699	21362	32689
894	-3055	-2487	126	858	6762	17108	6140	2893	1495	429	2805	8520	16476	22696	21585	33010
895	-3076	-2510	156	762	6465	16644	6032	2840	1464	349	2502	8112	16204	22707	21813	33360
896	-3054	-2496	212	705	6127	16157	5927	2822	1446	266	2250	7748	15969	22740	22018	33660
897	-3022	-2460	257	668	5817	15627	5845	2830	1418	167	1979	7374	15731	22754	22239	34000
898	-3001	-2443	281	631	5513	15097	5772	2826	1393	65	1752	6991	15471	22767	22457	34330
899	-2972	-2444	308	580	5252	14620	5716	2851	1347	-47	1512	6620	15255	22795	22658	34600
900	-3006	-2456	322	504	4957	14155	5690	2857	1279	-134	1286	6314	15027	22804	22825	34900
901	-2954	-2414	357	507	4695	13689	5721	2931	1247	-232	1054	5984	14819	22815	22953	35200
902	-2931	-2401	359	487	4467	13291	5789	3024	1211	-300	884	5688	14616	22766	23025	35420
903	-2971	-2421	337	433	4216	12883	5886	3151	1174	-410	750	5430	14414	22760	23082	35640
904	-2985	-2442	294	374	3973	12508	6044	3288	1138	-509	602	5155	14227	22740	23109	35800
905	-3033	-2467	254	309	3768	12197	6262	3460	1096	-585	411	4899	14093	22750	23080	35940
906	-2972	-2438	209	299	3606	11974	6510	3692	1077	-662	284	4688	13985	22750	23073	36000
907	-2962	-2424	134	276	3436	11720	6849	4008	1086	-736	167	4508	13875	22764	22992	36050
908	-2962	-2434	80	222	3252	11489	7206	4350	1114	-788	77	4356	13790	22778	22902	36050
909	-2976	-2450	7	157	3091	11331	7561	4674	1135	-820	-33	4207	13736	22769	22794	36020
910	-2986	-2458	-62	106	2950	11187	7981	5042	1184	-826	-150	4100	13718	22795	22656	35960
911	-2937	-2440	-119	108	2826	11075	8430	5505	1274	-853	-202	4009	13714	22842	22525	35810
912	-2920	-2435	-183	64	2688	10965	8886	5963	1354	-856	-230	3944	13728	22895	22384	35650
913	-2934	-2456	-264	13	2559	10854	9287	6382	1421	-870	-242	3874	13734	22953	22236	35510
914	-2971	-2468	-339	-51	2430	10751	9707	6823	1511	-880	-284	3823	13757	23026	22115	35330
915	-2972	-2460	-407	-93	2318	10643	10120	7235	1607	-882	-375	3777	13802	23122	22017	35210
916	-2928	-2445	-457	-87	2230	10558	10465	7637	1716	-892	-404	3744	13844	23214	21955	35060
917	-2908	-2432	-500	-114	2139	10445	10810	8047	1808	-883	-438	3727	13894	23334	21920	34900
918	-2902	-2438	-551	-159	2031	10309	11097	8453	1919	-876	-447	3684	13916	23467	21925	34780
919	-2930	-2468	-582	-228	1916	10140	11353	8759	1995	-872	-470	3682	13942	23603	21971	34700
920	-2907	-2439	-619	-222	1836	10009	11550	9009	2092	-875	-476	3685	13979	23735	22091	34680
921	-2859	-2429	-637	-209	1739	9819	11690	9272	2163	-877	-447	3643	13997	23894	22296	34680
922	-2870	-2427	-675	-245	1644	9605	11756	9461	2240	-877	-438	3644	13993	24036	22525	34710
923	-2879	-2428	-696	-275	1539	9389	11772	9563	2276	-885	-424	3640	13979	24170	22815	34780
924	-2917	-2452	-700	-333	1428	9137	11757	9610	2292	-878	-464	3614	13964	24292	23144	34930
925	-2897	-2418	-706	-316	1382	8924	11719	9646	2319	-867	-517	3573	13955	24449	23575	35150
926	-2874	-2392	-691	-301	1317	8679	11599	9648	2345	-873	-525	3528	13907	24606	24070	35470
927	-2868	-2395	-695	-322	1255	8437	11458	9617	2321	-901	-542	3510	13847	24739	24582	35840
928	-2868	-2411	-700	-352	1176	8156	11271	9504	2308	-919	-587	3464	13788	24855	25089	36190
929	-2883	-2425	-700	-401	1108	7879	11062	9336	2248	-935	-643	3397	13704	24993	25699	36670
930	-2834	-2387	-708	-350	1073	7630	10829	9213	2219	-986	-662	3302	13646	25113	26328	37210
931	-2808	-2362	-702	-322	1038	7387	10602	9074	2185	-990	-656	3256	13564	25218	26896	37690
932	-2807	-2364	-707	-325	983	7099	10321	8869	2127	-1008	-673	3195	13450	25307	27535	38240
933	-2830	-2376	-719	-320	980	6815	10003	8611	2065	-1033	-688	3120	13341	25387	28162	38850
934	-2845	-2384	-720	-333	956	6589	9728	8362	1985	-1033	-764	3061	13242	25441	28717	39410
935	-2817	-2359	-697	-287	958	6352	9422	8119	1922	-1070	-803	3000	13139	25497	29355	40020
936	-2778	-2350	-674	-241	979	6132	9124	7870	1840	-1111	-857	2905	13025	25549	29956	40620
937	-2756	-2326	-658	-193	1004	5902	8808	7617	1759	-1150	-878	2819	12900	25560	30519	41200
938	-2765	-2325	-652	-149	1036	5695	8516	7391	1699	-1175	-911	2753	12766	25560	30965	41650
939	-2754	-2320	-641	-126	1098	5496	8196	7093	1597	-1211	-966	2669	12649	25528	31414	42160
940	-2709	-2279	-611	-16	1162	5316	7894	6828	1506	-1234	-958	2606	12526	25475	31806	42630
941	-2706	-2276	-579	39	1204	5144	7616	6606	1432	-1225	-936	2565	12401	25392	32116	42930
942	-2735	-2276	-569	83	1270	4936	7315	6321	1358	-1244	-931	2522	12224	25234	32366	43220
943	-2779	-2295	-550	119	1339	4740	7004	6013	1256	-1278	-953	2470	12065	25091	32527	43460
944	-2761	-2270	-535	199	1459	4591	6733	5736	1166	-1302	-1007	2405	11912	24885	32640	43630
945	-2721	-2231	-522	290	1565	4455	6510	5539	1103	-1292	-1015	2347	11785	24728	32688	43710
946	-2715	-2245	-501	351	1660	4298	6234	5290	1039	-1285	-995	2329	11648	24519	32655	43740
947	-2739	-2249	-495	402	1763	4155	5981	5056	948	-1284	-985	2290	11511	24255	32553	43680
948	-2762	-2270	-490	417	1824	4021	5742	4829	868	-1281	-988	2280	11372	23985	32391	43590
949	-2725	-2262	-477	492	1943	3910	5503	4599	829	-1288	-979	2262	11289	23756	32212	43460
950	-2683	-2256	-473	551	2032	3764	5297	4416	779	-1259	-940	2241	11135	23474	31942	43230
951	-2705	-2257	-488	577	2094	3631	5075	4218	726	-1230	-918	2239	11007	23175	31617	42940
952	-2706	-2264	-506	580	2137	3495	4889	4029	669	-1239	-885	2240	10895	22893	31284	42620
953	-2746	-2293	-561	531	2161	3343	4663	3796	606	-1217	-877	2248	10771	22565	30866	42220
954	-2720	-2276	-593	534	2166	3214	4459	3622	558	-1204	-864	2269	10676	22220	30438	41810
955	-2683	-2267	-628	540	2172	3098	4264	3450	537	-1174	-822	2299	10600	21890	30001	41360
956	-2661	-2270	-653	521	2137	2962	4119	3295	507	-1136	-750	2329	10521	21597	29572	40900
957	-2665	-2280	-701	464	2085	2802	3912	3143	444	-1081	-667	2359	10446	21255	29047	40400
958	-2705	-2310	-756	373	1987	2630	3715	2934	383	-1064	-648	2415	10386	20924	28509	39840
959	-2659	-2277	-813	349	1907	2503	3572	2799	355	-1030	-561	2473	10346	20629	28049	39380
960	-2661	-2289	-873	294	1800	2354	3399	2663	309	-1021	-495	2508	10290	20278	27498	38790
961	-2686	-2310	-936	198	1640	2175	3217	2490	254	-1025	-428	2550	10232	19950	26931	38160
962	-2713	-2311	-981	118	1485	1996	3025	2308	189	-1011	-379	2636	10180	19614	26357	37540
963	-2715	-2333	-1035	15	1344	1846	2870	2151	115	-984	-363	2703	10133	19323	25853	37020
964	-2658	-2309	-1068	-3	1225	1690	2712	2022	90	-962	-324	2755	10112	19035	25316	36410
965	-2662	-2289	-1100	-79	1060	1542	2560	1872	41	-929	-261	2811	10085	18737	24772	35810
966	-2678	-2305	-1153	-151	929	1404	2414	1740	-28	-910	-193	2887	10058	18472	24295	35250
967	-2725	-2318	-1191	-252	747	1244	2256	1588	-81	-898	-163	2953	10017	18178	23778	34690
968	-2700	-2305	-1208	-321	606	1114	2107	1430	-151	-900	-130	3026	9997	17915	23253	34130
969	-2657	-2288	-1236	-337	470	999	1994	1318	-191	-924	-80	3075	9979	17634	22752	33580
970	-2642	-2282	-1268	-396	345	887	1877	1212	-264	-928	-42	3128	9964	17420	22325	33090
971	-2654	-2282	-1300	-475	205	754	1740	1104	-354	-944	-31	3179	9929	17137	21850	32570
972	-2712	-2306	-1326	-576	59	604	1604	942	-419	-960	-51	3222	9895	16895	21389	32054
973	-2678	-2281	-1342	-612	-33	516	1505	831	-496	-995	-83	3251	9886	16679	20941	31604
974	-2610	-2253	-1347	-598	-117	432	1414	734	-536	-1038	-111	3267	9872	16487	20584	31190
975	-2587	-2230	-1367	-625	-225	327	1307	657	-580	-1059	-81	3278	9837	16277	20191	30712
976	-2601	-2225	-1373	-667	-326	242	1194	560	-644	-1101	-62	3288	9768	16059	19797	30285
977	-2653	-2250	-1381	-737	-422	147	1111	460	-710	-1169	-94	3290	9717	15888	19434	29913
978	-2617	-2214	-1392	-715	-484	66	1030	369	-755	-1245	-131	3286	9658	15687	19061	29503
979	-2594	-2190	-1402	-724	-559	-17	943	316	-810	-1290	-171	3279	9578	15442	18707	29110
980	-2609	-2195	-1403	-751	-627	-86	866	239	-868	-1364	-211	3250	9469	15233	18341	28682
981	-2635	-2189	-1399	-785	-722	-173	782	161	-912	-1425	-250	3201	9362	15067	18018	28313
982	-2672	-2204	-1413	-848	-787	-254	703	39	-983	-1505	-323	3136	9238	14847	17662	27899
983	-2618	-2177	-1413	-825	-830	-280	641	-38	-1023	-1578	-409	3071	9115	14652	17325	27545
984	-2598	-2159	-1426	-844	-868	-339	582	-76	-1068	-1644	-477	3008	8980	14450	17026	27226
985	-2604	-2177	-1414	-853	-907	-403	510	-137	-1116	-1690	-529	2941	8845	14247	16710	26839
986	-2632	-2185	-1409	-881	-971	-461	445	-218	-1157	-1732	-629	2880	8687	14043	16372	26451
987	-2651	-2198	-1419	-923	-996	-525	374	-304	-1193	-1796	-719	2790	8526	13832	16087	26088
988	-2602	-2177	-1397	-878	-1018	-553	337	-331	-1210	-1830	-771	2735	8379	13646	15846	25814
989	-2596	-2172	-1396	-889	-1036	-608	274	-380	-1232	-1870	-790	2717	8203	13439	15558	25478
990	-2629	-2180	-1416	-907	-1066	-669	227	-439	-1262	-1897	-815	2721	8033	13231	15280	25124
991	-2663	-2209	-1417	-955	-1083	-694	179	-509	-1284	-1901	-849	2759	7834	13026	14995	24801
992	-2661	-2204	-1430	-975	-1077	-709	133	-590	-1325	-1904	-858	2817	7722	12847	14755	24541
993	-2586	-2164	-1423	-904	-1069	-706	109	-584	-1317	-1887	-808	2957	7599	12677	14575	24225
994	-2583	-2165	-1396	-884	-1076	-722	82	-594	-1338	-1843	-730	3176	7476	12485	14395	23934
995	-2606	-2186	-1385	-888	-1077	-769	48	-616	-1333	-1808	-615	3472	7391	12318	14177	23678
996	-2648	-2208	-1392	-926	-1095	-797	11	-666	-1363	-1756	-465	3821	7295	12129	13934	23387
997	-2629	-2211	-1378	-911	-1085	-803	-26	-710	-1368	-1694	-322	4289	7231	11945	13698	23143
998	-2601	-2210	-1368	-874	-1063	-814	-46	-721	-1365	-1615	-119	4863	7209	11796	13500	22844
999	-2626	-2236	-1348	-865	-1051	-818	-75	-758	-1374	-1532	105	5462	7201	11652	13322	22609
1000	-2650	-2251	-1339	-862	-1030	-828	-106	-800	-1394	-1427	406	6232	7226	11487	13130	22365
1001	-2698	-2278	-1340	-878	-1007	-834	-155	-856	-1409	-1276	694	7060	7316	11351	12962	22101
1002	-2680	-2258	-1326	-839	-949	-821	-177	-899	-1394	-1175	994	7933	7411	11220	12840	21901
1003	-2643	-2229	-1308	-794	-903	-797	-187	-891	-1384	-1070	1306	8764	7550	11100	12714	21677
1004	-2646	-2245	-1317	-794	-880	-810	-193	-891	-1381	-931	1684	9736	7704	10992	12566	21461
1005	-2664	-2273	-1330	-793	-841	-805	-197	-910	-1378	-796	2060	10719	7876	10931	12421	21301
1006	-2702	-2308	-1330	-828	-810	-808	-221	-972	-1403	-687	2362	11597	8023	10845	12312	21186
1007	-2650	-2282	-1328	-785	-757	-775	-238	-1003	-1387	-591	2684	12561	8226	10796	12228	21089
1008	-2642	-2296	-1314	-760	-724	-775	-248	-990	-1362	-517	3050	13497	8417	10744	12164	20999
1009	-2687	-2318	-1334	-792	-707	-781	-262	-1017	-1388	-424	3377	14358	8587	10708	12108	20931
1010	-2673	-2326	-1350	-815	-671	-778	-266	-1040	-1392	-335	3646	15033	8781	10681	12057	20894
1011	-2688	-2334	-1381	-830	-644	-763	-287	-1062	-1411	-268	3885	15722	8962	10671	12044	20858
1012	-2628	-2327	-1395	-776	-600	-742	-280	-1034	-1384	-234	4118	16350	9136	10648	12036	20894
1013	-2621	-2319	-1411	-768	-602	-735	-289	-1031	-1375	-188	4327	16824	9264	10627	12020	20924
1014	-2640	-2351	-1453	-794	-613	-786	-325	-1033	-1380	-127	4496	17299	9386	10611	12020	20997
1015	-2692	-2382	-1478	-853	-635	-813	-365	-1061	-1379	-143	4619	17631	9481	10587	12047	21041
1016	-2698	-2402	-1499	-891	-657	-834	-392	-1125	-1422	-190	4663	17847	9529	10552	12061	21114
1017	-2662	-2380	-1543	-872	-675	-848	-416	-1121	-1413	-208	4703	17940	9587	10548	12082	21219
1018	-2664	-2373	-1587	-892	-702	-875	-443	-1117	-1410	-234	4725	17965	9594	10532	12107	21346
1019	-2700	-2407	-1637	-929	-733	-918	-481	-1146	-1446	-308	4695	17931	9607	10496	12154	21459
1020	-2742	-2426	-1671	-991	-782	-983	-525	-1197	-1461	-340	4625	17800	9564	10459	12208	21608
1021	-2742	-2436	-1709	-1023	-824	-1026	-562	-1240	-1492	-407	4475	17569	9506	10430	12264	21766
1022	-2687	-2424	-1751	-1016	-863	-1054	-568	-1257	-1485	-460	4323	17272	9447	10391	12336	21896
1023	-2705	-2435	-1779	-1025	-894	-1122	-602	-1249	-1502	-559	4191	16898	9346	10312	12415	22058
1024	-2729	-2457	-1812	-1070	-970	-1196	-642	-1255	-1526	-629	4049	16547	9248	10272	12450	22218
1025	-2779	-2501	-1842	-1153	-1037	-1259	-704	-1314	-1573	-692	3822	16087	9107	10221	12476	22368
1026	-2750	-2496	-1888	-1166	-1069	-1298	-743	-1374	-1596	-765	3616	15573	8984	10183	12522	22553
1027	-2743	-2499	-1893	-1176	-1120	-1349	-775	-1395	-1618	-880	3387	15034	8855	10132	12578	22740
1028	-2741	-2489	-1932	-1189	-1175	-1396	-800	-1386	-1644	-965	3173	14575	8703	10060	12622	22888
1029	-2730	-2505	-1954	-1215	-1222	-1470	-846	-1403	-1653	-1070	2970	13985	8520	9992	12674	23003
1030	-2777	-2535	-1974	-1257	-1278	-1542	-896	-1448	-1689	-1174	2693	13394	8345	9899	12690	23195
1031	-2740	-2518	-2002	-1253	-1327	-1580	-921	-1459	-1704	-1250	2464	12882	8173	9843	12740	23347
1032	-2729	-2512	-2028	-1247	-1388	-1643	-948	-1466	-1709	-1344	2232	12298	7980	9763	12796	23446
1033	-2754	-2526	-2052	-1271	-1458	-1703	-979	-1480	-1730	-1433	2016	11709	7759	9700	12832	23528
1034	-2786	-2545	-2075	-1321	-1485	-1770	-1015	-1516	-1758	-1543	1755	11136	7580	9614	12820	23575
1035	-2823	-2582	-2101	-1370	-1531	-1833	-1058	-1574	-1801	-1635	1519	10611	7373	9511	12777	23661
1036	-2778	-2543	-2104	-1339	-1563	-1873	-1085	-1590	-1808	-1730	1270	10058	7161	9420	12780	23727
1037	-2780	-2541	-2106	-1351	-1587	-1908	-1104	-1578	-1823	-1822	1062	9491	6962	9336	12755	23742
1038	-2806	-2543	-2126	-1358	-1629	-1978	-1137	-1596	-1849	-1889	880	9004	6782	9268	12696	23755
1039	-2831	-2566	-2140	-1394	-1676	-2041	-1176	-1607	-1888	-1994	663	8493	6579	9153	12612	23771
1040	-2841	-2578	-2147	-1421	-1692	-2064	-1204	-1647	-1915	-2058	401	7962	6371	9063	12543	23797
1041	-2790	-2565	-2145	-1388	-1692	-2075	-1209	-1640	-1898	-2125	186	7470	6190	8988	12468	23777
1042	-2795	-2545	-2140	-1385	-1732	-2113	-1231	-1630	-1909	-2200	6	7035	6011	8910	12387	23732
1043	-2785	-2565	-2134	-1390	-1747	-2151	-1257	-1641	-1920	-2274	-144	6582	5846	8797	12288	23671
1044	-2850	-2614	-2147	-1434	-1795	-2219	-1283	-1687	-1950	-2352	-345	6160	5657	8724	12198	23619
1045	-2843	-2599	-2162	-1436	-1808	-2228	-1297	-1716	-1973	-2406	-538	5772	5509	8679	12126	23580
1046	-2771	-2553	-2151	-1392	-1778	-2215	-1304	-1678	-1943	-2475	-717	5353	5358	8612	12067	23514
1047	-2757	-2544	-2153	-1366	-1789	-2251	-1322	-1623	-1925	-2538	-860	4987	5206	8553	11978	23435
1048	-2767	-2566	-2146	-1361	-1794	-2279	-1332	-1605	-1928	-2578	-982	4640	5062	8501	11895	23336
1049	-2808	-2586	-2144	-1398	-1797	-2316	-1353	-1634	-1947	-2613	-1093	4339	4926	8419	11818	23228
1050	-2788	-2562	-2159	-1373	-1795	-2319	-1361	-1649	-1957	-2674	-1236	4043	4794	8354	11741	23158
1051	-2768	-2540	-2157	-1346	-1791	-2330	-1377	-1615	-1939	-2720	-1325	3745	4683	8303	11643	23038
1052	-2783	-2546	-2148	-1373	-1801	-2355	-1387	-1602	-1948	-2752	-1396	3490	4566	8214	11547	22928
1053	-2787	-2569	-2159	-1385	-1832	-2381	-1423	-1613	-1952	-2805	-1502	3210	4428	8164	11461	22830
1054	-2823	-2592	-2159	-1425	-1834	-2421	-1444	-1673	-1982	-2836	-1629	2974	4319	8115	11366	22720
1055	-2789	-2568	-2162	-1378	-1818	-2410	-1439	-1638	-1958	-2868	-1730	2727	4234	8063	11280	22611
1056	-2769	-2546	-2151	-1354	-1820	-2426	-1458	-1611	-1946	-2905	-1807	2530	4148	8045	11217	22511
1057	-2779	-2552	-2143	-1366	-1839	-2445	-1477	-1627	-1953	-2921	-1881	2335	4056	8019	11116	22368
1058	-2810	-2569	-2152	-1379	-1844	-2481	-1500	-1656	-1954	-2969	-1948	2132	3967	7975	11015	22237
1059	-2843	-2593	-2162	-1426	-1850	-2502	-1527	-1689	-1993	-3006	-2062	1938	3906	7940	10939	22132
1060	-2792	-2557	-2152	-1372	-1858	-2500	-1533	-1664	-1976	-3038	-2144	1778	3855	7940	10865	22032
1061	-2789	-2563	-2150	-1380	-1866	-2509	-1533	-1656	-1979	-3063	-2206	1618	3803	7945	10816	21939
1062	-2796	-2584	-2162	-1392	-1857	-2538	-1549	-1682	-1993	-3061	-2268	1471	3728	7928	10741	21847
1063	-2807	-2577	-2159	-1399	-1868	-2569	-1548	-1691	-1999	-3100	-2316	1329	3678	7931	10691	21754
1064	-2813	-2569	-2164	-1394	-1879	-2576	-1571	-1719	-2004	-3136	-2385	1185	3631	7954	10650	21663
1065	-2769	-2536	-2159	-1354	-1896	-2584	-1592	-1702	-1983	-3157	-2417	1056	3605	7991	10609	21593
1066	-2770	-2525	-2157	-1366	-1906	-2597	-1596	-1680	-1971	-3168	-2446	947	3562	8023	10539	21504
1067	-2811	-2537	-2161	-1376	-1923	-2633	-1632	-1701	-1997	-3175	-2481	852	3501	8022	10479	21393
1068	-2845	-2577	-2158	-1422	-1967	-2680	-1661	-1758	-2045	-3185	-2514	753	3473	8038	10424	21276
1069	-2821	-2568	-2154	-1433	-1985	-2701	-1674	-1802	-2054	-3212	-2575	659	3455	8056	10406	21215
1070	-2778	-2541	-2123	-1387	-1990	-2710	-1682	-1797	-2052	-3218	-2602	563	3425	8100	10406	21140
1071	-2809	-2553	-2099	-1393	-2007	-2737	-1702	-1815	-2061	-3253	-2640	468	3410	8147	10398	21029
1072	-2822	-2554	-2094	-1407	-2025	-2769	-1729	-1849	-2088	-3276	-2668	372	3373	8195	10372	20926
1073	-2868	-2580	-2092	-1447	-2071	-2803	-1767	-1894	-2143	-3299	-2731	299	3329	8252	10366	20865
1074	-2831	-2542	-2056	-1406	-2063	-2803	-1781	-1934	-2154	-3316	-2765	230	3331	8337	10401	20818
1075	-2810	-2493	-1995	-1358	-2060	-2805	-1781	-1928	-2137	-3338	-2793	139	3301	8414	10437	20728
1076	-2816	-2491	-1938	-1344	-2073	-2828	-1794	-1952	-2148	-3350	-2805	59	3282	8517	10460	20668
1077	-2812	-2484	-1896	-1330	-2082	-2845	-1808	-1979	-2159	-3343	-2811	-12	3274	8592	10461	20612
1078	-2851	-2499	-1810	-1326	-2089	-2863	-1826	-2036	-2205	-3341	-2864	-89	3268	8675	10485	20578
1079	-2816	-2475	-1707	-1261	-2054	-2849	-1836	-2061	-2223	-3361	-2918	-179	3256	8780	10539	20544
1080	-2767	-2427	-1606	-1199	-2027	-2839	-1834	-2072	-2226	-3352	-2950	-257	3252	8893	10609	20524
1081	-2760	-2386	-1472	-1078	-2014	-2827	-1829	-2059	-2231	-3368	-2930	-316	3241	8967	10650	20503
1082	-2775	-2363	-1304	-1011	-1993	-2810	-1836	-2045	-2251	-3388	-2934	-377	3243	9047	10687	20497
1083	-2793	-2338	-1133	-930	-1958	-2790	-1820	-2087	-2276	-3398	-2971	-435	3237	9144	10730	20484
1084	-2737	-2278	-955	-793	-1895	-2734	-1816	-2062	-2242	-3395	-2969	-470	3218	9208	10781	20491
1085	-2741	-2221	-727	-650	-1828	-2719	-1806	-2036	-2219	-3382	-2952	-523	3204	9318	10805	20439
1086	-2760	-2175	-503	-519	-1776	-2666	-1785	-2036	-2229	-3389	-2949	-548	3184	9377	10829	20418
1087	-2776	-2157	-274	-403	-1696	-2635	-1792	-2037	-2230	-3371	-2943	-603	3180	9431	10868	20435
1088	-2789	-2118	1	-247	-1595	-2583	-1761	-2060	-2255	-3368	-2978	-645	3154	9465	10886	20425
1089	-2742	-2031	307	-29	-1479	-2472	-1723	-2002	-2212	-3352	-2979	-694	3137	9503	10910	20407
1090	-2744	-1975	624	176	-1344	-2390	-1684	-1943	-2177	-3322	-2965	-729	3120	9526	10910	20397
1091	-2754	-1924	929	351	-1237	-2307	-1637	-1916	-2166	-3283	-2958	-744	3117	9556	10899	20364
1092	-2786	-1897	1257	542	-1101	-2206	-1604	-1891	-2145	-3245	-2930	-769	3086	9554	10878	20334
1093	-2756	-1809	1610	795	-914	-2074	-1547	-1829	-2116	-3209	-2928	-802	3066	9572	10863	20352
1094	-2718	-1729	1932	1040	-727	-1921	-1471	-1734	-2057	-3161	-2908	-837	3056	9577	10846	20336
1095	-2745	-1674	2259	1263	-603	-1810	-1416	-1673	-2008	-3119	-2881	-859	3047	9579	10842	20304
1096	-2756	-1649	2580	1463	-437	-1689	-1353	-1617	-1959	-3069	-2860	-871	3027	9578	10827	20301
1097	-2779	-1611	2891	1672	-258	-1538	-1284	-1553	-1882	-3014	-2858	-871	3007	9548	10831	20296
1098	-2715	-1536	3176	1906	-77	-1359	-1202	-1461	-1776	-2953	-2808	-869	3020	9517	10857	20322
1099	-2699	-1487	3450	2152	98	-1206	-1116	-1321	-1679	-2836	-2745	-857	3020	9493	10884	20317
1100	-2709	-1450	3703	2318	259	-1075	-1040	-1188	-1597	-2726	-2646	-819	2998	9470	10865	20329
1101	-2726	-1421	3877	2437	382	-959	-941	-1094	-1500	-2607	-2544	-783	2975	9413	10831	20327
1102	-2768	-1422	4040	2513	491	-867	-887	-1039	-1447	-2515	-2473	-760	2987	9357	10786	20322
1103	-2702	-1384	4192	2662	615	-743	-794	-912	-1311	-2382	-2408	-728	2980	9317	10744	20336
1104	-2710	-1371	4288	2781	721	-655	-724	-786	-1190	-2233	-2305	-686	2992	9271	10679	20331
1105	-2721	-1385	4334	2809	780	-606	-679	-691	-1079	-2092	-2174	-611	2997	9230	10616	20311
1106	-2756	-1394	4357	2807	805	-561	-627	-604	-976	-1953	-2068	-567	2993	9195	10587	20305
1107	-2770	-1433	4317	2793	822	-536	-594	-560	-872	-1787	-1973	-501	3004	9143	10557	20303
1108	-2723	-1431	4240	2806	847	-509	-548	-463	-773	-1631	-1830	-419	3027	9106	10541	20346
1109	-2717	-1446	4174	2779	824	-547	-518	-386	-660	-1493	-1717	-344	3045	9085	10533	20378
1110	-2739	-1485	4038	2703	784	-596	-503	-359	-578	-1318	-1607	-257	3095	9042	10512	20411
1111	-2759	-1530	3875	2553	693	-662	-524	-350	-498	-1169	-1479	-160	3132	9042	10485	20451
1112	-2794	-1562	3713	2413	619	-751	-537	-387	-421	-1027	-1372	-105	3174	9035	10493	20545
1113	-2749	-1595	3512	2312	518	-838	-551	-368	-360	-899	-1262	-14	3237	9027	10515	20678
1114	-2723	-1625	3301	2182	390	-965	-586	-354	-274	-745	-1140	90	3280	9023	10532	20782
1115	-2721	-1659	3063	2013	243	-1124	-629	-379	-230	-612	-1003	185	3354	9022	10543	20884
1116	-2763	-1718	2813	1807	84	-1292	-706	-431	-217	-514	-918	251	3422	9021	10593	21002
1117	-2754	-1752	2562	1646	-80	-1471	-766	-511	-206	-429	-814	337	3496	9031	10665	21163
1118	-2726	-1794	2311	1470	-263	-1657	-847	-567	-192	-346	-688	418	3540	9034	10740	21318
1119	-2756	-1832	2066	1296	-468	-1876	-944	-650	-222	-268	-565	501	3602	9046	10797	21491
1120	-2778	-1882	1805	1090	-653	-2057	-1035	-756	-244	-216	-499	557	3667	9073	10840	21625
1121	-2828	-1950	1537	852	-862	-2290	-1162	-892	-297	-173	-452	624	3764	9080	10906	21843
1122	-2790	-1968	1275	700	-1043	-2497	-1247	-1015	-352	-159	-409	658	3839	9095	10981	22039
1123	-2773	-1998	1055	561	-1205	-2680	-1341	-1123	-413	-174	-364	679	3891	9122	11047	22220
1124	-2789	-2042	808	351	-1402	-2882	-1455	-1283	-469	-203	-349	696	3938	9136	11118	22418
1125	-2822	-2102	593	168	-1596	-3110	-1578	-1415	-571	-237	-353	705	3991	9148	11175	22621
1126	-2872	-2155	392	-1	-1792	-3306	-1694	-1598	-693	-306	-394	702	4044	9164	11225	22835
1127	-2814	-2144	181	-106	-1920	-3447	-1757	-1703	-779	-368	-439	690	4079	9182	11286	23069
1128	-2813	-2173	13	-257	-2090	-3618	-1865	-1798	-872	-442	-471	677	4132	9202	11333	23314
1129	-2843	-2227	-183	-424	-2237	-3782	-1952	-1940	-1015	-518	-567	639	4160	9195	11406	23507
1130	-2836	-2261	-349	-540	-2365	-3921	-2037	-2065	-1155	-629	-648	575	4167	9183	11447	23756
1131	-2836	-2286	-495	-667	-2489	-4057	-2129	-2210	-1249	-724	-742	508	4182	9186	11499	23987
1132	-2799	-2274	-643	-714	-2589	-4163	-2201	-2275	-1356	-851	-816	426	4187	9168	11544	24189
1133	-2803	-2278	-760	-798	-2708	-4282	-2265	-2351	-1469	-983	-878	362	4184	9160	11574	24360
1134	-2813	-2317	-875	-906	-2803	-4369	-2319	-2442	-1574	-1104	-953	305	4175	9106	11571	24508
1135	-2883	-2371	-985	-1042	-2910	-4472	-2391	-2577	-1707	-1254	-1093	219	4135	9049	11548	24658
1136	-2873	-2373	-1104	-1113	-2985	-4548	-2447	-2687	-1815	-1396	-1232	115	4136	9009	11534	24812
1137	-2850	-2371	-1193	-1136	-3048	-4592	-2477	-2730	-1895	-1533	-1305	22	4106	8964	11520	24911
1138	-2860	-2397	-1288	-1211	-3118	-4640	-2519	-2779	-1991	-1663	-1404	-53	4069	8906	11476	24985
1139	-2875	-2411	-1369	-1286	-3167	-4693	-2538	-2850	-2098	-1791	-1535	-132	4021	8839	11415	25042
1140	-2925	-2459	-1446	-1383	-3235	-4746	-2577	-2934	-2225	-1944	-1688	-244	3984	8748	11333	25096
1141	-2891	-2441	-1504	-1398	-3261	-4745	-2578	-2969	-2279	-2058	-1818	-341	3954	8675	11274	25112
1142	-2861	-2448	-1582	-1421	-3295	-4755	-2597	-2965	-2335	-2208	-1919	-420	3889	8609	11205	25096
1143	-2894	-2468	-1630	-1468	-3326	-4771	-2606	-2987	-2390	-2329	-2036	-517	3855	8517	11109	25075
1144	-2891	-2467	-1692	-1514	-3351	-4768	-2612	-3039	-2462	-2439	-2152	-577	3813	8452	11004	25000
1145	-2944	-2534	-1726	-1611	-3379	-4780	-2624	-3107	-2560	-2526	-2282	-672	3766	8361	10934	24998
1146	-2880	-2512	-1766	-1591	-3369	-4753	-2601	-3088	-2604	-2671	-2427	-763	3750	8280	10859	24969
1147	-2849	-2503	-1796	-1572	-3365	-4716	-2567	-3030	-2610	-2789	-2491	-851	3740	8204	10774	24894
1148	-2856	-2517	-1806	-1610	-3369	-4699	-2562	-3025	-2642	-2849	-2551	-903	3739	8137	10685	24818
1149	-2863	-2526	-1837	-1641	-3403	-4673	-2540	-3023	-2687	-2958	-2633	-930	3726	8050	10562	24719
1150	-2892	-2533	-1871	-1689	-3411	-4638	-2514	-3012	-2741	-3062	-2744	-977	3724	7974	10429	24618
1151	-2864	-2516	-1890	-1672	-3397	-4591	-2482	-2974	-2745	-3137	-2800	-998	3751	7917	10320	24524
1152	-2877	-2519	-1899	-1686	-3409	-4573	-2447	-2921	-2756	-3189	-2827	-1006	3770	7863	10226	24417
1153	-2908	-2526	-1925	-1715	-3414	-4566	-2435	-2897	-2797	-3269	-2870	-985	3819	7797	10128	24285
1154	-2939	-2554	-1932	-1777	-3409	-4543	-2416	-2906	-2813	-3313	-2895	-950	3883	7721	10000	24177
1155	-2924	-2566	-1947	-1775	-3395	-4491	-2389	-2911	-2834	-3343	-2964	-924	3982	7667	9896	24062
1156	-2874	-2550	-1968	-1736	-3389	-4466	-2347	-2860	-2836	-3384	-3011	-888	4078	7637	9817	23918
1157	-2878	-2548	-1998	-1748	-3389	-4443	-2323	-2801	-2817	-3433	-3039	-814	4221	7602	9743	23783
1158	-2893	-2550	-1998	-1766	-3386	-4420	-2297	-2791	-2828	-3465	-3062	-728	4371	7587	9666	23661
1159	-2928	-2577	-2001	-1831	-3389	-4391	-2274	-2779	-2841	-3508	-3080	-655	4534	7551	9588	23547
1160	-2903	-2552	-2015	-1796	-3374	-4326	-2243	-2757	-2838	-3534	-3098	-566	4763	7564	9544	23463
1161	-2900	-2566	-2018	-1799	-3374	-4284	-2216	-2708	-2835	-3543	-3093	-430	5004	7572	9502	23374
1162	-2901	-2557	-2020	-1817	-3364	-4259	-2191	-2678	-2832	-3568	-3068	-303	5250	7607	9488	23307
1163	-2899	-2558	-2025	-1808	-3350	-4236	-2171	-2632	-2817	-3572	-3050	-195	5502	7641	9493	23251
1164	-2925	-2578	-2043	-1840	-3345	-4215	-2156	-2645	-2815	-3588	-3047	-29	5798	7684	9481	23202
1165	-2880	-2540	-2039	-1799	-3336	-4182	-2128	-2590	-2785	-3605	-3023	169	6160	7745	9507	23155
1166	-2874	-2534	-2037	-1783	-3329	-4176	-2107	-2546	-2765	-3579	-2984	345	6452	7832	9538	23116
1167	-2894	-2543	-2043	-1809	-3321	-4172	-2104	-2539	-2759	-3560	-2931	539	6798	7910	9554	23086
1168	-2926	-2574	-2058	-1828	-3331	-4167	-2106	-2534	-2751	-3586	-2881	764	7164	7990	9586	23069
1169	-2949	-2585	-2066	-1859	-3333	-4160	-2121	-2546	-2760	-3580	-2862	967	7544	8095	9615	23069
1170	-2901	-2558	-2076	-1824	-3305	-4124	-2099	-2510	-2730	-3571	-2831	1173	7918	8204	9691	23109
1171	-2909	-2558	-2094	-1823	-3306	-4128	-2098	-2476	-2726	-3528	-2772	1413	8317	8323	9779	23118
1172	-2913	-2573	-2091	-1834	-3298	-4128	-2102	-2482	-2718	-3525	-2709	1641	8722	8432	9880	23139
1173	-2955	-2587	-2113	-1859	-3317	-4131	-2109	-2498	-2712	-3512	-2669	1853	9065	8543	9959	23203
1174	-2960	-2585	-2126	-1865	-3312	-4136	-2124	-2545	-2689	-3466	-2664	2048	9473	8689	10055	23291
1175	-2921	-2572	-2146	-1838	-3289	-4107	-2134	-2522	-2663	-3458	-2609	2262	9878	8833	10184	23338
1176	-2935	-2569	-2145	-1838	-3301	-4103	-2140	-2512	-2633	-3450	-2564	2461	10252	8971	10315	23429
1177	-2964	-2592	-2163	-1868	-3295	-4127	-2169	-2532	-2643	-3452	-2536	2622	10574	9085	10423	23526
1178	-2999	-2625	-2174	-1897	-3289	-4118	-2198	-2589	-2658	-3386	-2526	2792	10931	9205	10549	23662
1179	-2919	-2589	-2178	-1858	-3257	-4097	-2208	-2597	-2621	-3364	-2518	2951	11270	9365	10710	23776
1180	-2893	-2579	-2200	-1818	-3255	-4081	-2222	-2570	-2592	-3331	-2437	3093	11546	9510	10865	23894
1181	-2898	-2581	-2209	-1820	-3257	-4089	-2236	-2570	-2572	-3326	-2386	3248	11807	9643	11008	24027
1182	-2916	-2608	-2218	-1835	-3246	-4103	-2262	-2588	-2568	-3298	-2325	3373	12038	9785	11122	24144
1183	-2957	-2654	-2247	-1893	-3254	-4125	-2285	-2635	-2578	-3267	-2295	3499	12239	9904	11243	24309
1184	-2930	-2625	-2254	-1856	-3253	-4115	-2318	-2643	-2547	-3266	-2268	3589	12400	9998	11372	24428
1185	-2920	-2605	-2270	-1849	-3252	-4116	-2325	-2639	-2555	-3236	-2226	3647	12556	10116	11487	24554
1186	-2944	-2621	-2284	-1869	-3254	-4155	-2356	-2675	-2546	-3218	-2192	3705	12656	10197	11600	24662
1187	-2956	-2625	-2308	-1895	-3271	-4159	-2386	-2718	-2531	-3197	-2172	3740	12708	10266	11705	24763
1188	-3002	-2660	-2337	-1940	-3272	-4167	-2416	-2798	-2563	-3194	-2177	3759	12752	10292	11791	24864
1189	-2942	-2634	-2350	-1893	-3256	-4156	-2428	-2790	-2546	-3205	-2168	3742	12771	10348	11874	24985
1190	-2931	-2638	-2357	-1876	-3267	-4157	-2455	-2797	-2519	-3185	-2153	3728	12751	10381	11971	25071
1191	-2942	-2653	-2379	-1891	-3261	-4163	-2469	-2813	-2509	-3157	-2133	3705	12671	10411	12016	25128
1192	-2983	-2683	-2402	-1926	-3261	-4187	-2500	-2847	-2523	-3140	-2132	3662	12581	10407	12062	25189
1193	-3008	-2690	-2433	-1953	-3236	-4185	-2527	-2928	-2557	-3170	-2196	3580	12459	10399	12090	25283
1194	-2946	-2649	-2454	-1904	-3216	-4159	-2525	-2917	-2537	-3163	-2206	3485	12333	10388	12150	25351
1195	-2908	-2642	-2461	-1897	-3217	-4169	-2541	-2899	-2521	-3155	-2201	3393	12188	10356	12170	25387
1196	-2942	-2661	-2465	-1909	-3218	-4187	-2567	-2926	-2539	-3161	-2193	3286	12007	10315	12164	25410
1197	-2987	-2706	-2500	-1962	-3238	-4188	-2602	-2963	-2551	-3165	-2194	3143	11787	10240	12145	25443
1198	-2956	-2690	-2511	-1940	-3228	-4171	-2627	-2992	-2560	-3184	-2229	3029	11574	10178	12141	25450
1199	-2936	-2680	-2523	-1930	-3220	-4164	-2633	-3001	-2544	-3186	-2250	2907	11329	10088	12101	25436
1200	-2957	-2686	-2537	-1952	-3216	-4167	-2639	-3015	-2550	-3202	-2272	2787	11052	10014	12039	25373
1201	-2968	-2702	-2564	-1972	-3232	-4181	-2669	-3049	-2551	-3232	-2305	2642	10758	9896	11966	25328
1202	-3018	-2738	-2599	-2032	-3217	-4193	-2678	-3106	-2599	-3230	-2370	2500	10507	9784	11909	25292
1203	-2969	-2725	-2598	-2003	-3191	-4156	-2688	-3129	-2609	-3254	-2438	2346	10247	9691	11870	25260
1204	-2948	-2713	-2601	-1973	-3186	-4136	-2695	-3115	-2629	-3294	-2454	2192	9958	9583	11791	25189
1205	-2959	-2724	-2617	-1983	-3179	-4136	-2710	-3132	-2640	-3327	-2434	2050	9706	9461	11723	25101
1206	-2975	-2738	-2640	-1998	-3181	-4119	-2719	-3142	-2641	-3333	-2465	1904	9412	9314	11619	25010
1207	-3013	-2773	-2664	-2044	-3180	-4117	-2731	-3194	-2689	-3351	-2561	1745	9124	9191	11505	24942
1208	-2997	-2770	-2664	-2027	-3159	-4089	-2739	-3212	-2697	-3367	-2630	1582	8858	9054	11432	24862
1209	-2967	-2755	-2683	-2015	-3149	-4065	-2733	-3202	-2698	-3402	-2678	1439	8628	8963	11376	24799
1210	-2944	-2744	-2694	-1995	-3116	-4021	-2729	-3222	-2711	-3403	-2706	1282	8370	8832	11312	24709
1211	-2975	-2763	-2698	-2026	-3101	-4015	-2754	-3223	-2729	-3421	-2748	1157	8084	8733	11190	24603
1212	-2980	-2764	-2713	-2031	-3103	-3996	-2751	-3256	-2745	-3444	-2803	1025	7836	8614	11075	24496
1213	-2937	-2738	-2724	-1999	-3074	-3944	-2745	-3219	-2736	-3478	-2827	913	7597	8475	11008	24424
1214	-2950	-2748	-2731	-1998	-3063	-3927	-2752	-3230	-2735	-3481	-2823	790	7340	8347	10905	24320
1215	-2971	-2747	-2750	-2019	-3059	-3908	-2757	-3254	-2758	-3493	-2817	683	7095	8209	10781	24199
1216	-3010	-2786	-2774	-2075	-3063	-3911	-2766	-3283	-2780	-3524	-2855	605	6900	8093	10682	24095
1217	-2984	-2773	-2788	-2055	-3051	-3871	-2767	-3316	-2799	-3524	-2929	482	6683	7980	10558	24011
1218	-2944	-2774	-2782	-2013	-3031	-3843	-2766	-3296	-2779	-3537	-2940	390	6484	7867	10480	23896
1219	-2963	-2759	-2795	-2033	-3014	-3813	-2756	-3290	-2794	-3554	-2928	323	6280	7744	10389	23788
1220	-2989	-2779	-2785	-2044	-2998	-3792	-2763	-3314	-2802	-3559	-2923	239	6101	7638	10291	23702
1221	-3045	-2809	-2799	-2093	-2996	-3764	-2777	-3350	-2823	-3547	-2963	162	5903	7529	10193	23575
1222	-3004	-2788	-2825	-2046	-2979	-3733	-2766	-3352	-2826	-3547	-2992	79	5761	7416	10123	23489
1223	-2987	-2797	-2832	-2052	-2953	-3704	-2776	-3342	-2822	-3546	-3009	28	5608	7340	10043	23395
1224	-3003	-2824	-2836	-2067	-2951	-3670	-2763	-3338	-2815	-3545	-3012	-42	5437	7232	9946	23322
1225	-2990	-2811	-2825	-2040	-2931	-3636	-2751	-3343	-2792	-3554	-3001	-88	5284	7146	9885	23268
1226	-3009	-2825	-2845	-2072	-2924	-3615	-2757	-3349	-2796	-3545	-3026	-138	5149	7049	9866	23170
1227	-2961	-2804	-2863	-2025	-2902	-3571	-2752	-3340	-2795	-3572	-3038	-180	5046	6972	9847	23118
1228	-2966	-2817	-2851	-2015	-2892	-3573	-2749	-3297	-2774	-3546	-3004	-210	4915	6902	9799	23050
1229	-2976	-2816	-2870	-2036	-2882	-3576	-2736	-3305	-2765	-3524	-2977	-251	4813	6792	9764	23003
1230	-3002	-2833	-2880	-2070	-2888	-3581	-2735	-3310	-2770	-3506	-3005	-269	4705	6714	9751	22968
1231	-3029	-2829	-2889	-2088	-2895	-3550	-2738	-3342	-2775	-3501	-3020	-310	4600	6631	9762	22935
1232	-2995	-2820	-2900	-2043	-2865	-3509	-2733	-3329	-2750	-3497	-3017	-337	4496	6591	9767	22874
1233	-2984	-2825	-2889	-2045	-2868	-3505	-2735	-3304	-2728	-3473	-2997	-350	4408	6527	9753	22822
1234	-3006	-2818	-2906	-2045	-2868	-3496	-2727	-3306	-2732	-3463	-2975	-378	4331	6473	9719	22825
1235	-3040	-2857	-2913	-2101	-2878	-3517	-2733	-3310	-2725	-3467	-2942	-390	4224	6417	9671	22808
1236	-3029	-2848	-2922	-2083	-2875	-3500	-2736	-3313	-2711	-3460	-2972	-415	4148	6357	9677	22806
1237	-2996	-2837	-2942	-2058	-2861	-3502	-2730	-3307	-2687	-3417	-2958	-418	4083	6308	9670	22785
1238	-3006	-2846	-2945	-2080	-2860	-3496	-2739	-3278	-2660	-3391	-2952	-426	4040	6235	9650	22764
1239	-3054	-2865	-2949	-2102	-2884	-3510	-2763	-3316	-2663	-3385	-2980	-450	3969	6180	9641	22755
1240	-3066	-2885	-2958	-2125	-2891	-3514	-2765	-3330	-2649	-3366	-3000	-457	3913	6162	9643	22811
1241	-2995	-2843	-2960	-2068	-2867	-3508	-2752	-3294	-2615	-3335	-2980	-471	3858	6133	9697	22856
1242	-2960	-2838	-2968	-2044	-2871	-3503	-2738	-3234	-2586	-3318	-2921	-483	3813	6136	9737	22879
1243	-2963	-2840	-2984	-2056	-2882	-3534	-2738	-3213	-2560	-3272	-2870	-482	3761	6108	9755	22878
1244	-2988	-2834	-2991	-2072	-2889	-3551	-2738	-3207	-2542	-3252	-2838	-475	3720	6055	9753	22895
1245	-3022	-2869	-2989	-2116	-2918	-3589	-2762	-3240	-2547	-3233	-2852	-466	3674	6025	9759	22907
1246	-2978	-2852	-2996	-2075	-2924	-3611	-2759	-3219	-2518	-3235	-2873	-483	3642	6001	9786	22968
1247	-2984	-2851	-2998	-2070	-2944	-3638	-2762	-3189	-2472	-3223	-2844	-483	3577	5984	9812	22987
1248	-2999	-2858	-3010	-2082	-2959	-3640	-2776	-3204	-2473	-3203	-2831	-506	3554	5949	9810	22996
1249	-3048	-2890	-3024	-2129	-2982	-3667	-2788	-3217	-2493	-3183	-2809	-502	3513	5923	9793	23018
1250	-3043	-2880	-3026	-2147	-2991	-3685	-2812	-3268	-2493	-3153	-2844	-502	3466	5883	9817	23052
1251	-3006	-2857	-3042	-2111	-3002	-3689	-2799	-3220	-2480	-3164	-2826	-521	3444	5868	9870	23092
1252	-3007	-2869	-3039	-2109	-3019	-3716	-2815	-3189	-2455	-3141	-2804	-511	3397	5853	9898	23111
1253	-3030	-2878	-3041	-2136	-3048	-3767	-2830	-3191	-2456	-3136	-2792	-512	3353	5846	9866	23116
1254	-3076	-2930	-3051	-2208	-3084	-3811	-2840	-3254	-2489	-3123	-2803	-535	3324	5815	9833	23144
1255	-3026	-2897	-3052	-2180	-3086	-3799	-2844	-3262	-2474	-3134	-2811	-548	3308	5813	9842	23207
1256	-2975	-2858	-3052	-2134	-3093	-3790	-2848	-3202	-2438	-3128	-2807	-549	3301	5810	9880	23250
1257	-2981	-2867	-3061	-2143	-3098	-3820	-2852	-3183	-2432	-3118	-2786	-565	3266	5811	9891	23294
1258	-3000	-2861	-3069	-2148	-3124	-3856	-2851	-3175	-2431	-3123	-2768	-562	3240	5802	9907	23329
1259	-3067	-2899	-3073	-2215	-3173	-3877	-2869	-3244	-2454	-3135	-2800	-554	3211	5776	9922	23371
1260	-3036	-2880	-3071	-2184	-3189	-3894	-2893	-3248	-2469	-3152	-2806	-559	3196	5792	9971	23411
1261	-3005	-2872	-3093	-2177	-3194	-3921	-2879	-3225	-2463	-3157	-2798	-571	3170	5786	10020	23458
1262	-3031	-2878	-3094	-2193	-3214	-3963	-2892	-3238	-2489	-3165	-2804	-590	3126	5757	10060	23453
1263	-3039	-2886	-3082	-2212	-3236	-4005	-2919	-3272	-2518	-3190	-2823	-593	3109	5756	10076	23493
1264	-3088	-2922	-3082	-2247	-3264	-4027	-2930	-3329	-2563	-3215	-2879	-603	3072	5749	10095	23545
1265	-3035	-2886	-3074	-2205	-3257	-4023	-2925	-3325	-2559	-3235	-2878	-634	3052	5749	10129	23598
1266	-3001	-2871	-3081	-2187	-3285	-4029	-2938	-3328	-2581	-3250	-2879	-639	3019	5757	10132	23640
1267	-3032	-2881	-3081	-2193	-3294	-4066	-2944	-3347	-2610	-3267	-2881	-662	2995	5757	10136	23692
1268	-3089	-2925	-3079	-2245	-3309	-4119	-2975	-3392	-2644	-3294	-2908	-673	2965	5731	10129	23735
1269	-3108	-2932	-3085	-2280	-3326	-4118	-2982	-3446	-2698	-3328	-2979	-718	2944	5706	10143	23821
1270	-3029	-2878	-3068	-2207	-3303	-4107	-2974	-3437	-2689	-3352	-3032	-739	2930	5729	10193	23872
1271	-3003	-2871	-3070	-2193	-3326	-4101	-2975	-3393	-2692	-3377	-3008	-739	2893	5742	10216	23934
1272	-3017	-2884	-3080	-2195	-3317	-4126	-2980	-3405	-2709	-3409	-2995	-754	2864	5745	10257	24015
1273	-3064	-2897	-3075	-2236	-3339	-4153	-3002	-3444	-2752	-3432	-3000	-770	2859	5728	10292	24068
1274	-3044	-2892	-3069	-2213	-3344	-4171	-2987	-3482	-2781	-3480	-3026	-816	2834	5732	10279	24135
1275	-2996	-2881	-3061	-2177	-3361	-4187	-2991	-3457	-2785	-3492	-3028	-799	2817	5727	10280	24192
1276	-3023	-2896	-3070	-2185	-3386	-4208	-3011	-3470	-2827	-3515	-3019	-800	2805	5690	10289	24273
1277	-3043	-2901	-3056	-2203	-3390	-4219	-3021	-3516	-2849	-3540	-3019	-799	2774	5684	10272	24299
1278	-3080	-2941	-3070	-2232	-3406	-4250	-3034	-3574	-2879	-3577	-3049	-813	2770	5654	10250	24323
1279	-3044	-2897	-3055	-2200	-3403	-4255	-3045	-3574	-2905	-3587	-3053	-824	2739	5652	10259	24353
1280	-3022	-2886	-3056	-2178	-3403	-4253	-3028	-3567	-2917	-3579	-3032	-815	2729	5663	10264	24391
1281	-3024	-2899	-3054	-2183	-3394	-4268	-3045	-3579	-2943	-3602	-3023	-793	2724	5645	10241	24417
1282	-3049	-2908	-3063	-2199	-3401	-4281	-3057	-3601	-2971	-3620	-3013	-769	2704	5615	10193	24421
1283	-3109	-2945	-3067	-2249	-3421	-4298	-3066	-3654	-3026	-3637	-3067	-754	2699	5578	10153	24444
1284	-3060	-2917	-3068	-2190	-3390	-4297	-3061	-3654	-3036	-3645	-3067	-766	2706	5581	10155	24493
1285	-3017	-2893	-3062	-2136	-3371	-4283	-3055	-3627	-3031	-3646	-3049	-753	2702	5593	10171	24480
1286	-3020	-2895	-3055	-2151	-3375	-4299	-3060	-3635	-3035	-3633	-3003	-707	2706	5623	10152	24470
1287	-3040	-2909	-3064	-2171	-3379	-4315	-3071	-3649	-3049	-3661	-2963	-674	2721	5594	10090	24449
1288	-3076	-2918	-3067	-2201	-3362	-4313	-3082	-3684	-3088	-3658	-2963	-656	2730	5585	10037	24414
1289	-3055	-2900	-3059	-2169	-3357	-4305	-3079	-3653	-3073	-3648	-2920	-624	2734	5562	10026	24402
1290	-3047	-2909	-3067	-2157	-3370	-4309	-3081	-3667	-3098	-3650	-2893	-583	2720	5529	9992	24397
1291	-3065	-2912	-3075	-2184	-3370	-4321	-3096	-3653	-3111	-3653	-2866	-535	2744	5517	9973	24325
1292	-3126	-2940	-3090	-2236	-3383	-4339	-3124	-3702	-3144	-3629	-2867	-484	2770	5512	9945	24257
1293	-3094	-2918	-3104	-2200	-3361	-4337	-3114	-3741	-3158	-3623	-2868	-438	2804	5490	9922	24228
1294	-3068	-2907	-3093	-2173	-3346	-4339	-3120	-3715	-3150	-3599	-2835	-413	2824	5492	9898	24192
1295	-3074	-2910	-3086	-2187	-3349	-4328	-3112	-3715	-3162	-3603	-2780	-349	2852	5484	9864	24124
1296	-3078	-2920	-3118	-2206	-3343	-4350	-3101	-3721	-3182	-3613	-2760	-280	2862	5468	9823	24086
1297	-3128	-2949	-3119	-2242	-3355	-4354	-3125	-3785	-3212	-3607	-2787	-256	2870	5449	9792	24046
1298	-3099	-2946	-3133	-2255	-3332	-4345	-3127	-3809	-3228	-3606	-2790	-214	2911	5457	9795	24029
1299	-3065	-2922	-3135	-2216	-3320	-4316	-3108	-3791	-3208	-3559	-2758	-176	2938	5470	9780	23995
1300	-3054	-2923	-3141	-2208	-3294	-4332	-3098	-3756	-3205	-3543	-2707	-157	2977	5486	9768	23921
1301	-3055	-2926	-3125	-2224	-3276	-4339	-3114	-3745	-3216	-3548	-2660	-119	3015	5484	9724	23861
1302	-3072	-2936	-3142	-2257	-3279	-4350	-3137	-3786	-3224	-3539	-2654	-98	3047	5489	9696	23843
1303	-3030	-2911	-3153	-2215	-3271	-4358	-3119	-3767	-3212	-3513	-2610	-65	3098	5512	9647	23824
1304	-3039	-2905	-3156	-2225	-3274	-4358	-3119	-3755	-3204	-3517	-2534	-8	3128	5494	9613	23762
1305	-3075	-2921	-3132	-2239	-3290	-4367	-3127	-3768	-3207	-3507	-2505	42	3155	5478	9569	23686
1306	-3118	-2965	-3140	-2285	-3311	-4389	-3150	-3794	-3241	-3474	-2493	85	3130	5479	9497	23618
1307	-3111	-2941	-3145	-2293	-3301	-4379	-3163	-3844	-3256	-3478	-2493	135	3152	5461	9448	23586
1308	-3069	-2908	-3137	-2265	-3291	-4379	-3159	-3824	-3236	-3461	-2470	157	3166	5451	9395	23539
1309	-3073	-2923	-3142	-2249	-3293	-4385	-3162	-3796	-3252	-3461	-2435	192	3199	5447	9354	23503
1310	-3086	-2928	-3165	-2255	-3295	-4398	-3178	-3814	-3266	-3478	-2383	208	3205	5448	9318	23443
1311	-3138	-2953	-3167	-2319	-3300	-4413	-3197	-3865	-3294	-3452	-2370	225	3200	5452	9274	23400
1312	-3111	-2950	-3146	-2293	-3291	-4409	-3195	-3885	-3291	-3464	-2405	243	3218	5427	9249	23366
1313	-3083	-2925	-3137	-2265	-3280	-4400	-3180	-3851	-3296	-3440	-2420	246	3255	5420	9233	23307
1314	-3069	-2911	-3119	-2247	-3273	-4405	-3175	-3865	-3293	-3441	-2399	245	3254	5435	9180	23251
1315	-3073	-2903	-3093	-2237	-3269	-4408	-3176	-3864	-3280	-3450	-2374	249	3260	5436	9138	23162
1316	-3113	-2917	-3080	-2269	-3285	-4438	-3192	-3900	-3309	-3451	-2386	256	3264	5448	9113	23141
1317	-3081	-2887	-3053	-2202	-3260	-4434	-3194	-3891	-3309	-3462	-2388	256	3258	5456	9106	23076
1318	-3066	-2879	-3056	-2191	-3270	-4439	-3190	-3874	-3305	-3465	-2362	267	3268	5467	9081	23022
1319	-3088	-2898	-3020	-2203	-3273	-4457	-3199	-3890	-3320	-3460	-2349	258	3272	5443	9043	22951
1320	-3131	-2916	-3004	-2208	-3273	-4465	-3209	-3912	-3332	-3473	-2368	251	3265	5441	9014	22884
1321	-3145	-2920	-2974	-2221	-3278	-4462	-3227	-3966	-3378	-3493	-2395	216	3246	5450	8981	22836
1322	-3107	-2891	-2938	-2173	-3248	-4457	-3235	-3952	-3371	-3514	-2418	200	3257	5450	8950	22793
1323	-3112	-2876	-2901	-2157	-3230	-4454	-3234	-3932	-3375	-3520	-2430	189	3249	5447	8929	22736
1324	-3121	-2874	-2879	-2142	-3241	-4448	-3234	-3967	-3378	-3547	-2423	163	3245	5458	8868	22696
1325	-3154	-2913	-2843	-2161	-3226	-4466	-3253	-3997	-3402	-3576	-2452	119	3229	5445	8798	22640
1326	-3157	-2906	-2814	-2154	-3207	-4467	-3253	-4020	-3427	-3610	-2507	102	3198	5444	8744	22609
1327	-3122	-2877	-2780	-2094	-3200	-4444	-3246	-4014	-3437	-3635	-2565	51	3223	5437	8743	22579
1328	-3089	-2867	-2755	-2056	-3171	-4446	-3239	-3995	-3447	-3649	-2608	19	3237	5449	8762	22549
1329	-3083	-2855	-2709	-2023	-3152	-4446	-3232	-3994	-3431	-3680	-2641	-10	3231	5468	8755	22475
1330	-3135	-2890	-2694	-2054	-3162	-4445	-3243	-4005	-3458	-3698	-2683	-48	3225	5464	8727	22431
1331	-3086	-2850	-2668	-1995	-3126	-4418	-3233	-3983	-3442	-3735	-2735	-81	3240	5467	8719	22407
1332	-3089	-2839	-2632	-1954	-3092	-4400	-3218	-3964	-3436	-3762	-2742	-128	3243	5477	8722	22361
1333	-3110	-2842	-2601	-1943	-3091	-4411	-3234	-3956	-3434	-3795	-2744	-157	3237	5471	8680	22318
1334	-3146	-2849	-2599	-1941	-3069	-4427	-3224	-3987	-3469	-3819	-2748	-176	3239	5459	8641	22284
1335	-3177	-2885	-2576	-1958	-3069	-4422	-3224	-4023	-3493	-3864	-2822	-217	3239	5462	8636	22268
1336	-3128	-2848	-2557	-1907	-3041	-4405	-3218	-4023	-3477	-3903	-2860	-259	3252	5473	8644	22244
1337	-3116	-2838	-2521	-1878	-3038	-4395	-3209	-3999	-3463	-3912	-2875	-302	3260	5481	8643	22182
1338	-3113	-2848	-2517	-1874	-3035	-4399	-3218	-4005	-3496	-3931	-2929	-355	3261	5503	8636	22175
1339	-3162	-2873	-2503	-1888	-3022	-4405	-3221	-4007	-3496	-3950	-2988	-387	3258	5519	8610	22113
1340	-3173	-2872	-2501	-1897	-3025	-4402	-3206	-4040	-3510	-4013	-3062	-448	3282	5548	8582	22082
1341	-3158	-2866	-2505	-1861	-3009	-4387	-3197	-4040	-3506	-4020	-3108	-509	3299	5561	8563	22056
1342	-3113	-2833	-2520	-1843	-2995	-4376	-3184	-4025	-3488	-4071	-3156	-557	3319	5579	8580	22023
1343	-3110	-2840	-2494	-1842	-2988	-4393	-3202	-4000	-3485	-4090	-3183	-598	3326	5612	8586	21991
1344	-3143	-2864	-2497	-1887	-3001	-4405	-3205	-4008	-3495	-4122	-3214	-626	3357	5626	8571	21936
1345	-3124	-2848	-2520	-1866	-3000	-4398	-3195	-4028	-3501	-4169	-3263	-676	3379	5645	8569	21911
1346	-3118	-2843	-2519	-1832	-3015	-4406	-3194	-3992	-3513	-4165	-3260	-739	3394	5666	8577	21880
1347	-3162	-2845	-2550	-1856	-3025	-4409	-3195	-3996	-3503	-4220	-3285	-750	3394	5674	8564	21862
1348	-3160	-2877	-2569	-1880	-3043	-4410	-3205	-4016	-3523	-4254	-3309	-775	3411	5678	8552	21820
1349	-3202	-2910	-2580	-1935	-3062	-4451	-3221	-4074	-3583	-4284	-3372	-816	3409	5675	8527	21805
1350	-3168	-2885	-2619	-1915	-3061	-4447	-3226	-4088	-3569	-4315	-3441	-887	3420	5691	8525	21805
1351	-3145	-2871	-2615	-1915	-3086	-4448	-3243	-4034	-3553	-4316	-3458	-942	3428	5717	8527	21789
1352	-3165	-2873	-2625	-1940	-3120	-4480	-3242	-4061	-3554	-4351	-3487	-980	3427	5715	8519	21747
1353	-3194	-2893	-2648	-1962	-3151	-4497	-3265	-4074	-3563	-4396	-3495	-1032	3444	5729	8530	21736
1354	-3217	-2938	-2702	-2011	-3157	-4529	-3277	-4122	-3594	-4415	-3583	-1081	3430	5758	8505	21723
1355	-3195	-2918	-2712	-2014	-3179	-4530	-3289	-4136	-3610	-4454	-3657	-1128	3439	5775	8523	21712
1356	-3156	-2909	-2726	-2001	-3191	-4537	-3294	-4143	-3601	-4477	-3735	-1208	3427	5787	8558	21702
1357	-3140	-2897	-2736	-1992	-3192	-4558	-3287	-4120	-3609	-4498	-3747	-1270	3431	5812	8571	21718
1358	-3183	-2915	-2756	-2018	-3227	-4591	-3297	-4126	-3628	-4519	-3792	-1324	3406	5809	8580	21707
1359	-3162	-2901	-2792	-2031	-3249	-4597	-3296	-4144	-3625	-4556	-3848	-1397	3391	5815	8591	21746
1360	-3137	-2886	-2789	-2004	-3256	-4597	-3314	-4113	-3618	-4585	-3865	-1452	3363	5811	8607	21738
1361	-3148	-2894	-2827	-2033	-3298	-4613	-3322	-4121	-3637	-4632	-3882	-1509	3320	5805	8616	21743
1362	-3157	-2904	-2836	-2068	-3312	-4652	-3333	-4129	-3666	-4661	-3914	-1557	3284	5785	8593	21714
1363	-3211	-2951	-2843	-2119	-3361	-4691	-3362	-4181	-3698	-4683	-3962	-1608	3239	5761	8567	21696
1364	-3172	-2927	-2866	-2097	-3363	-4693	-3375	-4202	-3693	-4719	-4013	-1679	3192	5745	8531	21714
1365	-3155	-2913	-2868	-2069	-3378	-4705	-3377	-4180	-3694	-4725	-4044	-1742	3159	5708	8536	21707
1366	-3171	-2912	-2894	-2075	-3411	-4728	-3402	-4188	-3710	-4750	-4088	-1799	3093	5688	8528	21653
1367	-3183	-2923	-2900	-2101	-3422	-4753	-3409	-4200	-3735	-4777	-4105	-1869	3007	5667	8510	21604
1368	-3227	-2950	-2923	-2159	-3459	-4779	-3443	-4237	-3767	-4816	-4178	-1925	2925	5631	8467	21589
1369	-3193	-2941	-2933	-2141	-3450	-4775	-3447	-4269	-3764	-4853	-4253	-1989	2861	5604	8455	21597
1370	-3172	-2937	-2905	-2112	-3453	-4778	-3436	-4265	-3764	-4862	-4295	-2065	2828	5572	8421	21568
1371	-3180	-2938	-2929	-2098	-3491	-4792	-3446	-4240	-3780	-4890	-4317	-2143	2755	5562	8370	21508
1372	-3209	-2951	-2943	-2118	-3494	-4821	-3456	-4277	-3793	-4906	-4331	-2217	2653	5518	8331	21471
1373	-3209	-2972	-2958	-2139	-3514	-4844	-3480	-4298	-3808	-4943	-4370	-2283	2587	5447	8303	21438
1374	-3183	-2945	-2970	-2104	-3522	-4834	-3482	-4268	-3823	-4977	-4397	-2333	2507	5401	8259	21423
1375	-3196	-2942	-2990	-2109	-3544	-4879	-3495	-4266	-3826	-5014	-4393	-2398	2388	5339	8209	21357
1376	-3210	-2949	-2998	-2125	-3546	-4891	-3514	-4291	-3850	-5046	-4411	-2451	2298	5291	8125	21307
1377	-3250	-2990	-3018	-2189	-3582	-4916	-3529	-4345	-3875	-5076	-4467	-2509	2202	5238	8055	21245
1378	-3221	-2971	-3031	-2191	-3593	-4909	-3541	-4373	-3890	-5070	-4541	-2585	2112	5169	8011	21201
1379	-3211	-2955	-3034	-2163	-3603	-4905	-3534	-4350	-3879	-5087	-4563	-2662	2011	5139	7980	21145
1380	-3212	-2965	-3033	-2164	-3622	-4949	-3547	-4346	-3889	-5120	-4581	-2707	1907	5098	7964	21095
1381	-3211	-2977	-3052	-2193	-3651	-4965	-3561	-4356	-3909	-5145	-4617	-2768	1814	5051	7925	21020
1382	-3282	-3031	-3065	-2265	-3665	-4984	-3591	-4409	-3952	-5169	-4678	-2843	1694	4997	7858	20974
1383	-3246	-3028	-3083	-2264	-3664	-4976	-3587	-4432	-3951	-5197	-4732	-2922	1597	4927	7813	20972
1384	-3199	-2991	-3078	-2216	-3648	-4969	-3586	-4395	-3931	-5214	-4790	-2986	1529	4900	7784	20940
1385	-3196	-2982	-3098	-2215	-3659	-4968	-3605	-4381	-3930	-5237	-4786	-3056	1445	4839	7750	20889
1386	-3206	-2998	-3100	-2240	-3687	-4989	-3600	-4366	-3931	-5236	-4793	-3121	1351	4793	7714	20839
1387	-3236	-3002	-3122	-2276	-3717	-5010	-3607	-4414	-3960	-5254	-4828	-3178	1277	4743	7692	20810
1388	-3192	-2976	-3162	-2246	-3709	-5007	-3604	-4401	-3943	-5268	-4868	-3229	1195	4722	7680	20793
1389	-3197	-2987	-3175	-2259	-3714	-5030	-3602	-4390	-3938	-5285	-4870	-3253	1091	4681	7635	20741
1390	-3220	-3001	-3185	-2292	-3745	-5061	-3619	-4408	-3962	-5319	-4864	-3282	998	4637	7603	20709
1391	-3272	-3036	-3216	-2337	-3769	-5078	-3637	-4433	-3980	-5326	-4910	-3344	920	4596	7564	20648
1392	-3276	-3034	-3215	-2340	-3798	-5081	-3645	-4472	-4000	-5344	-4966	-3404	819	4550	7537	20650
1393	-3253	-3021	-3224	-2318	-3792	-5080	-3643	-4426	-3996	-5358	-4957	-3443	747	4527	7514	20625
1394	-3244	-3023	-3230	-2343	-3824	-5102	-3643	-4425	-3992	-5384	-4961	-3479	679	4481	7510	20582
1395	-3260	-3032	-3243	-2369	-3838	-5115	-3654	-4431	-4004	-5385	-4980	-3516	620	4441	7497	20600
1396	-3323	-3091	-3261	-2438	-3868	-5153	-3682	-4497	-4040	-5405	-5038	-3550	554	4378	7465	20592
1397	-3289	-3070	-3293	-2436	-3875	-5137	-3685	-4523	-4052	-5429	-5089	-3629	500	4357	7489	20611
1398	-3225	-3023	-3269	-2397	-3869	-5113	-3686	-4477	-4025	-5433	-5089	-3681	443	4353	7500	20629
1399	-3225	-3023	-3296	-2415	-3885	-5137	-3689	-4451	-4028	-5443	-5087	-3699	373	4319	7490	20646
1400	-3243	-3048	-3324	-2436	-3907	-5152	-3695	-4464	-4025	-5449	-5082	-3735	290	4292	7506	20664
1401	-3286	-3074	-3341	-2492	-3943	-5168	-3697	-4501	-4059	-5469	-5099	-3763	231	4257	7494	20668
1402	-3252	-3050	-3357	-2480	-3953	-5183	-3700	-4516	-4052	-5480	-5150	-3796	180	4228	7508	20707
1403	-3252	-3047	-3367	-2491	-3966	-5186	-3715	-4499	-4050	-5494	-5167	-3820	141	4223	7527	20716
1404	-3269	-3065	-3371	-2500	-3998	-5220	-3731	-4512	-4066	-5518	-5159	-3839	74	4181	7544	20721
1405	-3317	-3089	-3388	-2537	-4024	-5240	-3736	-4518	-4086	-5539	-5169	-3874	12	4167	7552	20747
1406	-3325	-3104	-3403	-2559	-4038	-5247	-3750	-4548	-4122	-5558	-5233	-3914	-24	4137	7564	20826
1407	-3287	-3066	-3417	-2519	-4045	-5236	-3762	-4551	-4084	-5569	-5254	-3949	-52	4143	7590	20875
1408	-3287	-3069	-3412	-2527	-4040	-5260	-3775	-4527	-4090	-5573	-5256	-3967	-98	4133	7613	20931
1409	-3308	-3086	-3420	-2559	-4068	-5290	-3776	-4546	-4109	-5568	-5255	-3992	-147	4129	7599	21002
1410	-3367	-3143	-3432	-2644	-4081	-5303	-3803	-4608	-4167	-5589	-5309	-4027	-192	4111	7611	21081
1411	-3324	-3106	-3442	-2603	-4075	-5278	-3797	-4624	-4165	-5603	-5385	-4072	-218	4094	7656	21204
1412	-3268	-3077	-3438	-2580	-4098	-5252	-3769	-4576	-4141	-5595	-5370	-4099	-244	4084	7705	21279
1413	-3266	-3081	-3443	-2584	-4111	-5266	-3770	-4532	-4124	-5618	-5367	-4128	-285	4089	7723	21390
1414	-3291	-3089	-3464	-2582	-4128	-5300	-3804	-4560	-4125	-5624	-5358	-4139	-328	4063	7727	21494
1415	-3344	-3121	-3480	-2641	-4156	-5332	-3806	-4594	-4169	-5633	-5393	-4158	-354	4021	7726	21625
1416	-3298	-3106	-3489	-2608	-4161	-5335	-3800	-4573	-4155	-5650	-5407	-4187	-376	4010	7729	21716
1417	-3299	-3108	-3499	-2604	-4162	-5323	-3802	-4563	-4138	-5659	-5366	-4201	-411	3992	7751	21803
1418	-3316	-3106	-3514	-2619	-4181	-5340	-3816	-4583	-4137	-5647	-5365	-4203	-450	3973	7765	21893
1419	-3334	-3119	-3519	-2645	-4207	-5364	-3818	-4592	-4155	-5637	-5361	-4208	-470	3950	7776	21993
1420	-3362	-3145	-3537	-2677	-4221	-5371	-3836	-4636	-4194	-5671	-5406	-4228	-501	3909	7761	22129
1421	-3329	-3109	-3533	-2634	-4218	-5362	-3839	-4615	-4170	-5689	-5402	-4249	-524	3893	7747	22248
1422	-3322	-3116	-3536	-2631	-4229	-5378	-3848	-4598	-4163	-5671	-5384	-4263	-526	3879	7724	22336
1423	-3353	-3140	-3533	-2675	-4243	-5415	-3848	-4608	-4162	-5666	-5385	-4290	-552	3848	7710	22443
1424	-3394	-3167	-3550	-2708	-4266	-5428	-3870	-4640	-4198	-5668	-5401	-4301	-589	3842	7707	22582
1425	-3355	-3147	-3554	-2661	-4254	-5410	-3844	-4641	-4201	-5702	-5435	-4346	-600	3828	7693	22732
1426	-3314	-3126	-3549	-2621	-4236	-5397	-3844	-4608	-4165	-5693	-5437	-4359	-601	3810	7688	22857
1427	-3306	-3135	-3546	-2627	-4259	-5396	-3845	-4591	-4160	-5702	-5411	-4348	-625	3789	7660	22939
1428	-3352	-3133	-3561	-2638	-4269	-5436	-3874	-4599	-4189	-5691	-5389	-4326	-658	3742	7615	23036
1429	-3412	-3175	-3585	-2688	-4278	-5444	-3890	-4640	-4192	-5700	-5396	-4327	-676	3724	7545	23163
1430	-3389	-3164	-3583	-2659	-4280	-5451	-3899	-4647	-4204	-5688	-5420	-4331	-682	3703	7517	23282
1431	-3371	-3152	-3585	-2615	-4291	-5461	-3903	-4628	-4192	-5703	-5443	-4336	-698	3675	7473	23380
1432	-3411	-3160	-3581	-2627	-4285	-5471	-3904	-4630	-4180	-5692	-5401	-4341	-719	3652	7428	23455
1433	-3421	-3184	-3585	-2615	-4272	-5482	-3899	-4642	-4204	-5708	-5393	-4338	-735	3607	7375	23517
1434	-3441	-3207	-3587	-2656	-4286	-5483	-3912	-4700	-4230	-5712	-5451	-4349	-763	3580	7342	23638
1435	-3412	-3185	-3583	-2582	-4276	-5465	-3912	-4672	-4205	-5721	-5474	-4366	-793	3575	7306	23713
1436	-3419	-3177	-3572	-2569	-4264	-5473	-3922	-4643	-4212	-5707	-5443	-4392	-776	3558	7292	23776
1437	-3433	-3201	-3579	-2580	-4250	-5492	-3921	-4684	-4230	-5703	-5456	-4416	-805	3534	7256	23868
1438	-3436	-3224	-3565	-2567	-4238	-5474	-3922	-4691	-4230	-5707	-5469	-4426	-832	3505	7230	23981
1439	-3426	-3205	-3557	-2533	-4205	-5483	-3914	-4690	-4228	-5718	-5488	-4447	-845	3483	7212	24097
1440	-3375	-3175	-3555	-2454	-4181	-5466	-3906	-4654	-4200	-5714	-5483	-4438	-845	3468	7176	24203
1441	-3381	-3184	-3538	-2415	-4150	-5458	-3899	-4635	-4195	-5720	-5451	-4424	-854	3448	7127	24271
1442	-3402	-3209	-3531	-2400	-4138	-5454	-3904	-4631	-4202	-5705	-5450	-4452	-864	3383	7089	24339
1443	-3448	-3228	-3522	-2427	-4126	-5481	-3917	-4659	-4234	-5716	-5462	-4450	-881	3365	7040	24376
1444	-3438	-3217	-3518	-2371	-4083	-5456	-3915	-4677	-4226	-5713	-5468	-4473	-901	3339	7035	24428
1445	-3434	-3216	-3500	-2312	-4057	-5450	-3905	-4668	-4215	-5726	-5471	-4463	-911	3335	7012	24453
1446	-3442	-3209	-3486	-2289	-4021	-5462	-3907	-4641	-4200	-5709	-5434	-4445	-930	3326	6992	24498
1447	-3447	-3217	-3487	-2254	-3986	-5471	-3908	-4649	-4195	-5701	-5433	-4461	-940	3286	6924	24525
1448	-3487	-3236	-3472	-2249	-3957	-5465	-3907	-4699	-4225	-5722	-5465	-4469	-933	3250	6869	24536
1449	-3449	-3233	-3443	-2178	-3903	-5458	-3895	-4697	-4210	-5718	-5474	-4469	-953	3230	6816	24529
1450	-3460	-3237	-3424	-2141	-3866	-5437	-3897	-4678	-4219	-5693	-5475	-4456	-960	3205	6742	24545
1451	-3454	-3229	-3405	-2084	-3823	-5416	-3909	-4665	-4219	-5691	-5471	-4457	-971	3220	6724	24585
1452	-3459	-3254	-3382	-2044	-3762	-5418	-3899	-4645	-4187	-5697	-5470	-4467	-978	3208	6713	24581
1453	-3479	-3247	-3367	-1991	-3715	-5408	-3885	-4668	-4189	-5702	-5485	-4486	-996	3182	6711	24588
1454	-3437	-3226	-3344	-1901	-3637	-5379	-3870	-4631	-4160	-5688	-5494	-4473	-1008	3176	6659	24546
1455	-3434	-3234	-3344	-1848	-3577	-5374	-3869	-4599	-4136	-5665	-5471	-4467	-1025	3163	6639	24510
1456	-3460	-3234	-3331	-1812	-3518	-5376	-3870	-4622	-4151	-5666	-5454	-4449	-1047	3140	6579	24489
1457	-3503	-3274	-3307	-1817	-3449	-5382	-3872	-4649	-4186	-5690	-5457	-4433	-1059	3104	6520	24435
1458	-3495	-3261	-3291	-1752	-3368	-5330	-3877	-4664	-4170	-5679	-5459	-4441	-1054	3072	6483	24402
1459	-3475	-3246	-3274	-1659	-3275	-5300	-3860	-4613	-4134	-5670	-5443	-4431	-1043	3081	6448	24332
1460	-3486	-3250	-3278	-1612	-3198	-5280	-3849	-4615	-4142	-5670	-5403	-4438	-1054	3087	6408	24300
1461	-3499	-3261	-3266	-1558	-3124	-5255	-3845	-4613	-4143	-5663	-5390	-4424	-1055	3067	6399	24203
1462	-3527	-3304	-3247	-1553	-3041	-5228	-3855	-4632	-4146	-5652	-5430	-4418	-1065	3058	6362	24151
1463	-3515	-3290	-3214	-1495	-2930	-5194	-3840	-4633	-4139	-5654	-5484	-4455	-1073	3045	6334	24105
1464	-3477	-3275	-3188	-1411	-2824	-5173	-3811	-4601	-4135	-5647	-5476	-4477	-1048	3042	6293	24074
1465	-3463	-3270	-3164	-1353	-2718	-5142	-3802	-4577	-4097	-5617	-5454	-4482	-1064	3051	6255	23980
1466	-3467	-3269	-3173	-1312	-2618	-5131	-3795	-4543	-4107	-5602	-5436	-4479	-1063	3064	6233	23917
1467	-3481	-3274	-3178	-1274	-2518	-5107	-3805	-4577	-4092	-5586	-5437	-4450	-1080	3063	6205	23854
1468	-3448	-3253	-3158	-1195	-2394	-5069	-3777	-4559	-4063	-5572	-5417	-4457	-1063	3084	6235	23777
1469	-3464	-3253	-3150	-1155	-2309	-5031	-3759	-4552	-4046	-5566	-5394	-4428	-1069	3083	6212	23713
1470	-3486	-3271	-3140	-1125	-2225	-5032	-3759	-4550	-4042	-5534	-5356	-4408	-1067	3088	6193	23657
1471	-3541	-3298	-3117	-1138	-2153	-5022	-3782	-4563	-4047	-5534	-5340	-4396	-1068	3072	6155	23575
1472	-3547	-3286	-3102	-1102	-2042	-4977	-3779	-4593	-4058	-5539	-5358	-4396	-1052	3073	6113	23481
1473	-3492	-3254	-3078	-1025	-1933	-4947	-3764	-4545	-4017	-5544	-5330	-4399	-1045	3068	6090	23393
1474	-3486	-3272	-3073	-998	-1857	-4939	-3749	-4517	-3994	-5504	-5315	-4384	-1032	3073	6054	23292
1475	-3500	-3277	-3056	-1003	-1772	-4919	-3760	-4506	-4011	-5489	-5284	-4355	-1039	3068	6049	23188
1476	-3557	-3313	-3049	-1061	-1726	-4939	-3773	-4560	-4048	-5493	-5294	-4332	-1038	3054	6008	23118
1477	-3504	-3288	-3029	-999	-1635	-4894	-3747	-4558	-4032	-5484	-5315	-4345	-1040	3083	6017	23050
1478	-3463	-3249	-3016	-941	-1554	-4886	-3728	-4500	-3992	-5443	-5285	-4304	-1015	3094	5988	22975
1479	-3474	-3258	-3009	-928	-1514	-4884	-3727	-4495	-3990	-5402	-5245	-4290	-1028	3105	6009	22897
1480	-3500	-3267	-3012	-930	-1481	-4887	-3721	-4519	-3985	-5418	-5212	-4276	-1017	3115	6008	22820
1481	-3557	-3296	-3008	-998	-1460	-4913	-3745	-4539	-4008	-5403	-5226	-4253	-1010	3101	5983	22725
1482	-3495	-3267	-2991	-973	-1434	-4904	-3750	-4508	-3978	-5397	-5193	-4238	-992	3135	5985	22633
1483	-3505	-3256	-2979	-981	-1440	-4902	-3758	-4501	-3985	-5371	-5153	-4213	-977	3134	5963	22553
1484	-3513	-3278	-2966	-999	-1443	-4923	-3772	-4521	-3976	-5356	-5121	-4171	-975	3137	5938	22490
1485	-3551	-3295	-2951	-1092	-1456	-4964	-3780	-4548	-3986	-5362	-5109	-4177	-974	3126	5894	22401
1486	-3553	-3289	-2947	-1114	-1478	-4972	-3782	-4580	-3981	-5351	-5134	-4174	-952	3120	5855	22309
1487	-3519	-3262	-2936	-1104	-1492	-4990	-3789	-4552	-3983	-5331	-5128	-4170	-942	3131	5846	22216
1488	-3513	-3268	-2917	-1142	-1523	-5012	-3809	-4561	-4009	-5326	-5104	-4170	-936	3147	5800	22119
1489	-3567	-3294	-2909	-1232	-1584	-5063	-3838	-4596	-4018	-5328	-5116	-4177	-933	3151	5769	22028
1490	-3585	-3310	-2902	-1306	-1642	-5109	-3851	-4653	-4029	-5320	-5149	-4177	-931	3149	5746	21972
1491	-3530	-3266	-2883	-1294	-1682	-5099	-3856	-4665	-4032	-5334	-5174	-4186	-919	3152	5747	21918
1492	-3485	-3254	-2865	-1302	-1755	-5128	-3859	-4630	-4016	-5322	-5171	-4186	-899	3172	5764	21827
1493	-3513	-3248	-2878	-1369	-1848	-5159	-3878	-4620	-4033	-5310	-5159	-4180	-899	3148	5742	21726
1494	-3530	-3252	-2876	-1436	-1923	-5209	-3888	-4647	-4044	-5326	-5153	-4180	-900	3107	5712	21639
1495	-3566	-3287	-2903	-1539	-2039	-5257	-3921	-4719	-4086	-5345	-5170	-4185	-908	3090	5656	21540
1496	-3521	-3262	-2878	-1540	-2110	-5322	-3939	-4719	-4094	-5372	-5153	-4190	-926	3076	5611	21436
1497	-3534	-3254	-2885	-1580	-2208	-5375	-3961	-4704	-4098	-5389	-5143	-4198	-920	3042	5576	21332
1498	-3534	-3269	-2889	-1659	-2315	-5417	-3982	-4739	-4141	-5413	-5178	-4215	-927	3030	5556	21231
1499	-3570	-3292	-2889	-1734	-2419	-5474	-4024	-4786	-4172	-5446	-5228	-4229	-927	3021	5494	21110
1500	-3568	-3302	-2898	-1787	-2525	-5519	-4040	-4830	-4220	-5458	-5257	-4244	-958	2993	5438	21039
1501	-3539	-3275	-2889	-1804	-2602	-5543	-4047	-4828	-4235	-5478	-5273	-4266	-962	2981	5395	20908
1502	-3564	-3279	-2905	-1897	-2717	-5600	-4073	-4860	-4256	-5492	-5269	-4319	-967	2995	5335	20810
1503	-3558	-3266	-2894	-1927	-2816	-5650	-4107	-4888	-4278	-5542	-5305	-4343	-977	2974	5276	20697
1504	-3576	-3304	-2915	-2001	-2901	-5717	-4131	-4920	-4293	-5559	-5356	-4348	-1000	2937	5235	20577
1505	-3530	-3285	-2938	-2021	-3000	-5731	-4137	-4933	-4317	-5581	-5407	-4415	-1020	2916	5216	20425
1506	-3521	-3283	-2934	-2037	-3101	-5752	-4151	-4908	-4305	-5616	-5394	-4431	-1034	2883	5162	20306
1507	-3550	-3280	-2975	-2097	-3212	-5798	-4188	-4937	-4323	-5649	-5407	-4453	-1070	2853	5095	20137
1508	-3565	-3288	-2982	-2161	-3298	-5847	-4201	-4968	-4363	-5657	-5411	-4480	-1097	2805	5017	20000
1509	-3614	-3324	-2989	-2240	-3400	-5901	-4226	-5027	-4438	-5704	-5484	-4526	-1121	2756	4922	19900
1510	-3589	-3291	-2985	-2238	-3457	-5915	-4231	-5057	-4441	-5763	-5542	-4570	-1154	2715	4843	19793
1511	-3583	-3289	-3024	-2245	-3554	-5937	-4241	-5043	-4451	-5802	-5579	-4600	-1176	2684	4777	19638
1512	-3589	-3303	-3043	-2302	-3606	-5976	-4267	-5052	-4478	-5829	-5625	-4613	-1204	2648	4699	19506
1513	-3601	-3322	-3070	-2379	-3690	-6012	-4286	-5082	-4508	-5873	-5656	-4631	-1251	2592	4602	19351
1514	-3615	-3337	-3084	-2443	-3776	-6030	-4318	-5140	-4552	-5905	-5725	-4701	-1293	2546	4530	19171
1515	-3591	-3326	-3101	-2456	-3822	-6040	-4308	-5144	-4549	-5930	-5775	-4762	-1315	2518	4473	19028
1516	-3557	-3310	-3128	-2459	-3871	-6059	-4311	-5141	-4551	-5951	-5802	-4822	-1348	2482	4426	18875
1517	-3549	-3305	-3155	-2481	-3933	-6066	-4316	-5131	-4558	-5957	-5832	-4864	-1364	2447	4349	18708
1518	-3591	-3341	-3173	-2533	-3981	-6111	-4332	-5156	-4603	-6020	-5885	-4918	-1411	2407	4276	18552
1519	-3580	-3335	-3217	-2538	-4009	-6125	-4342	-5160	-4609	-6042	-5919	-4963	-1437	2361	4203	18401
1520	-3554	-3327	-3249	-2528	-4060	-6121	-4339	-5139	-4608	-6068	-5913	-5005	-1464	2325	4119	18281
1521	-3580	-3329	-3274	-2571	-4117	-6129	-4355	-5146	-4629	-6092	-5903	-5017	-1512	2279	4033	18095
1522	-3603	-3341	-3294	-2616	-4149	-6155	-4369	-5169	-4631	-6120	-5939	-5022	-1554	2238	3939	17936
1523	-3644	-3377	-3324	-2681	-4213	-6171	-4392	-5224	-4687	-6172	-6011	-5059	-1596	2199	3852	17801
1524	-3586	-3344	-3357	-2648	-4235	-6163	-4385	-5202	-4688	-6189	-6051	-5137	-1609	2148	3767	17641
1525	-3585	-3329	-3379	-2664	-4267	-6181	-4388	-5197	-4685	-6210	-6044	-5142	-1648	2115	3707	17494
1526	-3612	-3336	-3396	-2693	-4315	-6197	-4379	-5200	-4687	-6242	-6044	-5178	-1683	2065	3644	17297
1527	-3672	-3382	-3430	-2738	-4356	-6217	-4389	-5241	-4730	-6263	-6100	-5207	-1727	2020	3559	17172
1528	-3652	-3359	-3452	-2772	-4372	-6211	-4398	-5279	-4770	-6311	-6186	-5260	-1732	1965	3493	17048
1529	-3581	-3336	-3479	-2726	-4387	-6194	-4371	-5255	-4743	-6326	-6226	-5272	-1763	1945	3446	16890
1530	-3581	-3341	-3485	-2722	-4424	-6207	-4391	-5227	-4732	-6327	-6221	-5292	-1788	1933	3378	16760
1531	-3606	-3349	-3512	-2756	-4438	-6218	-4402	-5220	-4710	-6335	-6194	-5309	-1822	1901	3303	16607
1532	-3672	-3393	-3548	-2819	-4477	-6247	-4421	-5255	-4752	-6354	-6199	-5321	-1843	1860	3217	16469
1533	-3657	-3375	-3574	-2808	-4492	-6251	-4434	-5267	-4767	-6382	-6255	-5355	-1883	1832	3134	16347
1534	-3627	-3356	-3581	-2806	-4507	-6247	-4427	-5243	-4746	-6395	-6258	-5368	-1906	1776	3063	16207
1535	-3632	-3369	-3609	-2820	-4526	-6252	-4418	-5237	-4767	-6387	-6264	-5363	-1927	1769	2973	16033
1536	-3644	-3372	-3639	-2847	-4539	-6249	-4423	-5245	-4776	-6402	-6298	-5365	-1962	1732	2911	15907
1537	-3684	-3415	-3645	-2907	-4574	-6277	-4448	-5296	-4806	-6432	-6338	-5390	-1986	1682	2850	15822
1538	-3628	-3385	-3648	-2886	-4587	-6254	-4443	-5300	-4804	-6434	-6361	-5418	-2000	1656	2808	15669
1539	-3635	-3382	-3662	-2873	-4594	-6243	-4449	-5277	-4807	-6444	-6351	-5453	-2012	1623	2773	15522
1540	-3672	-3409	-3687	-2912	-4597	-6268	-4456	-5289	-4830	-6460	-6376	-5489	-2042	1605	2718	15430
1541	-3666	-3417	-3700	-2917	-4610	-6276	-4449	-5300	-4824	-6459	-6418	-5519	-2072	1586	2688	15361
1542	-3658	-3421	-3722	-2919	-4605	-6264	-4440	-5325	-4824	-6517	-6484	-5543	-2065	1542	2644	15266
1543	-3617	-3377	-3752	-2885	-4601	-6255	-4425	-5293	-4779	-6540	-6476	-5552	-2094	1534	2601	15166
1544	-3616	-3375	-3762	-2877	-4610	-6254	-4420	-5264	-4776	-6521	-6450	-5568	-2108	1535	2579	15077
1545	-3624	-3394	-3776	-2894	-4613	-6267	-4439	-5268	-4792	-6514	-6432	-5566	-2107	1523	2525	14962
1546	-3691	-3432	-3800	-2956	-4618	-6285	-4459	-5303	-4820	-6518	-6438	-5571	-2141	1490	2465	14855
1547	-3660	-3417	-3816	-2941	-4625	-6274	-4456	-5302	-4811	-6535	-6462	-5577	-2153	1473	2422	14770
1548	-3658	-3397	-3820	-2927	-4630	-6250	-4451	-5281	-4806	-6555	-6462	-5594	-2143	1467	2365	14807
1549	-3659	-3401	-3822	-2931	-4611	-6254	-4448	-5268	-4811	-6562	-6453	-5586	-2178	1455	2285	14844
1550	-3672	-3407	-3840	-2940	-4622	-6259	-4450	-5275	-4804	-6529	-6445	-5597	-2181	1437	2211	14786
1551	-3694	-3442	-3860	-2981	-4623	-6280	-4448	-5302	-4831	-6570	-6477	-5618	-2194	1387	2153	14699
1552	-3692	-3446	-3870	-2970	-4602	-6266	-4452	-5301	-4828	-6562	-6518	-5654	-2195	1362	2118	14620
1553	-3658	-3430	-3875	-2944	-4587	-6243	-4438	-5294	-4828	-6553	-6543	-5668	-2202	1358	2126	14559
1554	-3646	-3409	-3873	-2922	-4569	-6223	-4436	-5281	-4824	-6581	-6530	-5676	-2198	1340	2120	14459
1555	-3672	-3416	-3879	-2914	-4553	-6218	-4440	-5257	-4816	-6581	-6540	-5673	-2210	1334	2110	14397
1556	-3688	-3437	-3902	-2943	-4541	-6223	-4430	-5277	-4832	-6585	-6557	-5664	-2216	1325	2065	14334
1557	-3656	-3438	-3895	-2904	-4510	-6212	-4417	-5244	-4808	-6616	-6541	-5658	-2226	1345	2023	14276
1558	-3679	-3436	-3899	-2895	-4506	-6217	-4418	-5236	-4804	-6611	-6511	-5648	-2230	1328	1980	14201
1559	-3699	-3438	-3919	-2897	-4498	-6234	-4434	-5242	-4831	-6626	-6501	-5642	-2227	1312	1965	14148
1560	-3754	-3468	-3932	-2952	-4499	-6241	-4436	-5277	-4847	-6629	-6534	-5655	-2242	1278	1941	14069
1561	-3732	-3467	-3940	-2926	-4453	-6209	-4421	-5273	-4851	-6632	-6558	-5658	-2252	1249	1940	14017
1562	-3690	-3440	-3937	-2877	-4422	-6187	-4407	-5246	-4832	-6631	-6551	-5667	-2266	1234	1914	13951
1563	-3693	-3444	-3935	-2864	-4377	-6178	-4401	-5228	-4828	-6638	-6554	-5657	-2258	1228	1892	13888
1564	-3736	-3471	-3935	-2891	-4350	-6176	-4387	-5249	-4854	-6612	-6546	-5641	-2245	1213	1849	13828
1565	-3779	-3503	-3940	-2928	-4319	-6164	-4399	-5302	-4886	-6583	-6619	-5684	-2237	1186	1796	13793
1566	-3717	-3462	-3944	-2844	-4256	-6121	-4380	-5280	-4862	-6624	-6644	-5690	-2228	1202	1777	13796
1567	-3678	-3455	-3958	-2805	-4220	-6104	-4368	-5219	-4840	-6627	-6618	-5675	-2203	1194	1773	13751
1568	-3677	-3452	-3959	-2792	-4188	-6096	-4351	-5184	-4818	-6626	-6599	-5676	-2203	1171	1738	13708
1569	-3713	-3467	-3968	-2794	-4141	-6084	-4338	-5173	-4827	-6628	-6611	-5681	-2195	1165	1709	13663
1570	-3730	-3478	-3972	-2796	-4094	-6072	-4339	-5197	-4841	-6630	-6631	-5688	-2211	1173	1670	13653
1571	-3703	-3463	-3981	-2732	-4040	-6048	-4316	-5152	-4830	-6628	-6598	-5676	-2187	1182	1658	13610
1572	-3713	-3466	-3991	-2731	-3994	-6047	-4299	-5137	-4803	-6642	-6569	-5638	-2191	1174	1630	13553
1573	-3742	-3474	-3995	-2730	-3953	-6043	-4311	-5132	-4811	-6615	-6553	-5627	-2169	1167	1604	13508
1574	-3763	-3511	-4000	-2754	-3909	-6037	-4323	-5134	-4837	-6624	-6571	-5615	-2170	1158	1562	13483
1575	-3721	-3484	-3990	-2711	-3839	-6021	-4304	-5148	-4840	-6627	-6598	-5612	-2143	1141	1555	13457
1576	-3705	-3464	-3981	-2686	-3794	-5983	-4292	-5111	-4812	-6627	-6586	-5602	-2136	1161	1557	13414
1577	-3741	-3491	-3977	-2678	-3753	-5968	-4279	-5101	-4820	-6616	-6591	-5561	-2114	1162	1539	13384
1578	-3741	-3482	-3984	-2652	-3691	-5955	-4267	-5093	-4818	-6612	-6607	-5542	-2091	1162	1536	13379
1579	-3762	-3497	-3978	-2665	-3657	-5935	-4265	-5094	-4820	-6618	-6626	-5543	-2066	1163	1510	13344
1580	-3713	-3472	-3992	-2603	-3595	-5889	-4246	-5055	-4797	-6634	-6591	-5546	-2038	1172	1512	13334
1581	-3714	-3467	-3991	-2578	-3546	-5878	-4221	-4990	-4760	-6638	-6552	-5525	-2032	1155	1517	13281
1582	-3744	-3489	-4017	-2581	-3495	-5882	-4214	-4996	-4781	-6619	-6537	-5490	-2004	1159	1487	13243
1583	-3771	-3510	-3999	-2577	-3458	-5881	-4214	-4998	-4779	-6614	-6522	-5458	-1969	1149	1442	13210
1584	-3782	-3522	-4007	-2586	-3423	-5864	-4220	-5000	-4804	-6617	-6564	-5442	-1938	1146	1419	13198
1585	-3746	-3499	-3996	-2533	-3359	-5835	-4203	-4982	-4781	-6626	-6567	-5417	-1878	1153	1426	13182
1586	-3744	-3497	-3996	-2518	-3321	-5836	-4190	-4945	-4789	-6624	-6544	-5386	-1832	1154	1409	13138
1587	-3769	-3515	-3997	-2528	-3294	-5813	-4185	-4944	-4796	-6609	-6527	-5336	-1815	1149	1390	13122
1588	-3805	-3540	-4011	-2541	-3266	-5806	-4186	-4963	-4798	-6600	-6534	-5321	-1788	1161	1369	13101
1589	-3793	-3542	-4028	-2547	-3221	-5806	-4171	-4987	-4800	-6605	-6554	-5299	-1772	1164	1361	13112
1590	-3758	-3502	-4010	-2499	-3165	-5765	-4147	-4947	-4777	-6587	-6552	-5288	-1726	1174	1394	13122
1591	-3736	-3492	-4001	-2488	-3120	-5737	-4140	-4904	-4738	-6576	-6550	-5283	-1669	1181	1417	13112
1592	-3741	-3498	-4000	-2477	-3110	-5721	-4121	-4869	-4739	-6581	-6515	-5269	-1631	1193	1416	13080
1593	-3773	-3516	-4013	-2503	-3078	-5723	-4125	-4875	-4770	-6560	-6521	-5246	-1582	1191	1407	13100
1594	-3752	-3507	-4014	-2459	-3035	-5690	-4110	-4858	-4752	-6568	-6511	-5219	-1532	1200	1413	13094
1595	-3753	-3510	-4021	-2438	-3010	-5699	-4082	-4826	-4746	-6544	-6487	-5187	-1492	1207	1417	13081
1596	-3776	-3518	-4051	-2448	-2992	-5696	-4078	-4812	-4731	-6537	-6439	-5138	-1469	1224	1398	13077
1597	-3793	-3528	-4063	-2464	-2992	-5702	-4082	-4821	-4729	-6519	-6404	-5097	-1426	1209	1376	13083
1598	-3809	-3543	-4042	-2477	-2979	-5695	-4088	-4842	-4728	-6522	-6438	-5074	-1395	1215	1362	13104
1599	-3752	-3513	-4044	-2434	-2946	-5674	-4081	-4815	-4680	-6494	-6426	-5040	-1332	1230	1399	13082
1600	-3761	-3519	-4049	-2434	-2947	-5687	-4076	-4802	-4682	-6486	-6387	-5002	-1284	1223	1391	13071
1601	-3793	-3540	-4056	-2459	-2948	-5686	-4092	-4811	-4690	-6474	-6375	-4958	-1244	1219	1382	13023
1602	-3843	-3555	-4073	-2513	-2939	-5701	-4095	-4841	-4704	-6475	-6410	-4952	-1213	1233	1367	13003
1603	-3793	-3521	-4066	-2462	-2916	-5678	-4083	-4821	-4711	-6453	-6401	-4923	-1153	1254	1386	13018
1604	-3760	-3502	-4055	-2428	-2911	-5678	-4072	-4779	-4680	-6435	-6339	-4890	-1119	1266	1404	13033
1605	-3779	-3512	-4050	-2431	-2931	-5688	-4083	-4743	-4666	-6410	-6288	-4813	-1084	1276	1399	13031
1606	-3782	-3523	-4061	-2453	-2957	-5708	-4098	-4751	-4677	-6375	-6243	-4753	-1050	1266	1366	12985
1607	-3830	-3552	-4075	-2499	-2973	-5718	-4103	-4807	-4698	-6357	-6205	-4730	-1021	1260	1358	13010
1608	-3797	-3531	-4084	-2471	-2986	-5712	-4090	-4799	-4678	-6322	-6177	-4688	-986	1263	1367	12963
1609	-3798	-3531	-4097	-2477	-2987	-5714	-4083	-4777	-4666	-6276	-6099	-4656	-949	1284	1373	12945
1610	-3804	-3535	-4089	-2487	-2973	-5721	-4100	-4772	-4645	-6232	-6054	-4579	-937	1283	1370	12922
1611	-3824	-3559	-4095	-2528	-3008	-5740	-4112	-4788	-4641	-6201	-6023	-4536	-898	1270	1359	12910
1612	-3841	-3556	-4117	-2536	-3028	-5747	-4129	-4820	-4629	-6164	-6006	-4496	-847	1270	1324	12902
1613	-3817	-3569	-4104	-2550	-3053	-5746	-4133	-4817	-4632	-6099	-5971	-4429	-822	1271	1312	12917
1614	-3815	-3559	-4119	-2542	-3059	-5747	-4142	-4837	-4639	-6050	-5944	-4398	-778	1280	1333	12938
1615	-3790	-3551	-4124	-2533	-3076	-5744	-4130	-4814	-4594	-6002	-5901	-4355	-735	1312	1342	12897
1616	-3814	-3568	-4104	-2573	-3104	-5770	-4136	-4832	-4599	-5957	-5823	-4287	-717	1317	1333	12886
1617	-3781	-3539	-4123	-2562	-3122	-5763	-4124	-4810	-4568	-5897	-5723	-4209	-678	1322	1340	12870
1618	-3757	-3521	-4110	-2559	-3144	-5768	-4133	-4771	-4545	-5841	-5628	-4145	-639	1324	1361	12843
1619	-3787	-3542	-4128	-2582	-3157	-5776	-4145	-4767	-4539	-5796	-5513	-4058	-626	1323	1364	12829
1620	-3821	-3552	-4129	-2600	-3203	-5798	-4149	-4794	-4551	-5723	-5406	-3957	-615	1320	1350	12835
1621	-3848	-3574	-4131	-2652	-3257	-5826	-4163	-4866	-4571	-5654	-5349	-3897	-566	1322	1334	12844
1622	-3806	-3556	-4119	-2610	-3260	-5834	-4170	-4850	-4558	-5596	-5269	-3827	-552	1328	1334	12831
1623	-3795	-3568	-4124	-2620	-3300	-5862	-4182	-4845	-4539	-5514	-5160	-3726	-519	1346	1337	12813
1624	-3817	-3567	-4143	-2646	-3330	-5867	-4201	-4841	-4532	-5444	-5042	-3624	-491	1328	1336	12801
1625	-3862	-3597	-4152	-2686	-3392	-5903	-4209	-4909	-4541	-5377	-4949	-3527	-470	1304	1319	12783
1626	-3854	-3581	-4150	-2711	-3398	-5884	-4227	-4944	-4559	-5289	-4893	-3445	-427	1313	1328	12806
1627	-3813	-3552	-4134	-2646	-3439	-5873	-4207	-4913	-4516	-5223	-4778	-3345	-383	1328	1349	12799
1628	-3797	-3551	-4152	-2656	-3461	-5882	-4196	-4893	-4490	-5135	-4646	-3248	-387	1358	1370	12749
1629	-3811	-3556	-4160	-2674	-3511	-5929	-4212	-4903	-4487	-5078	-4536	-3134	-365	1347	1354	12724
1630	-3874	-3600	-4172	-2752	-3554	-5955	-4246	-4951	-4513	-5014	-4412	-3021	-351	1327	1316	12699
1631	-3848	-3567	-4155	-2740	-3580	-5961	-4252	-4955	-4493	-4961	-4306	-2914	-318	1331	1298	12691
1632	-3823	-3558	-4156	-2730	-3617	-5956	-4268	-4948	-4474	-4894	-4178	-2797	-317	1331	1302	12641
1633	-3845	-3572	-4167	-2754	-3665	-5971	-4271	-4972	-4461	-4813	-4079	-2724	-287	1331	1303	12618
1634	-3870	-3589	-4174	-2780	-3710	-5994	-4292	-4993	-4476	-4762	-3962	-2618	-288	1328	1279	12580
1635	-3891	-3610	-4178	-2820	-3741	-6017	-4311	-5029	-4502	-4725	-3898	-2512	-274	1327	1257	12549
1636	-3844	-3572	-4178	-2787	-3773	-6024	-4305	-5033	-4485	-4658	-3808	-2437	-233	1344	1249	12523
1637	-3849	-3591	-4176	-2827	-3801	-6053	-4344	-5057	-4477	-4602	-3711	-2361	-206	1326	1243	12516
1638	-3856	-3585	-4179	-2835	-3818	-6060	-4356	-5062	-4492	-4564	-3646	-2299	-204	1320	1229	12497
1639	-3855	-3593	-4172	-2856	-3846	-6054	-4349	-5066	-4504	-4514	-3574	-2217	-175	1323	1207	12488
1640	-3833	-3581	-4170	-2851	-3870	-6059	-4334	-5089	-4490	-4466	-3504	-2156	-145	1325	1237	12490
1641	-3829	-3560	-4177	-2821	-3889	-6053	-4340	-5058	-4468	-4415	-3396	-2091	-143	1337	1262	12458
1642	-3832	-3568	-4175	-2844	-3920	-6083	-4363	-5051	-4486	-4394	-3312	-2018	-146	1335	1262	12428
1643	-3849	-3578	-4194	-2861	-3955	-6101	-4373	-5069	-4477	-4391	-3235	-1963	-146	1324	1255	12390
1644	-3886	-3620	-4219	-2911	-4004	-6121	-4394	-5121	-4523	-4376	-3207	-1895	-145	1326	1236	12383
1645	-3858	-3600	-4215	-2886	-4031	-6140	-4381	-5145	-4528	-4353	-3190	-1856	-147	1318	1220	12388
1646	-3836	-3591	-4210	-2885	-4058	-6145	-4383	-5126	-4515	-4360	-3131	-1799	-138	1322	1212	12353
1647	-3834	-3581	-4206	-2882	-4093	-6155	-4402	-5131	-4506	-4324	-3098	-1759	-134	1297	1206	12321
1648	-3860	-3604	-4211	-2898	-4117	-6175	-4399	-5154	-4512	-4325	-3053	-1739	-152	1288	1188	12284
1649	-3900	-3634	-4217	-2941	-4151	-6200	-4421	-5210	-4573	-4325	-3090	-1726	-163	1267	1160	12286
1650	-3848	-3602	-4211	-2910	-4171	-6179	-4425	-5192	-4556	-4365	-3104	-1722	-172	1261	1155	12254
1651	-3832	-3587	-4228	-2886	-4172	-6170	-4417	-5170	-4524	-4359	-3064	-1717	-174	1271	1133	12234
1652	-3841	-3604	-4222	-2913	-4201	-6191	-4424	-5147	-4532	-4355	-3031	-1718	-198	1264	1118	12169
1653	-3899	-3637	-4223	-2944	-4225	-6233	-4452	-5189	-4556	-4362	-3032	-1721	-230	1238	1084	12098
1654	-3897	-3616	-4232	-2955	-4247	-6236	-4451	-5212	-4579	-4395	-3090	-1735	-235	1211	1057	12079
1655	-3874	-3599	-4218	-2929	-4276	-6242	-4443	-5196	-4582	-4417	-3111	-1766	-259	1196	1039	12059
1656	-3874	-3601	-4219	-2931	-4302	-6254	-4441	-5205	-4595	-4464	-3117	-1777	-296	1179	1014	11999
1657	-3891	-3621	-4214	-2946	-4327	-6255	-4462	-5218	-4597	-4475	-3154	-1818	-328	1166	989	11923
1658	-3918	-3651	-4237	-2981	-4348	-6288	-4479	-5277	-4625	-4500	-3223	-1873	-356	1148	950	11883
1659	-3891	-3626	-4217	-2956	-4358	-6260	-4482	-5280	-4634	-4541	-3259	-1933	-361	1137	927	11815
1660	-3887	-3632	-4227	-2962	-4373	-6277	-4470	-5261	-4634	-4594	-3321	-1989	-408	1124	903	11760
1661	-3915	-3654	-4226	-3012	-4400	-6297	-4497	-5291	-4652	-4631	-3380	-2052	-443	1081	873	11742
1662	-3900	-3630	-4229	-3007	-4410	-6276	-4492	-5299	-4645	-4653	-3457	-2125	-475	1061	845	11723
1663	-3910	-3638	-4237	-3015	-4406	-6284	-4481	-5304	-4661	-4696	-3553	-2195	-485	1054	843	11662
1664	-3860	-3606	-4214	-2966	-4402	-6283	-4469	-5268	-4647	-4736	-3600	-2286	-498	1039	822	11618
1665	-3857	-3609	-4220	-2960	-4408	-6270	-4481	-5244	-4655	-4784	-3623	-2342	-526	1022	824	11546
1666	-3876	-3626	-4230	-2984	-4459	-6276	-4481	-5254	-4664	-4826	-3677	-2410	-581	1008	785	11487
1667	-3938	-3647	-4241	-3022	-4479	-6310	-4492	-5294	-4707	-4861	-3749	-2464	-629	995	713	11425
1668	-3900	-3630	-4254	-3012	-4500	-6310	-4496	-5308	-4717	-4934	-3825	-2538	-661	969	678	11380
1669	-3885	-3610	-4230	-3001	-4509	-6303	-4502	-5289	-4702	-4965	-3894	-2616	-690	934	629	11300
1670	-3885	-3621	-4227	-2993	-4538	-6310	-4510	-5289	-4704	-5012	-3946	-2692	-727	905	595	11249
1671	-3923	-3626	-4256	-3017	-4559	-6338	-4515	-5293	-4723	-5063	-4007	-2774	-779	868	548	11172
1672	-3966	-3664	-4251	-3088	-4566	-6366	-4514	-5344	-4773	-5107	-4116	-2855	-822	841	511	11116
1673	-3920	-3648	-4244	-3059	-4557	-6355	-4509	-5359	-4772	-5151	-4242	-2965	-856	825	503	11070
1674	-3865	-3626	-4234	-3017	-4577	-6339	-4505	-5325	-4759	-5176	-4302	-3061	-893	821	466	11007
1675	-3880	-3612	-4248	-3019	-4584	-6342	-4491	-5307	-4744	-5204	-4331	-3148	-937	802	439	10946
1676	-3898	-3633	-4272	-3048	-4605	-6352	-4513	-5327	-4750	-5229	-4383	-3199	-966	788	405	10858
1677	-3917	-3643	-4279	-3074	-4633	-6366	-4525	-5379	-4785	-5273	-4462	-3276	-1014	748	346	10822
1678	-3898	-3639	-4297	-3048	-4651	-6361	-4521	-5356	-4763	-5309	-4524	-3351	-1081	710	333	10748
1679	-3912	-3632	-4290	-3060	-4663	-6375	-4528	-5334	-4765	-5354	-4569	-3409	-1091	685	285	10690
1680	-3919	-3648	-4293	-3078	-4682	-6380	-4535	-5368	-4805	-5413	-4636	-3467	-1133	662	229	10617
1681	-3959	-3673	-4284	-3132	-4711	-6399	-4544	-5404	-4834	-5453	-4712	-3558	-1191	628	150	10546
1682	-3942	-3650	-4282	-3112	-4706	-6375	-4539	-5424	-4836	-5488	-4789	-3675	-1224	589	101	10460
1683	-3924	-3630	-4284	-3090	-4717	-6370	-4531	-5388	-4828	-5503	-4865	-3749	-1267	571	54	10390
1684	-3951	-3651	-4275	-3137	-4741	-6397	-4556	-5415	-4848	-5556	-4939	-3829	-1289	549	33	10307
1685	-3936	-3664	-4288	-3121	-4748	-6395	-4549	-5434	-4858	-5591	-5019	-3913	-1329	527	-13	10214
1686	-3951	-3667	-4277	-3153	-4757	-6399	-4557	-5447	-4874	-5619	-5092	-3998	-1373	521	-42	10202
1687	-3896	-3649	-4278	-3112	-4763	-6392	-4544	-5428	-4865	-5665	-5150	-4079	-1371	512	-71	10156
1688	-3891	-3640	-4272	-3090	-4767	-6399	-4552	-5403	-4849	-5683	-5186	-4134	-1425	504	-114	10078
1689	-3926	-3643	-4296	-3114	-4785	-6408	-4565	-5395	-4856	-5726	-5207	-4192	-1461	473	-160	10010
1690	-3953	-3656	-4307	-3167	-4809	-6425	-4566	-5430	-4878	-5762	-5252	-4231	-1516	428	-215	9909
1691	-3960	-3659	-4321	-3197	-4827	-6442	-4574	-5483	-4911	-5788	-5348	-4323	-1538	409	-249	9832
1692	-3925	-3639	-4317	-3158	-4828	-6439	-4566	-5471	-4889	-5829	-5410	-4398	-1574	377	-277	9769
1693	-3928	-3651	-4310	-3162	-4854	-6430	-4567	-5437	-4876	-5850	-5427	-4455	-1624	347	-307	9714
1694	-3943	-3664	-4295	-3173	-4863	-6456	-4569	-5433	-4899	-5891	-5481	-4516	-1653	326	-349	9651
1695	-3988	-3693	-4321	-3237	-4894	-6468	-4586	-5474	-4936	-5921	-5550	-4582	-1688	283	-422	9597
1696	-3948	-3686	-4304	-3209	-4891	-6457	-4587	-5515	-4946	-5947	-5627	-4649	-1734	275	-460	9532
1697	-3907	-3657	-4314	-3181	-4891	-6458	-4574	-5478	-4918	-5997	-5657	-4699	-1757	265	-474	9477
1698	-3901	-3659	-4333	-3186	-4905	-6473	-4588	-5456	-4931	-5991	-5675	-4757	-1775	242	-501	9420
1699	-3927	-3675	-4323	-3207	-4918	-6488	-4605	-5470	-4938	-6013	-5709	-4824	-1802	197	-537	9340
1700	-3975	-3691	-4339	-3245	-4942	-6517	-4609	-5506	-4957	-6049	-5768	-4873	-1854	183	-572	9298
1701	-3938	-3670	-4308	-3226	-4945	-6487	-4609	-5502	-4959	-6086	-5809	-4922	-1881	156	-610	9230
1702	-3954	-3677	-4313	-3218	-4969	-6502	-4614	-5499	-4960	-6126	-5811	-4984	-1897	130	-632	9144
1703	-3969	-3683	-4295	-3240	-4966	-6524	-4630	-5521	-4975	-6151	-5837	-5030	-1952	88	-671	9049
1704	-4005	-3705	-4318	-3268	-4984	-6535	-4651	-5548	-4998	-6181	-5892	-5069	-1992	55	-720	8982
1705	-4002	-3698	-4327	-3281	-4991	-6534	-4657	-5570	-5016	-6198	-5954	-5127	-2036	25	-743	8946
1706	-3974	-3679	-4322	-3254	-5009	-6521	-4640	-5556	-4987	-6192	-6005	-5160	-2056	10	-762	8888
1707	-3987	-3696	-4339	-3300	-5035	-6562	-4665	-5561	-5002	-6220	-6067	-5205	-2106	17	-780	8820
1708	-3973	-3686	-4337	-3293	-5027	-6565	-4674	-5586	-4993	-6236	-6148	-5266	-2129	-17	-798	8755
1709	-3977	-3698	-4326	-3314	-5037	-6550	-4677	-5595	-5008	-6283	-6190	-5323	-2141	-22	-843	8696
1710	-3920	-3669	-4327	-3274	-5030	-6549	-4663	-5581	-5004	-6293	-6214	-5376	-2171	-29	-861	8670
1711	-3924	-3672	-4343	-3249	-5026	-6553	-4663	-5554	-5003	-6299	-6198	-5428	-2188	-8	-898	8601
1712	-3946	-3663	-4347	-3270	-5063	-6567	-4650	-5547	-5012	-6320	-6225	-5475	-2222	-43	-954	8547
1713	-3973	-3682	-4354	-3303	-5079	-6597	-4671	-5564	-5030	-6343	-6233	-5507	-2269	-87	-1008	8480
1714	-3996	-3704	-4380	-3335	-5095	-6605	-4695	-5597	-5072	-6385	-6279	-5524	-2306	-130	-1054	8408
1715	-3964	-3685	-4365	-3293	-5099	-6585	-4690	-5592	-5045	-6395	-6297	-5558	-2319	-146	-1075	8332
1716	-3951	-3683	-4354	-3306	-5112	-6609	-4705	-5572	-5032	-6419	-6314	-5596	-2342	-158	-1131	8268
1717	-3972	-3691	-4358	-3319	-5121	-6621	-4707	-5593	-5055	-6422	-6336	-5632	-2361	-174	-1183	8218
1718	-4026	-3732	-4362	-3375	-5150	-6634	-4733	-5633	-5075	-6441	-6379	-5656	-2401	-191	-1240	8149
1719	-4008	-3716	-4365	-3367	-5134	-6624	-4733	-5676	-5101	-6457	-6473	-5723	-2418	-215	-1293	8117
1720	-3957	-3685	-4364	-3330	-5133	-6619	-4717	-5630	-5070	-6482	-6483	-5757	-2434	-250	-1306	8038
1721	-3944	-3679	-4361	-3323	-5149	-6613	-4727	-5598	-5071	-6466	-6462	-5768	-2460	-269	-1317	7969
1722	-3967	-3688	-4379	-3332	-5162	-6637	-4725	-5582	-5072	-6475	-6450	-5796	-2489	-288	-1364	7893
1723	-4019	-3718	-4377	-3386	-5173	-6648	-4734	-5631	-5098	-6518	-6479	-5829	-2524	-305	-1399	7831
1724	-3969	-3696	-4383	-3342	-5170	-6660	-4731	-5641	-5084	-6523	-6513	-5851	-2540	-313	-1431	7747
1725	-3960	-3703	-4392	-3341	-5195	-6665	-4748	-5634	-5086	-6532	-6533	-5885	-2565	-336	-1478	7647
1726	-3984	-3709	-4390	-3362	-5226	-6674	-4755	-5641	-5105	-6534	-6537	-5924	-2578	-374	-1513	7598
1727	-4007	-3726	-4400	-3394	-5235	-6697	-4767	-5642	-5116	-6549	-6574	-5946	-2609	-395	-1567	7544
1728	-4013	-3710	-4398	-3397	-5222	-6703	-4754	-5702	-5135	-6591	-6643	-5982	-2614	-393	-1601	7504
1729	-3976	-3704	-4403	-3370	-5222	-6703	-4770	-5685	-5127	-6582	-6686	-6004	-2640	-426	-1632	7432
1730	-3995	-3714	-4401	-3397	-5229	-6701	-4779	-5716	-5132	-6568	-6719	-6042	-2653	-448	-1664	7379
1731	-3977	-3712	-4393	-3380	-5227	-6693	-4769	-5707	-5124	-6583	-6727	-6076	-2668	-467	-1687	7336
1732	-3999	-3717	-4384	-3406	-5233	-6705	-4775	-5717	-5146	-6600	-6770	-6113	-2694	-473	-1720	7315
1733	-3972	-3702	-4379	-3384	-5224	-6699	-4755	-5699	-5124	-6624	-6789	-6156	-2705	-489	-1746	7267
1734	-3954	-3673	-4372	-3376	-5234	-6696	-4761	-5658	-5111	-6648	-6760	-6171	-2720	-458	-1771	7198
1735	-3978	-3686	-4390	-3389	-5252	-6719	-4760	-5683	-5122	-6644	-6741	-6173	-2725	-491	-1799	7147
1736	-3995	-3692	-4398	-3402	-5251	-6712	-4767	-5690	-5133	-6652	-6743	-6187	-2738	-493	-1818	7106
1737	-4018	-3737	-4395	-3435	-5268	-6730	-4790	-5746	-5152	-6662	-6784	-6183	-2756	-528	-1868	7060
1738	-3979	-3698	-4375	-3391	-5260	-6712	-4783	-5705	-5139	-6675	-6820	-6227	-2764	-552	-1887	7008
1739	-3972	-3701	-4382	-3378	-5259	-6705	-4798	-5701	-5132	-6662	-6811	-6247	-2778	-559	-1906	6945
1740	-3981	-3698	-4378	-3392	-5270	-6726	-4797	-5722	-5148	-6668	-6814	-6236	-2802	-557	-1924	6852
1741	-4041	-3731	-4369	-3449	-5277	-6742	-4808	-5743	-5168	-6691	-6851	-6262	-2814	-579	-1939	6797
1742	-4003	-3705	-4364	-3413	-5275	-6720	-4803	-5759	-5175	-6689	-6900	-6297	-2808	-581	-1978	6779
1743	-3951	-3684	-4350	-3360	-5258	-6712	-4785	-5722	-5140	-6707	-6909	-6319	-2814	-576	-2017	6719
1744	-3967	-3683	-4354	-3352	-5258	-6717	-4781	-5710	-5140	-6722	-6884	-6322	-2835	-607	-2052	6659
1745	-3986	-3686	-4361	-3372	-5276	-6735	-4785	-5704	-5143	-6711	-6856	-6333	-2852	-640	-2089	6628
1746	-4032	-3715	-4378	-3423	-5299	-6758	-4817	-5732	-5194	-6722	-6883	-6319	-2857	-661	-2125	6578
1747	-4001	-3689	-4382	-3387	-5294	-6751	-4832	-5738	-5231	-6745	-6919	-6326	-2864	-676	-2168	6534
1748	-4012	-3683	-4376	-3370	-5288	-6763	-4818	-5721	-5197	-6747	-6925	-6350	-2867	-681	-2209	6502
1749	-4015	-3679	-4361	-3368	-5300	-6768	-4812	-5737	-5188	-6737	-6900	-6346	-2879	-692	-2224	6443
1750	-4038	-3706	-4358	-3387	-5306	-6760	-4827	-5765	-5198	-6746	-6906	-6347	-2899	-668	-2257	6368
1751	-4056	-3705	-4349	-3416	-5301	-6775	-4825	-5778	-5208	-6757	-6941	-6383	-2894	-711	-2285	6323
1752	-4046	-3690	-4342	-3394	-5301	-6786	-4827	-5783	-5205	-6763	-6956	-6409	-2911	-727	-2303	6301
1753	-4014	-3676	-4321	-3378	-5290	-6785	-4819	-5774	-5205	-6790	-7003	-6415	-2917	-747	-2313	6229
1754	-3992	-3670	-4328	-3361	-5295	-6761	-4800	-5749	-5199	-6773	-7005	-6446	-2931	-737	-2334	6202
1755	-4006	-3683	-4315	-3382	-5283	-6776	-4818	-5761	-5210	-6755	-7040	-6465	-2940	-757	-2379	6151
1756	-3992	-3659	-4295	-3370	-5277	-6764	-4814	-5764	-5190	-6751	-7035	-6467	-2947	-773	-2383	6156
1757	-3991	-3646	-4292	-3337	-5280	-6745	-4818	-5740	-5181	-6764	-7005	-6468	-2944	-776	-2397	6088
1758	-3991	-3671	-4293	-3351	-5279	-6749	-4815	-5727	-5186	-6759	-6999	-6471	-2955	-803	-2419	6029
1759	-4016	-3662	-4280	-3359	-5294	-6755	-4834	-5753	-5190	-6767	-6990	-6461	-2956	-819	-2440	5999
1760	-4047	-3692	-4272	-3388	-5287	-6764	-4847	-5795	-5206	-6812	-7016	-6478	-2964	-855	-2480	5982
1761	-4007	-3659	-4271	-3343	-5272	-6750	-4826	-5790	-5194	-6789	-7012	-6504	-2950	-851	-2489	5948
1762	-3990	-3660	-4273	-3326	-5261	-6770	-4814	-5774	-5197	-6810	-7024	-6505	-2950	-853	-2492	5900
1763	-4041	-3679	-4258	-3361	-5259	-6781	-4837	-5800	-5190	-6816	-7026	-6521	-2966	-850	-2513	5865
1764	-4045	-3677	-4257	-3352	-5256	-6797	-4847	-5803	-5211	-6805	-7041	-6531	-2955	-864	-2510	5817
1765	-4023	-3667	-4247	-3339	-5251	-6769	-4842	-5824	-5218	-6789	-7083	-6533	-2951	-865	-2546	5793
1766	-3984	-3638	-4238	-3283	-5251	-6742	-4842	-5781	-5173	-6802	-7089	-6530	-2949	-860	-2544	5757
1767	-3988	-3632	-4234	-3292	-5261	-6778	-4829	-5762	-5171	-6814	-7041	-6540	-2949	-850	-2562	5703
1768	-4012	-3659	-4242	-3305	-5261	-6776	-4837	-5768	-5183	-6814	-7014	-6526	-2961	-868	-2613	5653
1769	-4056	-3685	-4243	-3357	-5282	-6787	-4856	-5803	-5216	-6821	-7020	-6518	-2978	-880	-2662	5630
1770	-4031	-3674	-4237	-3315	-5279	-6778	-4849	-5804	-5219	-6839	-7026	-6530	-2955	-919	-2693	5613
1771	-4015	-3654	-4232	-3292	-5272	-6770	-4833	-5795	-5196	-6814	-7023	-6529	-2957	-906	-2718	5559
1772	-4017	-3660	-4226	-3310	-5264	-6791	-4857	-5796	-5179	-6793	-7017	-6527	-2984	-902	-2735	5485
1773	-4041	-3671	-4232	-3316	-5266	-6808	-4859	-5807	-5191	-6770	-7013	-6513	-2993	-907	-2764	5446
1774	-4082	-3702	-4230	-3372	-5275	-6811	-4866	-5872	-5226	-6778	-7055	-6537	-2994	-917	-2790	5389
1775	-4027	-3679	-4220	-3311	-5264	-6801	-4853	-5854	-5220	-6784	-7091	-6585	-2986	-925	-2812	5374
1776	-4003	-3652	-4193	-3277	-5252	-6786	-4854	-5810	-5206	-6797	-7113	-6616	-2999	-880	-2818	5347
1777	-4017	-3649	-4204	-3279	-5249	-6798	-4865	-5809	-5197	-6785	-7106	-6601	-3003	-886	-2832	5296
1778	-4049	-3677	-4218	-3312	-5257	-6819	-4879	-5826	-5202	-6774	-7086	-6617	-3015	-907	-2834	5246
1779	-4034	-3662	-4225	-3302	-5244	-6801	-4869	-5846	-5200	-6799	-7081	-6618	-3005	-905	-2819	5255
1780	-4013	-3653	-4224	-3269	-5245	-6802	-4874	-5815	-5182	-6787	-7073	-6589	-3007	-912	-2841	5222
1781	-4021	-3665	-4203	-3282	-5259	-6826	-4876	-5814	-5197	-6777	-7068	-6603	-2997	-921	-2858	5194
1782	-4041	-3672	-4192	-3299	-5253	-6822	-4888	-5831	-5198	-6793	-7065	-6628	-2985	-929	-2890	5134
1783	-4071	-3690	-4199	-3341	-5260	-6859	-4894	-5848	-5226	-6772	-7081	-6633	-2991	-960	-2934	5089
1784	-4032	-3669	-4202	-3291	-5260	-6834	-4883	-5855	-5205	-6767	-7087	-6635	-3010	-963	-2954	5050
1785	-4046	-3685	-4198	-3298	-5270	-6842	-4888	-5841	-5198	-6767	-7086	-6646	-3027	-974	-2959	5022
1786	-4030	-3686	-4191	-3306	-5256	-6849	-4892	-5845	-5197	-6767	-7087	-6673	-3017	-1005	-2976	4998
1787	-4019	-3696	-4188	-3285	-5259	-6841	-4899	-5842	-5207	-6751	-7090	-6674	-3019	-1018	-3010	4969
1788	-4030	-3691	-4192	-3294	-5238	-6839	-4903	-5836	-5209	-6735	-7099	-6679	-3018	-1010	-3014	4952
1789	-3992	-3671	-4189	-3275	-5235	-6846	-4906	-5824	-5180	-6704	-7096	-6679	-3012	-996	-3002	4911
1790	-4015	-3678	-4211	-3292	-5252	-6858	-4908	-5816	-5168	-6700	-7077	-6664	-3025	-995	-3021	4859
1791	-4041	-3676	-4188	-3308	-5264	-6861	-4902	-5822	-5178	-6705	-7053	-6651	-3023	-1020	-3047	4819
1792	-4094	-3720	-4206	-3371	-5295	-6870	-4924	-5855	-5189	-6698	-7052	-6647	-3033	-1040	-3083	4776
1793	-4064	-3703	-4182	-3333	-5287	-6857	-4924	-5892	-5196	-6697	-7071	-6657	-3045	-1055	-3094	4755
1794	-4036	-3691	-4182	-3295	-5288	-6856	-4929	-5878	-5188	-6688	-7055	-6691	-3041	-1050	-3107	4737
1795	-4049	-3702	-4184	-3307	-5281	-6866	-4931	-5870	-5191	-6677	-7042	-6675	-3040	-1073	-3138	4680
1796	-4111	-3731	-4173	-3352	-5296	-6899	-4937	-5898	-5204	-6664	-7044	-6671	-3054	-1093	-3140	4621
1797	-4099	-3743	-4166	-3373	-5303	-6896	-4952	-5932	-5232	-6652	-7124	-6712	-3063	-1106	-3134	4597
1798	-4027	-3697	-4147	-3306	-5271	-6872	-4945	-5906	-5209	-6639	-7128	-6727	-3065	-1089	-3114	4593
1799	-4016	-3695	-4154	-3292	-5282	-6875	-4928	-5880	-5190	-6632	-7101	-6718	-3061	-1073	-3087	4508
1800	-4034	-3705	-4156	-3295	-5303	-6915	-4935	-5870	-5194	-6624	-7073	-6716	-3056	-1071	-3079	4493
1801	-4078	-3732	-4175	-3334	-5313	-6927	-4952	-5879	-5197	-6612	-7042	-6725	-3055	-1081	-3105	4469
1802	-4067	-3715	-4174	-3338	-5308	-6910	-4952	-5886	-5199	-6628	-7061	-6713	-3055	-1097	-3149	4462
1803	-4048	-3706	-4165	-3316	-5311	-6889	-4952	-5885	-5196	-6615	-7065	-6700	-3063	-1103	-3173	4454
1804	-4055	-3715	-4158	-3315	-5314	-6912	-4970	-5882	-5181	-6596	-7060	-6702	-3065	-1090	-3198	4410
1805	-4060	-3719	-4155	-3322	-5327	-6921	-4976	-5885	-5188	-6600	-7015	-6692	-3060	-1027	-3196	4392
1806	-4112	-3745	-4171	-3365	-5334	-6940	-4980	-5933	-5202	-6595	-7027	-6725	-3054	-1059	-3239	4370
1807	-4095	-3729	-4150	-3360	-5333	-6951	-4972	-5934	-5216	-6605	-7048	-6736	-3053	-1092	-3249	4350
1808	-4050	-3712	-4124	-3299	-5339	-6924	-4957	-5909	-5200	-6595	-7047	-6750	-3048	-1101	-3234	4292
1809	-4035	-3716	-4125	-3311	-5340	-6905	-4961	-5889	-5184	-6604	-7038	-6729	-3039	-1132	-3235	4245
1810	-4056	-3732	-4127	-3331	-5341	-6927	-4972	-5879	-5194	-6598	-7021	-6706	-3020	-1138	-3240	4207
1811	-4091	-3742	-4115	-3351	-5352	-6930	-4991	-5909	-5226	-6618	-7048	-6717	-3019	-1158	-3264	4182
1812	-4050	-3732	-4104	-3322	-5349	-6916	-4990	-5914	-5220	-6625	-7049	-6730	-2991	-1150	-3270	4125
1813	-4067	-3716	-4111	-3326	-5339	-6932	-4985	-5902	-5209	-6606	-7033	-6708	-2983	-1132	-3273	4061
1814	-4088	-3722	-4106	-3332	-5358	-6959	-5004	-5919	-5229	-6597	-7032	-6697	-2957	-1124	-3272	4029
1815	-4116	-3754	-4120	-3382	-5371	-6963	-5004	-5951	-5248	-6612	-7052	-6697	-2955	-1119	-3300	3992
1816	-4082	-3739	-4100	-3360	-5371	-6955	-4997	-5965	-5240	-6617	-7087	-6681	-2906	-1102	-3309	3992
1817	-4060	-3722	-4108	-3336	-5365	-6942	-5001	-5952	-5232	-6611	-7075	-6656	-2861	-1097	-3330	3948
1818	-4092	-3756	-4092	-3382	-5375	-6967	-5002	-5975	-5271	-6628	-7094	-6646	-2825	-1093	-3354	3931
1819	-4093	-3738	-4082	-3364	-5371	-6962	-4994	-5990	-5270	-6652	-7110	-6647	-2791	-1093	-3351	3920
1820	-4101	-3758	-4091	-3380	-5366	-6973	-5003	-5993	-5279	-6685	-7132	-6651	-2723	-1057	-3354	3871
1821	-4051	-3709	-4078	-3339	-5351	-6964	-5007	-5948	-5244	-6682	-7139	-6648	-2653	-1026	-3324	3844
1822	-4040	-3708	-4082	-3334	-5378	-6961	-5013	-5926	-5229	-6690	-7116	-6636	-2591	-979	-3318	3794
1823	-4074	-3717	-4089	-3345	-5375	-6958	-5015	-5929	-5232	-6714	-7097	-6611	-2530	-970	-3327	3778
1824	-4104	-3746	-4093	-3388	-5391	-6978	-5024	-5964	-5261	-6708	-7112	-6573	-2467	-967	-3351	3757
1825	-4087	-3750	-4098	-3377	-5381	-6990	-5031	-5985	-5285	-6713	-7136	-6563	-2373	-935	-3361	3720
1826	-4052	-3731	-4095	-3341	-5374	-6972	-5022	-5967	-5280	-6719	-7172	-6533	-2289	-891	-3388	3690
1827	-4068	-3734	-4104	-3335	-5386	-6990	-5012	-5957	-5266	-6726	-7131	-6504	-2205	-871	-3376	3658
1828	-4084	-3757	-4107	-3372	-5385	-6989	-5015	-5984	-5275	-6746	-7140	-6470	-2118	-841	-3375	3634
1829	-4137	-3782	-4106	-3426	-5400	-7006	-5035	-6026	-5332	-6760	-7167	-6454	-2012	-818	-3390	3610
1830	-4087	-3736	-4106	-3365	-5385	-6979	-5024	-5995	-5308	-6793	-7208	-6417	-1896	-790	-3363	3598
1831	-4045	-3727	-4114	-3344	-5398	-6968	-5012	-5963	-5276	-6782	-7185	-6388	-1779	-737	-3329	3545
1832	-4081	-3728	-4117	-3364	-5401	-7010	-5015	-5949	-5278	-6760	-7156	-6347	-1660	-670	-3319	3507
1833	-4101	-3740	-4120	-3390	-5403	-7006	-5023	-5970	-5294	-6788	-7138	-6312	-1562	-628	-3352	3496
1834	-4131	-3749	-4136	-3410	-5407	-7024	-5041	-6000	-5337	-6828	-7174	-6254	-1453	-610	-3378	3450
1835	-4099	-3734	-4139	-3373	-5408	-7006	-5037	-5990	-5303	-6829	-7171	-6240	-1298	-550	-3384	3415
1836	-4102	-3745	-4128	-3382	-5416	-7020	-5045	-5993	-5303	-6810	-7180	-6191	-1176	-517	-3393	3373
1837	-4107	-3755	-4135	-3387	-5442	-7029	-5055	-6001	-5301	-6808	-7208	-6123	-1066	-495	-3409	3348
1838	-4133	-3787	-4168	-3437	-5430	-7048	-5067	-6018	-5317	-6851	-7213	-6124	-955	-454	-3423	3330
1839	-4133	-3774	-4180	-3444	-5422	-7043	-5057	-6048	-5339	-6868	-7238	-6107	-841	-419	-3425	3311
1840	-4086	-3766	-4173	-3427	-5426	-7026	-5053	-6039	-5335	-6892	-7274	-6111	-724	-374	-3408	3290
1841	-4070	-3750	-4178	-3400	-5424	-7032	-5035	-6000	-5333	-6882	-7278	-6094	-599	-293	-3412	3270
1842	-4073	-3755	-4203	-3410	-5438	-7027	-5053	-6005	-5339	-6899	-7267	-6052	-490	-250	-3412	3247
1843	-4119	-3774	-4210	-3431	-5433	-7052	-5065	-6021	-5336	-6922	-7283	-6041	-414	-220	-3438	3241
1844	-4079	-3762	-4219	-3389	-5431	-7031	-5067	-6003	-5333	-6927	-7277	-6021	-331	-169	-3439	3249
1845	-4072	-3764	-4224	-3391	-5435	-7037	-5069	-5982	-5331	-6941	-7263	-6001	-252	-146	-3436	3239
1846	-4088	-3776	-4253	-3412	-5449	-7057	-5082	-5991	-5347	-6931	-7253	-5966	-172	-111	-3425	3234
1847	-4126	-3800	-4271	-3451	-5461	-7070	-5081	-6011	-5347	-6938	-7273	-5972	-121	-51	-3462	3191
1848	-4134	-3792	-4265	-3465	-5466	-7061	-5091	-6031	-5366	-6947	-7333	-5984	-83	26	-3494	3164
1849	-4094	-3773	-4274	-3441	-5452	-7037	-5077	-6029	-5341	-6957	-7344	-5989	-52	-10	-3510	3147
1850	-4119	-3788	-4278	-3479	-5463	-7057	-5091	-6050	-5368	-6973	-7335	-6011	-42	-33	-3539	3131
1851	-4107	-3791	-4280	-3466	-5464	-7064	-5103	-6055	-5368	-6984	-7341	-6007	-22	-31	-3546	3138
1852	-4117	-3807	-4300	-3479	-5469	-7087	-5102	-6076	-5385	-7005	-7366	-6004	-6	-37	-3582	3128
1853	-4072	-3788	-4331	-3438	-5454	-7075	-5092	-6035	-5376	-6986	-7368	-6023	-25	-54	-3612	3082
1854	-4075	-3787	-4336	-3443	-5472	-7076	-5094	-6011	-5361	-6982	-7352	-6043	-54	-78	-3638	3055
1855	-4102	-3801	-4341	-3474	-5493	-7091	-5092	-6035	-5376	-6985	-7342	-6053	-93	-87	-3637	3038
1856	-4122	-3815	-4351	-3492	-5498	-7109	-5102	-6045	-5385	-7021	-7346	-6080	-139	-111	-3675	3007
1857	-4144	-3813	-4383	-3527	-5512	-7122	-5125	-6079	-5409	-7033	-7355	-6111	-168	-133	-3701	2982
1858	-4109	-3793	-4380	-3476	-5504	-7093	-5120	-6060	-5397	-7042	-7381	-6125	-216	-144	-3715	2921
1859	-4107	-3789	-4374	-3475	-5526	-7108	-5120	-6051	-5399	-7044	-7376	-6155	-284	-172	-3727	2870
1860	-4147	-3812	-4369	-3510	-5531	-7129	-5133	-6054	-5406	-7042	-7389	-6182	-364	-213	-3747	2823
1861	-4180	-3843	-4372	-3565	-5533	-7126	-5146	-6097	-5428	-7041	-7445	-6221	-443	-253	-3797	2805
1862	-4118	-3812	-4377	-3528	-5529	-7114	-5128	-6100	-5435	-7065	-7503	-6284	-498	-289	-3836	2790
1863	-4092	-3792	-4391	-3493	-5513	-7102	-5137	-6055	-5421	-7087	-7498	-6353	-585	-307	-3841	2734
1864	-4097	-3798	-4401	-3497	-5522	-7110	-5126	-6031	-5404	-7094	-7498	-6353	-675	-354	-3854	2701
1865	-4122	-3799	-4412	-3531	-5530	-7111	-5122	-6057	-5398	-7093	-7482	-6370	-755	-407	-3869	2674
1866	-4139	-3827	-4410	-3554	-5542	-7132	-5131	-6076	-5425	-7112	-7497	-6413	-871	-456	-3906	2598
1867	-4115	-3812	-4409	-3520	-5546	-7140	-5131	-6077	-5418	-7113	-7493	-6436	-963	-516	-3942	2569
1868	-4112	-3805	-4433	-3520	-5544	-7133	-5127	-6065	-5416	-7099	-7479	-6483	-1058	-581	-3992	2500
1869	-4138	-3822	-4451	-3528	-5554	-7145	-5137	-6072	-5413	-7119	-7460	-6507	-1140	-636	-4039	2460
1870	-4163	-3840	-4450	-3560	-5577	-7151	-5153	-6093	-5442	-7113	-7477	-6538	-1242	-692	-4119	2405
1871	-4161	-3849	-4456	-3577	-5586	-7138	-5163	-6128	-5463	-7115	-7539	-6567	-1332	-743	-4184	2356
1872	-4117	-3822	-4442	-3535	-5572	-7123	-5150	-6113	-5436	-7118	-7557	-6595	-1415	-786	-4227	2299
1873	-4105	-3817	-4452	-3532	-5569	-7130	-5142	-6086	-5421	-7125	-7538	-6636	-1501	-838	-4251	2242
1874	-4105	-3817	-4447	-3543	-5585	-7143	-5138	-6064	-5428	-7125	-7524	-6638	-1579	-889	-4308	2177
1875	-4148	-3851	-4461	-3590	-5590	-7167	-5168	-6092	-5458	-7105	-7521	-6664	-1677	-970	-4367	2132
1876	-4132	-3829	-4476	-3564	-5589	-7148	-5170	-6101	-5454	-7128	-7543	-6705	-1746	-1028	-4376	2062
1877	-4130	-3816	-4470	-3553	-5593	-7174	-5176	-6085	-5429	-7136	-7540	-6705	-1819	-1076	-4384	1976
1878	-4137	-3838	-4488	-3575	-5614	-7176	-5191	-6091	-5436	-7138	-7516	-6706	-1893	-1118	-4388	1898
1879	-4157	-3833	-4513	-3581	-5622	-7167	-5192	-6100	-5449	-7150	-7511	-6709	-1968	-1172	-4448	1807
1880	-4168	-3848	-4510	-3613	-5636	-7170	-5210	-6147	-5464	-7167	-7552	-6727	-2008	-1246	-4505	1737
1881	-4142	-3833	-4506	-3592	-5628	-7172	-5201	-6124	-5467	-7184	-7584	-6737	-2075	-1267	-4549	1651
1882	-4160	-3837	-4491	-3610	-5631	-7178	-5189	-6141	-5466	-7178	-7586	-6750	-2119	-1316	-4603	1577
1883	-4138	-3826	-4495	-3591	-5616	-7171	-5171	-6124	-5464	-7165	-7599	-6764	-2197	-1366	-4645	1523
1884	-4147	-3845	-4500	-3624	-5624	-7163	-5174	-6128	-5473	-7163	-7590	-6778	-2241	-1409	-4690	1478
1885	-4128	-3829	-4507	-3600	-5619	-7140	-5174	-6123	-5467	-7187	-7586	-6794	-2295	-1450	-4719	1455
1886	-4112	-3831	-4518	-3584	-5619	-7155	-5179	-6087	-5454	-7173	-7556	-6816	-2353	-1475	-4799	1359
1887	-4118	-3835	-4519	-3602	-5636	-7157	-5179	-6097	-5468	-7174	-7542	-6814	-2408	-1522	-4852	1292
1888	-4139	-3839	-4543	-3617	-5660	-7182	-5185	-6117	-5476	-7173	-7533	-6797	-2444	-1570	-4894	1229
1889	-4168	-3851	-4547	-3656	-5656	-7181	-5211	-6155	-5485	-7172	-7541	-6788	-2460	-1629	-4959	1155
1890	-4139	-3829	-4538	-3603	-5642	-7168	-5201	-6143	-5485	-7177	-7534	-6777	-2499	-1646	-5008	1110
1891	-4127	-3831	-4544	-3597	-5647	-7163	-5187	-6127	-5482	-7154	-7519	-6750	-2533	-1676	-5055	1016
1892	-4160	-3852	-4528	-3627	-5648	-7176	-5192	-6145	-5483	-7157	-7514	-6748	-2576	-1695	-5076	956
1893	-4176	-3851	-4525	-3650	-5653	-7190	-5194	-6165	-5500	-7168	-7511	-6756	-2593	-1726	-5119	882
1894	-4150	-3837	-4521	-3627	-5640	-7183	-5191	-6159	-5511	-7175	-7540	-6754	-2613	-1767	-5141	808
1895	-4111	-3817	-4527	-3590	-5662	-7164	-5170	-6122	-5477	-7152	-7511	-6756	-2634	-1778	-5115	732
1896	-4122	-3822	-4534	-3588	-5667	-7167	-5184	-6081	-5478	-7152	-7491	-6744	-2652	-1709	-5138	644
1897	-4149	-3841	-4551	-3611	-5660	-7176	-5182	-6099	-5487	-7132	-7489	-6730	-2667	-1769	-5180	538
1898	-4177	-3862	-4542	-3647	-5650	-7192	-5205	-6163	-5511	-7141	-7503	-6719	-2704	-1837	-5215	492
1899	-4137	-3845	-4535	-3605	-5655	-7185	-5202	-6151	-5495	-7161	-7496	-6726	-2728	-1881	-5237	433
1900	-4143	-3836	-4546	-3600	-5667	-7165	-5196	-6145	-5507	-7201	-7498	-6716	-2737	-1906	-5286	337
1901	-4154	-3848	-4542	-3625	-5676	-7174	-5190	-6141	-5495	-7219	-7489	-6728	-2766	-1946	-5340	262
1902	-4189	-3870	-4558	-3665	-5685	-7196	-5205	-6182	-5507	-7194	-7478	-6723	-2764	-1986	-5405	172
1903	-4203	-3881	-4524	-3688	-5677	-7207	-5219	-6221	-5535	-7174	-7550	-6734	-2806	-2015	-5444	84
1904	-4132	-3845	-4506	-3623	-5667	-7186	-5207	-6181	-5503	-7166	-7564	-6757	-2811	-2013	-5446	-1
1905	-4097	-3841	-4534	-3603	-5662	-7174	-5192	-6136	-5491	-7163	-7547	-6780	-2827	-2037	-5464	-36
1906	-4135	-3840	-4538	-3606	-5647	-7194	-5196	-6120	-5498	-7166	-7518	-6769	-2848	-2050	-5503	-126
1907	-4172	-3855	-4544	-3643	-5652	-7197	-5204	-6144	-5526	-7170	-7517	-6756	-2874	-2070	-5550	-184
1908	-4147	-3823	-4560	-3611	-5641	-7178	-5201	-6169	-5526	-7166	-7522	-6786	-2896	-2086	-5597	-247
1909	-4135	-3822	-4555	-3602	-5661	-7178	-5197	-6142	-5513	-7158	-7498	-6787	-2914	-2101	-5626	-326
1910	-4158	-3828	-4539	-3600	-5661	-7179	-5192	-6149	-5493	-7154	-7508	-6799	-2951	-2143	-5657	-394
1911	-4166	-3836	-4533	-3600	-5660	-7176	-5201	-6155	-5496	-7146	-7522	-6776	-2970	-2178	-5700	-495
1912	-4193	-3853	-4528	-3631	-5673	-7183	-5213	-6177	-5537	-7164	-7551	-6796	-2984	-2196	-5723	-556
1913	-4181	-3833	-4518	-3615	-5649	-7169	-5206	-6164	-5539	-7182	-7557	-6825	-3002	-2204	-5728	-629
1914	-4134	-3796	-4533	-3601	-5629	-7158	-5202	-6150	-5515	-7197	-7578	-6841	-2989	-2218	-5747	-707
1915	-4125	-3796	-4512	-3592	-5646	-7157	-5191	-6129	-5500	-7180	-7550	-6861	-3033	-2227	-5766	-758
1916	-4169	-3831	-4513	-3638	-5639	-7174	-5201	-6141	-5496	-7176	-7533	-6875	-3062	-2252	-5837	-815
1917	-4161	-3820	-4504	-3617	-5634	-7173	-5201	-6157	-5493	-7169	-7529	-6879	-3096	-2264	-5882	-901
1918	-4148	-3814	-4486	-3587	-5637	-7141	-5190	-6140	-5489	-7189	-7535	-6891	-3117	-2293	-5888	-949
1919	-4165	-3813	-4494	-3604	-5647	-7157	-5197	-6141	-5495	-7203	-7510	-6898	-3130	-2320	-5922	-1010
1920	-4172	-3826	-4488	-3610	-5656	-7161	-5211	-6165	-5516	-7201	-7524	-6893	-3156	-2350	-5975	-1056
1921	-4200	-3828	-4486	-3633	-5650	-7175	-5236	-6206	-5524	-7180	-7576	-6925	-3200	-2359	-6028	-1150
1922	-4160	-3795	-4474	-3618	-5639	-7155	-5222	-6191	-5505	-7203	-7594	-6953	-3225	-2375	-6025	-1214
1923	-4182	-3805	-4454	-3625	-5636	-7190	-5205	-6177	-5513	-7198	-7616	-6973	-3253	-2391	-6078	-1283
1924	-4187	-3807	-4458	-3594	-5632	-7174	-5198	-6176	-5508	-7181	-7638	-7011	-3285	-2404	-6102	-1332
1925	-4158	-3807	-4459	-3598	-5608	-7183	-5206	-6155	-5507	-7171	-7645	-7045	-3312	-2425	-6123	-1391
1926	-4139	-3791	-4439	-3581	-5599	-7187	-5210	-6180	-5509	-7197	-7667	-7074	-3320	-2443	-6136	-1442
1927	-4122	-3775	-4439	-3551	-5596	-7167	-5196	-6153	-5506	-7197	-7658	-7114	-3339	-2466	-6152	-1522
1928	-4139	-3766	-4437	-3556	-5577	-7154	-5190	-6155	-5511	-7202	-7613	-7125	-3367	-2471	-6186	-1574
1929	-4172	-3772	-4425	-3570	-5589	-7164	-5201	-6157	-5515	-7199	-7598	-7136	-3391	-2473	-6209	-1646
1930	-4199	-3801	-4391	-3607	-5603	-7172	-5222	-6187	-5532	-7212	-7627	-7146	-3429	-2508	-6216	-1698
1931	-4170	-3784	-4369	-3570	-5593	-7146	-5225	-6169	-5523	-7210	-7671	-7188	-3436	-2523	-6235	-1751
1932	-4138	-3764	-4370	-3541	-5594	-7147	-5222	-6161	-5507	-7196	-7664	-7199	-3472	-2554	-6260	-1796
1933	-4169	-3783	-4365	-3561	-5581	-7150	-5214	-6160	-5520	-7208	-7682	-7205	-3510	-2569	-6306	-1878
1934	-4189	-3776	-4355	-3567	-5595	-7155	-5222	-6191	-5536	-7227	-7731	-7251	-3525	-2582	-6339	-1938
1935	-4169	-3767	-4336	-3533	-5586	-7138	-5213	-6214	-5529	-7233	-7756	-7283	-3532	-2594	-6362	-1962
1936	-4120	-3731	-4316	-3491	-5567	-7126	-5211	-6182	-5504	-7211	-7732	-7315	-3562	-2601	-6344	-2013
1937	-4138	-3744	-4317	-3500	-5560	-7134	-5213	-6163	-5488	-7215	-7712	-7318	-3584	-2617	-6352	-2096
1938	-4161	-3762	-4315	-3510	-5587	-7140	-5241	-6166	-5490	-7223	-7699	-7321	-3602	-2651	-6356	-2166
1939	-4198	-3777	-4303	-3544	-5593	-7156	-5242	-6184	-5509	-7221	-7732	-7336	-3635	-2660	-6378	-2213
1940	-4168	-3756	-4294	-3521	-5583	-7144	-5237	-6202	-5537	-7228	-7750	-7352	-3671	-2680	-6419	-2263
1941	-4147	-3735	-4277	-3477	-5579	-7144	-5248	-6175	-5517	-7237	-7741	-7380	-3683	-2686	-6467	-2318
1942	-4159	-3730	-4239	-3484	-5580	-7141	-5233	-6182	-5512	-7229	-7737	-7403	-3699	-2719	-6507	-2364
1943	-4181	-3752	-4229	-3513	-5579	-7153	-5245	-6210	-5528	-7238	-7751	-7423	-3713	-2735	-6532	-2434
1944	-4210	-3761	-4210	-3560	-5573	-7161	-5267	-6264	-5552	-7249	-7826	-7455	-3731	-2744	-6550	-2465
1945	-4130	-3722	-4173	-3459	-5545	-7134	-5251	-6228	-5505	-7262	-7839	-7491	-3731	-2747	-6536	-2484
1946	-4114	-3716	-4179	-3427	-5539	-7111	-5239	-6207	-5506	-7262	-7827	-7514	-3750	-2746	-6517	-2532
1947	-4147	-3710	-4163	-3447	-5534	-7104	-5234	-6184	-5522	-7237	-7812	-7531	-3780	-2684	-6510	-2587
1948	-4182	-3731	-4148	-3461	-5555	-7135	-5244	-6202	-5534	-7225	-7802	-7525	-3795	-2716	-6517	-2645
1949	-4167	-3735	-4165	-3450	-5547	-7140	-5251	-6216	-5538	-7237	-7844	-7549	-3806	-2769	-6526	-2685
1950	-4154	-3711	-4152	-3424	-5549	-7146	-5245	-6194	-5527	-7248	-7824	-7565	-3832	-2803	-6527	-2709
1951	-4150	-3720	-4131	-3415	-5545	-7145	-5233	-6187	-5519	-7249	-7781	-7567	-3829	-2802	-6534	-2751
1952	-4162	-3715	-4126	-3421	-5541	-7143	-5229	-6193	-5514	-7240	-7785	-7590	-3850	-2807	-6542	-2799
1953	-4197	-3746	-4140	-3458	-5544	-7144	-5244	-6230	-5533	-7268	-7817	-7591	-3877	-2811	-6559	-2852
1954	-4165	-3727	-4125	-3434	-5546	-7149	-5251	-6235	-5533	-7255	-7862	-7628	-3889	-2820	-6544	-2875
1955	-4134	-3713	-4120	-3395	-5521	-7117	-5231	-6209	-5505	-7280	-7875	-7658	-3897	-2818	-6544	-2920
1956	-4139	-3725	-4120	-3371	-5519	-7135	-5240	-6187	-5506	-7286	-7855	-7654	-3891	-2832	-6558	-2959
1957	-4163	-3737	-4126	-3399	-5528	-7153	-5248	-6190	-5525	-7274	-7853	-7667	-3925	-2859	-6567	-3011
1958	-4173	-3758	-4126	-3420	-5552	-7151	-5247	-6217	-5541	-7273	-7876	-7680	-3916	-2879	-6582	-3055
1959	-4151	-3724	-4120	-3374	-5544	-7154	-5243	-6197	-5513	-7270	-7873	-7692	-3916	-2884	-6588	-3094
1960	-4149	-3741	-4131	-3376	-5543	-7160	-5244	-6196	-5499	-7292	-7862	-7689	-3933	-2887	-6618	-3112
1961	-4170	-3744	-4132	-3390	-5550	-7161	-5240	-6206	-5540	-7302	-7869	-7693	-3935	-2897	-6627	-3165
1962	-4213	-3762	-4135	-3420	-5545	-7173	-5246	-6226	-5543	-7285	-7892	-7708	-3940	-2931	-6639	-3223
1963	-4194	-3756	-4153	-3394	-5539	-7157	-5252	-6243	-5529	-7291	-7914	-7721	-3957	-2940	-6644	-3252
1964	-4195	-3773	-4146	-3402	-5540	-7165	-5247	-6259	-5549	-7280	-7942	-7736	-3957	-2931	-6657	-3309
1965	-4160	-3759	-4131	-3381	-5541	-7159	-5239	-6246	-5534	-7288	-7947	-7758	-3964	-2908	-6654	-3357
1966	-4160	-3765	-4134	-3385	-5535	-7162	-5228	-6238	-5524	-7312	-7950	-7767	-3966	-2902	-6655	-3371
1967	-4160	-3769	-4128	-3382	-5536	-7145	-5231	-6251	-5552	-7305	-7978	-7792	-3978	-2921	-6684	-3407
1968	-4160	-3755	-4135	-3359	-5518	-7139	-5224	-6231	-5534	-7314	-7976	-7781	-3983	-2926	-6674	-3428
1969	-4165	-3763	-4140	-3385	-5518	-7162	-5232	-6209	-5515	-7330	-7957	-7784	-3988	-2935	-6691	-3463
1970	-4187	-3778	-4165	-3385	-5523	-7164	-5238	-6216	-5523	-7327	-7944	-7789	-3990	-2965	-6724	-3500
1971	-4215	-3800	-4171	-3438	-5549	-7168	-5260	-6231	-5556	-7341	-7946	-7795	-3999	-2981	-6741	-3558
1972	-4179	-3786	-4176	-3432	-5537	-7157	-5233	-6228	-5566	-7343	-7980	-7805	-3997	-2974	-6753	-3620
1973	-4163	-3769	-4182	-3406	-5548	-7156	-5216	-6227	-5529	-7328	-7963	-7811	-4010	-2983	-6784	-3669
1974	-4198	-3791	-4189	-3439	-5545	-7159	-5225	-6225	-5541	-7327	-7981	-7803	-4027	-2993	-6807	-3696
1975	-4191	-3779	-4189	-3432	-5541	-7158	-5218	-6220	-5527	-7350	-8003	-7841	-4041	-3003	-6831	-3739
1976	-4195	-3792	-4195	-3461	-5547	-7170	-5234	-6224	-5533	-7337	-8016	-7852	-4046	-3015	-6873	-3782
1977	-4167	-3780	-4199	-3422	-5536	-7170	-5223	-6201	-5516	-7339	-7994	-7866	-4058	-3007	-6895	-3831
1978	-4161	-3788	-4218	-3418	-5542	-7162	-5223	-6182	-5504	-7348	-7977	-7873	-4054	-3008	-6895	-3889
1979	-4187	-3800	-4240	-3438	-5555	-7157	-5230	-6194	-5518	-7344	-8002	-7877	-4066	-3016	-6925	-3976
1980	-4213	-3827	-4253	-3486	-5582	-7161	-5239	-6232	-5536	-7356	-8008	-7857	-4080	-3044	-6987	-4049
1981	-4198	-3829	-4262	-3498	-5576	-7178	-5244	-6247	-5546	-7381	-8024	-7878	-4074	-3055	-7027	-4092
1982	-4169	-3807	-4265	-3470	-5580	-7172	-5231	-6226	-5539	-7358	-8011	-7893	-4081	-3084	-7082	-4160
1983	-4184	-3827	-4284	-3487	-5603	-7176	-5230	-6221	-5547	-7358	-8018	-7911	-4090	-3085	-7105	-4261
1984	-4222	-3834	-4289	-3522	-5595	-7172	-5247	-6244	-5571	-7357	-8050	-7931	-4097	-3119	-7138	-4292
1985	-4216	-3855	-4282	-3540	-5593	-7174	-5234	-6262	-5591	-7367	-8102	-7963	-4122	-3113	-7148	-4340
1986	-4162	-3818	-4270	-3492	-5580	-7148	-5227	-6243	-5559	-7362	-8130	-7978	-4115	-3112	-7156	-4425
1987	-4140	-3801	-4275	-3472	-5578	-7140	-5218	-6203	-5534	-7392	-8121	-7983	-4116	-3111	-7181	-4506
1988	-4160	-3813	-4294	-3482	-5589	-7150	-5224	-6202	-5541	-7411	-8096	-7980	-4108	-3020	-7209	-4565
1989	-4183	-3830	-4325	-3524	-5592	-7169	-5227	-6218	-5542	-7384	-8086	-7983	-4129	-3095	-7258	-4626
1990	-4209	-3842	-4317	-3548	-5589	-7174	-5228	-6229	-5553	-7399	-8123	-7995	-4143	-3140	-7293	-4649
1991	-4174	-3828	-4318	-3511	-5597	-7149	-5213	-6212	-5534	-7379	-8129	-7996	-4130	-3174	-7317	-4693
1992	-4190	-3829	-4334	-3511	-5612	-7154	-5213	-6208	-5547	-7379	-8104	-8013	-4145	-3198	-7350	-4771
1993	-4189	-3835	-4334	-3532	-5600	-7162	-5216	-6198	-5531	-7398	-8084	-8002	-4170	-3201	-7409	-4860
1994	-4237	-3850	-4334	-3590	-5600	-7187	-5224	-6240	-5576	-7403	-8130	-8030	-4186	-3222	-7447	-4897
1995	-4168	-3818	-4343	-3534	-5580	-7155	-5198	-6212	-5564	-7403	-8148	-8032	-4195	-3238	-7480	-4958
1996	-4148	-3819	-4338	-3507	-5569	-7138	-5197	-6180	-5538	-7417	-8128	-8038	-4187	-3245	-7506	-5005
1997	-4148	-3839	-4354	-3511	-5580	-7129	-5192	-6183	-5537	-7411	-8106	-8029	-4201	-3257	-7535	-5100
1998	-4175	-3844	-4374	-3539	-5601	-7142	-5204	-6182	-5545	-7398	-8096	-8043	-4219	-3278	-7560	-5190
[truncated: 6,760 more rows]
