# Supplementary material for: Metabolic profiling in Caenorhabditis elegans provides an unbiased approach to investigations of dosage dependent lead toxicity
Source: Metabolomics. 2012 Jun 4;9(1):189–201. doi: 10.1007/s11306-012-0438-0 (PMC3548106; doi:10.1007/s11306-012-0438-0)
Supplement: Supplementary file 16 — Supplementary material 16 (TXT 866 kb) [file 11306_2012_438_MOESM16_ESM.txt]

Table S14: 2D matrix of sample 1L20A, generated from the raw chromatogram 1L20A
0	1856	1768	2081	1771	3144	4968	2912	3654	3055	4977	2745	2756	2914	322	-8863	-26745
1	1285	1349	2102	1110	2794	4616	2684	3397	2797	4829	2700	2762	2796	220	-8732	-26468
2	1482	1426	2156	1230	2746	4538	2641	3186	2714	4692	2498	2660	2724	155	-8688	-26072
3	1746	1570	2195	1425	2804	4530	2651	3151	2694	4587	2420	2535	2683	145	-8576	-25655
4	1859	1611	2189	1534	2840	4513	2680	3215	2724	4500	2412	2449	2650	162	-8463	-25275
5	1841	1602	2167	1524	2836	4497	2666	3230	2677	4406	2396	2379	2613	166	-8306	-24845
6	1807	1574	2119	1487	2795	4456	2624	3197	2657	4343	2376	2343	2587	167	-8175	-24399
7	1735	1549	2081	1416	2759	4380	2581	3171	2617	4269	2340	2304	2558	159	-8088	-24034
8	1700	1509	2047	1382	2739	4294	2533	3107	2571	4173	2295	2268	2498	134	-7962	-23628
9	1638	1476	1996	1367	2697	4229	2492	3074	2541	4091	2280	2229	2458	120	-7849	-23200
10	1561	1424	1966	1316	2645	4136	2442	2986	2479	3996	2257	2187	2411	99	-7746	-22801
11	1528	1404	1912	1328	2615	4038	2410	2942	2446	3898	2210	2131	2391	80	-7633	-22458
12	1507	1386	1884	1304	2567	3943	2375	2902	2410	3804	2157	2078	2333	75	-7493	-22032
13	1490	1365	1850	1282	2570	3916	2334	2848	2385	3711	2122	2033	2295	86	-7343	-21618
14	1464	1348	1823	1266	2539	3836	2286	2831	2347	3617	2095	2000	2261	80	-7220	-21256
15	1436	1300	1809	1211	2480	3761	2247	2778	2273	3529	2047	1951	2233	79	-7093	-20874
16	1420	1291	1772	1184	2448	3681	2222	2724	2258	3473	2009	1913	2186	73	-6985	-20486
17	1372	1260	1719	1168	2410	3630	2175	2661	2221	3406	1985	1877	2149	61	-6878	-20097
18	1333	1232	1672	1138	2384	3573	2133	2617	2197	3334	1958	1835	2110	48	-6771	-19771
19	1277	1203	1653	1120	2318	3469	2083	2563	2144	3259	1930	1804	2054	15	-6649	-19400
20	1222	1165	1626	1074	2274	3423	2052	2497	2099	3210	1897	1751	2011	-25	-6558	-19025
21	1218	1173	1593	1071	2228	3361	1995	2430	2049	3134	1849	1689	1996	-56	-6462	-18661
22	1216	1182	1611	1092	2193	3300	1966	2402	2016	3055	1831	1651	1969	-69	-6331	-18287
23	1173	1144	1713	1065	2164	3238	1937	2398	1989	2995	1804	1611	1931	-81	-6180	-17896
24	1111	1102	1669	996	2116	3174	1903	2343	1938	2938	1792	1590	1895	-92	-6072	-17546
25	1076	1069	1598	977	2061	3088	1846	2274	1893	2875	1764	1550	1837	-83	-5970	-17226
26	1033	1024	1578	960	2011	3010	1786	2187	1843	2794	1706	1488	1817	-87	-5865	-16883
27	1042	1025	1501	1003	2005	2925	1775	2153	1827	2753	1691	1459	1763	-81	-5746	-16518
28	995	997	1417	980	1951	2851	1746	2135	1790	2688	1669	1448	1732	-79	-5629	-16165
29	932	915	1341	908	1890	2769	1682	2066	1737	2610	1642	1440	1687	-84	-5527	-15858
30	896	871	1314	888	1844	2709	1624	2008	1694	2552	1616	1411	1643	-104	-5435	-15512
31	870	857	1288	855	1792	2626	1577	1915	1663	2481	1568	1363	1587	-145	-5350	-15142
32	871	856	1243	870	1762	2570	1546	1859	1604	2419	1506	1308	1567	-153	-5262	-14820
33	854	847	1201	863	1736	2544	1521	1833	1590	2339	1486	1271	1535	-177	-5141	-14419
34	817	834	1151	813	1702	2489	1502	1830	1566	2287	1474	1229	1495	-180	-5034	-14017
35	783	801	1150	778	1636	2438	1456	1833	1521	2211	1457	1179	1454	-204	-4923	-13678
36	765	782	1142	781	1603	2406	1415	1877	1476	2152	1385	1138	1404	-196	-4835	-13386
37	751	788	1118	788	1580	2359	1381	1876	1453	2095	1351	1099	1371	-225	-4738	-13036
38	718	752	1067	756	1547	2288	1348	1777	1428	2052	1321	1066	1343	-224	-4636	-12721
39	704	721	1031	743	1506	2246	1308	1702	1363	2001	1286	1038	1315	-227	-4535	-12429
40	665	681	1003	719	1451	2207	1266	1626	1347	1942	1276	1021	1269	-249	-4448	-12071
41	623	676	958	689	1413	2093	1225	1564	1308	1899	1241	990	1223	-265	-4353	-11791
42	608	660	925	686	1370	2055	1182	1503	1282	1857	1202	950	1182	-263	-4247	-11469
43	564	649	905	650	1318	2006	1143	1441	1233	1783	1166	911	1150	-290	-4175	-11206
44	545	616	870	630	1282	1959	1106	1363	1211	1733	1118	875	1103	-265	-4067	-10915
45	513	594	833	614	1213	1923	1062	1272	1157	1699	1048	840	1071	-264	-4000	-10609
46	544	632	819	651	1209	1912	1051	1247	1142	1625	998	799	1052	-287	-3926	-10340
47	548	625	807	643	1185	1867	1016	1258	1113	1582	1013	770	1027	-316	-3796	-10012
48	495	573	772	575	1157	1825	979	1232	1082	1544	1022	749	979	-321	-3665	-9718
49	432	541	754	542	1103	1785	927	1166	1053	1479	987	740	951	-322	-3559	-9431
50	398	513	717	522	1046	1675	896	1087	1003	1413	922	677	925	-330	-3466	-9174
51	407	545	691	546	1029	1586	870	1067	979	1353	865	624	885	-314	-3348	-8886
52	368	539	672	518	1011	1495	853	1071	951	1309	846	595	840	-311	-3259	-8589
53	353	541	649	519	982	1379	800	1030	906	1260	829	582	793	-309	-3153	-8291
54	361	517	603	489	939	1324	771	971	876	1192	809	543	768	-316	-3080	-8020
55	335	464	602	466	892	1294	739	895	813	1152	745	516	746	-338	-3002	-7750
56	302	457	589	470	862	1200	706	864	817	1118	731	483	707	-335	-2920	-7486
57	291	422	559	394	817	1162	670	835	989	1076	711	454	685	-333	-2832	-7240
58	256	389	545	343	782	1235	635	793	838	1022	665	415	648	-347	-2727	-6998
59	244	375	545	332	771	1242	611	766	767	997	642	391	615	-359	-2691	-6883
60	244	375	545	332	771	1242	611	766	767	997	642	391	615	-359	-2691	-6883
61	244	375	545	332	771	1242	611	766	767	997	642	391	615	-359	-2691	-6883
62	244	375	545	332	771	1242	611	766	767	997	642	391	615	-359	-2691	-6883
63	244	375	545	332	771	1242	611	766	767	997	642	391	615	-359	-2691	-6883
64	244	375	545	332	771	1242	611	766	767	997	642	391	615	-359	-2691	-6883
65	244	375	545	332	771	1242	611	766	767	997	642	391	615	-359	-2691	-6883
66	244	375	545	332	771	1242	611	766	767	997	642	391	615	-359	-2691	-6883
67	244	375	545	332	771	1242	611	766	767	997	642	391	615	-359	-2691	-6883
68	244	375	545	332	771	1242	611	766	767	997	642	391	615	-359	-2691	-6883
69	244	375	545	332	771	1242	611	766	767	997	642	391	615	-359	-2691	-6883
70	244	375	545	332	771	1242	611	766	767	997	642	391	615	-359	-2691	-6883
71	244	375	545	332	771	1242	611	766	767	997	642	391	615	-359	-2691	-6883
72	244	375	545	332	771	1242	611	766	767	997	642	391	615	-359	-2691	-6883
73	244	375	545	332	771	1242	611	766	767	997	642	391	615	-359	-2691	-6883
74	244	375	545	332	771	1242	611	766	767	997	642	391	615	-359	-2691	-6883
75	244	375	545	332	771	1242	611	766	767	997	642	391	615	-359	-2691	-6883
76	244	375	545	332	771	1242	611	766	767	997	642	391	615	-359	-2691	-6883
77	244	375	545	332	771	1242	611	766	767	997	642	391	615	-359	-2691	-6883
78	244	375	545	332	771	1242	611	766	767	997	642	391	615	-359	-2691	-6883
79	244	375	545	332	771	1242	611	766	767	997	642	391	615	-359	-2691	-6883
80	244	375	545	332	771	1242	611	766	767	997	642	391	615	-359	-2691	-6883
81	244	375	545	332	771	1242	611	766	767	997	642	391	615	-359	-2691	-6883
82	244	375	545	332	771	1242	611	766	767	997	642	391	615	-359	-2691	-6883
83	244	375	545	332	771	1242	611	766	767	997	642	391	615	-359	-2691	-6883
84	244	375	545	332	771	1242	611	766	767	997	642	391	615	-359	-2691	-6883
85	244	375	545	332	771	1242	611	766	767	997	642	391	615	-359	-2691	-6883
86	244	375	545	332	771	1242	611	766	767	997	642	391	615	-359	-2691	-6883
87	-347	-108	-109	-190	-317	-364	-240	-314	-271	-27	-216	-236	-231	13	603	1430
88	-340	-98	-90	-140	-322	-380	-243	-343	-286	-30	-293	-285	-248	5	676	1616
89	-352	-112	-90	-141	-319	-417	-266	-326	-311	-30	-292	-327	-276	16	783	1768
90	-410	-115	-121	-191	-371	-485	-290	-368	-346	-42	-312	-341	-312	25	873	1895
91	-433	-111	-150	-211	-393	-527	-340	-423	-377	-16	-364	-354	-350	25	956	2087
92	-474	-123	-182	-242	-435	-564	-360	-509	-421	-45	-456	-375	-381	22	1019	2275
93	-435	-96	-202	-186	-424	-594	-369	-496	-410	-75	-498	-413	-408	30	1133	2429
94	-447	-120	-251	-212	-450	-632	-389	-469	-438	-71	-501	-456	-396	51	1212	2595
95	-486	-170	-241	-250	-480	-667	-413	-491	-477	-87	-532	-472	-455	35	1305	2730
96	-538	-218	-246	-293	-535	-688	-437	-544	-484	-131	-572	-496	-494	48	1378	2878
97	-685	-238	-260	-321	-569	-742	-474	-633	-510	-152	-618	-531	-525	43	1449	3018
98	-707	-229	-295	-309	-577	-769	-499	-657	-529	-203	-640	-569	-555	57	1526	3169
99	-710	-230	-321	-307	-610	-798	-531	-664	-552	-241	-631	-597	-561	56	1611	3289
100	-742	-255	-338	-328	-654	-852	-548	-714	-612	-289	-641	-619	-601	51	1685	3458
101	-744	-274	-329	-340	-697	-911	-571	-741	-647	-332	-698	-655	-635	51	1746	3580
102	-758	-303	-331	-446	-740	-996	-618	-812	-698	-364	-776	-728	-688	33	1822	3703
103	-663	-256	-315	-442	-758	-1001	-630	-828	-695	-398	-812	-763	-693	29	1913	3836
104	-630	-254	-355	-480	-762	-1033	-659	-823	-713	-404	-845	-803	-709	44	2016	3939
105	-631	-292	-316	-447	-806	-1106	-690	-853	-757	-475	-876	-821	-730	49	2090	4059
106	-647	-318	-188	-444	-854	-1152	-728	-902	-790	-520	-908	-840	-752	41	2178	4165
107	-674	-318	388	-482	-887	-1159	-765	-1019	-843	-577	-979	-902	-766	63	2270	4319
108	-624	-308	714	-440	-881	-1163	-768	-1079	-859	-624	-1008	-930	-774	89	2337	4440
109	-613	-323	671	-438	-916	-1205	-784	-1087	-874	-676	-1032	-960	-804	128	2435	4539
110	-621	-357	516	-478	-942	-1235	-826	-1085	-886	-721	-1049	-1002	-841	146	2506	4647
111	-633	-399	361	-511	-989	-1296	-844	-1097	-932	-758	-1075	-1048	-855	136	2578	4743
112	-667	-434	237	-541	-1024	-1421	-867	-1188	-969	-807	-1142	-1104	-892	133	2649	4855
113	-625	-412	119	-494	-1024	-1385	-874	-1179	-970	-833	-1198	-1137	-918	134	2736	4962
114	-634	-420	-12	-489	-1032	-1368	-890	-1150	-1002	-869	-1232	-1181	-948	149	2836	5061
115	-666	-444	-155	-511	-1069	-1393	-921	-1148	-1030	-935	-1293	-1193	-963	148	2910	5135
116	-704	-477	-208	-563	-1103	-1447	-938	-1169	-1061	-999	-1363	-1220	-984	159	2994	5226
117	-775	-517	-271	-622	-1145	-1487	-976	-1243	-1095	-1042	-1405	-1257	-1001	172	3056	5331
118	-779	-512	-351	-581	-1158	-1515	-995	-1243	-1117	-1066	-1424	-1276	-1020	200	3136	5401
119	-804	-527	-494	-595	-1185	-1542	-1019	-1248	-1137	-1126	-1443	-1326	-1039	216	3232	5516
120	-857	-570	-578	-628	-1228	-1598	-1031	-1260	-1179	-1167	-1457	-1361	-1077	207	3317	5603
121	-887	-606	-645	-678	-1270	-1649	-1070	-1325	-1211	-1225	-1487	-1387	-1105	194	3393	5665
122	-932	-657	-687	-724	-1310	-1709	-1098	-1411	-1247	-1257	-1538	-1439	-1116	211	3450	5733
123	-902	-656	-769	-693	-1312	-1728	-1100	-1456	-1239	-1291	-1593	-1474	-1156	215	3516	5851
124	-923	-682	-807	-694	-1327	-1758	-1129	-1439	-1259	-1326	-1614	-1494	-1153	256	3586	5914
125	-967	-709	-845	-712	-1377	-1834	-1163	-1464	-1309	-1373	-1640	-1517	-1191	271	3669	5970
126	-987	-729	-930	-719	-1422	-1840	-1192	-1512	-1332	-1432	-1704	-1554	-1213	285	3740	6029
127	-1031	-759	-973	-760	-1465	-1866	-1207	-1585	-1359	-1465	-1758	-1610	-1233	323	3784	6108
128	-991	-760	-989	-752	-1456	-1847	-1232	-1613	-1367	-1519	-1824	-1668	-1259	346	3877	6217
129	-983	-761	-1036	-734	-1434	-1858	-1225	-1586	-1372	-1576	-1849	-1709	-1273	351	3961	6284
130	-1025	-786	-1062	-749	-1458	-1861	-1244	-1589	-1406	-1596	-1857	-1735	-1287	372	4058	6343
131	-1042	-811	-1116	-732	-1478	-1894	-1273	-1615	-1414	-1627	-1881	-1779	-1306	410	4138	6442
132	-1097	-837	-1137	-805	-1502	-1943	-1300	-1695	-1469	-1693	-1961	-1807	-1323	436	4220	6522
133	-1036	-816	-1153	-786	-1462	-1926	-1295	-1714	-1482	-1721	-2011	-1859	-1324	451	4325	6568
134	-756	-828	-1164	-748	-1472	-1913	-1299	-1679	-1509	-1749	-2031	-1894	-1315	487	4415	4847
135	-1067	-826	-1189	-757	-1517	-1963	-1315	-1689	-1524	-1805	-2084	-1921	-1327	538	4516	3835
136	-1153	-854	-1197	-792	-1543	-2001	-1343	-1768	-1543	-1854	-2121	-1944	-1326	586	4642	4933
137	-1196	-905	-1199	-831	-1560	-2069	-1368	-1819	-1573	-1870	-2173	-1990	-1349	622	4761	6129
138	-1146	-884	-1235	-804	-1556	-2058	-1375	-1836	-1581	-1912	-2209	-2011	-1350	660	4871	6812
139	-1124	-888	-1274	-769	-1558	-2069	-1381	-1796	-1589	-1919	-2238	-2039	-1357	697	4995	6994
140	-1131	-912	-1282	-785	-1568	-2079	-1397	-1782	-1610	-1964	-2253	-2082	-1364	733	5084	7329
141	-1146	-932	-1328	-819	-1597	-2081	-1389	-1792	-1612	-2021	-2287	-2124	-1372	789	5175	7606
142	-1171	-966	-1376	-876	-1637	-2135	-1408	-1863	-1648	-2050	-2349	-2163	-1382	830	5267	7808
143	-1125	-945	-1379	-837	-1631	-2165	-1418	-1892	-1650	-2084	-2397	-2192	-1374	851	5375	7963
144	-1120	-957	-1381	-824	-1624	-2129	-1431	-1845	-1665	-2110	-2422	-2228	-1361	870	5516	8122
145	-1160	-993	-1389	-883	-1638	-2147	-1461	-1836	-1678	-2134	-2424	-2261	-1382	897	5639	8235
146	-1210	-1008	-1437	-917	-1656	-2170	-1469	-1914	-1697	-2178	-2453	-2272	-1391	936	5749	8381
147	-1269	-1038	-1469	-958	-1692	-2202	-1491	-1963	-1702	-2219	-2514	-2261	-1390	982	5837	8459
148	-1220	-1023	-1494	-911	-1694	-2202	-1498	-1960	-1737	-2255	-2549	-2300	-1382	1037	5960	8575
149	-1200	-1011	-1514	-891	-1695	-2272	-1501	-1910	-1736	-2248	-2564	-2324	-1380	1112	6098	8709
150	-1219	-1017	-1543	-943	-1681	-2315	-1506	-1909	-1743	-2253	-2591	-2342	-1391	1154	6192	8834
151	-1262	-1060	-1574	-955	-1713	-2294	-1517	-1931	-1759	-2295	-2592	-2355	-1409	1175	6286	8978
152	-1308	-1091	-1579	-999	-1748	-2308	-1551	-1983	-1782	-2322	-2626	-2368	-1414	1195	6407	9128
153	-1271	-1095	-1601	-975	-1748	-2284	-1569	-2014	-1792	-2385	-2671	-2402	-1408	1244	6535	9287
154	-1241	-1057	-1641	-951	-1765	-2243	-1562	-1975	-1782	-2393	-2693	-2426	-1389	1287	6649	9427
155	-1302	-1082	-1662	-956	-1811	-2282	-1569	-1971	-1803	-2419	-2684	-2455	-1380	1343	6774	9548
156	-1328	-1100	-1672	-976	-1827	-2303	-1583	-1996	-1836	-2434	-2689	-2480	-1400	1374	6875	9687
157	-1375	-1151	-1701	-1029	-1852	-2312	-1602	-2035	-1860	-2473	-2748	-2505	-1391	1409	6973	9834
158	-1343	-1142	-1712	-1015	-1831	-2290	-1614	-2075	-1866	-2502	-2808	-2512	-1368	1436	7053	9988
159	-1315	-1146	-1737	-983	-1829	-2266	-1620	-2049	-1866	-2522	-2812	-2550	-1374	1484	7159	10151
160	-1354	-1174	-1792	-999	-1852	-2287	-1624	-2062	-1886	-2508	-2795	-2566	-1374	1533	7286	10310
161	-1386	-1189	-1816	-1018	-1882	-2300	-1643	-2070	-1893	-2542	-2796	-2590	-1388	1576	7409	10414
162	-1433	-1228	-1834	-1085	-1917	-2352	-1677	-2148	-1915	-2576	-2841	-2608	-1392	1619	7510	10547
163	-1404	-1214	-1821	-1058	-1906	-2374	-1683	-2181	-1929	-2608	-2875	-2614	-1376	1669	7628	10718
164	-1362	-1202	-1832	-1017	-1893	-2381	-1671	-2117	-1916	-2609	-2883	-2625	-1382	1703	7721	10877
165	-1390	-1237	-1849	-1037	-1911	-2386	-1685	-2109	-1942	-2610	-2894	-2625	-1369	1738	7814	11035
166	-1425	-1258	-1879	-1066	-1950	-2403	-1700	-2120	-1947	-2646	-2888	-2642	-1365	1783	7928	11186
167	-1487	-1285	-1901	-1119	-1972	-2441	-1710	-2152	-1964	-2664	-2911	-2675	-1373	1832	8010	11331
168	-1479	-1284	-1905	-1121	-1958	-2448	-1707	-2200	-1966	-2700	-2962	-2689	-1390	1861	8102	11496
169	-1446	-1287	-1928	-1075	-1947	-2436	-1721	-2174	-1964	-2716	-2985	-2706	-1362	1914	8220	11678
170	-1461	-1297	-1956	-1083	-1959	-2460	-1733	-2160	-1987	-2742	-2994	-2712	-1354	1973	8315	11785
171	-1500	-1318	-1992	-1102	-1980	-2496	-1743	-2180	-1988	-2757	-3011	-2717	-1339	2002	8412	11920
172	-1559	-1373	-1992	-1173	-2018	-2533	-1766	-2218	-2018	-2796	-3017	-2733	-1339	2029	8470	12082
173	-1516	-1359	-2000	-1170	-2030	-2546	-1762	-2246	-2037	-2826	-3034	-2760	-1348	2081	8589	12288
174	-1466	-1333	-2008	-1107	-2010	-2542	-1766	-2180	-2022	-2844	-3045	-2773	-1337	2150	8702	12468
175	-1504	-1339	-2022	-1119	-2018	-2563	-1777	-2139	-2045	-2855	-3047	-2762	-1331	2188	8814	12614
176	-1546	-1373	-2035	-1113	-2059	-2579	-1803	-2159	-2056	-2875	-3052	-2764	-1333	2226	8904	12764
177	-1591	-1403	-2087	-1181	-2098	-2589	-1816	-2194	-2058	-2890	-3064	-2762	-1336	2255	9010	12916
178	-1591	-1417	-2088	-1200	-2100	-2616	-1842	-2248	-2094	-2903	-3084	-2782	-1321	2292	9120	13087
179	-1557	-1422	-2126	-1150	-2095	-2636	-1843	-2220	-2065	-2921	-3094	-2791	-1307	2320	9242	13256
180	-1579	-1445	-2129	-1143	-2099	-2633	-1856	-2228	-2062	-2915	-3105	-2785	-1309	2369	9363	13403
181	-1611	-1458	-2128	-1167	-2136	-2643	-1859	-2239	-2087	-2918	-3127	-2793	-1306	2399	9445	13515
182	-1670	-1509	-2141	-1252	-2163	-2665	-1869	-2295	-2108	-2942	-3117	-2805	-1317	2429	9495	13678
183	-1667	-1505	-2144	-1262	-2162	-2660	-1876	-2329	-2125	-2960	-3142	-2827	-1310	2467	9565	13847
184	-1624	-1485	-2135	-1213	-2151	-2657	-1866	-2308	-2114	-2996	-3125	-2824	-1303	2495	9675	14007
185	-1656	-1497	-2162	-1209	-2174	-2669	-1874	-2290	-2127	-3003	-3103	-2832	-1291	2521	9771	14156
186	-1684	-1515	-2174	-1228	-2217	-2707	-1894	-2300	-2146	-3032	-3082	-2852	-1286	2547	9875	14282
187	-1739	-1570	-3202	-1281	-2244	-2750	-1902	-2356	-2158	-3058	-3094	-2853	-1285	2589	9964	14445
188	-1725	-1582	-3562	-1280	-2247	-2764	-1918	-2405	-2163	-3076	-3142	-2871	-1283	2651	10040	14581
189	-1689	-1574	-3466	-1218	-2232	-2742	-1908	-2367	-2152	-3076	-3156	-2883	-1260	2693	10158	14722
190	-1706	-1592	-3296	-1221	-2262	-2775	-1919	-2349	-2165	-3076	-3129	-2891	-1262	2697	10236	14849
191	-1737	-1593	-3164	-1256	-2279	-2803	-1944	-2370	-2199	-3054	-3134	-2878	-1250	2727	10315	14969
192	-1794	-1619	-3027	-1316	-2304	-2836	-1964	-2418	-2212	-3087	-3146	-2895	-1255	2761	10408	15111
193	-1777	-1642	-2883	-1326	-2310	-2853	-1965	-2471	-2231	-3132	-3209	-2898	-1249	2803	10493	15270
194	-1742	-1604	-2779	-1256	-2306	-2828	-1960	-2425	-2208	-3175	-3218	-2908	-1246	2856	10602	15434
195	-1756	-1627	-2726	-1255	-2331	-2860	-1960	-2419	-2215	-3182	-3187	-2917	-1240	2893	10695	15570
196	-1795	-1629	-2652	-1289	-2352	-2881	-1984	-2418	-2235	-3215	-3222	-2926	-1239	2928	10780	15713
197	-1837	-1658	-2598	-1355	-2377	-2903	-1994	-2451	-2250	-3217	-3287	-2932	-1232	2936	10818	15822
198	-1833	-1671	-2018	-1366	-2387	-2897	-2015	-2504	-2290	-3234	-3321	-2935	-1233	2954	10884	15980
199	-1785	-1643	-1723	-1314	-2359	-2867	-2015	-2481	-2254	-3239	-3295	-2926	-1217	2987	10967	16162
200	-1790	-1646	-1716	-1307	-2360	-2892	-2017	-2442	-2259	-3221	-3248	-2913	-1226	3015	11055	16317
201	-1806	-1660	-1760	-1326	-2395	-2920	-2039	-2452	-2282	-3238	-3219	-2897	-1220	3047	11117	16340
202	-1860	-1686	-1804	-1382	-2423	-2955	-2045	-2494	-2292	-3244	-3222	-2912	-1220	3090	11158	16364
203	-1865	-1693	-1856	-1403	-2423	-2973	-2059	-2549	-2301	-3266	-3243	-2924	-1206	3142	11215	16526
204	-1815	-1671	-1891	-1330	-2403	-2944	-2042	-2501	-2284	-3279	-3230	-2930	-1212	3180	11286	16651
205	-1830	-1676	-1947	-1338	-2407	-2972	-2070	-2469	-2272	-3277	-3209	-2936	-1204	3183	11380	16797
206	-1859	-1687	-2008	-1367	-2446	-2985	-2071	-2503	-2287	-3288	-3216	-2947	-1193	3204	11458	16917
207	-1887	-1721	-2039	-1397	-2477	-3015	-2076	-2526	-2322	-3303	-3215	-2944	-1208	3235	11549	17093
208	-1882	-1718	-2064	-1424	-2479	-3025	-2073	-2589	-2339	-3330	-3246	-2934	-1185	3261	11618	17228
209	-1833	-1697	-2101	-1369	-2464	-3022	-2060	-2556	-2320	-3326	-3255	-2930	-1177	3312	11707	17367
210	-1850	-1714	-2140	-1369	-2473	-3036	-2064	-2526	-2315	-3323	-3230	-2938	-1179	3347	11790	17483
211	-1888	-1737	-2169	-1380	-2492	-3047	-2087	-2530	-2339	-3326	-3213	-2960	-1177	3365	11827	17610
212	-1924	-1758	-2196	-1437	-2513	-3071	-2105	-2558	-2372	-3359	-3218	-2963	-1172	3394	11883	17755
213	-1922	-1767	-2215	-1457	-2514	-3082	-2112	-2609	-2388	-3363	-3244	-2954	-1189	3429	11962	17901
214	-1865	-1746	-2240	-1395	-2493	-3057	-2095	-2568	-2367	-3390	-3243	-2952	-1163	3459	12069	18063
215	-1873	-1753	-2257	-1395	-2507	-3074	-2110	-2553	-2352	-3402	-3230	-2942	-1155	3471	12155	18180
216	-1900	-1775	-2263	-1415	-2531	-3092	-2117	-2556	-2367	-3422	-3221	-2948	-1151	3486	12229	18323
217	-1937	-1794	-2298	-1444	-2563	-3116	-2134	-2592	-2380	-3418	-3244	-2944	-1151	3527	12299	18445
218	-1944	-1804	-2304	-1482	-2559	-3118	-2137	-2649	-2411	-3457	-3284	-2954	-1140	3541	12354	18555
219	-1910	-1764	-2305	-1433	-2567	-3107	-2127	-2608	-2392	-3458	-3274	-2942	-1111	3583	12429	18722
220	-1886	-1765	-2327	-1427	-2564	-3122	-2137	-2571	-2385	-3459	-3251	-2959	-1127	3613	12493	18880
221	-1926	-1797	-2366	-1436	-2561	-3128	-2145	-2581	-2395	-3452	-3248	-2959	-1127	3642	12552	19003
222	-1988	-1841	-2375	-1487	-2590	-3153	-2164	-2612	-2398	-3458	-3262	-2959	-1105	3656	12594	19119
223	-2002	-1852	-2391	-1539	-2599	-3166	-2178	-2680	-2433	-3467	-3301	-2952	-1106	3684	12641	19286
224	-1939	-1827	-2404	-1466	-2563	-3151	-2160	-2654	-2405	-3484	-3288	-2941	-1078	3730	12719	19429
225	-1930	-1825	-2422	-1459	-2579	-3140	-2156	-2627	-2398	-3486	-3245	-2963	-1062	3784	12793	19544
226	-1949	-1828	-2416	-1473	-2590	-3183	-2160	-2636	-2424	-3494	-3234	-2960	-1062	3813	12869	19692
227	-1980	-1841	-2450	-1496	-2618	-3207	-2174	-2655	-2411	-3479	-3254	-2945	-1056	3845	12935	19844
228	-1985	-1874	-2481	-1532	-2633	-3200	-2184	-2710	-2437	-3495	-3280	-2950	-1049	3855	12990	20025
229	-1923	-1836	-2458	-1450	-2603	-3206	-2182	-2665	-2415	-3498	-3274	-2945	-1038	3863	13055	20172
230	-1920	-1843	-2483	-1445	-2613	-3215	-2162	-2635	-2423	-3499	-3251	-2948	-1025	3898	13131	20320
231	-1956	-1856	-2502	-1472	-2628	-3216	-2163	-2633	-2432	-3508	-3225	-2928	-1008	3945	13185	20441
232	-2000	-1890	-2525	-1516	-2685	-3227	-2188	-2663	-2459	-3522	-3234	-2911	-1014	3942	13245	20587
233	-2020	-1900	-2530	-1539	-2673	-3239	-2191	-2720	-2494	-3530	-3279	-2900	-999	3939	13288	20756
234	-1974	-1866	-2553	-1487	-2663	-3229	-2192	-2697	-2475	-3557	-3280	-2904	-1012	3969	13367	20922
235	-1963	-1871	-2558	-1475	-2671	-3255	-2198	-2688	-2486	-3557	-3254	-2916	-990	4030	13429	21074
236	-2000	-1885	-2569	-1495	-2700	-3281	-2204	-2699	-2499	-3572	-3240	-2890	-986	4057	13481	21194
237	-2053	-1911	-2574	-1535	-2716	-3314	-2222	-2713	-2504	-3541	-3236	-2881	-982	4076	13527	21308
238	-2066	-1919	-2585	-1561	-2723	-3332	-2224	-2771	-2529	-3556	-3250	-2901	-980	4111	13552	21411
239	-2008	-1884	-2579	-1496	-2719	-3315	-2219	-2748	-2500	-3570	-3245	-2901	-978	4143	13644	21560
240	-2021	-1876	-2606	-1486	-2714	-3307	-2230	-2714	-2508	-3580	-3218	-2880	-981	4148	13693	21705
241	-2030	-1900	-2647	-1500	-2718	-3320	-2240	-2743	-2514	-3569	-3215	-2883	-960	4184	13728	21813
242	-2075	-1925	-2647	-1547	-2751	-3356	-2249	-2760	-2525	-3575	-3193	-2877	-965	4177	13782	21950
243	-2104	-1953	-2644	-1578	-2761	-3395	-2271	-2818	-2539	-3618	-3217	-2877	-966	4180	13833	22061
244	-2041	-1901	-2629	-1510	-2750	-3382	-2270	-2778	-2515	-3621	-3215	-2889	-944	4222	13906	22201
245	-2029	-1901	-2628	-1516	-2762	-3376	-2266	-2767	-2509	-3623	-3222	-2889	-932	4250	13977	22329
246	-2046	-1922	-2628	-1541	-2782	-3388	-2267	-2774	-2540	-3643	-3227	-2884	-944	4279	14029	22460
247	-2081	-1930	-2625	-1564	-2788	-3407	-2272	-2801	-2552	-3656	-3223	-2869	-952	4303	14077	22563
248	-2108	-1946	-2626	-1605	-2813	-3395	-2287	-2855	-2568	-3648	-3254	-2873	-934	4287	14117	22706
249	-2036	-1923	-2629	-1539	-2789	-3376	-2275	-2823	-2542	-3672	-3258	-2861	-942	4326	14184	22828
250	-2036	-1919	-2648	-1535	-2779	-3394	-2269	-2789	-2551	-3660	-3249	-2857	-942	4353	14249	22954
251	-2053	-1942	-2665	-1537	-2793	-3412	-2274	-2790	-2559	-3658	-3235	-2838	-937	4382	14293	23055
252	-2096	-1951	-2663	-1564	-2806	-3418	-2283	-2836	-2581	-3655	-3212	-2833	-929	4407	14337	23171
253	-2134	-1966	-2645	-1610	-2820	-3431	-2297	-2886	-2597	-3660	-3243	-2847	-926	4429	14370	23291
254	-2068	-1943	-2642	-1540	-2795	-3403	-2288	-2831	-2569	-3663	-3254	-2841	-910	4471	14460	23425
255	-2061	-1923	-2643	-1530	-2795	-3393	-2284	-2801	-2569	-3677	-3233	-2840	-907	4503	14525	23546
256	-2084	-1943	-2649	-1526	-2801	-3405	-2288	-2812	-2571	-3684	-3220	-2813	-900	4506	14564	23666
257	-2121	-1975	-2660	-1552	-2829	-3436	-2299	-2839	-2588	-3684	-3216	-2818	-895	4549	14619	23781
258	-2143	-1987	-2656	-1595	-2851	-3453	-2286	-2863	-2618	-3684	-3249	-2831	-881	4583	14642	23896
259	-2087	-1966	-2637	-1557	-2818	-3434	-2271	-2827	-2586	-3691	-3254	-2830	-844	4618	14727	24065
260	-2073	-1957	-2615	-1537	-2814	-3416	-2280	-2800	-2581	-3709	-3232	-2806	-836	4664	14788	24182
261	-2092	-1950	-2613	-1560	-2822	-3430	-2285	-2791	-2591	-3716	-3186	-2773	-809	4707	14821	24308
262	-2119	-1962	-2633	-1593	-2856	-3446	-2304	-2816	-2605	-3701	-3174	-2762	-788	4768	14890	24446
263	-2149	-1977	-2651	-1611	-2853	-3453	-2297	-2855	-2616	-3707	-3220	-2750	-763	4825	14985	24615
264	-2105	-1953	-2633	-1540	-2817	-3430	-2267	-2844	-2617	-3723	-3219	-2750	-715	4890	15083	24760
265	-2078	-1948	-2629	-1531	-2814	-3426	-2261	-2778	-2620	-3720	-3182	-2721	-707	4932	15155	24885
266	-2120	-1960	-2636	-1555	-2832	-3426	-2281	-2753	-2618	-3693	-3166	-2721	-688	4966	15222	25012
267	-2157	-1992	-2637	-1576	-2852	-3437	-2283	-2771	-2611	-3715	-3173	-2720	-655	5010	15281	25180
268	-2181	-2022	-2624	-1625	-2861	-3450	-2299	-2817	-2623	-3724	-3190	-2697	-645	5059	15328	25337
269	-2137	-1982	-2612	-1557	-2829	-3425	-2292	-2808	-2593	-3717	-3193	-2694	-598	5128	15404	25514
270	-2147	-1969	-2615	-1535	-2818	-3411	-2277	-2793	-2578	-3709	-3173	-2673	-566	5191	15491	25635
271	-2189	-1993	-2619	-1572	-2839	-3429	-2281	-2789	-2599	-3709	-3147	-2645	-544	5259	15545	25782
272	-2218	-2012	-2626	-1620	-2850	-3433	-2289	-2822	-2600	-3699	-3142	-2615	-538	5305	15604	25911
273	-2240	-2025	-2631	-1654	-2851	-3433	-2292	-2856	-2617	-3727	-3175	-2606	-496	5359	15700	26132
274	-2161	-2001	-2625	-1569	-2811	-3418	-2273	-2841	-2579	-3725	-3192	-2608	-456	5418	15799	26324
275	-2159	-1999	-2618	-1544	-2800	-3410	-2263	-2794	-2565	-3707	-3160	-2591	-434	5507	15878	26489
276	-2152	-2006	-2614	-1568	-2823	-3394	-2259	-2767	-2571	-3710	-3120	-2568	-425	5550	15972	26654
277	-2152	-2010	-2641	-1581	-2832	-3402	-2256	-2773	-2584	-3726	-3108	-2561	-410	5581	16051	26821
278	-2169	-2023	-2655	-1621	-2852	-3409	-2271	-2813	-2601	-3723	-3102	-2538	-405	5617	16122	26999
279	-2110	-1972	-2623	-1577	-2833	-3388	-2250	-2794	-2583	-3718	-3083	-2528	-391	5672	16185	27146
280	-2108	-1957	-2616	-1561	-2825	-3401	-2242	-2756	-2546	-3716	-3077	-2510	-370	5727	16279	27308
281	-2119	-1951	-2613	-1553	-2852	-3415	-2242	-2740	-2552	-3696	-3047	-2488	-334	5779	16333	27451
282	-2143	-1951	-2594	-1574	-2867	-3434	-2247	-2763	-2570	-3703	-3024	-2483	-328	5818	16383	27621
283	-2148	-1924	-2596	-1608	-2849	-3442	-2257	-2826	-2587	-3716	-3052	-2479	-309	5826	16400	27794
284	-2081	-1889	-2574	-1520	-2819	-3414	-2234	-2789	-2550	-3717	-3037	-2469	-290	5876	16418	27962
285	-2071	-1848	-2570	-1471	-2776	-3393	-2221	-2755	-2536	-3730	-3009	-2454	-270	5883	16495	28082
286	-2095	-1845	-2588	-1472	-2764	-3367	-2212	-2747	-2545	-3711	-2994	-2435	-259	5902	16537	28181
287	-2149	-1839	-2578	-1468	-2755	-3351	-2216	-2745	-2561	-3714	-2986	-2424	-241	5939	16593	28340
288	-2187	-1865	-2587	-1478	-2707	-3312	-2202	-2769	-2572	-3683	-3025	-2413	-217	5989	16661	28508
289	-2180	-1840	-2581	-1379	-2613	-3226	-2144	-2697	-2536	-3687	-2992	-2398	-186	6038	16731	28680
290	-2234	-1862	-2579	-1318	-2551	-3136	-2116	-2638	-2516	-3685	-2945	-2390	-159	6071	16783	28801
291	-2321	-1910	-2581	-1291	-2488	-3056	-2062	-2592	-2496	-3681	-2920	-2370	-131	6119	16840	28919
292	-2473	-1948	-2592	-1284	-2389	-2970	-1978	-2522	-2483	-3657	-2906	-2360	-132	6183	16889	29070
293	-2656	-2020	-2604	-1294	-2297	-2849	-1871	-2499	-2480	-3626	-2910	-2348	-92	6241	16952	29206
294	-2819	-2092	-2598	-1201	-2153	-2646	-1742	-2388	-2418	-3604	-2884	-2321	-51	6275	17054	29360
295	-3078	-2201	-2645	-1153	-2056	-2477	-1609	-2268	-2353	-3579	-2850	-2297	-5	6368	17153	29498
296	-3440	-2386	-2719	-1153	-1972	-2305	-1448	-2142	-2305	-3542	-2826	-2247	35	6464	17212	29641
297	-3847	-2627	-2910	-1185	-1877	-2121	-1281	-2011	-2272	-3509	-2785	-2226	89	6560	17285	29792
298	-4213	-2881	-3089	-1252	-1799	-1968	-1112	-1882	-2245	-3464	-2785	-2191	186	6692	17372	29960
299	-4518	-3129	-3335	-1226	-1655	-1733	-879	-1633	-2134	-3419	-2739	-2135	305	6858	17512	30153
300	-4807	-3395	-3619	-1271	-1553	-1516	-637	-1382	-2047	-3358	-2674	-2069	412	7042	17629	30294
301	-5089	-3679	-3936	-1376	-1480	-1300	-404	-1138	-1950	-3279	-2603	-1987	571	7253	17767	30468
302	-5278	-3899	-4207	-1514	-1412	-1116	-183	-916	-1848	-3194	-2554	-1902	743	7558	17933	30660
303	-5480	-4115	-4439	-1673	-1349	-933	47	-690	-1757	-3099	-2505	-1792	947	7930	18123	30882
304	-5541	-4250	-4592	-1735	-1250	-712	333	-359	-1608	-2983	-2416	-1657	1188	8342	18358	31113
305	-5633	-4364	-4680	-1831	-1216	-569	575	-65	-1460	-2877	-2290	-1527	1534	8906	18651	31368
306	-5757	-4486	-4710	-1948	-1143	-436	817	250	-1315	-2734	-2140	-1342	1928	9591	19052	31665
307	-5798	-4580	-4696	-2059	-1070	-299	1039	543	-1146	-2568	-1992	-1147	2403	10493	19525	32024
308	-5762	-4658	-4633	-2170	-969	-135	1264	838	-999	-2400	-1858	-897	2925	11437	20085	32432
309	-5544	-4629	-4512	-2169	-826	40	1479	1149	-786	-2242	-1691	-645	3652	12815	20873	32990
310	-5266	-4524	-4357	-2155	-633	259	1705	1525	-584	-2069	-1489	-349	4491	14532	21878	33660
311	-4917	-4363	-4137	-2168	-433	511	1938	1861	-409	-1870	-1259	-2	5324	16381	23013	34390
312	-4534	-4170	-3854	-2170	-231	791	2153	2170	-252	-1687	-1048	340	6400	19119	24614	35420
313	-4153	-3962	-3521	-2136	10	1127	2425	2500	-50	-1510	-850	767	7645	21857	26570	36670
314	-3642	-3640	-3101	-1928	290	1520	2737	2932	176	-1307	-616	1216	9032	25380	29017	38270
315	-3229	-3334	-2690	-1719	552	1921	3048	3351	415	-1126	-355	1703	10396	28982	31607	39970
316	-2936	-3080	-2319	-1514	806	2307	3361	3758	634	-961	-128	2166	12079	33600	35070	42280
317	-2639	-2831	-1929	-1265	1117	2773	3706	4191	892	-749	131	2732	13988	38880	39150	45040
318	-2404	-2589	-1559	-1017	1461	3269	4052	4630	1168	-513	346	3335	15849	44160	43360	47940
319	-2152	-2339	-1254	-662	1851	3838	4431	5130	1533	-265	620	3965	18196	50770	48870	51740
320	-2008	-2156	-1012	-435	2192	4358	4781	5619	1871	26	894	4581	20544	58070	55170	56130
321	-1932	-2012	-806	-214	2566	4935	5162	6132	2240	361	1228	5323	23139	66120	62390	61210
322	-1886	-1926	-628	-60	2917	5520	5558	6623	2672	686	1588	6093	25565	73870	69610	66420
323	-1768	-1862	-490	54	3229	6038	5900	7055	3072	1024	1889	6836	28467	83240	78760	73100
324	-1443	-1748	-609	257	3591	6662	6333	7595	3591	1494	2268	7695	31492	93230	89040	80770
325	-953	-1653	-1660	409	3864	7211	6751	8127	4074	1947	2684	8579	34250	102500	99080	88440
326	-190	-1469	-1707	492	4120	7701	7157	8604	4552	2411	3109	9493	37400	113280	111320	98060
327	762	-1181	-1423	549	4302	8099	7466	9008	4990	2862	3492	10303	40560	124320	124480	108790
328	2123	-673	-1559	572	4487	8491	7808	9388	5428	3379	3915	11231	43720	135490	138490	120690
329	3682	102	-1467	726	4690	8885	8138	9792	5902	3829	4367	12137	46500	145380	151510	132170
330	4957	923	-1263	856	4857	9179	8390	10132	6273	4251	4784	12939	49500	156260	166540	145990
331	6052	1956	-462	1058	5030	9468	8673	10421	6657	4691	5223	13793	52370	166790	181840	160750
332	6613	2924	-636	1356	5255	9727	8918	10706	7009	5135	5647	14641	55070	176830	197110	176350
333	6573	3680	-1465	1766	5591	9981	9156	10952	7334	5508	6038	15433	57340	185300	210610	190840
334	6042	4140	-1558	2284	6018	10254	9404	11198	7613	5826	6403	16094	59690	194180	225490	207680
335	4865	4240	-832	2840	6591	10568	9684	11463	7893	6186	6835	16779	61770	202170	239700	224870
336	3273	3946	-422	3307	7271	10884	9974	11694	8112	6490	7194	17465	63460	208530	251680	240370
337	1710	3327	-394	3634	7902	11222	10266	11875	8300	6702	7492	18004	65130	214880	264260	257830
338	-77	2363	-517	3808	8602	11651	10656	12069	8459	6903	7764	18533	66620	220450	275930	275220
339	-1757	1291	-746	3872	9220	12140	11103	12325	8637	7099	8050	19014	67850	225160	286520	292360
340	-3451	76	-1072	3674	9631	12574	11559	12624	8785	7280	8333	19426	68790	228560	294910	307100
341	-4893	-1061	-1439	3340	9777	12882	11939	12867	8900	7402	8548	19736	69630	231590	303220	323100
342	-6419	-2354	-1966	2797	9709	13118	12322	13167	8995	7560	8747	20059	70280	233830	310300	338300
343	-7772	-3620	-2515	2124	9431	13252	12628	13429	9096	7675	8927	20306	70740	235280	315720	351300
344	-8839	-4763	-3085	1473	8982	13265	12841	13790	9225	7825	9135	20536	71110	236290	320760	365100
345	-9625	-5735	-3621	792	8390	13130	12934	14058	9330	7922	9315	20690	71320	236600	324630	378000
346	-10237	-6696	-4170	-36	7616	12825	12921	14284	9424	8050	9518	20894	71410	236300	327420	390000
347	-10497	-7456	-4705	-911	6694	12408	12807	14433	9475	8159	9742	21025	71390	235610	329100	399900
348	-10402	-7897	-5066	-1684	5807	11939	12646	14477	9530	8269	9948	21164	71330	234460	330300	410400
349	-9828	-8043	-5357	-2392	4768	11342	12404	14505	9598	8407	10192	21301	71220	232930	330700	420000
350	-9058	-7901	-5431	-3071	3661	10638	12089	14481	9634	8491	10446	21447	71050	231270	330400	427900
351	-8175	-7481	-5227	-3622	2561	9813	11702	14348	9621	8521	10699	21604	70820	229130	329400	436200
352	-7350	-6925	-4794	-3957	1604	9036	11295	14158	9584	8543	10929	21736	70560	226790	327900	444000
353	-6422	-6162	-4028	-4091	684	8140	10811	13889	9486	8516	11112	21895	70320	224360	326090	451500
354	-5471	-5292	-3027	-3845	-23	7290	10306	13657	9389	8446	11272	22057	70070	222090	324130	457800
355	-4775	-4594	-2672	-3493	-470	6591	9824	13400	9231	8361	11418	22195	69700	219430	321660	464700
356	-4114	-3866	-2240	-2949	-671	5899	9286	13039	9013	8192	11513	22312	69300	216690	318930	471300
357	-3605	-3208	-1263	-2363	-551	5435	8804	12628	8780	7945	11481	22359	68880	214230	316360	477200
358	-3157	-2623	419	-1714	-122	5277	8413	12241	8524	7658	11371	22351	68400	211520	313430	483700
359	-2801	-2149	1595	-1084	454	5406	8215	11997	8294	7353	11261	22307	67800	208730	310360	490000
360	-2569	-1761	2471	-478	1202	5780	8132	11821	7993	6946	11037	22175	67120	205850	307120	495900
361	-2481	-1505	3064	74	2027	6403	8252	11734	7685	6498	10705	21927	66450	203290	304210	500900
362	-2462	-1373	3417	454	2770	7107	8513	11830	7452	6056	10292	21618	65640	200360	300850	506100
363	-2447	-1288	3712	800	3625	8058	9006	12152	7256	5555	9724	21163	64740	197440	297530	510900
364	-2361	-1234	3899	1184	4478	9143	9667	12765	7211	5096	9150	20640	63760	194510	294160	515200
365	-2306	-1251	3933	1412	5224	10255	10428	13551	7324	4714	8548	19987	62860	191840	291090	518500
366	-2222	-1300	3868	1523	5810	11235	11149	14338	7546	4497	7972	19354	61750	188770	287580	521700
367	-2068	-1351	3693	1552	6379	12350	12017	15358	7923	4404	7362	18592	60620	185690	283980	524300
368	-1801	-1328	3467	1525	6879	13442	12932	16383	8457	4442	6789	17815	59610	183010	280800	526100
369	-1410	-1193	3235	1539	7258	14371	13770	17536	9046	4646	6395	17127	58440	179980	277140	527500
370	-1084	-1019	3082	1488	7538	15302	14679	18690	9801	4996	6054	16404	57290	176870	273310	528100
371	-741	-758	2983	1421	7703	16093	15545	19811	10603	5459	5804	15794	56210	173820	269360	527900
372	-453	-488	2999	1374	7753	16651	16308	20908	11431	5980	5672	15271	55350	171190	265800	527000
373	-179	-235	3107	1418	7762	17210	16953	21811	12196	6512	5642	14889	54520	168440	261780	525400
374	124	87	3273	1615	7797	17608	17599	22774	13092	7209	5746	14641	53840	165860	257690	522900
375	284	333	3475	1825	7801	17837	18070	23570	13939	7917	5993	14394	53380	163790	254010	519900
376	347	516	3645	2036	7877	17947	18437	24191	14692	8638	6330	14353	53010	161780	249870	515800
377	317	594	3763	2239	7977	17999	18672	24583	15297	9244	6665	14410	52870	160180	245860	511100
378	236	654	3868	2490	8182	18108	18858	24915	15877	9855	7034	14558	52960	159160	242070	505800
379	62	683	3946	2849	8483	18265	19028	25171	16354	10440	7564	14785	53170	158670	238920	500700
380	-317	602	4000	3145	8808	18438	19154	25321	16617	10882	8027	15068	53590	158660	235610	494500
381	-980	374	4019	3480	9256	18679	19324	25431	16881	11287	8499	15437	54180	159240	232660	488100
382	-1815	-109	3912	3824	9829	19022	19504	25517	17019	11598	8861	15840	54860	160330	230390	482300
383	-2573	-762	3613	4244	10633	19520	19772	25653	17127	11840	9197	16270	55790	162300	228340	475900
384	-3069	-1421	3121	4620	11514	20144	20055	25862	17249	11989	9489	16683	56810	164910	226780	469700
385	-3446	-2076	2307	4872	12675	21025	20434	26106	17320	12097	9799	17097	57930	168100	225670	463500
386	-3658	-2495	1479	4885	13984	22204	20837	26359	17397	12205	10069	17472	58980	171420	225060	458300
387	-3814	-2655	1034	4678	15131	23498	21286	26589	17463	12292	10285	17786	60160	175600	224810	452700
388	-3909	-2619	1172	4484	16238	25188	21896	26867	17584	12396	10458	18098	61410	180260	225070	447700
389	-3968	-2454	1989	4715	16714	26927	22616	27274	17722	12504	10680	18369	62630	185150	225640	443000
390	-4080	-2328	3237	5444	17191	28317	23311	27650	17880	12616	10906	18625	63710	189560	226310	439200
391	-4195	-2267	4434	6547	17297	29113	23915	27970	18001	12742	11106	18869	64870	194580	227200	435200
392	-4353	-2311	5560	8044	17571	29464	24439	28295	18135	12895	11313	19108	66050	199660	228150	431600
393	-4426	-2380	6266	9620	18268	29389	24798	28584	18316	13055	11490	19378	67170	204390	229120	428700
394	-4443	-2458	6535	10959	19193	29102	24929	28877	18454	13203	11693	19633	68520	209790	230170	425700
395	-4475	-2562	6454	11699	20354	28611	24901	29143	18581	13374	11970	19954	70030	215340	231080	422600
396	-4516	-2712	6112	12051	21437	28007	24735	29422	18616	13546	12280	20322	71870	221250	231890	419700
397	-4573	-2876	5600	11971	22199	27339	24433	29697	18581	13662	12593	20793	73860	226990	232560	417000
398	-4576	-2969	5065	11697	22602	26736	24067	29953	18541	13718	12882	21314	76780	234370	233430	414100
399	-4539	-3054	4447	11260	22691	25917	23589	30210	18480	13659	13233	22077	80720	242940	234440	411200
400	-4521	-3135	3816	10688	22469	24985	23012	30308	18397	13567	13537	23000	85470	252110	235580	408600
401	-4541	-3228	3175	10012	22039	24011	22314	30124	18276	13376	13744	24003	93100	265400	237360	405800
402	-4604	-3333	2578	9300	21506	23107	21595	29723	18088	13138	13895	25357	104250	284780	240250	403400
403	-4564	-3381	1929	8539	20840	22168	20748	29062	17826	12850	13966	26849	119860	315710	245550	401600
404	-4528	-3403	1338	7781	20020	21311	19897	28267	17501	12494	14011	28426	137640	358800	254420	400500
405	-4553	-3444	848	7063	19216	20566	19139	27383	17093	12161	14006	29776	161260	431700	274000	400300
406	-4570	-3478	339	6255	18185	19757	18325	26278	16569	11766	13960	31256	186970	532800	311480	401800
407	-4615	-3544	-135	5439	17073	18990	17550	25093	15958	11338	13847	32584	209890	642500	367200	405400
408	-4602	-3550	-504	4754	15942	18278	16851	23913	15314	10875	13676	33750	234130	777800	461500	413500
409	-4560	-3537	-784	4239	14945	17664	16274	22926	14765	10498	13510	34670	255410	912300	589400	427400
410	-4552	-3527	-1000	3729	13920	16909	15679	21820	14130	10086	13284	35540	273240	1035000	743700	449000
411	-4564	-3538	-1132	3359	12894	16206	15152	20761	13496	9688	13032	36290	286270	1129500	893200	475800
412	-4630	-3556	-1145	3177	12253	15604	14679	19846	12891	9368	12787	36800	298030	1218300	1063800	514800
413	-4598	-3519	-1005	3366	12005	14980	14216	18854	12265	8977	12491	37250	307110	1290100	1228300	562400
414	-4566	-3472	-633	4064	12598	14665	13752	18009	11648	8631	12276	37580	313710	1346200	1379900	616000
415	-4609	-3443	-58	5408	14600	14350	13293	17186	11040	8293	12016	37770	317790	1385200	1502700	666700
416	-4637	-3413	636	7368	16383	14472	12886	16469	10513	7970	11745	37850	320660	1418900	1627900	724500
417	-4707	-3429	1580	10569	27378	15252	12458	15681	9947	7588	11428	37780	321950	1443800	1784000	781300
418	-4712	-3396	2692	15060	38370	16383	12064	14959	9419	7210	11076	37590	321930	1459400	1940200	830200
419	-4698	-3358	3787	20835	54980	20911	11771	14350	8966	6890	10759	37300	320650	1469500	2021100	882100
420	-4744	-3356	5007	26610	80770	25440	11514	13741	8459	6543	10401	36880	318250	1472500	2087900	930300
421	-4769	-3357	6143	33740	114580	33630	11366	13137	8004	6177	10002	36330	314960	1469200	2140000	974300
422	-4863	-3394	7096	40900	156040	45200	11328	12548	7525	5800	9564	35680	311520	1461800	2175100	1009700
423	-4830	-3360	7783	46970	198100	58550	11455	12105	7174	5496	9180	35090	307210	1449200	2199700	1045000
424	-4816	-3325	8331	52920	248400	76920	11779	11684	6810	5188	8780	34340	302510	1432100	2208000	1074500
425	-4845	-3330	8607	57500	298690	98090	12298	11281	6447	4910	8422	33580	298140	1414000	2204000	1095700
426	-4863	-3328	8648	60500	340600	118320	12884	10960	6136	4651	8104	32890	293240	1391200	2187300	1113500
427	-4905	-3349	8525	61820	381800	141420	13652	10596	5844	4361	7701	32131	288490	1367100	2162600	1125300
428	-4849	-3305	8206	61980	414400	163500	14528	10315	5618	4135	7335	31396	284080	1342500	2128000	1131300
429	-4781	-3249	7803	60930	436800	182830	15416	10103	5436	3922	7070	30685	280360	1320300	2089700	1131700
430	-4740	-3218	7376	59130	448500	196680	16124	9913	5304	3760	6858	30090	276440	1295400	2040500	1127200
431	-4702	-3180	6819	56380	453200	207870	16659	9702	5178	3616	6663	29436	272920	1271300	1985600	1117700
432	-4697	-3181	6219	53060	449500	214220	17195	9450	5066	3499	6468	28846	270160	1251100	1935300	1105900
433	-4592	-3132	5640	49520	438800	216060	17437	9259	5000	3397	6333	28333	267400	1230000	1874600	1089200
434	-4516	-3084	5118	46280	424500	214160	17441	9110	4983	3339	6266	27916	264930	1210100	1811100	1069400
435	-4462	-3074	4536	42540	404500	208700	17235	8882	4916	3300	6217	27512	262640	1191500	1746600	1047100
436	-4416	-3066	3963	38870	382000	200530	16830	8658	4886	3268	6192	27177	260770	1176200	1689400	1025700
437	-4401	-3090	3467	35700	360800	191770	16344	8426	4827	3253	6152	26899	258780	1160400	1626400	1000300
438	-4298	-3057	2976	32397	336300	180820	15707	8191	4813	3244	6150	26624	256900	1145800	1562900	974300
439	-4208	-3020	2512	29286	311620	169100	14995	7984	4801	3207	6154	26375	254930	1131400	1500300	947700
440	-4163	-3002	2065	26406	287190	156990	14289	7782	4744	3196	6181	26178	253040	1118700	1413000	923900
441	-4127	-3012	1718	24028	266190	146320	13584	7578	4672	3191	6177	26003	250760	1104300	1325700	897300
442	-4114	-3028	1345	21532	243650	134760	12806	7310	4582	3166	6137	25814	248380	1089900	1238300	871300
443	-4004	-2960	1039	19392	222420	123810	12096	7098	4506	3114	6099	25642	246100	1076800	1269200	848900
444	-3922	-2923	792	17666	204550	114600	11491	6945	4435	3095	6070	25457	243220	1060800	1246100	824200
445	-3908	-2929	554	15899	185820	104920	10837	6751	4318	3013	6035	25257	240060	1043400	1202500	800400
446	-3879	-2904	340	14317	168620	96050	10228	6551	4188	2935	5972	25050	236630	1024900	1153100	777500
447	-3872	-2910	170	13067	152960	88010	9667	6309	4028	2824	5863	24814	233410	1007800	1108800	758100
448	-3799	-2851	43	11816	140340	81620	9248	6144	3946	2722	5753	24601	229610	987700	1060100	737300
449	-3759	-2834	-76	10783	127320	75120	8851	6014	3802	2608	5645	24320	225540	966200	1012400	717400
450	-3742	-2826	-196	9835	115570	69280	8489	5833	3640	2482	5503	24042	221800	946400	971400	700400
451	-3729	-2824	-280	8974	106180	64610	8199	5678	3520	2375	5388	23786	217570	924000	927100	682200
452	-3752	-2848	-385	8265	96680	59940	7943	5477	3346	2240	5207	23491	213410	902200	885300	664800
453	-3671	-2810	-463	7677	88230	55800	7733	5335	3219	2111	5051	23190	209530	881900	846400	648400
454	-3627	-2796	-539	7106	80610	52020	7570	5224	3085	2004	4932	22965	206310	865700	814300	634300
455	-3630	-2799	-605	6626	74500	48960	7433	5116	3002	1906	4822	22787	203210	851000	782000	619000
456	-3625	-2792	-673	6138	68300	45780	7297	4984	2853	1833	4690	22621	200910	842200	755000	604400
457	-3667	-2839	-748	5632	62780	42880	7185	4852	2706	1746	4602	22501	199780	841500	737100	592200
458	-3592	-2805	-814	5273	57850	40270	7143	4780	2653	1712	4511	22518	199760	850800	725500	579300
459	-3554	-2778	-866	4972	53830	38070	7110	4766	2599	1707	4488	22560	201170	872400	725200	567300
460	-3562	-2764	-927	4614	49710	35730	7090	4744	2510	1709	4491	22685	204230	908400	739100	556700
461	-3565	-2790	-986	4256	46060	33540	7087	4751	2423	1744	4499	22907	208450	953800	766200	548800
462	-3612	-2813	-1036	3945	43150	31754	7124	4764	2364	1766	4510	23197	214960	1020600	816800	542100
463	-3530	-2772	-1081	3736	40240	29935	7220	4899	2350	1807	4578	23580	223210	1102700	891600	538400
464	-3480	-2748	-1109	3520	37630	28216	7326	5085	2332	1859	4701	24027	232980	1197400	992900	538600
465	-3475	-2733	-1154	3304	35280	26641	7445	5300	2313	1928	4842	24532	242750	1289800	1106400	542600
466	-3479	-2733	-1187	3099	33460	25344	7560	5509	2295	1989	4956	25016	254690	1400000	1260800	552600
467	-3523	-2750	-1204	2872	31693	24028	7674	5717	2267	2026	5052	25579	267370	1513700	1443500	569500
468	-3471	-2709	-1231	2760	30194	22918	7806	5972	2275	2058	5159	26153	278950	1614700	1626700	590900
469	-3450	-2702	-1238	2646	28999	22058	7906	6233	2270	2053	5278	26664	292000	1777300	1979000	622800
470	-3467	-2700	-1235	2533	27821	21203	7994	6472	2247	2057	5347	27219	304570	1940000	2331300	662900
471	-3467	-2717	-1246	2399	26807	20461	8039	6663	2224	2064	5438	27725	316470	2029200	2580100	710900
472	-3492	-2726	-1217	2259	25931	19893	8074	6789	2195	2040	5451	28180	326310	2101200	2797900	759700
473	-3453	-2680	-1178	2244	25234	19504	8090	6918	2183	1994	5479	28516	336300	2171000	3026600	820100
474	-3441	-2669	-1128	2199	24503	19139	8078	7044	2188	1955	5503	28851	344900	2229700	3235300	884800
475	-3460	-2670	-1055	2157	23756	18843	8068	7073	2144	1898	5506	29113	351400	2273100	3400000	944500
476	-3488	-2668	-975	2123	23149	18639	8049	7067	2092	1849	5483	29286	357300	2312100	3562000	1012600
477	-3529	-2688	-864	2057	22516	18471	8016	7008	2034	1785	5401	29408	361700	2342200	3701000	1080200
478	-3465	-2642	-736	2125	21925	18391	8010	6976	2017	1710	5336	29463	364600	2361400	3808000	1145200
479	-3460	-2634	-620	2154	21304	18335	7997	6925	1982	1650	5273	29457	366000	2370600	3879000	1199200
480	-3479	-2626	-498	2145	20758	18290	7988	6843	1950	1570	5213	29370	366100	2373000	3933000	1253700
481	-3503	-2637	-404	2148	20172	18238	7973	6702	1893	1458	5126	29211	364800	2367800	3963000	1300100
482	-3528	-2653	-305	2149	19638	18196	7977	6530	1839	1361	5016	29010	362700	2357500	3972000	1334000
483	-3467	-2629	-235	2206	19104	18166	7984	6464	1825	1287	4927	28792	359200	2337900	3956000	1362700
484	-3454	-2639	-177	2219	18623	18100	7993	6368	1784	1226	4908	28553	354600	2311700	3919000	1381100
485	-3486	-2649	-171	2204	18107	17987	7992	6236	1753	1156	4926	28325	349100	2280100	3862000	1388900
486	-3526	-2673	-211	2149	17561	17830	7980	6119	1718	1160	5029	28185	343500	2247600	3797000	1387400
487	-3544	-2698	-246	2093	17111	17680	7972	5998	1685	1219	5280	28236	336600	2207000	3712000	1377400
488	-3485	-2663	-296	2080	16645	17505	7980	5924	1694	1381	5921	28703	329200	2160900	3609000	1359100
489	-3481	-2685	-381	2027	16125	17250	7966	5865	1701	1655	7108	29926	322310	2116500	3507000	1337000
490	-3512	-2699	-485	1942	15622	16973	7950	5775	1708	2086	8769	32031	314420	2063500	3382000	1306500
491	-3538	-2741	-567	1821	15168	16703	7928	5696	1735	2756	11619	36120	306750	2007700	3251000	1271200
492	-3570	-2761	-660	1685	14702	16366	7920	5600	1746	3695	15898	42890	299760	1950200	3115300	1232700
493	-3535	-2750	-746	1625	14264	16022	7897	5585	1791	4939	22548	53410	294560	1896700	2988300	1196400
494	-3536	-2757	-823	1545	13825	15687	7874	5590	1825	6369	29199	66760	290500	1834900	2842500	1154200
495	-3550	-2776	-884	1444	13336	15251	7839	5562	1890	8289	39600	87330	289160	1772400	2694700	1111100
496	-3583	-2812	-949	1335	12833	14830	7774	5520	1948	10550	52520	114710	291580	1709600	2548200	1067800
497	-3564	-2817	-969	1271	12365	14430	7689	5464	2024	13110	67970	149590	297820	1654100	2419700	1029600
498	-3547	-2789	-969	1258	11971	14029	7612	5488	2123	15572	83700	186980	310230	1591800	2275400	987100
499	-3551	-2802	-995	1220	11518	13535	7497	5474	2208	18495	103290	235740	329000	1531000	2135300	945500
500	-3585	-2818	-996	1167	11064	13036	7346	5419	2254	21418	124280	290620	351600	1478300	2014700	909600
501	-3634	-2865	-994	1108	10658	12560	7208	5344	2303	24023	143590	343300	383800	1394200	1886400	870600
502	-3633	-2863	-1005	1088	10278	12057	7055	5242	2331	26838	165480	405600	422800	1310100	1765100	833800
503	-3629	-2833	-1000	1112	9907	11558	6883	5194	2405	29530	186960	468800	467600	1226000	1649900	799000
504	-3651	-2841	-1033	1087	9534	11076	6702	5126	2435	31966	207500	530800	511100	1260800	1554200	770000
505	-3682	-2878	-1047	1067	9227	10633	6532	5015	2458	33870	224600	583500	562900	1246400	1454100	739700
506	-3752	-2922	-1063	988	8866	10125	6310	4873	2467	35740	242070	638700	615900	1214600	1359900	712200
507	-3755	-2924	-1100	980	8575	9692	6091	4746	2476	37270	257490	688700	662900	1183300	1265600	690100
508	-3743	-2922	-1140	977	8319	9311	5923	4683	2480	38320	269300	727600	713200	1148400	1171400	667800
509	-3763	-2945	-1173	949	8001	8855	5705	4578	2491	39190	280250	764700	759600	1115000	1162600	648100
510	-3822	-2974	-1235	900	7704	8421	5491	4435	2456	39710	288750	794500	801000	1083600	1115900	631000
511	-3897	-3033	-1297	791	7396	8014	5260	4263	2387	39920	294800	817200	832900	1057300	1067000	617900
512	-3893	-3043	-1333	763	7174	7679	5073	4133	2333	39850	298220	831600	863000	1029600	1013100	605500
513	-3873	-3048	-1383	743	6916	7314	4873	4033	2284	39510	299970	841300	885700	1002700	962400	595100
514	-3907	-3057	-1430	723	6676	6927	4677	3900	2230	38910	299590	844300	899900	979100	920700	587400
515	-3940	-3102	-1501	664	6415	6579	4466	3753	2163	38190	297590	842100	909400	952900	877800	580300
516	-4005	-3161	-1575	553	6175	6268	4283	3606	2070	37230	293670	834500	912600	927200	838700	574600
517	-3981	-3153	-1622	510	5968	5956	4108	3463	1975	36060	288220	822400	910000	901800	803300	570200
518	-3957	-3168	-1709	499	5750	5667	3950	3360	1910	34770	281410	805800	902300	878900	773900	566800
519	-4005	-3185	-1773	430	5549	5408	3803	3245	1833	33500	274340	787900	888900	852700	743100	563600
520	-4054	-3230	-1843	364	5341	5154	3620	3103	1743	32055	265430	764800	870900	826400	714300	560600
521	-4139	-3298	-1916	236	5113	4874	3468	2949	1641	30510	255730	739300	849500	800000	687500	557800
522	-4164	-3312	-1983	205	4924	4658	3337	2825	1582	29142	246620	715100	827900	776700	665000	555200
523	-4224	-3358	-2045	163	4748	4481	3225	2730	1498	27541	235940	686200	800800	750300	640800	552000
524	-4327	-3411	-2096	92	4546	4284	3103	2617	1394	25933	224910	656200	771800	723900	617700	548300
525	-4446	-3465	-2177	41	4368	4098	2970	2515	1299	24356	213720	625500	744900	700500	597900	544600
526	-4584	-3538	-2213	-35	4217	3920	2862	2389	1203	23012	203730	598100	713700	674600	576500	539900
527	-4658	-3582	-2230	-13	4105	3781	2770	2298	1145	21505	192590	567300	682000	649100	555800	534400
528	-4767	-3616	-2224	41	3993	3627	2660	2249	1082	20057	181600	536500	649500	623600	535600	528100
529	-4917	-3691	-2197	72	3913	3474	2558	2171	1021	18672	170820	506100	620700	601200	517900	521700
530	-5027	-3756	-2140	135	3873	3335	2452	2068	952	17522	161500	479800	588600	576600	498500	513700
531	-5198	-3844	-2042	250	3899	3188	2355	1945	845	16270	151360	451100	557400	552800	479700	505200
532	-5213	-3845	-1894	501	4019	3083	2261	1872	809	15116	141660	423500	530400	532300	463500	497000
533	-5276	-3875	-1725	803	4215	3004	2154	1797	749	14174	133430	399900	500600	509800	445600	487000
534	-5361	-3891	-1555	1078	4507	2899	2045	1728	696	13232	124620	374400	472000	488100	428100	476300
535	-5433	-3922	-1361	1440	4912	2827	1912	1620	649	12322	116290	350200	444500	467200	411200	465200
536	-5517	-3998	-2331	1787	5419	2795	1805	1482	583	11510	108470	327490	421500	449600	396800	455000
537	-5512	-4005	-2846	2178	5965	2816	1738	1396	568	10899	101960	308400	396800	430800	381100	443200
538	-5519	-4018	-2728	2563	6631	2869	1647	1323	535	10299	95120	288080	373300	412700	366000	431200
539	-5547	-4023	-2448	2883	7319	2944	1539	1241	498	9718	88740	269050	353500	397500	353000	420200
540	-5579	-4052	-2202	3142	7993	3044	1466	1139	454	9265	83480	253190	332600	381100	339000	407900
541	-5584	-4088	-1994	3276	8560	3139	1407	1008	387	8824	77970	236560	313280	365900	325770	395600
542	-5538	-4051	-1824	3439	9176	3319	1375	964	358	8386	72860	221150	295160	351700	313160	383500
543	-5507	-4058	-1724	3489	9668	3500	1340	932	327	8000	68180	206800	279980	339600	302430	372800
544	-5509	-4080	-1642	3458	10011	3647	1331	873	302	7684	64320	194890	264050	326940	290880	360900
545	-5519	-4101	-1574	3350	10265	3807	1332	834	279	7342	60270	182480	249300	315080	280020	349300
546	-5529	-4107	-856	3167	10385	3953	1335	772	222	7030	56520	171060	235820	304180	269870	338200
547	-5447	-4076	-572	3015	10413	4097	1377	767	222	6757	53430	161650	224630	295160	261390	328700
548	-5413	-4089	-652	2825	10340	4205	1401	783	210	6416	50210	151780	212890	285620	252360	318440
549	-5398	-4118	-849	2567	10149	4264	1441	792	180	6114	47240	142670	202080	276750	243910	308570
550	-5391	-4157	-1073	2271	9858	4312	1485	769	136	5794	44460	134270	193240	269440	236920	300280
551	-5385	-4172	-1254	1995	9558	4322	1520	741	107	5517	42130	127420	184150	261970	229690	291520
552	-5304	-4167	-1441	1766	9169	4330	1575	787	112	5225	39720	120290	175750	255110	223030	283320
553	-5278	-4174	-1600	1519	8749	4289	1630	808	114	4949	37510	113720	168040	248790	216920	275690
554	-5249	-4181	-1778	1247	8284	4222	1662	817	93	4683	35480	107720	161730	243590	211900	269350
555	-5225	-4185	-1904	1017	7877	4147	1672	837	94	4469	33820	102810	155200	238230	206720	262780
556	-5211	-4197	-2053	766	7396	4062	1688	848	100	4244	32153	97760	149270	233370	202070	256820
557	-5163	-4174	-2172	586	6940	3974	1726	910	131	4084	30761	93230	144400	229350	198240	251950
558	-5173	-4182	-2290	413	6519	3853	1738	936	121	4028	29772	89610	139290	225050	194270	246940
559	-5185	-4209	-2410	196	6039	3716	1743	960	116	4003	29047	86070	134630	221030	190640	242440
560	-5250	-4252	-2550	-22	5560	3559	1734	965	103	4077	28778	83140	130440	217400	187320	238430
561	-5264	-4255	-2660	-215	5126	3455	1752	964	77	4323	29134	81010	127120	214520	184700	235320
562	-5231	-4255	-2742	-324	4748	3357	1778	1009	81	4702	30208	79890	123680	211510	181980	232220
563	-5242	-4280	-2842	-478	4336	3222	1804	1057	90	5300	32293	79730	120640	208750	179500	229500
564	-5264	-4285	-2949	-652	3936	3104	1853	1100	105	6091	35490	80900	118310	206590	177490	227350
565	-5320	-4322	-3006	-806	3605	2997	1895	1151	92	6986	39380	83280	116140	204500	175500	225320
566	-5302	-4322	-3076	-903	3271	2914	1964	1201	58	8189	44990	87690	114580	202970	173880	223620
567	-5257	-4302	-3125	-949	2972	2812	2058	1321	109	9533	51880	94020	113530	201810	172430	222190
568	-5279	-4304	-3169	-1022	2692	2743	2134	1447	144	11055	59920	102280	113070	201100	171260	221080
569	-5290	-4300	-3189	-1069	2470	2668	2206	1556	169	12442	67870	111150	113210	200770	170160	220060
570	-5317	-4330	-3226	-1155	2243	2588	2308	1664	171	14075	77420	122690	114030	200990	169310	219220
571	-5284	-4321	-3225	-1163	2082	2586	2402	1806	223	15613	87350	135590	115620	201940	168810	218620
572	-5239	-4294	-3198	-1133	1964	2586	2508	2016	281	16383	96190	147720	117500	203200	168530	218190
573	-5239	-4299	-3194	-1116	1866	2599	2579	2178	344	17930	105870	161670	120170	205160	168460	217830
574	-5249	-4282	-3187	-1073	1803	2616	2664	2314	403	19478	114930	175410	123340	207730	168570	217630
575	-5287	-4311	-3148	-1037	1807	2669	2736	2470	437	20505	123190	188490	126500	210560	168950	217640
576	-5261	-4304	-3092	-942	1898	2772	2830	2624	499	21275	129680	199320	130360	214340	169730	217910
577	-5217	-4253	-3020	-773	2086	2937	2932	2815	597	21939	135880	210130	134260	218520	170800	218350
578	-5217	-4240	-2949	-595	2365	3141	3039	2973	690	22391	140930	219300	138140	223050	172160	219030
579	-5213	-4245	-2876	-391	2755	3407	3150	3129	739	22607	144350	225890	141490	227300	173570	219830
580	-5277	-4278	-2793	-211	3222	3668	3242	3255	791	22689	147050	231670	145030	232310	175400	221010
581	-5228	-4243	-2691	55	3926	4103	3406	3408	880	22632	148630	235740	148360	237490	177480	222570
582	-5190	-4216	-2590	357	4752	4583	3583	3630	972	22432	149120	238050	150940	241990	179470	224150
583	-5171	-4192	-2497	597	5590	5056	3759	3813	1059	22139	148710	238630	153420	246760	181800	226150
584	-5159	-4175	-2396	864	6619	5685	3962	4024	1181	21677	147340	237790	155390	251090	184110	228340
585	-5181	-4185	-2351	1062	7670	6351	4200	4219	1299	21109	145110	235550	156880	254980	186380	230700
586	-5141	-4155	-2295	1285	8759	7094	4456	4468	1443	20479	142200	232130	157810	258010	188360	232930
587	-5112	-4123	-2238	1442	9661	7763	4699	4704	1582	19842	139050	228070	158330	260730	190310	235470
588	-5108	-4112	-2209	1543	10510	8452	4961	4949	1730	19100	135020	222610	158420	262720	191980	238020
589	-5126	-4123	-2197	1573	11209	9082	5194	5182	1893	18363	130540	216350	158160	263940	193190	240280
590	-5168	-4156	-2231	1531	11665	9554	5388	5346	2041	17690	126280	210330	157610	264830	194280	242720
591	-5125	-4126	-2254	1516	12015	10025	5580	5550	2211	16910	121300	203130	156860	265300	195090	245090
592	-5101	-4113	-2294	1450	12163	10351	5746	5750	2409	16146	116120	195550	155890	265250	195540	247230
593	-5131	-4127	-2333	1330	12097	10530	5821	5872	2586	15417	110870	187740	154940	264840	195600	248940
594	-5175	-4149	-2381	1195	11941	10609	5829	5954	2721	14803	106180	180740	153850	264200	195370	250680
595	-5230	-4199	-2464	998	11635	10657	5785	5929	2832	14144	100910	172920	152830	263540	194950	252200
596	-5198	-4181	-2542	873	11272	10676	5707	5932	2949	13485	95770	165220	151880	262900	194340	253460
597	-5217	-4196	-2600	745	10804	10623	5587	5892	3030	12887	91280	158410	151010	262230	193590	254320
598	-5254	-4227	-2681	582	10348	10537	5460	5783	3072	12263	86350	150940	150070	261450	192560	255020
599	-5280	-4247	-2762	409	9809	10449	5285	5638	3063	11625	81570	143720	149200	260680	191390	255410
600	-5335	-4309	-2830	216	9255	10330	5098	5431	3045	11008	76970	136800	148480	260150	190350	255590
601	-5301	-4310	-2907	113	8765	10254	4967	5265	2983	10479	73070	130880	147650	259630	189180	255570
602	-5309	-4324	-2963	-24	8191	10121	4802	5102	2925	9871	68860	124450	146710	258940	187910	255270
603	-5352	-4352	-3033	-189	7605	9961	4666	4901	2828	9267	64840	118310	145690	258200	186570	254700
604	-5381	-4378	-3082	-332	7035	9762	4541	4701	2742	8766	61430	113100	144680	257520	185380	254010
605	-5398	-4413	-3139	-470	6543	9571	4457	4570	2595	8200	57770	107590	143530	256970	184130	253110
606	-5354	-4399	-3182	-557	6004	9353	4406	4485	2495	7622	54310	102360	142330	256570	182990	252020
607	-5346	-4403	-3256	-664	5450	9056	4385	4459	2418	7081	51060	97450	141230	256480	182120	250870
608	-5373	-4432	-3283	-772	4973	8774	4391	4480	2346	6628	48330	93340	140060	257200	181380	249440
609	-5396	-4454	-3298	-873	4470	8415	4405	4555	2285	6112	45460	89040	139180	259580	181180	247960
610	-5414	-4458	-3305	-963	4030	8069	4446	4681	2243	5655	42780	85130	138780	264820	182020	246450
611	-5335	-4417	-3311	-960	3625	7716	4526	4940	2280	5259	40560	81920	139010	272950	183990	245100
612	-5334	-4407	-3314	-957	3271	7362	4597	5223	2350	4888	38210	78620	140110	287760	188390	243610
613	-5361	-4420	-3323	-998	2884	6947	4659	5552	2434	4538	36020	75640	142450	311060	196350	242290
614	-5395	-4432	-3311	-1054	2556	6547	4701	5872	2548	4231	34000	73000	145840	341100	207850	241440
615	-5406	-4430	-3301	-1078	2305	6191	4733	6179	2686	3983	32329	70960	151390	388100	228000	241140
616	-5363	-4396	-3251	-1034	2051	5821	4778	6569	2898	3735	30577	68930	158700	450700	258240	241860
617	-5380	-4409	-3245	-1033	1795	5444	4768	6923	3072	3524	28975	67140	167770	529500	301590	244000
618	-5396	-4427	-3246	-1061	1552	5054	4763	7228	3280	3330	27481	65590	177160	612600	353600	247610
619	-5438	-4432	-3244	-1098	1374	4708	4722	7454	3428	3198	26230	64350	188930	718900	430200	254310
620	-5442	-4418	-3227	-1120	1196	4365	4664	7650	3591	3014	24903	63090	201570	835400	528400	264700
621	-5398	-4391	-3212	-1091	1024	4018	4580	7861	3772	2873	23688	61910	213040	943300	634400	277750
622	-5396	-4376	-3198	-1120	832	3662	4488	7949	3909	2740	22700	60910	225710	1065100	773900	297510
623	-5419	-4382	-3176	-1160	680	3347	4371	7977	4016	2580	21627	59790	237710	1183000	932300	323320
624	-5453	-4401	-3175	-1205	486	2968	4209	7937	4081	2443	20594	58680	248670	1293600	1105600	355700
625	-5425	-4374	-3139	-1224	337	2633	4044	7853	4104	2297	19607	57570	257290	1383600	1268400	390100
626	-5404	-4357	-3122	-1206	220	2336	3881	7769	4132	2151	18840	56530	265450	1473300	1454000	434800
627	-5422	-4352	-3087	-1201	75	2030	3688	7632	4112	1999	17974	55330	271860	1549600	1635300	484600
628	-5449	-4349	-3064	-1214	-58	1723	3469	7398	4024	1836	17186	54120	276490	1612500	1867700	538400
629	-5498	-4360	-3048	-1263	-181	1413	3260	7115	3937	1680	16460	53000	279130	1638300	2100200	588000
630	-5468	-4350	-3017	-1245	-254	1214	3089	6894	3804	1502	15684	51730	280640	1699600	2221200	644200
631	-5424	-4308	-3001	-1203	-340	987	2882	6635	3671	1347	14973	50410	280410	1760800	2316200	698600
632	-5429	-4298	-2980	-1201	-428	776	2652	6310	3506	1191	14336	49060	278990	1766800	2379400	743800
633	-5449	-4295	-2958	-1216	-479	615	2465	6000	3321	1044	13698	47850	276140	1764600	2427500	789500
634	-5514	-4304	-2919	-1245	-535	499	2267	5623	3111	874	13042	46470	272190	1755500	2456200	828800
635	-5495	-4283	-2872	-1227	-536	445	2111	5281	2899	706	12414	45110	267290	1739100	2463900	861000
636	-5456	-4252	-2826	-1187	-532	470	1989	4979	2731	579	11919	43860	262200	1718000	2453600	883200
637	-5452	-4243	-2808	-1165	-520	542	1900	4717	2511	427	11401	42500	255800	1689400	2425000	901000
638	-5457	-4247	-2777	-1140	-508	654	1832	4417	2291	284	10905	41170	248790	1655400	2380200	911500
639	-5524	-4260	-2747	-1145	-493	839	1811	4110	2062	140	10386	39850	242220	1622600	2331900	915200
640	-5474	-4247	-2716	-1081	-453	1058	1815	3908	1888	19	9958	38710	234560	1581700	2265200	913600
641	-5462	-4237	-2676	-1021	-407	1309	1867	3711	1713	-108	9539	37440	226630	1537400	2188900	906400
642	-5477	-4242	-2657	-967	-364	1530	1924	3539	1550	-241	9152	36210	218510	1490700	2105200	894400
643	-5525	-4260	-2666	-910	-329	1723	1996	3336	1432	-366	8818	35150	211250	1409600	2025900	880200
644	-5577	-4307	-2648	-902	-302	1872	2040	3161	1271	-477	8382	34010	203050	1328600	1935600	861200
645	-5528	-4297	-2634	-802	-230	2026	2098	3016	1164	-594	8014	32910	194980	1247500	1841900	839500
646	-5522	-4293	-2619	-739	-196	2077	2109	2902	1073	-698	7695	31859	187880	1283400	1756700	818200
647	-5536	-4313	-2653	-700	-175	2076	2076	2756	985	-782	7402	30984	180010	1264100	1661000	792700
648	-5545	-4345	-2677	-680	-155	2030	2030	2578	883	-874	7099	30042	172350	1222400	1566400	765900
649	-5592	-4378	-2721	-694	-135	1916	1946	2367	802	-961	6797	29172	164940	1173400	1474700	738400
650	-5556	-4383	-2756	-659	-113	1769	1828	2189	707	-1072	6521	28342	158590	1127800	1368100	713600
651	-5551	-4392	-2813	-662	-142	1617	1706	2033	623	-1113	6316	27635	151670	1075600	1261500	685500
652	-5570	-4413	-2888	-704	-153	1424	1547	1816	525	-1193	6105	26933	145040	1023800	1154900	657300
653	-5607	-4455	-2990	-772	-219	1229	1377	1574	395	-1296	5876	26249	138740	972800	1158500	629400
654	-5633	-4490	-3056	-862	-280	989	1205	1338	259	-1371	5652	25682	133440	928700	1115000	605100
655	-5582	-4484	-3100	-873	-321	837	1045	1161	154	-1465	5464	25068	127800	880500	1050100	578100
656	-5575	-4495	-3206	-943	-383	618	896	957	50	-1553	5283	24512	122410	833700	981700	551800
657	-5610	-4537	-3285	-1026	-474	397	730	740	-93	-1637	5113	23982	117890	793500	922200	529000
658	-5652	-4562	-3361	-1113	-560	232	585	545	-220	-1713	4948	23518	113050	750100	858400	504100
659	-5680	-4588	-3434	-1223	-660	27	440	331	-392	-1806	4745	23014	108500	709000	799100	480200
660	-5653	-4603	-3509	-1285	-714	-117	326	163	-520	-1904	4560	22520	104230	669900	743900	457300
661	-5637	-4617	-3590	-1336	-755	-252	234	2	-636	-1988	4403	22096	100630	636700	698200	437700
662	-5652	-4630	-3651	-1386	-807	-347	148	-114	-762	-2089	4240	21627	96770	601200	650300	416600
663	-5683	-4661	-3739	-1463	-881	-429	79	-243	-899	-2221	4059	21198	93080	567600	606000	396500
664	-5699	-4672	-3786	-1540	-923	-496	18	-375	-1066	-2339	3888	20735	89990	539400	569700	379500
665	-5657	-4667	-3835	-1564	-939	-507	-4	-456	-1144	-2443	3765	20345	86730	509300	531700	361600
666	-5659	-4664	-3907	-1633	-981	-543	-6	-553	-1266	-2569	3606	19900	83590	480900	496600	344600
667	-5691	-4682	-3950	-1684	-1021	-581	-8	-630	-1400	-2712	3444	19453	80610	454100	464200	328600
668	-5736	-4708	-4007	-1785	-1091	-588	-3	-700	-1494	-2829	3259	19065	78110	431800	437600	315370
669	-5730	-4713	-4043	-1844	-1121	-563	34	-756	-1611	-2968	3032	18620	75480	408400	410200	301380
670	-5704	-4695	-4082	-1861	-1146	-527	77	-773	-1697	-3082	2861	18194	72970	386500	385000	288320
671	-5710	-4707	-4096	-1903	-1213	-498	121	-775	-1781	-3220	2705	17730	70840	368100	364300	277490
672	-5736	-4709	-4127	-1949	-1277	-510	176	-817	-1863	-3319	2529	17331	68560	348800	342800	266070
673	-5773	-4732	-4137	-2014	-1356	-510	229	-841	-1933	-3444	2319	16876	66450	330900	323230	255500
674	-5752	-4713	-4140	-2050	-1392	-487	292	-860	-1997	-3539	2089	16424	64490	314540	305370	245800
675	-5727	-4693	-4155	-2050	-1438	-476	372	-825	-2035	-3616	1891	15984	62820	300880	290740	237790
676	-5741	-4700	-4143	-2069	-1486	-480	412	-814	-2064	-3696	1765	15600	61050	286620	275560	229410
677	-5767	-4701	-4160	-2088	-1541	-476	460	-819	-2098	-3746	1583	15184	59400	273520	261650	221710
678	-5861	-4732	-4167	-2144	-1595	-496	511	-822	-2128	-3770	1390	14782	57870	261510	248980	214650
679	-5893	-4713	-4163	-2134	-1618	-490	584	-809	-2128	-3757	1241	14433	56660	251790	238730	208920
680	-5917	-4710	-4170	-2119	-1617	-495	626	-755	-2096	-3696	1160	14083	55390	241690	228130	203010
681	-5961	-4731	-4194	-2132	-1616	-513	673	-712	-2035	-3514	1162	13785	54180	232390	218470	197680
682	-5992	-4750	-4191	-2142	-1619	-526	682	-703	-1947	-3208	1283	13583	53190	224820	210570	193400
683	-6030	-4783	-4198	-2186	-1588	-524	681	-650	-1820	-2726	1512	13484	52210	217060	202520	189250
684	-5968	-4778	-4205	-2169	-1490	-484	706	-547	-1565	-1862	2070	13588	51360	210030	195350	185800
685	-5918	-4767	-4198	-2125	-1361	-427	724	-446	-1190	-497	3162	14062	50660	203540	188860	183040
686	-5903	-4762	-4199	-2087	-1170	-332	728	-316	-748	1301	4786	15010	50190	198200	183620	181240
687	-5881	-4754	-4193	-2035	-919	-185	732	-179	-85	4227	7681	16383	49920	192560	178320	180000
688	-5894	-4773	-4183	-2000	-557	24	777	-29	755	8423	12154	21289	50150	187370	173580	179700
689	-5833	-4743	-4173	-1888	-86	364	846	185	1850	14265	16383	26196	50970	183100	169830	180250
690	-5799	-4732	-4178	-1812	396	739	926	367	3004	22543	28061	33800	52890	178530	165970	181720
691	-5803	-4722	-4155	-1750	1002	1295	1057	610	4474	30822	39740	46090	56480	174360	162480	184160
692	-5817	-4729	-4143	-1668	1653	1962	1234	862	6135	42940	56330	63320	62380	170670	159370	187560
693	-5856	-4767	-4134	-1645	2348	2706	1464	1127	7706	55620	74640	83540	70310	167920	156930	191380
694	-5791	-4739	-4118	-1565	2922	3442	1719	1385	9601	71750	99350	112310	83000	165560	154570	196490
695	-5755	-4727	-4104	-1511	3494	4282	2055	1706	11526	89320	128160	147620	100390	164130	152490	202340
696	-5761	-4728	-4103	-1497	3949	5041	2369	2010	13350	107640	160310	189180	120310	163850	150910	208040
697	-5769	-4732	-4133	-1504	4250	5629	2661	2265	14886	123910	190850	230670	148020	164880	149490	214980
698	-5786	-4741	-4133	-1538	4465	6202	2969	2512	16383	141530	226330	281310	181340	167590	148520	222500
699	-5726	-4712	-4118	-1506	4544	6635	3241	2773	17583	157800	261760	334300	219500	172040	148090	230480
700	-5699	-4713	-4101	-1511	4484	6872	3441	2975	18783	170630	292060	381700	256510	177470	148150	237870
701	-5706	-4700	-4062	-1537	4353	6950	3573	3135	19603	182880	323850	433500	300340	185190	148860	246620
702	-5720	-4700	-4053	-1596	4120	6901	3654	3221	20142	192620	352200	481800	344900	194480	150360	255890
703	-5738	-4709	-4065	-1649	3851	6738	3661	3259	20392	199800	376600	525400	388800	205030	152730	265870
704	-5688	-4666	-4055	-1644	3582	6542	3632	3303	20401	204030	394500	558800	425500	215070	155620	275350
705	-5675	-4650	-4054	-1655	3231	6238	3563	3288	20195	206420	410100	589700	462800	226570	159690	286790
706	-5676	-4643	-4046	-1707	2867	5861	3451	3220	19753	206530	421000	613100	494800	237780	164530	299030
707	-5684	-4657	-4049	-1784	2497	5441	3309	3097	19110	204550	427300	629100	518100	247170	169450	310650
708	-5686	-4667	-4038	-1831	2188	5090	3189	2974	18433	201290	429300	637600	538700	256820	175530	324530
709	-5630	-4632	-3981	-1845	1862	4721	3053	2880	17556	196040	427900	640800	552600	265060	181990	339000
710	-5615	-4613	-3974	-1872	1514	4335	2936	2777	16590	189430	422800	637700	560100	271590	188590	354000
711	-5597	-4597	-3936	-1891	1190	3935	2818	2661	15669	182570	415500	630300	561700	275810	194370	367400
712	-5613	-4617	-3917	-1926	911	3591	2710	2560	14608	174010	404600	617400	558500	278760	200520	382200
713	-5611	-4601	-3866	-1943	606	3217	2599	2450	13529	164770	391300	600600	550900	279960	206170	396500
714	-5563	-4560	-3817	-1928	341	2863	2479	2376	12451	155030	376100	580100	540400	279540	210560	408500
715	-5567	-4538	-3782	-1953	117	2565	2359	2297	11509	146160	361200	559500	525200	277500	214630	420700
716	-5572	-4528	-3725	-1928	-139	2237	2243	2175	10491	136030	343300	534300	507300	274050	217710	431400
717	-5601	-4545	-3675	-1937	-340	1919	2118	2057	9469	125930	324600	507700	487400	269500	219760	440400
718	-5559	-4513	-3626	-1880	-486	1659	2003	1938	8606	117100	307630	483400	468800	264810	220770	446900
719	-5530	-4481	-3575	-1794	-565	1449	1907	1834	7711	107410	288290	455400	446600	258880	220940	452300
720	-5521	-4469	-3495	-1714	-631	1246	1807	1693	6866	98060	268980	427200	423800	252460	220140	455700
721	-5525	-4456	-3429	-1639	-645	1073	1706	1552	6053	89130	249940	399300	403400	246540	218660	456900
722	-5560	-4472	-3384	-1560	-592	975	1628	1404	5376	81640	233430	375000	380800	239880	216250	456400
723	-5509	-4448	-3304	-1405	-443	917	1572	1322	4683	73680	215490	348500	358800	233430	213250	454000
724	-5466	-4430	-3225	-1239	-219	951	1559	1256	4063	66230	198240	322950	337200	227080	209650	449800
725	-5452	-4416	-3181	-1107	39	1004	1541	1185	3541	60090	183600	301070	318610	221560	206050	444700
726	-5465	-4407	-3149	-994	315	1074	1537	1112	3015	53690	167980	277660	298500	215490	201590	437500
727	-5500	-4427	-3127	-924	644	1193	1555	1054	2528	47860	153340	255640	279490	209640	196870	429000
728	-5441	-4392	-3095	-799	1018	1353	1598	1042	2115	42540	139680	235060	261500	203980	191930	419400
729	-5412	-4378	-3080	-719	1311	1503	1608	1075	1824	38240	128370	217870	246230	198900	187380	410100
730	-5415	-4384	-3098	-697	1605	1651	1641	1116	1527	33850	116550	199860	230000	193220	182100	398800
731	-5444	-4385	-3098	-711	1857	1790	1659	1131	1311	29934	105690	183240	214830	187490	176710	387000
732	-5476	-4403	-3095	-776	2029	1893	1651	1133	1110	26816	96830	169670	202350	182490	171900	376200
733	-5399	-4370	-3106	-781	2155	1974	1636	1193	974	23631	87700	155730	189320	176960	166530	363800
734	-5337	-4346	-3122	-785	2200	2005	1596	1274	885	20858	79430	142980	177190	171440	161160	351300
735	-5323	-4340	-3158	-849	2182	2004	1534	1324	818	18429	71960	131390	165950	165880	155810	338700
736	-5341	-4344	-3171	-936	2100	1912	1434	1315	786	16497	65940	121990	156720	160980	151110	327640
737	-5361	-4352	-3188	-1016	1996	1820	1332	1283	733	14569	59830	112400	147200	155620	145930	315310
738	-5300	-4313	-3214	-1042	1881	1687	1211	1245	725	12990	54310	103760	138490	150410	140900	303290
739	-5278	-4293	-3247	-1084	1687	1530	1062	1210	697	11412	49380	95950	131290	145860	136540	292820
740	-5294	-4306	-3261	-1157	1512	1378	924	1135	672	10255	45440	89650	123820	140840	131790	281410
741	-5298	-4300	-3281	-1233	1319	1178	766	1042	649	9086	41450	83240	116970	136030	127260	270440
742	-5299	-4314	-3307	-1312	1105	1006	620	906	588	8049	37850	77470	110780	131510	122960	260010
743	-5254	-4275	-3329	-1334	953	867	505	818	536	7219	34990	72830	105660	127640	119340	251160
744	-5230	-4273	-3356	-1369	792	731	398	734	476	6372	32106	68070	100320	123400	115420	241680
745	-5225	-4278	-3370	-1419	614	580	287	611	390	5622	29525	63760	95400	119340	111730	232730
746	-5260	-4280	-3383	-1506	443	468	201	474	284	4946	27164	59850	91350	115900	108630	225190
747	-5252	-4268	-3379	-1549	319	408	147	370	185	4386	25260	56670	87170	112270	105410	217280
748	-5169	-4222	-3389	-1537	197	338	102	284	83	3837	23319	53400	83260	108770	102370	209880
749	-5156	-4201	-3387	-1575	43	275	56	211	13	3347	21552	50370	79600	105380	99510	202970
750	-5161	-4188	-3368	-1608	-76	229	34	117	-72	2905	20125	47880	76550	102500	97100	197200
751	-5190	-4202	-3374	-1657	-191	177	22	35	-189	2465	18663	45270	73350	99390	94550	191140
752	-5167	-4182	-3360	-1680	-295	129	35	-59	-297	2046	17306	42850	70390	96490	92180	185550
753	-5110	-4139	-3360	-1661	-406	100	45	-99	-396	1689	16069	40600	67890	93980	90200	180900
754	-5099	-4126	-3354	-1688	-510	74	46	-138	-477	1389	15094	38740	65230	91280	88110	176050
755	-5111	-4125	-3342	-1725	-607	41	26	-190	-573	1090	14085	36770	62730	88700	86160	171560
756	-5124	-4116	-3326	-1753	-703	-10	28	-239	-648	825	13076	34970	60410	86270	84330	167440
757	-5059	-4064	-3301	-1730	-760	-41	60	-252	-704	599	12277	33480	58500	84220	82830	164090
758	-4996	-4040	-3260	-1715	-818	-74	80	-219	-732	364	11499	31897	56430	81990	81210	160580
759	-4983	-4022	-3259	-1724	-907	-135	95	-196	-783	174	10809	30414	54500	79830	79680	157270
760	-4988	-4022	-3261	-1729	-1004	-214	110	-166	-825	-3	10137	29063	52700	77780	78180	154160
761	-5041	-4038	-3235	-1740	-1099	-315	111	-155	-883	-153	9588	27942	51210	76080	76930	151580
762	-5009	-4017	-3216	-1716	-1137	-385	118	-94	-920	-322	9028	26784	49690	74320	75610	148860
763	-4968	-3979	-3203	-1694	-1183	-439	130	-38	-905	-441	8544	25703	48260	72650	74370	146310
764	-4965	-3968	-3193	-1706	-1225	-516	135	15	-915	-553	8140	24803	47070	71280	73300	144140
765	-4959	-3977	-3194	-1714	-1279	-590	110	72	-941	-679	7712	23868	45870	69840	72160	141790
766	-4997	-3984	-3168	-1744	-1324	-683	110	98	-964	-775	7291	23006	44760	68570	71110	139560
767	-4925	-3972	-3163	-1705	-1336	-748	117	172	-950	-884	6921	22207	43750	67410	70210	137440
768	-4891	-3950	-3124	-1663	-1370	-805	94	223	-937	-945	6632	21532	42900	66500	69450	135600
769	-4891	-3951	-3111	-1654	-1383	-856	72	260	-911	-1022	6305	20830	41990	65530	68640	133560
770	-4907	-3944	-3095	-1631	-1390	-918	51	307	-904	-1114	5981	20174	41120	64680	67930	131590
771	-4920	-3942	-3061	-1640	-1380	-985	35	305	-891	-1174	5664	19514	40440	63990	67360	129910
772	-4852	-3912	-3049	-1571	-1345	-1017	8	326	-887	-1272	5398	18981	39720	63300	66800	128080
773	-4802	-3892	-3010	-1530	-1315	-1066	-25	342	-898	-1354	5150	18404	38980	62600	66260	126290
774	-4815	-3877	-2981	-1473	-1287	-1123	-84	333	-904	-1408	4903	17840	38200	61900	65740	124500
775	-4819	-3885	-2906	-1443	-1277	-1184	-137	306	-905	-1461	4684	17355	37540	61260	65300	122950
776	-4837	-3855	-2851	-1416	-1212	-1221	-166	254	-936	-1529	4415	16826	36820	60560	64800	121250
777	-4783	-3818	-2765	-1330	-1133	-1212	-220	234	-963	-1593	4173	16329	36110	59850	64310	119600
778	-4746	-3800	-2700	-1262	-1075	-1228	-259	190	-992	-1659	3922	15839	35470	59190	63850	118160
779	-4718	-3788	-2618	-1192	-987	-1243	-305	146	-997	-1733	3728	15416	34800	58400	63280	116610
780	-4709	-3764	-2518	-1141	-899	-1255	-337	99	-1018	-1776	3531	14965	34110	57590	62670	115120
781	-4697	-3742	-2425	-1099	-799	-1238	-377	27	-1039	-1822	3330	14537	33450	56790	62040	113670
782	-4643	-3699	-2339	-995	-712	-1221	-407	3	-1058	-1878	3172	14152	32880	56040	61440	112430
783	-4622	-3675	-2275	-945	-622	-1208	-438	-24	-1082	-1929	3009	13767	32277	55210	60760	111030
784	-4628	-3681	-2211	-910	-531	-1206	-471	-85	-1117	-1965	2864	13401	31701	54350	60040	109660
785	-4658	-3684	-2152	-903	-462	-1191	-507	-151	-1156	-1993	2705	13073	31164	53500	59280	108350
786	-4633	-3644	-2078	-852	-384	-1155	-519	-212	-1201	-2025	2550	12786	30737	52800	58620	107270
787	-4583	-3609	-2029	-778	-281	-1079	-526	-225	-1210	-2076	2413	12479	30281	52060	57870	106090
788	-4583	-3592	-1975	-749	-226	-1018	-532	-259	-1218	-2121	2298	12212	29867	51330	57100	104980
789	-4605	-3601	-1961	-725	-165	-962	-555	-299	-1233	-2144	2194	11963	29525	50740	56430	104060
790	-4627	-3626	-1955	-731	-129	-919	-550	-321	-1262	-2187	2060	11699	29197	50140	55670	103110
791	-4617	-3603	-1945	-703	-53	-836	-522	-344	-1282	-2217	1915	11445	28970	49620	54960	102280
792	-4539	-3579	-1948	-668	7	-718	-505	-349	-1280	-2245	1790	11220	28780	49240	54280	101490
793	-4519	-3576	-1984	-674	45	-652	-498	-359	-1274	-2275	1730	11040	28656	48970	53670	100870
794	-4520	-3577	-2016	-688	74	-568	-474	-363	-1265	-2280	1655	10810	28565	48760	53030	100250
795	-4531	-3603	-2045	-758	104	-498	-460	-380	-1277	-2285	1541	10623	28558	48720	52430	99700
796	-4489	-3550	-2052	-735	154	-407	-424	-355	-1285	-2304	1433	10451	28624	48830	51970	99310
797	-4451	-3552	-2077	-721	160	-326	-386	-354	-1270	-2319	1358	10297	28741	49080	51500	98910
798	-4444	-3562	-2117	-755	163	-250	-371	-349	-1252	-2334	1256	10140	28911	49450	51040	98520
799	-4460	-3563	-2138	-796	179	-214	-346	-371	-1240	-2346	1176	9975	29142	50000	50640	98230
800	-4479	-3566	-2164	-845	176	-168	-344	-400	-1245	-2343	1081	9832	29392	50660	50370	98040
801	-4400	-3518	-2160	-797	195	-116	-301	-385	-1237	-2345	976	9669	29713	51480	50140	97910
802	-4336	-3490	-2171	-759	187	-68	-258	-357	-1217	-2351	929	9522	30029	52370	49960	97770
803	-4343	-3479	-2173	-765	171	-63	-245	-368	-1209	-2361	852	9349	30255	53130	49810	97630
804	-4342	-3471	-2189	-761	154	-46	-235	-381	-1215	-2382	826	9196	30482	53970	49690	97460
805	-4381	-3476	-2173	-799	141	-68	-224	-408	-1246	-2383	759	9032	30642	54760	49580	97320
806	-4328	-3428	-2169	-745	127	-43	-225	-429	-1250	-2367	672	8881	30745	55450	49460	97210
807	-4307	-3419	-2157	-720	112	-42	-218	-438	-1262	-2391	643	8719	30746	55920	49330	97090
808	-4318	-3406	-2173	-724	80	-52	-210	-466	-1291	-2418	596	8546	30667	56270	49170	96920
809	-4314	-3397	-2169	-729	63	-68	-206	-518	-1319	-2425	560	8370	30500	56460	48980	96710
810	-4343	-3400	-2150	-746	34	-97	-199	-559	-1362	-2466	473	8209	30257	56500	48760	96500
811	-4262	-3365	-2120	-708	38	-96	-191	-569	-1385	-2460	415	8056	29995	56370	48560	96290
812	-4249	-3349	-2104	-693	0	-113	-168	-571	-1404	-2457	414	7879	29638	56030	48320	96030
813	-4238	-3334	-2103	-696	-38	-147	-156	-585	-1433	-2463	386	7730	29177	55500	48020	95710
814	-4247	-3342	-2108	-729	-76	-173	-162	-632	-1464	-2485	356	7585	28721	54920	47700	95390
815	-4253	-3340	-2120	-740	-100	-208	-155	-671	-1502	-2502	295	7416	28224	54150	47300	95010
816	-4177	-3301	-2113	-714	-126	-248	-145	-686	-1503	-2502	238	7260	27650	53280	46880	94590
817	-4149	-3285	-2126	-722	-183	-291	-159	-670	-1510	-2534	196	7101	27057	52300	46410	94110
818	-4150	-3296	-2129	-761	-238	-344	-177	-669	-1533	-2558	165	6952	26523	51360	45960	93640
819	-4176	-3313	-2145	-812	-297	-419	-204	-694	-1568	-2558	100	6796	25912	50240	45460	93070
820	-4170	-3298	-2176	-862	-335	-483	-226	-726	-1578	-2601	24	6621	25314	49140	44960	92460
821	-4116	-3274	-2172	-875	-374	-529	-239	-719	-1567	-2637	-15	6475	24778	48160	44500	91930
822	-4081	-3259	-2190	-911	-415	-597	-273	-714	-1529	-2650	-66	6350	24206	47020	43990	91280
823	-4069	-3247	-2202	-932	-474	-669	-326	-702	-1508	-2657	-119	6226	23620	45870	43450	90590
824	-4095	-3261	-2216	-994	-545	-775	-378	-688	-1480	-2666	-176	6087	23059	44740	42880	89860
825	-4078	-3253	-2233	-993	-582	-846	-421	-685	-1431	-2673	-245	5981	22611	43740	42400	89260
826	-4032	-3232	-2241	-997	-656	-927	-475	-633	-1351	-2679	-282	5860	22118	42680	41840	88480
827	-4032	-3228	-2245	-1011	-723	-1013	-535	-593	-1301	-2659	-292	5768	21618	41620	41280	87670
828	-4035	-3244	-2284	-1061	-759	-1104	-609	-571	-1244	-2647	-323	5664	21213	40710	40780	86930
829	-4080	-3276	-2287	-1111	-813	-1161	-665	-579	-1182	-2654	-356	5591	20779	39750	40220	86070
830	-4031	-3240	-2288	-1107	-818	-1224	-714	-537	-1080	-2645	-391	5482	20382	38870	39690	85240
831	-3993	-3216	-2287	-1065	-821	-1269	-763	-481	-964	-2617	-453	5380	20010	38040	39220	84420
832	-3991	-3209	-2283	-1082	-817	-1315	-826	-449	-872	-2605	-476	5295	19693	37350	38800	83620
833	-3990	-3221	-2279	-1083	-809	-1347	-878	-397	-790	-2585	-515	5209	19333	36620	38340	82750
834	-4024	-3223	-2286	-1118	-796	-1403	-917	-404	-709	-2565	-578	5147	19028	35970	37910	81880
835	-3965	-3175	-2261	-1065	-745	-1411	-936	-372	-606	-2526	-609	5041	18730	35350	37510	81070
836	-3930	-3158	-2243	-1044	-715	-1427	-956	-342	-509	-2510	-633	4957	18479	34860	37180	80280
837	-3940	-3143	-2239	-1053	-691	-1444	-974	-314	-440	-2491	-654	4859	18176	34340	36820	79410
838	-3941	-3145	-2225	-1056	-675	-1442	-998	-291	-382	-2458	-691	4765	17899	33830	36470	78550
839	-3970	-3165	-2209	-1080	-651	-1433	-1024	-309	-332	-2421	-742	4685	17683	33420	36170	77820
840	-3903	-3130	-2201	-1047	-624	-1428	-1022	-302	-291	-2407	-788	4586	17411	32980	35880	76980
841	-3892	-3106	-2178	-1033	-621	-1434	-1034	-275	-224	-2401	-821	4476	17151	32533	35600	76140
842	-3903	-3115	-2159	-1056	-639	-1441	-1053	-301	-210	-2395	-829	4384	16874	32120	35300	75300
843	-3903	-3111	-2136	-1071	-627	-1452	-1055	-303	-185	-2361	-848	4292	16647	31759	35020	74540
844	-3900	-3093	-2104	-1073	-649	-1442	-1046	-320	-187	-2332	-899	4173	16408	31386	34740	73740
845	-3803	-3047	-2068	-1029	-622	-1423	-1039	-304	-176	-2300	-898	4049	16197	31012	34470	72960
846	-3800	-3047	-2056	-1028	-649	-1454	-1030	-295	-159	-2271	-882	4002	16008	30653	34200	72230
847	-3811	-3047	-2069	-1028	-674	-1482	-1031	-305	-168	-2249	-874	3940	15773	30224	33870	71400
848	-3840	-3060	-2059	-1033	-676	-1505	-1026	-316	-184	-2183	-853	3900	15539	29813	33540	70590
849	-3862	-3057	-2031	-1050	-652	-1496	-1033	-348	-239	-2119	-834	3859	15348	29431	33190	69810
850	-3809	-3023	-1995	-989	-613	-1465	-1030	-348	-228	-2065	-776	3830	15183	29101	32890	69110
851	-3797	-3024	-1978	-957	-574	-1463	-1022	-352	-256	-1996	-704	3829	15014	28731	32577	68330
852	-3792	-3014	-1967	-946	-482	-1466	-1030	-378	-276	-1909	-575	3847	14833	28370	32259	67570
853	-3832	-3038	-1954	-924	-386	-1438	-1024	-403	-312	-1805	-457	3907	14720	28045	31951	66890
854	-3808	-3024	-1920	-875	-274	-1400	-997	-425	-340	-1674	-287	4004	14627	27688	31597	66190
855	-3763	-2994	-1879	-775	-110	-1347	-953	-429	-348	-1476	-5	4178	14533	27346	31307	65570
856	-3755	-2987	-1825	-732	59	-1306	-952	-423	-348	-1260	322	4443	14498	27027	31034	64950
857	-3761	-2983	-1798	-679	246	-1253	-938	-420	-376	-1036	691	4762	14483	26750	30799	64440
858	-3796	-2995	-1733	-664	402	-1184	-940	-466	-406	-756	1140	5175	14535	26442	30540	63890
859	-3747	-2958	-1646	-568	617	-1066	-908	-489	-400	-436	1628	5679	14651	26190	30316	63450
860	-3696	-2925	-1569	-457	833	-969	-880	-476	-406	-111	2220	6287	14826	25945	30128	63030
861	-3692	-2914	-1531	-347	1014	-874	-881	-482	-403	161	2797	6886	15006	25762	29978	62680
862	-3712	-2906	-1465	-305	1215	-763	-852	-502	-407	506	3498	7650	15319	25576	29813	62380
863	-3757	-2942	-1393	-271	1399	-653	-835	-560	-424	832	4184	8500	15664	25426	29652	62140
864	-3687	-2886	-1292	-145	1623	-459	-788	-562	-419	1123	4804	9283	16041	25342	29599	62000
865	-3630	-2844	-1221	-43	1792	-278	-756	-545	-408	1447	5552	10209	16383	25243	29545	61910
866	-3624	-2844	-1156	20	1961	-80	-715	-557	-397	1754	6277	11130	16938	25195	29506	61830
867	-3624	-2841	-1091	92	2137	158	-676	-581	-412	2016	6955	12045	17494	25136	29444	61770
868	-3661	-2842	-1038	123	2274	402	-631	-628	-436	2239	7501	12847	17960	25100	29411	61730
869	-3610	-2797	-987	197	2450	746	-540	-628	-441	2411	8062	13661	18494	25096	29413	61780
870	-3590	-2786	-919	278	2614	1123	-456	-615	-437	2552	8565	14432	18989	25133	29429	61820
871	-3600	-2782	-897	311	2772	1525	-349	-617	-434	2647	8929	15032	19427	25185	29465	61870
872	-3614	-2769	-852	350	2914	1931	-254	-615	-446	2711	9261	15594	19883	25243	29511	61940
873	-3640	-2783	-806	370	3083	2420	-131	-621	-475	2746	9464	16052	20285	25312	29558	62060
874	-3581	-2744	-771	455	3267	2996	41	-583	-476	2739	9598	16383	20682	25413	29642	62170
875	-3574	-2743	-740	488	3435	3566	211	-550	-472	2711	9653	16592	20968	25490	29739	62280
876	-3573	-2751	-739	494	3567	4085	376	-515	-452	2648	9636	16802	21240	25614	29842	62420
877	-3583	-2747	-719	489	3727	4691	566	-463	-466	2574	9539	16848	21418	25733	29921	62530
878	-3608	-2749	-698	488	3868	5287	757	-432	-461	2467	9393	16814	21557	25857	30039	62670
879	-3544	-2721	-705	539	3999	5839	947	-345	-443	2317	9195	16669	21647	25968	30184	62850
880	-3514	-2715	-694	538	4108	6432	1159	-254	-420	2176	8942	16459	21658	26071	30336	63010
881	-3532	-2731	-717	507	4195	6958	1367	-172	-383	2017	8656	16173	21597	26104	30456	63110
882	-3573	-2760	-754	459	4238	7436	1544	-112	-365	1902	8359	15864	21518	26130	30564	63260
883	-3563	-2748	-771	425	4289	7850	1723	-80	-367	1744	7985	15477	21417	26199	30711	63460
884	-3483	-2701	-800	426	4339	8276	1908	44	-326	1568	7579	15023	21261	26254	30867	63640
885	-3456	-2689	-836	408	4317	8612	2074	152	-266	1415	7222	14590	21064	26287	31025	63810
886	-3452	-2702	-876	348	4270	8842	2190	228	-225	1264	6887	14093	20851	26275	31136	63970
887	-3494	-2735	-933	260	4197	9017	2285	297	-212	1113	6479	13596	20547	26242	31252	64130
888	-3470	-2713	-976	197	4125	9159	2390	360	-165	948	6048	13056	20261	26204	31353	64320
889	-3436	-2700	-1020	167	4007	9228	2462	432	-113	814	5715	12569	19980	26153	31455	64450
890	-3447	-2720	-1059	101	3875	9220	2488	479	-98	664	5338	12018	19626	26078	31543	64610
891	-3466	-2720	-1105	22	3720	9127	2498	503	-95	509	4941	11483	19253	26017	31602	64780
892	-3504	-2759	-1155	-92	3536	8999	2478	497	-86	387	4519	10950	18895	25895	31645	64960
893	-3448	-2728	-1170	-125	3394	8874	2454	497	-68	245	4174	10459	18595	25808	31720	65110
894	-3432	-2709	-1189	-161	3202	8679	2409	514	-50	124	3781	9935	18229	25689	31781	65280
895	-3442	-2707	-1223	-229	2997	8439	2365	526	-52	-17	3420	9432	17861	25536	31827	65430
896	-3445	-2720	-1241	-273	2797	8176	2303	513	-80	-136	3138	8990	17521	25421	31841	65550
897	-3467	-2749	-1243	-363	2623	7923	2247	467	-116	-249	2808	8506	17158	25297	31872	65710
898	-3411	-2711	-1262	-388	2471	7648	2207	487	-129	-374	2473	8031	16827	25200	31900	65870
899	-3381	-2698	-1270	-402	2280	7336	2170	495	-125	-485	2197	7587	16495	25098	31902	66010
900	-3391	-2701	-1283	-439	2107	7034	2136	494	-156	-585	1951	7202	16216	25007	31872	66120
901	-3401	-2695	-1289	-486	1940	6778	2121	476	-185	-671	1703	6795	15919	24932	31820	66240
902	-3436	-2718	-1311	-584	1772	6512	2115	460	-268	-768	1433	6425	15653	24866	31782	66360
903	-3375	-2684	-1309	-562	1635	6295	2169	500	-293	-846	1222	6110	15469	24810	31752	66440
904	-3350	-2663	-1334	-560	1537	6107	2236	568	-291	-950	1022	5787	15253	24754	31721	66490
905	-3330	-2646	-1342	-573	1409	5934	2339	663	-326	-1008	838	5502	15075	24742	31658	66530
906	-3340	-2649	-1358	-617	1293	5746	2455	766	-344	-1107	678	5226	14901	24674	31564	66510
907	-3351	-2649	-1350	-657	1192	5585	2614	886	-367	-1153	528	5022	14808	24674	31442	66540
908	-3302	-2629	-1375	-633	1104	5506	2792	1041	-351	-1214	419	4834	14737	24714	31328	66510
909	-3304	-2654	-1381	-638	1021	5386	3006	1237	-346	-1256	350	4632	14676	24691	31197	66420
910	-3321	-2656	-1408	-665	900	5291	3236	1417	-334	-1299	272	4485	14614	24676	31044	66310
911	-3346	-2684	-1431	-711	814	5220	3453	1602	-340	-1333	194	4374	14594	24676	30909	66190
912	-3331	-2663	-1443	-742	737	5180	3728	1829	-314	-1359	97	4270	14583	24691	30754	66030
913	-3280	-2626	-1440	-711	666	5145	4031	2100	-245	-1386	51	4179	14605	24744	30601	65880
914	-3295	-2634	-1462	-729	602	5089	4315	2364	-219	-1392	7	4132	14639	24796	30451	65700
915	-3314	-2620	-1488	-760	525	5046	4553	2583	-181	-1426	-39	4076	14675	24839	30296	65490
916	-3344	-2654	-1503	-811	441	4973	4820	2832	-138	-1421	-78	4011	14707	24914	30156	65260
917	-3319	-2619	-1496	-803	390	4970	5085	3090	-86	-1437	-125	3966	14768	24990	30022	65110
918	-3274	-2604	-1510	-776	343	4941	5314	3329	-14	-1436	-137	3940	14811	25072	29966	64950
919	-3251	-2614	-1522	-791	277	4881	5525	3581	37	-1422	-121	3911	14837	25168	29893	64780
920	-3272	-2617	-1525	-809	202	4792	5703	3778	86	-1417	-118	3879	14851	25215	29858	64620
921	-3324	-2636	-1535	-868	133	4702	5848	3931	114	-1397	-153	3867	14855	25263	29837	64510
922	-3312	-2618	-1531	-865	96	4634	5970	4080	154	-1400	-188	3845	14883	25335	29887	64460
923	-3253	-2593	-1537	-828	37	4558	6078	4233	205	-1385	-208	3810	14894	25401	29968	64410
924	-3220	-2571	-1510	-818	-16	4456	6131	4375	237	-1365	-207	3772	14866	25450	30095	64390
925	-3219	-2576	-1498	-825	-67	4356	6174	4452	280	-1392	-209	3750	14829	25488	30221	64400
926	-3244	-2582	-1484	-870	-123	4220	6166	4477	296	-1397	-230	3701	14775	25553	30404	64460
927	-3210	-2551	-1488	-833	-165	4096	6155	4516	316	-1398	-236	3686	14708	25582	30620	64560
928	-3219	-2558	-1488	-825	-216	3938	6091	4530	340	-1410	-204	3648	14639	25592	30827	64660
929	-3216	-2554	-1484	-831	-272	3785	6002	4506	342	-1413	-185	3606	14528	25610	31088	64800
930	-3239	-2564	-1483	-852	-318	3611	5890	4439	323	-1423	-172	3559	14427	25600	31379	64940
931	-3253	-2577	-1508	-890	-355	3454	5750	4334	274	-1431	-218	3499	14318	25588	31689	65130
932	-3184	-2527	-1486	-821	-353	3291	5610	4270	268	-1442	-260	3441	14230	25592	32009	65300
933	-3190	-2524	-1467	-810	-390	3139	5468	4191	251	-1457	-289	3392	14079	25577	32352	65500
934	-3211	-2547	-1470	-813	-413	2968	5299	4068	208	-1503	-333	3327	13936	25500	32685	65730
935	-3222	-2549	-1460	-844	-425	2785	5128	3901	168	-1522	-361	3288	13788	25441	32960	65930
936	-3225	-2545	-1453	-837	-421	2650	4965	3756	114	-1557	-421	3192	13683	25398	33290	66180
937	-3166	-2505	-1437	-774	-400	2525	4800	3632	70	-1585	-444	3124	13519	25347	33640	66410
938	-3156	-2492	-1424	-741	-389	2383	4599	3499	25	-1597	-479	3052	13343	25279	33970	66600
939	-3153	-2498	-1421	-721	-381	2251	4395	3335	-12	-1618	-480	2991	13204	25185	34190	66760
940	-3180	-2529	-1417	-723	-346	2123	4211	3168	-71	-1648	-524	2909	13036	25057	34440	66920
941	-3195	-2518	-1409	-714	-310	2017	4030	2984	-132	-1685	-619	2814	12867	24941	34640	67110
942	-3142	-2480	-1370	-630	-254	1924	3855	2850	-142	-1674	-672	2724	12701	24808	34850	67270
943	-3095	-2465	-1373	-555	-205	1824	3691	2738	-177	-1690	-696	2658	12540	24682	34970	67360
944	-3093	-2442	-1366	-518	-139	1718	3514	2576	-223	-1724	-726	2567	12359	24522	35090	67430
945	-3143	-2467	-1367	-514	-80	1592	3329	2416	-282	-1732	-788	2482	12185	24337	35140	67490
946	-3091	-2439	-1351	-446	12	1508	3179	2273	-310	-1754	-822	2418	12030	24165	35170	67530
947	-3064	-2430	-1329	-388	69	1436	3058	2155	-341	-1747	-811	2377	11866	23978	35160	67500
948	-3077	-2433	-1330	-382	135	1349	2890	2032	-375	-1738	-804	2320	11662	23723	35090	67450
949	-3091	-2447	-1343	-354	181	1254	2712	1899	-409	-1735	-803	2263	11479	23478	34980	67320
950	-3148	-2479	-1350	-374	221	1157	2558	1735	-477	-1710	-819	2237	11339	23268	34850	67170
951	-3098	-2447	-1361	-315	289	1091	2428	1608	-490	-1693	-838	2192	11188	23040	34690	67010
952	-3071	-2434	-1356	-292	321	1011	2296	1519	-497	-1684	-811	2154	11064	22776	34480	66800
953	-3084	-2446	-1377	-288	324	930	2159	1388	-523	-1674	-797	2149	10934	22542	34250	66600
954	-3087	-2462	-1379	-322	336	851	2033	1281	-542	-1665	-759	2154	10795	22262	33970	66310
955	-3123	-2492	-1419	-362	338	750	1903	1126	-598	-1635	-753	2145	10677	21971	33670	66000
956	-3085	-2469	-1439	-347	346	667	1792	1027	-606	-1620	-733	2152	10595	21683	33350	65680
957	-3068	-2449	-1472	-361	318	558	1667	957	-601	-1561	-677	2174	10494	21447	33060	65380
958	-3089	-2474	-1503	-406	259	466	1554	855	-607	-1502	-596	2205	10425	21173	32697	65030
959	-3111	-2501	-1553	-476	170	356	1420	736	-644	-1455	-546	2253	10344	20927	32308	64630
960	-3128	-2511	-1584	-558	105	250	1296	607	-675	-1401	-552	2305	10308	20709	31988	64280
961	-3058	-2481	-1605	-546	58	178	1201	526	-684	-1354	-490	2355	10286	20465	31637	63870
962	-3015	-2473	-1629	-559	-22	73	1106	462	-677	-1278	-398	2425	10284	20235	31281	63460
963	-3038	-2477	-1669	-618	-140	-42	998	387	-697	-1206	-286	2532	10281	19989	30882	63020
964	-3071	-2519	-1707	-717	-262	-168	875	272	-716	-1146	-179	2642	10270	19767	30533	62630
965	-3074	-2513	-1736	-769	-351	-252	787	183	-736	-1115	-70	2744	10268	19543	30158	62200
966	-3042	-2496	-1790	-776	-447	-351	683	118	-765	-1027	53	2861	10292	19305	29779	61750
967	-3044	-2491	-1830	-827	-558	-462	578	8	-787	-960	192	3013	10321	19083	29383	61310
968	-3067	-2496	-1845	-898	-660	-557	483	-85	-824	-893	309	3175	10359	18888	29026	60900
969	-3099	-2521	-1866	-971	-785	-684	380	-180	-856	-823	413	3359	10410	18693	28656	60460
970	-3081	-2511	-1894	-989	-872	-773	302	-275	-900	-780	499	3539	10492	18511	28292	60050
971	-3047	-2496	-1894	-995	-958	-862	219	-343	-914	-746	598	3681	10560	18349	27993	59670
972	-3046	-2490	-1907	-1028	-1051	-935	129	-414	-963	-686	720	3867	10644	18152	27620	59250
973	-3056	-2483	-1941	-1069	-1124	-1036	35	-494	-1012	-648	814	4051	10716	17940	27260	58840
974	-3093	-2502	-1966	-1156	-1221	-1109	-49	-602	-1059	-632	886	4213	10806	17763	26905	58440
975	-3058	-2478	-1968	-1161	-1267	-1153	-99	-675	-1104	-611	980	4363	10912	17645	26633	58080
976	-3019	-2467	-1954	-1172	-1340	-1216	-156	-716	-1106	-602	1057	4542	10997	17535	26308	57720
977	-3036	-2475	-1993	-1191	-1419	-1301	-232	-771	-1157	-593	1143	4674	11055	17427	26041	57380
978	-3064	-2492	-1994	-1242	-1485	-1371	-296	-857	-1189	-598	1174	4789	11115	17320	25796	57080
979	-3104	-2530	-2014	-1305	-1534	-1456	-361	-941	-1265	-613	1171	4899	11167	17202	25537	56760
980	-3036	-2481	-2014	-1258	-1563	-1480	-407	-996	-1283	-656	1165	4978	11250	17106	25319	56470
981	-2984	-2443	-2025	-1247	-1612	-1508	-448	-1000	-1302	-703	1208	5075	11269	17013	25120	56180
982	-2997	-2439	-2028	-1284	-1673	-1553	-493	-1044	-1331	-744	1213	5132	11284	16926	24932	55920
983	-3008	-2444	-2033	-1301	-1699	-1612	-554	-1102	-1389	-794	1175	5154	11277	16818	24714	55630
984	-3053	-2460	-2054	-1335	-1759	-1655	-621	-1180	-1438	-848	1121	5154	11253	16704	24521	55370
985	-2994	-2439	-2064	-1323	-1785	-1684	-654	-1199	-1458	-920	1073	5144	11211	16600	24357	55140
986	-2997	-2434	-2070	-1340	-1811	-1720	-682	-1229	-1492	-1003	1002	5098	11122	16509	24128	54910
987	-3020	-2442	-2070	-1359	-1866	-1784	-737	-1278	-1537	-1076	945	5053	11015	16373	23915	54650
988	-3039	-2443	-2069	-1389	-1896	-1847	-793	-1334	-1589	-1154	858	4973	10910	16244	23723	54420
989	-3042	-2446	-2060	-1405	-1918	-1869	-815	-1397	-1616	-1205	782	4887	10801	16129	23550	54210
990	-3000	-2432	-2061	-1373	-1935	-1872	-838	-1401	-1636	-1284	704	4794	10642	15968	23362	54010
991	-3011	-2428	-2064	-1396	-1949	-1902	-869	-1438	-1648	-1337	614	4698	10453	15794	23178	53770
992	-3026	-2429	-2069	-1410	-1968	-1922	-905	-1475	-1672	-1409	550	4631	10256	15620	22973	53540
993	-3066	-2458	-2074	-1425	-1990	-1954	-946	-1511	-1718	-1477	445	4578	10078	15463	22807	53340
994	-3040	-2455	-2072	-1425	-1980	-1969	-970	-1570	-1737	-1509	350	4525	9885	15321	22621	53160
995	-2999	-2436	-2055	-1383	-1977	-1992	-983	-1557	-1754	-1539	336	4500	9698	15170	22480	52920
996	-3030	-2452	-2056	-1385	-1992	-2010	-1007	-1586	-1765	-1562	332	4508	9520	14983	22314	52710
997	-3032	-2463	-2043	-1413	-1986	-2032	-1034	-1618	-1800	-1592	307	4569	9327	14796	22106	52470
998	-3079	-2498	-2029	-1439	-1980	-2045	-1065	-1673	-1812	-1578	266	4667	9155	14635	21936	52280
999	-3015	-2450	-2016	-1369	-1950	-2032	-1061	-1685	-1804	-1572	269	4819	8991	14474	21782	52080
1000	-2976	-2429	-2009	-1332	-1915	-2022	-1062	-1666	-1774	-1543	357	5036	8849	14325	21641	51910
1001	-2982	-2429	-2012	-1321	-1912	-2034	-1098	-1654	-1777	-1507	470	5302	8695	14166	21482	51680
1002	-3010	-2451	-2017	-1346	-1901	-2043	-1108	-1677	-1801	-1476	615	5656	8577	13986	21278	51480
1003	-3057	-2481	-2006	-1375	-1884	-2074	-1133	-1736	-1831	-1454	712	5987	8496	13872	21126	51270
1004	-3027	-2475	-2008	-1335	-1857	-2050	-1143	-1758	-1827	-1390	846	6407	8423	13697	20957	51080
1005	-3012	-2461	-2000	-1305	-1835	-2035	-1152	-1737	-1814	-1333	1014	6861	8367	13533	20826	50820
1006	-3035	-2465	-2012	-1311	-1841	-2043	-1162	-1739	-1802	-1276	1192	7333	8321	13386	20669	50600
1007	-3057	-2481	-2007	-1309	-1805	-2038	-1187	-1758	-1813	-1223	1351	7784	8287	13238	20524	50390
1008	-3073	-2505	-2011	-1349	-1779	-2049	-1198	-1820	-1841	-1156	1494	8277	8272	13117	20375	50170
1009	-3011	-2482	-1994	-1298	-1723	-2016	-1192	-1806	-1827	-1079	1675	8773	8295	12999	20247	49960
1010	-2996	-2491	-1999	-1302	-1713	-2023	-1200	-1801	-1824	-1073	1848	9205	8295	12904	20165	49790
1011	-3034	-2497	-2020	-1307	-1688	-2032	-1221	-1798	-1827	-1027	2022	9630	8319	12782	20053	49590
1012	-3061	-2522	-2032	-1338	-1689	-2039	-1237	-1820	-1817	-968	2154	10040	8319	12649	19919	49400
1013	-3084	-2533	-2057	-1358	-1671	-2035	-1247	-1864	-1836	-947	2234	10381	8347	12548	19827	49260
1014	-3058	-2532	-2077	-1323	-1664	-2037	-1249	-1864	-1823	-950	2321	10650	8356	12444	19790	49170
1015	-3067	-2553	-2119	-1345	-1665	-2045	-1279	-1871	-1854	-922	2411	10910	8373	12389	19746	49030
1016	-3056	-2545	-2137	-1365	-1671	-2042	-1286	-1872	-1854	-930	2445	11108	8371	12327	19740	48930
1017	-3061	-2570	-2130	-1391	-1683	-2061	-1305	-1868	-1851	-944	2468	11225	8359	12292	19738	48880
1018	-3043	-2562	-2162	-1381	-1671	-2066	-1300	-1886	-1850	-959	2463	11312	8340	12233	19769	48840
1019	-3004	-2529	-2187	-1376	-1683	-2063	-1300	-1849	-1850	-976	2486	11331	8315	12158	19775	48810
1020	-3019	-2546	-2216	-1392	-1731	-2097	-1320	-1847	-1849	-991	2488	11288	8285	12107	19780	48770
1021	-3029	-2554	-2253	-1423	-1766	-2136	-1356	-1859	-1856	-1007	2471	11222	8233	12043	19745	48720
1022	-3094	-2609	-2269	-1487	-1792	-2173	-1379	-1904	-1866	-1079	2420	11093	8151	11973	19722	48710
1023	-3087	-2598	-2323	-1489	-1825	-2210	-1417	-1956	-1908	-1137	2339	10923	8066	11905	19750	48730
1024	-3052	-2597	-2340	-1492	-1859	-2223	-1436	-1943	-1903	-1187	2250	10755	7982	11814	19759	48720
1025	-3073	-2601	-2367	-1534	-1889	-2263	-1471	-1946	-1923	-1248	2138	10505	7885	11753	19766	48700
1026	-3090	-2613	-2381	-1567	-1949	-2306	-1495	-1969	-1951	-1307	2024	10224	7808	11665	19786	48720
1027	-3138	-2656	-2428	-1634	-2006	-2374	-1538	-2035	-1976	-1358	1858	9907	7689	11575	19804	48760
1028	-3096	-2634	-2442	-1598	-2025	-2402	-1543	-2056	-1983	-1414	1731	9617	7591	11535	19827	48770
1029	-3083	-2629	-2455	-1605	-2055	-2441	-1568	-2032	-1977	-1477	1607	9272	7478	11472	19881	48780
1030	-3094	-2650	-2463	-1647	-2094	-2484	-1602	-2056	-1985	-1529	1471	8935	7334	11378	19900	48810
1031	-3137	-2660	-2479	-1671	-2150	-2536	-1631	-2081	-2025	-1611	1317	8616	7198	11276	19900	48850
1032	-3182	-2705	-2527	-1744	-2207	-2601	-1666	-2128	-2066	-1694	1120	8216	7076	11195	19925	48900
1033	-3129	-2686	-2549	-1737	-2223	-2617	-1685	-2160	-2075	-1773	929	7832	6942	11138	19940	48960
1034	-3096	-2675	-2558	-1714	-2252	-2644	-1701	-2163	-2078	-1837	760	7454	6795	11073	19936	48990
1035	-3099	-2677	-2555	-1724	-2292	-2680	-1721	-2158	-2093	-1920	620	7121	6675	11020	19950	48990
1036	-3134	-2699	-2575	-1745	-2333	-2730	-1745	-2186	-2115	-1993	461	6756	6538	10951	19964	49010
1037	-3154	-2702	-2599	-1768	-2370	-2789	-1762	-2227	-2147	-2044	289	6371	6377	10874	20015	49040
1038	-3110	-2685	-2605	-1751	-2403	-2809	-1769	-2202	-2134	-2108	147	5998	6218	10802	20036	49060
1039	-3142	-2692	-2618	-1776	-2444	-2838	-1793	-2203	-2149	-2169	36	5687	6092	10767	20039	49030
1040	-3160	-2705	-2632	-1805	-2484	-2880	-1817	-2238	-2188	-2237	-97	5352	5937	10683	19996	48980
1041	-3209	-2746	-2650	-1855	-2519	-2921	-1849	-2273	-2224	-2306	-258	5023	5788	10600	19943	48960
1042	-3193	-2733	-2670	-1862	-2532	-2958	-1867	-2291	-2246	-2361	-417	4729	5655	10513	19917	48940
1043	-3146	-2717	-2676	-1836	-2540	-2968	-1872	-2274	-2251	-2419	-575	4392	5523	10428	19897	48920
1044	-3163	-2732	-2690	-1832	-2557	-3007	-1900	-2280	-2257	-2470	-702	4071	5396	10338	19867	48840
1045	-3169	-2732	-2702	-1841	-2576	-3045	-1919	-2289	-2249	-2521	-841	3759	5242	10251	19804	48750
1046	-3224	-2763	-2712	-1896	-2626	-3093	-1948	-2328	-2280	-2589	-967	3510	5126	10202	19725	48690
1047	-3185	-2747	-2713	-1887	-2621	-3104	-1947	-2328	-2287	-2639	-1111	3243	4993	10163	19670	48650
1048	-3147	-2722	-2698	-1859	-2631	-3106	-1963	-2295	-2272	-2698	-1222	2969	4876	10105	19633	48590
1049	-3163	-2729	-2695	-1868	-2644	-3146	-1990	-2302	-2294	-2737	-1302	2751	4767	10039	19569	48520
1050	-3204	-2761	-2701	-1905	-2646	-3168	-1991	-2333	-2324	-2779	-1428	2522	4670	9997	19479	48460
1051	-3230	-2782	-2712	-1960	-2652	-3194	-2002	-2379	-2351	-2843	-1574	2290	4565	9954	19383	48430
1052	-3146	-2737	-2713	-1887	-2640	-3170	-2006	-2334	-2322	-2885	-1705	2052	4483	9930	19343	48400
1053	-3112	-2723	-2703	-1860	-2653	-3162	-1998	-2266	-2338	-2927	-1766	1857	4407	9906	19290	48320
1054	-3128	-2730	-2683	-1869	-2661	-3178	-2011	-2266	-2347	-2955	-1847	1648	4303	9829	19204	48290
1055	-3139	-2730	-2690	-1868	-2692	-3210	-2007	-2259	-2341	-2992	-1919	1486	4218	9789	19105	48220
1056	-3166	-2751	-2702	-1905	-2698	-3240	-2028	-2295	-2357	-3035	-2000	1327	4117	9760	19008	48160
1057	-3128	-2732	-2702	-1855	-2688	-3243	-2038	-2284	-2334	-3050	-2060	1168	4056	9727	18935	48120
1058	-3134	-2724	-2699	-1861	-2684	-3259	-2041	-2262	-2342	-3071	-2093	1033	3981	9678	18843	48010
1059	-3158	-2733	-2707	-1876	-2714	-3284	-2064	-2267	-2349	-3115	-2143	916	3898	9624	18733	47900
1060	-3190	-2756	-2717	-1911	-2732	-3311	-2077	-2309	-2381	-3150	-2194	802	3827	9564	18632	47810
1061	-3199	-2765	-2719	-1924	-2728	-3326	-2088	-2336	-2386	-3164	-2290	659	3740	9505	18527	47730
1062	-3148	-2732	-2739	-1881	-2715	-3318	-2082	-2295	-2378	-3212	-2344	509	3698	9477	18454	47620
1063	-3130	-2737	-2729	-1879	-2721	-3331	-2107	-2274	-2385	-3226	-2381	408	3648	9459	18393	47500
1064	-3143	-2736	-2727	-1881	-2740	-3345	-2112	-2303	-2377	-3263	-2426	328	3609	9444	18300	47380
1065	-3175	-2767	-2735	-1924	-2767	-3368	-2122	-2321	-2403	-3291	-2483	232	3540	9387	18190	47240
1066	-3172	-2733	-2740	-1907	-2760	-3382	-2137	-2348	-2406	-3291	-2568	111	3500	9348	18095	47090
1067	-3155	-2724	-2720	-1886	-2768	-3384	-2125	-2336	-2410	-3309	-2600	22	3464	9342	18027	46950
1068	-3157	-2737	-2717	-1905	-2765	-3389	-2137	-2340	-2411	-3336	-2646	-81	3425	9326	17939	46770
1069	-3119	-2745	-2700	-1882	-2755	-3406	-2148	-2350	-2427	-3383	-2668	-159	3389	9330	17863	46570
1070	-3171	-2752	-2720	-1925	-2781	-3428	-2155	-2391	-2452	-3393	-2713	-238	3340	9306	17798	46380
1071	-3145	-2723	-2711	-1893	-2787	-3432	-2157	-2395	-2449	-3425	-2740	-318	3297	9298	17714	46220
1072	-3119	-2701	-2697	-1865	-2793	-3442	-2160	-2380	-2450	-3419	-2754	-376	3287	9300	17633	45980
1073	-3130	-2711	-2698	-1883	-2823	-3481	-2175	-2374	-2476	-3419	-2768	-445	3238	9285	17577	45740
1074	-3150	-2717	-2699	-1886	-2839	-3506	-2195	-2383	-2484	-3429	-2802	-494	3200	9266	17526	45530
1075	-3200	-2745	-2706	-1942	-2871	-3524	-2216	-2453	-2529	-3441	-2849	-574	3163	9266	17427	45320
1076	-3156	-2713	-2677	-1902	-2848	-3515	-2219	-2469	-2525	-3476	-2866	-626	3124	9260	17381	45070
1077	-3136	-2703	-2652	-1864	-2859	-3527	-2232	-2458	-2519	-3470	-2867	-684	3116	9282	17301	44820
1078	-3142	-2708	-2632	-1875	-2878	-3547	-2236	-2483	-2539	-3492	-2877	-722	3083	9261	17238	44600
1079	-3154	-2704	-2592	-1882	-2890	-3553	-2264	-2510	-2572	-3506	-2927	-750	3043	9249	17155	44340
1080	-3190	-2709	-2567	-1897	-2899	-3560	-2279	-2569	-2582	-3528	-2959	-809	3016	9235	17122	44140
1081	-3146	-2652	-2521	-1829	-2878	-3553	-2265	-2566	-2578	-3535	-2978	-857	2987	9250	17072	43920
1082	-3133	-2650	-2464	-1795	-2883	-3545	-2272	-2568	-2582	-3530	-2986	-905	2980	9258	17066	43720
1083	-3145	-2648	-2410	-1779	-2877	-3561	-2286	-2552	-2579	-3528	-3009	-951	2946	9257	16994	43490
1084	-3202	-2658	-2336	-1786	-2888	-3585	-2302	-2618	-2596	-3535	-3034	-991	2934	9250	16936	43310
1085	-3175	-2646	-2278	-1747	-2859	-3566	-2306	-2668	-2643	-3556	-3088	-1058	2931	9263	16882	43170
1086	-3107	-2600	-2172	-1629	-2814	-3530	-2301	-2646	-2633	-3545	-3085	-1133	2916	9277	16865	43020
1087	-3095	-2559	-2061	-1555	-2787	-3520	-2302	-2620	-2622	-3539	-3089	-1153	2900	9324	16867	42840
1088	-3110	-2530	-1949	-1511	-2768	-3494	-2304	-2635	-2633	-3560	-3073	-1169	2878	9307	16874	42690
1089	-3146	-2528	-1825	-1479	-2737	-3499	-2298	-2637	-2631	-3582	-3071	-1197	2846	9291	16854	42550
1090	-3114	-2489	-1706	-1381	-2693	-3467	-2297	-2647	-2637	-3575	-3105	-1227	2842	9310	16869	42430
1091	-3093	-2439	-1527	-1255	-2645	-3448	-2283	-2619	-2612	-3557	-3104	-1265	2815	9328	16879	42280
1092	-3106	-2422	-1373	-1176	-2619	-3422	-2263	-2600	-2623	-3542	-3076	-1289	2821	9349	16858	42170
1093	-3112	-2385	-1215	-1096	-2545	-3392	-2261	-2585	-2625	-3557	-3071	-1314	2791	9331	16830	42050
1094	-3155	-2384	-1072	-1033	-2481	-3353	-2265	-2610	-2636	-3557	-3082	-1330	2775	9318	16788	41910
1095	-3123	-2314	-902	-878	-2385	-3278	-2238	-2600	-2611	-3555	-3099	-1334	2783	9309	16752	41800
1096	-3094	-2279	-722	-724	-2296	-3211	-2193	-2552	-2580	-3547	-3075	-1357	2751	9309	16729	41740
1097	-3092	-2245	-561	-633	-2248	-3163	-2166	-2522	-2561	-3508	-3054	-1363	2741	9314	16703	41640
1098	-3117	-2232	-382	-526	-2163	-3106	-2142	-2488	-2544	-3496	-3038	-1382	2713	9300	16686	41530
1099	-3154	-2220	-213	-457	-2099	-3056	-2126	-2489	-2538	-3467	-3036	-1398	2719	9313	16676	41450
1100	-3112	-2162	-59	-307	-2001	-2953	-2081	-2440	-2472	-3427	-3040	-1414	2721	9280	16661	41390
1101	-3102	-2140	118	-182	-1922	-2883	-2048	-2405	-2416	-3382	-3037	-1415	2692	9274	16626	41330
1102	-3114	-2104	246	-88	-1816	-2807	-2001	-2352	-2406	-3347	-3029	-1417	2689	9293	16617	41290
1103	-3116	-2093	398	-2	-1740	-2740	-1961	-2301	-2348	-3301	-2987	-1437	2687	9321	16626	41230
1104	-3109	-2096	495	58	-1673	-2678	-1928	-2251	-2306	-3245	-2981	-1427	2686	9299	16594	41180
1105	-3056	-2049	589	194	-1587	-2635	-1885	-2163	-2243	-3183	-2920	-1419	2688	9289	16603	41150
1106	-3061	-2032	663	249	-1526	-2583	-1847	-2083	-2172	-3122	-2836	-1413	2683	9270	16582	41090
1107	-3088	-2031	725	274	-1504	-2552	-1835	-2048	-2129	-3065	-2787	-1392	2687	9255	16584	41040
1108	-3134	-2049	730	264	-1479	-2531	-1809	-2013	-2072	-2994	-2749	-1359	2680	9230	16547	41010
1109	-3144	-2051	733	283	-1440	-2505	-1789	-2010	-2023	-2942	-2716	-1337	2676	9232	16525	40970
1110	-3112	-2033	744	314	-1414	-2466	-1767	-1960	-1969	-2877	-2659	-1310	2686	9230	16537	40950
1111	-3121	-2044	725	301	-1413	-2473	-1745	-1925	-1903	-2794	-2605	-1272	2688	9219	16535	40930
1112	-3156	-2061	674	243	-1440	-2500	-1736	-1916	-1862	-2708	-2527	-1262	2677	9220	16521	40900
1113	-3195	-2118	606	168	-1481	-2540	-1744	-1918	-1827	-2636	-2488	-1234	2669	9205	16497	40930
1114	-3159	-2121	520	147	-1515	-2568	-1740	-1911	-1783	-2541	-2462	-1202	2702	9210	16495	40910
1115	-3139	-2121	447	129	-1556	-2606	-1725	-1860	-1716	-2488	-2400	-1169	2722	9219	16509	40920
1116	-3145	-2141	342	53	-1623	-2674	-1741	-1860	-1685	-2401	-2323	-1122	2750	9223	16534	40910
1117	-3177	-2176	224	-55	-1694	-2757	-1770	-1895	-1663	-2350	-2253	-1089	2762	9196	16519	40950
1118	-3251	-2237	112	-194	-1771	-2845	-1828	-1947	-1658	-2283	-2243	-1066	2793	9184	16522	41040
1119	-3175	-2221	-28	-231	-1834	-2889	-1844	-1976	-1633	-2214	-2216	-1071	2825	9214	16558	41160
1120	-3139	-2212	-148	-283	-1909	-2978	-1856	-1978	-1604	-2174	-2163	-1051	2858	9260	16609	41240
1121	-3160	-2250	-291	-403	-2004	-3062	-1907	-1985	-1600	-2124	-2095	-1012	2882	9255	16633	41320
1122	-3169	-2278	-402	-493	-2127	-3180	-1951	-2026	-1624	-2096	-2044	-977	2904	9240	16679	41440
1123	-3200	-2325	-560	-634	-2239	-3313	-2014	-2111	-1654	-2041	-2022	-957	2931	9241	16717	41540
1124	-3168	-2327	-709	-693	-2334	-3428	-2065	-2167	-1657	-2026	-1978	-922	2983	9242	16766	41650
1125	-3160	-2340	-818	-778	-2433	-3537	-2137	-2211	-1681	-2033	-1956	-897	2999	9260	16794	41760
1126	-3198	-2393	-964	-894	-2555	-3657	-2191	-2279	-1731	-2033	-1938	-873	3028	9275	16833	41880
1127	-3228	-2438	-1086	-1014	-2666	-3783	-2266	-2373	-1780	-2045	-1944	-863	3037	9280	16876	42010
1128	-3232	-2459	-1206	-1118	-2768	-3873	-2328	-2492	-1837	-2073	-1989	-877	3059	9307	16915	42160
1129	-3188	-2454	-1304	-1156	-2830	-3946	-2370	-2533	-1876	-2107	-1981	-882	3073	9342	16963	42300
1130	-3181	-2466	-1406	-1225	-2918	-4048	-2437	-2613	-1910	-2139	-1978	-875	3083	9366	17013	42450
1131	-3188	-2475	-1536	-1308	-3010	-4168	-2498	-2705	-1972	-2198	-1983	-887	3108	9332	17020	42620
1132	-3238	-2522	-1630	-1425	-3096	-4256	-2547	-2795	-2053	-2259	-2021	-886	3117	9301	17043	42770
1133	-3233	-2538	-1708	-1490	-3178	-4320	-2596	-2867	-2126	-2304	-2098	-942	3127	9317	17079	42970
1134	-3217	-2554	-1784	-1535	-3238	-4370	-2625	-2909	-2193	-2346	-2163	-987	3139	9302	17120	43150
1135	-3203	-2547	-1870	-1596	-3296	-4431	-2659	-2964	-2248	-2429	-2201	-1015	3133	9277	17142	43330
1136	-3198	-2566	-1934	-1628	-3346	-4496	-2689	-3001	-2303	-2507	-2242	-1039	3133	9257	17163	43540
1137	-3228	-2598	-2001	-1699	-3403	-4569	-2733	-3074	-2367	-2576	-2306	-1097	3125	9228	17155	43750
1138	-3181	-2560	-2052	-1717	-3444	-4593	-2746	-3111	-2441	-2627	-2374	-1138	3104	9200	17198	43970
1139	-3161	-2557	-2087	-1731	-3483	-4619	-2758	-3111	-2478	-2704	-2417	-1164	3078	9158	17207	44130
1140	-3193	-2579	-2142	-1774	-3532	-4660	-2775	-3147	-2530	-2766	-2446	-1212	3076	9123	17222	44300
1141	-3229	-2601	-2185	-1826	-3574	-4676	-2795	-3180	-2595	-2857	-2493	-1248	3064	9100	17228	44450
1142	-3270	-2634	-2244	-1884	-3607	-4717	-2821	-3276	-2664	-2931	-2570	-1269	3037	9044	17194	44570
1143	-3228	-2619	-2268	-1884	-3618	-4701	-2828	-3296	-2693	-3014	-2657	-1290	3010	9024	17193	44760
1144	-3206	-2609	-2285	-1908	-3642	-4698	-2808	-3282	-2734	-3077	-2680	-1313	2984	8982	17181	44890
1145	-3218	-2616	-2329	-1938	-3670	-4699	-2793	-3281	-2788	-3149	-2717	-1342	2971	8937	17155	45000
1146	-3250	-2638	-2358	-1991	-3690	-4707	-2797	-3275	-2854	-3204	-2773	-1384	2965	8899	17122	45130
1147	-3271	-2649	-2384	-2024	-3706	-4698	-2796	-3320	-2884	-3268	-2851	-1434	2965	8838	17078	45290
1148	-3231	-2634	-2404	-1986	-3709	-4647	-2747	-3287	-2875	-3344	-2893	-1461	2973	8817	17059	45440
1149	-3219	-2631	-2408	-1993	-3695	-4607	-2729	-3260	-2903	-3374	-2932	-1483	2979	8793	17038	45570
1150	-3248	-2659	-2430	-2039	-3717	-4600	-2708	-3252	-2969	-3454	-2977	-1468	2998	8745	16994	45670
1151	-3292	-2695	-2453	-2114	-3734	-4568	-2677	-3264	-2992	-3504	-3050	-1483	2995	8713	16940	45780
1152	-3233	-2670	-2473	-2072	-3704	-4528	-2625	-3241	-2999	-3540	-3127	-1482	3033	8697	16940	45970
1153	-3176	-2632	-2460	-2035	-3679	-4473	-2571	-3143	-2979	-3577	-3128	-1460	3096	8672	16959	46100
1154	-3184	-2630	-2466	-2051	-3681	-4429	-2529	-3102	-2987	-3616	-3105	-1453	3145	8618	16930	46220
1155	-3199	-2636	-2482	-2073	-3674	-4401	-2491	-3049	-3019	-3643	-3104	-1405	3208	8603	16903	46310
1156	-3254	-2671	-2509	-2121	-3718	-4389	-2462	-3037	-3045	-3675	-3108	-1363	3296	8560	16877	46410
1157	-3234	-2669	-2509	-2105	-3699	-4345	-2421	-3002	-3033	-3695	-3100	-1284	3395	8557	16867	46470
1158	-3196	-2663	-2517	-2090	-3697	-4304	-2375	-2933	-3006	-3713	-3101	-1199	3511	8533	16879	46590
1159	-3227	-2673	-2529	-2106	-3692	-4300	-2330	-2885	-3012	-3741	-3094	-1096	3657	8526	16872	46660
1160	-3245	-2684	-2538	-2132	-3695	-4260	-2286	-2845	-3002	-3741	-3084	-995	3821	8518	16855	46730
1161	-3290	-2700	-2557	-2177	-3691	-4234	-2270	-2832	-3033	-3743	-3104	-880	4001	8514	16847	46800
1162	-3240	-2671	-2553	-2141	-3673	-4170	-2210	-2773	-3020	-3778	-3090	-772	4229	8531	16854	46900
1163	-3220	-2655	-2557	-2129	-3643	-4148	-2172	-2704	-3004	-3785	-3044	-630	4473	8562	16881	46970
1164	-3237	-2674	-2548	-2135	-3658	-4139	-2129	-2665	-2996	-3785	-3003	-418	4714	8609	16897	47020
1165	-3248	-2689	-2562	-2147	-3675	-4116	-2110	-2654	-2988	-3762	-2962	-222	5013	8631	16911	47080
1166	-3305	-2723	-2571	-2200	-3675	-4107	-2102	-2666	-3007	-3769	-2973	-35	5332	8683	16928	47180
1167	-3259	-2675	-2602	-2165	-3641	-4060	-2055	-2616	-2983	-3767	-2955	129	5653	8756	16979	47250
1168	-3220	-2664	-2585	-2140	-3623	-4030	-2029	-2557	-2953	-3757	-2902	344	6041	8881	17040	47340
1169	-3226	-2672	-2607	-2145	-3619	-4034	-2019	-2521	-2947	-3733	-2821	602	6435	9004	17108	47400
1170	-3260	-2691	-2615	-2175	-3636	-4031	-2016	-2516	-2957	-3701	-2759	839	6858	9098	17183	47510
1171	-3267	-2691	-2626	-2173	-3642	-4026	-2007	-2511	-2947	-3692	-2723	1100	7230	9181	17263	47590
1172	-3242	-2670	-2622	-2153	-3645	-4026	-2010	-2463	-2925	-3693	-2640	1375	7689	9298	17360	47690
1173	-3252	-2681	-2635	-2168	-3658	-4022	-2010	-2463	-2905	-3671	-2544	1658	8153	9427	17470	47780
1174	-3264	-2707	-2659	-2176	-3664	-4031	-2033	-2461	-2907	-3647	-2476	1944	8569	9536	17540	47860
1175	-3305	-2727	-2679	-2202	-3671	-4048	-2062	-2494	-2937	-3635	-2441	2254	9041	9694	17646	47940
1176	-3282	-2707	-2683	-2198	-3660	-4047	-2066	-2547	-2928	-3605	-2406	2535	9525	9863	17767	48080
1177	-3250	-2705	-2683	-2183	-3653	-4042	-2078	-2534	-2892	-3582	-2355	2788	10036	10022	17943	48200
1178	-3256	-2706	-2701	-2188	-3668	-4060	-2096	-2540	-2898	-3576	-2297	3086	10462	10156	18091	48330
1179	-3275	-2705	-2709	-2191	-3690	-4086	-2128	-2548	-2881	-3555	-2217	3364	10900	10299	18248	48450
1180	-3316	-2748	-2736	-2249	-3699	-4110	-2156	-2598	-2902	-3535	-2174	3608	11349	10445	18397	48600
1181	-3266	-2729	-2753	-2196	-3680	-4110	-2192	-2611	-2896	-3515	-2122	3825	11801	10615	18527	48770
1182	-3291	-2740	-2755	-2212	-3682	-4137	-2217	-2633	-2894	-3483	-2075	4055	12182	10779	18681	48890
1183	-3291	-2752	-2756	-2224	-3688	-4139	-2244	-2687	-2914	-3457	-2025	4274	12568	10950	18866	49080
1184	-3289	-2743	-2769	-2226	-3678	-4155	-2275	-2707	-2890	-3450	-2000	4444	12936	11115	19051	49240
1185	-3304	-2765	-2797	-2241	-3700	-4192	-2312	-2762	-2901	-3425	-1988	4595	13243	11236	19218	49400
1186	-3247	-2734	-2786	-2199	-3681	-4203	-2327	-2754	-2865	-3395	-1941	4765	13542	11406	19406	49560
1187	-3229	-2723	-2798	-2194	-3685	-4219	-2366	-2749	-2848	-3355	-1870	4919	13806	11546	19604	49710
1188	-3251	-2736	-2804	-2204	-3708	-4259	-2401	-2788	-2879	-3336	-1819	5018	14019	11666	19753	49860
1189	-3293	-2765	-2819	-2251	-3727	-4291	-2438	-2848	-2905	-3342	-1783	5115	14161	11776	19875	49970
1190	-3302	-2771	-2845	-2279	-3726	-4336	-2485	-2924	-2929	-3339	-1802	5182	14312	11888	19996	50110
1191	-3257	-2748	-2832	-2240	-3722	-4330	-2524	-2928	-2914	-3329	-1795	5214	14442	11965	20144	50250
1192	-3279	-2751	-2845	-2231	-3736	-4353	-2545	-2941	-2916	-3318	-1750	5218	14491	12032	20240	50330
1193	-3287	-2765	-2858	-2230	-3734	-4384	-2588	-2982	-2910	-3315	-1736	5225	14505	12052	20325	50400
1194	-3315	-2816	-2874	-2277	-3744	-4391	-2642	-3068	-2935	-3318	-1746	5174	14467	12079	20388	50490
1195	-3305	-2788	-2894	-2268	-3753	-4412	-2662	-3120	-2940	-3313	-1757	5113	14399	12099	20432	50590
1196	-3293	-2768	-2899	-2238	-3745	-4420	-2674	-3111	-2922	-3313	-1768	5058	14309	12123	20479	50610
1197	-3290	-2779	-2928	-2254	-3755	-4452	-2709	-3141	-2933	-3300	-1780	4961	14160	12124	20509	50630
1198	-3310	-2802	-2930	-2279	-3750	-4471	-2751	-3189	-2954	-3329	-1807	4849	14019	12084	20526	50660
1199	-3337	-2815	-2959	-2302	-3764	-4483	-2783	-3258	-2984	-3330	-1888	4740	13867	12063	20557	50670
1200	-3282	-2782	-2941	-2254	-3740	-4461	-2797	-3261	-2976	-3344	-1921	4581	13656	12043	20568	50670
1201	-3245	-2770	-2936	-2236	-3732	-4473	-2819	-3244	-2975	-3358	-1915	4419	13402	11956	20552	50600
1202	-3259	-2785	-2954	-2245	-3741	-4486	-2851	-3264	-2983	-3381	-1916	4267	13137	11867	20510	50510
1203	-3278	-2805	-2979	-2280	-3748	-4502	-2892	-3293	-2991	-3418	-1922	4118	12865	11783	20428	50430
1204	-3342	-2841	-2985	-2331	-3758	-4525	-2909	-3362	-3040	-3458	-1969	3943	12549	11663	20353	50350
1205	-3301	-2831	-2987	-2284	-3742	-4518	-2915	-3388	-3032	-3450	-2026	3736	12246	11550	20279	50250
1206	-3288	-2826	-3015	-2263	-3743	-4520	-2939	-3380	-3036	-3446	-2083	3561	11933	11420	20162	50110
1207	-3313	-2830	-3046	-2293	-3754	-4542	-2958	-3413	-3073	-3473	-2117	3394	11603	11279	20059	49950
1208	-3330	-2849	-3053	-2317	-3759	-4561	-2991	-3458	-3086	-3495	-2189	3209	11271	11151	19944	49780
1209	-3342	-2857	-3058	-2339	-3750	-4568	-2999	-3516	-3098	-3529	-2252	3021	10945	11008	19837	49600
1210	-3282	-2826	-3050	-2290	-3728	-4542	-3003	-3510	-3083	-3542	-2294	2819	10652	10863	19753	49460
1211	-3293	-2842	-3060	-2298	-3746	-4532	-3003	-3508	-3082	-3562	-2334	2616	10308	10706	19638	49270
1212	-3324	-2853	-3061	-2321	-3752	-4542	-3019	-3544	-3120	-3594	-2398	2418	9966	10539	19494	49060
1213	-3388	-2908	-3087	-2401	-3751	-4565	-3054	-3598	-3156	-3614	-2466	2266	9629	10369	19329	48880
1214	-3348	-2883	-3092	-2387	-3731	-4534	-3062	-3648	-3169	-3624	-2544	2073	9359	10247	19207	48700
1215	-3286	-2848	-3077	-2315	-3715	-4510	-3053	-3605	-3145	-3633	-2580	1865	9056	10127	19092	48530
1216	-3278	-2843	-3103	-2316	-3712	-4496	-3065	-3596	-3153	-3650	-2594	1692	8754	10000	18993	48350
1217	-3311	-2837	-3102	-2317	-3704	-4500	-3076	-3610	-3151	-3691	-2591	1549	8484	9855	18904	48180
1218	-3348	-2878	-3124	-2368	-3700	-4511	-3081	-3632	-3174	-3702	-2647	1409	8190	9727	18783	47990
1219	-3323	-2859	-3140	-2331	-3670	-4476	-3076	-3629	-3174	-3711	-2674	1270	7946	9592	18677	47770
1220	-3302	-2850	-3156	-2309	-3665	-4468	-3083	-3633	-3159	-3719	-2681	1160	7680	9469	18533	47590
1221	-3306	-2860	-3157	-2338	-3662	-4459	-3100	-3613	-3158	-3728	-2673	1050	7449	9344	18408	47410
1222	-3339	-2879	-3169	-2343	-3674	-4450	-3099	-3635	-3170	-3744	-2672	962	7195	9208	18295	47220
1223	-3368	-2912	-3185	-2402	-3681	-4445	-3114	-3683	-3206	-3746	-2721	870	6966	9051	18172	47050
1224	-3320	-2889	-3179	-2359	-3664	-4411	-3104	-3680	-3187	-3745	-2745	758	6766	8960	18093	46890
1225	-3292	-2876	-3181	-2350	-3646	-4403	-3102	-3661	-3188	-3741	-2744	674	6568	8858	18008	46730
1226	-3298	-2894	-3202	-2371	-3668	-4400	-3102	-3668	-3187	-3751	-2743	601	6368	8757	17933	46550
1227	-3344	-2913	-3217	-2391	-3665	-4393	-3116	-3673	-3190	-3748	-2758	538	6164	8624	17838	46370
1228	-3381	-2935	-3205	-2428	-3655	-4380	-3136	-3720	-3212	-3714	-2811	449	6009	8502	17796	46280
1229	-3337	-2901	-3223	-2392	-3646	-4355	-3132	-3695	-3188	-3731	-2844	380	5863	8400	17755	46160
1230	-3303	-2892	-3212	-2355	-3639	-4336	-3135	-3657	-3148	-3721	-2838	310	5732	8326	17701	46040
1231	-3300	-2885	-3232	-2355	-3626	-4344	-3118	-3640	-3112	-3722	-2801	274	5587	8221	17676	45910
1232	-3322	-2900	-3226	-2382	-3643	-4341	-3125	-3647	-3125	-3688	-2789	251	5472	8142	17629	45790
1233	-3324	-2900	-3235	-2395	-3619	-4325	-3123	-3652	-3125	-3674	-2800	180	5335	8069	17573	45670
1234	-3310	-2883	-3243	-2353	-3614	-4300	-3107	-3628	-3088	-3648	-2775	154	5214	7972	17568	45590
1235	-3314	-2893	-3232	-2364	-3619	-4296	-3127	-3609	-3060	-3622	-2730	134	5108	7906	17531	45480
1236	-3330	-2910	-3247	-2380	-3633	-4311	-3129	-3606	-3050	-3602	-2732	122	5005	7826	17516	45370
1237	-3409	-2941	-3275	-2438	-3650	-4324	-3146	-3631	-3056	-3599	-2743	97	4893	7740	17470	45280
1238	-3357	-2924	-3270	-2406	-3640	-4323	-3125	-3618	-3032	-3574	-2738	67	4812	7681	17472	45250
1239	-3354	-2915	-3285	-2384	-3629	-4312	-3115	-3559	-2987	-3548	-2714	34	4740	7632	17477	45180
1240	-3358	-2913	-3282	-2398	-3629	-4304	-3114	-3539	-2950	-3521	-2695	32	4640	7552	17493	45090
1241	-3372	-2928	-3295	-2412	-3640	-4311	-3115	-3535	-2932	-3487	-2681	20	4549	7504	17494	45020
1242	-3406	-2942	-3309	-2436	-3655	-4310	-3121	-3561	-2932	-3438	-2697	-4	4483	7475	17500	44980
1243	-3365	-2943	-3304	-2415	-3648	-4296	-3105	-3534	-2899	-3408	-2699	-11	4434	7454	17508	44960
1244	-3356	-2938	-3310	-2430	-3623	-4300	-3102	-3519	-2867	-3369	-2713	-22	4403	7429	17543	44970
1245	-3336	-2919	-3307	-2413	-3625	-4306	-3098	-3487	-2818	-3339	-2699	-37	4348	7399	17570	44950
1246	-3353	-2938	-3326	-2430	-3629	-4323	-3084	-3458	-2789	-3300	-2664	-51	4274	7348	17584	44960
1247	-3364	-2942	-3323	-2439	-3652	-4325	-3089	-3463	-2750	-3281	-2676	-75	4195	7292	17612	44980
1248	-3307	-2929	-3326	-2398	-3644	-4312	-3089	-3426	-2710	-3248	-2626	-73	4162	7289	17650	45000
1249	-3320	-2930	-3331	-2407	-3660	-4344	-3086	-3386	-2669	-3202	-2567	-63	4125	7287	17659	44950
1250	-3339	-2941	-3344	-2431	-3680	-4362	-3083	-3372	-2652	-3172	-2518	-41	4061	7236	17672	44930
1251	-3401	-2985	-3351	-2474	-3700	-4368	-3099	-3369	-2658	-3148	-2504	-52	3998	7175	17667	44950
1252	-3386	-2971	-3387	-2479	-3693	-4367	-3104	-3378	-2627	-3114	-2513	-58	3967	7135	17693	44960
1253	-3348	-2940	-3378	-2430	-3696	-4378	-3087	-3369	-2586	-3097	-2499	-81	3952	7140	17700	44970
1254	-3363	-2939	-3386	-2446	-3717	-4387	-3097	-3334	-2563	-3077	-2471	-78	3901	7126	17718	44930
1255	-3371	-2945	-3370	-2452	-3742	-4405	-3100	-3329	-2547	-3046	-2465	-47	3880	7117	17730	44920
1256	-3412	-2984	-3383	-2507	-3751	-4419	-3119	-3365	-2551	-3047	-2468	-39	3851	7125	17742	44910
1257	-3381	-2965	-3386	-2474	-3739	-4427	-3106	-3357	-2534	-3043	-2454	-63	3847	7123	17756	44940
1258	-3367	-2964	-3379	-2483	-3746	-4454	-3108	-3333	-2519	-3010	-2443	-99	3819	7123	17782	44950
1259	-3385	-2978	-3406	-2494	-3762	-4476	-3121	-3346	-2519	-3012	-2456	-80	3801	7110	17798	44990
1260	-3362	-2956	-3394	-2490	-3776	-4491	-3133	-3343	-2518	-3016	-2435	-65	3781	7112	17837	45030
1261	-3395	-2970	-3406	-2516	-3792	-4516	-3154	-3373	-2519	-3021	-2462	-84	3754	7100	17868	45060
1262	-3332	-2946	-3398	-2469	-3787	-4491	-3125	-3346	-2512	-2992	-2451	-91	3725	7110	17910	45090
1263	-3314	-2940	-3388	-2474	-3801	-4506	-3142	-3322	-2504	-3007	-2424	-106	3692	7099	17966	45140
1264	-3354	-2949	-3395	-2482	-3830	-4518	-3159	-3346	-2511	-3008	-2367	-98	3679	7094	18014	45200
1265	-3399	-2962	-3414	-2509	-3861	-4575	-3170	-3358	-2552	-3000	-2367	-89	3635	7091	18033	45250
1266	-3416	-2972	-3426	-2527	-3856	-4579	-3187	-3414	-2574	-3017	-2395	-105	3612	7080	18065	45350
1267	-3362	-2956	-3424	-2497	-3851	-4569	-3188	-3405	-2578	-3036	-2398	-110	3595	7088	18065	45400
1268	-3365	-2965	-3410	-2485	-3867	-4584	-3192	-3420	-2581	-3046	-2406	-135	3560	7089	18079	45460
1269	-3399	-2962	-3418	-2496	-3885	-4607	-3191	-3427	-2591	-3071	-2408	-133	3543	7073	18130	45560
1270	-3425	-3004	-3403	-2540	-3899	-4646	-3215	-3477	-2636	-3083	-2424	-154	3510	7072	18168	45650
1271	-3415	-2992	-3389	-2513	-3909	-4644	-3224	-3514	-2666	-3090	-2449	-183	3478	7064	18217	45760
1272	-3369	-2976	-3384	-2486	-3915	-4644	-3218	-3502	-2677	-3115	-2463	-224	3469	7105	18308	45880
1273	-3396	-2988	-3382	-2503	-3927	-4666	-3231	-3537	-2710	-3133	-2478	-245	3445	7103	18347	45990
1274	-3416	-2993	-3374	-2513	-3928	-4677	-3245	-3568	-2747	-3148	-2498	-260	3410	7112	18407	46110
1275	-3428	-3014	-3386	-2535	-3943	-4708	-3254	-3595	-2777	-3159	-2545	-265	3381	7144	18468	46260
1276	-3372	-2977	-3376	-2482	-3913	-4683	-3245	-3602	-2772	-3174	-2551	-300	3361	7160	18550	46400
1277	-3352	-2966	-3371	-2444	-3919	-4686	-3244	-3584	-2761	-3170	-2520	-304	3347	7173	18633	46540
1278	-3369	-2965	-3367	-2459	-3927	-4715	-3262	-3579	-2800	-3181	-2493	-307	3339	7160	18676	46680
1279	-3389	-2980	-3349	-2467	-3942	-4723	-3276	-3609	-2829	-3220	-2471	-306	3319	7174	18744	46800
1280	-3439	-2999	-3377	-2509	-3967	-4737	-3298	-3654	-2899	-3222	-2486	-331	3267	7190	18772	46950
1281	-3399	-2958	-3354	-2457	-3938	-4732	-3286	-3662	-2907	-3233	-2496	-332	3236	7183	18833	47090
1282	-3374	-2978	-3362	-2432	-3943	-4734	-3282	-3687	-2931	-3217	-2481	-345	3209	7150	18864	47180
1283	-3398	-2981	-3358	-2454	-3946	-4742	-3303	-3705	-2934	-3209	-2443	-337	3213	7132	18899	47300
1284	-3442	-2995	-3370	-2480	-3953	-4764	-3308	-3736	-2975	-3213	-2440	-317	3196	7116	18900	47400
1285	-3428	-2990	-3362	-2467	-3966	-4765	-3312	-3806	-3013	-3228	-2454	-331	3183	7121	18934	47530
1286	-3386	-2976	-3345	-2432	-3953	-4765	-3317	-3775	-3018	-3224	-2420	-327	3182	7116	18955	47580
1287	-3394	-2976	-3349	-2419	-3952	-4770	-3320	-3751	-3019	-3211	-2388	-277	3163	7096	18970	47660
1288	-3424	-3008	-3361	-2456	-3962	-4773	-3333	-3792	-3056	-3200	-2385	-237	3154	7099	18970	47740
1289	-3457	-3029	-3356	-2480	-3961	-4796	-3355	-3840	-3075	-3185	-2382	-203	3167	7065	18990	47810
1290	-3419	-2993	-3361	-2442	-3942	-4797	-3365	-3844	-3091	-3167	-2345	-197	3181	7041	19028	47900
1291	-3380	-2971	-3344	-2395	-3919	-4781	-3359	-3822	-3080	-3147	-2262	-179	3177	7033	19028	47990
1292	-3389	-2961	-3341	-2389	-3928	-4818	-3347	-3807	-3068	-3119	-2194	-112	3184	7050	19014	48000
1293	-3415	-2983	-3351	-2410	-3937	-4820	-3360	-3843	-3084	-3073	-2133	-77	3200	7047	18986	48020
1294	-3488	-3014	-3361	-2470	-3946	-4830	-3371	-3878	-3138	-3042	-2095	-8	3210	7025	18911	48030
1295	-3428	-2984	-3356	-2429	-3925	-4799	-3366	-3894	-3133	-3021	-2053	34	3236	7047	18859	48060
1296	-3413	-2980	-3358	-2408	-3919	-4805	-3361	-3877	-3140	-2980	-1971	87	3259	7051	18805	48020
1297	-3434	-2983	-3373	-2423	-3911	-4827	-3387	-3892	-3142	-2953	-1897	155	3272	7002	18744	47960
1298	-3461	-2992	-3368	-2448	-3931	-4854	-3401	-3915	-3152	-2916	-1841	220	3305	6949	18695	47910
1299	-3467	-3028	-3372	-2483	-3938	-4858	-3409	-3972	-3172	-2875	-1827	277	3305	6930	18662	47880
1300	-3425	-3004	-3371	-2447	-3929	-4840	-3396	-3947	-3163	-2808	-1785	321	3353	6943	18629	47810
1301	-3401	-3000	-3378	-2441	-3924	-4840	-3395	-3923	-3150	-2753	-1708	381	3368	6941	18583	47730
1302	-3439	-3020	-3406	-2475	-3928	-4851	-3398	-3946	-3172	-2730	-1653	444	3403	6938	18546	47680
1303	-3493	-3058	-3424	-2534	-3926	-4869	-3404	-3991	-3192	-2709	-1606	522	3434	6926	18459	47620
1304	-3459	-3024	-3418	-2508	-3914	-4860	-3406	-4038	-3206	-2655	-1566	569	3489	6916	18393	47590
1305	-3394	-2992	-3409	-2445	-3887	-4845	-3397	-3973	-3194	-2596	-1492	613	3542	6933	18376	47560
1306	-3400	-2989	-3397	-2457	-3879	-4855	-3385	-3943	-3187	-2556	-1411	679	3567	6924	18332	47510
1307	-3409	-2996	-3423	-2457	-3895	-4851	-3395	-3947	-3175	-2487	-1307	740	3606	6914	18269	47430
1308	-3473	-3026	-3428	-2508	-3910	-4883	-3424	-3985	-3195	-2450	-1259	801	3627	6922	18184	47330
1309	-3447	-3020	-3444	-2494	-3880	-4868	-3430	-4024	-3186	-2416	-1217	875	3666	6926	18104	47230
1310	-3429	-3008	-3448	-2475	-3891	-4880	-3421	-3996	-3153	-2351	-1145	921	3694	6945	18069	47150
1311	-3430	-3001	-3439	-2492	-3896	-4889	-3443	-4016	-3174	-2320	-1063	979	3728	6938	18023	47060
1312	-3438	-3005	-3446	-2514	-3914	-4905	-3450	-4048	-3175	-2292	-1013	1053	3760	6924	17983	46980
1313	-3489	-3041	-3454	-2562	-3940	-4927	-3457	-4091	-3204	-2263	-1000	1094	3774	6897	17906	46920
1314	-3449	-3021	-3447	-2520	-3922	-4903	-3460	-4084	-3184	-2248	-959	1157	3807	6921	17858	46860
1315	-3433	-3013	-3435	-2504	-3914	-4898	-3469	-4057	-3184	-2218	-898	1200	3838	6921	17802	46790
1316	-3447	-3016	-3446	-2525	-3912	-4911	-3488	-4074	-3191	-2177	-852	1239	3857	6922	17718	46680
1317	-3499	-3041	-3440	-2542	-7854	-9860	-7015	-8219	-3218	-2172	-800	1279	3872	6905	17657	46600
1318	-3495	-3041	-3453	-2574	-3917	-4949	-3501	-4153	-3243	-2152	-806	1292	3883	6891	17592	46540
1319	-3416	-2996	-3438	-2508	-3912	-4922	-3491	-4113	-3234	-2125	-784	1293	3926	6899	17559	46490
1320	-3415	-2980	-3435	-2509	-3907	-4937	-3488	-4110	-3223	-2139	-749	1315	3939	6885	17537	46390
1321	-3434	-2988	-3418	-2513	-3913	-4947	-3497	-4118	-3223	-2129	-705	1333	3952	6858	17488	46310
1322	-3493	-3027	-3412	-2556	-3956	-4993	-3530	-4145	-3270	-2136	-709	1355	3939	6853	17406	46220
1323	-3476	-3018	-3425	-2542	-3947	-4991	-3537	-4175	-3283	-2150	-723	1377	3961	6869	17350	46150
1324	-3439	-2994	-3406	-2506	-3948	-4985	-3526	-4152	-3275	-2162	-710	1394	3964	6897	17312	46070
1325	-3449	-3001	-3416	-2517	-3949	-4991	-3536	-4155	-3272	-2161	-699	1401	3956	6892	17276	45960
1326	-3479	-3004	-3385	-2514	-3960	-5025	-3548	-4186	-3298	-2163	-707	1388	3945	6881	17189	45870
1327	-3526	-3039	-3391	-2565	-3965	-5033	-3564	-4238	-3338	-2208	-726	1398	3956	6860	17141	45790
1328	-3485	-3003	-3360	-2520	-3944	-5026	-3591	-4245	-3349	-2237	-763	1357	3954	6850	17094	45730
1329	-3458	-2978	-3343	-2488	-3938	-5020	-3581	-4231	-3353	-2261	-772	1347	3958	6870	17041	45620
1330	-3486	-2998	-3354	-2490	-3954	-5041	-3574	-4231	-3358	-2281	-798	1331	3933	6851	16977	45530
1331	-3517	-3026	-3337	-2530	-3962	-5057	-3587	-4230	-3393	-2323	-852	1313	3920	6832	16933	45460
1332	-3535	-3047	-3336	-2562	-3947	-5062	-3598	-4294	-3431	-2361	-969	1248	3917	6823	16900	45390
1333	-3450	-2992	-3309	-2473	-3921	-5036	-3574	-4278	-3422	-2423	-1019	1195	3921	6811	16865	45350
1334	-3425	-2977	-3290	-2435	-3913	-5029	-3562	-4229	-3408	-2467	-1036	1166	3909	6845	16834	45270
1335	-3443	-2972	-3271	-2414	-3897	-5028	-3575	-4216	-3413	-2522	-1053	1119	3872	6835	16792	45210
1336	-3478	-2991	-3260	-2444	-3908	-5051	-3579	-4243	-3427	-2568	-1084	1059	3851	6842	16736	45110
1337	-3507	-3005	-3262	-2447	-3910	-5041	-3580	-4286	-3478	-2619	-1184	1010	3840	6832	16664	45050
1338	-3475	-2983	-3247	-2408	-3906	-5027	-3571	-4275	-3470	-2688	-1245	964	3829	6840	16633	44990
1339	-3490	-2973	-3235	-2400	-3905	-5047	-3575	-4264	-3479	-2770	-1281	922	3795	6846	16572	44900
1340	-3494	-2998	-3230	-2400	-3918	-5072	-3591	-4284	-3510	-2818	-1321	877	3766	6848	16518	44810
1341	-3539	-3011	-3232	-2452	-3942	-5086	-3600	-4322	-3523	-2870	-1397	841	3735	6852	16481	44720
1342	-3492	-2996	-3218	-2425	-3918	-5054	-3605	-4333	-3548	-2927	-1503	738	3720	6858	16450	44660
1343	-3473	-2970	-3215	-2390	-3892	-5041	-3584	-4305	-3547	-3002	-1564	651	3689	6848	16378	44540
1344	-3483	-2983	-3209	-2396	-3906	-5050	-3589	-4312	-3550	-3065	-1614	581	3654	6840	16317	44470
1345	-3532	-3009	-3216	-2434	-3922	-5065	-3605	-4318	-3567	-3133	-1673	515	3622	6803	16261	44370
1346	-3562	-3047	-3228	-2479	-3932	-5082	-3612	-4377	-3604	-3183	-1813	424	3573	6768	16216	44320
1347	-3485	-3000	-3227	-2408	-3917	-5067	-3600	-4383	-3600	-3224	-1925	347	3558	6800	16192	44270
1348	-3465	-2977	-3206	-2385	-3909	-5071	-3590	-4331	-3585	-3290	-1971	286	3522	6814	16167	44190
1349	-3482	-2976	-3209	-2395	-3918	-5083	-3601	-4326	-3595	-3363	-2014	218	3496	6801	16137	44090
1350	-3508	-2995	-3209	-2412	-3927	-5108	-3618	-4337	-3622	-3433	-2071	144	3455	6786	16079	44010
1351	-3557	-3026	-3244	-2457	-3955	-5123	-3629	-4375	-3650	-3508	-2160	60	3386	6770	16003	43950
1352	-3499	-3012	-3255	-2415	-3948	-5113	-3631	-4380	-3655	-3545	-2226	-12	3352	6746	15907	43870
1353	-3493	-3008	-3283	-2419	-3964	-5122	-3629	-4364	-3683	-3609	-2275	-91	3311	6736	15860	43770
1354	-3523	-3011	-3304	-2444	-3995	-5153	-3639	-4374	-3690	-3663	-2361	-158	3279	6733	15794	43640
1355	-3546	-3038	-3301	-2486	-4026	-5190	-3660	-4418	-3716	-3733	-2423	-255	3219	6711	15742	43550
1356	-3535	-3042	-3314	-2495	-4020	-5196	-3657	-4438	-3741	-3804	-2547	-337	3155	6690	15719	43490
1357	-3499	-3019	-3314	-2466	-4032	-5183	-3663	-4402	-3739	-3839	-2621	-433	3120	6696	15712	43400
1358	-3523	-3025	-3314	-2482	-4060	-5180	-3672	-4410	-3739	-3873	-2700	-511	3063	6679	15704	43300
1359	-3548	-3049	-3327	-2511	-4076	-5205	-3686	-4449	-3753	-3926	-2789	-595	3002	6653	15661	43200
1360	-3590	-3074	-3358	-2570	-4094	-5231	-3705	-4499	-3791	-3962	-2891	-694	2951	6626	15621	43170
1361	-3535	-3044	-3367	-2522	-4089	-5211	-3689	-4500	-3784	-4022	-2963	-806	2909	6596	15604	43120
1362	-3499	-3021	-3381	-2500	-4099	-5225	-3676	-4434	-3761	-4068	-3000	-885	2873	6610	15569	43050
1363	-3496	-3021	-3387	-2497	-4095	-5242	-3695	-4415	-3783	-4123	-3032	-948	2820	6605	15562	42990
1364	-3503	-3033	-3384	-2511	-4111	-5275	-3710	-4417	-3797	-4155	-3072	-1022	2779	6570	15513	42920
1365	-3554	-3074	-3406	-2568	-4147	-5285	-3730	-4475	-3840	-4183	-3144	-1111	2706	6504	15465	42870
1366	-3520	-3064	-3425	-2526	-4161	-5294	-3745	-4467	-3848	-4223	-3186	-1175	2646	6495	15415	42810
1367	-3510	-3038	-3422	-2520	-4174	-5303	-3726	-4452	-3831	-4261	-3214	-1280	2598	6500	15362	42750
1368	-3525	-3051	-3438	-2544	-4179	-5319	-3742	-4471	-3854	-4295	-3240	-1336	2534	6457	15280	42680
1369	-3565	-3059	-3473	-2574	-4207	-5353	-3766	-4489	-3885	-4325	-3313	-1422	2463	6418	15244	42620
1370	-3583	-3079	-3467	-2588	-4222	-5361	-3770	-4524	-3904	-4374	-3412	-1492	2377	6384	15218	42580
1371	-3527	-3051	-3463	-2546	-4233	-5365	-3777	-4514	-3895	-4400	-3452	-1576	2318	6357	15227	42510
1372	-3533	-3054	-3479	-2572	-4235	-5398	-3786	-4513	-3897	-4428	-3461	-1653	2258	6321	15164	42420
1373	-3580	-3077	-3494	-2614	-4265	-5424	-3796	-4546	-3924	-4463	-3505	-1730	2175	6306	15065	42330
1374	-3599	-3114	-3485	-2643	-4284	-5429	-3809	-4587	-3953	-4494	-3599	-1809	2109	6281	15016	42310
1375	-3567	-3073	-3478	-2616	-4272	-5406	-3815	-4601	-3961	-4530	-3690	-1880	2047	6254	14976	42250
1376	-3516	-3040	-3482	-2552	-4261	-5397	-3796	-4572	-3937	-4545	-3715	-1947	1987	6208	14951	42170
1377	-3525	-3046	-3486	-2558	-4286	-5436	-3814	-4543	-3931	-4587	-3729	-2011	1913	6157	14894	42130
1378	-3557	-3059	-3490	-2583	-4303	-5467	-3829	-4542	-3953	-4620	-3744	-2064	1828	6117	14812	42050
1379	-3617	-3106	-3519	-2646	-4329	-5480	-3852	-4593	-3992	-4646	-3802	-2148	1748	6091	14730	41970
1380	-3575	-3083	-3543	-2621	-4322	-5467	-3855	-4601	-3996	-4643	-3834	-2210	1679	6050	14759	41900
1381	-3567	-3072	-3544	-2607	-4348	-5472	-3859	-4583	-3989	-4670	-3849	-2277	1617	5993	14788	41830
1382	-3584	-3088	-3561	-2627	-4358	-5494	-3866	-4593	-3992	-4706	-3878	-2341	1544	5934	14732	41750
1383	-3603	-3105	-3578	-2646	-4372	-5524	-3892	-4605	-4025	-4743	-3929	-2409	1476	5895	14670	41670
1384	-3625	-3134	-3592	-2686	-4388	-5536	-3904	-4662	-4053	-4766	-4016	-2465	1407	5857	14602	41620
1385	-3576	-3102	-3571	-2653	-4381	-5533	-3892	-4665	-4039	-4793	-4076	-2534	1336	5824	14581	41570
1386	-3570	-3094	-3593	-2643	-4393	-5548	-3894	-4645	-4025	-4799	-4097	-2609	1274	5775	14544	41490
1387	-3605	-3121	-3617	-2692	-4408	-5572	-3916	-4686	-4050	-4817	-4144	-2681	1196	5720	14498	41450
1388	-3623	-3145	-3616	-2710	-4408	-5572	-3923	-4727	-4083	-4864	-4206	-2741	1153	5677	14467	41440
1389	-3607	-3135	-3624	-2693	-4415	-5548	-3920	-4729	-4092	-4883	-4247	-2818	1096	5652	14429	41430
1390	-3553	-3107	-3609	-2658	-4410	-5530	-3910	-4663	-4069	-4904	-4278	-2891	1026	5629	14420	41420
1391	-3551	-3100	-3619	-2663	-4417	-5548	-3907	-4645	-4090	-4930	-4278	-2927	953	5599	14381	41360
1392	-3577	-3110	-3618	-2685	-4423	-5560	-3904	-4649	-4082	-4953	-4306	-2994	909	5555	14349	41330
1393	-3625	-3160	-3630	-2742	-4454	-5593	-3930	-4681	-4114	-4980	-4349	-3058	840	5491	14303	41320
1394	-3586	-3143	-3646	-2735	-4447	-5583	-3943	-4701	-4104	-4991	-4410	-3108	790	5465	14277	41320
1395	-3577	-3118	-3670	-2702	-4460	-5578	-3946	-4665	-4103	-5012	-4418	-3169	733	5447	14241	41300
1396	-3592	-3130	-3666	-2728	-4469	-5609	-3948	-4666	-4095	-5038	-4429	-3210	666	5408	14227	41290
1397	-3623	-3136	-3686	-2753	-4474	-5625	-3957	-4681	-4120	-5061	-4458	-3256	593	5366	14190	41230
1398	-3640	-3166	-3708	-2811	-4500	-5649	-3985	-4731	-4157	-5109	-4515	-3312	531	5320	14166	41220
1399	-3588	-3138	-3718	-2768	-4497	-5634	-3976	-4734	-4146	-5134	-4547	-3344	493	5302	14144	41210
1400	-3594	-3143	-3719	-2767	-4527	-5638	-3975	-4719	-4147	-5149	-4584	-3419	455	5294	14103	41170
1401	-3638	-3165	-3716	-2795	-4544	-5672	-3992	-4743	-4169	-5200	-4624	-3449	404	5264	14069	41160
1402	-3617	-3169	-3732	-2795	-4533	-5672	-3995	-4746	-4181	-5203	-4646	-3501	360	5222	14042	41200
1403	-3619	-3178	-3736	-2815	-4542	-5665	-3995	-4767	-4193	-5229	-4681	-3543	327	5206	14027	41220
1404	-3572	-3144	-3744	-2776	-4545	-5665	-3993	-4743	-4161	-5248	-4697	-3588	297	5202	14025	41220
1405	-3595	-3150	-3755	-2782	-4551	-5669	-4010	-4719	-4162	-5253	-4695	-3632	235	5168	14005	41230
1406	-3629	-3175	-3777	-2811	-4600	-5702	-3995	-4713	-4177	-5285	-4714	-3680	173	5140	13968	41230
1407	-3669	-3207	-3783	-2847	-4627	-5712	-4020	-4753	-4213	-5301	-4749	-3694	138	5105	13950	41180
1408	-3668	-3190	-3784	-2835	-4616	-5711	-4028	-4783	-4233	-5316	-4806	-3719	108	5096	13913	41170
1409	-3641	-3172	-3794	-2822	-4599	-5706	-4018	-4746	-4204	-5314	-4827	-3753	61	5075	13905	41200
1410	-3658	-3177	-3815	-2839	-4630	-5715	-4032	-4751	-4206	-5323	-4827	-3782	40	5026	13874	41200
1411	-3676	-3175	-3828	-2858	-4639	-5749	-4058	-4785	-4226	-5352	-4834	-3805	8	4993	13861	41180
1412	-3716	-3221	-3830	-2912	-4659	-5749	-4052	-4827	-4265	-5369	-4878	-3844	-22	4938	13815	41150
1413	-3662	-3197	-3818	-2889	-4653	-5716	-4041	-4818	-4265	-5404	-4916	-3895	-27	4934	13796	41180
1414	-3662	-3198	-3837	-2893	-4672	-5718	-4045	-4820	-4267	-5420	-4956	-3939	-54	4959	13775	41190
1415	-3657	-3206	-3833	-2903	-4670	-5746	-4060	-4829	-4286	-5434	-4971	-3944	-99	4972	13741	41180
1416	-3644	-3200	-3854	-2897	-4683	-5748	-4049	-4814	-4284	-5446	-4986	-3971	-127	4923	13735	41180
1417	-3675	-3222	-3856	-2927	-4693	-5757	-4061	-4840	-4297	-5439	-5009	-4020	-143	4926	13714	41210
1418	-3623	-3173	-3856	-2878	-4670	-5743	-4055	-4812	-4280	-5460	-5000	-4049	-142	4905	13723	41210
1419	-3615	-3178	-3855	-2883	-4671	-5758	-4062	-4775	-4260	-5470	-4990	-4073	-164	4887	13714	41190
1420	-3640	-3200	-3869	-2900	-4705	-5785	-4070	-4796	-4261	-5466	-4978	-4070	-203	4856	13685	41140
1421	-3691	-3228	-3882	-2928	-4737	-5797	-4090	-4809	-4269	-5474	-5011	-4083	-227	4825	13629	41130
1422	-3690	-3239	-3893	-2940	-4738	-5783	-4098	-4862	-4290	-5496	-5068	-4111	-257	4807	13595	41140
1423	-3644	-3203	-3893	-2914	-4722	-5775	-4090	-4839	-4276	-5504	-5055	-4123	-262	4798	13546	41110
1424	-3680	-3210	-3897	-2911	-4737	-5791	-4096	-4831	-4267	-5511	-5058	-4125	-284	4774	13488	41070
1425	-3690	-3229	-3899	-2929	-4754	-5808	-4101	-4833	-4299	-5515	-5041	-4134	-314	4740	13467	41040
1426	-3729	-3263	-3916	-2983	-4762	-5823	-4116	-4860	-4315	-5529	-5069	-4155	-323	4717	13444	41000
1427	-3710	-3247	-3910	-2976	-4746	-5810	-4131	-4866	-4317	-5527	-5092	-4166	-331	4688	13420	41000
1428	-3699	-3245	-3911	-2956	-4755	-5820	-4118	-4861	-4295	-5555	-5114	-4177	-350	4677	13396	40970
1429	-3690	-3233	-3917	-2945	-4742	-5819	-4109	-4862	-4284	-5526	-5099	-4198	-342	4691	13373	40940
1430	-3698	-3257	-3895	-2929	-4738	-5829	-4105	-4846	-4287	-5533	-5106	-4196	-373	4679	13345	40930
1431	-3732	-3261	-3907	-2958	-4760	-5837	-4114	-4891	-4310	-5530	-5126	-4199	-404	4656	13312	40930
1432	-3688	-3246	-3899	-2921	-4754	-5833	-4121	-4860	-4282	-5537	-5107	-4193	-393	4637	13274	40860
1433	-3689	-3231	-3913	-2926	-4762	-5834	-4122	-4846	-4273	-5538	-5058	-4222	-404	4617	13253	40780
1434	-3714	-3235	-3922	-2930	-4780	-5850	-4133	-4862	-4295	-5521	-5049	-4213	-420	4599	13193	40710
1435	-3741	-3265	-3921	-2957	-4790	-5866	-4143	-4882	-4328	-5512	-5047	-4220	-445	4570	13134	40680
1436	-3789	-3278	-3927	-2968	-4797	-5871	-4146	-4917	-4354	-5509	-5067	-4257	-447	4529	13070	40660
1437	-3721	-3264	-3934	-2931	-4781	-5874	-4141	-4887	-4327	-5512	-5066	-4243	-450	4494	13024	40600
1438	-3732	-3267	-3939	-2910	-4773	-5875	-4139	-4886	-4328	-5518	-5066	-4228	-456	4477	12978	40580
1439	-3756	-3271	-3937	-2912	-4770	-5873	-4142	-4903	-4318	-5507	-5063	-4228	-460	4480	12928	40540
1440	-3793	-3315	-3925	-2945	-4780	-5898	-4156	-4928	-4347	-5537	-5092	-4217	-474	4457	12878	40470
1441	-3787	-3314	-3930	-2944	-4771	-5891	-4177	-4959	-4364	-5535	-5119	-4237	-473	4452	12869	40440
1442	-3729	-3284	-3918	-2878	-4748	-5871	-4171	-4948	-4352	-5523	-5133	-4264	-470	4442	12845	40420
1443	-3734	-3278	-3913	-2843	-4727	-5862	-4149	-4905	-4340	-5515	-5133	-4287	-474	4441	12851	40410
1444	-3738	-3271	-3899	-2830	-4705	-5877	-4138	-4884	-4342	-5508	-5110	-4298	-478	4439	12844	40400
1445	-3778	-3297	-3905	-2861	-4702	-5870	-4164	-4902	-4361	-5528	-5120	-4297	-495	4418	12805	40380
1446	-3741	-3276	-3892	-2806	-4696	-5861	-4161	-4912	-4342	-5513	-5115	-4304	-501	4415	12785	40340
1447	-3730	-3287	-3900	-2781	-4686	-5868	-4149	-4881	-4312	-5535	-5093	-4309	-506	4385	12751	40310
1448	-3764	-3286	-3912	-2779	-4680	-5872	-4163	-4878	-4318	-5501	-5060	-4281	-518	4365	12728	40300
1449	-3807	-3312	-3900	-2787	-4670	-5902	-4174	-4903	-4333	-5488	-5064	-4277	-536	4332	12681	40280
1450	-3834	-3332	-3906	-2783	-4654	-5905	-4187	-4959	-4358	-5496	-5105	-4297	-562	4319	12644	40280
1451	-3779	-3306	-3893	-2712	-4614	-5886	-4167	-4940	-4343	-5496	-5084	-4313	-569	4307	12629	40250
1452	-3773	-3317	-3869	-2671	-4606	-5885	-4170	-4919	-4342	-5523	-5065	-4305	-573	4305	12594	40200
1453	-3793	-3326	-3878	-2659	-4570	-5882	-4171	-4926	-4354	-5524	-5064	-4303	-588	4283	12581	40220
1454	-3861	-3382	-3874	-2719	-4576	-5907	-4189	-4959	-4361	-5513	-5107	-4291	-597	4258	12549	40180
1455	-3825	-3351	-3850	-2663	-4531	-5874	-4178	-4992	-4369	-5536	-5155	-4328	-589	4228	12545	40200
1456	-3760	-3320	-3823	-2575	-4491	-5833	-4154	-4936	-4335	-5537	-5147	-4352	-592	4250	12551	40180
1457	-3770	-3319	-3831	-2556	-4465	-5841	-4151	-4898	-4324	-5539	-5113	-4351	-598	4238	12543	40160
1458	-3794	-3331	-3827	-2522	-4444	-5839	-4154	-4881	-4304	-5512	-5072	-4342	-621	4236	12518	40110
1459	-3861	-3380	-3831	-2559	-4417	-5852	-4149	-4934	-4324	-5502	-5075	-4345	-627	4233	12473	40110
1460	-3833	-3353	-3831	-2502	-4369	-5826	-4144	-4931	-4329	-5523	-5083	-4362	-649	4218	12461	40150
1461	-3812	-3322	-3831	-2441	-4326	-5825	-4142	-4911	-4320	-5510	-5097	-4349	-632	4206	12441	40110
1462	-3835	-3334	-3814	-2435	-4289	-5832	-4157	-4897	-4326	-5504	-5070	-4349	-643	4184	12399	40110
1463	-3856	-3343	-3819	-2419	-4247	-5828	-4166	-4930	-4325	-5512	-5081	-4364	-675	4160	12364	40080
1464	-3883	-3375	-3801	-2424	-4201	-5824	-4170	-4972	-4338	-5530	-5108	-4359	-686	4170	12330	40110
1465	-3817	-3351	-3786	-2350	-4136	-5788	-4154	-4937	-4331	-5530	-5125	-4362	-686	4189	12339	40120
1466	-3817	-3353	-3775	-2304	-4078	-5784	-4152	-4912	-4311	-5528	-5104	-4375	-701	4195	12333	40090
1467	-3865	-3385	-3774	-2327	-4045	-5791	-4153	-4929	-4331	-5505	-5115	-4374	-717	4178	12343	40080
1468	-3883	-3400	-3781	-2325	-3983	-5764	-4152	-4963	-4331	-5510	-5145	-4400	-705	4198	12337	40090
1469	-3848	-3380	-3773	-2250	-3908	-5743	-4139	-4970	-4322	-5505	-5167	-4417	-706	4190	12353	40140
1470	-3805	-3365	-3753	-2192	-3841	-5707	-4125	-4923	-4293	-5507	-5168	-4433	-695	4203	12389	40190
1471	-3801	-3366	-3737	-2170	-3809	-5706	-4116	-4889	-4283	-5473	-5123	-4428	-698	4220	12411	40190
1472	-3819	-3356	-3745	-2155	-3760	-5706	-4114	-4896	-4276	-5474	-5083	-4419	-691	4215	12422	40190
1473	-3889	-3391	-3748	-2184	-3724	-5713	-4124	-4922	-4283	-5456	-5120	-4410	-717	4199	12409	40210
1474	-3864	-3371	-3748	-2115	-3657	-5701	-4119	-4933	-4284	-5448	-5119	-4395	-718	4188	12419	40270
1475	-3830	-3356	-3746	-2083	-3603	-5674	-4108	-4884	-4268	-5430	-5098	-4366	-710	4222	12443	40280
1476	-3837	-3357	-3746	-2069	-3542	-5655	-4103	-4877	-4255	-5417	-5065	-4369	-693	4220	12459	40320
1477	-3859	-3364	-3748	-2069	-3513	-5657	-4118	-4882	-4268	-5375	-5025	-4356	-708	4210	12441	40350
1478	-3884	-3388	-3758	-2086	-3483	-5680	-4133	-4934	-4282	-5357	-5021	-4345	-688	4188	12429	40370
1479	-3833	-3363	-3740	-2056	-3410	-5644	-4120	-4907	-4256	-5343	-4997	-4326	-690	4192	12439	40430
1480	-3849	-3380	-3749	-2054	-3380	-5647	-4121	-4904	-4242	-5315	-4983	-4310	-691	4205	12457	40460
1481	-3845	-3381	-3722	-2046	-3341	-5632	-4123	-4921	-4241	-5302	-4981	-4289	-687	4224	12484	40480
1482	-3852	-3382	-3737	-2045	-3297	-5624	-4127	-4910	-4230	-5270	-4951	-4289	-679	4217	12529	40500
1483	-3847	-3382	-3728	-2034	-3269	-5625	-4116	-4922	-4233	-5246	-4929	-4279	-686	4243	12551	40560
1484	-3805	-3362	-3729	-1998	-3264	-5620	-4115	-4890	-4203	-5216	-4866	-4242	-669	4241	12561	40590
1485	-3824	-3370	-3732	-2019	-3256	-5653	-4113	-4871	-4197	-5194	-4815	-4207	-655	4257	12581	40620
1486	-3860	-3369	-3733	-2042	-3265	-5654	-4114	-4884	-4201	-5160	-4769	-4165	-653	4251	12593	40670
1487	-3896	-3412	-3736	-2104	-3276	-5672	-4145	-4919	-4220	-5138	-4765	-4155	-651	4266	12599	40690
1488	-3882	-3388	-3739	-2107	-3281	-5683	-4147	-4938	-4211	-5100	-4767	-4130	-626	4262	12632	40710
1489	-3848	-3379	-3735	-2100	-3289	-5688	-4146	-4921	-4208	-5075	-4735	-4096	-627	4279	12656	40720
1490	-3855	-3372	-3736	-2119	-3316	-5698	-4152	-4918	-4215	-5044	-4689	-4064	-587	4281	12693	40740
1491	-3885	-3384	-3734	-2160	-3342	-5709	-4169	-4943	-4201	-5009	-4652	-4047	-559	4284	12710	40770
1492	-3912	-3414	-3744	-2221	-3386	-5742	-4175	-4985	-4219	-4963	-4634	-4012	-551	4287	12715	40810
1493	-3898	-3391	-3739	-2237	-3413	-5764	-4184	-4990	-4217	-4942	-4625	-3978	-547	4298	12723	40870
1494	-3853	-3376	-3721	-2228	-3421	-5768	-4195	-5002	-4208	-4920	-4627	-3970	-541	4299	12736	40910
1495	-3841	-3367	-3719	-2246	-3461	-5781	-4203	-4983	-4211	-4878	-4593	-3953	-513	4319	12743	40960
1496	-3858	-3381	-3725	-2283	-3509	-5807	-4201	-4990	-4212	-4850	-4545	-3918	-506	4290	12755	41000
1497	-3866	-3396	-3725	-2340	-3543	-5835	-4221	-5019	-4225	-4858	-4530	-3921	-478	4284	12742	41010
1498	-3831	-3373	-3725	-2329	-3606	-5846	-4215	-5030	-4211	-4843	-4501	-3907	-450	4295	12754	41000
1499	-3840	-3373	-3721	-2379	-3664	-5886	-4236	-5008	-4208	-4794	-4488	-3878	-450	4278	12747	41000
1500	-3861	-3373	-3736	-2415	-3713	-5937	-4253	-5016	-4232	-4793	-4434	-3844	-462	4262	12733	41020
1501	-3915	-3413	-3755	-2503	-3787	-5975	-4287	-5054	-4254	-4790	-4423	-3835	-460	4240	12703	41010
1502	-3886	-3392	-3757	-2498	-3827	-5985	-4301	-5103	-4270	-4780	-4440	-3841	-420	4238	12674	41010
1503	-3858	-3378	-3758	-2509	-3869	-5995	-4301	-5085	-4259	-4788	-4398	-3861	-422	4255	12648	41000
1504	-3868	-3382	-3747	-2546	-3934	-6040	-4334	-5100	-4281	-4789	-4386	-3837	-425	4240	12600	40960
1505	-3892	-3394	-3761	-2586	-4018	-6091	-4346	-5111	-4290	-4806	-4393	-3821	-425	4212	12543	40900
1506	-3959	-3452	-3774	-2680	-4090	-6127	-4364	-5189	-4341	-4836	-4457	-3846	-430	4190	12486	40850
1507	-3892	-3402	-3756	-2658	-4106	-6123	-4363	-5175	-4349	-4838	-4483	-3842	-426	4149	12466	40800
1508	-3845	-3392	-3769	-2650	-4155	-6125	-4371	-5145	-4345	-4860	-4466	-3860	-429	4127	12423	40740
1509	-3853	-3392	-3769	-2673	-4220	-6165	-4384	-5136	-4356	-4882	-4451	-3880	-441	4102	12363	40670
1510	-3896	-3383	-3793	-2722	-4281	-6199	-4403	-5159	-4375	-4885	-4463	-3897	-458	4070	12285	40590
1511	-3927	-3413	-3798	-2780	-4336	-6227	-4428	-5202	-4408	-4874	-4503	-3914	-470	4015	12210	40510
1512	-3872	-3387	-3803	-2770	-4377	-6234	-4428	-5191	-4416	-4915	-4513	-3919	-485	3994	12145	40420
1513	-3871	-3385	-3821	-2791	-4433	-6247	-4437	-5197	-4424	-4962	-4512	-3942	-505	3964	12084	40310
1514	-3898	-3402	-3828	-2814	-4475	-6280	-4443	-5218	-4465	-4990	-4548	-3957	-534	3898	12009	40170
1515	-3956	-3431	-3829	-2871	-4540	-6322	-4472	-5263	-4488	-5031	-4572	-4000	-561	3863	11923	40060
1516	-3925	-3418	-3834	-2875	-4579	-6314	-4480	-5289	-4515	-5075	-4630	-4028	-586	3848	11847	39960
1517	-3885	-3411	-3844	-2893	-4606	-6316	-4481	-5274	-4514	-5112	-4669	-4077	-606	3824	11787	39830
1518	-3922	-3422	-3850	-2939	-4651	-6360	-4485	-5287	-4530	-5141	-4692	-4111	-652	3771	11694	39690
1519	-3949	-3434	-3866	-2979	-4696	-6359	-4501	-5336	-4563	-5180	-4767	-4153	-685	3706	11583	39590
1520	-3947	-3444	-3880	-3003	-4724	-6380	-4524	-5366	-4582	-5226	-4845	-4197	-695	3687	11507	39460
1521	-3882	-3410	-3875	-2964	-4727	-6361	-4508	-5343	-4566	-5257	-4900	-4264	-724	3690	11471	39340
1522	-3853	-3397	-3890	-2958	-4754	-6356	-4504	-5299	-4559	-5324	-4910	-4323	-757	3671	11411	39200
1523	-3893	-3402	-3912	-2976	-4779	-6363	-4503	-5295	-4582	-5355	-4931	-4347	-800	3617	11320	39080
1524	-3924	-3422	-3921	-3032	-4809	-6384	-4517	-5310	-4591	-5400	-4964	-4408	-832	3577	11234	38940
1525	-3961	-3440	-3938	-3050	-4850	-6414	-4532	-5360	-4643	-5432	-5040	-4448	-843	3527	11124	38810
1526	-3909	-3435	-3953	-3031	-4857	-6416	-4550	-5332	-4637	-5492	-5107	-4474	-896	3478	11053	38680
1527	-3922	-3427	-3958	-3024	-4904	-6420	-4544	-5321	-4637	-5532	-5126	-4501	-931	3420	10955	38560
1528	-3914	-3442	-3957	-3059	-4915	-6435	-4558	-5356	-4652	-5558	-5159	-4540	-981	3385	10875	38420
1529	-3950	-3459	-3967	-3106	-4952	-6445	-4559	-5387	-4693	-5627	-5202	-4600	-1018	3361	10784	38290
1530	-3930	-3461	-3985	-3095	-4948	-6453	-4556	-5407	-4700	-5659	-5269	-4645	-1070	3350	10713	38140
1531	-3940	-3454	-3992	-3110	-4961	-6445	-4558	-5385	-4701	-5675	-5320	-4698	-1102	3312	10638	38010
1532	-3942	-3442	-3997	-3102	-4984	-6459	-4549	-5398	-4709	-5730	-5391	-4756	-1129	3286	10577	37850
1533	-3924	-3434	-4002	-3107	-5008	-6476	-4550	-5386	-4730	-5780	-5423	-4788	-1138	3249	10488	37720
1534	-3957	-3464	-4024	-3154	-5026	-6478	-4578	-5426	-4740	-5797	-5454	-4841	-1164	3203	10403	37580
1535	-3915	-3438	-4022	-3119	-5018	-6454	-4580	-5414	-4726	-5813	-5481	-4897	-1190	3168	10361	37480
1536	-3912	-3430	-4036	-3110	-5054	-6462	-4578	-5386	-4737	-5853	-5495	-4925	-1218	3129	10291	37360
1537	-3933	-3446	-4072	-3142	-5066	-6473	-4565	-5364	-4760	-5893	-5507	-4934	-1256	3081	10206	37240
1538	-3955	-3469	-4090	-3179	-5084	-6471	-4572	-5387	-4777	-5919	-5551	-4961	-1294	3077	10105	37110
1539	-3988	-3492	-4107	-3209	-5085	-6485	-4588	-5441	-4799	-5956	-5630	-5002	-1320	3060	10020	36950
1540	-3938	-3462	-4078	-3171	-5092	-6466	-4592	-5441	-4801	-5990	-5676	-5049	-1344	3046	9973	36840
1541	-3941	-3452	-4099	-3179	-5102	-6478	-4587	-5407	-4782	-6034	-5697	-5117	-1376	3023	9942	36710
1542	-3955	-3456	-4103	-3190	-5111	-6496	-4584	-5421	-4810	-6059	-5712	-5132	-1431	2983	9873	36600
1543	-4019	-3505	-4111	-3244	-5141	-6518	-4602	-5474	-4847	-6065	-5755	-5151	-1458	2924	9774	36480
1544	-4022	-3506	-4127	-3257	-5138	-6512	-4608	-5494	-4875	-6116	-5837	-5210	-1486	2911	9712	36410
1545	-3947	-3479	-4126	-3210	-5126	-6495	-4598	-5469	-4853	-6137	-5889	-5242	-1500	2905	9687	36330
1546	-3944	-3456	-4141	-3206	-5135	-6479	-4603	-5449	-4829	-6141	-5891	-5290	-1523	2889	9664	36250
1547	-3949	-3462	-4146	-3214	-5137	-6494	-4607	-5436	-4822	-6176	-5907	-5315	-1533	2865	9609	36170
1548	-4011	-3490	-4153	-3258	-5156	-6495	-4613	-5453	-4845	-6180	-5957	-5361	-1545	2819	9537	36070
1549	-3966	-3467	-4164	-3200	-5159	-6492	-4599	-5449	-4854	-6217	-5968	-5372	-1585	2795	9501	36010
1550	-3945	-3465	-4183	-3208	-5145	-6501	-4596	-5417	-4831	-6234	-5994	-5406	-1610	2770	9460	35920
1551	-3964	-3482	-4187	-3233	-5152	-6514	-4594	-5425	-4833	-6260	-5983	-5433	-1627	2769	9411	35850
1552	-3986	-3505	-4198	-3249	-5168	-6523	-4607	-5450	-4837	-6285	-6003	-5436	-1658	2754	9344	35750
1553	-4016	-3518	-4210	-3281	-5168	-6532	-4619	-5495	-4880	-6315	-6040	-5470	-1670	2734	9308	35690
1554	-3965	-3493	-4208	-3242	-5168	-6517	-4609	-5469	-4869	-6332	-6063	-5489	-1674	2722	9289	35630
1555	-3976	-3499	-4233	-3237	-5164	-6522	-4608	-5433	-4862	-6337	-6071	-5496	-1707	2696	9224	35560
1556	-4031	-3537	-4240	-3282	-5172	-6540	-4612	-5452	-4879	-6351	-6091	-5531	-1726	2673	9195	35480
1557	-4047	-3535	-4246	-3304	-5171	-6539	-4611	-5487	-4900	-6376	-6144	-5563	-1758	2617	9155	35440
1558	-3993	-3500	-4234	-3275	-5156	-6521	-4608	-5500	-4903	-6387	-6181	-5582	-1765	2616	9112	35420
1559	-3951	-3489	-4222	-3220	-5143	-6523	-4597	-5451	-4868	-6395	-6188	-5599	-1756	2620	9069	35360
1560	-3982	-3495	-4230	-3234	-5144	-6517	-4607	-5434	-4875	-6398	-6164	-5600	-1777	2587	9011	35300
1561	-4008	-3513	-4245	-3266	-5154	-6547	-4611	-5422	-4885	-6421	-6176	-5610	-1799	2566	8975	35240
1562	-4058	-3541	-4270	-3306	-5159	-6555	-4632	-5484	-4913	-6441	-6211	-5616	-1841	2537	8918	35190
1563	-4035	-3517	-4255	-3258	-5141	-6519	-4613	-5475	-4908	-6444	-6238	-5654	-1841	2523	8898	35140
1564	-4005	-3509	-4258	-3236	-5137	-6523	-4616	-5452	-4908	-6470	-6258	-5651	-1834	2490	8878	35050
1565	-4011	-3526	-4267	-3243	-5136	-6533	-4621	-5457	-4907	-6494	-6267	-5663	-1853	2491	8842	35000
1566	-4036	-3534	-4291	-3269	-5119	-6529	-4634	-5473	-4925	-6501	-6268	-5696	-1866	2491	8813	34960
1567	-4062	-3554	-4292	-3299	-5112	-6527	-4647	-5495	-4939	-6509	-6301	-5703	-1900	2470	8775	34940
1568	-4025	-3535	-4288	-3273	-5103	-6524	-4623	-5484	-4919	-6501	-6342	-5731	-1896	2477	8737	34920
1569	-4025	-3530	-4289	-3256	-5087	-6510	-4612	-5466	-4930	-6514	-6371	-5753	-1896	2461	8726	34880
1570	-4008	-3519	-4268	-3235	-5065	-6501	-4600	-5458	-4928	-6524	-6398	-5759	-1899	2447	8706	34850
1571	-4045	-3541	-4287	-3254	-5058	-6497	-4597	-5470	-4937	-6550	-6415	-5781	-1897	2444	8688	34830
1572	-4028	-3539	-4304	-3214	-5030	-6488	-4589	-5476	-4944	-6566	-6418	-5781	-1907	2462	8647	34790
1573	-3985	-3499	-4295	-3175	-5001	-6456	-4569	-5422	-4921	-6579	-6393	-5792	-1905	2454	8638	34810
1574	-4010	-3512	-4293	-3178	-4986	-6467	-4563	-5407	-4918	-6581	-6372	-5793	-1914	2403	8602	34790
1575	-4023	-3534	-4299	-3177	-4965	-6456	-4576	-5412	-4926	-6586	-6362	-5809	-1919	2368	8574	34760
1576	-4072	-3568	-4307	-3226	-4937	-6491	-4575	-5441	-4968	-6599	-6391	-5808	-1915	2342	8540	34700
1577	-4023	-3530	-4291	-3162	-4892	-6470	-4577	-5435	-4950	-6606	-6397	-5814	-1900	2309	8538	34700
1578	-4009	-3514	-4288	-3157	-4886	-6469	-4568	-5409	-4920	-6604	-6403	-5829	-1896	2303	8524	34670
1579	-4039	-3529	-4295	-3151	-4856	-6455	-4551	-5405	-4942	-6606	-6386	-5815	-1921	2281	8506	34670
1580	-4083	-3566	-4304	-3162	-4849	-6452	-4570	-5387	-4929	-6613	-6401	-5811	-1919	2310	8458	34650
1581	-4110	-3591	-4324	-3203	-4829	-6451	-4572	-5435	-4945	-6624	-6461	-5829	-1921	2341	8442	34640
1582	-4040	-3546	-4326	-3137	-4778	-6421	-4541	-5404	-4925	-6643	-6470	-5824	-1912	2349	8452	34660
1583	-4028	-3540	-4324	-3089	-4755	-6414	-4531	-5336	-4915	-6625	-6448	-5839	-1901	2364	8442	34660
1584	-4034	-3551	-4319	-3091	-4725	-6403	-4529	-5329	-4885	-6637	-6434	-5837	-1900	2374	8423	34650
1585	-4091	-3579	-4311	-3135	-4730	-6430	-4537	-5330	-4927	-6648	-6475	-5825	-1887	2334	8419	34630
1586	-4070	-3566	-4324	-3116	-4695	-6409	-4529	-5321	-4938	-6636	-6474	-5809	-1876	2297	8370	34610
1587	-4056	-3549	-4319	-3061	-4656	-6402	-4506	-5303	-4918	-6632	-6457	-5831	-1879	2283	8343	34590
1588	-4066	-3566	-4331	-3063	-4641	-6393	-4500	-5295	-4907	-6647	-6442	-5817	-1879	2275	8314	34570
1589	-4082	-3568	-4335	-3062	-4622	-6392	-4510	-5293	-4911	-6661	-6457	-5805	-1859	2268	8273	34550
1590	-4120	-3611	-4325	-3115	-4605	-6405	-4512	-5309	-4934	-6669	-6498	-5786	-1854	2269	8265	34530
1591	-4075	-3580	-4332	-3063	-4559	-6389	-4497	-5304	-4924	-6696	-6503	-5772	-1843	2254	8261	34550
1592	-4064	-3567	-4321	-3024	-4528	-6371	-4498	-5260	-4900	-6681	-6496	-5777	-1844	2249	8245	34540
1593	-4113	-3591	-4330	-3078	-4515	-6366	-4508	-5259	-4928	-6668	-6509	-5781	-1823	2265	8203	34520
1594	-4109	-3592	-4339	-3059	-4479	-6345	-4480	-5251	-4915	-6653	-6513	-5771	-1796	2265	8186	34500
1595	-4112	-3584	-4314	-3037	-4450	-6341	-4485	-5254	-4925	-6655	-6541	-5764	-1788	2264	8187	34530
1596	-4049	-3565	-4307	-2986	-4420	-6312	-4469	-5211	-4880	-6635	-6510	-5755	-1747	2291	8218	34580
1597	-4045	-3554	-4316	-2968	-4397	-6312	-4464	-5167	-4844	-6637	-6470	-5737	-1728	2283	8240	34580
1598	-4076	-3547	-4326	-2984	-4401	-6324	-4458	-5134	-4860	-6613	-6457	-5725	-1735	2271	8232	34560
1599	-4109	-3598	-4339	-3018	-4396	-6331	-4440	-5137	-4885	-6613	-6442	-5698	-1721	2280	8234	34570
1600	-4097	-3584	-4344	-3004	-4373	-6335	-4438	-5144	-4872	-6628	-6453	-5706	-1702	2283	8249	34610
1601	-4058	-3577	-4338	-2973	-4350	-6302	-4434	-5110	-4844	-6613	-6438	-5709	-1684	2304	8238	34620
1602	-4071	-3579	-4337	-2974	-4329	-6296	-4436	-5080	-4828	-6609	-6422	-5697	-1635	2285	8214	34620
1603	-4088	-3594	-4348	-2975	-4320	-6284	-4444	-5063	-4838	-6597	-6416	-5646	-1620	2274	8206	34590
1604	-4137	-3635	-4357	-3007	-4317	-6302	-4447	-5098	-4846	-6593	-6431	-5632	-1620	2271	8193	34600
1605	-4120	-3633	-4354	-3008	-4314	-6280	-4434	-5107	-4834	-6604	-6442	-5639	-1577	2284	8182	34610
1606	-4081	-3588	-4360	-2973	-4287	-6269	-4435	-5072	-4820	-6562	-6432	-5621	-1549	2284	8171	34630
1607	-4078	-3582	-4364	-2967	-4286	-6268	-4441	-5055	-4807	-6570	-6403	-5599	-1542	2293	8169	34630
1608	-4091	-3578	-4374	-2975	-4298	-6286	-4446	-5035	-4811	-6537	-6370	-5551	-1518	2284	8165	34650
1609	-4130	-3596	-4370	-3000	-4291	-6288	-4440	-5046	-4819	-6498	-6373	-5543	-1496	2261	8186	34640
1610	-4105	-3577	-4367	-2967	-4271	-6297	-4436	-5032	-4784	-6485	-6326	-5513	-1480	2262	8213	34650
1611	-4117	-3604	-4363	-2981	-4290	-6304	-4439	-5001	-4771	-6473	-6288	-5460	-1474	2290	8228	34620
1612	-4134	-3598	-4385	-2987	-4284	-6319	-4437	-5001	-4773	-6471	-6267	-5431	-1459	2277	8223	34600
1613	-4191	-3631	-4378	-3038	-4296	-6344	-4442	-5021	-4788	-6436	-6249	-5398	-1436	2264	8210	34570
1614	-4152	-3620	-4375	-3006	-4300	-6323	-4451	-5057	-4778	-6422	-6237	-5397	-1403	2250	8207	34560
1615	-4114	-3604	-4353	-2992	-4289	-6330	-4459	-5013	-4751	-6374	-6191	-5356	-1389	2263	8206	34540
1616	-4134	-3609	-4371	-3001	-4310	-6340	-4457	-5011	-4749	-6336	-6125	-5328	-1353	2266	8172	34520
1617	-4172	-3633	-4393	-3044	-4324	-6354	-4470	-5047	-4755	-6304	-6105	-5274	-1344	2276	8154	34500
1618	-4197	-3662	-4381	-3073	-4337	-6352	-4483	-5104	-4773	-6265	-6113	-5228	-1309	2276	8155	34500
1619	-4109	-3612	-4356	-3022	-4309	-6315	-4461	-5078	-4727	-6224	-6070	-5204	-1280	2291	8154	34520
1620	-4074	-3610	-4352	-3010	-4320	-6318	-4450	-5034	-4699	-6159	-5986	-5160	-1243	2320	8165	34510
1621	-4108	-3591	-4371	-3013	-4353	-6334	-4469	-4998	-4699	-6081	-5912	-5089	-1238	2299	8156	34500
1622	-4148	-3635	-4387	-3047	-4379	-6356	-4491	-5029	-4707	-6045	-5810	-5025	-1216	2286	8164	34490
1623	-4157	-3640	-4393	-3062	-4392	-6377	-4486	-5072	-4716	-6011	-5780	-4960	-1189	2277	8162	34500
1624	-4133	-3608	-4384	-3043	-4390	-6368	-4485	-5070	-4683	-5951	-5680	-4909	-1186	2265	8174	34460
1625	-4133	-3613	-4407	-3050	-4422	-6380	-4487	-5064	-4683	-5881	-5578	-4840	-1154	2254	8168	34430
1626	-4150	-3619	-4402	-3076	-4436	-6400	-4496	-5078	-4688	-5833	-5491	-4781	-1113	2240	8141	34420
1627	-4206	-3646	-4415	-3126	-4480	-6430	-4522	-5120	-4695	-5760	-5399	-4692	-1109	2249	8106	34410
1628	-4182	-3640	-4406	-3117	-4478	-6431	-4534	-5128	-4665	-5729	-5323	-4622	-1078	2265	8101	34380
1629	-4167	-3637	-4406	-3117	-4503	-6446	-4535	-5129	-4671	-5645	-5254	-4546	-1060	2268	8092	34340
1630	-4163	-3634	-4407	-3109	-4514	-6446	-4543	-5135	-4655	-5549	-5141	-4446	-1051	2276	8084	34320
1631	-4149	-3624	-4404	-3116	-4539	-6466	-4550	-5136	-4638	-5478	-5028	-4367	-999	2276	8088	34300
1632	-4162	-3644	-4430	-3150	-4575	-6462	-4542	-5167	-4648	-5409	-4930	-4274	-989	2275	8027	34260
1633	-4148	-3623	-4444	-3121	-4575	-6445	-4556	-5146	-4611	-5346	-4843	-4183	-954	2273	8036	34200
1634	-4138	-3629	-4433	-3126	-4602	-6444	-4568	-5129	-4625	-5271	-4738	-4082	-954	2281	8036	34170
1635	-4182	-3643	-4434	-3143	-4617	-6468	-4580	-5138	-4604	-5180	-4616	-3986	-926	2297	8028	34120
1636	-4208	-3664	-4438	-3186	-4643	-6510	-4588	-5183	-4617	-5117	-4496	-3892	-913	2281	8008	34040
1637	-4207	-3662	-4438	-3203	-4678	-6503	-4598	-5259	-4608	-5079	-4417	-3795	-889	2264	7994	34040
1638	-4166	-3630	-4457	-3174	-4691	-6516	-4601	-5241	-4619	-4994	-4306	-3713	-862	2260	7997	34020
1639	-4158	-3635	-4453	-3173	-4718	-6540	-4602	-5234	-4607	-4903	-4189	-3620	-841	2241	7982	33970
1640	-4180	-3661	-4436	-3208	-4752	-6553	-4626	-5283	-4621	-4860	-4091	-3542	-823	2250	7965	33910
1641	-4249	-3690	-4435	-3293	-4788	-6585	-4652	-5359	-4652	-4805	-4025	-3451	-811	2224	7923	33870
1642	-4201	-3654	-4425	-3238	-4756	-6568	-4651	-5359	-4639	-4753	-3962	-3384	-793	2230	7923	33840
1643	-4135	-3629	-4434	-3197	-4766	-6542	-4648	-5317	-4625	-4712	-3844	-3306	-767	2231	7950	33810
1644	-4154	-3639	-4445	-3210	-4792	-6551	-4639	-5291	-4609	-4652	-3726	-3227	-749	2226	7943	33740
1645	-4170	-3641	-4453	-3228	-4798	-6569	-4645	-5297	-4624	-4606	-3627	-3149	-741	2231	7919	33710
1646	-4211	-3673	-4467	-3270	-4832	-6581	-4658	-5363	-4648	-4557	-3581	-3069	-744	2219	7918	33700
1647	-4167	-3650	-4468	-3225	-4842	-6571	-4656	-5359	-4620	-4521	-3522	-3014	-717	2202	7926	33660
1648	-4175	-3647	-4483	-3230	-4870	-6578	-4665	-5342	-4624	-4472	-3436	-2953	-703	2213	7908	33620
1649	-4196	-3656	-4484	-3246	-4898	-6601	-4682	-5343	-4629	-4459	-3378	-2869	-718	2203	7889	33580
1650	-4217	-3687	-4479	-3286	-4929	-6635	-4683	-5388	-4648	-4441	-3336	-2809	-707	2166	7859	33520
1651	-4210	-3666	-4468	-3284	-4934	-6628	-4686	-5420	-4665	-4451	-3314	-2789	-696	2173	7810	33500
1652	-4195	-3652	-4451	-3263	-4942	-6622	-4690	-5424	-4646	-4443	-3259	-2739	-700	2181	7800	33440
1653	-4209	-3681	-4482	-3285	-4951	-6644	-4696	-5439	-4683	-4411	-3236	-2704	-681	2162	7784	33410
1654	-4192	-3680	-4471	-3261	-4967	-6650	-4687	-5453	-4682	-4420	-3228	-2696	-685	2114	7762	33380
1655	-4215	-3695	-4485	-3302	-4994	-6657	-4705	-5474	-4685	-4422	-3228	-2678	-675	2103	7729	33340
1656	-4179	-3659	-4474	-3271	-5000	-6664	-4705	-5455	-4692	-4432	-3229	-2677	-678	2136	7711	33290
1657	-4164	-3646	-4480	-3257	-5020	-6647	-4695	-5454	-4670	-4449	-3194	-2662	-683	2144	7702	33210
1658	-4199	-3664	-4489	-3274	-5056	-6677	-4713	-5454	-4684	-4452	-3169	-2653	-686	2121	7664	33130
1659	-4239	-3693	-4486	-3294	-5079	-6697	-4729	-5484	-4697	-4470	-3191	-2653	-736	2103	7625	33060
1660	-4262	-3717	-4500	-3330	-5097	-6694	-4741	-5535	-4724	-4494	-3248	-2681	-765	2062	7584	33000
1661	-4229	-3676	-4489	-3295	-5087	-6668	-4734	-5503	-4751	-4543	-3278	-2704	-773	2058	7550	32950
1662	-4219	-3688	-4494	-3274	-5101	-6693	-4752	-5493	-4734	-4575	-3309	-2741	-780	2056	7523	32860
1663	-4234	-3686	-4478	-3307	-5113	-6692	-4758	-5510	-4748	-4594	-3313	-2782	-801	2041	7502	32790
1664	-4285	-3713	-4480	-3375	-5131	-6717	-4768	-5551	-4782	-4613	-3383	-2820	-833	2019	7481	32741
1665	-4258	-3708	-4469	-3364	-5118	-6703	-4771	-5613	-4805	-4663	-3493	-2888	-858	2008	7449	32723
1666	-4190	-3662	-4463	-3299	-5115	-6667	-4747	-5564	-4785	-4698	-3581	-2958	-877	1988	7444	32671
1667	-4187	-3678	-4466	-3293	-5129	-6679	-4746	-5547	-4791	-4736	-3627	-3011	-895	2002	7442	32631
1668	-4201	-3681	-4482	-3302	-5148	-6688	-4758	-5547	-4785	-4801	-3637	-3037	-906	1974	7412	32568
1669	-4256	-3725	-4494	-3361	-5162	-6723	-4780	-5577	-4819	-4842	-3712	-3086	-958	1964	7390	32509
1670	-4223	-3698	-4498	-3323	-5171	-6707	-4774	-5579	-4812	-4899	-3768	-3156	-982	1954	7374	32505
1671	-4212	-3688	-4470	-3313	-5169	-6710	-4763	-5563	-4831	-4960	-3812	-3237	-1011	1918	7333	32413
1672	-4229	-3689	-4490	-3345	-5197	-6717	-4767	-5559	-4825	-4991	-3857	-3310	-1041	1889	7270	32338
1673	-4243	-3714	-4504	-3360	-5211	-6727	-4776	-5582	-4844	-5052	-3930	-3361	-1083	1878	7244	32270
1674	-4259	-3711	-4518	-3378	-5224	-6742	-4783	-5624	-4889	-5097	-4044	-3474	-1106	1840	7196	32216
1675	-4214	-3684	-4497	-3332	-5206	-6733	-4783	-5616	-4878	-5142	-4131	-3551	-1143	1815	7178	32127
1676	-4232	-3701	-4510	-3367	-5230	-6734	-4795	-5611	-4901	-5196	-4193	-3616	-1182	1783	7138	32069
1677	-4229	-3705	-4511	-3363	-5233	-6715	-4780	-5626	-4898	-5235	-4276	-3688	-1224	1767	7110	31984
1678	-4254	-3725	-4507	-3388	-5248	-6734	-4788	-5630	-4912	-5284	-4376	-3767	-1255	1717	7064	31921
1679	-4214	-3704	-4494	-3370	-5248	-6731	-4785	-5632	-4925	-5325	-4434	-3836	-1272	1702	7043	31858
1680	-4214	-3688	-4508	-3349	-5257	-6735	-4788	-5592	-4905	-5357	-4493	-3913	-1310	1677	7009	31784
1681	-4228	-3686	-4503	-3371	-5279	-6757	-4781	-5599	-4928	-5405	-4543	-3984	-1339	1652	6956	31715
1682	-4272	-3704	-4511	-3388	-5291	-6768	-4799	-5607	-4916	-5461	-4594	-4032	-1395	1638	6897	31647
1683	-4310	-3745	-4515	-3437	-5320	-6791	-4813	-5660	-4945	-5480	-4671	-4111	-1436	1627	6827	31588
1684	-4262	-3717	-4520	-3394	-5322	-6758	-4809	-5662	-4968	-5546	-4752	-4197	-1453	1598	6788	31527
1685	-4257	-3701	-4526	-3373	-5310	-6771	-4805	-5645	-4954	-5587	-4814	-4258	-1477	1567	6752	31436
1686	-4263	-3689	-4531	-3404	-5325	-6790	-4812	-5656	-4964	-5614	-4874	-4322	-1520	1554	6738	31324
1687	-4299	-3735	-4547	-3460	-5362	-6796	-4818	-5677	-4976	-5659	-4931	-4398	-1567	1520	6688	31245
1688	-4314	-3760	-4545	-3475	-5353	-6785	-4837	-5746	-5010	-5714	-5047	-4502	-1612	1503	6654	31206
1689	-4233	-3729	-4542	-3408	-5338	-6759	-4814	-5714	-4984	-5749	-5139	-4582	-1639	1510	6638	31155
1690	-4216	-3710	-4532	-3418	-5349	-6760	-4814	-5697	-4970	-5792	-5193	-4644	-1645	1514	6627	31101
1691	-4224	-3703	-4542	-3412	-5363	-6780	-4826	-5679	-4978	-5799	-5225	-4710	-1699	1489	6612	31037
1692	-4275	-3727	-4536	-3463	-5372	-6788	-4818	-5701	-5016	-5845	-5284	-4786	-1722	1468	6578	30981
1693	-4266	-3710	-4548	-3461	-5382	-6786	-4804	-5703	-5024	-5891	-5347	-4845	-1727	1424	6551	30924
1694	-4245	-3705	-4540	-3439	-5395	-6779	-4815	-5686	-5003	-5934	-5376	-4924	-1772	1404	6514	30850
1695	-4266	-3701	-4562	-3444	-5401	-6802	-4840	-5680	-5019	-5988	-5420	-4973	-1816	1400	6474	30807
1696	-4273	-3718	-4561	-3456	-5423	-6805	-4839	-5711	-5019	-6001	-5451	-5035	-1849	1382	6431	30747
1697	-4298	-3743	-4571	-3485	-5434	-6825	-4839	-5749	-5061	-6016	-5527	-5091	-1862	1348	6382	30671
1698	-4263	-3726	-4572	-3472	-5423	-6800	-4842	-5750	-5058	-6052	-5590	-5162	-1879	1309	6335	30625
1699	-4278	-3721	-4570	-3487	-5446	-6821	-4850	-5736	-5064	-6072	-5626	-5203	-1905	1315	6290	30545
1700	-4283	-3739	-4559	-3480	-5441	-6805	-4847	-5755	-5060	-6090	-5691	-5254	-1930	1314	6243	30494
1701	-4287	-3743	-4567	-3503	-5449	-6823	-4859	-5741	-5065	-6123	-5736	-5292	-1968	1290	6212	30435
1702	-4272	-3727	-4561	-3499	-5456	-6824	-4854	-5753	-5105	-6151	-5807	-5367	-1997	1273	6190	30416
1703	-4240	-3715	-4567	-3481	-5454	-6820	-4857	-5747	-5070	-6190	-5831	-5403	-2012	1237	6174	30363
1704	-4257	-3725	-4575	-3493	-5473	-6824	-4879	-5735	-5047	-6202	-5839	-5445	-2058	1234	6138	30303
1705	-4280	-3744	-4599	-3506	-5484	-6843	-4880	-5745	-5067	-6234	-5873	-5492	-2099	1207	6081	30217
1706	-4316	-3770	-4599	-3554	-5503	-6863	-4882	-5779	-5111	-6265	-5934	-5518	-2111	1154	6041	30154
1707	-4282	-3742	-4579	-3522	-5516	-6860	-4861	-5788	-5125	-6322	-5980	-5577	-2128	1126	6014	30133
1708	-4273	-3738	-4576	-3509	-5529	-6859	-4869	-5762	-5111	-6326	-6005	-5629	-2145	1115	5983	30053
1709	-4305	-3748	-4590	-3525	-5535	-6873	-4869	-5775	-5121	-6354	-6044	-5673	-2173	1107	5964	29980
1710	-4317	-3768	-4596	-3555	-5565	-6883	-4885	-5796	-5128	-6350	-6083	-5711	-2195	1081	5910	29928
1711	-4360	-3799	-4599	-3601	-5556	-6887	-4900	-5861	-5170	-6403	-6154	-5752	-2222	1048	5858	29888
1712	-4277	-3733	-4569	-3524	-5518	-6863	-4886	-5837	-5142	-6411	-6211	-5804	-2242	1061	5859	29849
1713	-4245	-3731	-4574	-3515	-5524	-6847	-4877	-5813	-5139	-6431	-6248	-5863	-2254	1048	5856	29807
1714	-4259	-3740	-4574	-3535	-5536	-6857	-4890	-5814	-5136	-6444	-6220	-5891	-2273	1030	5818	29767
1715	-4315	-3772	-4602	-3572	-5561	-6895	-4910	-5807	-5161	-6449	-6239	-5933	-2263	1005	5766	29732
1716	-4306	-3761	-4612	-3558	-5580	-6889	-4896	-5846	-5157	-6474	-6283	-5969	-2154	962	5718	29695
1717	-4276	-3741	-4613	-3539	-5578	-6875	-4911	-5828	-5146	-6494	-6294	-6002	-2146	958	5705	29667
1718	-4282	-3741	-4606	-3566	-5600	-6907	-4928	-5815	-5158	-6511	-6317	-6017	-2174	929	5682	29624
1719	-4280	-3745	-4611	-3583	-5613	-6904	-4929	-5825	-5180	-6533	-6329	-6036	-2235	901	5627	29572
1720	-4326	-3783	-4615	-3622	-5617	-6925	-4944	-5853	-5234	-6542	-6407	-6066	-2261	886	5572	29521
1721	-4305	-3774	-4614	-3596	-5618	-6931	-4941	-5859	-5237	-6552	-6455	-6109	-2267	889	5533	29513
1722	-4313	-3766	-4612	-3603	-5625	-6932	-4940	-5865	-5214	-6574	-6475	-6148	-2300	877	5498	29474
1723	-4307	-3749	-4599	-3584	-5617	-6940	-4940	-5853	-5208	-6556	-6496	-6170	-2324	850	5487	29406
1724	-4298	-3744	-4607	-3580	-5621	-6942	-4942	-5868	-5202	-6568	-6503	-6189	-2340	849	5469	29357
1725	-4303	-3767	-4605	-3612	-5621	-6950	-4959	-5873	-5216	-6585	-6508	-6233	-2363	865	5418	29317
1726	-4272	-3748	-4605	-3579	-5619	-6944	-4952	-5845	-5196	-6592	-6507	-6250	-2363	852	5388	29275
1727	-4296	-3752	-4622	-3588	-5627	-6936	-4957	-5834	-5194	-6622	-6511	-6267	-2388	818	5363	29224
1728	-4326	-3765	-4631	-3602	-5651	-6963	-4964	-5840	-5218	-6638	-6504	-6261	-2417	787	5322	29148
1729	-4359	-3795	-4642	-3653	-5651	-6978	-4966	-5897	-5240	-6653	-6527	-6281	-2453	754	5267	29090
1730	-4350	-3765	-4641	-3634	-5644	-6975	-4973	-5926	-5249	-6670	-6577	-6338	-2455	733	5241	29049
1731	-4307	-3756	-4636	-3594	-5665	-6978	-4977	-5898	-5211	-6685	-6602	-6368	-2481	741	5236	28998
1732	-4304	-3763	-4630	-3593	-5673	-6983	-4967	-5889	-5216	-6676	-6626	-6372	-2512	701	5209	28930
1733	-4358	-3785	-4633	-3651	-5695	-6996	-4986	-5923	-5254	-6667	-6664	-6381	-2533	679	5163	28867
1734	-4356	-3795	-4634	-3671	-5691	-6993	-4986	-5960	-5277	-6686	-6712	-6413	-2544	670	5126	28857
1735	-4286	-3765	-4618	-3621	-5671	-6967	-4958	-5941	-5248	-6720	-6721	-6455	-2533	664	5132	28836
1736	-4262	-3751	-4621	-3589	-5672	-6962	-4948	-5902	-5230	-6735	-6736	-6471	-2535	660	5118	28824
1737	-4295	-3761	-4628	-3593	-5671	-6992	-4963	-5902	-5227	-6737	-6718	-6495	-2558	620	5085	28748
1738	-4324	-3790	-4643	-3639	-5673	-7019	-4976	-5936	-5239	-6733	-6718	-6517	-2597	608	5047	28706
1739	-4330	-3774	-4633	-3654	-5684	-7027	-4987	-5950	-5272	-6738	-6754	-6537	-2600	584	5013	28694
1740	-4304	-3756	-4630	-3617	-5677	-7002	-4982	-5924	-5257	-6751	-6765	-6539	-2594	582	4998	28665
1741	-4320	-3762	-4621	-3612	-5699	-7017	-4992	-5917	-5261	-6757	-6757	-6544	-2622	565	4987	28603
1742	-4332	-3764	-4639	-3634	-5705	-7019	-5006	-5922	-5256	-6768	-6764	-6558	-2657	538	4950	28550
1743	-4355	-3788	-4637	-3673	-5726	-7028	-5021	-5949	-5278	-6788	-6790	-6582	-2658	552	4906	28485
1744	-4351	-3779	-4637	-3677	-5718	-7032	-5016	-5974	-5295	-6805	-6816	-6596	-2678	516	4881	28467
1745	-4314	-3762	-4634	-3654	-5720	-7022	-5011	-5964	-5281	-6787	-6834	-6613	-2675	527	4855	28398
1746	-4318	-3761	-4624	-3631	-5704	-7035	-4999	-5946	-5279	-6791	-6827	-6613	-2673	537	4829	28344
1747	-4306	-3760	-4629	-3629	-5724	-7045	-5003	-5934	-5278	-6812	-6821	-6609	-2691	530	4794	28328
1748	-4347	-3794	-4636	-3669	-5734	-7065	-5011	-5970	-5305	-6801	-6820	-6634	-2719	486	4785	28269
1749	-4320	-3755	-4632	-3636	-5728	-7040	-5010	-5971	-5264	-6830	-6832	-6660	-2704	460	4771	28224
1750	-4318	-3751	-4631	-3627	-5733	-7058	-5011	-5943	-5259	-6825	-6833	-6652	-2733	459	4740	28126
1751	-4340	-3766	-4628	-3641	-5739	-7061	-5031	-5956	-5263	-6839	-6842	-6652	-2764	446	4715	28080
1752	-4387	-3798	-4619	-3675	-5759	-7080	-5034	-5988	-5287	-6837	-6838	-6654	-2765	433	4664	28019
1753	-4357	-3790	-4614	-3656	-5746	-7069	-5031	-6013	-5310	-6854	-6896	-6703	-2767	392	4635	27981
1754	-4330	-3758	-4609	-3623	-5744	-7082	-5051	-5992	-5310	-6845	-6901	-6716	-2781	364	4615	27918
1755	-4364	-3767	-4625	-3645	-5744	-7077	-5053	-5964	-5316	-6856	-6897	-6712	-2771	353	4580	27843
1756	-4383	-3776	-4610	-3661	-5760	-7077	-5043	-5983	-5328	-6881	-6944	-6717	-2783	341	4572	27789
1757	-4378	-3794	-4597	-3695	-5757	-7073	-5043	-6012	-5350	-6878	-6985	-6744	-2795	353	4551	27747
1758	-4319	-3753	-4599	-3637	-5737	-7061	-5038	-6007	-5311	-6876	-6993	-6767	-2796	343	4545	27719
1759	-4294	-3741	-4595	-3608	-5735	-7056	-5032	-5973	-5293	-6873	-6985	-6792	-2795	344	4518	27706
1760	-4329	-3748	-4591	-3622	-5740	-7072	-5041	-5974	-5305	-6893	-6956	-6790	-2821	297	4474	27670
1761	-4343	-3771	-4596	-3650	-5761	-7095	-5060	-5970	-5314	-6916	-6957	-6787	-2821	285	4439	27627
1762	-4361	-3776	-4587	-3659	-5742	-7107	-5060	-6011	-5346	-6903	-7007	-6809	-2829	261	4396	27601
1763	-4322	-3750	-4591	-3630	-5738	-7080	-5044	-6007	-5326	-6917	-7015	-6810	-2822	264	4399	27541
1764	-4339	-3739	-4584	-3630	-5746	-7082	-5041	-5979	-5340	-6912	-6999	-6807	-2830	279	4394	27486
1765	-4348	-3743	-4576	-3631	-5743	-7096	-5053	-5990	-5332	-6917	-7004	-6817	-2837	256	4370	27417
1766	-4400	-3789	-4574	-3678	-5762	-7113	-5070	-6019	-5354	-6906	-7018	-6839	-2854	276	4347	27374
1767	-4384	-3763	-4584	-3661	-5744	-7083	-5061	-6055	-5373	-6928	-7073	-6872	-2858	301	4334	27346
1768	-4324	-3745	-4553	-3595	-5735	-7060	-5045	-6004	-5355	-6924	-7087	-6886	-2857	301	4338	27282
1769	-4318	-3746	-4559	-3592	-5729	-7075	-5049	-5983	-5337	-6939	-7046	-6860	-2843	283	4304	27236
1770	-4338	-3749	-4573	-3613	-5745	-7070	-5049	-5967	-5328	-6939	-7028	-6853	-2854	272	4292	27180
1771	-4394	-3781	-4560	-3651	-5732	-7099	-5075	-6005	-5352	-6938	-7062	-6885	-2873	245	4263	27135
1772	-4348	-3752	-4569	-3617	-5761	-7094	-5079	-5989	-5344	-6948	-7065	-6901	-2885	214	4224	27078
1773	-4328	-3754	-4557	-3607	-5766	-7091	-5071	-5997	-5336	-6943	-7043	-6889	-2873	179	4202	27034
1774	-4362	-3755	-4558	-3601	-5752	-7109	-5072	-6005	-5345	-6942	-7055	-6918	-2858	178	4162	26978
1775	-4400	-3766	-4556	-3634	-5755	-7116	-5093	-6013	-5346	-6939	-7060	-6910	-2867	145	4101	26929
1776	-4389	-3777	-4544	-3656	-5761	-7109	-5079	-6036	-5368	-6950	-7091	-6902	-2867	131	4064	26898
1777	-4378	-3779	-4547	-3624	-5746	-7101	-5073	-6044	-5354	-6963	-7076	-6924	-2886	108	4032	26847
1778	-4387	-3766	-4552	-3637	-5734	-7115	-5080	-6058	-5378	-6972	-7094	-6920	-2885	78	3995	26817
1779	-4350	-3748	-4547	-3607	-5736	-7116	-5077	-6041	-5371	-6982	-7105	-6948	-2883	85	4018	26760
1780	-4382	-3773	-4545	-3637	-5733	-7119	-5084	-6058	-5392	-6983	-7137	-6993	-2895	99	4014	26709
1781	-4327	-3756	-4532	-3581	-5730	-7099	-5072	-6031	-5358	-6993	-7161	-7006	-2899	113	4029	26702
1782	-4318	-3737	-4540	-3562	-5729	-7109	-5060	-6003	-5351	-6972	-7135	-7003	-2899	137	4029	26652
1783	-4347	-3754	-4547	-3571	-5739	-7128	-5072	-6005	-5344	-6947	-7117	-7001	-2898	121	4007	26599
1784	-4384	-3766	-4558	-3594	-5737	-7116	-5095	-6025	-5348	-6973	-7126	-7003	-2925	90	3959	26552
1785	-4414	-3788	-4543	-3625	-5742	-7118	-5110	-6077	-5391	-6969	-7134	-7010	-2932	69	3916	26516
1786	-4362	-3760	-4537	-3593	-5734	-7097	-5097	-6045	-5368	-6964	-7127	-7027	-2930	46	3886	26497
1787	-4365	-3757	-4520	-3593	-5729	-7080	-5094	-6025	-5356	-6945	-7123	-7028	-2957	45	3875	26483
1788	-4397	-3776	-4519	-3607	-5741	-7091	-5099	-6034	-5355	-6941	-7128	-7018	-2957	53	3878	26467
1789	-4441	-3816	-4514	-3650	-5767	-7117	-5110	-6070	-5383	-6920	-7168	-7046	-2961	26	3877	26432
1790	-4381	-3771	-4514	-3611	-5742	-7112	-5102	-6095	-5368	-6931	-7187	-7053	-2960	15	3874	26410
1791	-4344	-3748	-4512	-3560	-5739	-7108	-5079	-6049	-5345	-6942	-7174	-7074	-2967	9	3852	26349
1792	-4356	-3741	-4528	-3572	-5726	-7123	-5100	-6025	-5328	-6944	-7139	-7057	-2963	15	3840	26342
1793	-4382	-3768	-4520	-3589	-5731	-7141	-5106	-6031	-5336	-6925	-7123	-7047	-2964	2	3807	26307
1794	-4442	-3789	-4521	-3637	-5749	-7166	-5110	-6074	-5367	-6924	-7139	-7055	-2977	-1	3787	26272
1795	-4384	-3775	-4522	-3601	-5752	-7147	-5107	-6075	-5357	-6890	-7130	-7064	-2983	0	3769	26251
1796	-4373	-3769	-4529	-3609	-5753	-7154	-5119	-6066	-5335	-6886	-7126	-7086	-2973	-6	3761	26198
1797	-4404	-3784	-4535	-3606	-5762	-7167	-5123	-6059	-5350	-6873	-7124	-7071	-2986	-21	3753	26189
1798	-4421	-3807	-4519	-3629	-5771	-7179	-5140	-6079	-5356	-6855	-7120	-7071	-2993	-56	3718	26137
1799	-4441	-3815	-4521	-3654	-5771	-7175	-5149	-6106	-5372	-6856	-7170	-7085	-3003	-67	3700	26141
1800	-4397	-3782	-4515	-3631	-5752	-7164	-5139	-6116	-5357	-6865	-7216	-7121	-3000	-66	3692	26114
1801	-4368	-3763	-4499	-3590	-5741	-7158	-5142	-6097	-5348	-6858	-7212	-7118	-2989	-70	3676	26069
1802	-4358	-3767	-4479	-3587	-5754	-7161	-5131	-6091	-5344	-6864	-7184	-7110	-3011	-66	3671	26082
1803	-4408	-3789	-4485	-3622	-5760	-7204	-5146	-6100	-5361	-6847	-7162	-7129	-3015	-69	3662	26071
1804	-4382	-3771	-4480	-3587	-5761	-7231	-5131	-6096	-5358	-6827	-7173	-7160	-3006	-80	3668	26064
1805	-4372	-3770	-4467	-3588	-5756	-7227	-5135	-6067	-5336	-6831	-7162	-7174	-2971	-99	3648	26013
1806	-4381	-3783	-4461	-3597	-5773	-7219	-5139	-6054	-5329	-6811	-7155	-7156	-2968	-104	3646	25991
1807	-4421	-3808	-4464	-3622	-5773	-7196	-5148	-6092	-5322	-6845	-7150	-7160	-3000	-86	3634	25989
1808	-4441	-3824	-4478	-3643	-5792	-7173	-5154	-6126	-5360	-6827	-7188	-7160	-3007	-96	3624	25949
1809	-4374	-3789	-4467	-3588	-5786	-7162	-5155	-6103	-5336	-6810	-7177	-7157	-2990	-128	3598	25923
1810	-4396	-3789	-4492	-3609	-5798	-7191	-5169	-6108	-5360	-6804	-7169	-7161	-2977	-133	3598	25907
1811	-4402	-3788	-4480	-3620	-5789	-7200	-5163	-6137	-5374	-6806	-7192	-7172	-2986	-152	3591	25876
1812	-4409	-3813	-4468	-3624	-5785	-7218	-5171	-6137	-5360	-6796	-7177	-7179	-2990	-140	3586	25865
1813	-4387	-3802	-4449	-3622	-5782	-7212	-5173	-6142	-5354	-6782	-7200	-7172	-2988	-138	3595	25863
1814	-4376	-3774	-4450	-3595	-5771	-7208	-5154	-6118	-5350	-6778	-7177	-7180	-2978	-130	3601	25794
1815	-4403	-3792	-4465	-3603	-5785	-7216	-5172	-6093	-5354	-6766	-7153	-7165	-2972	-167	3606	25774
1816	-4421	-3803	-4456	-3617	-5799	-7243	-5185	-6114	-5352	-6758	-7143	-7154	-2964	-150	3580	25729
1817	-4449	-3831	-4464	-3638	-5821	-7234	-5202	-6155	-5384	-6752	-7159	-7146	-2971	-148	3534	25698
1818	-4420	-3798	-4450	-3614	-5812	-7223	-5183	-6148	-5374	-6763	-7151	-7138	-2963	-145	3541	25712
1819	-4411	-3795	-4463	-3612	-5813	-7223	-5187	-6121	-5369	-6786	-7150	-7138	-2943	-157	3525	25673
1820	-4427	-3809	-4465	-3615	-5828	-7231	-5194	-6129	-5379	-6780	-7163	-7137	-2917	-143	3515	25621
1821	-4478	-3843	-4472	-3662	-5835	-7242	-5201	-6169	-5410	-6778	-7188	-7135	-2924	-148	3474	25565
1822	-4474	-3831	-4454	-3669	-5821	-7248	-5190	-6212	-5417	-6794	-7240	-7164	-2897	-147	3460	25597
1823	-4404	-3797	-4439	-3611	-5810	-7201	-5186	-6169	-5398	-6816	-7236	-7169	-2864	-142	3493	25578
1824	-4385	-3794	-4452	-3603	-5796	-7210	-5190	-6133	-5393	-6804	-7211	-7165	-2838	-145	3512	25569
1825	-4396	-3803	-4456	-3618	-5808	-7224	-5193	-6125	-5386	-6821	-7203	-7149	-2832	-135	3504	25567
1826	-4446	-3822	-4449	-3672	-5836	-7234	-5206	-6167	-5404	-6818	-7207	-7139	-2802	-137	3491	25569
1827	-4414	-3803	-4445	-3641	-5821	-7235	-5199	-6177	-5419	-6838	-7242	-7122	-2755	-118	3479	25560
1828	-4397	-3792	-4443	-3626	-5818	-7237	-5189	-6152	-5393	-6821	-7225	-7119	-2741	-104	3472	25532
1829	-4419	-3805	-4469	-3625	-5823	-7245	-5211	-6147	-5385	-6828	-7218	-7105	-2711	-114	3450	25500
1830	-4419	-3812	-4467	-3640	-5814	-7252	-5214	-6148	-5403	-6832	-7210	-7093	-2674	-100	3455	25483
1831	-4459	-3834	-4473	-3685	-5836	-7263	-5224	-6193	-5436	-6858	-7245	-7098	-2630	-86	3419	25467
1832	-4423	-3826	-4464	-3671	-5842	-7267	-5228	-6210	-5439	-6880	-7262	-7071	-2596	-107	3404	25450
1833	-4393	-3814	-4454	-3656	-5843	-7249	-5214	-6175	-5420	-6895	-7267	-7051	-2546	-95	3411	25403
1834	-4389	-3803	-4468	-3631	-5836	-7247	-5199	-6154	-5407	-6887	-7274	-7043	-2478	-77	3418	25360
1835	-4423	-3823	-4473	-3667	-5841	-7255	-5220	-6148	-5415	-6899	-7263	-7041	-2453	-64	3410	25368
1836	-4427	-3814	-4495	-3657	-5846	-7246	-5221	-6177	-5430	-6916	-7253	-7026	-2419	-66	3368	25321
1837	-4407	-3804	-4503	-3639	-5846	-7241	-5229	-6162	-5416	-6919	-7248	-7000	-2352	-24	3368	25300
1838	-4422	-3813	-4502	-3641	-5858	-7253	-5232	-6168	-5424	-6910	-7249	-6984	-2317	-6	3359	25293
1839	-4423	-3835	-4499	-3671	-5871	-7281	-5223	-6172	-5427	-6918	-7262	-6966	-2282	-2	3328	25258
1840	-4477	-3875	-4516	-3725	-5903	-7282	-5234	-6220	-5464	-6947	-7309	-6951	-2242	2	3298	25239
1841	-4430	-3844	-4517	-3699	-5889	-7277	-5240	-6209	-5452	-6968	-7321	-6953	-2192	35	3283	25199
1842	-4433	-3831	-4516	-3683	-5865	-7289	-5248	-6203	-5456	-6955	-7300	-6945	-2132	55	3272	25164
1843	-4455	-3838	-4532	-3709	-5871	-7308	-5266	-6219	-5474	-6965	-7316	-6943	-2100	65	3255	25135
1844	-4450	-3847	-4527	-3705	-5869	-7286	-5268	-6226	-5475	-6985	-7336	-6957	-2049	54	3230	25126
1845	-4439	-3840	-4527	-3705	-5872	-7289	-5251	-6225	-5464	-6987	-7367	-6965	-2003	49	3216	25139
1846	-4393	-3807	-4528	-3656	-5864	-7286	-5250	-6198	-5460	-7004	-7370	-6963	-1957	64	3209	25124
1847	-4411	-3822	-4521	-3671	-5863	-7287	-5248	-6172	-5455	-7007	-7338	-6940	-1916	91	3211	25096
1848	-4423	-3837	-4542	-3690	-5879	-7314	-5243	-6186	-5468	-7023	-7345	-6933	-1896	124	3188	25067
1849	-4462	-3873	-4569	-3741	-5895	-7327	-5252	-6217	-5495	-7034	-7384	-6938	-1906	108	3149	25066
1850	-4438	-3843	-4566	-3716	-5886	-7315	-5251	-6244	-5483	-7047	-7397	-6952	-1878	129	3133	25058
1851	-4412	-3825	-4564	-3686	-5895	-7310	-5253	-6214	-5458	-7034	-7391	-6934	-1850	142	3125	25050
1852	-4426	-3847	-4586	-3706	-5881	-7326	-5264	-6213	-5474	-7030	-7410	-6939	-1838	146	3086	25023
1853	-4458	-3880	-4587	-3735	-5890	-7345	-5264	-6248	-5491	-7048	-7414	-6942	-1820	153	3046	24985
1854	-4474	-3888	-4597	-3762	-5899	-7345	-5278	-6290	-5496	-7076	-7473	-6957	-1825	134	3018	24950
1855	-4396	-3842	-4597	-3705	-5907	-7320	-5272	-6228	-5479	-7075	-7462	-6995	-1841	122	3035	24930
1856	-4382	-3837	-4602	-3705	-5896	-7315	-5276	-6196	-5454	-7066	-7429	-6994	-1855	119	3049	24903
1857	-4427	-3847	-4614	-3730	-5906	-7342	-5281	-6190	-5465	-7070	-7420	-6993	-1866	106	3027	24869
1858	-4477	-3869	-4627	-3758	-5922	-7365	-5280	-6216	-5491	-7073	-7432	-6999	-1886	85	2982	24832
1859	-4455	-3862	-4639	-3745	-5920	-7356	-5290	-6267	-5501	-7103	-7455	-7022	-1891	69	2940	24834
1860	-4424	-3858	-4646	-3710	-5916	-7353	-5288	-6251	-5508	-7131	-7470	-7048	-1921	40	2910	24789
1861	-4432	-3848	-4640	-3721	-5918	-7356	-5310	-6252	-5508	-7134	-7468	-7046	-1944	-13	2885	24754
1862	-4445	-3854	-4668	-3754	-5937	-7364	-5305	-6236	-5508	-7101	-7465	-7036	-1964	-46	2861	24710
1863	-4491	-3892	-4663	-3792	-5947	-7379	-5315	-6274	-5533	-7129	-7499	-7066	-2003	-73	2844	24672
1864	-4470	-3878	-4638	-3783	-5938	-7367	-5314	-6302	-5536	-7156	-7536	-7082	-2055	-93	2828	24660
1865	-4412	-3843	-4652	-3733	-5923	-7359	-5287	-6270	-5508	-7170	-7543	-7122	-2070	-114	2803	24642
1866	-4413	-3848	-4661	-3744	-5921	-7350	-5294	-6251	-5503	-7180	-7534	-7143	-2126	-119	2783	24621
1867	-4440	-3874	-4653	-3753	-5920	-7359	-5297	-6265	-5522	-7170	-7515	-7153	-2180	-160	2779	24593
1868	-4454	-3884	-4657	-3774	-5921	-7370	-5310	-6281	-5552	-7186	-7544	-7188	-2225	-206	2724	24578
1869	-4415	-3860	-4652	-3749	-5925	-7365	-5289	-6254	-5528	-7200	-7531	-7210	-2278	-212	2721	24510
1870	-4430	-3853	-4663	-3768	-5944	-7369	-5290	-6232	-5517	-7194	-7529	-7216	-2302	-255	2686	24489
1871	-4451	-3864	-4685	-3770	-5942	-7350	-5310	-6243	-5522	-7201	-7531	-7226	-2351	-260	2628	24451
1872	-4471	-3897	-4701	-3810	-5956	-7374	-5326	-6267	-5546	-7229	-7544	-7239	-2391	-298	2559	24419
1873	-4434	-3870	-4693	-3771	-5944	-7378	-5301	-6286	-5551	-7251	-7547	-7277	-2442	-380	2536	24374
1874	-4449	-3866	-4688	-3787	-5951	-7377	-5313	-6270	-5559	-7238	-7563	-7276	-2454	-402	2483	24368
1875	-4451	-3881	-4697	-3788	-5945	-7390	-5330	-6269	-5555	-7234	-7577	-7302	-2514	-447	2470	24323
1876	-4447	-3875	-4711	-3765	-5945	-7387	-5330	-6277	-5562	-7240	-7563	-7299	-2552	-479	2440	24271
1877	-4461	-3875	-4730	-3797	-5946	-7391	-5336	-6277	-5583	-7258	-7586	-7317	-2589	-494	2415	24234
1878	-4440	-3854	-4718	-3781	-5945	-7389	-5337	-6269	-5560	-7251	-7601	-7336	-2616	-498	2389	24191
1879	-4450	-3875	-4728	-3767	-5967	-7398	-5339	-6243	-5552	-7247	-7587	-7339	-2649	-535	2347	24128
1880	-4449	-3877	-4731	-3782	-5969	-7398	-5334	-6242	-5562	-7231	-7572	-7309	-2707	-560	2313	24079
1881	-4488	-3914	-4730	-3826	-5983	-7416	-5339	-6299	-5586	-7244	-7572	-7316	-2738	-593	2284	24009
1882	-4477	-3900	-4733	-3820	-5987	-7409	-5341	-6314	-5591	-7269	-7583	-7331	-2756	-618	2261	23941
1883	-4459	-3875	-4726	-3796	-5977	-7397	-5336	-6294	-5593	-7258	-7596	-7320	-2790	-679	2226	23885
1884	-4478	-3883	-4731	-3811	-5996	-7418	-5336	-6288	-5600	-7284	-7578	-7323	-2809	-712	2183	23833
1885	-4498	-3926	-4727	-3838	-5999	-7418	-5338	-6332	-5603	-7291	-7603	-7332	-2849	-752	2161	23804
1886	-4503	-3932	-4727	-3846	-5977	-7404	-5331	-6341	-5611	-7311	-7637	-7340	-2865	-782	2141	23778
1887	-4435	-3887	-4725	-3799	-5955	-7389	-5318	-6308	-5588	-7307	-7639	-7360	-2874	-797	2115	23728
1888	-4409	-3862	-4734	-3775	-5954	-7390	-5314	-6288	-5571	-7302	-7630	-7364	-2887	-790	2108	23662
1889	-4441	-3869	-4740	-3788	-5985	-7395	-5329	-6289	-5579	-7323	-7618	-7366	-2925	-814	2088	23596
1890	-4474	-3893	-4738	-3826	-5988	-7410	-5341	-6301	-5615	-7286	-7596	-7362	-2928	-825	2045	23558
1891	-4475	-3900	-4741	-3835	-6001	-7408	-5344	-6313	-5622	-7293	-7600	-7351	-2916	-826	1991	23547
1892	-4464	-3891	-4727	-3791	-5987	-7403	-5338	-6298	-5590	-7300	-7574	-7341	-2926	-867	1966	23524
1893	-4469	-3881	-4736	-3791	-5993	-7424	-5348	-6290	-5601	-7297	-7541	-7324	-2937	-871	1932	23477
1894	-4462	-3891	-4738	-3809	-6008	-7421	-5375	-6306	-5604	-7302	-7533	-7316	-2946	-921	1908	23393
1895	-4521	-3927	-4736	-3867	-6027	-7430	-5382	-6335	-5626	-7297	-7566	-7301	-2955	-937	1887	23367
1896	-4486	-3902	-4752	-3838	-6006	-7403	-5355	-6345	-5625	-7305	-7612	-7299	-2942	-940	1868	23338
1897	-4436	-3875	-4755	-3792	-6005	-7389	-5346	-6289	-5609	-7305	-7580	-7284	-2922	-953	1870	23275
1898	-4423	-3879	-4756	-3781	-6007	-7415	-5347	-6275	-5597	-7292	-7534	-7249	-2943	-985	1849	23210
1899	-4462	-3888	-4760	-3816	-5997	-7445	-5358	-6281	-5591	-7298	-7497	-7238	-2928	-977	1811	23149
1900	-4501	-3903	-4761	-3850	-6001	-7456	-5369	-6298	-5628	-7328	-7503	-7230	-2937	-1009	1774	23106
1901	-4449	-3881	-4756	-3808	-6012	-7450	-5364	-6299	-5615	-7326	-7496	-7225	-2953	-1018	1745	23093
1902	-4467	-3878	-4759	-3804	-6016	-7442	-5368	-6299	-5608	-7312	-7482	-7187	-2952	-1020	1736	23013
1903	-4470	-3882	-4766	-3818	-6024	-7437	-5370	-6333	-5609	-7316	-7476	-7167	-2941	-1028	1709	22935
1904	-4513	-3919	-4786	-3850	-6033	-7448	-5374	-6345	-5617	-7291	-7495	-7154	-2952	-1028	1667	22883
1905	-4511	-3924	-4779	-3849	-6028	-7446	-5374	-6362	-5635	-7290	-7525	-7153	-2929	-1032	1635	22858
1906	-4479	-3913	-4756	-3836	-6027	-7432	-5363	-6350	-5642	-7304	-7555	-7171	-2908	-1043	1643	22834
1907	-4456	-3881	-4754	-3803	-6034	-7427	-5356	-6324	-5612	-7283	-7542	-7175	-2917	-1053	1630	22802
1908	-4465	-3893	-4754	-3810	-6021	-7421	-5353	-6312	-5615	-7274	-7517	-7161	-2921	-1055	1629	22741
1909	-4486	-3908	-4761	-3831	-6022	-7430	-5374	-6334	-5625	-7262	-7527	-7164	-2911	-1058	1607	22699
1910	-4455	-3877	-4751	-3796	-6016	-7421	-5356	-6319	-5594	-7289	-7496	-7144	-2898	-1067	1589	22666
1911	-4455	-3865	-4774	-3791	-6017	-7416	-5358	-6302	-5606	-7284	-7495	-7122	-2895	-1048	1569	22629
1912	-4468	-3873	-4766	-3804	-6024	-7422	-5367	-6297	-5619	-7293	-7470	-7116	-2907	-1055	1549	22564
1913	-4484	-3896	-4757	-3832	-6020	-7431	-5373	-6301	-5618	-7280	-7482	-7096	-2921	-1049	1541	22567
1914	-4504	-3898	-4762	-3860	-6009	-7429	-5378	-6350	-5641	-7286	-7497	-7100	-2925	-1074	1522	22536
1915	-4452	-3875	-4752	-3817	-6010	-7420	-5366	-6309	-5619	-7300	-7480	-7102	-2917	-1100	1519	22489
1916	-4486	-3905	-4761	-3840	-6023	-7422	-5373	-6337	-5626	-7288	-7484	-7115	-2932	-1132	1495	22445
1917	-4466	-3896	-4765	-3838	-6022	-7417	-5375	-6334	-5643	-7292	-7489	-7116	-2928	-1107	1468	22417
1918	-4492	-3917	-4756	-3849	-6023	-7427	-5363	-6345	-5637	-7266	-7500	-7119	-2944	-1103	1446	22398
1919	-4436	-3884	-4751	-3806	-6011	-7400	-5351	-6341	-5607	-7267	-7502	-7112	-2931	-1105	1432	22372
1920	-4431	-3873	-4751	-3798	-6013	-7403	-5366	-6310	-5600	-7260	-7494	-7108	-2928	-1094	1423	22321
1921	-4454	-3881	-4744	-3818	-6042	-7415	-5371	-6310	-5606	-7260	-7464	-7105	-2934	-1107	1402	22300
1922	-4505	-3893	-4729	-3840	-6030	-7431	-5390	-6317	-5611	-7253	-7443	-7124	-2929	-1128	1376	22246
1923	-4522	-3902	-4723	-3853	-6034	-7431	-5394	-6360	-5642	-7273	-7452	-7143	-2943	-1146	1351	22220
1924	-4481	-3875	-4728	-3817	-6018	-7427	-5391	-6339	-5635	-7265	-7453	-7145	-2947	-1141	1351	22202
1925	-4464	-3881	-4721	-3827	-6011	-7424	-5385	-6310	-5611	-7269	-7466	-7145	-2975	-1137	1339	22153
1926	-4521	-3904	-4722	-3862	-6023	-7442	-5389	-6338	-5626	-7264	-7481	-7168	-2974	-1186	1320	22089
1927	-4541	-3916	-4724	-3871	-6026	-7444	-5389	-6378	-5653	-7283	-7548	-7203	-2989	-1197	1307	22054
1928	-4479	-3874	-4699	-3834	-6007	-7414	-5380	-6366	-5651	-7295	-7567	-7254	-3024	-1214	1307	22044
1929	-4444	-3846	-4699	-3779	-6003	-7407	-5368	-6324	-5622	-7300	-7548	-7252	-3020	-1205	1303	22010
1930	-4452	-3853	-4703	-3794	-6002	-7409	-5355	-6310	-5616	-7289	-7540	-7266	-3023	-1211	1289	21953
1931	-4488	-3868	-4684	-3814	-6019	-7424	-5370	-6326	-5631	-7284	-7545	-7269	-3035	-1213	1272	21928
1932	-4523	-3889	-4672	-3845	-6019	-7424	-5384	-6363	-5648	-7284	-7576	-7278	-3059	-1221	1265	21888
1933	-4478	-3846	-4667	-3784	-6001	-7424	-5378	-6351	-5631	-7290	-7567	-7290	-3073	-1234	1269	21862
1934	-4457	-3841	-4653	-3783	-6003	-7409	-5386	-6338	-5619	-7288	-7534	-7325	-3073	-1235	1263	21824
1935	-4462	-3860	-4678	-3799	-6006	-7410	-5390	-6324	-5616	-7275	-7549	-7348	-3115	-1252	1254	21786
1936	-4520	-3902	-4687	-3852	-5997	-7443	-5395	-6365	-5655	-7280	-7561	-7364	-3144	-1257	1226	21754
1937	-4507	-3875	-4658	-3829	-5997	-7413	-5392	-6398	-5670	-7304	-7600	-7377	-3167	-1299	1205	21729
1938	-4442	-3841	-4652	-3763	-5989	-7404	-5377	-6358	-5627	-7319	-7601	-7402	-3174	-1312	1199	21731
1939	-4439	-3840	-4628	-3760	-6001	-7402	-5396	-6339	-5615	-7319	-7592	-7414	-3204	-1337	1218	21707
1940	-4461	-3846	-4641	-3773	-6001	-7411	-5407	-6330	-5628	-7335	-7587	-7408	-3222	-1357	1189	21620
1941	-4488	-3867	-4642	-3818	-6016	-7432	-5413	-6366	-5636	-7307	-7598	-7434	-3265	-1378	1156	21592
1942	-4464	-3838	-4628	-3785	-5994	-7414	-5412	-6364	-5614	-7327	-7607	-7476	-3280	-1399	1148	21560
1943	-4466	-3836	-4622	-3756	-5999	-7425	-5407	-6368	-5617	-7323	-7600	-7493	-3286	-1416	1135	21513
1944	-4483	-3849	-4620	-3767	-5994	-7427	-5426	-6365	-5636	-7333	-7606	-7513	-3320	-1429	1110	21435
1945	-4503	-3869	-4614	-3790	-6005	-7439	-5437	-6376	-5634	-7320	-7630	-7537	-3345	-1451	1097	21379
1946	-4517	-3862	-4584	-3795	-6007	-7418	-5428	-6395	-5654	-7323	-7689	-7555	-3358	-1482	1094	21356
1947	-4501	-3861	-4583	-3773	-6008	-7417	-5437	-6420	-5661	-7324	-7709	-7570	-3357	-1494	1104	21323
1948	-4467	-3832	-4581	-3736	-5995	-7410	-5432	-6394	-5661	-7323	-7703	-7599	-3411	-1504	1122	21281
1949	-4446	-3825	-4565	-3731	-5980	-7414	-5420	-6366	-5644	-7330	-7703	-7640	-3430	-1534	1111	21247
1950	-4496	-3835	-4569	-3766	-5967	-7430	-5418	-6391	-5652	-7347	-7723	-7666	-3434	-1542	1109	21222
1951	-4468	-3817	-4559	-3735	-5969	-7418	-5407	-6387	-5658	-7356	-7719	-7692	-3458	-1580	1119	21186
1952	-4446	-3817	-4530	-3717	-5975	-7409	-5402	-6366	-5639	-7373	-7711	-7707	-3470	-1565	1113	21154
1953	-4450	-3830	-4540	-3735	-5976	-7415	-5402	-6367	-5644	-7344	-7706	-7721	-3499	-1545	1116	21105
1954	-4481	-3837	-4534	-3736	-5977	-7429	-5411	-6389	-5655	-7337	-7700	-7743	-3508	-1568	1101	21051
1955	-4494	-3832	-4541	-3755	-5971	-7444	-5436	-6431	-5667	-7356	-7745	-7753	-3512	-1613	1090	21027
1956	-4464	-3812	-4543	-3718	-5967	-7424	-5435	-6404	-5642	-7382	-7755	-7753	-3526	-1632	1096	21021
1957	-4490	-3836	-4523	-3734	-5966	-7422	-5430	-6389	-5648	-7377	-7772	-7763	-3535	-1664	1092	20969
1958	-4463	-3827	-4520	-3719	-5973	-7423	-5428	-6388	-5660	-7385	-7775	-7786	-3545	-1647	1107	20924
1959	-4482	-3845	-4533	-3744	-5997	-7431	-5427	-6401	-5671	-7358	-7774	-7797	-3564	-1653	1092	20887
1960	-4471	-3831	-4528	-3725	-5983	-7425	-5435	-6402	-5659	-7362	-7784	-7813	-3578	-1668	1088	20845
1961	-4457	-3817	-4534	-3689	-5975	-7440	-5433	-6385	-5641	-7375	-7788	-7810	-3591	-1675	1074	20793
1962	-4484	-3837	-4538	-3710	-5979	-7439	-5436	-6388	-5642	-7396	-7746	-7805	-3620	-1685	1083	20742
1963	-4491	-3862	-4537	-3719	-5986	-7452	-5435	-6399	-5669	-7380	-7750	-7831	-3625	-1674	1081	20711
1964	-4523	-3870	-4529	-3762	-5983	-7462	-5449	-6428	-5684	-7415	-7785	-7852	-3639	-1709	1073	20647
1965	-4474	-3845	-4525	-3714	-5979	-7437	-5444	-6421	-5668	-7420	-7811	-7865	-3647	-1708	1082	20627
1966	-4479	-3841	-4516	-3721	-5981	-7437	-5438	-6392	-5680	-7386	-7810	-7855	-3642	-1697	1071	20589
1967	-4512	-3864	-4527	-3759	-5978	-7450	-5452	-6415	-5695	-7391	-7829	-7877	-3659	-1694	1051	20509
1968	-4498	-3871	-4530	-3766	-5976	-7448	-5449	-6441	-5690	-7395	-7826	-7897	-3674	-1692	1031	20462
1969	-4469	-3840	-4522	-3729	-5970	-7436	-5447	-6452	-5686	-7408	-7852	-7908	-3667	-1710	1047	20448
1970	-4438	-3828	-4511	-3699	-5956	-7424	-5438	-6408	-5661	-7416	-7856	-7926	-3671	-1728	1054	20435
1971	-4458	-3837	-4528	-3710	-5960	-7436	-5419	-6394	-5664	-7416	-7826	-7947	-3690	-1728	1032	20395
1972	-4458	-3860	-4534	-3726	-5963	-7447	-5426	-6413	-5663	-7408	-7820	-7944	-3700	-1749	1011	20319
1973	-4502	-3889	-4543	-3764	-5980	-7451	-5438	-6431	-5678	-7424	-7869	-7949	-3707	-1755	969	20278
1974	-4464	-3855	-4533	-3729	-5964	-7424	-5431	-6412	-5686	-7443	-7861	-7964	-3723	-1774	947	20226
1975	-4450	-3854	-4534	-3701	-5979	-7429	-5425	-6405	-5684	-7465	-7855	-7969	-3731	-1799	928	20170
1976	-4479	-3861	-4530	-3731	-5982	-7458	-5439	-6415	-5680	-7462	-7865	-7954	-3729	-1805	901	20082
1977	-4520	-3898	-4541	-3773	-5992	-7459	-5439	-6442	-5706	-7461	-7904	-7954	-3747	-1839	880	20043
1978	-4493	-3885	-4549	-3764	-5984	-7443	-5426	-6457	-5732	-7452	-7931	-7986	-3740	-1832	843	20007
1979	-4437	-3852	-4554	-3701	-5971	-7419	-5424	-6410	-5693	-7447	-7919	-8003	-3728	-1868	821	19968
1980	-4455	-3867	-4563	-3716	-5984	-7431	-5432	-6396	-5685	-7440	-7895	-8006	-3730	-1867	806	19891
1981	-4493	-3859	-4590	-3741	-5973	-7432	-5437	-6397	-5683	-7464	-7876	-8011	-3744	-1855	775	19847
1982	-4543	-3895	-4601	-3781	-5986	-7442	-5444	-6426	-5700	-7474	-7882	-8017	-3760	-1865	736	19757
1983	-4501	-3880	-4594	-3766	-5997	-7433	-5415	-6439	-5693	-7493	-7911	-8019	-3776	-1898	717	19675
1984	-4494	-3876	-4588	-3752	-6004	-7432	-5419	-6405	-5683	-7481	-7914	-8041	-3781	-1938	692	19611
1985	-4497	-3887	-4605	-3765	-6013	-7446	-5427	-6417	-5677	-7470	-7933	-8063	-3796	-1957	653	19554
1986	-4517	-3888	-4600	-3798	-6015	-7449	-5423	-6448	-5685	-7494	-7940	-8049	-3794	-1944	606	19483
1987	-4543	-3910	-4582	-3835	-6012	-7455	-5430	-6493	-5734	-7516	-8013	-8066	-3809	-1960	549	19440
1988	-4470	-3874	-4569	-3771	-5997	-7419	-5416	-6453	-5708	-7513	-8043	-8095	-3825	-1974	528	19378
1989	-4439	-3859	-4576	-3758	-5971	-7419	-5394	-6405	-5708	-7509	-8039	-8135	-3842	-1959	504	19307
1990	-4452	-3866	-4586	-3773	-5978	-7418	-5403	-6394	-5712	-7523	-8022	-8144	-3835	-1958	454	19254
1991	-4504	-3888	-4607	-3820	-5998	-7431	-5414	-6407	-5713	-7530	-8027	-8157	-3842	-1943	413	19183
1992	-4483	-3879	-4587	-3792	-6000	-7424	-5412	-6428	-5713	-7549	-8047	-8184	-3868	-1988	361	19136
1993	-4460	-3871	-4593	-3770	-6003	-7408	-5401	-6408	-5695	-7544	-8039	-8181	-3876	-2030	332	19085
1994	-4477	-3878	-4586	-3781	-6001	-7429	-5394	-6401	-5679	-7563	-8030	-8185	-3893	-2072	319	18997
1995	-4495	-3884	-4605	-3782	-5991	-7429	-5404	-6410	-5709	-7571	-8040	-8206	-3890	-2075	298	18932
1996	-4527	-3912	-4606	-3821	-5995	-7437	-5409	-6438	-5707	-7600	-8064	-8206	-3922	-2083	269	18875
1997	-4507	-3891	-4608	-3818	-5995	-7429	-5392	-6450	-5705	-7607	-8106	-8229	-3922	-2079	247	18793
1998	-4461	-3861	-4612	-3788	-5995	-7410	-5384	-6415	-5701	-7595	-8092	-8257	-3940	-2069	216	18737
[truncated: 6,760 more rows]
