# Supplementary material for: Metabolic profiling in Caenorhabditis elegans provides an unbiased approach to investigations of dosage dependent lead toxicity
Source: Metabolomics. 2012 Jun 4;9(1):189–201. doi: 10.1007/s11306-012-0438-0 (PMC3548106; doi:10.1007/s11306-012-0438-0)
Supplement: Supplementary file 17 — Supplementary material 17 (TXT 865 kb) [file 11306_2012_438_MOESM17_ESM.txt]

Table S15: 2D matrix of sample 2L20A, generated from the raw chromatogram 2L20A
0	1815	1801	2140	1692	3046	4959	2999	3771	2983	5019	2812	2974	2974	1646	272	-2186
1	1186	1384	2128	1067	2729	4643	2789	3581	2751	4998	2815	3015	2838	1559	307	-1699
2	1363	1430	2170	1206	2651	4521	2717	3293	2639	4861	2592	2864	2754	1554	328	-1358
3	1630	1597	2189	1431	2716	4538	2760	3302	2671	4746	2529	2756	2738	1550	413	-966
4	1724	1646	2199	1465	2744	4505	2754	3370	2670	4643	2518	2681	2700	1558	554	-573
5	1705	1618	2171	1402	2743	4459	2729	3350	2644	4541	2482	2611	2699	1549	696	-231
6	1663	1580	2126	1348	2708	4389	2684	3294	2591	4432	2432	2559	2626	1527	821	170
7	1661	1567	2095	1325	2676	4337	2652	3219	2570	4350	2388	2504	2579	1494	946	564
8	1658	1572	2086	1348	2661	4292	2628	3213	2521	4228	2380	2472	2512	1491	1082	942
9	1604	1531	2043	1298	2636	4226	2582	3195	2478	4116	2352	2433	2473	1479	1204	1280
10	1530	1463	1997	1243	2589	4130	2528	3147	2426	4033	2330	2373	2452	1464	1323	1692
11	1477	1446	1962	1222	2545	4027	2480	3067	2383	3960	2295	2341	2408	1440	1431	2077
12	1466	1431	1922	1204	2509	3945	2450	2995	2368	3873	2248	2265	2377	1459	1530	2386
13	1441	1425	1887	1207	2477	3917	2405	2991	2348	3778	2227	2221	2363	1515	1653	2763
14	1388	1372	1844	1160	2440	3840	2363	2949	2301	3699	2223	2184	2315	1509	1778	3107
15	1321	1325	1829	1102	2387	3733	2314	2859	2248	3630	2190	2162	2266	1463	1880	3452
16	1293	1289	1789	1074	2327	3641	2280	2799	2188	3515	2153	2122	2208	1427	1956	3773
17	1290	1315	1746	1084	2314	3597	2235	2716	2172	3437	2084	2050	2173	1407	2056	4167
18	1285	1320	1714	1100	2296	3559	2203	2684	2140	3365	2068	1996	2159	1407	2172	4530
19	1224	1279	1694	1048	2251	3504	2172	2657	2092	3298	2014	1970	2130	1384	2275	4843
20	1165	1228	1645	1014	2192	3428	2125	2599	2053	3232	1954	1926	2082	1359	2377	5190
21	1125	1194	1625	1003	2154	3356	2074	2540	2013	3161	1902	1882	2019	1338	2473	5536
22	1124	1189	1610	1021	2128	3317	2040	2493	1973	3090	1870	1857	1983	1350	2576	5881
23	1111	1155	1695	1039	2106	3233	2019	2483	1945	3028	1848	1815	1964	1351	2690	6185
24	1060	1103	1708	959	2064	3126	1973	2435	1908	2966	1852	1765	1917	1315	2816	6522
25	1008	1048	1685	852	1989	3056	1916	2349	1851	2904	1829	1721	1872	1520	2909	6864
26	972	1028	1619	851	1942	2987	1865	2273	1799	2851	1773	1687	1828	1419	2989	7157
27	958	1028	1531	902	1909	2925	1826	2227	1773	2781	1731	1639	1800	1298	3077	7473
28	947	1008	1452	909	1862	2870	1792	2174	1733	2689	1703	1603	1755	1263	3177	7808
29	931	975	1386	906	1836	2820	1744	2145	1716	2602	1688	1574	1715	1249	3287	8172
30	891	954	1356	866	1797	2759	1708	2107	1680	2547	1678	1547	1678	1239	3372	8476
31	894	926	1341	825	1752	2685	1671	2052	1651	2493	1613	1507	1650	1208	3459	8787
32	876	931	1310	809	1721	2633	1634	2023	1622	2433	1595	1480	1614	1202	3568	9127
33	838	892	1275	779	1694	2566	1610	1999	1591	2368	1568	1441	1581	1194	3671	9444
34	788	867	1249	762	1628	2476	1556	1944	1550	2319	1520	1402	1530	1173	3765	9724
35	747	836	1227	740	1589	2421	1529	1900	1523	2265	1524	1375	1492	1159	3890	10051
36	727	830	1220	742	1549	2402	1505	1849	1466	2205	1493	1342	1443	1163	4005	10364
37	707	818	1170	738	1505	2329	1468	1826	1436	2137	1467	1322	1417	1150	4091	10630
38	651	768	1113	682	1446	2247	1416	1773	1379	2067	1428	1278	1371	1168	4182	10927
39	600	739	1063	664	1404	2185	1366	1698	1346	2004	1397	1220	1329	1165	4273	11234
40	597	712	1045	620	1342	2143	1330	1610	1296	1965	1354	1164	1272	1140	4358	11544
41	658	741	1025	679	1335	2070	1314	1554	1277	1924	1311	1123	1246	1137	4452	11815
42	633	737	1011	657	1307	2055	1295	1568	1263	1866	1294	1077	1217	1159	4575	12122
43	581	719	972	617	1259	2054	1259	1527	1217	1798	1276	1061	1180	1165	4669	12445
44	534	681	938	570	1217	2012	1216	1480	1170	1752	1241	1045	1147	1162	4737	12714
45	501	649	898	544	1167	1936	1168	1425	1113	1709	1204	1007	1109	1149	4838	12991
46	503	654	866	522	1150	1910	1147	1396	1101	1662	1197	973	1079	1161	4934	13275
47	496	684	845	532	1114	1858	1110	1355	1058	1646	1150	939	1044	1164	5022	13564
48	464	652	819	536	1106	1842	1079	1342	1048	1569	1086	898	1010	1154	5101	13811
49	397	605	793	494	1040	1868	1030	1304	1012	1491	1040	870	970	1160	5211	14084
50	361	579	767	484	1001	1790	981	1243	970	1438	985	845	943	1128	5302	14387
51	346	561	741	475	951	1705	949	1231	946	1361	957	814	907	1108	5377	14627
52	315	538	687	421	911	1600	924	1190	908	1317	917	769	879	1082	5463	14903
53	302	542	689	394	878	1510	870	1126	862	1285	886	730	853	1066	5537	15199
54	285	508	716	349	829	1450	837	1053	816	1239	833	701	810	1042	5609	15468
55	303	493	685	391	807	1412	821	992	798	1156	783	649	781	1056	5704	15725
56	328	502	630	441	808	1366	813	1000	778	1088	786	607	771	1047	5841	15994
57	240	487	599	391	757	1264	778	981	918	1036	767	585	724	1047	5949	16249
58	244	439	538	342	713	1183	739	969	884	1001	716	553	694	1026	6052	16383
59	229	415	520	304	662	1129	704	877	751	954	660	518	673	986	6149	16468
60	229	415	520	304	662	1129	704	877	751	954	660	518	673	986	6149	16553
61	229	415	520	304	662	1129	704	877	751	954	660	518	673	986	6149	16553
62	229	415	520	304	662	1129	704	877	751	954	660	518	673	986	6149	16553
63	229	415	520	304	662	1129	704	877	751	954	660	518	673	986	6149	16553
64	229	415	520	304	662	1129	704	877	751	954	660	518	673	986	6149	16553
65	229	415	520	304	662	1129	704	877	751	954	660	518	673	986	6149	16553
66	229	415	520	304	662	1129	704	877	751	954	660	518	673	986	6149	16553
67	229	415	520	304	662	1129	704	877	751	954	660	518	673	986	6149	16553
68	229	415	520	304	662	1129	704	877	751	954	660	518	673	986	6149	16553
69	229	415	520	304	662	1129	704	877	751	954	660	518	673	986	6149	16553
70	229	415	520	304	662	1129	704	877	751	954	660	518	673	986	6149	16553
71	229	415	520	304	662	1129	704	877	751	954	660	518	673	986	6149	16553
72	229	415	520	304	662	1129	704	877	751	954	660	518	673	986	6149	16553
73	229	415	520	304	662	1129	704	877	751	954	660	518	673	986	6149	16553
74	229	415	520	304	662	1129	704	877	751	954	660	518	673	986	6149	16553
75	229	415	520	304	662	1129	704	877	751	954	660	518	673	986	6149	16553
76	229	415	520	304	662	1129	704	877	751	954	660	518	673	986	6149	16553
77	229	415	520	304	662	1129	704	877	751	954	660	518	673	986	6149	16553
78	229	415	520	304	662	1129	704	877	751	954	660	518	673	986	6149	16553
79	229	415	520	304	662	1129	704	877	751	954	660	518	673	986	6149	16553
80	229	415	520	304	662	1129	704	877	751	954	660	518	673	986	6149	16553
81	229	415	520	304	662	1129	704	877	751	954	660	518	673	986	6149	16553
82	229	415	520	304	662	1129	704	877	751	954	660	518	673	986	6149	16553
83	229	415	520	304	662	1129	704	877	751	954	660	518	673	986	6149	16553
84	229	415	520	304	662	1129	704	877	751	954	660	518	673	986	6149	16553
85	229	415	520	304	662	1129	704	877	751	954	660	518	673	986	6149	16553
86	229	415	520	304	662	1129	704	877	751	954	660	518	673	986	6149	16553
87	229	415	520	304	662	1129	704	877	751	954	660	518	673	986	6149	16553
88	-309	-54	-124	-123	-290	-341	-261	-384	-258	-219	-304	-254	-228	-22	691	9164
89	-350	-74	-179	-141	-316	-414	-281	-358	-293	-218	-333	-301	-264	16	792	1775
90	-409	-87	-187	-213	-343	-446	-317	-360	-319	-172	-360	-317	-282	27	866	1954
91	-446	-81	-187	-228	-366	-470	-340	-413	-339	-164	-411	-341	-310	19	939	2114
92	-477	-105	-197	-232	-422	-513	-374	-503	-377	-158	-455	-375	-339	20	1000	2270
93	-459	-86	-202	-202	-427	-520	-398	-532	-384	-183	-504	-427	-353	28	1095	2460
94	-460	-96	-202	-218	-432	-561	-418	-527	-417	-204	-540	-457	-401	33	1201	2617
95	-518	-147	-233	-257	-458	-612	-444	-568	-466	-218	-576	-497	-440	40	1283	2772
96	-507	-146	-246	-266	-485	-661	-464	-624	-518	-231	-620	-558	-466	44	1355	2962
97	-524	-144	-208	-271	-537	-743	-486	-682	-542	-267	-689	-575	-493	53	1450	3167
98	-482	-134	-199	-253	-542	-784	-488	-672	-536	-291	-730	-614	-517	82	1546	3376
99	-495	-161	-244	-286	-545	-814	-506	-672	-546	-316	-738	-633	-536	100	1618	3514
100	-534	-189	-271	-355	-586	-862	-537	-698	-573	-351	-763	-647	-540	83	1712	3679
101	-579	-230	-304	-361	-623	-920	-586	-749	-615	-386	-794	-671	-582	81	1810	3822
102	-651	-277	-344	-378	-676	-986	-620	-829	-683	-421	-850	-710	-612	102	1881	3955
103	-612	-265	-337	-341	-695	-978	-625	-876	-705	-485	-881	-761	-630	108	1973	4140
104	-631	-276	-377	-361	-727	-1028	-630	-883	-705	-513	-907	-795	-660	140	2064	4278
105	-668	-298	-373	-398	-762	-1074	-668	-907	-729	-533	-920	-843	-672	150	2145	4439
106	-682	-332	-353	-422	-790	-1115	-706	-936	-770	-561	-960	-894	-690	150	2219	4583
107	-703	-364	-258	-468	-839	-1168	-744	-1011	-827	-620	-1036	-962	-737	137	2267	4761
108	-752	-324	49	-438	-847	-1230	-764	-1006	-848	-663	-1075	-992	-745	150	2364	4891
109	-811	-318	564	-462	-879	-1269	-779	-979	-880	-719	-1086	-1002	-759	183	2449	5007
110	-880	-347	619	-496	-920	-1283	-825	-1014	-914	-736	-1124	-1025	-798	181	2542	5154
111	-900	-363	519	-610	-962	-1293	-849	-1113	-957	-761	-1168	-1048	-827	194	2604	5281
112	-910	-391	390	-644	-1007	-1342	-899	-1207	-990	-791	-1226	-1088	-862	183	2682	5424
113	-841	-385	244	-577	-1017	-1383	-902	-1188	-999	-846	-1273	-1153	-883	213	2767	5560
114	-822	-398	129	-538	-1043	-1411	-925	-1163	-1024	-906	-1304	-1182	-904	249	2862	5685
115	-843	-445	34	-536	-1090	-1462	-955	-1180	-1045	-966	-1345	-1200	-935	250	2915	5809
116	-865	-481	-83	-566	-1117	-1561	-973	-1213	-1089	-1027	-1405	-1245	-948	255	2976	5947
117	-900	-515	-184	-655	-1144	-1543	-1014	-1301	-1120	-1082	-1464	-1277	-968	245	3026	6049
118	-820	-498	-277	-590	-1148	-1530	-1026	-1313	-1123	-1103	-1487	-1308	-996	268	3111	6165
119	-818	-523	-381	-581	-1181	-1560	-1053	-1290	-1160	-1143	-1507	-1352	-1004	272	3192	6279
120	-860	-568	-477	-611	-1204	-1602	-1076	-1324	-1193	-1193	-1537	-1385	-1031	317	3270	6387
121	-886	-597	-537	-634	-1260	-1666	-1102	-1367	-1221	-1255	-1558	-1416	-1050	355	3326	6494
122	-949	-651	-576	-688	-1322	-1724	-1124	-1471	-1264	-1285	-1601	-1439	-1078	360	3402	6589
123	-918	-627	-604	-656	-1324	-1791	-1140	-1505	-1276	-1338	-1658	-1497	-1081	365	3486	6723
124	-908	-627	-629	-669	-1317	-1792	-1163	-1508	-1282	-1391	-1708	-1534	-1104	391	3568	6809
125	-935	-653	-678	-687	-1348	-1792	-1209	-1552	-1305	-1434	-1743	-1574	-1149	417	3672	6925
126	-930	-675	-746	-715	-1372	-1835	-1213	-1584	-1342	-1465	-1774	-1625	-1157	432	3778	7040
127	-965	-729	-782	-764	-1405	-1869	-1239	-1641	-1377	-1529	-1834	-1670	-1175	446	3833	7168
128	-945	-724	-793	-721	-1388	-1850	-1248	-1644	-1381	-1571	-1894	-1710	-1182	472	3934	7281
129	-953	-716	-830	-719	-1416	-1853	-1257	-1599	-1391	-1580	-1929	-1721	-1193	491	4041	7411
130	-1008	-754	-882	-736	-1427	-1936	-1277	-1603	-1431	-1655	-1976	-1764	-1216	515	4141	7547
131	-1024	-769	-933	-754	-1454	-1981	-1310	-1644	-1456	-1716	-1999	-1805	-1221	578	4233	7662
132	-1066	-815	-957	-831	-1474	-1983	-1331	-1786	-1500	-1761	-2053	-1835	-1232	584	4309	7774
133	-1028	-787	-975	-780	-1459	-1955	-1332	-1809	-1529	-1804	-2092	-1876	-1248	618	4410	7928
134	-941	-789	-1030	-758	-1482	-1944	-1351	-1740	-1530	-1826	-2129	-1921	-1257	634	4509	8031
135	-888	-822	-1123	-789	-1519	-1980	-1354	-1701	-1560	-1865	-2146	-1945	-1252	666	4618	8151
136	-1087	-824	-1158	-815	-1559	-2002	-1381	-1749	-1574	-1923	-2174	-1985	-1263	704	4710	8311
137	-1159	-865	-1169	-861	-1576	-2028	-1412	-1828	-1594	-1946	-2240	-2019	-1280	713	4804	8460
138	-1095	-845	-1199	-814	-1565	-2041	-1410	-1849	-1601	-1983	-2294	-2043	-1277	752	4910	8611
139	-1072	-832	-1253	-794	-1561	-2061	-1414	-1816	-1600	-2024	-2315	-2062	-1291	800	5027	8745
140	-1094	-857	-1299	-813	-1576	-2089	-1436	-1816	-1612	-2046	-2336	-2086	-1309	850	5136	8898
141	-1094	-851	-1348	-836	-1617	-2107	-1459	-1832	-1651	-2077	-2374	-2144	-1310	892	5261	9046
142	-1140	-913	-1407	-885	-1649	-2189	-1491	-1893	-1704	-2131	-2421	-2177	-1322	931	5351	9175
143	-1097	-903	-1424	-881	-1641	-2175	-1483	-1920	-1721	-2162	-2470	-2221	-1321	979	5461	9324
144	-1080	-924	-1439	-860	-1642	-2143	-1496	-1889	-1707	-2178	-2491	-2232	-1312	1015	5569	9492
145	-1099	-954	-1470	-858	-1655	-2125	-1498	-1891	-1713	-2217	-2543	-2260	-1335	1049	5652	9614
146	-1136	-972	-1514	-883	-1688	-2147	-1510	-1942	-1740	-2244	-2569	-2295	-1334	1109	5759	9778
147	-1189	-1000	-1540	-951	-1723	-2175	-1550	-2009	-1754	-2285	-2604	-2310	-1347	1163	5875	9934
148	-1152	-989	-1538	-899	-1701	-2198	-1547	-2022	-1761	-2331	-2659	-2344	-1331	1212	6019	10114
149	-1151	-983	-1587	-869	-1696	-2208	-1545	-1979	-1772	-2350	-2651	-2373	-1336	1253	6150	10263
150	-1169	-1002	-1611	-890	-1713	-2219	-1560	-1957	-1786	-2387	-2663	-2389	-1328	1292	6280	10450
151	-1201	-1040	-1634	-920	-1732	-2241	-1578	-1993	-1804	-2411	-2694	-2401	-1322	1322	6391	10615
152	-1263	-1076	-1656	-980	-1763	-2278	-1598	-2064	-1826	-2450	-2734	-2437	-1333	1371	6477	10761
153	-1226	-1043	-1681	-961	-1750	-2279	-1609	-2100	-1847	-2504	-2773	-2452	-1341	1424	6601	10955
154	-1197	-1031	-1693	-951	-1765	-2282	-1612	-2039	-1852	-2515	-2806	-2473	-1338	1464	6741	11125
155	-1239	-1077	-1710	-959	-1781	-2290	-1626	-2028	-1878	-2523	-2818	-2497	-1332	1517	6872	11305
156	-1279	-1131	-1727	-989	-1797	-2292	-1627	-2041	-1881	-2540	-2821	-2527	-1334	1556	6968	11441
157	-1352	-1176	-1735	-1031	-1831	-2311	-1642	-2092	-1910	-2574	-2851	-2560	-1336	1614	7087	11596
158	-1319	-1156	-1747	-1020	-1825	-2294	-1645	-2137	-1923	-2611	-2881	-2569	-1340	1655	7199	11790
159	-1267	-1139	-1749	-1006	-1838	-2306	-1641	-2081	-1933	-2616	-2895	-2590	-1344	1700	7306	11947
160	-1308	-1159	-1780	-999	-1850	-2332	-1653	-2066	-1938	-2622	-2894	-2609	-1338	1747	7422	12096
161	-1318	-1186	-1808	-1035	-1885	-2352	-1674	-2081	-1939	-2664	-2912	-2623	-1343	1792	7549	12254
162	-1378	-1208	-1815	-1074	-1932	-2415	-1687	-2152	-1972	-2683	-2951	-2617	-1358	1820	7637	12420
163	-1357	-1226	-1831	-1069	-1912	-2461	-1687	-2187	-1976	-2708	-2997	-2640	-1339	1853	7751	12596
164	-1337	-1210	-1860	-1013	-1903	-2453	-1695	-2152	-1970	-2715	-2992	-2655	-1329	1915	7867	12786
165	-1363	-1222	-1870	-1047	-1932	-2446	-1715	-2121	-1977	-2714	-2968	-2680	-1310	1978	7969	12961
166	-1411	-1243	-1881	-1083	-1947	-2453	-1726	-2142	-1988	-2753	-2984	-2695	-1298	2012	8069	13126
167	-1446	-1276	-1894	-1120	-1977	-2472	-1763	-2201	-2028	-2761	-3033	-2705	-1305	2040	8124	13266
168	-1406	-1260	-1921	-1104	-1968	-2468	-1768	-2237	-2035	-2787	-3085	-2714	-1310	2080	8244	13430
169	-1395	-1260	-1942	-1075	-1969	-2468	-1777	-2201	-2041	-2811	-3081	-2724	-1293	2110	8351	13593
170	-1425	-1283	-1947	-1098	-1983	-2480	-1782	-2193	-2058	-2838	-3077	-2745	-1267	2177	8452	13733
171	-1462	-1294	-1979	-1114	-2002	-2500	-1790	-2214	-2072	-2853	-3053	-2769	-1237	2211	8539	13900
172	-1502	-1335	-2044	-1158	-2034	-2544	-1824	-2236	-2101	-2869	-3091	-2773	-1247	2270	8638	13495
173	-1499	-1348	-2065	-1164	-2037	-2550	-1830	-2287	-2092	-2896	-3130	-2782	-1242	2309	8732	12645
174	-1462	-1319	-2046	-1116	-2044	-2544	-1833	-2253	-2082	-2916	-3151	-2810	-1248	2366	8854	12596
175	-1492	-1344	-2044	-1142	-2050	-2568	-1830	-2237	-2113	-2936	-3162	-2830	-1235	2422	8980	13414
176	-1523	-1349	-2061	-1163	-2064	-2602	-1843	-2268	-2128	-2950	-3155	-2847	-1237	2442	9103	14213
177	-1578	-1391	-2088	-1219	-2097	-2624	-1857	-2302	-2148	-2966	-3170	-2842	-1236	2438	9200	14678
178	-1554	-1387	-2089	-1211	-2097	-2634	-1870	-2361	-2166	-2995	-3205	-2869	-1234	2475	9298	15042
179	-1530	-1381	-2055	-1159	-2105	-2638	-1862	-2314	-2144	-3017	-3215	-2862	-1240	2507	9397	15311
180	-1557	-1399	-2099	-1170	-2128	-2649	-1879	-2251	-2140	-3039	-3202	-2886	-1230	2568	9489	15465
181	-1596	-1408	-2119	-1203	-2145	-2662	-1882	-2260	-2160	-3057	-3209	-2881	-1209	2619	9562	15588
182	-1650	-1455	-2146	-1252	-2176	-2703	-1925	-2332	-2206	-3087	-3220	-2872	-1217	2669	9629	15764
183	-1632	-1452	-2159	-1261	-2195	-2730	-1929	-2393	-2209	-3093	-3247	-2882	-1207	2725	9702	15939
184	-1576	-1432	-2151	-1199	-2189	-2707	-1929	-2353	-2181	-3112	-3276	-2876	-1199	2768	9787	16075
185	-1592	-1453	-2163	-1198	-2186	-2714	-1930	-2362	-2183	-3116	-3271	-2882	-1204	2793	9866	16232
186	-1616	-1479	-2172	-1231	-2204	-2738	-1939	-2365	-2201	-3121	-3248	-2904	-1189	2819	9964	16374
187	-1665	-1524	-2921	-1268	-2235	-2748	-1948	-2398	-2235	-3146	-3248	-2905	-1179	2866	10067	16415
188	-1651	-1548	-3508	-1263	-2221	-2749	-1950	-2447	-2247	-3165	-3287	-2911	-1158	2915	10139	16457
189	-1630	-1517	-3468	-1211	-2207	-2745	-1946	-2426	-2215	-3178	-3300	-2930	-1168	2955	10242	16600
190	-1649	-1540	-3346	-1218	-2229	-2774	-1965	-2406	-2215	-3185	-3285	-2935	-1185	3006	10340	16722
191	-1695	-1570	-3169	-1256	-2260	-2799	-1974	-2416	-2222	-3185	-3272	-2927	-1180	3036	10431	16869
192	-1747	-1595	-3016	-1320	-2283	-2844	-1991	-2439	-2237	-3195	-3255	-2934	-1189	3074	10503	16990
193	-1762	-1604	-2878	-1336	-2299	-2855	-2004	-2491	-2248	-3233	-3300	-2948	-1164	3100	10581	17155
194	-1710	-1570	-2778	-1276	-2287	-2821	-2009	-2451	-2238	-3242	-3307	-2957	-1153	3121	10694	17305
195	-1736	-1578	-2705	-1269	-2314	-2844	-2016	-2435	-2256	-3254	-3340	-2950	-1161	3147	10794	17451
196	-1757	-1608	-2766	-1293	-2336	-2871	-2025	-2463	-2281	-3276	-3370	-2949	-1170	3190	10856	17554
197	-1802	-1618	-2700	-1324	-2368	-2900	-2059	-2497	-2297	-3267	-3402	-2962	-1152	3200	10928	17688
198	-1804	-1639	-2574	-1346	-2372	-2902	-2059	-2540	-2313	-3290	-3415	-2961	-1135	3229	11000	17847
199	-1762	-1621	-2469	-1304	-2360	-2890	-2048	-2516	-2286	-3290	-3378	-2959	-1122	3271	11050	17957
200	-1752	-1618	-1885	-1297	-2369	-2915	-2034	-2488	-2288	-3294	-3348	-2951	-1118	3314	11127	18069
201	-1790	-1645	-1723	-1324	-2387	-2950	-2044	-2506	-2308	-3297	-3304	-2960	-1108	3364	11217	18182
202	-1847	-1681	-1732	-1372	-2411	-2984	-2077	-2542	-2347	-3358	-3296	-2971	-1122	3382	11268	18294
203	-1843	-1691	-1786	-1396	-2431	-2980	-2083	-2593	-2366	-3367	-3324	-2981	-1129	3414	11326	18450
204	-1812	-1665	-1825	-1349	-2410	-2979	-2083	-2589	-2325	-3371	-3337	-2965	-1110	3430	11418	18574
205	-1819	-1670	-1885	-1347	-2434	-3017	-2100	-2581	-2331	-3389	-3320	-2961	-1092	3450	11481	18686
206	-1840	-1668	-1930	-1365	-2449	-3037	-2174	-2584	-2357	-3385	-3318	-2965	-1100	3495	11534	18801
207	-1897	-1693	-1992	-1417	-2482	-3062	-2231	-2607	-2366	-3397	-3308	-2974	-1085	3517	11576	18925
208	-1878	-1718	-2033	-1423	-2478	-3057	-2223	-2646	-2390	-3401	-3342	-2971	-1085	3556	11647	19085
209	-1812	-1690	-2044	-1374	-2477	-3053	-2161	-2626	-2372	-3428	-3336	-2971	-1080	3579	11696	19190
210	-1849	-1694	-2086	-1382	-2482	-3065	-2115	-2612	-2380	-3415	-3299	-2969	-1075	3615	11737	19323
211	-1871	-1707	-2106	-1398	-2494	-3079	-2149	-2626	-2378	-3436	-3302	-2975	-1072	3637	11803	19400
212	-1927	-1739	-2139	-1443	-2519	-3109	-2162	-2650	-2403	-3467	-3333	-2989	-1062	3667	11872	19509
213	-1922	-1742	-2167	-1467	-2527	-3126	-2169	-2705	-2419	-3460	-3388	-2995	-1053	3699	11932	19624
214	-1879	-1724	-2190	-1402	-2504	-3106	-2145	-2680	-2407	-3480	-3384	-3005	-1036	3740	12011	19752
215	-1880	-1728	-2202	-1393	-2533	-3112	-2118	-2647	-2412	-3479	-3362	-2997	-1039	3758	12080	19863
216	-1902	-1746	-2230	-1416	-2542	-3121	-2124	-2653	-2427	-3499	-3349	-2985	-1042	3784	12153	19971
217	-1949	-1783	-2251	-1459	-2558	-3153	-2135	-2679	-2440	-3508	-3354	-2986	-1048	3810	12209	20079
218	-1944	-1775	-2290	-1480	-2565	-3156	-2141	-2743	-2457	-3532	-3387	-2998	-1033	3830	12254	20204
219	-1902	-1779	-2294	-1430	-2548	-3144	-2117	-2691	-2437	-3556	-3402	-2995	-1028	3870	12319	20338
220	-1917	-1772	-2328	-1429	-2563	-3155	-2125	-2665	-2448	-3549	-3392	-2983	-1031	3903	12376	20432
221	-1921	-1785	-2360	-1456	-2578	-3145	-2133	-2674	-2460	-3549	-3388	-2998	-1015	3932	12440	20540
222	-1951	-1799	-2365	-1462	-2609	-3167	-2156	-2709	-2459	-3547	-3367	-2990	-1007	3922	12485	20620
223	-1975	-1808	-2396	-1498	-2608	-3187	-2174	-2776	-2471	-3580	-3392	-2981	-1002	3940	12526	20728
224	-1918	-1780	-2392	-1459	-2597	-3176	-2170	-2748	-2448	-3556	-3407	-2973	-1006	3964	12582	20828
225	-1932	-1780	-2423	-1444	-2602	-3188	-2171	-2721	-2466	-3561	-3395	-2975	-1006	3997	12633	20912
226	-1949	-1796	-2448	-1464	-2619	-3204	-2181	-2717	-2484	-3572	-3383	-2971	-984	4026	12685	21032
227	-1973	-1816	-2458	-1486	-2642	-3216	-2182	-2748	-2497	-3576	-3381	-2981	-965	4054	12717	21112
228	-1983	-1830	-2475	-1525	-2652	-3239	-2202	-2801	-2509	-3617	-3396	-2965	-968	4109	12771	21233
229	-1949	-1813	-2460	-1472	-2642	-3227	-2193	-2771	-2487	-3624	-3390	-2966	-948	4141	12840	21356
230	-1960	-1824	-2462	-1464	-2655	-3248	-2191	-2747	-2502	-3634	-3376	-2970	-947	4171	12892	21466
231	-1981	-1836	-2506	-1475	-2672	-3257	-2220	-2752	-2496	-3645	-3380	-2961	-935	4183	12933	21524
232	-2018	-1861	-2516	-1514	-2700	-3276	-2235	-2765	-2508	-3625	-3376	-2967	-927	4217	12989	21649
233	-2026	-1878	-2552	-1573	-2707	-3307	-2252	-2815	-2534	-3646	-3409	-2976	-920	4239	13055	21770
234	-1982	-1852	-2561	-1520	-2684	-3296	-2232	-2796	-2514	-3651	-3411	-2975	-916	4265	13119	21887
235	-1973	-1860	-2564	-1515	-2691	-3288	-2246	-2790	-2511	-3658	-3401	-2950	-919	4296	13194	22009
236	-1986	-1873	-2584	-1515	-2717	-3308	-2253	-2789	-2540	-3671	-3404	-2962	-917	4316	13267	22101
237	-2026	-1889	-2581	-1539	-2733	-3323	-2255	-2817	-2559	-3677	-3410	-2975	-919	4364	13325	22218
238	-2031	-1897	-2577	-1576	-2741	-3329	-2264	-2855	-2576	-3684	-3430	-2991	-910	4399	13356	22384
239	-1974	-1837	-2571	-1509	-2707	-3300	-2260	-2818	-2546	-3687	-3420	-2985	-902	4431	13430	22501
240	-1955	-1850	-2565	-1486	-2707	-3321	-2263	-2773	-2538	-3686	-3406	-2972	-891	4460	13491	22632
241	-1977	-1871	-2575	-1504	-2727	-3340	-2271	-2776	-2545	-3700	-3361	-2951	-895	4475	13545	22752
242	-2027	-1891	-2578	-1526	-2762	-3371	-2277	-2794	-2557	-3718	-3368	-2934	-881	4474	13600	22844
243	-2058	-1909	-2603	-1569	-2778	-3409	-2286	-2863	-2566	-3749	-3414	-2925	-867	4504	13638	22972
244	-2010	-1882	-2603	-1514	-2750	-3398	-2280	-2860	-2555	-3749	-3422	-2931	-853	4548	13707	23074
245	-2011	-1883	-2617	-1493	-2758	-3385	-2283	-2845	-2555	-3757	-3389	-2938	-845	4572	13749	23165
246	-2048	-1886	-2615	-1541	-2782	-3409	-2292	-2822	-2571	-3767	-3354	-2929	-836	4585	13783	23270
247	-2076	-1916	-2630	-1549	-2793	-3432	-2310	-2830	-2593	-3782	-3312	-2921	-849	4608	13832	23380
248	-2106	-1923	-2663	-1597	-2809	-3438	-2316	-2881	-2626	-3764	-3326	-2927	-851	4592	13876	23496
249	-2038	-1897	-2648	-1530	-2775	-3414	-2302	-2863	-2586	-3759	-3355	-2920	-849	4606	13913	23579
250	-2050	-1907	-2651	-1510	-2787	-3427	-2301	-2859	-2596	-3778	-3344	-2904	-841	4625	13944	23680
251	-2072	-1915	-2649	-1539	-2812	-3459	-2305	-2846	-2618	-3776	-3360	-2892	-840	4653	13938	23819
252	-2116	-1938	-2668	-1561	-2837	-3480	-2310	-2869	-2632	-3779	-3360	-2886	-840	4670	13925	23891
253	-2134	-1950	-2687	-1601	-2839	-3476	-2324	-2928	-2659	-3813	-3378	-2904	-832	4690	13932	23992
254	-2087	-1914	-2692	-1554	-2802	-3440	-2355	-2911	-2631	-3807	-3358	-2901	-813	4744	14007	24126
255	-2068	-1905	-2678	-1540	-2789	-3432	-2354	-2885	-2622	-3805	-3363	-2881	-819	4755	14079	24200
256	-2076	-1935	-2661	-1554	-2820	-3441	-2353	-2880	-2626	-3809	-3342	-2876	-802	4786	14131	24271
257	-2114	-1947	-2671	-1589	-2848	-3473	-2352	-2899	-2628	-3819	-3330	-2861	-803	4824	14177	24396
258	-2140	-1958	-2656	-1633	-2860	-3484	-2363	-2955	-2657	-3831	-3353	-2864	-799	4858	14227	24536
259	-2080	-1916	-2660	-1556	-2828	-3454	-2343	-2914	-2643	-3827	-3321	-2867	-786	4889	14294	24602
260	-2071	-1924	-2647	-1540	-2821	-3465	-2345	-2879	-2632	-3826	-3298	-2876	-771	4946	14364	24691
261	-2096	-1953	-2659	-1551	-2840	-3482	-2341	-2896	-2638	-3823	-3284	-2849	-739	5000	14426	24768
262	-2122	-1951	-2662	-1580	-2846	-3509	-2350	-2911	-2672	-3830	-3280	-2836	-724	5005	14476	24871
263	-2153	-1962	-2670	-1639	-2863	-3509	-2360	-2953	-2704	-3830	-3324	-2829	-713	5018	14504	24978
264	-2093	-1932	-2660	-1572	-2861	-3471	-2328	-2936	-2665	-3846	-3315	-2829	-681	5089	14576	25117
265	-2080	-1926	-2643	-1549	-2850	-3464	-2332	-2903	-2680	-3842	-3301	-2809	-667	5141	14651	25248
266	-2113	-1942	-2631	-1561	-2865	-3465	-2334	-2899	-2682	-3844	-3297	-2785	-654	5166	14698	25347
267	-2146	-1961	-2645	-1582	-2880	-3501	-2329	-2905	-2678	-3882	-3295	-2768	-659	5219	14749	25452
268	-2182	-1987	-2645	-1620	-2887	-3490	-2347	-2945	-2686	-3877	-3322	-2782	-641	5253	14793	25595
269	-2141	-1971	-2642	-1576	-2837	-3475	-2334	-2914	-2656	-3853	-3309	-2769	-638	5315	14835	25715
270	-2140	-1976	-2649	-1561	-2830	-3460	-2349	-2893	-2651	-3861	-3285	-2761	-611	5347	14898	25794
271	-2163	-1973	-2665	-1578	-2849	-3453	-2342	-2873	-2641	-3853	-3271	-2751	-589	5380	14967	25914
272	-2198	-1989	-2665	-1593	-2853	-3466	-2354	-2888	-2659	-3843	-3248	-2740	-587	5413	15024	26029
273	-2231	-2009	-2666	-1649	-2880	-3475	-2355	-2943	-2680	-3853	-3273	-2738	-572	5429	15067	26183
274	-2171	-1994	-2664	-1589	-2839	-3442	-2331	-2917	-2646	-3869	-3278	-2743	-545	5466	15142	26314
275	-2136	-2002	-2666	-1581	-2855	-3436	-2327	-2871	-2635	-3868	-3264	-2718	-533	5514	15218	26424
276	-2153	-2005	-2665	-1589	-2861	-3463	-2320	-2870	-2632	-3855	-3233	-2710	-518	5558	15267	26532
277	-2179	-2021	-2673	-1616	-2874	-3489	-2322	-2880	-2658	-3855	-3241	-2686	-514	5600	15299	26605
278	-2166	-2035	-2690	-1662	-2901	-3494	-2336	-2917	-2675	-3864	-3287	-2670	-484	5622	15360	26735
279	-2070	-1987	-2669	-1596	-2867	-3472	-2315	-2881	-2638	-3876	-3267	-2648	-472	5650	15444	26864
280	-2041	-1953	-2665	-1580	-2864	-3478	-2316	-2860	-2643	-3865	-3222	-2633	-459	5678	15496	26996
281	-2059	-1960	-2656	-1612	-2884	-3475	-2328	-2864	-2666	-3853	-3215	-2618	-461	5695	15540	27124
282	-2063	-1954	-2665	-1631	-2899	-3479	-2329	-2868	-2671	-3850	-3220	-2620	-447	5726	15588	27254
283	-2072	-1950	-2662	-1670	-2908	-3490	-2332	-2904	-2679	-3861	-3262	-2632	-443	5778	15644	27435
284	-1996	-1903	-2645	-1568	-2867	-3459	-2314	-2858	-2641	-3851	-3252	-2619	-408	5822	15706	27573
285	-1995	-1862	-2642	-1519	-2827	-3424	-2311	-2810	-2612	-3844	-3207	-2604	-385	5873	15804	27707
286	-2071	-1874	-2642	-1512	-2807	-3404	-2311	-2781	-2592	-3857	-3201	-2576	-370	5891	15873	27852
287	-2146	-1908	-2670	-1490	-2769	-3387	-2290	-2767	-2583	-3844	-3188	-2548	-330	5946	15927	27996
288	-2244	-1946	-2712	-1508	-2750	-3372	-2263	-2778	-2589	-3843	-3213	-2550	-321	6005	15954	28117
289	-2275	-1934	-2732	-1437	-2683	-3284	-2196	-2733	-2565	-3810	-3189	-2528	-296	6058	16037	28236
290	-2358	-1964	-2778	-1414	-2632	-3206	-2163	-2676	-2540	-3799	-3136	-2510	-263	6114	16099	28349
291	-2487	-2021	-2839	-1397	-2577	-3155	-2104	-2622	-2528	-3796	-3122	-2488	-239	6153	16142	28422
292	-2690	-2096	-2888	-1402	-2512	-3078	-2025	-2568	-2539	-3783	-3104	-2462	-210	6218	16192	28584
293	-2912	-2188	-2937	-1437	-2453	-2987	-1951	-2556	-2516	-3759	-3120	-2448	-182	6283	16243	28726
294	-3159	-2267	-2998	-1362	-2333	-2840	-1844	-2451	-2470	-3735	-3091	-2426	-125	6338	16303	28853
295	-3549	-2430	-3084	-1323	-2267	-2702	-1694	-2313	-2429	-3722	-3051	-2395	-89	6413	16364	28978
296	-4032	-2688	-3263	-1351	-2209	-2578	-1544	-2197	-2377	-3686	-3007	-2355	-33	6514	16373	29139
297	-4507	-2962	-3444	-1373	-2137	-2442	-1386	-2052	-2345	-3661	-2981	-2317	24	6626	16383	29275
298	-5033	-3310	-3756	-1468	-2099	-2303	-1211	-1963	-2306	-3618	-2974	-2282	113	6744	16471	29408
299	-5418	-3648	-4098	-1492	-2012	-2121	-967	-1737	-2217	-3555	-2949	-2241	204	6880	16560	29526
300	-5790	-4009	-4500	-1603	-1943	-1950	-714	-1487	-2133	-3515	-2890	-2204	320	7120	16696	29666
301	-6072	-4321	-4862	-1732	-1909	-1791	-459	-1228	-2064	-3433	-2801	-2107	487	7338	16799	29757
302	-6312	-4635	-5237	-1961	-1888	-1651	-241	-1003	-1965	-3345	-2724	-1993	646	7627	16919	29884
303	-6492	-4896	-5539	-2188	-1884	-1521	30	-766	-1842	-3240	-2655	-1903	885	7995	17102	30088
304	-6518	-5043	-5703	-2292	-1839	-1366	327	-404	-1701	-3142	-2565	-1791	1172	8453	17334	30318
305	-6575	-5169	-5788	-2429	-1818	-1252	554	-89	-1537	-3008	-2437	-1627	1570	8997	17633	30549
306	-6621	-5297	-5782	-2599	-1801	-1176	806	268	-1394	-2881	-2304	-1434	1952	9651	17941	30793
307	-6615	-5378	-5784	-2719	-1759	-1090	1028	608	-1236	-2736	-2166	-1239	2465	10570	18381	31079
308	-6550	-5402	-5680	-2838	-1659	-982	1250	945	-1063	-2561	-2018	-990	3099	11745	18941	31508
309	-6280	-5335	-5498	-2833	-1480	-813	1465	1295	-840	-2358	-1815	-698	3764	13038	19631	31946
310	-5971	-5216	-5219	-2829	-1269	-588	1713	1722	-618	-2137	-1589	-349	4658	14805	20566	32524
311	-5655	-5059	-4952	-2830	-1038	-290	1976	2112	-455	-1923	-1336	-31	5686	16383	21778	33290
312	-5255	-4859	-4617	-2803	-801	18	2240	2480	-222	-1692	-1058	402	6871	19414	23364	34260
313	-4832	-4619	-4218	-2733	-502	436	2554	2883	-14	-1473	-813	855	8063	22446	25092	35390
314	-4317	-4283	-3746	-2529	-130	948	2922	3407	237	-1272	-549	1322	9599	26122	27503	36910
315	-3928	-3996	-3323	-2319	240	1505	3346	3950	524	-1036	-252	1915	11286	30413	30411	38760
316	-3569	-3706	-2875	-2079	571	2006	3730	4429	823	-782	52	2540	12977	34800	33500	40750
317	-3271	-3444	-2455	-1856	963	2605	4166	4983	1130	-508	350	3194	15082	40340	37540	43420
318	-3043	-3217	-2121	-1643	1372	3256	4640	5537	1453	-243	605	3812	16383	46650	42380	46700
319	-2755	-2945	-1759	-1288	1800	3921	5101	6129	1913	89	953	4584	19397	53810	48100	50600
320	-2571	-2718	-1451	-1007	2275	4666	5616	6785	2395	481	1358	5419	22413	60820	53930	54570
321	-2421	-2555	-1188	-779	2712	5406	6142	7418	2844	857	1739	6212	25347	69480	61460	59770
322	-2285	-2432	-999	-607	3117	6154	6666	8068	3402	1330	2176	7171	28480	78940	70130	65820
323	-2017	-2304	-813	-470	3474	6822	7149	8612	4016	1862	2612	8184	31823	89220	80020	72950
324	-1503	-2122	-649	-236	3879	7571	7700	9305	4663	2425	3105	9236	34910	99000	89950	80210
325	-738	-1914	-531	-74	4243	8280	8250	9972	5261	2920	3587	10218	38460	110490	102320	89460
326	191	-1616	-462	30	4547	8905	8753	10592	5936	3534	4123	11360	42120	122450	115910	100000
327	1559	-1111	-432	110	4790	9422	9166	11107	6606	4167	4676	12505	45370	133340	128920	110440
328	3113	-378	-466	221	5036	9948	9621	11628	7245	4779	5214	13664	49040	145770	144540	123470
329	4557	483	-480	445	5304	10465	10061	12184	7821	5312	5735	14674	52640	158140	160940	137750
330	5907	1553	-493	711	5518	10838	10413	12645	8430	5893	6323	15785	56160	170250	177850	153230
331	6783	2590	-547	1028	5782	11213	10776	13067	8987	6468	6882	16383	59110	180660	193110	167840
332	7045	3515	-592	1463	6104	11576	11121	13438	9443	6959	7340	17555	62290	191880	210280	185160
333	6739	4112	-621	1904	6551	11942	11452	13774	9900	7460	7804	18728	65280	202520	227390	203370
334	5896	4479	-602	2542	7098	12310	11755	14124	10350	7945	8293	19647	67730	211320	242270	220050
335	4515	4404	-624	3128	7804	12744	12130	14492	10777	8379	8772	20463	70210	220370	258330	239200
336	2984	3960	-607	3540	8548	13202	12531	14804	11099	8716	9158	21147	72450	228450	273540	258520
337	1096	3120	-674	3833	9199	13634	12905	15090	11401	9066	9557	21853	74400	235560	287700	277830
338	-800	2058	-806	3949	9900	14150	13395	15363	11681	9385	9887	22474	75970	241140	299440	294950
339	-2555	867	-1039	3932	10481	14673	13912	15756	11929	9649	10187	22973	77480	246530	311490	313790
340	-4118	-297	-1348	3701	10795	15119	14409	16147	12170	9892	10519	23446	78720	250900	322190	332000
341	-5773	-1645	-1792	3239	10865	15434	14817	16383	12374	10114	10829	23872	79610	253990	330500	347500
342	-7316	-3006	-2335	2624	10700	15642	15196	16817	12552	10306	11080	24231	80440	256650	338600	364300
343	-8521	-4156	-2839	1981	10315	15707	15470	17252	12683	10449	11260	24492	81120	258570	345600	380300
344	-9555	-5348	-3446	1268	9830	15668	15642	17593	12865	10658	11489	24770	81600	259770	351300	395300
345	-10375	-6428	-4039	447	9083	15453	15685	17915	13011	10844	11771	24976	81870	260170	355300	407800
346	-10892	-7354	-4610	-431	8191	15068	15619	18109	13106	11016	12000	25161	82070	260000	358700	420900
347	-11062	-8001	-5071	-1237	7176	14518	15425	18222	13179	11165	12263	25350	82130	259270	361000	433000
348	-10863	-8441	-5500	-2134	6205	13960	15178	18238	13219	11300	12536	25532	82150	258130	362400	444400
349	-10230	-8500	-5747	-2841	5098	13272	14872	18227	13266	11411	12822	25714	82080	256740	363000	453800
350	-9417	-8283	-5756	-3516	3946	12455	14457	18107	13236	11491	13093	25870	81950	254760	362800	463600
351	-8603	-7871	-5540	-3978	2909	11643	14024	17845	13147	11531	13404	26047	81760	252490	361800	472700
352	-7652	-7221	-5012	-4313	1814	10656	13464	17543	13018	11526	13669	26228	81550	250300	360500	480300
353	-6728	-6443	-4219	-4377	875	9669	12861	17174	12818	11468	13868	26415	81310	247750	358700	488600
354	-5908	-5677	-3347	-4119	188	8743	12244	16804	12638	11384	14020	26578	81010	245060	356400	496500
355	-5114	-4857	-2311	-3677	-212	7961	11678	16441	12381	11218	14162	26716	80610	242180	353700	504100
356	-4494	-4128	-1279	-3118	-373	7230	11051	15933	12044	10973	14242	26800	80220	239570	351000	510600
357	-4014	-3505	-332	-2533	-234	6707	10465	15377	11721	10684	14219	26814	79690	236560	347800	517600
358	-3637	-3010	430	-1984	203	6513	10010	14856	11334	10290	14072	26777	79140	233660	344400	524600
359	-3265	-2518	1219	-1271	816	6622	9740	14457	10940	9825	13866	26666	78550	231020	341300	530500
360	-3065	-2148	1885	-674	1570	6993	9613	14057	10494	9328	13570	26428	77810	228020	337600	536700
361	-2954	-1902	2347	-233	2387	7582	9687	13870	10119	8837	13199	26144	77000	225010	333800	542500
362	-2897	-1759	2759	185	3110	8253	9913	13880	9738	8260	12694	25717	76110	221990	330000	547800
363	-2856	-1676	3041	511	3940	9174	10362	14137	9433	7687	12031	25178	75290	219390	326700	552200
364	-2740	-1615	3214	863	4779	10236	10973	14643	9326	7207	11410	24600	74310	216510	322930	556700
365	-2631	-1605	3277	1078	5537	11344	11691	15350	9337	6759	10718	23875	73250	213580	319080	560600
366	-2462	-1618	3218	1206	6128	12322	12417	16102	9505	6456	10004	23064	72250	210940	315610	563500
367	-2213	-1617	3076	1237	6711	13421	13262	17130	9817	6304	9356	22197	71100	207990	311620	566100
368	-1897	-1548	2899	1228	7206	14489	14164	18159	10244	6320	8787	21464	69950	205090	307590	568200
369	-1440	-1330	2738	1268	7566	15402	14986	19183	10871	6479	8296	20608	68770	202130	303420	569400
370	-1030	-1071	2645	1221	7824	16321	15867	20297	11540	6766	7911	19820	67730	199490	299590	569700
371	-639	-752	2616	1182	7959	17035	16383	21411	12203	7120	7651	19183	66610	196540	295150	569200
372	-364	-466	2691	1177	7989	17749	17234	22425	12982	7596	7466	18566	65620	193660	290600	567900
373	-52	-143	2854	1246	8004	18178	18086	23245	13770	8163	7388	18069	64870	191340	286560	566100
374	269	210	3081	1499	8060	18559	18728	24191	14606	8801	7452	17697	64190	188930	281970	563100
375	423	419	3267	1721	8084	18771	19197	24977	15258	9369	7627	17482	63660	186710	277310	559200
376	480	622	3474	1972	8173	18866	19511	25494	15944	10006	7929	17369	63320	184820	272640	554400
377	445	718	3601	2204	8317	18976	19785	25924	16383	10625	8258	17359	63200	183490	268580	549600
378	366	780	3660	2483	8563	19127	19985	26191	16918	11166	8536	17467	63290	182530	264280	543700
379	199	797	3698	2784	8908	19323	20172	26453	17454	11704	9022	17676	63550	182050	260240	537200
380	-224	702	3671	3057	9230	19528	20340	26639	17767	12139	9448	17936	64010	182120	256510	530300
381	-884	413	3590	3358	9664	19825	20547	26769	17961	12518	9819	18267	64590	182710	253490	523900
382	-1661	-113	3413	3615	10187	20196	20779	26896	18055	12760	10148	18597	65390	183990	250500	516500
383	-2227	-690	3069	3900	10926	20768	21112	27074	18157	12943	10467	18993	66370	186040	248050	509300
384	-2668	-1315	2456	4229	11714	21449	21463	27334	18253	13093	10791	19400	67350	188450	246280	502900
385	-2973	-1808	1716	4379	12774	22382	21916	27667	18356	13212	11104	19769	68550	191720	244740	495800
386	-3158	-2042	1208	4334	13952	23600	22413	27997	18429	13297	11338	20094	69830	195610	243710	488900
387	-3346	-2087	1205	4203	14930	24910	22965	28312	18533	13383	11541	20415	71150	200050	243150	482400
388	-3451	-1940	2031	4339	15898	26614	23668	28696	18677	13486	11721	20704	72350	204490	243110	477000
389	-3551	-1730	3606	5120	16383	28310	24450	29200	18836	13598	11920	20936	73640	209730	243390	471100
390	-3665	-1609	5228	6391	17019	29680	25253	29699	19018	13742	12171	21192	74900	215080	243860	465600
391	-3816	-1576	6935	8334	17657	30501	25878	30081	19173	13914	12390	21489	75980	219930	244400	460900
392	-3977	-1653	8191	10472	18646	31016	26457	30480	19303	14053	12610	21751	77190	225450	245040	455900
393	-4080	-1768	8824	12214	20202	31260	26875	30864	19480	14210	12800	21998	78480	231270	245770	451300
394	-4137	-1920	8972	13732	21859	31370	27124	31283	19633	14377	13081	22282	79890	237160	246460	446700
395	-4225	-2108	8686	14551	23762	31422	27308	31771	19724	14526	13369	22605	81290	242580	246960	442700
396	-4308	-2310	8080	14733	25352	31356	27374	32382	19790	14658	13657	22982	83140	249110	247420	438300
397	-4395	-2494	7425	14460	26432	31185	27322	33050	19811	14762	13958	23442	85450	256420	247990	433900
398	-4406	-2648	6616	13917	26960	30889	27179	33670	19872	14801	14260	24032	88130	263980	248650	430200
399	-4390	-2767	5747	13224	27053	30358	26884	34310	20011	14813	14598	24789	92090	273880	249570	425900
400	-4425	-2898	5001	12455	26741	29591	26383	34660	20116	14763	14883	25616	97660	286070	250910	421800
401	-4473	-3028	4173	11509	26228	28808	25796	34660	20238	14673	15142	26765	105660	302370	253000	418000
402	-4561	-3160	3334	10498	25428	27831	24992	34330	20268	14550	15336	28056	115600	322990	256080	415000
403	-4544	-3245	2572	9546	24524	26910	24128	33690	20205	14393	15471	29360	130570	358000	262520	412200
404	-4524	-3279	1927	8732	23472	25980	23239	32850	20026	14228	15645	30878	149370	412000	275280	410200
405	-4559	-3354	1259	7771	22419	25122	22434	31918	19689	14007	15779	32378	171090	490000	300450	409400
406	-4617	-3418	651	6822	21123	24180	21508	30704	19221	13703	15831	33790	191550	579900	340000	410400
407	-4698	-3518	126	5903	19781	23237	20640	29385	18695	13421	15801	34940	214310	698500	411400	414500
408	-4680	-3554	-278	5242	18634	22441	19936	28224	18062	13035	15743	36110	235510	825300	516100	423400
409	-4650	-3557	-578	4641	17353	21545	19185	26959	17404	12640	15654	37090	252230	935000	635000	436700
410	-4698	-3571	-767	4184	16204	20648	18496	25703	16792	12302	15537	37800	268260	1047200	789700	459300
411	-4727	-3576	-783	3980	15311	19823	17838	24518	16091	11925	15347	38520	281400	1143400	954500	491000
412	-4795	-3578	-609	4115	14973	19127	17275	23479	15358	11539	15109	39080	291830	1222500	1117800	531500
413	-4775	-3534	-142	4949	15612	18520	16705	22396	14690	11194	14836	39460	299070	1279800	1255000	573900
414	-4747	-3459	673	6791	18082	18206	16129	21433	14080	10868	14626	39690	305000	1330100	1394900	626300
415	-4773	-3422	1684	9514	23683	18410	15594	20497	13471	10468	14344	39820	308870	1367600	1517900	681300
416	-4810	-3364	3214	14195	32910	19350	15147	19712	12822	10069	14040	39830	310820	1391700	1613300	730000
417	-4894	-3350	5043	21421	50380	21789	14702	18839	12200	9704	13670	39700	311580	1410100	1740600	782900
418	-4881	-3309	6903	28647	78230	26598	14425	18041	11706	9352	13319	39470	311020	1420500	1868000	832400
419	-4861	-3248	9075	39270	113730	33790	14148	17408	11146	8970	12913	39080	309230	1423000	1918800	877100
420	-4886	-3239	11200	51310	167320	46290	14066	16729	10610	8612	12495	38600	306830	1419500	1952400	912500
421	-4908	-3224	13099	64040	235610	64680	14206	16105	10142	8282	12107	38070	303440	1410100	1976700	947000
422	-4963	-3253	14501	75130	316670	90110	14635	15494	9654	7897	11645	37390	299580	1396200	1989200	975700
423	-4917	-3226	15675	86600	396600	119150	15314	15044	9233	7564	11176	36690	295980	1380800	1989200	996300
424	-4870	-3211	16383	96140	490400	158510	16383	14671	8836	7241	10761	35920	291710	1360400	1977100	1013800
425	-4851	-3207	16497	102520	582400	203520	17934	14325	8516	6955	10402	35250	287430	1337600	1954700	1025300
426	-4854	-3203	16611	107100	655900	246190	19486	13980	8232	6649	10016	34500	283340	1313500	1923500	1031100
427	-4886	-3219	16204	108980	724500	294440	21548	13733	7965	6404	9630	33780	280020	1292000	1891400	1031900
428	-4795	-3184	14533	108490	777500	339600	23768	13557	7798	6202	9318	33150	276700	1268500	1848700	1028300
429	-4706	-3143	13480	106390	813200	378400	25957	13457	7657	6015	9060	32462	273690	1245600	1800300	1020400
430	-4664	-3126	12426	102470	830000	405500	27745	13340	7554	5897	8839	31867	271130	1224100	1749000	1008600
431	-4614	-3085	11416	97380	833200	426500	29375	13202	7455	5794	8684	31325	269240	1206600	1701400	995500
432	-4602	-3102	10478	91520	822100	437400	30529	13021	7419	5722	8564	30909	267630	1189200	1648700	978500
433	-4507	-3042	9591	85980	802600	439300	31147	12868	7433	5698	8455	30475	266440	1174600	1594800	959700
434	-4394	-2984	8702	79600	771700	433300	31333	12704	7473	5710	8456	30149	265600	1163200	1546500	941600
435	-4341	-2967	7967	73190	734700	420500	31018	12478	7484	5733	8491	29929	264880	1152200	1493300	920400
436	-4276	-2961	7136	67580	693800	402600	30247	12192	7469	5764	8551	29741	264350	1143200	1409800	898600
437	-4239	-2996	6012	61490	655800	383800	29306	11910	7454	5776	8577	29629	264010	1136000	1326300	876900
438	-4083	-2910	5047	55830	611900	360700	28040	11648	7450	5790	8634	29566	263750	1130800	1242700	857700
439	-3951	-2835	5038	50520	567400	336000	26642	11375	7428	5811	8730	29549	263280	1125000	1287800	836400
440	-3889	-2803	4829	46120	523300	310700	25110	11054	7388	5791	8819	29552	262590	1118800	1272300	815600
441	-3823	-2798	3445	41540	485300	288320	23708	10739	7289	5779	8885	29584	261800	1113000	1241700	797600
442	-3799	-2785	2546	37310	444400	264010	22136	10356	7162	5762	8910	29591	260670	1106000	1202100	778400
443	-3702	-2720	2440	34000	405800	241010	20657	10020	7021	5704	8882	29575	259300	1098200	1161700	760200
444	-3591	-2631	2741	30620	373400	221680	19398	9752	6877	5639	8895	29523	257520	1088700	1121400	742900
445	-3535	-2579	2554	27569	339200	201340	18029	9455	6699	5521	8891	29470	255570	1078700	1086100	728400
446	-3507	-2540	2266	24834	307690	182660	16780	9124	6509	5396	8792	29389	253050	1065700	1047400	712900
447	-3526	-2541	1984	22619	278960	165760	15644	8778	6288	5227	8668	29251	250220	1051400	1010000	698600
448	-3436	-2460	1717	20496	255610	152160	14746	8508	6085	5073	8513	29070	247460	1037600	977800	686700
449	-3386	-2411	1494	18613	231500	138190	13886	8272	5854	4875	8363	28846	244010	1020200	942300	674100
450	-3371	-2396	1304	17094	209700	125690	13026	7986	5629	4681	8222	28630	240310	1001600	907700	662100
451	-3360	-2377	1101	15565	192190	115690	12361	7721	5401	4475	8017	28342	236470	982300	874400	650800
452	-3390	-2405	909	14165	174470	105610	11704	7433	5156	4271	7784	28049	233100	965600	846400	641300
453	-3335	-2367	762	13103	158660	96670	11150	7190	4977	4081	7570	27775	229510	948100	817200	631100
454	-3285	-2347	643	12041	144360	88640	10669	6998	4765	3918	7360	27501	226130	932700	790600	621200
455	-3278	-2355	509	11066	132910	82180	10283	6808	4559	3795	7161	27259	223320	921400	768100	611700
456	-3247	-2377	383	10199	121310	75590	9913	6598	4361	3669	6984	27042	221460	916700	752800	603400
457	-3328	-2410	260	9441	111010	69680	9601	6361	4176	3557	6848	26910	220420	920100	743200	594700
458	-3316	-2383	154	8777	102800	64960	9397	6268	4044	3498	6726	26849	220730	934900	744300	586500
459	-3346	-2357	57	8174	94390	60100	9198	6208	3902	3470	6679	26858	222230	959200	756300	579800
460	-3384	-2384	-38	7574	86830	55650	9061	6158	3777	3477	6672	26919	225480	1000800	785800	573400
461	-3414	-2395	-120	7107	80090	51620	8958	6119	3665	3491	6674	27098	230510	1058800	836000	568700
462	-3440	-2436	-214	6583	74720	48390	8914	6131	3522	3556	6703	27337	237360	1133500	911400	566600
463	-3363	-2396	-266	6198	69340	45130	8942	6242	3448	3589	6786	27653	244860	1212700	1002500	567600
464	-3338	-2390	-326	5850	64490	42160	9002	6421	3367	3622	6912	28009	254650	1313100	1134200	572800
465	-3353	-2404	-366	5532	60160	39490	9084	6612	3298	3671	7042	28448	265640	1422700	1298300	583600
466	-3356	-2419	-395	5209	56750	37350	9180	6821	3232	3714	7134	28910	276160	1524900	1471400	599000
467	-3381	-2440	-457	4887	53370	35240	9290	7045	3141	3728	7206	29327	288550	1638300	1638300	624100
468	-3327	-2404	-482	4708	50430	33450	9436	7354	3114	3733	7271	29810	301220	1814200	2067000	658500
469	-3314	-2404	-508	4501	48080	32021	9552	7621	3106	3736	7364	30267	313590	1990200	2495600	702900
470	-3311	-2407	-501	4318	45700	30674	9662	7884	3075	3730	7438	30667	324140	2078900	2755800	751100
471	-3312	-2408	-487	4150	43610	29553	9765	8130	3038	3693	7490	30998	335200	2169400	3043800	814700
472	-3325	-2412	-463	3990	41760	28631	9845	8307	2996	3688	7484	31318	345300	2250600	3322000	887600
473	-3243	-2367	-414	3940	40290	28010	9929	8474	2965	3633	7506	31549	353200	2312300	3549000	959100
474	-3231	-2353	-341	3886	38760	27426	9980	8633	2944	3536	7530	31734	360800	2371000	3779000	1045500
475	-3257	-2346	-275	3824	37300	27009	10016	8681	2912	3483	7515	31849	366900	2419000	3980000	1135900
476	-3286	-2355	-178	3766	36170	26744	10047	8683	2872	3395	7481	31897	371500	2456900	4152000	1228200
477	-3321	-2356	-26	3725	35010	26574	10087	8645	2801	3277	7356	31883	374500	2483100	4281000	1309900
478	-3256	-2302	143	3780	33940	26525	10164	8623	2778	3179	7278	31823	376400	2502100	4393000	1398500
479	-3249	-2293	316	3807	32920	26523	10229	8561	2725	3066	7191	31688	376800	2511900	4476000	1480800
480	-3277	-2298	474	3852	32068	26556	10288	8456	2690	2946	7087	31503	375900	2513100	4530000	1553600
481	-3315	-2299	624	3877	31154	26601	10353	8321	2630	2819	6985	31267	374000	2507500	4556000	1608400
482	-3334	-2307	766	3884	30336	26685	10437	8161	2560	2715	6856	31026	370800	2495500	4565000	1638300
483	-3278	-2273	882	3974	29663	26735	10533	8078	2531	2631	6794	30735	366700	2475900	4548000	1675400
484	-3277	-2266	950	4031	28909	26750	10603	7962	2538	2584	6788	30481	362000	2452000	4511000	1712600
485	-3302	-2276	968	4024	28146	26697	10650	7849	2510	2540	6908	30351	356100	2420200	4452000	1706300
486	-3364	-2295	945	4002	27414	26542	10680	7705	2485	2632	7247	30470	349400	2383300	4375000	1687000
487	-3370	-2329	919	3947	26833	26371	10723	7547	2485	2848	7987	31121	342300	2341800	4282000	1656700
488	-3320	-2327	859	3945	26179	26128	10742	7480	2513	3211	9505	32770	335700	2300100	4184000	1621400
489	-3327	-2340	764	3856	25502	25822	10733	7406	2538	3816	11760	35640	328100	2250200	4061000	1573500
490	-3349	-2374	687	3740	24882	25478	10708	7321	2534	4795	15758	41340	321000	2196700	3925000	1519400
491	-3384	-2410	589	3592	24210	25028	10656	7232	2570	6233	22785	50970	315360	2146300	3797000	1467200
492	-3405	-2452	491	3443	23568	24582	10614	7137	2596	7968	29812	64270	310720	2088200	3646000	1397500
493	-3358	-2434	455	3369	22931	24079	10540	7123	2702	10516	41960	86370	308850	2027200	3486000	1327800
494	-3349	-2446	431	3272	22321	23561	10471	7096	2800	13667	58250	118070	311210	1964600	3320000	1258100
495	-3374	-2481	420	3158	21635	22949	10369	7040	2891	16383	79010	161400	318300	1908900	3171900	1257800
496	-3439	-2512	468	3053	20945	22298	10229	6969	2979	21347	101400	211050	333600	1846400	3005000	1217500
497	-3422	-2516	512	3015	20332	21648	10078	6906	3098	26313	130850	280270	359100	1785500	2840000	1164300
498	-3389	-2489	605	3028	19774	21054	9962	6905	3257	31577	164370	363300	391600	1731900	2692800	1114500
499	-3415	-2520	664	3034	19154	20354	9777	6848	3375	36440	196770	447700	440800	1674100	2531800	1059300
500	-3444	-2558	728	3016	18554	19640	9567	6768	3478	42020	235180	552300	504500	1620500	2377600	1006500
501	-3491	-2586	801	3002	18065	19011	9387	6680	3585	47510	274690	664400	582800	1571600	2232200	956900
502	-3487	-2579	854	3022	17585	18360	9185	6605	3691	52760	314240	780600	664500	1532500	2109600	916200
503	-3445	-2572	875	3103	17101	17718	8983	6584	3795	57120	348400	883800	767500	1492600	1976900	873900
504	-3461	-2586	853	3113	16628	17069	8760	6543	3904	61580	384800	996100	879500	1457900	1853800	835600
505	-3503	-2618	783	3060	16206	16447	8567	6471	3969	65500	418100	1101600	983800	1404300	1751300	805100
506	-3589	-2672	709	2966	15744	15798	8314	6359	3999	68810	447900	1197900	1103000	1350800	1646700	774800
507	-3600	-2677	611	2921	15318	15208	8097	6255	4032	71210	471100	1274700	1221000	1297200	1551300	748800
508	-3582	-2688	480	2863	14929	14676	7899	6188	4063	73340	493200	1349200	1332400	1341400	1464000	727000
509	-3614	-2731	326	2765	14464	14077	7669	6109	4075	74810	511000	1410800	1423500	1346200	1379100	710900
510	-3673	-2768	162	2624	14000	13478	7440	5996	4091	75580	523200	1454500	1514500	1339100	1294300	696400
511	-3732	-2830	14	2456	13528	12889	7191	5864	4054	75920	533100	1491800	1590900	1328300	1209500	685600
512	-3733	-2853	-140	2320	13146	12411	6991	5752	4031	75650	538900	1517300	1638300	1316700	1211400	678100
513	-3731	-2852	-301	2205	12723	11912	6759	5663	4010	74910	541000	1530800	1699400	1305300	1180600	673800
514	-3753	-2871	-451	2066	12279	11384	6520	5561	3959	73880	539800	1533500	1760500	1290900	1136300	671300
515	-3785	-2919	-590	1929	11876	10918	6317	5441	3889	72340	535300	1527000	1771400	1274600	1091300	670700
516	-3869	-2994	-757	1724	11421	10403	6075	5291	3802	70440	527800	1511600	1771100	1258400	1053300	671600
517	-3833	-3000	-889	1637	11046	9968	5874	5153	3729	68500	519000	1491500	1758100	1238200	1013800	673900
518	-3812	-3008	-1006	1544	10645	9543	5657	5058	3664	66120	506900	1461600	1732600	1214900	976700	676900
519	-3859	-3038	-1127	1406	10300	9175	5480	4946	3572	63530	492700	1425100	1698500	1188500	941800	680200
520	-3892	-3070	-1250	1269	9909	8782	5289	4799	3471	60810	476900	1383400	1660800	1162600	912500	683200
521	-3967	-3138	-1364	1109	9525	8400	5118	4636	3358	58290	461600	1342900	1613600	1131500	881100	686300
522	-3969	-3135	-1454	1037	9218	8086	4964	4506	3256	55400	443500	1294200	1559300	1098600	851400	688900
523	-3969	-3143	-1529	971	8928	7818	4836	4436	3146	52520	424500	1242400	1506500	1067600	825500	690400
524	-4027	-3181	-1606	875	8612	7514	4685	4317	3054	49940	407200	1194500	1427900	1031000	797100	690900
525	-4090	-3210	-1662	808	8312	7216	4536	4207	2930	47060	387400	1139300	1349400	993100	769300	690000
526	-4188	-3257	-1715	708	8050	6967	4401	4073	2811	44270	367500	1083700	1270900	954800	742100	687500
527	-4209	-3231	-1725	741	7831	6741	4272	3959	2716	41540	347800	1028200	1273800	920600	718400	684000
528	-4239	-3236	-1690	779	7638	6506	4151	3872	2630	39190	330400	978900	1228500	881900	691900	678300
529	-4307	-3260	-1630	797	7458	6268	4018	3761	2530	36680	311310	924200	1168300	843300	665600	670800
530	-4391	-3283	-1546	895	7358	6096	3899	3631	2408	34270	292660	870800	1112000	809500	642600	662600
531	-4475	-3324	-1412	995	7335	5887	3754	3474	2313	32268	276620	824800	1049300	772600	617300	651900
532	-4454	-3281	-1357	1240	7437	5743	3642	3383	2250	30139	259290	775000	988200	736900	592600	639600
533	-4444	-3292	-2378	1584	7577	5631	3548	3316	2192	28171	242730	726800	928300	702100	568100	625700
534	-4517	-3271	-1638	1919	7828	5525	3408	3236	2119	26347	226940	680500	877000	672100	546700	612200
535	-4566	-3251	-796	2264	8148	5444	3285	3113	2064	24862	213620	641300	821700	639400	523000	595900
536	-4648	-3273	-429	2534	8556	5388	3151	2935	1978	23345	199440	599600	769600	608500	500100	578600
537	-4607	-3229	-199	2948	9047	5403	3053	2854	1915	21957	186170	560200	720200	579200	477900	560500
538	-4597	-3199	-48	3311	9622	5450	2942	2764	1864	20711	173780	523000	678300	554200	458700	543800
539	-4633	-3221	7	3553	10186	5524	2841	2653	1804	19731	163460	491800	633800	527400	437800	524600
540	-4677	-3219	50	3784	10717	5623	2769	2559	1771	18690	152620	458900	592400	502300	417700	505200
541	-4759	-3257	65	3905	11262	5752	2688	2441	1721	17755	142540	428500	558200	481400	400700	487900
542	-4691	-3238	57	4046	11798	5949	2649	2359	1690	17005	134230	403200	522200	459400	382600	468700
543	-4680	-3234	27	4095	12206	6136	2628	2325	1652	16213	125580	376500	488600	438900	365300	449600
544	-4708	-3260	-51	4036	12476	6318	2623	2271	1600	15483	117540	351800	457400	419600	348900	431000
545	-4732	-3289	-156	3935	12665	6488	2625	2210	1559	14772	110100	329000	431800	403600	335100	414800
546	-4773	-3326	-240	3762	12794	6664	2650	2143	1499	14127	103920	310190	405200	387100	320640	397300
547	-4726	-3319	-347	3661	12816	6855	2688	2138	1459	13483	97540	290560	380700	371700	307060	380400
548	-4718	-3346	-491	3472	12737	7003	2752	2183	1451	12883	91630	272350	360400	359000	295700	366100
549	-4730	-3390	-655	3247	12557	7122	2822	2165	1427	12368	86730	257360	339300	345600	283680	350700
550	-4751	-3431	-790	3025	12311	7203	2884	2162	1409	11774	81590	241750	319990	333300	272510	336100
551	-4757	-3477	-942	2743	12049	7262	2961	2150	1363	11212	76830	227440	302410	322200	262270	322590
552	-4686	-3489	-1084	2551	11725	7338	3058	2218	1373	10688	72460	214230	287940	313000	253780	311240
553	-4651	-3513	-1246	2312	11348	7353	3135	2288	1373	10248	68860	203300	272830	303350	244870	299240
554	-4675	-3540	-1393	2092	10925	7314	3195	2341	1363	9777	65090	191950	259000	294370	236630	288090
555	-4715	-3590	-1569	1808	10530	7260	3239	2379	1348	9311	61590	181550	247660	286970	229800	278850
556	-4724	-3636	-1723	1551	10091	7199	3293	2398	1322	8941	58740	173040	236110	279440	222830	269350
557	-4684	-3639	-1841	1393	9673	7130	3358	2475	1342	8546	55810	164230	225420	272480	216390	260580
558	-4718	-3681	-1956	1185	9250	7015	3392	2543	1374	8237	53250	156150	215570	266000	210470	252540
559	-4782	-3727	-2102	944	8766	6894	3407	2590	1372	7969	51020	148860	207570	260680	205620	246020
560	-4856	-3796	-2241	695	8288	6748	3418	2631	1374	7793	49370	143060	199370	255250	200660	239400
561	-4865	-3825	-2340	516	7855	6612	3447	2669	1370	7680	47930	137360	192050	250460	196270	233480
562	-4816	-3814	-2471	380	7481	6498	3483	2769	1402	7699	47130	132530	185280	246060	192290	228160
563	-4834	-3846	-2600	221	7041	6334	3522	2857	1440	7823	47000	128560	179720	242420	189010	223840
564	-4882	-3879	-2701	69	6606	6166	3562	2938	1451	8043	47490	125950	174070	238680	185620	219500
565	-4954	-3964	-2813	-106	6218	5995	3595	2983	1441	8412	48740	124120	169050	235390	182550	215640
566	-4972	-3979	-2896	-245	5840	5856	3644	3064	1439	8875	50820	123600	165180	232940	180210	212640
567	-4935	-3974	-2969	-320	5473	5723	3711	3192	1473	9388	53370	124240	161330	230580	177890	209610
568	-4947	-3999	-3035	-415	5129	5569	3786	3336	1492	10099	56920	126170	158030	228610	175830	206860
569	-4982	-4020	-3085	-528	4848	5434	3841	3458	1518	10831	61050	129330	155400	227180	174030	204470
570	-5041	-4072	-3123	-628	4572	5304	3903	3590	1523	11597	65640	133600	153620	226360	172690	202600
571	-5030	-4054	-3141	-661	4358	5248	3989	3728	1574	12243	69930	138170	152280	226090	171550	200780
572	-4989	-4036	-3129	-639	4196	5222	4069	3908	1617	12982	74870	143890	151420	226380	170660	199170
573	-5005	-4043	-3133	-645	4034	5204	4129	4101	1674	13632	79720	149900	151130	227040	170090	197930
574	-5032	-4060	-3108	-629	3924	5207	4216	4257	1723	14147	83780	155230	151270	228310	169710	196700
575	-5073	-4095	-3089	-615	3888	5243	4302	4411	1784	14632	87920	161020	151830	230210	169620	195690
576	-5066	-4084	-3033	-511	3925	5340	4387	4561	1866	15029	91590	166410	152800	232780	169910	194950
577	-5028	-4060	-2969	-336	4063	5502	4489	4754	1942	15302	94680	171040	153800	235430	170430	194430
578	-5030	-4062	-2919	-170	4311	5673	4605	4916	2003	15469	96830	174410	155050	238740	171220	194080
579	-5036	-4061	-2846	3	4676	5911	4708	5067	2071	15577	98600	177320	156390	242350	172240	193930
580	-5092	-4098	-2754	203	5127	6176	4804	5199	2123	15578	99720	179280	157600	245810	173370	194010
581	-5043	-4075	-2680	477	5800	6584	4966	5373	2204	15504	100150	180240	158970	249950	174900	194370
582	-5020	-4061	-2612	757	6633	7054	5146	5588	2326	15315	100090	180400	160110	254020	176530	194920
583	-5019	-4052	-2549	1024	7467	7534	5301	5743	2443	15075	99430	179590	161020	257900	178220	195640
584	-5033	-4051	-2488	1256	8495	8120	5505	5964	2534	14757	98240	177940	161650	261090	179760	196440
585	-5063	-4085	-2424	1428	9600	8786	5744	6151	2634	14450	96790	175860	162120	264420	181470	197540
586	-5020	-4056	-2388	1617	10694	9541	6000	6404	2787	14046	94770	172960	162320	267370	183200	198810
587	-4995	-4050	-2352	1769	11602	10198	6232	6654	2964	13618	92420	169400	162160	269660	184740	200200
588	-4993	-4040	-2344	1841	12522	10913	6492	6892	3130	13241	90060	165820	161760	271170	185930	201450
589	-4986	-4036	-2348	1867	13265	11549	6735	7151	3333	12806	87220	161420	161070	272280	187030	202930
590	-5021	-4052	-2352	1827	13793	12054	6918	7361	3534	12389	84150	156740	160140	272810	187900	204460
591	-4950	-4002	-2365	1802	14179	12538	7121	7570	3767	11937	80980	151850	159130	272780	188430	205810
592	-4934	-3989	-2382	1736	14354	12885	7251	7765	3955	11562	78110	147310	157720	272030	188680	207220
593	-4954	-4006	-2419	1632	14293	13092	7313	7896	4165	11178	74840	142030	156130	270660	188470	208490
594	-5001	-4012	-2477	1492	14128	13173	7332	7965	4346	10787	71570	136750	154430	268820	187930	209600
595	-5079	-4045	-2524	1302	13828	13223	7293	7950	4467	10410	68320	131540	152910	266980	187240	210540
596	-5057	-4038	-2567	1195	13443	13225	7191	7934	4590	10093	65530	126980	151180	264690	186250	211410
597	-5098	-4050	-2627	1064	13022	13166	7073	7880	4698	9756	62420	121920	149390	262070	184990	212050
598	-5136	-4093	-2688	881	12507	13105	6914	7754	4734	9411	59400	117030	147820	259620	183640	212470
599	-5186	-4131	-2745	706	11958	13027	6723	7569	4749	9094	56800	112810	146070	256770	181940	212730
600	-5244	-4192	-2823	515	11386	12962	6541	7326	4705	8759	53970	108280	144440	253970	180170	212790
601	-5228	-4190	-2892	399	10886	12912	6409	7154	4674	8392	51260	103910	142830	251250	178350	212630
602	-5238	-4212	-2953	269	10296	12858	6260	6967	4613	8067	48670	99710	141350	248730	176660	212290
603	-5268	-4257	-3008	100	9708	12770	6124	6767	4493	7747	46480	96130	139690	245910	174690	211650
604	-5295	-4293	-3070	-31	9089	12635	6045	6571	4360	7342	44120	92290	138000	243120	172670	210810
605	-5343	-4331	-3135	-201	8555	12497	5988	6413	4241	6951	41830	88670	136550	240900	170970	209960
606	-5289	-4299	-3164	-296	7988	12318	5993	6350	4155	6627	39900	85590	134920	238630	169130	208840
607	-5284	-4303	-3201	-393	7397	12061	6014	6363	4072	6271	37840	82290	133290	236710	167400	207500
608	-5317	-4332	-3259	-521	6909	11800	6067	6434	3992	5921	35930	79160	131750	235460	165910	206020
609	-5343	-4350	-3319	-641	6346	11461	6137	6591	3949	5595	34120	76240	130590	235340	164910	204630
610	-5360	-4368	-3348	-765	5836	11101	6253	6807	3922	5307	32565	73860	129660	237160	164510	203050
611	-5310	-4352	-3347	-788	5358	10747	6395	7162	3970	5008	30941	71380	129300	241920	165190	201510
612	-5314	-4336	-3352	-845	4944	10404	6515	7526	4093	4755	29445	69120	129660	250970	167530	200070
613	-5325	-4339	-3375	-920	4521	9976	6646	7991	4204	4549	28192	67270	130820	264190	171760	199000
614	-5371	-4365	-3400	-1017	4114	9554	6757	8450	4390	4346	26842	65430	133320	286820	180140	198230
615	-5388	-4369	-3383	-1099	3778	9193	6862	8870	4595	4180	25564	63840	137370	320000	194030	198240
616	-5309	-4344	-3368	-1082	3491	8827	6956	9400	4890	4034	24405	62490	142270	359600	212630	199070
617	-5286	-4312	-3373	-1112	3182	8406	7010	9935	5150	3951	23482	61400	149220	416600	242550	201290
618	-5310	-4306	-3363	-1155	2877	7997	7044	10388	5426	3861	22479	60320	157620	486900	284190	205310
619	-5345	-4326	-3359	-1211	2608	7613	7037	10723	5709	3787	21531	59380	167210	569400	339800	211750
620	-5352	-4315	-3337	-1255	2339	7211	6986	11035	5942	3719	20720	58610	176480	651500	402900	220080
621	-5332	-4275	-3309	-1247	2106	6810	6924	11324	6215	3661	19907	57800	187320	750200	489700	232920
622	-5330	-4279	-3299	-1273	1879	6425	6836	11504	6412	3578	19138	57000	198160	851800	593200	250030
623	-5360	-4287	-3267	-1317	1633	5965	6684	11574	6544	3501	18379	56220	207420	941400	697700	269280
624	-5403	-4310	-3216	-1368	1388	5525	6492	11563	6641	3422	17718	55490	217130	1038400	827300	295790
625	-5386	-4295	-3175	-1366	1187	5113	6299	11483	6715	3354	17015	54660	225850	1128900	966300	327600
626	-5370	-4265	-3116	-1315	1013	4755	6109	11375	6738	3247	16369	53770	233240	1210000	1109000	364200
627	-5382	-4265	-3088	-1318	826	4344	5863	11202	6710	3139	15747	52860	238560	1273100	1234800	400400
628	-5389	-4283	-3057	-1311	646	3936	5598	10948	6648	3026	15201	51980	243150	1333400	1370400	444100
629	-5433	-4285	-3015	-1331	516	3603	5355	10659	6520	2862	14580	50950	246230	1382500	1496100	489900
630	-5427	-4283	-2986	-1318	405	3264	5084	10303	6361	2715	14006	49890	247770	1417200	1597400	531400
631	-5404	-4255	-2970	-1255	311	2958	4821	9948	6205	2599	13433	48910	248160	1446000	1727300	577200
632	-5423	-4268	-2965	-1235	214	2668	4535	9523	6002	2439	12899	47790	247220	1464500	1857200	620900
633	-5435	-4284	-2950	-1240	132	2435	4300	9150	5770	2288	12382	46620	245140	1473800	1901700	661000
634	-5487	-4317	-2959	-1274	84	2207	4031	8686	5496	2159	11859	45450	242430	1475200	1927900	693000
635	-5441	-4296	-2958	-1246	37	2076	3806	8246	5264	2042	11417	44390	238590	1470000	1940100	724000
636	-5421	-4276	-2976	-1210	33	2014	3606	7805	4986	1906	10983	43190	233950	1457900	1935600	749100
637	-5451	-4307	-3008	-1212	23	2010	3455	7413	4692	1755	10566	41980	229310	1442000	1919400	766200
638	-5465	-4315	-3033	-1220	22	2084	3310	6986	4458	1656	10201	40920	223630	1419400	1889800	779700
639	-5513	-4359	-3035	-1248	44	2217	3222	6565	4171	1504	9782	39730	217590	1392700	1851300	787300
640	-5507	-4330	-3044	-1204	80	2403	3202	6271	3916	1386	9377	38590	211300	1362700	1803700	789500
641	-5493	-4330	-3010	-1173	120	2672	3189	5968	3671	1263	9009	37450	205540	1333400	1755000	787300
642	-5497	-4329	-3008	-1131	162	2938	3231	5696	3461	1154	8722	36490	198910	1297900	1694600	780400
643	-5474	-4331	-3007	-1103	181	3170	3279	5459	3252	1028	8383	35450	192220	1260200	1629400	769600
644	-5513	-4352	-2982	-1088	203	3351	3322	5247	3084	926	8072	34430	185560	1221000	1562700	755600
645	-5474	-4329	-2976	-1016	245	3498	3374	5059	2944	809	7817	33570	179670	1184900	1499700	740700
646	-5461	-4319	-2970	-960	249	3564	3396	4882	2780	700	7580	32638	173080	1143000	1399900	721700
647	-5489	-4339	-2979	-926	268	3585	3368	4686	2638	611	7326	31735	166550	1100000	1300100	700700
648	-5511	-4357	-3009	-906	271	3540	3306	4442	2511	504	7078	30880	160920	1061300	1200400	680900
649	-5564	-4390	-3023	-935	258	3441	3201	4176	2389	397	6849	30159	154760	1017800	1224000	657600
650	-5525	-4378	-3038	-899	265	3314	3076	3928	2255	294	6606	29406	148820	974300	1185500	633600
651	-5517	-4379	-3065	-877	249	3163	2955	3701	2138	193	6391	28693	143040	930800	1126900	609000
652	-5537	-4399	-3119	-896	228	2976	2792	3441	2016	97	6189	28089	138080	892400	1070000	586900
653	-5579	-4422	-3150	-937	193	2791	2628	3148	1841	-19	6000	27449	132740	850000	1005700	561900
654	-5600	-4440	-3195	-1018	146	2625	2474	2874	1657	-139	5757	26861	127670	808800	943500	537200
655	-5568	-4429	-3235	-1011	126	2470	2319	2615	1499	-270	5549	26289	123390	773100	890200	515400
656	-5574	-4454	-3305	-1055	71	2285	2161	2355	1360	-373	5415	25778	118740	734000	832800	491200
657	-5596	-4479	-3363	-1094	7	2108	2008	2107	1154	-489	5225	25253	114360	696300	778300	467600
658	-5632	-4510	-3440	-1187	-60	1962	1880	1859	963	-623	5028	24728	110170	660200	727000	444600
659	-5665	-4555	-3502	-1263	-111	1822	1758	1608	782	-767	4816	24248	106670	629700	684600	425000
660	-5597	-4542	-3567	-1277	-129	1716	1647	1426	636	-883	4670	23819	102920	596900	639800	403700
661	-5593	-4551	-3624	-1328	-165	1605	1535	1247	441	-1026	4530	23361	99340	565600	597900	383300
662	-5619	-4586	-3707	-1393	-189	1513	1449	1072	268	-1166	4365	22902	96290	539100	563200	366000
663	-5679	-4617	-3758	-1484	-219	1426	1364	883	108	-1290	4199	22497	93010	510900	526900	347500
664	-5691	-4624	-3825	-1547	-224	1371	1316	730	-59	-1441	3995	22071	89970	484400	493600	330100
665	-5650	-4623	-3867	-1566	-235	1341	1293	631	-214	-1613	3842	21632	87030	459200	462800	313880
666	-5670	-4633	-3937	-1636	-246	1311	1293	532	-365	-1738	3666	21236	84550	438100	437400	300270
667	-5667	-4637	-4001	-1704	-263	1283	1289	436	-500	-1850	3523	20873	81930	415500	411000	285980
668	-5684	-4645	-4037	-1764	-294	1294	1305	369	-626	-1983	3349	20467	79460	394400	386800	272700
669	-5680	-4637	-4064	-1812	-319	1315	1337	323	-766	-2143	3169	20090	77100	374500	364500	260420
670	-5630	-4603	-4090	-1836	-349	1329	1392	321	-839	-2256	3039	19743	75080	357800	346200	250320
671	-5631	-4595	-4115	-1882	-409	1329	1450	302	-921	-2375	2906	19317	72920	339900	327040	239770
672	-5651	-4609	-4132	-1925	-476	1321	1503	286	-1013	-2522	2753	18911	70850	323180	309300	230130
673	-5705	-4621	-4144	-1996	-563	1317	1558	269	-1098	-2654	2570	18504	69090	309160	294690	222250
674	-5696	-4600	-4144	-2006	-624	1328	1637	246	-1162	-2759	2394	18115	67240	294510	279590	214200
675	-5667	-4579	-4140	-1999	-686	1326	1722	290	-1224	-2868	2259	17693	65440	280770	265660	206820
676	-5698	-4573	-4138	-2016	-759	1306	1790	316	-1278	-2931	2081	17285	63730	267900	252790	200100
677	-5728	-4596	-4128	-2041	-815	1313	1881	322	-1315	-2988	1938	16901	62260	257220	242180	194570
678	-5772	-4641	-4123	-2102	-868	1295	1947	318	-1356	-3029	1822	16502	60740	246040	231190	188930
679	-5772	-4615	-4104	-2082	-885	1313	2012	335	-1376	-3050	1676	16136	59310	235770	221140	183850
680	-5749	-4603	-4110	-2061	-885	1322	2089	414	-1343	-2979	1588	15772	58110	227230	212850	179750
681	-5758	-4617	-4119	-2063	-889	1317	2150	500	-1308	-2831	1588	15496	56810	218270	204150	175530
682	-5771	-4626	-4125	-2062	-865	1300	2197	562	-1229	-2505	1654	15231	55570	209980	196120	171750
683	-5819	-4671	-4142	-2093	-823	1299	2227	643	-1070	-1961	1902	15096	54470	202350	188800	168490
684	-5775	-4667	-4150	-2046	-712	1347	2263	756	-786	-1102	2471	15147	53600	196130	182890	166110
685	-5774	-4662	-4152	-1985	-564	1407	2279	917	-425	75	3402	15483	52730	189550	176710	163930
686	-5783	-4667	-4173	-1968	-411	1455	2289	1067	87	2041	5109	16365	52020	183390	171030	162410
687	-5797	-4688	-4208	-1933	-163	1578	2320	1249	772	4933	7863	18176	51630	178300	166390	161660
688	-5839	-4720	-4207	-1908	184	1775	2350	1432	1537	8528	11544	20911	51610	173040	161660	161630
689	-5788	-4695	-4185	-1813	652	2097	2424	1664	2617	14041	16383	25903	52290	168270	157470	162600
690	-5768	-4691	-4190	-1718	1171	2488	2497	1905	3936	22645	27565	33740	54030	163870	153710	164520
691	-5786	-4704	-4177	-1646	1845	3054	2632	2184	5456	31250	38740	45370	56830	160330	150730	167030
692	-5766	-4693	-4156	-1562	2598	3752	2825	2501	7000	41900	52910	59740	62100	156880	147770	170840
693	-5784	-4702	-4112	-1511	3357	4577	3094	2834	8893	56190	73040	81360	70390	154130	145220	175680
694	-5733	-4657	-4095	-1405	4078	5396	3379	3194	10912	72680	97760	109480	82640	152170	143010	181470
695	-5705	-4640	-4092	-1323	4799	6346	3736	3586	12752	88790	123400	140180	97500	151200	141280	187290
696	-5712	-4649	-4079	-1289	5407	7273	4111	3945	14776	107880	155830	181050	119280	151210	139650	194480
697	-5734	-4660	-4044	-1268	5840	8002	4458	4266	16383	127300	191100	227950	146860	152640	138380	202280
698	-5759	-4675	-4023	-1278	6169	8727	4820	4612	18136	146250	228060	279780	176410	155390	137620	209720
699	-5692	-4627	-4014	-1248	6359	9306	5170	4916	19889	162050	261220	328500	214740	160210	137240	218610
700	-5685	-4615	-3998	-1258	6394	9695	5443	5171	21210	178070	297580	384400	257520	166910	137410	227830
701	-5690	-4616	-3982	-1265	6337	9887	5611	5380	22239	191850	331700	439300	303410	175470	138190	237440
702	-5713	-4636	-3977	-1313	6149	9929	5717	5543	22903	201960	359400	485800	345400	184510	139560	246380
703	-5716	-4635	-3962	-1338	5910	9850	5773	5604	23350	210840	386900	534000	392800	196140	141970	257020
704	-5666	-4591	-3937	-1314	5632	9671	5771	5655	23540	216980	409900	576200	437800	208790	145290	268310
705	-5653	-4590	-3915	-1340	5286	9367	5719	5653	23425	220450	428100	611200	474600	220420	148980	278840
706	-5652	-4589	-3911	-1384	4899	9015	5601	5579	23122	221460	440100	636000	511300	233430	153990	291390
707	-5670	-4596	-3898	-1436	4483	8600	5462	5444	22544	220450	448900	656600	541900	245900	159750	304740
708	-5665	-4576	-3859	-1489	4129	8228	5341	5319	21764	217370	453300	669800	566200	257500	166290	318920
709	-5597	-4529	-3806	-1480	3747	7816	5215	5205	20972	213110	453500	675400	581900	266580	172480	332000
710	-5587	-4511	-3742	-1505	3355	7393	5107	5089	19992	206800	449900	675200	593000	275100	179650	347000
711	-5597	-4514	-3692	-1549	3002	7018	5008	4966	18890	199180	442700	668900	597600	281630	186780	362200
712	-5620	-4534	-3636	-1599	2623	6616	4917	4844	17743	190520	432400	657200	596800	285750	192880	375700
713	-5605	-4503	-3556	-1603	2285	6231	4851	4721	16690	182130	421100	643300	591300	288640	199340	390500
714	-5574	-4476	-3487	-1583	1937	5869	4791	4643	15526	172110	406200	623800	580900	289540	205130	404500
715	-5559	-4463	-3422	-1607	1654	5527	4734	4565	14388	161650	389500	601200	566600	288620	210040	417400
716	-5523	-4444	-3337	-1592	1350	5155	4654	4495	13319	151000	371300	576000	551300	286450	213580	427600
717	-5550	-4450	-3286	-1601	1089	4795	4562	4419	12250	141520	354300	552100	531600	282630	216510	437500
718	-5511	-4437	-3247	-1569	850	4474	4494	4333	11222	130940	334600	524100	510100	277670	218360	445500
719	-5466	-4406	-3210	-1507	691	4204	4386	4261	10228	120530	314430	495100	486800	271560	218980	451400
720	-5475	-4413	-3192	-1480	525	3906	4252	4139	9384	111550	296360	468800	465200	265390	218560	454800
721	-5487	-4405	-3158	-1452	400	3648	4125	3999	8465	101830	276150	439400	440500	257850	217090	456500
722	-5532	-4422	-3155	-1449	331	3453	4001	3845	7591	92580	256370	410300	415800	250000	214670	456100
723	-5488	-4391	-3151	-1369	330	3301	3893	3690	6822	83860	237200	382100	394100	242890	211820	454100
724	-5456	-4366	-3145	-1273	387	3207	3799	3559	6189	76590	220740	357700	370000	234720	207890	449900
725	-5473	-4355	-3142	-1227	483	3138	3703	3379	5503	68910	202940	331100	346500	226550	203310	443700
726	-5482	-4363	-3109	-1179	623	3135	3635	3248	4869	61800	186060	305930	324020	218490	198210	436000
727	-5502	-4387	-3124	-1150	817	3151	3576	3080	4352	56000	171880	284690	304960	211520	193350	427900
728	-5454	-4360	-3132	-1075	1070	3222	3537	2981	3836	49980	156920	262190	284580	203940	187620	417700
729	-5409	-4344	-3132	-986	1275	3289	3486	2939	3397	44550	142990	241070	265160	196480	181630	406300
730	-5402	-4322	-3141	-959	1521	3386	3424	2860	2993	39620	130060	221430	248880	189970	176180	395500
731	-5409	-4329	-3144	-942	1770	3474	3374	2791	2704	35650	119420	205200	231750	182840	169960	382700
732	-5438	-4354	-3153	-959	1989	3571	3308	2745	2387	31647	108410	188420	215930	176020	163770	369400
733	-5374	-4311	-3140	-896	2183	3643	3259	2704	2166	28072	98390	173050	201310	169430	157650	356000
734	-5347	-4303	-3156	-883	2340	3671	3159	2688	2014	25256	90230	160470	189210	163760	152250	343800
735	-5346	-4292	-3181	-908	2427	3668	3024	2641	1850	22412	81850	147530	176660	157570	146270	330000
736	-5357	-4304	-3183	-937	2475	3634	2896	2591	1741	19896	74290	135810	165180	151630	140460	316450
737	-5387	-4324	-3200	-1009	2483	3545	2748	2501	1624	17686	67470	125270	155940	146670	135510	304580
738	-5350	-4296	-3189	-1001	2462	3470	2600	2445	1575	15948	62020	116780	146460	141430	130210	291580
739	-5299	-4279	-3212	-1012	2414	3330	2412	2392	1529	14231	56480	108130	137790	136480	125170	278920
740	-5285	-4264	-3227	-1049	2322	3172	2233	2317	1495	12874	51550	100280	129890	131770	120390	266690
741	-5296	-4271	-3228	-1105	2194	3009	2059	2211	1461	11516	47610	93990	123480	127800	116360	256250
742	-5298	-4281	-3249	-1154	2040	2806	1885	2081	1402	10364	43620	87630	116900	123620	112060	245030
743	-5236	-4239	-3236	-1148	1890	2625	1711	1965	1355	9346	40100	81890	110890	119650	108080	234400
744	-5206	-4225	-3239	-1181	1750	2460	1551	1836	1300	8416	36960	76700	105350	115840	104310	224300
745	-5235	-4219	-3270	-1227	1584	2260	1384	1673	1229	7695	34440	72530	100820	112630	101150	215780
746	-5262	-4241	-3283	-1247	1427	2066	1228	1495	1131	6954	31878	68310	96130	109200	97820	206760
747	-5246	-4217	-3284	-1298	1298	1920	1117	1346	1007	6294	29563	64510	91910	105960	94700	198350
748	-5192	-4173	-3286	-1300	1152	1808	1016	1214	924	5669	27489	61040	88430	103260	92140	191380
749	-5174	-4167	-3266	-1309	1011	1678	920	1097	838	5182	25825	58210	84770	100340	89450	183990
750	-5180	-4156	-3274	-1339	873	1545	841	968	711	4674	24107	55260	81370	97510	86910	177110
751	-5196	-4152	-3269	-1381	757	1462	782	835	595	4171	22527	52530	78200	94830	84550	170750
752	-5153	-4135	-3252	-1375	650	1377	747	718	481	3786	21232	50290	75610	92600	82610	165530
753	-5083	-4089	-3220	-1360	534	1326	714	625	374	3404	19896	47900	72850	90170	80570	160070
754	-5085	-4067	-3214	-1368	447	1274	689	564	264	3028	18650	45650	70240	87810	78650	154990
755	-5093	-4052	-3187	-1398	340	1204	672	497	166	2664	17481	43560	68020	85790	77040	150780
756	-5105	-4046	-3151	-1422	227	1145	653	439	66	2360	16514	41760	65660	83620	75350	146440
757	-5068	-4009	-3127	-1405	165	1085	671	418	-31	2042	15501	39860	63460	81590	73800	142500
758	-5017	-3952	-3085	-1374	103	1030	677	418	-107	1732	14569	38060	61340	79650	72340	138810
759	-4995	-3926	-3034	-1373	16	962	708	413	-172	1509	13765	36540	59540	77980	71080	135750
760	-5026	-3928	-2992	-1388	-77	874	711	444	-261	1263	12962	34930	57670	76170	69770	132550
761	-5062	-3935	-2946	-1437	-157	805	732	460	-326	1047	12167	33420	55960	74520	68540	129640
762	-4977	-3889	-2886	-1388	-203	774	777	531	-326	827	11449	32022	54570	73200	67530	127300
763	-4912	-3839	-2859	-1333	-251	715	813	637	-330	638	10877	30806	53120	71800	66440	124770
764	-4904	-3849	-2852	-1330	-310	641	854	773	-333	461	10310	29570	51770	70530	65430	122350
765	-4918	-3851	-2838	-1323	-365	556	884	852	-329	320	9788	28427	50550	69400	64500	120040
766	-4947	-3870	-2825	-1336	-430	457	908	949	-331	229	9307	27470	49550	68520	63730	118100
767	-4899	-3841	-2808	-1298	-442	393	939	1065	-285	125	8847	26458	48590	67730	62980	116010
768	-4873	-3822	-2797	-1280	-472	335	949	1181	-233	2	8415	25503	47670	67080	62310	113970
769	-4872	-3821	-2774	-1255	-514	252	965	1278	-226	-109	7990	24635	46920	66610	61820	112180
770	-4881	-3822	-2760	-1235	-554	180	960	1357	-181	-196	7666	23915	46130	66190	61330	110220
771	-4896	-3844	-2733	-1245	-549	97	945	1404	-156	-285	7330	23157	45410	65880	60960	108360
772	-4830	-3790	-2663	-1156	-516	70	926	1457	-116	-351	6989	22407	44750	65670	60740	106550
773	-4802	-3775	-2627	-1068	-493	22	906	1509	-94	-409	6709	21796	44130	65480	60590	104920
774	-4817	-3773	-2550	-1001	-446	-26	877	1522	-88	-477	6385	21118	43440	65280	60460	103130
775	-4809	-3744	-2480	-904	-372	-87	824	1492	-61	-554	6087	20472	42750	65040	60340	101380
776	-4820	-3746	-2373	-820	-272	-122	783	1450	-76	-623	5780	19847	42080	64770	60240	99720
777	-4748	-3696	-2266	-664	-138	-129	742	1429	-88	-691	5532	19298	41450	64490	60100	98280
778	-4729	-3659	-2173	-538	17	-136	688	1404	-89	-757	5272	18703	40700	64050	59900	96680
779	-4735	-3642	-2060	-417	145	-138	640	1375	-104	-826	5043	18140	39930	63480	59660	95110
780	-4736	-3641	-1959	-322	303	-153	574	1302	-163	-872	4803	17611	39240	62920	59370	93740
781	-4723	-3619	-1835	-224	481	-128	525	1224	-195	-934	4584	17165	38500	62250	58950	92270
782	-4682	-3564	-1717	-102	673	-84	492	1173	-206	-991	4383	16669	37760	61490	58490	90850
783	-4674	-3553	-1619	-23	816	-60	461	1120	-241	-1063	4170	16227	37040	60630	57930	89500
784	-4652	-3532	-1530	27	974	-29	422	1057	-266	-1116	4005	15846	36410	59830	57350	88340
785	-4646	-3510	-1445	83	1125	53	387	1003	-298	-1181	3827	15466	35740	58900	56670	87060
786	-4618	-3479	-1369	136	1257	101	376	937	-319	-1229	3630	15109	35120	58000	55960	85900
787	-4564	-3447	-1311	197	1390	166	369	917	-309	-1264	3469	14751	34590	57180	55290	84930
788	-4560	-3429	-1284	217	1497	239	359	881	-335	-1291	3374	14453	34040	56250	54460	83870
789	-4573	-3422	-1280	228	1573	323	332	848	-353	-1329	3237	14155	33520	55350	53570	82870
790	-4608	-3454	-1272	187	1635	397	335	808	-379	-1357	3107	13872	33040	54500	52680	81950
791	-4566	-3428	-1278	183	1715	518	351	757	-414	-1385	2992	13646	32695	53820	51910	81240
792	-4511	-3394	-1295	176	1765	645	377	743	-413	-1425	2885	13413	32334	53090	51070	80520
793	-4515	-3392	-1348	132	1788	747	375	726	-424	-1454	2789	13189	32021	52490	50200	79850
794	-4531	-3399	-1405	66	1789	852	397	699	-422	-1482	2687	12984	31803	52030	49430	79330
795	-4546	-3443	-1479	-25	1777	946	424	660	-418	-1501	2590	12836	31628	51630	48570	78850
796	-4503	-3430	-1533	-77	1781	1086	466	654	-431	-1523	2494	12649	31499	51370	47830	78520
797	-4449	-3399	-1606	-113	1758	1196	497	665	-422	-1499	2425	12477	31443	51240	47130	78220
798	-4440	-3395	-1667	-170	1694	1291	522	657	-411	-1498	2355	12338	31422	51210	46550	77960
799	-4435	-3415	-1740	-245	1614	1365	558	647	-413	-1500	2285	12187	31438	51320	45930	77750
800	-4451	-3422	-1785	-346	1533	1419	571	620	-417	-1496	2195	12019	31489	51510	45400	77590
801	-4387	-3389	-1820	-361	1493	1454	611	637	-395	-1486	2108	11862	31578	51820	44920	77490
802	-4356	-3366	-1868	-388	1408	1467	644	650	-391	-1466	2083	11722	31642	52130	44520	77380
803	-4353	-3370	-1904	-439	1316	1473	650	624	-400	-1457	2062	11585	31701	52520	44120	77270
804	-4361	-3373	-1923	-504	1224	1462	651	586	-417	-1449	2030	11452	31733	52890	43730	77170
805	-4395	-3387	-1912	-575	1136	1412	655	521	-454	-1446	1935	11319	31743	53210	43440	77110
806	-4301	-3328	-1891	-535	1080	1398	670	482	-475	-1416	1902	11196	31748	53510	43150	77050
807	-4249	-3279	-1884	-490	1006	1375	681	483	-460	-1402	1893	11062	31666	53710	42850	76940
808	-4228	-3264	-1868	-494	930	1330	681	463	-509	-1396	1891	10952	31544	53750	42510	76780
809	-4247	-3250	-1843	-485	837	1298	678	412	-545	-1392	1875	10854	31370	53690	42200	76590
810	-4258	-3250	-1839	-500	766	1233	670	340	-605	-1402	1840	10742	31121	53520	41840	76370
811	-4197	-3205	-1822	-441	734	1213	678	315	-626	-1403	1842	10632	30856	53200	41500	76110
812	-4190	-3193	-1800	-409	679	1179	681	286	-676	-1414	1871	10511	30576	52800	41160	75800
813	-4186	-3190	-1793	-407	603	1116	681	245	-726	-1426	1881	10433	30193	52220	40700	75380
814	-4194	-3209	-1789	-429	533	1071	679	189	-772	-1441	1878	10343	29769	51540	40220	74910
815	-4207	-3203	-1788	-434	506	1021	682	153	-825	-1494	1841	10237	29348	50780	39720	74370
816	-4148	-3159	-1784	-397	483	970	684	139	-847	-1516	1836	10141	28956	50040	39260	73860
817	-4138	-3149	-1800	-403	424	894	682	106	-888	-1525	1814	10022	28463	49150	38720	73250
818	-4136	-3166	-1812	-444	387	835	665	72	-937	-1543	1798	9906	27967	48200	38170	72580
819	-4160	-3188	-1844	-496	331	751	646	33	-989	-1579	1759	9785	27510	47330	37660	71930
820	-4141	-3168	-1859	-507	284	696	621	-7	-1004	-1615	1686	9643	27036	46360	37110	71190
821	-4081	-3139	-1877	-500	227	619	594	-1	-992	-1662	1647	9524	26542	45360	36540	70410
822	-4064	-3148	-1916	-554	176	517	550	3	-1015	-1681	1610	9372	26035	44340	35990	69560
823	-4093	-3159	-1950	-612	117	411	490	-6	-1016	-1703	1570	9245	25607	43420	35460	68740
824	-4113	-3167	-1977	-700	33	298	402	-17	-1018	-1725	1487	9088	25124	42470	34860	67820
825	-4083	-3152	-1995	-733	-28	183	346	-24	-990	-1773	1393	8940	24686	41590	34310	66890
826	-4034	-3160	-2034	-742	-76	97	274	-3	-922	-1796	1308	8807	24288	40700	33770	65920
827	-4016	-3153	-2047	-784	-155	-21	208	26	-859	-1821	1246	8695	23932	39930	33290	65060
828	-3997	-3139	-2057	-800	-212	-131	122	58	-782	-1832	1188	8584	23577	39140	32800	64070
829	-4018	-3157	-2077	-862	-262	-227	50	91	-715	-1859	1079	8459	23257	38410	32316	63100
830	-3994	-3135	-2083	-838	-285	-314	-14	123	-611	-1836	1006	8366	22999	37830	31928	62220
831	-3950	-3109	-2076	-848	-340	-418	-83	173	-500	-1841	952	8254	22708	37240	31511	61230
832	-3946	-3114	-2087	-859	-367	-493	-168	218	-394	-1850	922	8138	22415	36670	31112	60250
833	-3955	-3118	-2081	-876	-385	-589	-250	236	-280	-1846	860	7993	22122	36110	30726	59250
834	-3982	-3150	-2090	-908	-388	-660	-315	240	-196	-1830	771	7876	21897	35660	30413	58390
835	-3943	-3112	-2064	-874	-362	-683	-360	272	-85	-1818	643	7745	21639	35240	30113	57440
836	-3903	-3102	-2045	-848	-339	-711	-393	330	25	-1810	563	7597	21370	34850	29824	56480
837	-3894	-3095	-2040	-872	-349	-757	-446	350	112	-1790	484	7445	21124	34500	29589	55700
838	-3910	-3106	-2022	-889	-333	-788	-493	337	195	-1784	413	7299	20825	34150	29353	54760
839	-3931	-3100	-2010	-917	-322	-802	-527	324	260	-1774	315	7139	20563	33800	29153	53890
840	-3872	-3069	-2003	-881	-280	-812	-545	350	340	-1776	229	6959	20318	33500	28982	53070
841	-3853	-3046	-1986	-876	-285	-839	-569	374	390	-1743	176	6799	20069	33210	28806	52320
842	-3844	-3034	-1970	-889	-323	-847	-593	364	429	-1756	136	6634	19764	32900	28593	51520
843	-3852	-3033	-1949	-886	-330	-876	-594	349	446	-1739	66	6457	19465	32545	28359	50730
844	-3876	-3042	-1915	-910	-350	-902	-602	320	442	-1704	-2	6281	19208	32254	28147	50060
845	-3818	-3002	-1897	-863	-337	-891	-606	301	457	-1675	-63	6135	18925	31949	27935	49280
846	-3807	-2983	-1884	-854	-327	-882	-602	307	469	-1664	-89	5976	18643	31619	27704	48520
847	-3833	-3004	-1877	-864	-343	-900	-611	296	461	-1640	-123	5841	18374	31277	27425	47760
848	-3840	-3010	-1845	-877	-311	-902	-595	278	448	-1599	-139	5712	18152	30945	27207	47090
849	-3793	-2962	-1821	-843	-265	-876	-569	268	432	-1522	-167	5569	17915	30627	26929	46390
850	-3736	-2931	-1804	-758	-194	-854	-557	289	426	-1475	-120	5473	17654	30296	26652	45700
851	-3731	-2933	-1790	-733	-104	-823	-532	302	400	-1400	-28	5417	17426	29945	26359	45030
852	-3734	-2938	-1769	-688	21	-782	-511	321	380	-1318	109	5415	17249	29603	26075	44400
853	-3760	-2941	-1749	-671	165	-752	-480	308	368	-1187	259	5448	17048	29209	25732	43740
854	-3761	-2925	-1698	-618	341	-706	-461	291	327	-998	429	5520	16917	28842	25415	43120
855	-3706	-2900	-1656	-513	574	-618	-436	313	319	-821	658	5656	16802	28520	25132	42570
856	-3719	-2895	-1623	-440	820	-527	-399	309	310	-607	1018	5877	16715	28162	24825	41970
857	-3719	-2902	-1586	-380	1100	-428	-366	303	302	-346	1442	6186	16677	27814	24491	41410
858	-3758	-2915	-1536	-328	1347	-354	-363	280	276	-59	1889	6611	16708	27472	24168	40930
859	-3721	-2895	-1459	-208	1666	-217	-309	280	275	242	2378	7059	16776	27184	23901	40570
860	-3686	-2862	-1389	-90	1974	-76	-273	295	259	597	3007	7698	16933	26910	23639	40170
861	-3679	-2853	-1325	-5	2236	30	-256	285	266	965	3714	8430	17119	26624	23378	39810
862	-3684	-2839	-1245	80	2520	166	-224	255	263	1316	4372	9164	17360	26396	23191	39580
863	-3721	-2849	-1147	150	2805	322	-197	213	249	1696	5143	10067	17715	26157	23036	39370
864	-3671	-2820	-1065	263	3097	521	-154	200	238	2059	5969	11045	18121	25982	22895	39250
865	-3624	-2779	-957	398	3319	705	-117	232	240	2428	6812	12065	18586	25867	22782	39200
866	-3630	-2761	-885	480	3546	940	-86	193	250	2732	7541	12986	19043	25792	22672	39140
867	-3637	-2758	-805	543	3758	1206	-50	141	227	3062	8309	14003	19589	25710	22588	39150
868	-3681	-2766	-726	575	3956	1472	-12	109	187	3345	9025	15023	20188	25693	22542	39230
869	-3594	-2711	-626	714	4187	1872	87	109	204	3583	9685	15969	20754	25705	22546	39370
870	-3546	-2669	-530	823	4397	2304	191	120	221	3741	10247	16383	21339	25747	22581	39550
871	-3539	-2669	-468	894	4597	2761	313	122	196	3879	10769	17352	21907	25821	22623	39740
872	-3556	-2686	-413	955	4772	3219	429	108	175	3973	11166	18322	22448	25902	22682	39950
873	-3593	-2686	-331	994	4967	3807	551	92	144	4016	11420	18843	22924	25985	22740	40120
874	-3532	-2663	-263	1083	5194	4464	743	120	143	4026	11658	19328	23403	26132	22818	40360
875	-3543	-2655	-215	1143	5368	5076	918	154	146	4019	11824	19689	23814	26251	22904	40600
876	-3551	-2654	-180	1183	5564	5790	1135	193	148	3953	11869	19930	24157	26399	22987	40840
877	-3573	-2665	-135	1206	5740	6526	1342	239	150	3877	11806	20053	24389	26539	23102	41060
878	-3585	-2662	-96	1211	5928	7299	1590	265	144	3764	11644	20085	24650	26704	23207	41310
879	-3503	-2624	-80	1284	6099	8006	1842	363	172	3629	11473	20022	24810	26880	23368	41540
880	-3494	-2621	-94	1295	6250	8746	2097	458	185	3505	11261	19911	24902	27031	23535	41740
881	-3502	-2629	-89	1277	6370	9473	2374	545	218	3343	10929	19682	24946	27184	23721	41930
882	-3520	-2653	-109	1239	6473	10147	2606	633	256	3187	10605	19375	24925	27309	23915	42090
883	-3506	-2652	-115	1208	6551	10719	2839	709	290	3005	10185	19036	24894	27437	24138	42310
884	-3468	-2631	-162	1214	6606	11311	3089	856	346	2854	9819	18663	24799	27531	24308	42500
885	-3463	-2621	-213	1177	6615	11797	3307	979	411	2692	9434	18206	24658	27653	24482	42660
886	-3471	-2632	-263	1093	6585	12162	3472	1065	461	2515	9041	17737	24447	27697	24681	42800
887	-3513	-2683	-324	983	6522	12490	3627	1158	490	2360	8647	17271	24241	27705	24827	42930
888	-3489	-2669	-382	911	6438	12758	3758	1241	535	2177	8155	16748	24015	27764	25005	43140
889	-3421	-2638	-434	871	6336	12934	3882	1366	616	2014	7714	16204	23750	27784	25207	43360
890	-3399	-2628	-476	805	6192	13022	3962	1435	683	1867	7282	15637	23470	27798	25403	43510
891	-3416	-2636	-524	693	5988	13001	4027	1522	722	1726	6907	15128	23184	27775	25560	43650
892	-3454	-2659	-562	575	5767	12917	4039	1553	751	1582	6453	14569	22848	27728	25698	43810
893	-3394	-2622	-596	489	5576	12795	4038	1593	796	1432	6045	13977	22521	27655	25839	43970
894	-3389	-2609	-627	432	5322	12570	4025	1657	822	1262	5656	13385	22183	27568	25966	44080
895	-3395	-2620	-637	328	5044	12296	3967	1673	830	1145	5320	12890	21775	27486	26071	44210
896	-3404	-2616	-655	242	4785	11978	3902	1649	826	1001	4941	12345	21369	27399	26153	44350
897	-3438	-2640	-667	121	4527	11651	3827	1603	780	878	4547	11793	20968	27310	26249	44480
898	-3380	-2612	-665	97	4274	11301	3759	1590	790	761	4216	11309	20617	27228	26343	44610
899	-3363	-2596	-664	48	4008	10918	3689	1589	762	630	3895	10770	20214	27173	26439	44760
900	-3367	-2597	-654	-18	3783	10557	3625	1591	723	488	3553	10249	19835	27050	26491	44850
901	-3378	-2594	-652	-91	3525	10160	3563	1570	689	359	3233	9754	19478	26933	26535	44930
902	-3403	-2622	-654	-161	3274	9777	3529	1556	656	260	2957	9334	19183	26871	26572	45030
903	-3343	-2586	-651	-162	3077	9453	3544	1588	618	148	2683	8889	18868	26802	26601	45140
904	-3324	-2575	-660	-193	2895	9164	3586	1628	575	24	2442	8459	18538	26717	26596	45220
905	-3338	-2590	-684	-233	2686	8845	3651	1708	540	-72	2261	8135	18300	26642	26539	45260
906	-3368	-2599	-700	-312	2488	8572	3743	1778	523	-142	2077	7790	18030	26579	26488	45310
907	-3367	-2616	-748	-362	2333	8379	3879	1855	469	-195	1847	7459	17824	26557	26409	45310
908	-3335	-2588	-757	-354	2190	8206	4089	2034	461	-280	1666	7176	17680	26565	26340	45320
909	-3301	-2582	-797	-369	2059	8050	4329	2265	461	-335	1509	6966	17565	26567	26274	45300
910	-3287	-2577	-842	-403	1922	7918	4617	2503	475	-392	1403	6774	17448	26570	26160	45250
911	-3314	-2601	-888	-466	1794	7802	4879	2737	484	-430	1317	6594	17369	26598	26008	45150
912	-3309	-2586	-943	-498	1668	7714	5215	3008	506	-442	1249	6462	17344	26660	25874	45050
913	-3276	-2568	-997	-493	1551	7644	5591	3326	544	-488	1183	6331	17329	26730	25732	44940
914	-3289	-2570	-1058	-538	1446	7583	5959	3671	583	-519	1124	6231	17334	26823	25558	44750
915	-3310	-2593	-1106	-581	1340	7518	6278	3968	611	-540	1083	6146	17303	26868	25389	44560
916	-3351	-2630	-1146	-662	1221	7458	6632	4301	640	-564	1054	6077	17327	26913	25225	44390
917	-3326	-2606	-1182	-672	1120	7407	6989	4647	700	-571	982	6014	17371	26967	25093	44220
918	-3294	-2583	-1220	-671	1047	7361	7297	4974	775	-578	970	5966	17407	27048	24957	44020
919	-3303	-2580	-1250	-697	956	7306	7611	5307	850	-573	974	5926	17416	27128	24860	43860
920	-3303	-2590	-1266	-733	851	7228	7888	5588	908	-571	942	5887	17436	27186	24784	43660
921	-3333	-2621	-1301	-804	754	7125	8134	5831	961	-617	883	5833	17446	27285	24735	43510
922	-3295	-2585	-1328	-798	715	7052	8329	6065	1024	-632	787	5769	17451	27414	24753	43400
923	-3247	-2571	-1346	-782	631	6945	8502	6317	1091	-619	772	5718	17437	27503	24821	43320
924	-3253	-2570	-1343	-805	546	6820	8610	6505	1130	-613	751	5659	17413	27580	24937	43250
925	-3258	-2565	-1355	-825	494	6700	8690	6604	1186	-639	713	5597	17355	27683	25089	43260
926	-3317	-2600	-1381	-884	397	6544	8738	6682	1200	-693	656	5512	17291	27763	25260	43280
927	-3277	-2580	-1365	-874	373	6385	8751	6763	1229	-714	597	5427	17208	27875	25549	43370
928	-3217	-2547	-1359	-847	312	6231	8735	6835	1245	-723	539	5330	17155	27997	25918	43520
929	-3187	-2523	-1358	-861	255	6062	8674	6836	1268	-745	501	5227	17076	28126	26293	43730
930	-3193	-2519	-1375	-869	202	5846	8566	6814	1261	-771	479	5144	16964	28215	26649	43920
931	-3219	-2534	-1362	-898	151	5627	8444	6728	1238	-785	423	5039	16872	28281	27121	44230
932	-3174	-2507	-1361	-836	132	5488	8313	6684	1242	-801	376	4950	16745	28385	27613	44510
933	-3171	-2488	-1353	-811	92	5280	8139	6581	1210	-827	336	4856	16597	28461	28117	44830
934	-3171	-2487	-1338	-824	61	5058	7911	6434	1173	-877	309	4787	16471	28475	28562	45110
935	-3198	-2497	-1344	-839	23	4827	7675	6238	1124	-895	260	4680	16340	28509	29063	45450
936	-3206	-2497	-1342	-823	17	4652	7466	6066	1045	-931	190	4583	16202	28544	29574	45820
937	-3151	-2459	-1323	-756	35	4470	7229	5894	1021	-968	167	4508	16078	28576	30024	46160
938	-3147	-2449	-1306	-723	21	4271	6984	5714	957	-1010	140	4413	15906	28588	30503	46530
939	-3161	-2440	-1269	-700	28	4091	6736	5505	887	-1041	97	4346	15759	28586	30957	46870
940	-3188	-2458	-1263	-684	77	3920	6504	5294	793	-1061	40	4264	15614	28539	31393	47200
941	-3153	-2435	-1234	-628	129	3772	6254	5068	738	-1062	-21	4188	15480	28529	31764	47460
942	-3103	-2398	-1206	-531	193	3629	6018	4887	705	-1092	-56	4112	15337	28495	32170	47720
943	-3108	-2374	-1172	-472	254	3492	5799	4703	630	-1116	-61	4028	15175	28440	32497	47930
944	-3118	-2375	-1152	-415	313	3344	5563	4502	582	-1124	-67	3983	15023	28346	32743	48100
945	-3175	-2403	-1121	-383	394	3202	5313	4249	505	-1134	-129	3912	14854	28235	32950	48230
946	-3144	-2367	-1079	-301	513	3104	5102	4041	438	-1166	-193	3825	14715	28122	33120	48330
947	-3086	-2341	-1039	-185	618	3003	4915	3889	416	-1161	-196	3770	14545	27984	33250	48410
948	-3071	-2319	-1009	-112	720	2889	4702	3746	384	-1167	-184	3723	14375	27839	33320	48410
949	-3072	-2324	-992	-67	816	2774	4499	3569	316	-1157	-160	3702	14233	27653	33310	48360
950	-3118	-2356	-978	-56	889	2644	4310	3397	257	-1144	-207	3668	14085	27417	33230	48240
951	-3076	-2325	-957	14	980	2549	4136	3237	216	-1153	-215	3646	13972	27196	33140	48150
952	-3047	-2308	-958	68	1052	2445	3939	3078	190	-1138	-168	3642	13840	26913	32960	47940
953	-3057	-2312	-968	72	1091	2324	3749	2898	161	-1096	-97	3652	13692	26610	32715	47650
954	-3080	-2317	-990	68	1107	2224	3594	2736	132	-1066	-34	3671	13572	26313	32443	47350
955	-3115	-2351	-1030	34	1126	2114	3420	2554	84	-1021	-31	3672	13495	26034	32163	47050
956	-3067	-2321	-1053	53	1146	2002	3260	2421	59	-990	6	3687	13398	25757	31813	46690
957	-3046	-2332	-1082	34	1124	1887	3113	2307	26	-938	72	3763	13322	25422	31421	46280
958	-3058	-2357	-1123	0	1097	1750	2941	2166	11	-881	142	3804	13262	25057	30972	45830
959	-3075	-2369	-1156	-68	1013	1620	2780	2005	-24	-822	202	3869	13210	24770	30590	45390
960	-3109	-2381	-1197	-148	940	1497	2614	1823	-51	-759	262	3946	13161	24433	30123	44920
961	-3053	-2351	-1246	-159	869	1386	2501	1730	-90	-713	335	4022	13153	24096	29668	44440
962	-3037	-2362	-1292	-207	772	1240	2351	1637	-96	-670	434	4100	13142	23816	29242	43960
963	-3042	-2379	-1345	-285	643	1105	2212	1487	-122	-585	559	4218	13134	23493	28719	43400
964	-3096	-2415	-1394	-391	522	961	2066	1372	-176	-521	672	4353	13122	23167	28188	42840
965	-3086	-2417	-1446	-476	411	816	1921	1215	-218	-431	747	4474	13169	22834	27716	42330
966	-3016	-2392	-1477	-484	303	720	1803	1106	-237	-368	839	4584	13240	22556	27290	41880
967	-3005	-2383	-1513	-539	175	592	1681	1025	-250	-318	965	4734	13289	22251	26807	41350
968	-3007	-2389	-1548	-596	62	465	1570	942	-285	-274	1098	4902	13349	21977	26317	40810
969	-3047	-2425	-1604	-707	-101	331	1424	801	-334	-216	1202	5053	13404	21751	25891	40350
970	-3041	-2401	-1639	-741	-220	218	1310	667	-368	-156	1301	5234	13462	21471	25400	39860
971	-3013	-2376	-1673	-756	-333	98	1192	564	-403	-119	1431	5412	13524	21205	24934	39320
972	-3010	-2385	-1707	-805	-459	-6	1078	490	-459	-67	1583	5601	13596	20947	24465	38780
973	-3035	-2392	-1737	-875	-572	-127	982	361	-507	-33	1685	5770	13645	20716	24041	38310
974	-3059	-2421	-1763	-955	-689	-250	846	232	-568	3	1767	5952	13714	20482	23572	37810
975	-3013	-2387	-1764	-960	-763	-311	767	143	-607	2	1861	6140	13790	20254	23128	37350
976	-2989	-2357	-1775	-970	-858	-402	673	87	-633	9	1921	6304	13851	20050	22741	36890
977	-3009	-2358	-1792	-1009	-952	-498	586	5	-703	-15	1980	6451	13920	19818	22328	36450
978	-3025	-2364	-1807	-1044	-1050	-597	487	-98	-778	-34	2028	6604	13969	19621	21909	35970
979	-3052	-2374	-1828	-1114	-1123	-675	410	-207	-854	-65	2057	6700	14018	19418	21536	35550
980	-2992	-2330	-1820	-1100	-1171	-720	342	-279	-874	-89	2050	6796	14062	19254	21211	35170
981	-2982	-2326	-1812	-1096	-1228	-787	265	-315	-905	-121	2059	6875	14053	19079	20851	34770
982	-2998	-2315	-1822	-1132	-1295	-850	190	-384	-957	-214	2029	6960	14035	18874	20503	34340
983	-3036	-2320	-1820	-1193	-1350	-927	106	-470	-1021	-267	2000	6982	13993	18689	20161	33960
984	-3035	-2327	-1820	-1218	-1404	-977	47	-580	-1081	-322	1916	6965	13966	18536	19877	33630
985	-2967	-2287	-1809	-1143	-1427	-1008	15	-607	-1102	-406	1859	6968	13925	18370	19604	33280
986	-2951	-2277	-1812	-1134	-1468	-1070	-36	-612	-1127	-470	1821	6954	13826	18185	19343	32930
987	-2980	-2270	-1786	-1175	-1508	-1119	-100	-675	-1169	-536	1772	6912	13727	18004	19090	32633
988	-3026	-2284	-1806	-1202	-1540	-1168	-155	-744	-1214	-639	1688	6873	13563	17789	18790	32266
989	-3019	-2286	-1798	-1213	-1595	-1215	-195	-831	-1261	-716	1585	6795	13375	17579	18504	31931
990	-2983	-2259	-1795	-1192	-1605	-1232	-243	-857	-1284	-784	1503	6715	13199	17369	18211	31606
991	-2982	-2250	-1787	-1189	-1630	-1276	-301	-891	-1332	-832	1457	6649	13001	17172	17962	31297
992	-2988	-2249	-1782	-1201	-1661	-1324	-344	-936	-1361	-873	1405	6590	12792	16978	17701	30977
993	-3055	-2284	-1767	-1241	-1684	-1366	-386	-1010	-1395	-916	1343	6593	12561	16744	17465	30651
994	-3028	-2266	-1757	-1229	-1681	-1397	-422	-1059	-1411	-930	1291	6586	12375	16558	17256	30395
995	-2980	-2243	-1746	-1189	-1676	-1410	-445	-1061	-1418	-937	1279	6661	12155	16329	17026	30091
996	-2984	-2245	-1740	-1184	-1689	-1426	-493	-1095	-1434	-913	1341	6797	11922	16087	16786	29771
997	-3001	-2263	-1754	-1208	-1702	-1456	-522	-1141	-1453	-889	1404	7007	11696	15847	16556	29503
998	-3060	-2295	-1715	-1238	-1710	-1484	-561	-1194	-1469	-842	1488	7255	11509	15630	16352	29256
999	-3025	-2285	-1708	-1222	-1663	-1495	-580	-1232	-1472	-770	1600	7626	11344	15396	16131	28982
1000	-2972	-2270	-1705	-1166	-1646	-1499	-597	-1218	-1463	-711	1773	8072	11191	15191	15915	28687
1001	-3015	-2283	-1692	-1174	-1619	-1507	-626	-1248	-1459	-616	1973	8570	11060	15004	15740	28450
1002	-3032	-2300	-1685	-1169	-1600	-1507	-641	-1286	-1473	-507	2230	9215	10974	14782	15526	28227
1003	-3046	-2331	-1675	-1191	-1576	-1509	-677	-1324	-1483	-407	2494	9936	10918	14609	15301	27972
1004	-2973	-2293	-1668	-1123	-1538	-1484	-680	-1320	-1466	-271	2805	10748	10906	14437	15159	27778
1005	-2949	-2283	-1652	-1094	-1507	-1479	-676	-1290	-1428	-132	3136	11535	10907	14276	15034	27614
1006	-2966	-2290	-1661	-1096	-1463	-1484	-683	-1296	-1416	13	3523	12426	10907	14098	14894	27398
1007	-2997	-2309	-1645	-1102	-1444	-1493	-700	-1323	-1388	126	3923	13384	10952	13930	14749	27184
1008	-3046	-2341	-1659	-1132	-1420	-1504	-725	-1362	-1418	255	4286	14210	11009	13773	14705	27011
1009	-2994	-2324	-1663	-1083	-1395	-1473	-731	-1368	-1397	376	4665	15132	11083	13654	14662	26866
1010	-2987	-2336	-1672	-1059	-1371	-1464	-741	-1391	-1375	511	5055	16031	11169	13542	14574	26717
1011	-3005	-2349	-1675	-1071	-1337	-1478	-768	-1390	-1372	618	5414	16801	11226	13430	14490	26606
1012	-3043	-2387	-1710	-1104	-1350	-1487	-777	-1427	-1396	703	5692	17572	11289	13328	14427	26517
1013	-3058	-2417	-1734	-1127	-1324	-1492	-800	-1472	-1426	786	5940	18258	11372	13244	14345	26424
1014	-3014	-2396	-1740	-1086	-1295	-1479	-803	-1453	-1400	815	6186	18852	11465	13168	14314	26361
1015	-3030	-2390	-1768	-1105	-1289	-1478	-818	-1457	-1391	885	6395	19377	11511	13073	14305	26313
1016	-3040	-2404	-1786	-1121	-1299	-1502	-850	-1469	-1399	910	6536	19736	11535	13003	14299	26306
1017	-3065	-2443	-1823	-1166	-1313	-1517	-871	-1503	-1423	917	6633	20029	11558	12918	14302	26286
1018	-3074	-2473	-1875	-1199	-1311	-1541	-871	-1536	-1432	887	6668	20215	11568	12851	14292	26341
1019	-3039	-2475	-1889	-1199	-1311	-1550	-902	-1534	-1428	858	6694	20296	11582	12796	14311	26404
1020	-3051	-2469	-1922	-1219	-1332	-1564	-947	-1556	-1455	851	6690	20306	11566	12737	14359	26472
1021	-3044	-2480	-1977	-1229	-1361	-1601	-954	-1552	-1463	807	6655	20221	11499	12677	14393	26610
1022	-3086	-2517	-2001	-1296	-1403	-1641	-975	-1589	-1511	728	6554	20039	11430	12619	14428	26723
1023	-3047	-2496	-2050	-1291	-1422	-1662	-1002	-1611	-1503	656	6446	19804	11360	12547	14462	26826
1024	-3034	-2492	-2062	-1285	-1455	-1680	-1007	-1606	-1495	566	6315	19466	11257	12474	14497	26921
1025	-3079	-2505	-2109	-1331	-1499	-1713	-1048	-1617	-1515	479	6153	19089	11119	12377	14525	27048
1026	-3112	-2530	-2150	-1373	-1546	-1769	-1086	-1646	-1548	379	5986	18714	10990	12278	14566	27160
1027	-3169	-2582	-2177	-1446	-1609	-1842	-1134	-1709	-1597	271	5732	18238	10826	12207	14594	27282
1028	-3130	-2565	-2202	-1431	-1638	-1871	-1158	-1717	-1614	149	5473	17701	10685	12120	14643	27419
1029	-3100	-2563	-2231	-1435	-1693	-1916	-1177	-1722	-1640	41	5212	17165	10502	12051	14700	27564
1030	-3139	-2575	-2270	-1458	-1744	-1984	-1234	-1752	-1663	-69	4976	16650	10337	11997	14723	27656
1031	-3145	-2597	-2293	-1499	-1796	-2067	-1270	-1783	-1698	-195	4689	16026	10146	11914	14768	27774
1032	-3193	-2632	-2340	-1571	-1837	-2116	-1290	-1862	-1744	-322	4371	15412	9959	11850	14778	27909
1033	-3145	-2609	-2341	-1531	-1873	-2145	-1325	-1852	-1763	-431	4114	14858	9764	11763	14814	28042
1034	-3151	-2600	-2366	-1541	-1903	-2193	-1362	-1847	-1779	-549	3841	14223	9575	11668	14841	28124
1035	-3172	-2615	-2390	-1578	-1959	-2268	-1387	-1880	-1794	-678	3565	13587	9375	11561	14835	28192
1036	-3204	-2654	-2399	-1622	-2006	-2319	-1426	-1913	-1835	-802	3259	12962	9147	11440	14827	28260
1037	-3238	-2688	-2444	-1690	-2049	-2368	-1465	-1995	-1877	-926	2947	12411	8967	11337	14838	28349
1038	-3179	-2648	-2454	-1645	-2066	-2382	-1482	-1995	-1896	-1041	2642	11768	8780	11235	14878	28398
1039	-3143	-2642	-2464	-1642	-2083	-2403	-1478	-1972	-1906	-1139	2378	11154	8561	11133	14898	28471
1040	-3154	-2651	-2490	-1668	-2124	-2434	-1496	-1966	-1916	-1255	2134	10649	8368	11013	14883	28482
1041	-3208	-2680	-2510	-1705	-2161	-2467	-1530	-1989	-1954	-1339	1867	10108	8155	10925	14852	28456
1042	-3209	-2679	-2506	-1699	-2182	-2505	-1559	-2014	-1975	-1450	1629	9545	7956	10863	14809	28508
1043	-3162	-2649	-2533	-1675	-2205	-2536	-1569	-2002	-1977	-1555	1378	9022	7761	10770	14757	28506
1044	-3164	-2670	-2536	-1678	-2219	-2582	-1607	-2013	-1993	-1658	1193	8594	7588	10682	14697	28447
1045	-3189	-2689	-2556	-1701	-2250	-2614	-1638	-2023	-2015	-1734	1023	8108	7390	10588	14614	28384
1046	-3241	-2723	-2587	-1756	-2290	-2656	-1659	-2065	-2068	-1828	795	7627	7201	10523	14521	28306
1047	-3210	-2713	-2593	-1734	-2284	-2674	-1673	-2076	-2067	-1926	573	7181	7020	10444	14450	28246
1048	-3189	-2695	-2581	-1693	-2287	-2690	-1665	-2051	-2061	-2003	397	6798	6866	10351	14373	28160
1049	-3200	-2704	-2585	-1705	-2290	-2724	-1688	-2046	-2089	-2086	210	6372	6703	10252	14276	28047
1050	-3205	-2693	-2582	-1705	-2316	-2753	-1706	-2052	-2096	-2145	46	6007	6535	10167	14146	27904
1051	-3244	-2731	-2599	-1764	-2331	-2773	-1728	-2095	-2128	-2213	-120	5679	6398	10109	14034	27807
1052	-3201	-2711	-2585	-1716	-2326	-2778	-1736	-2070	-2124	-2275	-288	5327	6249	10042	13916	27704
1053	-3162	-2687	-2572	-1694	-2306	-2787	-1746	-2054	-2102	-2335	-409	5008	6121	9977	13799	27590
1054	-3190	-2705	-2559	-1720	-2320	-2807	-1748	-2054	-2125	-2397	-567	4707	5978	9890	13662	27407
1055	-3214	-2703	-2565	-1734	-2320	-2823	-1785	-2091	-2135	-2443	-707	4459	5873	9820	13545	27269
1056	-3222	-2702	-2566	-1747	-2317	-2825	-1782	-2099	-2144	-2474	-881	4168	5771	9762	13439	27193
1057	-3150	-2675	-2560	-1699	-2290	-2837	-1778	-2059	-2130	-2530	-1013	3901	5691	9719	13357	27071
1058	-3150	-2669	-2539	-1672	-2293	-2850	-1789	-2010	-2122	-2574	-1067	3672	5584	9693	13268	26935
1059	-3157	-2671	-2549	-1670	-2312	-2867	-1812	-2014	-2131	-2595	-1124	3440	5520	9610	13145	26777
1060	-3184	-2694	-2557	-1697	-2322	-2887	-1822	-2039	-2167	-2652	-1193	3248	5408	9540	12989	26599
1061	-3203	-2702	-2553	-1730	-2321	-2893	-1837	-2061	-2162	-2694	-1300	3051	5316	9468	12860	26462
1062	-3160	-2674	-2556	-1673	-2307	-2872	-1846	-2051	-2141	-2747	-1376	2886	5265	9449	12774	26333
1063	-3151	-2662	-2551	-1666	-2306	-2904	-1853	-2049	-2142	-2745	-1429	2716	5174	9422	12659	26189
1064	-3166	-2687	-2552	-1678	-2314	-2931	-1872	-2066	-2177	-2774	-1499	2556	5118	9379	12535	26033
1065	-3208	-2708	-2562	-1730	-2346	-2967	-1907	-2110	-2176	-2802	-1577	2412	5042	9371	12428	25864
1066	-3207	-2692	-2545	-1729	-2338	-2984	-1923	-2125	-2197	-2838	-1706	2258	5002	9346	12352	25766
1067	-3153	-2661	-2548	-1682	-2342	-2979	-1918	-2098	-2192	-2865	-1747	2121	4946	9355	12285	25637
1068	-3149	-2666	-2550	-1686	-2349	-2982	-1931	-2109	-2189	-2901	-1794	1980	4903	9321	12219	25508
1069	-3155	-2663	-2551	-1690	-2393	-3013	-1951	-2138	-2194	-2901	-1847	1879	4858	9311	12146	25342
1070	-3210	-2706	-2545	-1738	-2407	-3034	-1978	-2168	-2234	-2944	-1923	1772	4793	9300	12071	25207
1071	-3186	-2681	-2547	-1729	-2407	-3033	-1987	-2190	-2239	-2977	-1999	1633	4762	9324	12036	25134
1072	-3157	-2663	-2543	-1712	-2402	-3046	-1982	-2190	-2245	-2994	-2047	1512	4743	9349	11998	25035
1073	-3138	-2639	-2525	-1706	-2421	-3065	-1995	-2199	-2245	-2995	-2087	1387	4717	9357	11952	24929
1074	-3130	-2658	-2516	-1694	-2431	-3080	-2000	-2204	-2246	-3027	-2140	1286	4673	9410	11908	24813
1075	-3182	-2674	-2495	-1743	-2453	-3101	-2013	-2225	-2277	-3027	-2178	1196	4633	9407	11872	24718
1076	-3112	-2651	-2469	-1679	-2443	-3099	-2010	-2227	-2279	-3064	-2223	1112	4621	9419	11853	24639
1077	-3098	-2622	-2448	-1661	-2462	-3141	-2034	-2224	-2264	-3055	-2222	1020	4594	9458	11829	24541
1078	-3131	-2629	-2447	-1663	-2476	-3171	-2052	-2239	-2288	-3021	-2213	941	4558	9483	11792	24442
1079	-3138	-2631	-2408	-1675	-2504	-3181	-2056	-2267	-2322	-3037	-2240	860	4521	9532	11762	24337
1080	-3167	-2613	-2392	-1685	-2528	-3187	-2070	-2341	-2352	-3085	-2290	780	4485	9583	11748	24275
1081	-3141	-2595	-2318	-1630	-2521	-3184	-2078	-2339	-2349	-3108	-2329	716	4471	9616	11733	24178
1082	-3129	-2573	-2247	-1598	-2524	-3193	-2091	-2332	-2355	-3099	-2341	631	4431	9671	11720	24100
1083	-3139	-2559	-2174	-1565	-2530	-3204	-2104	-2360	-2373	-3123	-2347	558	4414	9719	11730	24032
1084	-3170	-2560	-2077	-1545	-2538	-3203	-2112	-2383	-2390	-3122	-2366	499	4377	9763	11712	23952
1085	-3171	-2537	-1976	-1509	-2532	-3187	-2127	-2439	-2398	-3142	-2408	418	4338	9826	11690	23882
1086	-3120	-2489	-1849	-1393	-2474	-3181	-2115	-2436	-2391	-3123	-2405	323	4300	9875	11702	23846
1087	-3121	-2451	-1712	-1307	-2442	-3188	-2128	-2415	-2399	-3121	-2412	268	4261	9885	11698	23776
1088	-3150	-2432	-1583	-1260	-2401	-3184	-2140	-2457	-2415	-3133	-2421	217	4227	9907	11675	23716
1089	-3198	-2434	-1419	-1201	-2380	-3155	-2143	-2492	-2434	-3130	-2476	142	4210	9886	11648	23704
1090	-3141	-2359	-1193	-1031	-2304	-3099	-2128	-2491	-2427	-3140	-2523	84	4178	9931	11650	23690
1091	-3073	-2275	-948	-834	-2215	-3032	-2102	-2425	-2409	-3133	-2506	29	4155	9968	11655	23674
1092	-3070	-2233	-748	-710	-2142	-2998	-2066	-2377	-2396	-3121	-2468	-25	4121	9995	11683	23617
1093	-3089	-2195	-485	-575	-2081	-2960	-2048	-2353	-2400	-3117	-2438	-77	4082	10013	11682	23565
1094	-3142	-2185	-244	-470	-1984	-2900	-2038	-2372	-2401	-3090	-2465	-104	4034	9991	11667	23528
1095	-3097	-2100	27	-275	-1867	-2808	-2002	-2330	-2366	-3075	-2487	-138	4018	9990	11638	23493
1096	-3081	-2020	281	-84	-1762	-2727	-1960	-2267	-2326	-3058	-2478	-167	3993	10002	11621	23470
1097	-3090	-1981	575	90	-1645	-2645	-1925	-2230	-2308	-3061	-2446	-180	3951	9975	11577	23427
1098	-3085	-1935	846	274	-1538	-2553	-1884	-2193	-2280	-3040	-2425	-215	3927	9966	11547	23394
1099	-3133	-1929	1090	398	-1404	-2451	-1837	-2180	-2261	-2979	-2420	-230	3917	9939	11514	23389
1100	-3098	-1850	1363	637	-1252	-2332	-1770	-2104	-2199	-2930	-2424	-271	3897	9924	11501	23380
1101	-3081	-1785	1644	830	-1102	-2204	-1686	-2005	-2131	-2869	-2393	-291	3883	9905	11497	23371
1102	-3099	-1752	1887	990	-978	-2104	-1612	-1925	-2062	-2803	-2354	-295	3864	9887	11465	23357
1103	-3096	-1748	2088	1129	-867	-2009	-1558	-1858	-1995	-2728	-2298	-298	3845	9850	11436	23321
1104	-3126	-1718	2288	1253	-737	-1907	-1511	-1794	-1926	-2670	-2293	-308	3822	9834	11399	23322
1105	-3083	-1673	2489	1418	-591	-1761	-1433	-1695	-1852	-2575	-2284	-294	3833	9807	11369	23325
1106	-3084	-1655	2626	1525	-486	-1639	-1363	-1598	-1770	-2467	-2239	-289	3820	9787	11360	23357
1107	-3054	-1619	2758	1647	-375	-1553	-1304	-1512	-1674	-2372	-2178	-275	3815	9762	11343	23357
1108	-3077	-1634	2861	1704	-303	-1488	-1234	-1414	-1584	-2271	-2101	-242	3838	9749	11337	23378
1109	-3075	-1615	2917	1757	-233	-1435	-1180	-1342	-1480	-2145	-2029	-225	3834	9725	11331	23434
1110	-3029	-1601	2955	1821	-174	-1378	-1127	-1232	-1340	-2022	-1915	-206	3852	9732	11337	23467
1111	-3021	-1608	2951	1814	-160	-1364	-1095	-1155	-1229	-1912	-1785	-144	3860	9719	11326	23484
1112	-3046	-1626	2890	1785	-174	-1361	-1082	-1071	-1150	-1797	-1675	-86	3867	9708	11314	23489
1113	-3109	-1682	2827	1715	-208	-1381	-1077	-1056	-1091	-1658	-1603	-36	3872	9670	11305	23521
1114	-3092	-1682	2716	1672	-217	-1403	-1051	-1030	-1015	-1523	-1509	19	3892	9633	11307	23584
1115	-3072	-1689	2607	1616	-271	-1436	-1034	-974	-907	-1396	-1385	85	3914	9658	11310	23646
1116	-3089	-1724	2457	1513	-335	-1506	-1042	-960	-841	-1237	-1240	160	3930	9652	11296	23697
1117	-3108	-1764	2318	1397	-440	-1595	-1087	-978	-777	-1128	-1144	232	3965	9637	11294	23749
1118	-3144	-1836	2111	1223	-531	-1701	-1124	-1003	-735	-998	-1098	290	3997	9652	11316	23811
1119	-3093	-1845	1922	1123	-640	-1818	-1162	-1027	-703	-904	-1013	351	4044	9655	11358	23915
1120	-3068	-1862	1717	1004	-779	-1950	-1210	-1040	-636	-795	-897	405	4096	9654	11386	24023
1121	-3107	-1914	1522	853	-909	-2085	-1260	-1090	-629	-711	-780	465	4138	9619	11407	24119
1122	-3161	-1976	1293	668	-1068	-2270	-1327	-1172	-663	-650	-748	532	4187	9644	11427	24214
1123	-3169	-2027	1067	483	-1224	-2434	-1417	-1272	-666	-576	-726	567	4216	9666	11469	24377
1124	-3095	-2024	890	401	-1345	-2568	-1482	-1321	-651	-518	-658	619	4301	9729	11541	24547
1125	-3077	-2044	686	263	-1482	-2736	-1548	-1366	-665	-463	-595	658	4358	9771	11600	24697
1126	-3103	-2088	463	100	-1664	-2911	-1614	-1458	-702	-440	-517	725	4398	9767	11643	24829
1127	-3157	-2149	256	-91	-1837	-3097	-1719	-1569	-763	-431	-498	748	4400	9768	11687	24925
1128	-3175	-2196	65	-243	-1985	-3249	-1821	-1713	-849	-442	-482	740	4472	9759	11732	25106
1129	-3140	-2202	-117	-341	-2128	-3389	-1893	-1818	-911	-486	-474	728	4488	9768	11791	25291
1130	-3155	-2228	-321	-483	-2273	-3563	-1981	-1913	-977	-490	-484	731	4528	9763	11822	25427
1131	-3175	-2263	-479	-619	-2430	-3729	-2070	-2027	-1064	-566	-502	745	4543	9770	11861	25598
1132	-3215	-2324	-654	-770	-2562	-3882	-2155	-2157	-1185	-623	-554	729	4555	9780	11871	25785
1133	-3193	-2329	-820	-888	-2677	-4005	-2222	-2268	-1263	-695	-624	674	4589	9789	11919	25949
1134	-3153	-2333	-943	-968	-2780	-4117	-2285	-2352	-1331	-778	-684	631	4614	9799	11985	26097
1135	-3170	-2356	-1062	-1037	-2892	-4223	-2348	-2445	-1438	-872	-705	596	4615	9791	12028	26249
1136	-3172	-2392	-1170	-1145	-2974	-4308	-2408	-2528	-1552	-994	-761	526	4636	9773	12034	26427
1137	-3225	-2450	-1275	-1269	-3081	-4400	-2475	-2660	-1661	-1073	-866	470	4630	9743	12023	26540
1138	-3219	-2447	-1399	-1337	-3155	-4472	-2514	-2765	-1758	-1162	-990	399	4631	9710	12031	26692
1139	-3183	-2470	-1497	-1377	-3210	-4508	-2548	-2801	-1825	-1263	-1099	312	4614	9706	12048	26847
1140	-3167	-2474	-1581	-1426	-3264	-4549	-2585	-2832	-1895	-1393	-1188	247	4618	9693	12062	26971
1141	-3184	-2476	-1669	-1474	-3315	-4586	-2592	-2880	-1986	-1497	-1278	166	4603	9671	12035	27083
1142	-3204	-2512	-1727	-1578	-3380	-4636	-2623	-2960	-2110	-1616	-1386	88	4569	9617	11998	27213
1143	-3162	-2498	-1803	-1580	-3408	-4644	-2626	-2962	-2167	-1780	-1461	25	4564	9600	11985	27315
1144	-3164	-2495	-1876	-1624	-3445	-4673	-2635	-2983	-2212	-1890	-1521	-30	4560	9545	11928	27395
1145	-3188	-2526	-1944	-1682	-3498	-4693	-2631	-2995	-2265	-2013	-1598	-95	4538	9462	11862	27406
1146	-3201	-2551	-2004	-1729	-3525	-4697	-2634	-3026	-2341	-2111	-1685	-159	4490	9406	11776	27430
1147	-3227	-2574	-2066	-1796	-3562	-4688	-2625	-3076	-2424	-2190	-1802	-204	4477	9350	11726	27482
1148	-3178	-2563	-2094	-1775	-3561	-4655	-2593	-3043	-2466	-2306	-1892	-255	4471	9260	11672	27501
1149	-3186	-2560	-2129	-1797	-3563	-4628	-2575	-3039	-2532	-2398	-1940	-296	4447	9181	11594	27470
1150	-3197	-2579	-2157	-1830	-3583	-4609	-2536	-3010	-2568	-2522	-2010	-310	4430	9119	11501	27414
1151	-3244	-2621	-2181	-1891	-3614	-4615	-2503	-3000	-2615	-2579	-2092	-336	4434	9055	11406	27378
1152	-3233	-2611	-2209	-1906	-3613	-4579	-2464	-3002	-2635	-2658	-2172	-371	4459	8991	11317	27364
1153	-3194	-2583	-2225	-1881	-3591	-4519	-2409	-2949	-2656	-2732	-2232	-377	4500	8946	11231	27310
1154	-3194	-2611	-2265	-1907	-3604	-4471	-2353	-2901	-2670	-2790	-2260	-370	4547	8903	11137	27255
1155	-3232	-2626	-2281	-1949	-3604	-4416	-2317	-2875	-2699	-2861	-2312	-360	4586	8875	11067	27184
1156	-3257	-2636	-2305	-1977	-3610	-4366	-2266	-2827	-2730	-2920	-2371	-333	4660	8841	10994	27111
1157	-3200	-2608	-2298	-1956	-3573	-4298	-2197	-2772	-2730	-2977	-2422	-314	4757	8795	10943	27067
1158	-3182	-2595	-2315	-1920	-3573	-4231	-2133	-2663	-2718	-3008	-2437	-260	4855	8792	10891	27015
1159	-3201	-2608	-2319	-1939	-3575	-4203	-2079	-2590	-2726	-3065	-2410	-168	4991	8738	10797	26935
1160	-3229	-2614	-2347	-1974	-3567	-4156	-2051	-2555	-2725	-3104	-2392	-62	5134	8702	10727	26835
1161	-3282	-2645	-2361	-2022	-3557	-4141	-2010	-2556	-2751	-3145	-2419	37	5305	8692	10639	26783
1162	-3238	-2613	-2356	-1990	-3533	-4087	-1936	-2492	-2750	-3154	-2427	162	5505	8713	10608	26749
1163	-3223	-2615	-2377	-1972	-3535	-4025	-1883	-2430	-2704	-3166	-2412	316	5739	8736	10593	26669
1164	-3216	-2632	-2385	-1996	-3535	-3977	-1846	-2363	-2707	-3201	-2395	492	5991	8729	10548	26587
1165	-3245	-2652	-2374	-2016	-3533	-3959	-1813	-2338	-2718	-3197	-2377	659	6293	8755	10525	26566
1166	-3272	-2660	-2387	-2055	-3525	-3955	-1768	-2319	-2738	-3217	-2388	856	6586	8801	10512	26535
1167	-3223	-2629	-2385	-2011	-3482	-3905	-1715	-2253	-2709	-3253	-2344	1085	6953	8884	10531	26538
1168	-3220	-2614	-2393	-1989	-3482	-3863	-1691	-2184	-2678	-3231	-2274	1322	7342	8954	10572	26542
1169	-3248	-2632	-2399	-2024	-3504	-3841	-1685	-2152	-2677	-3238	-2229	1565	7711	9019	10597	26545
1170	-3295	-2671	-2400	-2081	-3520	-3841	-1672	-2153	-2713	-3208	-2191	1842	8153	9086	10670	26563
1171	-3285	-2675	-2412	-2114	-3506	-3813	-1652	-2177	-2702	-3182	-2179	2118	8635	9222	10745	26629
1172	-3204	-2628	-2408	-2025	-3462	-3759	-1640	-2104	-2657	-3170	-2133	2364	9148	9374	10842	26721
1173	-3185	-2608	-2425	-1995	-3452	-3762	-1617	-2064	-2622	-3134	-2045	2667	9623	9486	10943	26796
1174	-3201	-2624	-2443	-2010	-3454	-3755	-1620	-2043	-2599	-3128	-1953	2995	10149	9630	11063	26913
1175	-3257	-2662	-2456	-2056	-3464	-3764	-1641	-2058	-2612	-3092	-1882	3345	10689	9815	11205	27004
1176	-3250	-2646	-2481	-2046	-3463	-3752	-1641	-2089	-2603	-3072	-1811	3651	11182	9987	11352	27137
1177	-3230	-2629	-2482	-2015	-3470	-3756	-1660	-2057	-2578	-3080	-1712	3982	11761	10183	11542	27316
1178	-3225	-2639	-2485	-2041	-3459	-3781	-1687	-2048	-2562	-3032	-1624	4345	12320	10363	11728	27421
1179	-3233	-2664	-2500	-2053	-3461	-3823	-1707	-2084	-2562	-3028	-1541	4650	12876	10565	11905	27552
1180	-3293	-2696	-2518	-2091	-3465	-3845	-1754	-2154	-2592	-2997	-1470	4975	13368	10733	12044	27732
1181	-3265	-2672	-2531	-2059	-3461	-3870	-1781	-2194	-2572	-2966	-1415	5281	13928	10945	12226	27928
1182	-3231	-2642	-2514	-2026	-3446	-3876	-1809	-2179	-2554	-2925	-1351	5579	14448	11135	12427	28156
1183	-3245	-2647	-2527	-2047	-3449	-3897	-1861	-2204	-2558	-2896	-1266	5845	14871	11300	12608	28335
1184	-3263	-2653	-2548	-2075	-3461	-3932	-1897	-2254	-2573	-2866	-1193	6104	15356	11515	12813	28523
1185	-3304	-2690	-2562	-2110	-3494	-3955	-1943	-2323	-2580	-2837	-1163	6350	15790	11713	13019	28755
1186	-3273	-2683	-2576	-2083	-3477	-3966	-1993	-2365	-2572	-2800	-1120	6541	16206	11899	13237	28977
1187	-3238	-2664	-2590	-2071	-3484	-3979	-2035	-2392	-2563	-2764	-1057	6733	16383	12073	13426	29164
1188	-3239	-2669	-2597	-2072	-3471	-3990	-2053	-2414	-2565	-2752	-976	6933	16756	12236	13604	29406
1189	-3264	-2692	-2605	-2082	-3469	-4018	-2088	-2453	-2580	-2695	-934	7070	17130	12389	13788	29615
1190	-3283	-2699	-2615	-2086	-3479	-4043	-2148	-2515	-2581	-2666	-916	7165	17351	12518	13953	29823
1191	-3242	-2683	-2630	-2051	-3476	-4056	-2187	-2539	-2550	-2652	-871	7256	17545	12659	14134	30038
1192	-3256	-2694	-2646	-2071	-3489	-4090	-2236	-2567	-2557	-2645	-831	7341	17672	12774	14300	30228
1193	-3279	-2720	-2659	-2073	-3501	-4115	-2279	-2613	-2572	-2637	-799	7382	17756	12869	14437	30374
1194	-3340	-2735	-2676	-2122	-3513	-4166	-2323	-2704	-2596	-2618	-745	7400	17798	12929	14531	30502
1195	-3320	-2710	-2701	-2121	-3484	-4181	-2368	-2759	-2611	-2605	-746	7391	17798	12984	14645	30686
1196	-3283	-2693	-2699	-2097	-3484	-4184	-2398	-2767	-2609	-2648	-737	7359	17774	13024	14771	30819
1197	-3308	-2707	-2723	-2108	-3497	-4185	-2440	-2804	-2600	-2628	-732	7285	17676	13052	14873	30909
1198	-3303	-2712	-2726	-2118	-3505	-4210	-2470	-2854	-2630	-2605	-767	7210	17544	13044	14933	31007
1199	-3333	-2759	-2747	-2160	-3512	-4239	-2526	-2934	-2662	-2605	-800	7101	17358	13029	14970	31089
1200	-3296	-2726	-2752	-2140	-3488	-4227	-2548	-2968	-2663	-2619	-844	6960	17161	13017	15027	31122
1201	-3269	-2725	-2755	-2137	-3498	-4249	-2582	-2983	-2664	-2632	-860	6822	16970	12967	15031	31138
1202	-3308	-2753	-2779	-2147	-3503	-4271	-2619	-3055	-2671	-2653	-907	6646	16717	12885	15017	31189
1203	-3291	-2745	-2788	-2145	-3501	-4260	-2632	-3072	-2676	-2675	-974	6440	16447	12811	14994	31234
1204	-3325	-2768	-2812	-2184	-3503	-4263	-2645	-3119	-2713	-2690	-1022	6268	16138	12736	14980	31279
1205	-3271	-2733	-2828	-2121	-3472	-4258	-2655	-3104	-2720	-2725	-1055	6042	15852	12645	14979	31284
1206	-3246	-2722	-2827	-2114	-3471	-4267	-2677	-3098	-2695	-2740	-1066	5827	15512	12533	14966	31213
1207	-3272	-2739	-2851	-2144	-3480	-4274	-2702	-3124	-2710	-2748	-1117	5603	15149	12387	14903	31148
1208	-3305	-2781	-2856	-2171	-3484	-4295	-2735	-3157	-2741	-2780	-1154	5411	14819	12237	14828	31095
1209	-3315	-2801	-2894	-2206	-3471	-4269	-2762	-3213	-2776	-2805	-1258	5188	14457	12082	14696	31045
1210	-3290	-2769	-2891	-2168	-3439	-4248	-2757	-3215	-2794	-2848	-1316	4953	14095	11925	14588	30965
1211	-3283	-2769	-2911	-2166	-3448	-4247	-2763	-3230	-2788	-2874	-1355	4763	13683	11786	14458	30840
1212	-3291	-2786	-2924	-2178	-3467	-4277	-2802	-3256	-2804	-2899	-1400	4546	13338	11639	14353	30714
1213	-3327	-2813	-2931	-2217	-3458	-4282	-2828	-3312	-2837	-2923	-1454	4320	12931	11450	14231	30566
1214	-3317	-2802	-2950	-2214	-3446	-4258	-2832	-3347	-2843	-2964	-1521	4103	12545	11294	14132	30409
1215	-3282	-2783	-2944	-2178	-3434	-4213	-2843	-3325	-2847	-2993	-1581	3912	12201	11158	14000	30247
1216	-3293	-2798	-2960	-2199	-3423	-4187	-2861	-3336	-2845	-3027	-1647	3708	11833	10968	13868	30077
1217	-3324	-2820	-2962	-2233	-3425	-4198	-2884	-3392	-2864	-3068	-1693	3499	11467	10768	13724	29919
1218	-3372	-2852	-3000	-2271	-3405	-4190	-2894	-3443	-2892	-3088	-1769	3326	11112	10580	13600	29751
1219	-3293	-2802	-3004	-2204	-3376	-4129	-2883	-3425	-2884	-3117	-1837	3113	10802	10442	13496	29591
1220	-3270	-2794	-3006	-2179	-3362	-4093	-2869	-3388	-2863	-3111	-1882	2923	10480	10299	13369	29406
1221	-3264	-2793	-3000	-2186	-3363	-4088	-2872	-3390	-2864	-3124	-1888	2756	10147	10133	13232	29247
1222	-3304	-2816	-3035	-2212	-3364	-4088	-2883	-3400	-2881	-3153	-1916	2621	9808	9967	13057	29048
1223	-3340	-2848	-3045	-2264	-3358	-4070	-2891	-3467	-2922	-3180	-1968	2474	9544	9792	12916	28888
1224	-3299	-2828	-3065	-2226	-3323	-4014	-2883	-3449	-2908	-3201	-1998	2320	9251	9644	12768	28722
1225	-3303	-2821	-3071	-2206	-3317	-3978	-2876	-3425	-2903	-3231	-2020	2214	9011	9490	12657	28558
1226	-3326	-2812	-3083	-2213	-3311	-3961	-2891	-3430	-2903	-3238	-2050	2072	8772	9334	12571	28398
1227	-3357	-2847	-3082	-2249	-3298	-3953	-2894	-3448	-2916	-3225	-2074	1970	8510	9155	12454	28216
1228	-3372	-2865	-3083	-2275	-3270	-3914	-2896	-3485	-2918	-3226	-2137	1870	8259	9010	12361	28080
1229	-3312	-2857	-3093	-2237	-3250	-3872	-2870	-3466	-2894	-3221	-2184	1756	8035	8871	12308	27937
1230	-3314	-2857	-3102	-2226	-3253	-3843	-2868	-3463	-2881	-3193	-2178	1653	7851	8745	12255	27803
1231	-3332	-2858	-3106	-2231	-3250	-3844	-2888	-3451	-2874	-3191	-2195	1567	7635	8637	12191	27670
1232	-3398	-2904	-3100	-2302	-3260	-3844	-2918	-3480	-2881	-3168	-2238	1499	7454	8529	12122	27578
1233	-3363	-2901	-3130	-2289	-3229	-3800	-2898	-3499	-2880	-3166	-2275	1415	7312	8428	12100	27521
1234	-3278	-2854	-3130	-2219	-3198	-3747	-2866	-3456	-2822	-3154	-2257	1332	7161	8340	12075	27411
1235	-3268	-2858	-3104	-2223	-3197	-3733	-2849	-3423	-2779	-3136	-2219	1266	6984	8240	12069	27336
1236	-3289	-2862	-3116	-2239	-3181	-3722	-2855	-3398	-2751	-3113	-2211	1222	6825	8125	12042	27255
1237	-3333	-2893	-3136	-2294	-3193	-3740	-2865	-3418	-2740	-3084	-2203	1177	6695	8036	12002	27187
1238	-3319	-2893	-3159	-2247	-3184	-3729	-2860	-3391	-2725	-3070	-2200	1129	6560	7953	11979	27135
1239	-3312	-2869	-3139	-2227	-3160	-3725	-2850	-3357	-2669	-3043	-2174	1090	6435	7864	11950	27089
1240	-3319	-2870	-3153	-2249	-3178	-3708	-2850	-3332	-2671	-3024	-2149	1084	6334	7775	11928	27044
1241	-3339	-2880	-3169	-2282	-3183	-3731	-2869	-3316	-2633	-3007	-2135	1041	6212	7720	11905	26950
1242	-3376	-2902	-3191	-2322	-3193	-3741	-2873	-3356	-2618	-2967	-2147	1009	6111	7659	11858	26946
1243	-3326	-2889	-3197	-2273	-3190	-3727	-2857	-3294	-2580	-2932	-2140	969	6019	7613	11857	26913
1244	-3318	-2877	-3207	-2259	-3191	-3727	-2843	-3267	-2556	-2893	-2113	957	5909	7566	11860	26879
1245	-3328	-2887	-3211	-2272	-3209	-3734	-2850	-3241	-2506	-2853	-2090	941	5823	7521	11848	26854
1246	-3375	-2905	-3224	-2296	-3217	-3750	-2868	-3235	-2469	-2834	-2087	932	5733	7442	11855	26817
1247	-3409	-2927	-3244	-2349	-3249	-3772	-2868	-3290	-2467	-2787	-2102	913	5664	7368	11858	26840
1248	-3337	-2896	-3238	-2315	-3228	-3769	-2879	-3279	-2434	-2757	-2111	874	5605	7343	11864	26854
1249	-3314	-2880	-3243	-2278	-3244	-3772	-2893	-3220	-2388	-2701	-2092	853	5538	7318	11880	26849
1250	-3314	-2888	-3246	-2302	-3242	-3807	-2893	-3174	-2358	-2664	-2031	867	5482	7294	11878	26864
1251	-3362	-2920	-3262	-2337	-3288	-3851	-2885	-3176	-2344	-2644	-1973	856	5422	7235	11872	26860
1252	-3344	-2907	-3281	-2334	-3278	-3858	-2895	-3175	-2303	-2615	-1965	850	5376	7142	11867	26891
1253	-3314	-2888	-3268	-2303	-3299	-3871	-2896	-3134	-2275	-2575	-1952	869	5326	7123	11879	26889
1254	-3322	-2903	-3280	-2310	-3310	-3889	-2900	-3120	-2251	-2564	-1936	887	5270	7117	11911	26892
1255	-3349	-2908	-3278	-2333	-3336	-3940	-2917	-3122	-2244	-2515	-1903	868	5213	7094	11939	26886
1256	-3404	-2944	-3278	-2384	-3373	-3994	-2935	-3141	-2248	-2500	-1917	878	5164	7056	11947	26845
1257	-3355	-2915	-3287	-2368	-3366	-3995	-2939	-3156	-2225	-2483	-1928	890	5127	7052	11968	26861
1258	-3323	-2895	-3293	-2341	-3369	-4002	-2938	-3132	-2207	-2482	-1895	874	5096	7053	11984	26917
1259	-3343	-2907	-3303	-2361	-3417	-4032	-2940	-3123	-2206	-2475	-1856	877	5047	7028	11973	26899
1260	-3366	-2921	-3303	-2377	-3442	-4067	-2956	-3139	-2217	-2471	-1849	866	4999	7010	11985	26924
1261	-3396	-2948	-3324	-2416	-3448	-4100	-2974	-3184	-2249	-2481	-1884	865	4961	6996	11983	26978
1262	-3389	-2931	-3315	-2412	-3434	-4116	-2979	-3201	-2243	-2484	-1910	837	4948	6995	12027	27025
1263	-3366	-2934	-3310	-2407	-3469	-4111	-2980	-3197	-2227	-2467	-1929	839	4917	6982	12064	27074
1264	-3334	-2924	-3321	-2391	-3467	-4122	-2972	-3188	-2212	-2480	-1923	826	4905	6995	12081	27156
1265	-3349	-2939	-3326	-2413	-3504	-4150	-2992	-3209	-2236	-2481	-1909	799	4875	6977	12128	27229
1266	-3350	-2940	-3334	-2425	-3516	-4160	-2994	-3234	-2252	-2499	-1945	792	4866	6988	12163	27318
1267	-3322	-2924	-3333	-2389	-3523	-4168	-3000	-3208	-2244	-2483	-1925	779	4839	6999	12195	27430
1268	-3322	-2901	-3325	-2387	-3539	-4199	-2999	-3203	-2253	-2493	-1904	752	4811	6989	12236	27501
1269	-3335	-2927	-3340	-2399	-3563	-4237	-3003	-3244	-2297	-2525	-1904	761	4765	6989	12261	27560
1270	-3383	-2968	-3342	-2442	-3607	-4263	-3017	-3279	-2328	-2547	-1919	779	4720	6977	12264	27660
1271	-3369	-2940	-3332	-2438	-3613	-4276	-3037	-3309	-2365	-2572	-1940	764	4697	6972	12300	27796
1272	-3349	-2919	-3338	-2401	-3591	-4281	-3045	-3298	-2388	-2598	-1950	766	4684	6990	12346	27878
1273	-3354	-2925	-3323	-2420	-3630	-4304	-3048	-3310	-2425	-2628	-1926	753	4680	6982	12371	27946
1274	-3363	-2927	-3333	-2426	-3642	-4319	-3059	-3344	-2439	-2648	-1925	753	4646	6966	12411	28028
1275	-3412	-2966	-3332	-2464	-3664	-4337	-3081	-3397	-2492	-2699	-1961	742	4598	6949	12454	28124
1276	-3381	-2949	-3319	-2433	-3657	-4347	-3076	-3415	-2510	-2735	-1958	726	4567	6947	12489	28242
1277	-3387	-2943	-3337	-2426	-3682	-4366	-3087	-3422	-2546	-2741	-1951	732	4541	6937	12537	28356
1278	-3370	-2943	-3346	-2424	-3683	-4376	-3089	-3445	-2561	-2748	-1972	737	4527	6942	12586	28442
1279	-3364	-2948	-3344	-2408	-3698	-4374	-3094	-3457	-2577	-2768	-1965	745	4512	6959	12619	28542
1280	-3392	-2961	-3344	-2446	-3710	-4391	-3102	-3527	-2642	-2794	-2009	738	4515	6963	12644	28699
1281	-3340	-2937	-3338	-2380	-3685	-4389	-3103	-3504	-2656	-2794	-1990	740	4533	6985	12704	28783
1282	-3333	-2931	-3334	-2378	-3688	-4411	-3099	-3491	-2674	-2821	-1948	758	4495	6991	12762	28844
1283	-3376	-2946	-3328	-2394	-3710	-4430	-3111	-3500	-2709	-2836	-1930	792	4486	6983	12768	28945
1284	-3405	-2966	-3348	-2435	-3752	-4469	-3131	-3537	-2732	-2845	-1886	827	4466	6964	12762	28993
1285	-3428	-2977	-3349	-2445	-3744	-4478	-3149	-3608	-2767	-2857	-1877	863	4458	6945	12783	29087
1286	-3375	-2945	-3327	-2403	-3713	-4471	-3136	-3592	-2789	-2856	-1874	891	4470	6967	12779	29148
1287	-3358	-2940	-3325	-2401	-3721	-4464	-3143	-3590	-2797	-2866	-1834	922	4478	6954	12768	29213
1288	-3391	-2954	-3314	-2411	-3734	-4477	-3169	-3620	-2841	-2859	-1795	985	4501	6921	12767	29292
1289	-3442	-2994	-3329	-2465	-3755	-4497	-3179	-3662	-2885	-2849	-1799	1011	4503	6883	12766	29331
1290	-3400	-2987	-3328	-2427	-3744	-4507	-3178	-3691	-2896	-2824	-1790	1057	4525	6857	12770	29388
1291	-3388	-2974	-3329	-2397	-3737	-4508	-3171	-3674	-2895	-2788	-1745	1131	4536	6862	12785	29429
1292	-3410	-2975	-3340	-2440	-3741	-4524	-3182	-3717	-2908	-2785	-1694	1195	4561	6878	12768	29449
1293	-3402	-2972	-3343	-2430	-3709	-4526	-3180	-3723	-2919	-2764	-1653	1251	4610	6874	12758	29509
1294	-3430	-2984	-3342	-2458	-3725	-4540	-3191	-3753	-2951	-2728	-1619	1325	4660	6856	12733	29554
1295	-3376	-2967	-3354	-2426	-3699	-4510	-3168	-3718	-2947	-2699	-1564	1395	4729	6857	12719	29565
1296	-3337	-2940	-3354	-2391	-3683	-4508	-3176	-3702	-2941	-2682	-1485	1494	4791	6892	12710	29565
1297	-3361	-2959	-3352	-2402	-3692	-4509	-3180	-3715	-2941	-2644	-1400	1587	4827	6895	12685	29559
1298	-3403	-2972	-3362	-2435	-3700	-4522	-3192	-3726	-2948	-2600	-1278	1728	4869	6899	12655	29530
1299	-3420	-2995	-3360	-2469	-3701	-4530	-3203	-3762	-2986	-2571	-1235	1825	4927	6877	12598	29526
1300	-3359	-2959	-3371	-2424	-3664	-4517	-3198	-3740	-2972	-2522	-1163	1923	4991	6855	12575	29503
1301	-3369	-2972	-3381	-2421	-3666	-4514	-3197	-3747	-2966	-2467	-1083	2011	5038	6866	12545	29472
1302	-3393	-2969	-3402	-2425	-3681	-4537	-3209	-3754	-2976	-2403	-970	2128	5112	6876	12523	29451
1303	-3436	-2991	-3403	-2470	-3668	-4552	-3222	-3773	-2996	-2371	-880	2255	5164	6909	12482	29410
1304	-3437	-2988	-3411	-2485	-3667	-4569	-3217	-3820	-2996	-2318	-845	2348	5247	6909	12441	29301
1305	-3386	-2973	-3422	-2444	-3660	-4547	-3208	-3796	-2982	-2277	-765	2460	5311	6942	12410	29291
1306	-3407	-3002	-3411	-2467	-3654	-4547	-3220	-3802	-2993	-2208	-667	2566	5376	6947	12355	29242
1307	-3417	-2996	-3405	-2485	-3658	-4536	-3222	-3823	-3011	-2136	-599	2662	5441	6928	12294	29174
1308	-3438	-2999	-3405	-2494	-3658	-4560	-3238	-3831	-3023	-2104	-539	2766	5524	6950	12242	29131
1309	-3399	-2979	-3407	-2454	-3638	-4545	-3237	-3829	-2998	-2040	-466	2864	5613	6975	12208	29108
1310	-3363	-2958	-3404	-2431	-3645	-4554	-3219	-3816	-2981	-1971	-325	2979	5696	6964	12155	29047
1311	-3394	-2967	-3409	-2454	-3661	-4581	-3223	-3807	-2972	-1933	-238	3072	5749	6947	12104	28961
1312	-3410	-2967	-3410	-2467	-3654	-4599	-3244	-3833	-2969	-1879	-140	3173	5793	6941	12047	28870
1313	-3463	-3009	-3409	-2514	-3667	-4614	-3272	-3891	-3005	-1802	-72	3235	5825	6894	11973	28816
1314	-3436	-2962	-3418	-2493	-3646	-4616	-3287	-3902	-2995	-1764	-44	3314	5884	6866	11938	28721
1315	-3407	-2953	-3418	-2472	-3648	-4619	-3277	-3877	-2985	-1731	46	3404	5919	6904	11919	28631
1316	-3420	-2971	-3396	-2472	-3667	-4626	-3285	-3890	-2996	-1677	103	3479	5976	6911	11878	28534
1317	-3452	-2986	-3391	-2503	-3679	-4644	-3306	-3914	-3004	-1647	161	3564	6010	6948	11817	28482
1318	-3469	-2999	-3391	-2531	-3684	-4641	-3311	-3962	-3034	-1626	185	3614	6053	6988	11751	28435
1319	-3404	-2968	-3385	-2480	-3665	-4618	-3312	-3942	-3020	-1583	246	3680	6095	7051	11733	28384
1320	-3438	-2971	-3367	-2494	-3675	-4649	-3316	-3961	-3024	-1552	285	3735	6141	7064	11692	28304
1321	-3461	-2989	-3367	-2495	-3675	-4652	-3339	-3995	-3038	-1549	317	3761	6178	7092	11661	28284
1322	-3462	-2984	-3350	-2507	-3668	-4667	-3337	-4026	-3026	-1541	344	3788	6203	7095	11651	28260
1323	-3434	-2960	-3331	-2475	-3666	-4675	-3349	-4015	-3067	-1527	348	3805	6259	7121	11631	28211
1324	-3393	-2945	-3297	-2417	-3662	-4663	-3337	-3987	-3059	-1513	389	3813	6282	7156	11606	28156
1325	-3396	-2922	-3284	-2404	-3648	-4666	-3339	-3967	-3058	-1497	436	3833	6303	7184	11584	28134
1326	-3417	-2929	-3260	-2403	-3638	-4684	-3353	-3974	-3062	-1485	471	3858	6318	7177	11569	28078
1327	-3476	-2974	-3247	-2443	-3656	-4715	-3362	-4014	-3104	-1512	458	3879	6328	7187	11528	28042
1328	-3429	-2949	-3210	-2394	-3631	-4699	-3360	-4042	-3111	-1529	457	3883	6324	7203	11485	27972
1329	-3420	-2947	-3185	-2367	-3631	-4685	-3356	-4029	-3113	-1548	458	3881	6348	7196	11456	27921
1330	-3448	-2940	-3173	-2358	-3638	-4691	-3367	-4043	-3116	-1582	478	3871	6357	7207	11435	27880
1331	-3460	-2941	-3149	-2361	-3642	-4706	-3367	-4059	-3133	-1606	447	3872	6353	7202	11390	27829
1332	-3488	-2962	-3113	-2390	-3635	-4717	-3377	-4102	-3174	-1637	389	3848	6359	7222	11335	27786
1333	-3438	-2946	-3071	-2318	-3603	-4691	-3380	-4091	-3178	-1672	342	3817	6362	7243	11310	27745
1334	-3432	-2944	-3030	-2283	-3595	-4685	-3371	-4075	-3178	-1708	305	3785	6366	7270	11276	27651
1335	-3464	-2950	-3019	-2295	-3592	-4685	-3392	-4104	-3200	-1745	274	3743	6373	7278	11243	27597
1336	-3472	-2942	-2992	-2280	-3572	-4680	-3384	-4118	-3215	-1817	217	3724	6339	7307	11205	27560
1337	-3468	-2936	-2986	-2266	-3544	-4696	-3385	-4160	-3227	-1856	136	3669	6353	7334	11167	27520
1338	-3421	-2898	-2967	-2208	-3510	-4671	-3382	-4115	-3210	-1911	90	3616	6341	7338	11169	27472
1339	-3439	-2881	-2932	-2192	-3502	-4673	-3372	-4090	-3226	-1982	85	3564	6337	7342	11133	27409
1340	-3464	-2898	-2932	-2192	-3513	-4691	-3384	-4091	-3254	-2027	36	3512	6319	7339	11093	27363
1341	-3511	-2937	-2909	-2233	-3525	-4705	-3409	-4140	-3271	-2064	-29	3446	6306	7314	11062	27315
1342	-3492	-2924	-2892	-2206	-3515	-4701	-3402	-4162	-3296	-2148	-140	3395	6294	7338	11032	27271
1343	-3459	-2892	-2878	-2161	-3490	-4691	-3379	-4149	-3299	-2223	-192	3329	6261	7362	11041	27217
1344	-3474	-2897	-2861	-2157	-3496	-4708	-3389	-4137	-3321	-2302	-268	3279	6262	7355	11019	27139
1345	-3483	-2913	-2849	-2162	-3500	-4721	-3396	-4140	-3341	-2359	-344	3208	6253	7362	10977	27086
1346	-3530	-2939	-2852	-2200	-3505	-4713	-3412	-4180	-3364	-2409	-464	3110	6232	7347	10956	27011
1347	-3484	-2910	-2866	-2171	-3485	-4691	-3403	-4188	-3373	-2477	-542	3046	6226	7374	10940	26971
1348	-3464	-2909	-2873	-2154	-3483	-4699	-3392	-4175	-3361	-2539	-594	2964	6223	7401	10903	26919
1349	-3510	-2945	-2888	-2187	-3490	-4716	-3413	-4197	-3384	-2621	-703	2891	6181	7429	10880	26879
1350	-3504	-2943	-2887	-2202	-3489	-4735	-3406	-4213	-3397	-2660	-801	2812	6175	7444	10871	26844
1351	-3522	-2944	-2909	-2200	-3493	-4735	-3396	-4229	-3400	-2714	-925	2702	6157	7449	10850	26802
1352	-3467	-2921	-2901	-2156	-3483	-4717	-3385	-4205	-3400	-2778	-1018	2597	6159	7479	10856	26783
1353	-3455	-2920	-2912	-2142	-3481	-4733	-3398	-4191	-3388	-2851	-1067	2488	6129	7491	10838	26721
1354	-3465	-2924	-2931	-2149	-3502	-4755	-3416	-4181	-3405	-2917	-1127	2405	6102	7498	10808	26681
1355	-3530	-2951	-2951	-2197	-3528	-4774	-3428	-4196	-3445	-3007	-1215	2315	6066	7481	10773	26626
1356	-3529	-2958	-2969	-2213	-3559	-4782	-3439	-4245	-3480	-3054	-1333	2208	6036	7468	10751	26570
1357	-3483	-2940	-2979	-2207	-3556	-4787	-3446	-4239	-3462	-3099	-1385	2135	5982	7473	10749	26523
1358	-3498	-2942	-2998	-2225	-3586	-4815	-3453	-4238	-3479	-3138	-1416	2031	5937	7489	10717	26474
1359	-3502	-2949	-3007	-2261	-3608	-4838	-3464	-4243	-3499	-3219	-1496	1952	5890	7472	10681	26423
1360	-3555	-2993	-3053	-2310	-3646	-4868	-3486	-4286	-3516	-3262	-1604	1878	5855	7480	10657	26373
1361	-3527	-2955	-3065	-2291	-3656	-4867	-3481	-4288	-3525	-3306	-1689	1776	5798	7459	10644	26335
1362	-3484	-2946	-3069	-2280	-3665	-4868	-3479	-4273	-3525	-3374	-1754	1641	5769	7439	10633	26284
1363	-3515	-2968	-3091	-2322	-3701	-4898	-3489	-4286	-3551	-3431	-1846	1533	5708	7441	10598	26239
1364	-3504	-2971	-3118	-2328	-3704	-4914	-3513	-4300	-3560	-3454	-1955	1430	5631	7416	10554	26197
1365	-3530	-2978	-3142	-2360	-3740	-4950	-3524	-4333	-3589	-3505	-2056	1292	5569	7419	10521	26179
1366	-3482	-2951	-3151	-2322	-3737	-4950	-3509	-4324	-3584	-3571	-2138	1185	5509	7400	10513	26135
1367	-3469	-2952	-3158	-2327	-3766	-4964	-3517	-4302	-3584	-3642	-2173	1083	5441	7361	10491	26054
1368	-3499	-2961	-3166	-2361	-3805	-4976	-3551	-4309	-3599	-3677	-2203	971	5358	7341	10457	25979
1369	-3518	-2992	-3216	-2385	-3827	-5007	-3569	-4338	-3659	-3742	-2285	870	5250	7287	10402	25944
1370	-3554	-3009	-3232	-2425	-3869	-5027	-3588	-4400	-3688	-3807	-2391	776	5154	7245	10371	25904
1371	-3513	-2992	-3243	-2392	-3879	-5014	-3584	-4399	-3681	-3832	-2432	666	5064	7192	10339	25832
1372	-3518	-2988	-3254	-2399	-3884	-5060	-3591	-4381	-3677	-3874	-2485	556	4970	7155	10299	25769
1373	-3530	-3006	-3271	-2415	-3908	-5086	-3613	-4399	-3689	-3902	-2569	444	4854	7103	10260	25692
1374	-3566	-3033	-3284	-2455	-3943	-5119	-3636	-4415	-3742	-3950	-2658	324	4741	7034	10184	25609
1375	-3544	-3034	-3301	-2450	-3950	-5134	-3656	-4454	-3761	-4005	-2741	190	4638	6966	10130	25576
1376	-3537	-3013	-3307	-2433	-3948	-5135	-3648	-4452	-3751	-4067	-2804	70	4538	6912	10080	25508
1377	-3567	-3042	-3325	-2472	-3981	-5157	-3670	-4481	-3785	-4080	-2883	-51	4432	6851	10004	25439
1378	-3547	-3037	-3327	-2477	-3967	-5170	-3667	-4487	-3807	-4136	-2961	-186	4322	6813	9958	25403
1379	-3565	-3045	-3348	-2507	-3995	-5175	-3692	-4515	-3837	-4162	-3060	-304	4192	6762	9903	25346
1380	-3525	-3015	-3359	-2454	-3992	-5170	-3690	-4502	-3830	-4200	-3146	-407	4089	6727	9871	25307
1381	-3508	-3004	-3354	-2438	-4009	-5187	-3694	-4481	-3809	-4261	-3169	-519	3974	6692	9826	25239
1382	-3516	-3015	-3378	-2477	-4045	-5199	-3695	-4488	-3824	-4300	-3192	-613	3834	6661	9757	25180
1383	-3552	-3032	-3397	-2493	-4068	-5236	-3713	-4488	-3845	-4316	-3233	-715	3710	6615	9695	25112
1384	-3574	-3059	-3418	-2544	-4073	-5250	-3731	-4533	-3882	-4350	-3302	-838	3572	6491	9639	25030
1385	-3543	-3039	-3431	-2508	-4052	-5245	-3736	-4519	-3882	-4381	-3398	-957	3460	6410	9579	24949
1386	-3537	-3042	-3442	-2523	-4073	-5262	-3750	-4513	-3871	-4403	-3431	-1042	3345	6348	9520	24831
1387	-3563	-3043	-3454	-2537	-4097	-5265	-3755	-4500	-3884	-4456	-3486	-1150	3231	6302	9469	24747
1388	-3580	-3064	-3450	-2578	-4138	-5278	-3764	-4546	-3916	-4502	-3556	-1248	3090	6227	9395	24653
1389	-3580	-3076	-3480	-2597	-4141	-5294	-3771	-4586	-3942	-4548	-3649	-1353	2977	6151	9311	24604
1390	-3563	-3058	-3496	-2577	-4129	-5277	-3776	-4586	-3914	-4587	-3712	-1442	2875	6096	9279	24574
1391	-3575	-3078	-3496	-2599	-4156	-5297	-3775	-4596	-3944	-4595	-3765	-1543	2749	6017	9210	24508
1392	-3559	-3063	-3500	-2588	-4159	-5299	-3774	-4589	-3957	-4622	-3790	-1641	2635	5936	9154	24445
1393	-3594	-3089	-3522	-2637	-4188	-5326	-3791	-4615	-3986	-4669	-3842	-1717	2520	5881	9108	24391
1394	-3542	-3052	-3532	-2605	-4207	-5323	-3793	-4617	-3979	-4698	-3897	-1820	2402	5823	9054	24336
1395	-3550	-3049	-3539	-2591	-4204	-5337	-3795	-4567	-3972	-4755	-3937	-1912	2305	5756	9017	24278
1396	-3561	-3066	-3546	-2618	-4221	-5350	-3809	-4571	-3995	-4809	-3961	-1983	2193	5691	8957	24192
1397	-3584	-3087	-3559	-2640	-4227	-5368	-3834	-4593	-4015	-4817	-3998	-2060	2100	5643	8911	24139
1398	-3625	-3123	-3564	-2697	-4258	-5400	-3857	-4629	-4029	-4873	-4055	-2152	1985	5575	8847	24098
1399	-3587	-3108	-3586	-2673	-4260	-5383	-3855	-4632	-4029	-4913	-4121	-2246	1893	5499	8817	24067
1400	-3568	-3095	-3597	-2678	-4259	-5388	-3845	-4611	-4019	-4922	-4146	-2338	1800	5461	8807	24030
1401	-3603	-3104	-3610	-2691	-4288	-5398	-3841	-4616	-4035	-4931	-4187	-2405	1727	5404	8778	23968
1402	-3616	-3118	-3612	-2708	-4306	-5422	-3865	-4639	-4036	-4965	-4237	-2464	1627	5378	8750	23926
1403	-3635	-3133	-3625	-2750	-4312	-5442	-3882	-4687	-4080	-4984	-4308	-2531	1535	5372	8714	23900
1404	-3613	-3124	-3609	-2727	-4321	-5436	-3891	-4686	-4076	-4992	-4377	-2603	1449	5350	8716	23882
1405	-3606	-3114	-3623	-2723	-4325	-5449	-3884	-4691	-4083	-5030	-4417	-2707	1379	5322	8729	23866
1406	-3578	-3115	-3631	-2722	-4327	-5451	-3881	-4682	-4081	-5075	-4465	-2791	1296	5302	8743	23880
1407	-3611	-3133	-3652	-2766	-4341	-5469	-3889	-4676	-4116	-5092	-4480	-2840	1219	5268	8707	23903
1408	-3606	-3106	-3656	-2756	-4347	-5457	-3896	-4692	-4114	-5120	-4548	-2919	1165	5211	8693	23929
1409	-3579	-3100	-3662	-2725	-4350	-5466	-3890	-4657	-4094	-5152	-4561	-2992	1110	5176	8706	23964
1410	-3605	-3116	-3667	-2736	-4354	-5477	-3901	-4647	-4102	-5176	-4544	-3024	1037	5132	8698	23938
1411	-3605	-3126	-3689	-2768	-4377	-5486	-3906	-4674	-4104	-5199	-4548	-3069	962	5115	8677	23962
1412	-3664	-3170	-3690	-2812	-4409	-5520	-3927	-4720	-4131	-5198	-4583	-3122	910	5080	8672	23993
1413	-3618	-3141	-3696	-2777	-4395	-5503	-3918	-4707	-4122	-5226	-4631	-3181	853	5051	8683	23999
1414	-3599	-3120	-3693	-2765	-4410	-5508	-3919	-4695	-4119	-5247	-4679	-3213	782	5047	8666	23985
1415	-3625	-3128	-3698	-2783	-4417	-5520	-3915	-4688	-4107	-5268	-4695	-3254	726	5011	8640	24002
1416	-3645	-3138	-3710	-2792	-4445	-5528	-3935	-4700	-4146	-5289	-4694	-3284	669	4966	8617	24056
1417	-3696	-3183	-3730	-2851	-4476	-5546	-3960	-4739	-4189	-5309	-4759	-3345	620	4919	8578	24114
1418	-3644	-3180	-3763	-2833	-4465	-5541	-3960	-4764	-4183	-5339	-4813	-3387	570	4897	8539	24130
1419	-3621	-3155	-3743	-2816	-4454	-5543	-3953	-4734	-4165	-5337	-4824	-3441	556	4873	8555	24160
1420	-3615	-3143	-3733	-2811	-4448	-5567	-3955	-4711	-4165	-5318	-4814	-3471	498	4852	8570	24210
1421	-3650	-3169	-3746	-2846	-4478	-5579	-3968	-4704	-4156	-5317	-4803	-3499	449	4800	8550	24215
1422	-3658	-3167	-3765	-2859	-4488	-5590	-3965	-4751	-4165	-5339	-4821	-3520	423	4777	8531	24264
1423	-3627	-3161	-3771	-2823	-4488	-5591	-3966	-4719	-4167	-5357	-4835	-3544	414	4714	8524	24332
1424	-3634	-3167	-3778	-2809	-4511	-5609	-3965	-4717	-4162	-5363	-4836	-3586	382	4667	8490	24343
1425	-3651	-3171	-3783	-2833	-4521	-5616	-3985	-4735	-4167	-5381	-4836	-3583	346	4639	8457	24330
1426	-3715	-3206	-3794	-2895	-4554	-5643	-3995	-4779	-4197	-5371	-4866	-3609	300	4601	8444	24360
1427	-3705	-3195	-3800	-2874	-4556	-5640	-4001	-4794	-4210	-5378	-4925	-3639	269	4610	8421	24386
1428	-3668	-3168	-3800	-2841	-4535	-5633	-3994	-4747	-4177	-5377	-4942	-3648	235	4625	8403	24428
1429	-3683	-3173	-3792	-2848	-4543	-5638	-3994	-4738	-4188	-5374	-4924	-3670	197	4614	8366	24421
1430	-3705	-3208	-3804	-2848	-4545	-5648	-4007	-4778	-4185	-5381	-4901	-3677	165	4587	8338	24430
1431	-3779	-3245	-3815	-2907	-4570	-5675	-4018	-4853	-4237	-5389	-4977	-3716	130	4563	8261	24461
1432	-3716	-3211	-3819	-2852	-4535	-5639	-4009	-4856	-4229	-5420	-5027	-3737	124	4533	8222	24510
1433	-3677	-3193	-3810	-2801	-4543	-5627	-4021	-4804	-4191	-5425	-5004	-3766	104	4522	8206	24554
1434	-3691	-3198	-3818	-2803	-4552	-5638	-4005	-4773	-4210	-5411	-5011	-3791	116	4476	8177	24590
1435	-3705	-3210	-3810	-2805	-4549	-5642	-4024	-4767	-4208	-5427	-4998	-3796	121	4440	8137	24593
1436	-3725	-3218	-3807	-2840	-4543	-5643	-4026	-4805	-4248	-5423	-4999	-3806	88	4416	8101	24625
1437	-3686	-3214	-3807	-2799	-4539	-5650	-4017	-4786	-4219	-5424	-4994	-3824	100	4370	8075	24660
1438	-3707	-3215	-3807	-2787	-4532	-5649	-4016	-4773	-4208	-5414	-4968	-3830	74	4295	8040	24676
1439	-3728	-3222	-3812	-2788	-4539	-5661	-4031	-4777	-4201	-5418	-4958	-3822	44	4245	7957	24705
1440	-3786	-3250	-3804	-2823	-4553	-5676	-4052	-4812	-4231	-5431	-4969	-3829	17	4221	7901	24723
1441	-3762	-3242	-3802	-2787	-4526	-5674	-4050	-4824	-4235	-5423	-4996	-3847	1	4224	7863	24749
1442	-3732	-3218	-3799	-2724	-4499	-5664	-4050	-4782	-4223	-5414	-4984	-3852	0	4231	7818	24764
1443	-3748	-3223	-3778	-2701	-4491	-5663	-4050	-4796	-4219	-5394	-4975	-3830	-24	4233	7763	24768
1444	-3784	-3264	-3766	-2689	-4477	-5687	-4057	-4823	-4218	-5397	-4974	-3822	-34	4217	7711	24770
1445	-3824	-3304	-3775	-2729	-4463	-5698	-4067	-4862	-4252	-5409	-5032	-3849	-44	4177	7664	24789
1446	-3728	-3261	-3766	-2630	-4427	-5657	-4050	-4844	-4231	-5401	-5047	-3877	-49	4154	7637	24803
1447	-3721	-3231	-3753	-2568	-4416	-5644	-4044	-4794	-4219	-5390	-5004	-3880	-63	4128	7591	24799
1448	-3754	-3251	-3735	-2544	-4393	-5642	-4034	-4778	-4231	-5414	-4985	-3871	-95	4077	7532	24793
1449	-3781	-3269	-3741	-2550	-4370	-5667	-4049	-4791	-4225	-5400	-4974	-3870	-117	4038	7491	24803
1450	-3820	-3292	-3741	-2549	-4342	-5691	-4055	-4832	-4225	-5414	-4979	-3866	-112	4018	7420	24773
1451	-3771	-3265	-3718	-2462	-4309	-5666	-4049	-4809	-4216	-5422	-4979	-3870	-103	4024	7403	24737
1452	-3784	-3278	-3705	-2421	-4292	-5671	-4041	-4789	-4217	-5419	-4980	-3865	-117	4015	7333	24752
1453	-3808	-3291	-3707	-2417	-4267	-5668	-4041	-4805	-4222	-5426	-4979	-3862	-151	3993	7277	24723
1454	-3852	-3329	-3687	-2408	-4226	-5680	-4055	-4839	-4241	-5400	-4979	-3889	-180	3942	7216	24685
1455	-3835	-3317	-3676	-2363	-4160	-5650	-4050	-4857	-4259	-5419	-4998	-3880	-185	3894	7175	24691
1456	-3801	-3297	-3641	-2301	-4118	-5640	-4045	-4826	-4238	-5403	-4988	-3887	-178	3865	7155	24696
1457	-3812	-3311	-3621	-2267	-4091	-5631	-4045	-4817	-4238	-5409	-4984	-3888	-182	3866	7109	24669
1458	-3850	-3335	-3628	-2247	-4042	-5620	-4050	-4830	-4246	-5402	-5011	-3898	-208	3852	7081	24653
1459	-3863	-3355	-3634	-2211	-3961	-5587	-4051	-4835	-4257	-5407	-5040	-3931	-218	3866	7035	24672
1460	-3816	-3308	-3599	-2107	-3880	-5567	-4026	-4823	-4231	-5420	-5077	-3947	-221	3891	7011	24685
1461	-3797	-3294	-3577	-2034	-3820	-5530	-4005	-4781	-4207	-5404	-5040	-3952	-211	3907	7002	24632
1462	-3801	-3296	-3573	-2002	-3747	-5514	-4002	-4753	-4199	-5380	-4999	-3949	-213	3914	6963	24628
1463	-3820	-3312	-3548	-1978	-3688	-5501	-4006	-4777	-4192	-5375	-4967	-3958	-216	3889	6941	24596
1464	-3860	-3325	-3532	-1972	-3623	-5502	-4015	-4821	-4212	-5396	-4985	-3976	-234	3817	6915	24600
1465	-3825	-3318	-3517	-1875	-3533	-5470	-3985	-4791	-4205	-5411	-4986	-3970	-230	3825	6901	24589
1466	-3816	-3303	-3538	-1822	-3458	-5451	-3984	-4776	-4191	-5420	-4979	-3947	-247	3827	6884	24564
1467	-3830	-3322	-3523	-1786	-3386	-5446	-3973	-4764	-4184	-5429	-4988	-3943	-278	3805	6847	24522
1468	-3863	-3344	-3502	-1775	-3298	-5442	-3974	-4759	-4195	-5420	-5003	-3947	-283	3791	6832	24489
1469	-3862	-3355	-3488	-1727	-3203	-5402	-3963	-4801	-4189	-5389	-5028	-3936	-283	3796	6815	24468
1470	-3831	-3339	-3492	-1658	-3102	-5367	-3955	-4768	-4157	-5398	-5024	-3934	-275	3795	6771	24471
1471	-3851	-3341	-3482	-1631	-3021	-5357	-3958	-4745	-4155	-5398	-5037	-3949	-272	3798	6782	24482
1472	-3841	-3334	-3470	-1571	-2909	-5344	-3947	-4733	-4152	-5393	-5030	-3967	-268	3809	6773	24492
1473	-3854	-3358	-3458	-1570	-2827	-5323	-3947	-4740	-4159	-5366	-5031	-3950	-266	3815	6771	24493
1474	-3830	-3342	-3437	-1490	-2732	-5278	-3928	-4736	-4125	-5347	-4991	-3941	-272	3826	6778	24480
1475	-3811	-3326	-3459	-1439	-2642	-5236	-3905	-4698	-4106	-5342	-4970	-3934	-291	3814	6785	24484
1476	-3825	-3321	-3435	-1423	-2568	-5240	-3906	-4695	-4106	-5343	-4957	-3927	-282	3823	6779	24457
1477	-3853	-3338	-3433	-1400	-2497	-5236	-3903	-4679	-4100	-5328	-4941	-3918	-272	3803	6739	24464
1478	-3888	-3361	-3428	-1422	-2446	-5229	-3913	-4721	-4130	-5298	-4991	-3897	-268	3794	6734	24445
1479	-3857	-3332	-3411	-1358	-2349	-5192	-3902	-4704	-4100	-5307	-4983	-3895	-277	3765	6727	24468
1480	-3844	-3318	-3407	-1326	-2278	-5174	-3893	-4684	-4088	-5305	-4947	-3898	-281	3767	6717	24443
1481	-3860	-3340	-3410	-1330	-2230	-5172	-3901	-4691	-4067	-5282	-4918	-3895	-295	3771	6701	24389
1482	-3882	-3354	-3404	-1352	-2175	-5192	-3922	-4710	-4087	-5273	-4900	-3881	-296	3769	6713	24369
1483	-3917	-3391	-3387	-1389	-2142	-5197	-3913	-4758	-4083	-5246	-4922	-3894	-287	3774	6687	24421
1484	-3889	-3359	-3371	-1359	-2068	-5167	-3911	-4751	-4074	-5230	-4964	-3887	-271	3768	6707	24421
1485	-3837	-3335	-3357	-1322	-2053	-5160	-3893	-4707	-4049	-5217	-4946	-3889	-257	3810	6726	24426
1486	-3846	-3324	-3328	-1329	-2031	-5171	-3899	-4688	-4039	-5209	-4917	-3886	-255	3819	6737	24435
1487	-3872	-3349	-3326	-1375	-2038	-5184	-3905	-4698	-4057	-5201	-4897	-3881	-249	3843	6757	24443
1488	-3840	-3329	-3316	-1370	-2019	-5187	-3927	-4697	-4048	-5218	-4908	-3884	-242	3862	6771	24482
1489	-3811	-3314	-3310	-1359	-2022	-5182	-3927	-4680	-4031	-5197	-4869	-3851	-220	3866	6791	24471
1490	-3830	-3325	-3293	-1395	-2046	-5207	-3927	-4680	-4017	-5201	-4849	-3830	-212	3872	6788	24451
1491	-3874	-3337	-3295	-1439	-2083	-5229	-3944	-4702	-4035	-5181	-4822	-3815	-205	3883	6798	24438
1492	-3923	-3359	-3281	-1519	-2134	-5268	-3971	-4763	-4069	-5165	-4848	-3819	-196	3895	6803	24443
1493	-3863	-3325	-3259	-1517	-2163	-5270	-3966	-4772	-4070	-5161	-4847	-3809	-194	3934	6804	24433
1494	-3835	-3329	-3229	-1539	-2223	-5318	-3980	-4757	-4057	-5157	-4856	-3811	-184	3937	6817	24407
1495	-3864	-3325	-3237	-1602	-2285	-5355	-3994	-4769	-4071	-5161	-4832	-3797	-206	3936	6813	24378
1496	-3913	-3357	-3251	-1685	-2352	-5387	-4023	-4806	-4105	-5160	-4829	-3799	-214	3903	6784	24353
1497	-3915	-3350	-3245	-1755	-2430	-5421	-4039	-4876	-4139	-5171	-4882	-3835	-213	3881	6784	24339
1498	-3830	-3309	-3218	-1731	-2501	-5436	-4031	-4844	-4113	-5183	-4882	-3831	-180	3898	6779	24323
1499	-3806	-3300	-3208	-1775	-2553	-5465	-4046	-4834	-4111	-5201	-4860	-3821	-166	3900	6773	24311
1500	-3830	-3309	-3213	-1817	-2649	-5523	-4063	-4838	-4113	-5186	-4840	-3823	-188	3888	6730	24262
1501	-3885	-3346	-3198	-1916	-2755	-5572	-4103	-4878	-4157	-5200	-4828	-3820	-225	3868	6692	24213
1502	-3887	-3336	-3196	-1951	-2847	-5617	-4125	-4925	-4176	-5221	-4873	-3831	-233	3818	6661	24158
1503	-3864	-3298	-3190	-1970	-2930	-5659	-4135	-4900	-4194	-5230	-4859	-3848	-207	3807	6617	24097
1504	-3881	-3307	-3175	-2021	-3018	-5715	-4162	-4918	-4202	-5244	-4867	-3850	-202	3806	6556	24046
1505	-3894	-3315	-3170	-2081	-3125	-5767	-4183	-4957	-4234	-5263	-4888	-3877	-213	3780	6492	23978
1506	-3939	-3350	-3160	-2164	-3202	-5803	-4217	-5027	-4285	-5282	-4929	-3888	-224	3736	6426	23891
1507	-3888	-3317	-3152	-2177	-3289	-5814	-4215	-5048	-4279	-5298	-4957	-3922	-242	3702	6395	23807
1508	-3874	-3304	-3150	-2191	-3376	-5853	-4242	-5043	-4291	-5319	-4984	-3933	-246	3674	6349	23671
1509	-3912	-3329	-3157	-2275	-3474	-5901	-4270	-5091	-4331	-5345	-4988	-3967	-269	3659	6295	23579
1510	-3914	-3344	-3180	-2333	-3550	-5954	-4293	-5138	-4356	-5378	-5061	-4027	-283	3635	6230	23482
1511	-3908	-3340	-3164	-2358	-3615	-5965	-4300	-5155	-4392	-5399	-5120	-4072	-313	3639	6180	23353
1512	-3857	-3315	-3162	-2364	-3680	-5974	-4299	-5127	-4386	-5415	-5157	-4121	-323	3596	6148	23256
1513	-3864	-3306	-3161	-2378	-3745	-6009	-4294	-5109	-4405	-5432	-5154	-4139	-356	3583	6113	23169
1514	-3874	-3317	-3167	-2415	-3813	-6035	-4320	-5111	-4415	-5464	-5165	-4163	-385	3548	6063	23027
1515	-3934	-3356	-3201	-2493	-3886	-6086	-4340	-5149	-4441	-5498	-5201	-4182	-415	3497	5958	22900
1516	-3908	-3338	-3205	-2539	-3950	-6101	-4344	-5186	-4477	-5566	-5244	-4203	-439	3447	5883	22757
1517	-3879	-3320	-3213	-2528	-4003	-6095	-4370	-5194	-4486	-5580	-5269	-4258	-448	3410	5791	22600
1518	-3902	-3321	-3238	-2575	-4074	-6126	-4376	-5198	-4502	-5623	-5270	-4288	-485	3376	5695	22434
1519	-3903	-3337	-3259	-2616	-4151	-6167	-4393	-5229	-4512	-5655	-5287	-4324	-524	3320	5597	22300
1520	-3948	-3377	-3292	-2671	-4202	-6185	-4410	-5278	-4542	-5685	-5349	-4357	-562	3260	5513	22129
1521	-3937	-3351	-3307	-2666	-4241	-6184	-4407	-5258	-4571	-5705	-5395	-4382	-597	3230	5409	21997
1522	-3926	-3358	-3328	-2688	-4287	-6198	-4422	-5262	-4590	-5728	-5447	-4427	-602	3196	5327	21839
1523	-3923	-3346	-3330	-2691	-4331	-6217	-4436	-5258	-4598	-5777	-5464	-4462	-633	3145	5251	21657
1524	-3905	-3337	-3331	-2724	-4356	-6229	-4439	-5262	-4621	-5799	-5483	-4488	-655	3097	5167	21449
1525	-3915	-3355	-3368	-2755	-4409	-6263	-4440	-5291	-4626	-5847	-5520	-4523	-703	3051	5074	21313
1526	-3892	-3334	-3387	-2731	-4437	-6248	-4447	-5291	-4609	-5879	-5535	-4549	-714	3001	4989	21143
1527	-3902	-3337	-3409	-2750	-4486	-6275	-4447	-5274	-4618	-5898	-5554	-4593	-746	2941	4879	20959
1528	-3922	-3352	-3444	-2780	-4521	-6295	-4468	-5285	-4630	-5916	-5558	-4597	-786	2883	4804	20769
1529	-3973	-3379	-3461	-2852	-4564	-6338	-4485	-5350	-4674	-5939	-5593	-4602	-817	2831	4713	20604
1530	-3960	-3379	-3491	-2857	-4593	-6323	-4483	-5354	-4705	-5963	-5660	-4649	-837	2791	4642	20441
1531	-3928	-3354	-3508	-2862	-4603	-6320	-4479	-5324	-4702	-6010	-5694	-4689	-873	2801	4587	20280
1532	-3935	-3371	-3537	-2848	-4640	-6331	-4482	-5353	-4711	-6003	-5712	-4711	-920	2790	4491	20109
1533	-3952	-3373	-3577	-2890	-4667	-6345	-4489	-5358	-4729	-6023	-5732	-4748	-941	2765	4414	19933
1534	-4010	-3430	-3579	-2968	-4700	-6363	-4489	-5407	-4754	-6050	-5777	-4765	-964	2714	4341	19790
1535	-3958	-3401	-3607	-2956	-4704	-6339	-4500	-5421	-4769	-6092	-5841	-4793	-968	2669	4258	19668
1536	-3898	-3379	-3621	-2918	-4706	-6313	-4498	-5374	-4741	-6119	-5870	-4856	-991	2635	4197	19504
1537	-3903	-3390	-3640	-2923	-4723	-6329	-4488	-5376	-4740	-6125	-5866	-4884	-1008	2618	4126	19377
1538	-3920	-3378	-3674	-2949	-4739	-6342	-4491	-5371	-4740	-6148	-5864	-4901	-1048	2603	4059	19234
1539	-3942	-3396	-3703	-2996	-4771	-6350	-4499	-5406	-4771	-6151	-5890	-4911	-1061	2556	4014	19146
1540	-3926	-3382	-3717	-2985	-4791	-6336	-4498	-5381	-4771	-6174	-5910	-4945	-1089	2531	3954	19030
1541	-3933	-3382	-3736	-2987	-4797	-6335	-4512	-5369	-4765	-6187	-5905	-4962	-1098	2507	3881	18911
1542	-3950	-3402	-3768	-3006	-4813	-6361	-4511	-5367	-4755	-6205	-5895	-4955	-1126	2498	3824	18764
1543	-3988	-3430	-3784	-3063	-4833	-6370	-4524	-5392	-4793	-6208	-5928	-4986	-1165	2480	3735	18625
1544	-3964	-3431	-3800	-3042	-4850	-6367	-4511	-5423	-4814	-6236	-5978	-5017	-1183	2460	3687	18505
1545	-3937	-3399	-3823	-3026	-4836	-6355	-4518	-5394	-4799	-6232	-5983	-5026	-1191	2456	3622	18372
1546	-3948	-3402	-3847	-3042	-4868	-6372	-4521	-5377	-4773	-6240	-5967	-5045	-1214	2456	3556	18251
1547	-3998	-3429	-3866	-3095	-4913	-6394	-4544	-5398	-4800	-6256	-5986	-5034	-1223	2422	3510	18152
1548	-4024	-3450	-3880	-3129	-4918	-6390	-4551	-5447	-4817	-6262	-6048	-5067	-1252	2402	3454	18042
1549	-3979	-3418	-3895	-3078	-4890	-6370	-4541	-5425	-4813	-6316	-6064	-5087	-1246	2355	3416	17981
1550	-3943	-3384	-3893	-3051	-4910	-6374	-4523	-5395	-4806	-6323	-6065	-5101	-1261	2348	3380	17868
1551	-3966	-3411	-3896	-3047	-4907	-6403	-4529	-5380	-4811	-6334	-6032	-5106	-1266	2327	3323	17758
1552	-3996	-3429	-3935	-3081	-4919	-6415	-4541	-5406	-4825	-6324	-6026	-5109	-1322	2282	3270	17634
1553	-4037	-3450	-3964	-3133	-4940	-6412	-4541	-5435	-4841	-6346	-6063	-5125	-1330	2256	3202	17561
1554	-3974	-3431	-3960	-3099	-4949	-6401	-4553	-5426	-4829	-6353	-6065	-5122	-1341	2270	3158	17462
1555	-3989	-3430	-4001	-3115	-4935	-6417	-4555	-5417	-4814	-6359	-6073	-5119	-1351	2295	3108	17351
1556	-4013	-3446	-4032	-3135	-4947	-6417	-4561	-5400	-4809	-6361	-6096	-5129	-1356	2257	3063	17275
1557	-4035	-3470	-4025	-3158	-4964	-6407	-4577	-5438	-4845	-6364	-6107	-5156	-1379	2232	3017	17186
1558	-4024	-3464	-4059	-3159	-4968	-6401	-4554	-5450	-4871	-6373	-6160	-5160	-1392	2219	2997	17097
1559	-4013	-3461	-4058	-3149	-4958	-6378	-4555	-5440	-4865	-6362	-6198	-5182	-1404	2203	2938	17008
1560	-3998	-3456	-4064	-3161	-4941	-6370	-4563	-5442	-4869	-6365	-6217	-5183	-1397	2182	2891	16965
1561	-3990	-3455	-4069	-3142	-4931	-6389	-4566	-5434	-4868	-6391	-6220	-5224	-1404	2138	2874	16924
1562	-4031	-3472	-4082	-3181	-4935	-6378	-4553	-5465	-4874	-6410	-6236	-5226	-1428	2106	2841	16883
1563	-3984	-3441	-4089	-3135	-4914	-6366	-4535	-5431	-4857	-6424	-6245	-5233	-1432	2071	2815	16851
1564	-3971	-3440	-4094	-3116	-4900	-6354	-4543	-5391	-4836	-6433	-6226	-5234	-1449	2068	2790	16783
1565	-4014	-3473	-4106	-3131	-4898	-6359	-4551	-5380	-4839	-6446	-6204	-5232	-1451	2055	2769	16739
1566	-4032	-3484	-4118	-3150	-4890	-6371	-4553	-5392	-4838	-6446	-6181	-5244	-1465	2077	2730	16673
1567	-4049	-3515	-4116	-3172	-4882	-6386	-4559	-5428	-4866	-6433	-6214	-5263	-1480	2068	2694	16637
1568	-4012	-3480	-4123	-3139	-4864	-6372	-4546	-5422	-4860	-6458	-6243	-5273	-1459	2081	2699	16622
1569	-4020	-3466	-4122	-3115	-4841	-6354	-4532	-5426	-4863	-6460	-6234	-5278	-1465	2087	2672	16579
1570	-4042	-3469	-4132	-3114	-4842	-6348	-4536	-5414	-4868	-6482	-6200	-5292	-1469	2076	2651	16507
1571	-4073	-3527	-4159	-3157	-4831	-6356	-4541	-5416	-4890	-6479	-6230	-5301	-1482	2068	2583	16445
1572	-4065	-3527	-4171	-3157	-4800	-6341	-4533	-5450	-4905	-6488	-6282	-5304	-1476	2050	2564	16465
1573	-4017	-3489	-4159	-3099	-4766	-6302	-4518	-5405	-4885	-6505	-6279	-5296	-1466	2026	2558	16446
1574	-4007	-3485	-4154	-3068	-4729	-6320	-4521	-5387	-4864	-6493	-6288	-5287	-1476	1983	2536	16397
1575	-4027	-3493	-4153	-3065	-4721	-6324	-4525	-5388	-4865	-6513	-6275	-5274	-1473	1969	2508	16359
1576	-4082	-3532	-4182	-3103	-4706	-6346	-4530	-5411	-4894	-6517	-6278	-5277	-1491	1931	2443	16349
1577	-4041	-3494	-4178	-3072	-4689	-6328	-4514	-5404	-4892	-6524	-6256	-5259	-1476	1918	2412	16333
1578	-4041	-3490	-4169	-3042	-4646	-6316	-4509	-5377	-4864	-6513	-6246	-5256	-1482	1900	2398	16286
1579	-4060	-3511	-4191	-3020	-4614	-6308	-4504	-5375	-4862	-6501	-6245	-5257	-1462	1851	2389	16262
1580	-4099	-3543	-4200	-3050	-4582	-6290	-4521	-5366	-4878	-6506	-6218	-5250	-1477	1816	2345	16237
1581	-4108	-3544	-4203	-3077	-4543	-6296	-4512	-5396	-4907	-6525	-6277	-5278	-1467	1811	2326	16244
1582	-4076	-3512	-4185	-3008	-4509	-6258	-4488	-5358	-4884	-6522	-6299	-5284	-1441	1812	2322	16208
1583	-4054	-3521	-4194	-2990	-4475	-6244	-4490	-5347	-4876	-6513	-6290	-5265	-1429	1808	2303	16176
1584	-4085	-3552	-4210	-3020	-4440	-6246	-4480	-5364	-4896	-6501	-6321	-5251	-1444	1853	2258	16176
1585	-4098	-3556	-4208	-3004	-4398	-6220	-4473	-5376	-4902	-6500	-6329	-5250	-1453	1864	2229	16173
1586	-4074	-3528	-4192	-2963	-4342	-6187	-4467	-5375	-4885	-6502	-6358	-5281	-1423	1887	2198	16220
1587	-4038	-3519	-4208	-2904	-4297	-6167	-4435	-5313	-4858	-6497	-6348	-5272	-1403	1923	2220	16204
1588	-4053	-3518	-4215	-2895	-4257	-6157	-4432	-5283	-4844	-6483	-6300	-5252	-1392	1919	2201	16199
1589	-4066	-3542	-4224	-2901	-4236	-6152	-4438	-5268	-4869	-6504	-6287	-5228	-1394	1900	2191	16192
1590	-4115	-3560	-4230	-2942	-4206	-6165	-4420	-5291	-4900	-6493	-6300	-5226	-1393	1888	2135	16209
1591	-4071	-3539	-4231	-2904	-4166	-6154	-4413	-5262	-4886	-6505	-6300	-5213	-1369	1865	2146	16211
1592	-4056	-3518	-4227	-2863	-4116	-6129	-4404	-5232	-4864	-6495	-6289	-5219	-1337	1848	2135	16204
1593	-4079	-3532	-4227	-2851	-4083	-6111	-4381	-5221	-4857	-6492	-6285	-5183	-1331	1861	2108	16181
1594	-4103	-3544	-4222	-2860	-4067	-6130	-4389	-5226	-4849	-6499	-6297	-5163	-1318	1871	2085	16194
1595	-4117	-3557	-4225	-2879	-4029	-6122	-4394	-5262	-4858	-6488	-6289	-5165	-1307	1856	2082	16179
1596	-4106	-3539	-4221	-2843	-3978	-6100	-4385	-5241	-4835	-6496	-6298	-5148	-1270	1882	2078	16183
1597	-4076	-3526	-4220	-2819	-3941	-6082	-4363	-5200	-4824	-6480	-6310	-5131	-1248	1879	2086	16237
1598	-4085	-3527	-4221	-2803	-3907	-6060	-4349	-5163	-4817	-6486	-6273	-5105	-1218	1882	2091	16263
1599	-4122	-3556	-4242	-2814	-3885	-6061	-4349	-5157	-4840	-6455	-6269	-5089	-1211	1877	2055	16256
1600	-4098	-3538	-4235	-2786	-3844	-6045	-4348	-5166	-4820	-6454	-6273	-5078	-1150	1880	2041	16242
1601	-4078	-3548	-4257	-2760	-3808	-6043	-4338	-5128	-4790	-6463	-6235	-5054	-1136	1896	2043	16241
1602	-4087	-3545	-4284	-2756	-3815	-6053	-4347	-5121	-4774	-6428	-6200	-5021	-1138	1870	2035	16215
1603	-4114	-3554	-4273	-2755	-3799	-6049	-4347	-5133	-4769	-6402	-6199	-4992	-1095	1858	1995	16237
1604	-4147	-3585	-4266	-2824	-3795	-6053	-4351	-5133	-4806	-6402	-6221	-4960	-1077	1851	1966	16248
1605	-4109	-3564	-4270	-2793	-3763	-6028	-4329	-5121	-4783	-6399	-6204	-4945	-1047	1853	1965	16279
1606	-4092	-3549	-4258	-2745	-3719	-6014	-4323	-5090	-4752	-6382	-6164	-4914	-1031	1834	2004	16260
1607	-4113	-3546	-4269	-2762	-3704	-6018	-4325	-5082	-4764	-6340	-6140	-4885	-994	1817	2027	16237
1608	-4165	-3591	-4266	-2817	-3706	-6039	-4321	-5108	-4775	-6313	-6138	-4871	-968	1843	2002	16220
1609	-4174	-3594	-4277	-2827	-3692	-6021	-4323	-5141	-4800	-6304	-6165	-4875	-954	1862	1990	16261
1610	-4094	-3559	-4262	-2755	-3678	-5992	-4304	-5093	-4738	-6280	-6137	-4847	-889	1893	1997	16276
1611	-4082	-3555	-4253	-2730	-3673	-5981	-4290	-5046	-4700	-6237	-6090	-4808	-860	1911	2001	16297
1612	-4108	-3550	-4265	-2743	-3676	-5985	-4290	-5005	-4685	-6204	-6019	-4768	-832	1913	1995	16333
1613	-4162	-3593	-4294	-2776	-3678	-6023	-4311	-5032	-4699	-6161	-5951	-4712	-810	1916	1983	16351
1614	-4140	-3573	-4286	-2772	-3672	-6033	-4308	-5044	-4708	-6126	-5894	-4659	-767	1928	1984	16366
1615	-4115	-3563	-4273	-2753	-3664	-6018	-4312	-5007	-4675	-6070	-5845	-4611	-739	1903	2017	16356
1616	-4116	-3564	-4264	-2753	-3674	-6022	-4315	-5020	-4656	-6010	-5771	-4553	-695	1902	2010	16347
1617	-4122	-3580	-4277	-2766	-3702	-6042	-4321	-5042	-4657	-5970	-5707	-4468	-680	1930	1980	16342
1618	-4185	-3606	-4287	-2821	-3722	-6068	-4327	-5066	-4668	-5919	-5659	-4427	-648	1913	1950	16340
1619	-4132	-3564	-4290	-2784	-3709	-6038	-4315	-5024	-4635	-5821	-5563	-4351	-625	1920	1951	16372
1620	-4136	-3575	-4294	-2806	-3724	-6030	-4323	-5016	-4630	-5744	-5475	-4272	-589	1924	1967	16357
1621	-4142	-3589	-4291	-2813	-3732	-6044	-4330	-5030	-4616	-5683	-5424	-4201	-547	1913	1966	16354
1622	-4133	-3603	-4284	-2824	-3757	-6051	-4338	-5044	-4579	-5607	-5315	-4098	-507	1945	1977	16340
1623	-4130	-3595	-4291	-2832	-3771	-6063	-4319	-5067	-4577	-5491	-5228	-4012	-475	1967	1973	16338
1624	-4108	-3559	-4301	-2816	-3774	-6052	-4323	-5028	-4549	-5413	-5055	-3917	-432	1966	1990	16333
1625	-4127	-3573	-4316	-2839	-3798	-6073	-4340	-5037	-4521	-5308	-4874	-3767	-406	1959	1960	16315
1626	-4151	-3598	-4320	-2843	-3827	-6078	-4368	-5031	-4504	-5204	-4706	-3637	-377	1949	1935	16286
1627	-4214	-3622	-4326	-2902	-3867	-6111	-4385	-5067	-4523	-5084	-4559	-3517	-343	1984	1926	16244
1628	-4190	-3609	-4329	-2888	-3901	-6106	-4387	-5083	-4505	-4962	-4416	-3399	-289	1974	1901	16223
1629	-4148	-3601	-4336	-2877	-3914	-6107	-4404	-5080	-4482	-4849	-4273	-3277	-259	1973	1891	16207
1630	-4161	-3598	-4335	-2888	-3934	-6131	-4393	-5076	-4481	-4740	-4101	-3125	-219	1992	1878	16166
1631	-4170	-3618	-4330	-2911	-3967	-6149	-4408	-5091	-4456	-4622	-3951	-2980	-193	1961	1870	16145
1632	-4238	-3654	-4326	-2992	-4005	-6176	-4434	-5150	-4467	-4492	-3800	-2806	-155	1963	1839	16146
1633	-4161	-3607	-4325	-2941	-3998	-6173	-4418	-5154	-4436	-4346	-3631	-2662	-108	1982	1854	16166
1634	-4122	-3588	-4331	-2928	-4029	-6160	-4414	-5150	-4397	-4172	-3441	-2492	-65	2020	1885	16134
1635	-4129	-3584	-4325	-2927	-4040	-6160	-4425	-5126	-4386	-4048	-3220	-2330	-7	2027	1917	16094
1636	-4164	-3609	-4340	-2965	-4090	-6176	-4434	-5114	-4365	-3896	-3009	-2143	24	2037	1948	16096
1637	-4181	-3623	-4350	-2987	-4101	-6186	-4451	-5161	-4353	-3761	-2804	-1943	96	2037	1939	16103
1638	-4147	-3590	-4356	-2965	-4139	-6203	-4450	-5152	-4320	-3626	-2599	-1771	174	2054	1958	16101
1639	-4167	-3589	-4355	-2968	-4165	-6221	-4464	-5148	-4302	-3488	-2355	-1559	216	2085	1945	16065
1640	-4176	-3605	-4344	-2997	-4187	-6236	-4466	-5144	-4295	-3343	-2115	-1374	266	2081	1973	15998
1641	-4218	-3636	-4347	-3053	-4232	-6261	-4498	-5185	-4304	-3241	-1921	-1196	312	2066	1975	15993
1642	-4186	-3629	-4349	-3031	-4256	-6261	-4490	-5207	-4290	-3113	-1735	-1012	380	2046	1954	15988
1643	-4171	-3607	-4365	-3015	-4274	-6276	-4492	-5183	-4255	-2988	-1525	-811	435	2045	1935	15951
1644	-4208	-3630	-4372	-3041	-4305	-6293	-4512	-5228	-4271	-2870	-1345	-639	474	2056	1909	15904
1645	-4197	-3624	-4364	-3050	-4327	-6302	-4524	-5241	-4245	-2757	-1178	-455	515	2105	1891	15897
1646	-4199	-3629	-4355	-3063	-4364	-6307	-4525	-5287	-4240	-2649	-993	-301	543	2131	1895	15918
1647	-4161	-3602	-4360	-3014	-4358	-6308	-4525	-5245	-4227	-2548	-797	-135	595	2123	1898	15921
1648	-4163	-3603	-4362	-3011	-4401	-6331	-4536	-5229	-4215	-2450	-600	36	646	2121	1900	15874
1649	-4198	-3619	-4374	-3038	-4442	-6346	-4540	-5244	-4226	-2380	-460	170	673	2126	1908	15813
1650	-4230	-3647	-4367	-3084	-4473	-6370	-4560	-5269	-4240	-2306	-336	300	692	2137	1909	15787
1651	-4218	-3644	-4385	-3090	-4487	-6388	-4559	-5297	-4258	-2262	-225	429	719	2132	1899	15773
1652	-4186	-3619	-4379	-3073	-4506	-6373	-4558	-5287	-4235	-2180	-110	548	757	2134	1888	15754
1653	-4182	-3630	-4373	-3076	-4528	-6382	-4569	-5296	-4218	-2104	-16	645	777	2139	1863	15719
1654	-4211	-3630	-4379	-3080	-4555	-6397	-4580	-5314	-4219	-2092	87	748	803	2131	1857	15689
1655	-4255	-3671	-4366	-3137	-4574	-6435	-4609	-5348	-4258	-2070	133	822	800	2112	1818	15675
1656	-4249	-3675	-4377	-3151	-4569	-6411	-4606	-5371	-4285	-2083	132	868	834	2126	1826	15676
1657	-4191	-3641	-4378	-3090	-4576	-6394	-4596	-5372	-4271	-2095	158	924	843	2142	1819	15660
1658	-4192	-3640	-4377	-3084	-4596	-6399	-4595	-5344	-4244	-2081	227	954	840	2161	1834	15658
1659	-4195	-3639	-4369	-3088	-4627	-6411	-4596	-5343	-4254	-2069	265	999	848	2122	1838	15594
1660	-4237	-3644	-4367	-3143	-4649	-6431	-4619	-5378	-4291	-2094	262	1012	832	2103	1826	15553
1661	-4184	-3637	-4374	-3104	-4659	-6434	-4606	-5372	-4292	-2123	238	1027	823	2063	1829	15522
1662	-4177	-3629	-4400	-3100	-4678	-6436	-4614	-5367	-4292	-2182	223	1018	812	2076	1797	15506
1663	-4218	-3642	-4405	-3106	-4684	-6463	-4629	-5387	-4309	-2214	208	978	785	2062	1776	15452
1664	-4266	-3667	-4400	-3146	-4703	-6464	-4638	-5413	-4330	-2257	160	933	769	2026	1738	15398
1665	-4224	-3645	-4390	-3140	-4712	-6468	-4638	-5447	-4347	-2319	70	903	728	2034	1722	15351
1666	-4178	-3642	-4387	-3113	-4746	-6457	-4620	-5411	-4344	-2365	19	840	722	2025	1710	15320
1667	-4232	-3651	-4398	-3144	-4760	-6467	-4630	-5404	-4355	-2418	-46	779	701	2029	1702	15262
1668	-4246	-3650	-4402	-3149	-4769	-6481	-4648	-5437	-4410	-2479	-142	699	671	1998	1683	15206
1669	-4261	-3668	-4396	-3169	-4791	-6483	-4649	-5456	-4421	-2558	-273	608	655	1985	1683	15154
1670	-4210	-3644	-4387	-3121	-4785	-6457	-4640	-5426	-4393	-2643	-365	524	625	1989	1667	15121
1671	-4199	-3627	-4386	-3102	-4804	-6459	-4655	-5393	-4403	-2737	-453	415	575	1974	1653	15049
1672	-4214	-3640	-4375	-3133	-4812	-6479	-4646	-5417	-4422	-2815	-515	337	534	1946	1647	14988
1673	-4238	-3658	-4390	-3160	-4838	-6487	-4659	-5432	-4449	-2904	-641	234	486	1894	1602	14898
1674	-4268	-3662	-4378	-3188	-4846	-6517	-4676	-5460	-4490	-2961	-772	121	453	1835	1537	14805
1675	-4225	-3642	-4404	-3139	-4863	-6502	-4654	-5450	-4483	-3027	-920	-4	405	1818	1511	14713
1676	-4235	-3646	-4415	-3150	-4872	-6493	-4652	-5456	-4501	-3144	-1037	-134	359	1809	1450	14751
1677	-4249	-3662	-4410	-3158	-4892	-6502	-4656	-5456	-4498	-3233	-1161	-262	318	1830	1414	14789
1678	-4279	-3699	-4424	-3208	-4897	-6538	-4676	-5483	-4542	-3318	-1303	-369	248	1795	1343	14739
1679	-4287	-3692	-4433	-3239	-4922	-6525	-4684	-5528	-4580	-3406	-1495	-536	210	1774	1305	14687
1680	-4247	-3673	-4418	-3206	-4929	-6504	-4673	-5523	-4563	-3484	-1639	-695	169	1769	1271	14633
1681	-4224	-3652	-4398	-3180	-4926	-6494	-4674	-5506	-4573	-3556	-1763	-829	124	1710	1250	14575
1682	-4212	-3647	-4396	-3170	-4942	-6518	-4660	-5490	-4571	-3627	-1879	-946	77	1666	1218	14483
1683	-4265	-3676	-4394	-3228	-4962	-6544	-4664	-5509	-4609	-3707	-2013	-1073	10	1644	1178	14421
1684	-4246	-3663	-4403	-3187	-4953	-6533	-4647	-5496	-4610	-3807	-2122	-1221	-41	1624	1146	14385
1685	-4227	-3655	-4398	-3181	-4964	-6525	-4664	-5483	-4608	-3874	-2238	-1336	-90	1589	1113	14285
1686	-4260	-3665	-4416	-3211	-4981	-6537	-4664	-5504	-4638	-3968	-2369	-1459	-146	1572	1078	14207
1687	-4272	-3671	-4426	-3237	-5003	-6555	-4674	-5526	-4674	-4058	-2502	-1586	-220	1548	1007	14133
1688	-4282	-3689	-4435	-3264	-5013	-6561	-4677	-5550	-4677	-4138	-2668	-1748	-283	1481	971	14069
1689	-4243	-3672	-4435	-3227	-5027	-6553	-4682	-5535	-4676	-4202	-2782	-1868	-336	1450	952	13988
1690	-4280	-3674	-4437	-3248	-5049	-6556	-4678	-5526	-4667	-4286	-2890	-1973	-362	1445	901	13881
1691	-4294	-3684	-4443	-3278	-5050	-6564	-4688	-5563	-4702	-4365	-3021	-2096	-409	1433	843	13807
1692	-4291	-3703	-4435	-3296	-5057	-6573	-4690	-5581	-4722	-4435	-3121	-2225	-476	1423	767	13733
1693	-4235	-3669	-4422	-3269	-5047	-6568	-4687	-5572	-4738	-4494	-3240	-2376	-534	1388	737	13657
1694	-4229	-3647	-4407	-3243	-5067	-6556	-4686	-5550	-4728	-4571	-3337	-2496	-574	1365	715	13605
1695	-4250	-3662	-4406	-3266	-5079	-6555	-4695	-5535	-4742	-4622	-3419	-2578	-621	1328	677	13506
1696	-4268	-3690	-4437	-3299	-5113	-6573	-4697	-5554	-4754	-4699	-3525	-2679	-687	1249	623	13379
1697	-4321	-3707	-4453	-3338	-5124	-6589	-4708	-5601	-4782	-4773	-3664	-2802	-741	1221	570	13320
1698	-4270	-3680	-4467	-3314	-5141	-6603	-4715	-5601	-4790	-4838	-3773	-2920	-791	1185	519	13263
1699	-4267	-3667	-4463	-3293	-5163	-6610	-4702	-5586	-4788	-4897	-3870	-3014	-848	1169	438	13176
1700	-4268	-3665	-4470	-3324	-5179	-6613	-4707	-5589	-4791	-4938	-3980	-3130	-929	1155	387	13075
1701	-4307	-3697	-4451	-3368	-5186	-6621	-4720	-5613	-4817	-4991	-4080	-3237	-966	1154	342	12975
1702	-4326	-3708	-4466	-3400	-5189	-6616	-4737	-5659	-4853	-5053	-4200	-3333	-1002	1122	290	12884
1703	-4269	-3685	-4464	-3359	-5189	-6595	-4708	-5641	-4843	-5137	-4313	-3462	-1047	1096	264	12820
1704	-4253	-3671	-4470	-3340	-5195	-6589	-4722	-5595	-4849	-5188	-4387	-3574	-1094	1079	235	12752
1705	-4264	-3665	-4469	-3330	-5198	-6609	-4729	-5615	-4863	-5224	-4435	-3668	-1131	1067	172	12658
1706	-4296	-3703	-4474	-3389	-5230	-6648	-4737	-5643	-4880	-5267	-4505	-3767	-1164	1060	125	12576
1707	-4273	-3684	-4486	-3389	-5236	-6647	-4733	-5663	-4889	-5310	-4586	-3843	-1222	1018	82	12515
1708	-4255	-3682	-4488	-3362	-5230	-6638	-4733	-5633	-4889	-5379	-4651	-3925	-1275	987	60	12466
1709	-4266	-3696	-4483	-3392	-5257	-6644	-4740	-5644	-4895	-5423	-4731	-4016	-1323	965	22	12366
1710	-4292	-3698	-4482	-3413	-5284	-6668	-4756	-5657	-4913	-5467	-4793	-4077	-1373	938	-30	12261
1711	-4310	-3717	-4468	-3448	-5302	-6649	-4772	-5714	-4940	-5507	-4904	-4148	-1412	910	-102	12219
1712	-4274	-3685	-4474	-3412	-5293	-6655	-4753	-5674	-4925	-5556	-4980	-4245	-1443	890	-167	12177
1713	-4287	-3699	-4483	-3404	-5287	-6665	-4762	-5659	-4937	-5583	-5049	-4316	-1464	829	-183	12097
1714	-4293	-3714	-4490	-3455	-5308	-6686	-4773	-5702	-4968	-5654	-5127	-4400	-1511	773	-206	12020
1715	-4315	-3720	-4503	-3464	-5313	-6694	-4780	-5718	-4968	-5694	-5199	-4467	-1552	740	-243	11947
1716	-4297	-3708	-4501	-3432	-5328	-6699	-4765	-5721	-4967	-5705	-5264	-4558	-1576	733	-284	11871
1717	-4258	-3692	-4519	-3410	-5316	-6706	-4782	-5684	-4949	-5747	-5299	-4623	-1625	714	-272	11808
1718	-4285	-3681	-4509	-3409	-5339	-6708	-4798	-5679	-4958	-5765	-5323	-4675	-1655	679	-305	11734
1719	-4300	-3708	-4518	-3445	-5353	-6738	-4804	-5682	-4969	-5796	-5342	-4722	-1697	632	-350	11635
1720	-4355	-3730	-4512	-3488	-5372	-6763	-4823	-5733	-5009	-5843	-5424	-4791	-1738	589	-430	11584
1721	-4309	-3710	-4520	-3470	-5375	-6751	-4844	-5737	-5026	-5878	-5472	-4852	-1763	541	-454	11516
1722	-4298	-3720	-4530	-3455	-5384	-6751	-4827	-5718	-5026	-5908	-5537	-4913	-1795	538	-496	11424
1723	-4286	-3733	-4531	-3471	-5387	-6756	-4837	-5723	-5034	-5925	-5599	-4974	-1824	523	-541	11330
1724	-4318	-3729	-4541	-3505	-5397	-6768	-4848	-5741	-5037	-5945	-5628	-5015	-1867	506	-602	11258
1725	-4362	-3760	-4537	-3568	-5431	-6799	-4849	-5814	-5086	-5991	-5716	-5084	-1900	490	-637	11218
1726	-4301	-3723	-4525	-3504	-5410	-6774	-4824	-5791	-5064	-6050	-5775	-5159	-1904	482	-687	11174
1727	-4290	-3727	-4531	-3485	-5410	-6775	-4837	-5767	-5041	-6049	-5801	-5207	-1927	476	-703	11099
1728	-4265	-3727	-4530	-3490	-5406	-6754	-4841	-5752	-5047	-6087	-5852	-5252	-1949	477	-726	11048
1729	-4316	-3744	-4568	-3552	-5432	-6781	-4846	-5766	-5053	-6108	-5883	-5301	-1992	464	-797	10957
1730	-4302	-3730	-4557	-3538	-5436	-6767	-4831	-5802	-5073	-6121	-5921	-5333	-2018	432	-842	10947
1731	-4280	-3720	-4559	-3508	-5433	-6767	-4838	-5783	-5055	-6138	-5926	-5350	-2044	401	-866	10890
1732	-4305	-3723	-4558	-3520	-5470	-6779	-4845	-5775	-5059	-6176	-5930	-5392	-2070	378	-884	10800
1733	-4323	-3747	-4566	-3535	-5475	-6789	-4859	-5777	-5080	-6190	-5967	-5424	-2113	347	-915	10739
1734	-4357	-3761	-4567	-3569	-5497	-6808	-4872	-5813	-5093	-6194	-6024	-5459	-2152	327	-957	10669
1735	-4309	-3733	-4574	-3533	-5494	-6813	-4881	-5809	-5079	-6205	-6069	-5505	-2164	318	-975	10633
1736	-4319	-3739	-4559	-3554	-5489	-6816	-4880	-5806	-5102	-6246	-6094	-5562	-2164	287	-1009	10558
1737	-4315	-3745	-4557	-3541	-5488	-6821	-4852	-5814	-5106	-6267	-6138	-5603	-2186	306	-1032	10508
1738	-4322	-3755	-4564	-3552	-5480	-6820	-4862	-5798	-5101	-6272	-6150	-5636	-2212	282	-1076	10479
1739	-4321	-3737	-4560	-3544	-5477	-6833	-4870	-5811	-5123	-6273	-6187	-5659	-2229	255	-1114	10430
1740	-4292	-3711	-4557	-3522	-5491	-6819	-4864	-5798	-5111	-6286	-6164	-5692	-2242	222	-1146	10365
1741	-4309	-3711	-4591	-3541	-5489	-6826	-4870	-5815	-5115	-6299	-6160	-5718	-2271	202	-1232	10284
1742	-4331	-3713	-4581	-3542	-5512	-6846	-4892	-5827	-5117	-6327	-6188	-5725	-2295	171	-1278	10233
1743	-4389	-3759	-4576	-3595	-5539	-6876	-4909	-5857	-5139	-6354	-6232	-5753	-2313	163	-1298	10188
1744	-4367	-3735	-4569	-3563	-5540	-6853	-4897	-5876	-5147	-6372	-6278	-5797	-2327	143	-1306	10125
1745	-4315	-3727	-4565	-3551	-5532	-6844	-4887	-5853	-5122	-6367	-6305	-5796	-2345	115	-1326	10064
1746	-4329	-3743	-4565	-3556	-5544	-6838	-4901	-5829	-5127	-6399	-6330	-5804	-2364	89	-1371	9978
1747	-4380	-3754	-4582	-3595	-5550	-6851	-4907	-5863	-5151	-6390	-6362	-5834	-2383	96	-1411	9902
1748	-4391	-3772	-4569	-3610	-5544	-6861	-4900	-5915	-5189	-6419	-6434	-5876	-2413	79	-1454	9901
1749	-4315	-3727	-4532	-3547	-5531	-6841	-4890	-5870	-5177	-6432	-6421	-5927	-2401	95	-1464	9867
1750	-4279	-3720	-4532	-3524	-5533	-6829	-4880	-5846	-5156	-6450	-6408	-5967	-2405	94	-1493	9800
1751	-4309	-3714	-4535	-3543	-5538	-6833	-4887	-5838	-5158	-6437	-6404	-5966	-2414	102	-1516	9731
1752	-4350	-3741	-4548	-3580	-5548	-6880	-4896	-5850	-5153	-6442	-6420	-5985	-2410	99	-1524	9698
1753	-4349	-3725	-4548	-3579	-5537	-6871	-4890	-5873	-5178	-6467	-6452	-5999	-2431	76	-1543	9662
1754	-4321	-3701	-4534	-3556	-5534	-6856	-4904	-5843	-5154	-6477	-6457	-6020	-2426	73	-1560	9643
1755	-4341	-3701	-4544	-3541	-5547	-6868	-4891	-5849	-5158	-6473	-6480	-6034	-2451	61	-1603	9594
1756	-4332	-3711	-4535	-3543	-5544	-6875	-4896	-5863	-5176	-6484	-6482	-6046	-2469	22	-1651	9549
1757	-4367	-3739	-4522	-3585	-5543	-6891	-4918	-5885	-5203	-6516	-6489	-6062	-2473	10	-1710	9498
1758	-4353	-3721	-4525	-3564	-5524	-6887	-4928	-5885	-5193	-6519	-6514	-6091	-2480	1	-1722	9482
1759	-4327	-3699	-4516	-3556	-5547	-6874	-4925	-5883	-5201	-6509	-6549	-6105	-2469	0	-1734	9464
1760	-4315	-3700	-4514	-3536	-5532	-6869	-4902	-5882	-5188	-6519	-6554	-6117	-2484	-11	-1748	9427
1761	-4331	-3695	-4524	-3545	-5538	-6866	-4914	-5874	-5178	-6513	-6540	-6112	-2505	-46	-1763	9388
1762	-4357	-3706	-4512	-3568	-5544	-6898	-4917	-5889	-5188	-6525	-6560	-6128	-2516	-79	-1786	9350
1763	-4324	-3695	-4510	-3530	-5545	-6873	-4919	-5871	-5185	-6523	-6566	-6129	-2507	-94	-1789	9310
1764	-4334	-3683	-4498	-3543	-5535	-6864	-4918	-5869	-5184	-6529	-6535	-6131	-2517	-93	-1825	9260
1765	-4347	-3687	-4477	-3545	-5552	-6884	-4917	-5887	-5187	-6536	-6538	-6140	-2522	-122	-1864	9204
1766	-4392	-3712	-4463	-3564	-5561	-6906	-4934	-5906	-5218	-6550	-6547	-6149	-2539	-127	-1895	9148
1767	-4378	-3702	-4472	-3532	-5558	-6901	-4938	-5914	-5222	-6538	-6607	-6169	-2537	-132	-1917	9123
1768	-4344	-3671	-4461	-3516	-5555	-6896	-4925	-5874	-5196	-6541	-6608	-6196	-2524	-121	-1934	9076
1769	-4376	-3690	-4453	-3534	-5558	-6899	-4925	-5889	-5219	-6555	-6599	-6191	-2535	-167	-1986	9019
1770	-4391	-3710	-4462	-3556	-5568	-6903	-4923	-5937	-5239	-6560	-6640	-6209	-2546	-180	-2024	8991
1771	-4390	-3721	-4438	-3552	-5564	-6905	-4930	-5957	-5247	-6575	-6676	-6218	-2560	-186	-2044	8993
1772	-4329	-3683	-4433	-3494	-5537	-6897	-4913	-5932	-5207	-6572	-6684	-6242	-2554	-214	-2049	8972
1773	-4322	-3671	-4418	-3475	-5531	-6894	-4920	-5890	-5184	-6563	-6654	-6250	-2551	-209	-2079	8932
1774	-4332	-3672	-4430	-3487	-5535	-6914	-4923	-5873	-5186	-6561	-6634	-6253	-2564	-200	-2091	8851
1775	-4375	-3697	-4434	-3525	-5553	-6905	-4924	-5871	-5216	-6557	-6657	-6268	-2570	-215	-2097	8797
1776	-4363	-3692	-4423	-3522	-5530	-6914	-4937	-5922	-5216	-6546	-6695	-6273	-2564	-256	-2120	8765
1777	-4332	-3663	-4410	-3479	-5530	-6905	-4935	-5911	-5201	-6544	-6693	-6284	-2540	-237	-2113	8780
1778	-4347	-3668	-4409	-3488	-5534	-6914	-4931	-5880	-5192	-6567	-6680	-6277	-2560	-233	-2124	8716
1779	-4355	-3684	-4413	-3501	-5550	-6926	-4953	-5901	-5189	-6559	-6681	-6272	-2559	-263	-2151	8641
1780	-4406	-3724	-4406	-3548	-5557	-6940	-4972	-5941	-5214	-6533	-6692	-6271	-2580	-279	-2216	8594
1781	-4390	-3712	-4394	-3529	-5541	-6940	-4966	-5965	-5213	-6547	-6739	-6291	-2575	-254	-2278	8555
1782	-4329	-3676	-4395	-3473	-5526	-6919	-4958	-5903	-5191	-6550	-6746	-6302	-2575	-244	-2282	8517
1783	-4337	-3664	-4388	-3453	-5534	-6937	-4955	-5892	-5187	-6547	-6709	-6319	-2580	-245	-2280	8488
1784	-4352	-3684	-4388	-3472	-5532	-6946	-4961	-5899	-5186	-6528	-6683	-6305	-2567	-256	-2335	8423
1785	-4395	-3723	-4405	-3510	-5537	-6962	-4974	-5928	-5212	-6539	-6677	-6289	-2579	-278	-2363	8383
1786	-4354	-3683	-4390	-3479	-5535	-6957	-4971	-5925	-5206	-6520	-6671	-6289	-2576	-301	-2359	8342
1787	-4364	-3688	-4376	-3472	-5545	-6955	-4963	-5924	-5209	-6483	-6654	-6303	-2585	-318	-2373	8294
1788	-4377	-3693	-4391	-3498	-5553	-6965	-4975	-5912	-5222	-6483	-6640	-6310	-2612	-341	-2393	8224
1789	-4413	-3717	-4406	-3536	-5573	-6983	-4998	-5937	-5226	-6505	-6668	-6323	-2605	-368	-2415	8193
1790	-4402	-3707	-4413	-3517	-5563	-6972	-4997	-5993	-5221	-6487	-6698	-6348	-2592	-384	-2415	8158
1791	-4399	-3712	-4403	-3498	-5567	-6967	-4999	-5969	-5193	-6474	-6702	-6353	-2588	-393	-2421	8119
1792	-4414	-3721	-4389	-3522	-5569	-6975	-5015	-6010	-5204	-6462	-6730	-6350	-2595	-379	-2400	8065
1793	-4380	-3713	-4378	-3500	-5556	-7014	-5013	-5983	-5181	-6441	-6757	-6372	-2615	-367	-2419	8064
1794	-4393	-3735	-4380	-3511	-5571	-7007	-5011	-6007	-5205	-6415	-6789	-6390	-2628	-362	-2437	8072
1795	-4357	-3706	-4381	-3480	-5553	-6983	-5003	-5972	-5179	-6386	-6744	-6420	-2610	-350	-2476	8035
1796	-4357	-3696	-4367	-3474	-5551	-6969	-4988	-5949	-5160	-6378	-6693	-6404	-2610	-366	-2494	7986
1797	-4373	-3727	-4388	-3480	-5550	-6983	-5004	-5972	-5153	-6379	-6664	-6415	-2621	-399	-2515	7934
1798	-4406	-3740	-4383	-3503	-5572	-7002	-5023	-5982	-5170	-6352	-6677	-6422	-2634	-432	-2558	7930
1799	-4414	-3761	-4377	-3527	-5575	-6995	-5038	-5999	-5174	-6337	-6694	-6415	-2638	-443	-2559	7903
1800	-4370	-3731	-4365	-3479	-5569	-6989	-5027	-5987	-5158	-6330	-6682	-6404	-2637	-443	-2523	7897
1801	-4381	-3723	-4380	-3493	-5567	-6990	-5027	-5959	-5151	-6319	-6654	-6422	-2636	-473	-2516	7848
1802	-4410	-3741	-4380	-3502	-5572	-7001	-5033	-5996	-5154	-6308	-6641	-6415	-2657	-495	-2543	7795
1803	-4444	-3768	-4389	-3560	-5573	-7017	-5047	-6041	-5173	-6291	-6687	-6435	-2653	-518	-2551	7778
1804	-4379	-3739	-4366	-3512	-5561	-6994	-5034	-6009	-5157	-6268	-6695	-6449	-2646	-536	-2546	7764
1805	-4354	-3714	-4372	-3467	-5561	-6988	-5033	-5984	-5136	-6244	-6673	-6464	-2632	-505	-2534	7732
1806	-4372	-3725	-4368	-3482	-5564	-7011	-5045	-5976	-5133	-6242	-6642	-6470	-2646	-510	-2552	7685
1807	-4396	-3733	-4382	-3499	-5572	-7037	-5057	-5997	-5130	-6234	-6617	-6460	-2649	-539	-2565	7665
1808	-4427	-3746	-4376	-3542	-5587	-7051	-5052	-6035	-5155	-6239	-6611	-6447	-2645	-542	-2612	7635
1809	-4389	-3739	-4377	-3516	-5585	-7032	-5055	-6017	-5146	-6208	-6621	-6444	-2630	-554	-2629	7607
1810	-4372	-3733	-4378	-3510	-5581	-7031	-5066	-6000	-5149	-6207	-6623	-6443	-2645	-571	-2659	7572
1811	-4397	-3739	-4360	-3499	-5588	-7042	-5066	-6008	-5164	-6209	-6629	-6435	-2625	-602	-2686	7545
1812	-4429	-3754	-4353	-3531	-5600	-7058	-5073	-6036	-5146	-6222	-6648	-6424	-2624	-641	-2742	7486
1813	-4445	-3774	-4342	-3561	-5604	-7055	-5079	-6073	-5194	-6207	-6688	-6425	-2637	-640	-2771	7466
1814	-4386	-3753	-4336	-3539	-5592	-7042	-5070	-6069	-5186	-6217	-6712	-6447	-2603	-604	-2770	7453
1815	-4364	-3750	-4333	-3508	-5593	-7045	-5065	-6032	-5151	-6214	-6704	-6461	-2575	-589	-2761	7417
1816	-4369	-3738	-4332	-3522	-5587	-7044	-5066	-6022	-5142	-6197	-6675	-6446	-2559	-579	-2731	7388
1817	-4419	-3760	-4338	-3553	-5602	-7085	-5084	-6053	-5170	-6214	-6670	-6446	-2527	-589	-2744	7362
1818	-4382	-3745	-4329	-3515	-5606	-7067	-5084	-6045	-5178	-6223	-6661	-6446	-2493	-572	-2736	7355
1819	-4370	-3736	-4318	-3506	-5604	-7056	-5089	-6044	-5171	-6220	-6678	-6438	-2471	-560	-2720	7317
1820	-4389	-3751	-4311	-3511	-5625	-7077	-5092	-6057	-5177	-6245	-6662	-6431	-2432	-569	-2745	7292
1821	-4424	-3771	-4309	-3529	-5628	-7081	-5117	-6065	-5213	-6238	-6648	-6402	-2397	-592	-2756	7241
1822	-4429	-3770	-4292	-3565	-5626	-7099	-5111	-6093	-5234	-6261	-6687	-6394	-2356	-586	-2769	7233
1823	-4408	-3746	-4283	-3517	-5634	-7076	-5114	-6069	-5203	-6278	-6687	-6368	-2277	-538	-2742	7239
1824	-4413	-3754	-4310	-3532	-5642	-7089	-5113	-6079	-5209	-6300	-6690	-6355	-2226	-526	-2748	7197
1825	-4412	-3764	-4298	-3529	-5637	-7103	-5111	-6082	-5218	-6320	-6675	-6328	-2173	-522	-2757	7183
1826	-4431	-3781	-4309	-3555	-5639	-7095	-5116	-6083	-5231	-6324	-6699	-6308	-2100	-497	-2777	7168
1827	-4415	-3747	-4320	-3523	-5628	-7080	-5104	-6086	-5232	-6356	-6740	-6300	-2010	-506	-2778	7128
1828	-4387	-3754	-4313	-3495	-5629	-7089	-5103	-6066	-5217	-6382	-6738	-6272	-1927	-465	-2768	7090
1829	-4396	-3762	-4299	-3518	-5642	-7104	-5116	-6062	-5230	-6402	-6726	-6237	-1857	-435	-2774	7068
1830	-4438	-3774	-4313	-3536	-5647	-7112	-5127	-6069	-5244	-6430	-6725	-6184	-1771	-413	-2799	7024
1831	-4465	-3787	-4307	-3576	-5666	-7148	-5143	-6117	-5281	-6424	-6787	-6144	-1673	-375	-2839	6982
1832	-4411	-3775	-4307	-3536	-5655	-7120	-5126	-6103	-5266	-6447	-6808	-6125	-1568	-336	-2847	6981
1833	-4417	-3774	-4312	-3532	-5650	-7122	-5136	-6091	-5245	-6448	-6804	-6079	-1458	-311	-2860	6966
1834	-4432	-3769	-4336	-3562	-5662	-7146	-5141	-6101	-5276	-6475	-6796	-6042	-1359	-249	-2841	6931
1835	-4493	-3811	-4346	-3603	-5689	-7171	-5164	-6149	-5310	-6487	-6856	-6011	-1252	-200	-2862	6897
1836	-4436	-3795	-4342	-3578	-5672	-7144	-5146	-6163	-5327	-6511	-6892	-5996	-1116	-151	-2837	6870
1837	-4382	-3758	-4362	-3521	-5648	-7122	-5141	-6130	-5302	-6556	-6894	-5981	-983	-113	-2832	6861
1838	-4376	-3772	-4354	-3537	-5649	-7120	-5139	-6108	-5290	-6558	-6860	-5923	-870	-74	-2836	6829
1839	-4399	-3778	-4353	-3547	-5658	-7131	-5148	-6083	-5288	-6574	-6832	-5868	-756	-34	-2879	6842
1840	-4457	-3786	-4357	-3591	-5667	-7154	-5171	-6129	-5342	-6602	-6870	-5823	-649	-10	-2903	6849
1841	-4415	-3769	-4371	-3556	-5657	-7155	-5153	-6130	-5328	-6626	-6876	-5817	-524	50	-2878	6852
1842	-4407	-3776	-4383	-3550	-5668	-7156	-5156	-6122	-5324	-6625	-6882	-5776	-405	67	-2850	6824
1843	-4424	-3794	-4403	-3563	-5685	-7170	-5152	-6105	-5329	-6638	-6864	-5746	-301	118	-2856	6790
1844	-4430	-3798	-4402	-3572	-5690	-7181	-5168	-6109	-5340	-6665	-6872	-5729	-200	151	-2876	6778
1845	-4465	-3832	-4410	-3618	-5695	-7192	-5189	-6148	-5356	-6669	-6926	-5704	-107	171	-2886	6800
1846	-4424	-3808	-4407	-3585	-5679	-7168	-5193	-6152	-5354	-6670	-6959	-5713	-15	208	-2873	6795
1847	-4403	-3784	-4417	-3568	-5679	-7152	-5187	-6118	-5333	-6681	-6963	-5685	66	281	-2868	6744
1848	-4391	-3781	-4420	-3560	-5670	-7149	-5186	-6104	-5329	-6696	-6931	-5687	142	299	-2861	6729
1849	-4447	-3821	-4435	-3603	-5688	-7173	-5185	-6124	-5356	-6715	-6936	-5668	196	307	-2904	6743
1850	-4427	-3787	-4445	-3600	-5686	-7176	-5180	-6153	-5343	-6730	-6960	-5664	235	319	-2904	6756
1851	-4408	-3786	-4449	-3588	-5701	-7186	-5189	-6147	-5339	-6733	-6951	-5652	276	358	-2924	6727
1852	-4424	-3791	-4468	-3601	-5697	-7199	-5199	-6141	-5348	-6729	-6950	-5645	297	369	-2958	6718
1853	-4435	-3803	-4468	-3621	-5703	-7212	-5207	-6151	-5353	-6729	-6973	-5636	311	360	-2969	6698
1854	-4483	-3835	-4485	-3649	-5705	-7220	-5223	-6191	-5386	-6746	-7028	-5658	336	363	-2974	6693
1855	-4421	-3807	-4483	-3624	-5707	-7208	-5216	-6198	-5385	-6771	-7053	-5688	350	337	-2958	6686
1856	-4439	-3840	-4489	-3642	-5713	-7218	-5231	-6191	-5383	-6796	-7062	-5719	319	300	-2957	6673
1857	-4438	-3829	-4483	-3634	-5703	-7214	-5230	-6205	-5386	-6778	-7088	-5749	291	272	-2965	6680
1858	-4439	-3845	-4509	-3654	-5709	-7230	-5233	-6204	-5392	-6790	-7112	-5763	261	247	-2955	6667
1859	-4414	-3814	-4517	-3632	-5706	-7209	-5219	-6204	-5412	-6817	-7116	-5798	220	231	-2962	6696
1860	-4382	-3794	-4502	-3619	-5708	-7206	-5218	-6166	-5387	-6836	-7123	-5828	181	233	-2967	6706
1861	-4411	-3816	-4522	-3633	-5720	-7213	-5221	-6169	-5379	-6836	-7093	-5856	130	235	-2976	6684
1862	-4435	-3835	-4540	-3642	-5728	-7229	-5216	-6171	-5384	-6848	-7088	-5866	70	204	-3018	6661
1863	-4476	-3851	-4557	-3696	-5744	-7236	-5236	-6208	-5416	-6870	-7098	-5899	-25	192	-3061	6654
1864	-4421	-3831	-4555	-3663	-5736	-7227	-5247	-6208	-5402	-6852	-7128	-5957	-78	165	-3097	6662
1865	-4396	-3816	-4580	-3638	-5764	-7225	-5241	-6178	-5403	-6865	-7152	-5991	-147	162	-3112	6649
1866	-4434	-3824	-4587	-3667	-5765	-7243	-5248	-6171	-5417	-6893	-7152	-6024	-239	136	-3130	6617
1867	-4451	-3848	-4593	-3714	-5770	-7269	-5253	-6212	-5441	-6897	-7193	-6054	-328	56	-3142	6584
1868	-4425	-3832	-4597	-3707	-5759	-7253	-5261	-6226	-5446	-6914	-7247	-6116	-432	0	-3142	6583
1869	-4378	-3819	-4573	-3655	-5749	-7230	-5242	-6195	-5425	-6920	-7226	-6147	-494	-5	-3159	6565
1870	-4399	-3838	-4581	-3663	-5759	-7249	-5243	-6176	-5412	-6914	-7178	-6159	-577	-44	-3190	6514
1871	-4440	-3853	-4608	-3686	-5769	-7263	-5255	-6189	-5409	-6933	-7173	-6162	-683	-83	-3255	6450
1872	-4476	-3869	-4616	-3719	-5793	-7282	-5273	-6212	-5438	-6931	-7204	-6193	-765	-125	-3309	6424
1873	-4455	-3856	-4613	-3698	-5784	-7274	-5267	-6236	-5445	-6944	-7242	-6235	-852	-181	-3354	6372
1874	-4438	-3821	-4619	-3693	-5787	-7268	-5256	-6213	-5448	-6949	-7224	-6240	-942	-225	-3367	6329
1875	-4436	-3839	-4626	-3702	-5787	-7285	-5264	-6198	-5439	-6964	-7228	-6279	-1035	-291	-3418	6285
1876	-4442	-3853	-4624	-3717	-5798	-7285	-5265	-6197	-5466	-6939	-7235	-6300	-1125	-352	-3485	6248
1877	-4498	-3885	-4637	-3780	-5806	-7296	-5276	-6257	-5494	-6944	-7280	-6340	-1207	-405	-3566	6201
1878	-4438	-3842	-4630	-3725	-5804	-7274	-5280	-6246	-5489	-6966	-7319	-6385	-1272	-440	-3596	6176
1879	-4407	-3823	-4621	-3708	-5799	-7261	-5262	-6237	-5462	-6978	-7304	-6420	-1340	-490	-3621	6147
1880	-4413	-3827	-4635	-3704	-5809	-7265	-5262	-6212	-5447	-6971	-7309	-6446	-1410	-518	-3652	6096
1881	-4456	-3841	-4640	-3738	-5813	-7271	-5270	-6239	-5466	-6989	-7307	-6455	-1511	-572	-3741	6031
1882	-4443	-3843	-4648	-3749	-5807	-7278	-5264	-6257	-5477	-7000	-7301	-6467	-1598	-657	-3813	6008
1883	-4418	-3833	-4647	-3712	-5814	-7278	-5263	-6252	-5467	-7007	-7285	-6480	-1630	-679	-3821	5945
1884	-4417	-3842	-4658	-3726	-5826	-7285	-5278	-6236	-5462	-7012	-7266	-6475	-1683	-749	-3858	5876
1885	-4427	-3853	-4663	-3749	-5828	-7296	-5282	-6238	-5465	-6983	-7257	-6479	-1756	-810	-3884	5809
1886	-4468	-3871	-4678	-3767	-5843	-7309	-5276	-6246	-5508	-6996	-7270	-6494	-1805	-871	-3922	5751
1887	-4442	-3853	-4678	-3755	-5833	-7301	-5278	-6238	-5482	-6981	-7279	-6503	-1851	-851	-3940	5682
1888	-4433	-3858	-4664	-3748	-5844	-7300	-5281	-6240	-5480	-7001	-7284	-6469	-1879	-909	-3984	5617
1889	-4410	-3837	-4668	-3743	-5853	-7290	-5285	-6232	-5473	-7014	-7266	-6479	-1912	-975	-4026	5566
1890	-4432	-3864	-4699	-3740	-5873	-7290	-5288	-6234	-5477	-6994	-7240	-6446	-1951	-1024	-4069	5496
1891	-4440	-3863	-4710	-3768	-5876	-7301	-5282	-6245	-5486	-6994	-7248	-6433	-1963	-1072	-4110	5435
1892	-4426	-3836	-4697	-3738	-5850	-7312	-5284	-6232	-5458	-7009	-7216	-6427	-2011	-1107	-4170	5330
1893	-4420	-3839	-4686	-3745	-5876	-7321	-5291	-6227	-5473	-7000	-7193	-6397	-2044	-1123	-4213	5238
1894	-4442	-3844	-4702	-3767	-5899	-7322	-5294	-6232	-5505	-7004	-7145	-6362	-2080	-1142	-4255	5137
1895	-4488	-3877	-4706	-3803	-5906	-7333	-5315	-6265	-5529	-7011	-7172	-6352	-2114	-1202	-4298	5066
1896	-4445	-3866	-4697	-3780	-5901	-7313	-5301	-6286	-5518	-7008	-7195	-6357	-2119	-1207	-4337	4992
1897	-4439	-3853	-4692	-3755	-5882	-7299	-5294	-6246	-5512	-6998	-7175	-6334	-2151	-1227	-4344	4930
1898	-4475	-3877	-4694	-3802	-5880	-7318	-5310	-6268	-5545	-6986	-7153	-6317	-2162	-1251	-4386	4852
1899	-4467	-3878	-4705	-3805	-5884	-7301	-5314	-6288	-5535	-6998	-7150	-6298	-2162	-1271	-4455	4768
1900	-4458	-3882	-4703	-3813	-5875	-7295	-5306	-6303	-5529	-7006	-7173	-6287	-2170	-1278	-4464	4732
1901	-4407	-3850	-4695	-3768	-5865	-7289	-5285	-6285	-5499	-6994	-7161	-6268	-2179	-1277	-4474	4638
1902	-4415	-3854	-4703	-3758	-5868	-7288	-5281	-6255	-5484	-6983	-7145	-6258	-2180	-1293	-4503	4560
1903	-4438	-3855	-4700	-3764	-5873	-7309	-5290	-6266	-5467	-6975	-7092	-6240	-2191	-1300	-4558	4482
1904	-4460	-3881	-4700	-3817	-5896	-7323	-5303	-6280	-5495	-6947	-7069	-6232	-2216	-1323	-4593	4414
1905	-4462	-3872	-4709	-3807	-5885	-7330	-5307	-6300	-5513	-6958	-7075	-6202	-2208	-1365	-4610	4328
1906	-4419	-3856	-4706	-3770	-5862	-7321	-5307	-6264	-5490	-6965	-7063	-6181	-2201	-1400	-4620	4256
1907	-4432	-3852	-4711	-3769	-5883	-7315	-5309	-6269	-5471	-6959	-7041	-6169	-2214	-1449	-4680	4181
1908	-4450	-3875	-4712	-3786	-5871	-7339	-5322	-6288	-5501	-6948	-7039	-6151	-2227	-1487	-4704	4105
1909	-4498	-3899	-4701	-3822	-5884	-7339	-5322	-6338	-5534	-6946	-7053	-6169	-2233	-1471	-4750	4049
1910	-4430	-3859	-4687	-3768	-5877	-7306	-5310	-6300	-5521	-6935	-7048	-6148	-2230	-1488	-4767	3976
1911	-4401	-3850	-4712	-3761	-5867	-7295	-5298	-6241	-5492	-6943	-7019	-6138	-2240	-1493	-4785	3912
1912	-4424	-3848	-4701	-3758	-5878	-7301	-5294	-6256	-5484	-6930	-6996	-6123	-2247	-1510	-4827	3823
1913	-4458	-3865	-4700	-3790	-5885	-7309	-5304	-6273	-5484	-6921	-6983	-6122	-2270	-1541	-4871	3715
1914	-4484	-3862	-4717	-3796	-5900	-7331	-5318	-6287	-5509	-6937	-6988	-6122	-2281	-1561	-4902	3647
1915	-4445	-3831	-4705	-3781	-5892	-7315	-5304	-6266	-5492	-6915	-6959	-6115	-2273	-1547	-4921	3609
1916	-4447	-3842	-4696	-3779	-5894	-7320	-5318	-6269	-5512	-6913	-6965	-6104	-2291	-1565	-4944	3513
1917	-4474	-3848	-4701	-3780	-5879	-7332	-5329	-6255	-5501	-6912	-6985	-6096	-2309	-1593	-4966	3402
1918	-4516	-3886	-4699	-3821	-5891	-7333	-5328	-6291	-5508	-6902	-7013	-6108	-2321	-1546	-5009	3326
1919	-4490	-3881	-4694	-3812	-5887	-7323	-5338	-6326	-5518	-6912	-7053	-6145	-2302	-1408	-5070	3248
1920	-4430	-3847	-4678	-3764	-5874	-7299	-5311	-6303	-5489	-6918	-7055	-6165	-2310	-1408	-5093	3202
1921	-4425	-3826	-4665	-3765	-5861	-7285	-5301	-6291	-5487	-6911	-7052	-6176	-2334	-1526	-5068	3135
1922	-4443	-3843	-4678	-3773	-5860	-7291	-5299	-6284	-5490	-6889	-7018	-6186	-2344	-1606	-5076	3064
1923	-4467	-3848	-4673	-3807	-5864	-7302	-5320	-6306	-5498	-6895	-7021	-6193	-2366	-1667	-5100	3018
1924	-4429	-3828	-4668	-3758	-5863	-7286	-5306	-6269	-5500	-6914	-7006	-6203	-2400	-1676	-5097	2988
1925	-4433	-3835	-4658	-3737	-5849	-7292	-5307	-6260	-5502	-6922	-7023	-6228	-2414	-1691	-5115	2939
1926	-4452	-3837	-4653	-3750	-5848	-7307	-5318	-6291	-5492	-6925	-7016	-6257	-2438	-1723	-5143	2861
1927	-4479	-3848	-4644	-3777	-5854	-7319	-5329	-6298	-5513	-6918	-7036	-6278	-2476	-1748	-5196	2788
1928	-4473	-3825	-4628	-3773	-5833	-7308	-5329	-6305	-5502	-6921	-7074	-6314	-2481	-1750	-5205	2734
1929	-4462	-3828	-4632	-3761	-5834	-7310	-5331	-6300	-5515	-6913	-7094	-6337	-2524	-1772	-5236	2702
1930	-4452	-3826	-4637	-3736	-5853	-7298	-5316	-6290	-5509	-6925	-7101	-6360	-2535	-1773	-5256	2623
1931	-4440	-3814	-4623	-3745	-5847	-7294	-5307	-6292	-5499	-6947	-7104	-6393	-2572	-1776	-5283	2539
1932	-4471	-3827	-4605	-3759	-5842	-7317	-5322	-6314	-5518	-6943	-7134	-6419	-2606	-1802	-5313	2486
1933	-4434	-3807	-4585	-3736	-5838	-7290	-5327	-6285	-5492	-6936	-7138	-6444	-2622	-1805	-5324	2463
1934	-4412	-3800	-4585	-3717	-5825	-7288	-5321	-6278	-5492	-6929	-7125	-6477	-2677	-1829	-5350	2387
1935	-4445	-3794	-4587	-3730	-5825	-7296	-5329	-6273	-5504	-6932	-7119	-6489	-2709	-1838	-5382	2319
1936	-4484	-3820	-4577	-3745	-5849	-7310	-5338	-6299	-5534	-6972	-7154	-6514	-2741	-1842	-5395	2254
1937	-4474	-3806	-4552	-3730	-5837	-7314	-5342	-6327	-5541	-6987	-7193	-6567	-2781	-1835	-5426	2210
1938	-4444	-3784	-4531	-3702	-5821	-7296	-5325	-6317	-5524	-6992	-7201	-6591	-2790	-1869	-5462	2141
1939	-4469	-3785	-4518	-3726	-5838	-7311	-5347	-6320	-5534	-6999	-7243	-6630	-2824	-1900	-5485	2068
1940	-4476	-3781	-4515	-3722	-5826	-7309	-5347	-6320	-5543	-7010	-7275	-6698	-2849	-1923	-5503	2022
1941	-4473	-3800	-4492	-3724	-5834	-7323	-5343	-6355	-5561	-7017	-7328	-6736	-2873	-1945	-5519	1952
1942	-4413	-3773	-4452	-3671	-5822	-7289	-5325	-6309	-5529	-7017	-7345	-6778	-2912	-1947	-5508	1925
1943	-4393	-3749	-4462	-3643	-5812	-7302	-5311	-6273	-5534	-7023	-7353	-6823	-2926	-1961	-5513	1900
1944	-4422	-3763	-4454	-3651	-5816	-7298	-5327	-6271	-5532	-7013	-7334	-6837	-2956	-1967	-5540	1855
1945	-4454	-3785	-4462	-3670	-5814	-7303	-5329	-6287	-5528	-7038	-7337	-6861	-2996	-1990	-5555	1787
1946	-4461	-3784	-4458	-3693	-5808	-7300	-5342	-6333	-5550	-7051	-7368	-6912	-3027	-2005	-5552	1729
1947	-4421	-3762	-4434	-3658	-5802	-7293	-5329	-6332	-5518	-7074	-7386	-6932	-3036	-2025	-5522	1696
1948	-4425	-3763	-4433	-3641	-5800	-7297	-5330	-6313	-5506	-7077	-7396	-6964	-3071	-2067	-5541	1672
1949	-4459	-3777	-4415	-3668	-5806	-7288	-5337	-6335	-5516	-7070	-7405	-6988	-3098	-2084	-5560	1598
1950	-4491	-3784	-4405	-3689	-5821	-7292	-5344	-6363	-5548	-7084	-7468	-7022	-3108	-2080	-5581	1575
1951	-4439	-3740	-4368	-3639	-5789	-7277	-5325	-6361	-5537	-7106	-7505	-7065	-3118	-2087	-5594	1547
1952	-4404	-3732	-4356	-3599	-5782	-7290	-5330	-6320	-5525	-7137	-7490	-7102	-3161	-2104	-5600	1484
1953	-4420	-3744	-4362	-3600	-5797	-7297	-5340	-6302	-5536	-7128	-7479	-7105	-3200	-2130	-5599	1444
1954	-4445	-3751	-4364	-3619	-5817	-7303	-5343	-6312	-5528	-7124	-7485	-7140	-3223	-2136	-5619	1409
1955	-4480	-3762	-4367	-3647	-5803	-7311	-5358	-6352	-5559	-7166	-7518	-7171	-3261	-2152	-5631	1353
1956	-4442	-3755	-4342	-3600	-5798	-7303	-5357	-6339	-5561	-7181	-7549	-7207	-3271	-2143	-5629	1288
1957	-4438	-3748	-4345	-3592	-5792	-7309	-5352	-6333	-5562	-7171	-7545	-7233	-3287	-2160	-5634	1229
1958	-4457	-3756	-4353	-3597	-5794	-7315	-5353	-6355	-5550	-7180	-7546	-7257	-3306	-2174	-5625	1180
1959	-4500	-3784	-4348	-3643	-5808	-7333	-5365	-6373	-5570	-7191	-7568	-7261	-3350	-2188	-5650	1131
1960	-4478	-3770	-4338	-3628	-5797	-7329	-5368	-6403	-5586	-7218	-7636	-7299	-3356	-2197	-5658	1111
1961	-4411	-3742	-4325	-3581	-5773	-7305	-5362	-6363	-5567	-7193	-7658	-7348	-3366	-2210	-5640	1074
1962	-4411	-3742	-4332	-3571	-5772	-7297	-5351	-6342	-5546	-7198	-7664	-7365	-3381	-2221	-5610	1017
1963	-4443	-3761	-4327	-3589	-5773	-7310	-5363	-6322	-5543	-7211	-7660	-7404	-3387	-2219	-5603	961
1964	-4481	-3786	-4348	-3614	-5787	-7324	-5369	-6373	-5567	-7211	-7707	-7416	-3401	-2237	-5611	938
1965	-4451	-3756	-4342	-3580	-5782	-7309	-5358	-6356	-5575	-7205	-7711	-7428	-3426	-2234	-5600	923
1966	-4437	-3755	-4355	-3568	-5785	-7321	-5349	-6347	-5551	-7236	-7706	-7455	-3450	-2224	-5620	862
1967	-4445	-3771	-4345	-3578	-5790	-7315	-5357	-6352	-5555	-7233	-7704	-7487	-3476	-2247	-5632	854
1968	-4477	-3789	-4345	-3609	-5808	-7339	-5363	-6355	-5572	-7255	-7724	-7513	-3483	-2264	-5635	786
1969	-4477	-3797	-4358	-3619	-5797	-7337	-5369	-6387	-5589	-7273	-7766	-7525	-3500	-2284	-5649	769
1970	-4451	-3780	-4352	-3591	-5795	-7313	-5369	-6375	-5581	-7292	-7795	-7548	-3506	-2306	-5677	748
1971	-4444	-3772	-4369	-3575	-5792	-7303	-5365	-6349	-5576	-7290	-7793	-7561	-3509	-2307	-5669	692
1972	-4444	-3767	-4358	-3581	-5791	-7324	-5359	-6345	-5563	-7278	-7788	-7584	-3493	-2320	-5671	626
1973	-4475	-3801	-4384	-3614	-5808	-7335	-5368	-6359	-5578	-7297	-7810	-7590	-3546	-2316	-5689	560
1974	-4454	-3794	-4416	-3587	-5798	-7328	-5368	-6394	-5591	-7294	-7830	-7593	-3561	-2334	-5709	509
1975	-4463	-3783	-4402	-3588	-5807	-7327	-5361	-6358	-5573	-7276	-7805	-7595	-3560	-2338	-5740	463
1976	-4465	-3801	-4421	-3613	-5808	-7335	-5359	-6328	-5574	-7297	-7795	-7613	-3580	-2343	-5786	403
1977	-4497	-3825	-4444	-3640	-5821	-7327	-5361	-6360	-5588	-7300	-7810	-7617	-3585	-2374	-5829	340
1978	-4502	-3832	-4447	-3654	-5801	-7333	-5365	-6399	-5623	-7315	-7846	-7640	-3599	-2380	-5854	277
1979	-4478	-3837	-4444	-3642	-5804	-7325	-5352	-6393	-5580	-7326	-7875	-7653	-3605	-2391	-5873	207
1980	-4481	-3835	-4449	-3657	-5803	-7313	-5338	-6390	-5603	-7347	-7897	-7684	-3629	-2400	-5914	144
1981	-4474	-3811	-4451	-3648	-5803	-7315	-5360	-6361	-5611	-7319	-7914	-7702	-3656	-2413	-5925	78
1982	-4477	-3832	-4457	-3681	-5801	-7325	-5364	-6371	-5621	-7323	-7948	-7734	-3645	-2424	-5954	14
1983	-4466	-3820	-4454	-3658	-5790	-7297	-5352	-6373	-5596	-7323	-7966	-7760	-3637	-2435	-5977	-20
1984	-4450	-3812	-4480	-3637	-5799	-7292	-5347	-6342	-5579	-7326	-7951	-7776	-3635	-2459	-6004	-76
1985	-4455	-3805	-4484	-3666	-5821	-7308	-5352	-6334	-5580	-7319	-7903	-7770	-3650	-2475	-5999	-137
1986	-4472	-3831	-4481	-3678	-5822	-7311	-5361	-6361	-5600	-7342	-7909	-7774	-3669	-2498	-6020	-204
1987	-4494	-3857	-4485	-3702	-5819	-7311	-5363	-6412	-5619	-7353	-7954	-7788	-3664	-2509	-6069	-254
1988	-4463	-3833	-4491	-3675	-5812	-7288	-5337	-6379	-5597	-7369	-7965	-7810	-3664	-2504	-6110	-337
1989	-4473	-3842	-4514	-3685	-5828	-7287	-5353	-6351	-5585	-7374	-7965	-7829	-3659	-2513	-6165	-410
1990	-4490	-3860	-4516	-3708	-5826	-7295	-5350	-6358	-5599	-7389	-7964	-7835	-3688	-2507	-6211	-464
1991	-4493	-3858	-4506	-3710	-5828	-7294	-5348	-6371	-5595	-7393	-8008	-7841	-3698	-2514	-6236	-505
1992	-4451	-3840	-4504	-3690	-5806	-7291	-5345	-6369	-5595	-7378	-8010	-7837	-3710	-2550	-6262	-586
1993	-4430	-3831	-4515	-3668	-5815	-7286	-5340	-6340	-5578	-7373	-7985	-7848	-3711	-2563	-6298	-692
1994	-4460	-3838	-4525	-3677	-5824	-7286	-5331	-6320	-5572	-7373	-7987	-7859	-3704	-2580	-6370	-785
1995	-4475	-3847	-4534	-3707	-5844	-7298	-5350	-6332	-5584	-7377	-7990	-7863	-3730	-2616	-6425	-864
1996	-4525	-3869	-4547	-3747	-5855	-7311	-5358	-6364	-5620	-7379	-8008	-7872	-3751	-2652	-6458	-924
1997	-4471	-3856	-4541	-3701	-5843	-7287	-5338	-6347	-5617	-7404	-8000	-7888	-3760	-2666	-6481	-998
1998	-4455	-3837	-4554	-3695	-5844	-7297	-5323	-6345	-5601	-7398	-8003	-7890	-3756	-2658	-6506	-1057
[truncated: 6,760 more rows]
