# Supplementary material for: Metabolic profiling in Caenorhabditis elegans provides an unbiased approach to investigations of dosage dependent lead toxicity
Source: Metabolomics. 2012 Jun 4;9(1):189–201. doi: 10.1007/s11306-012-0438-0 (PMC3548106; doi:10.1007/s11306-012-0438-0)
Supplement: Supplementary file 18 — Supplementary material 18 (TXT 863 kb) [file 11306_2012_438_MOESM18_ESM.txt]

Table S16: 2D matrix of sample 3L20A, generated from the raw chromatogram 3L20A
0	1600	1668	2010	1605	3064	4850	2884	3611	3017	5013	2940	3032	3362	1202	-6817	-22831
1	1073	1286	2086	950	2734	4498	2652	3331	2707	4930	2845	3005	3197	1092	-6814	-22618
2	1306	1366	2151	1142	2677	4401	2615	3109	2635	4798	2634	2878	3102	1047	-6827	-22297
3	1565	1516	2165	1348	2738	4409	2656	3127	2653	4713	2580	2768	3050	1051	-6720	-21927
4	1676	1585	2154	1376	2772	4415	2663	3180	2659	4612	2573	2692	2986	1054	-6593	-21610
5	1680	1568	2145	1330	2761	4385	2645	3189	2629	4512	2538	2626	2913	1063	-6449	-21254
6	1638	1544	2128	1306	2731	4322	2606	3149	2586	4409	2506	2568	2868	1047	-6335	-20893
7	1610	1534	2084	1327	2713	4256	2589	3127	2546	4291	2453	2530	2832	1018	-6219	-20558
8	1552	1507	2026	1278	2670	4165	2545	3111	2510	4185	2446	2508	2782	972	-6099	-20206
9	1471	1431	1948	1231	2627	4094	2485	3067	2466	4104	2400	2484	2731	944	-5977	-19862
10	1418	1401	1887	1202	2572	4047	2436	2996	2439	4024	2358	2452	2677	930	-5866	-19520
11	1368	1377	1896	1162	2542	3920	2383	2895	2365	3925	2292	2372	2632	909	-5795	-19224
12	1386	1387	1889	1207	2528	3844	2353	2845	2334	3831	2253	2315	2585	910	-5695	-18851
13	1356	1357	1856	1193	2489	3777	2321	2817	2313	3737	2243	2266	2529	891	-5590	-18501
14	1313	1306	1841	1139	2439	3738	2273	2759	2274	3651	2234	2228	2501	886	-5503	-18211
15	1292	1270	1804	1105	2388	3614	2225	2702	2229	3550	2197	2188	2461	864	-5389	-17872
16	1265	1261	1753	1078	2336	3537	2188	2637	2196	3492	2140	2139	2398	836	-5275	-17544
17	1283	1264	1723	1099	2327	3506	2176	2632	2187	3429	2095	2099	2349	819	-5164	-17202
18	1200	1215	1674	1081	2293	3458	2139	2599	2142	3339	2081	2070	2314	803	-5038	-16908
19	1125	1162	1636	1013	2255	3373	2084	2551	2099	3237	2039	2038	2257	785	-4938	-16599
20	1076	1111	1612	976	2194	3286	2022	2473	2048	3172	1991	1978	2208	763	-4841	-16304
21	1059	1106	1581	971	2160	3249	1998	2376	2014	3094	1948	1917	2165	752	-4728	-15983
22	1061	1089	1560	979	2127	3172	1957	2305	1969	3022	1896	1875	2125	757	-4633	-15704
23	1050	1071	1554	977	2099	3124	1915	2286	1922	2969	1891	1849	2086	760	-4499	-15367
24	998	1057	1649	947	2048	3057	1876	2259	1868	2911	1863	1816	2041	755	-4415	-15055
25	939	1029	1672	919	2000	2994	1845	2207	1827	2872	1829	1777	1995	733	-4340	-14769
26	940	1035	1586	915	1968	2927	1811	2160	1814	2799	1776	1728	1972	717	-4235	-14470
27	927	1012	1500	891	1917	2857	1756	2120	1775	2734	1759	1711	1929	715	-4142	-14170
28	914	983	1417	881	1870	2740	1721	2078	1740	2673	1732	1674	1877	709	-4045	-13872
29	865	923	1357	839	1812	2664	1690	2047	1700	2597	1726	1658	1839	672	-3952	-13552
30	810	865	1317	805	1773	2601	1639	1970	1643	2538	1684	1614	1785	637	-3886	-13228
31	791	871	1268	790	1744	2554	1601	1922	1623	2474	1655	1555	1763	618	-3793	-12905
32	759	864	1227	771	1695	2510	1557	1886	1581	2406	1637	1531	1703	621	-3709	-12620
33	715	860	1217	721	1635	2440	1498	1816	1522	2322	1602	1493	1677	609	-3638	-12327
34	710	852	1191	726	1616	2362	1476	1765	1499	2261	1559	1444	1647	608	-3561	-12002
35	695	844	1169	740	1574	2338	1443	1755	1461	2220	1517	1399	1606	602	-3492	-11692
36	718	827	1134	738	1552	2323	1421	1791	1446	2187	1492	1372	1579	597	-3413	-11404
37	664	788	1102	700	1514	2260	1378	1740	1420	2125	1462	1344	1551	566	-3322	-11131
38	628	754	1071	669	1466	2228	1348	1667	1381	2084	1428	1316	1516	554	-3230	-10864
39	588	720	1052	639	1421	2191	1301	1601	1337	2029	1387	1266	1483	536	-3173	-10615
40	594	732	1044	632	1389	2112	1273	1523	1297	1987	1341	1226	1442	508	-3104	-10336
41	583	738	997	615	1362	2070	1257	1531	1272	1914	1330	1200	1415	510	-3034	-10027
42	533	684	921	592	1314	2017	1209	1484	1220	1828	1327	1170	1380	495	-2945	-9766
43	487	653	865	569	1244	1931	1160	1418	1160	1770	1294	1119	1336	487	-2864	-9523
44	440	611	882	512	1212	1856	1117	1385	1129	1728	1239	1091	1295	488	-2786	-9251
45	456	618	867	546	1183	1808	1089	1320	1088	1710	1207	1053	1281	492	-2719	-8990
46	431	611	851	527	1156	1766	1054	1274	1061	1639	1161	1004	1256	494	-2636	-8761
47	417	589	829	525	1130	1735	1017	1238	1026	1603	1101	960	1209	481	-2538	-8496
48	421	561	796	524	1090	1705	983	1225	1010	1521	1084	931	1157	461	-2444	-8245
49	377	532	775	484	1041	1642	952	1258	984	1475	1030	894	1125	451	-2356	-7973
50	371	521	759	491	1025	1582	915	1198	967	1433	1021	862	1088	443	-2263	-7715
51	339	517	732	466	1004	1480	892	1145	928	1356	999	834	1059	448	-2179	-7456
52	305	521	704	436	970	1369	847	1081	879	1311	981	811	1029	438	-2089	-7180
53	277	487	704	391	927	1174	801	1021	843	1260	938	781	992	423	-1999	-6916
54	294	454	693	381	881	1158	773	952	806	1187	861	741	954	405	-1929	-6670
55	359	464	633	426	862	1143	762	934	801	1130	848	699	926	420	-1811	-6386
56	316	440	603	376	835	1173	727	931	778	1099	828	669	880	422	-1719	-6153
57	246	410	591	345	794	1183	687	912	830	1046	782	644	869	421	-1652	-5927
58	183	415	570	322	732	1159	644	810	891	1031	740	631	815	435	-1592	-5670
59	179	419	558	300	703	1139	620	774	812	1004	709	610	791	429	-1553	-5560
60	179	419	558	300	703	1139	620	774	812	1004	709	610	791	429	-1553	-5560
61	179	419	558	300	703	1139	620	774	812	1004	709	610	791	429	-1553	-5560
62	179	419	558	300	703	1139	620	774	812	1004	709	610	791	429	-1553	-5560
63	179	419	558	300	703	1139	620	774	812	1004	709	610	791	429	-1553	-5560
64	179	419	558	300	703	1139	620	774	812	1004	709	610	791	429	-1553	-5560
65	179	419	558	300	703	1139	620	774	812	1004	709	610	791	429	-1553	-5560
66	179	419	558	300	703	1139	620	774	812	1004	709	610	791	429	-1553	-5560
67	179	419	558	300	703	1139	620	774	812	1004	709	610	791	429	-1553	-5560
68	179	419	558	300	703	1139	620	774	812	1004	709	610	791	429	-1553	-5560
69	179	419	558	300	703	1139	620	774	812	1004	709	610	791	429	-1553	-5560
70	179	419	558	300	703	1139	620	774	812	1004	709	610	791	429	-1553	-5560
71	179	419	558	300	703	1139	620	774	812	1004	709	610	791	429	-1553	-5560
72	179	419	558	300	703	1139	620	774	812	1004	709	610	791	429	-1553	-5560
73	179	419	558	300	703	1139	620	774	812	1004	709	610	791	429	-1553	-5560
74	179	419	558	300	703	1139	620	774	812	1004	709	610	791	429	-1553	-5560
75	179	419	558	300	703	1139	620	774	812	1004	709	610	791	429	-1553	-5560
76	179	419	558	300	703	1139	620	774	812	1004	709	610	791	429	-1553	-5560
77	179	419	558	300	703	1139	620	774	812	1004	709	610	791	429	-1553	-5560
78	179	419	558	300	703	1139	620	774	812	1004	709	610	791	429	-1553	-5560
79	179	419	558	300	703	1139	620	774	812	1004	709	610	791	429	-1553	-5560
80	179	419	558	300	703	1139	620	774	812	1004	709	610	791	429	-1553	-5560
81	179	419	558	300	703	1139	620	774	812	1004	709	610	791	429	-1553	-5560
82	179	419	558	300	703	1139	620	774	812	1004	709	610	791	429	-1553	-5560
83	179	419	558	300	703	1139	620	774	812	1004	709	610	791	429	-1553	-5560
84	179	419	558	300	703	1139	620	774	812	1004	709	610	791	429	-1553	-5560
85	179	419	558	300	703	1139	620	774	812	1004	709	610	791	429	-1553	-5560
86	179	419	558	300	703	1139	620	774	812	1004	709	610	791	429	-1553	-5560
87	-294	-27	-189	-104	-245	-298	-186	-310	-268	-34	-304	-257	-147	5	630	1470
88	-306	-19	-210	-166	-262	-377	-223	-310	-294	-32	-313	-276	-187	-9	708	1690
89	-361	-30	-202	-182	-300	-398	-246	-333	-327	-27	-309	-309	-226	-10	784	1870
90	-402	-60	-188	-181	-329	-477	-280	-380	-339	-40	-361	-353	-245	31	847	2054
91	-432	-92	-243	-197	-379	-584	-317	-483	-365	-52	-420	-373	-282	61	879	2248
92	-416	-69	-227	-154	-376	-588	-332	-512	-378	-76	-489	-405	-296	71	943	2414
93	-418	-64	-247	-169	-408	-607	-353	-508	-411	-91	-513	-452	-331	79	1024	2563
94	-462	-100	-281	-199	-448	-669	-393	-548	-452	-126	-559	-491	-357	84	1111	2737
95	-476	-113	-247	-216	-470	-705	-417	-578	-492	-152	-622	-537	-383	84	1223	2917
96	-489	-139	-268	-246	-498	-723	-448	-621	-511	-190	-660	-576	-407	96	1298	3062
97	-477	-126	-344	-215	-499	-747	-487	-628	-510	-215	-686	-616	-426	101	1397	3245
98	-480	-142	-373	-219	-520	-801	-486	-619	-539	-251	-695	-640	-458	96	1500	3414
99	-523	-148	-377	-254	-561	-862	-504	-650	-593	-285	-731	-656	-452	74	1581	3587
100	-569	-159	-394	-291	-604	-925	-546	-714	-625	-335	-766	-669	-479	60	1637	3718
101	-600	-196	-401	-326	-661	-1054	-584	-788	-668	-402	-841	-711	-508	73	1678	3906
102	-565	-204	-380	-296	-677	-1076	-611	-823	-676	-456	-898	-754	-530	77	1760	4087
103	-581	-206	-375	-317	-700	-1038	-628	-812	-698	-528	-911	-791	-561	70	1842	4208
104	-649	-239	-419	-359	-737	-1060	-658	-817	-744	-568	-928	-835	-581	71	1931	4346
105	-679	-251	-435	-416	-768	-1107	-699	-865	-781	-618	-939	-868	-617	101	2018	4509
106	-679	-296	-395	-468	-814	-1147	-739	-954	-826	-661	-1001	-917	-654	107	2068	4675
107	-632	-281	-241	-427	-836	-1168	-745	-978	-849	-692	-1054	-964	-676	79	2149	4838
108	-623	-255	396	-418	-862	-1229	-765	-964	-876	-743	-1079	-1001	-701	122	2246	4978
109	-664	-286	617	-439	-916	-1252	-805	-987	-893	-785	-1128	-1027	-740	141	2314	5083
110	-706	-310	543	-477	-945	-1302	-821	-1052	-926	-836	-1184	-1064	-766	165	2386	5216
111	-742	-325	396	-577	-995	-1394	-871	-1185	-974	-891	-1247	-1103	-796	166	2443	5357
112	-708	-317	279	-573	-987	-1388	-885	-1203	-975	-957	-1299	-1151	-821	171	2519	5509
113	-724	-333	157	-524	-1020	-1427	-912	-1172	-987	-996	-1313	-1170	-837	209	2597	5641
114	-765	-371	42	-522	-1055	-1453	-928	-1185	-1039	-1103	-1350	-1208	-871	222	2633	5767
115	-797	-392	-74	-534	-1081	-1477	-942	-1201	-1082	-1151	-1388	-1233	-888	196	2708	5902
116	-863	-434	-168	-558	-1137	-1557	-977	-1270	-1102	-1187	-1478	-1263	-888	218	2775	6046
117	-829	-429	-267	-517	-1130	-1583	-992	-1291	-1132	-1235	-1525	-1303	-930	253	2878	6190
118	-893	-453	-364	-514	-1147	-1628	-1027	-1352	-1145	-1275	-1529	-1339	-952	284	2971	6297
119	-1002	-500	-456	-622	-1178	-1683	-1055	-1376	-1172	-1319	-1550	-1391	-973	305	3050	6432
120	-1060	-531	-531	-631	-1214	-1706	-1064	-1388	-1189	-1360	-1580	-1437	-1001	324	3147	6542
121	-1088	-548	-598	-649	-1285	-1721	-1102	-1465	-1238	-1411	-1651	-1484	-1010	332	3210	6656
122	-1038	-538	-667	-599	-1272	-1769	-1103	-1465	-1259	-1446	-1698	-1533	-1014	330	3289	6818
123	-1030	-552	-729	-602	-1286	-1785	-1109	-1431	-1275	-1500	-1718	-1552	-1046	336	3366	6967
124	-1045	-587	-783	-641	-1312	-1817	-1128	-1452	-1308	-1540	-1748	-1573	-1069	341	3458	7083
125	-1051	-620	-820	-662	-1333	-1813	-1157	-1466	-1359	-1583	-1787	-1614	-1071	355	3546	7187
126	-1068	-651	-882	-705	-1369	-1856	-1193	-1538	-1389	-1624	-1871	-1652	-1109	372	3635	7304
127	-982	-645	-909	-659	-1368	-1866	-1212	-1588	-1387	-1666	-1928	-1684	-1114	419	3729	7441
128	-956	-643	-960	-666	-1374	-1851	-1219	-1570	-1397	-1716	-1948	-1741	-1114	456	3770	7571
129	-968	-669	-1013	-698	-1390	-1864	-1233	-1588	-1426	-1767	-1962	-1780	-1139	491	3851	7694
130	-983	-695	-1042	-734	-1424	-1884	-1254	-1632	-1445	-1804	-2002	-1821	-1168	527	3931	7818
131	-1030	-731	-1078	-756	-1456	-1927	-1288	-1687	-1469	-1841	-2073	-1857	-1182	560	4000	7952
132	-998	-710	-1108	-706	-1447	-1948	-1291	-1725	-1502	-1886	-2125	-1890	-1183	599	4092	8093
133	-987	-716	-1152	-692	-1475	-1958	-1310	-1688	-1508	-1932	-2137	-1921	-1197	649	4204	8256
134	-755	-767	-1204	-731	-1461	-2001	-1328	-1680	-1520	-1952	-2176	-1955	-1206	679	4296	8390
135	-1022	-767	-1226	-760	-1488	-2015	-1349	-1725	-1546	-1985	-2238	-1976	-1217	713	4393	8549
136	-1129	-801	-1276	-830	-1505	-2049	-1373	-1786	-1562	-2027	-2277	-2025	-1219	731	4463	8673
137	-1036	-782	-1289	-782	-1500	-2094	-1382	-1815	-1598	-2085	-2325	-2060	-1233	778	4587	8836
138	-1014	-776	-1324	-729	-1503	-2087	-1380	-1781	-1583	-2108	-2343	-2067	-1239	814	4736	9007
139	-1025	-789	-1355	-749	-1540	-2108	-1398	-1781	-1598	-2157	-2375	-2106	-1239	845	4846	9160
140	-1043	-822	-1400	-769	-1553	-2116	-1409	-1806	-1627	-2193	-2421	-2139	-1260	890	4973	9344
141	-1063	-863	-1428	-801	-1586	-2163	-1449	-1870	-1668	-2208	-2483	-2171	-1262	920	5070	9522
142	-1012	-843	-1449	-779	-1591	-2151	-1448	-1918	-1683	-2250	-2524	-2220	-1266	957	5184	9688
143	-990	-806	-1490	-769	-1581	-2153	-1444	-1867	-1676	-2276	-2506	-2262	-1258	1011	5306	9830
144	-1006	-827	-1530	-804	-1612	-2125	-1449	-1851	-1688	-2298	-2516	-2274	-1259	1073	5392	10005
145	-1047	-866	-1615	-820	-1609	-2140	-1465	-1867	-1697	-2327	-2535	-2295	-1269	1109	5485	10168
146	-1099	-908	-1628	-870	-1655	-2167	-1490	-1914	-1744	-2373	-2599	-2330	-1284	1133	5579	10328
147	-1064	-908	-1634	-851	-1635	-2148	-1505	-1951	-1728	-2403	-2665	-2375	-1269	1183	5694	10514
148	-1033	-896	-1620	-822	-1644	-2152	-1497	-1912	-1732	-2411	-2675	-2388	-1249	1239	5809	10677
149	-1071	-911	-1633	-836	-1670	-2207	-1504	-1913	-1756	-2425	-2690	-2416	-1261	1263	5902	10852
150	-1105	-962	-1649	-876	-1733	-2212	-1527	-1936	-1766	-2451	-2712	-2450	-1270	1299	5970	10992
151	-1165	-990	-1667	-921	-1741	-2222	-1552	-1997	-1808	-2494	-2753	-2485	-1275	1342	6067	11158
152	-1128	-978	-1682	-904	-1720	-2219	-1554	-2042	-1828	-2542	-2820	-2493	-1264	1396	6197	11364
153	-1112	-968	-1723	-874	-1711	-2238	-1555	-1995	-1813	-2567	-2807	-2504	-1261	1443	6334	11527
154	-1137	-989	-1768	-881	-1744	-2284	-1573	-1985	-1829	-2554	-2816	-2525	-1253	1488	6482	11698
155	-1174	-1006	-1772	-908	-1761	-2314	-1584	-1997	-1854	-2588	-2828	-2548	-1248	1553	6609	11868
156	-1224	-1047	-1790	-957	-1788	-2328	-1596	-2050	-1880	-2630	-2856	-2573	-1229	1599	6720	12041
157	-1217	-1049	-1794	-947	-1789	-2321	-1604	-2087	-1872	-2689	-2891	-2591	-1235	1648	6830	12223
158	-1197	-1038	-1802	-931	-1777	-2307	-1600	-2035	-1868	-2699	-2889	-2597	-1224	1710	6965	12408
159	-1233	-1047	-1842	-943	-1788	-2330	-1619	-1968	-1895	-2703	-2893	-2598	-1210	1726	7089	12589
160	-1277	-1078	-1843	-961	-1815	-2370	-1632	-1981	-1917	-2719	-2939	-2625	-1212	1757	7194	12754
161	-1291	-1105	-1864	-1004	-1860	-2404	-1646	-2036	-1932	-2748	-2991	-2633	-1203	1791	7283	12915
162	-1268	-1120	-1891	-1022	-1857	-2418	-1651	-2069	-1969	-2782	-3007	-2649	-1202	1841	7387	13044
163	-1237	-1100	-1908	-974	-1843	-2397	-1652	-2053	-1971	-2797	-3027	-2665	-1192	1924	7472	11680
164	-1259	-1136	-1922	-980	-1864	-2425	-1657	-2065	-1975	-2806	-3030	-2693	-1192	1989	7576	11810
165	-1296	-1159	-1954	-999	-1881	-2428	-1683	-2090	-1997	-2819	-3023	-2722	-1185	2027	7687	12553
166	-1346	-1199	-1989	-1051	-1915	-2464	-1718	-2122	-2008	-2836	-3065	-2731	-1197	2052	7788	13267
167	-1333	-1183	-1985	-1057	-1935	-2474	-1735	-2167	-2023	-2889	-3081	-2757	-1203	2093	7902	13841
168	-1303	-1176	-1972	-1017	-1915	-2473	-1716	-2149	-2014	-2906	-3077	-2756	-1189	2131	7999	14182
169	-1322	-1184	-1978	-1018	-1922	-2501	-1713	-2134	-2026	-2921	-3076	-2763	-1189	2196	8128	14440
170	-1351	-1215	-1984	-1036	-1956	-2527	-1737	-2155	-2025	-2942	-3086	-2762	-1203	2231	8236	14642
171	-1418	-1249	-2014	-1114	-1991	-2581	-1758	-2191	-2048	-2939	-3106	-2790	-1186	2256	8318	14797
172	-1396	-1239	-2024	-1107	-1992	-2603	-1774	-2231	-2062	-2981	-3167	-2816	-1170	2294	8404	14988
173	-1366	-1236	-2026	-1055	-1989	-2577	-1772	-2218	-2056	-3003	-3152	-2793	-1170	2370	8517	15134
174	-1405	-1238	-2048	-1060	-1990	-2563	-1787	-2207	-2068	-3001	-3162	-2799	-1186	2415	8606	15283
175	-1438	-1276	-2071	-1075	-2018	-2573	-1802	-2227	-2096	-3032	-3161	-2834	-1171	2458	8682	15418
176	-1484	-1299	-2079	-1122	-2046	-2614	-1824	-2270	-2123	-3040	-3179	-2852	-1171	2496	8777	15557
177	-1486	-1311	-2056	-1126	-2049	-2626	-1844	-2321	-2123	-3056	-3204	-2859	-1154	2532	8884	15737
178	-1467	-1303	-2055	-1085	-2059	-2640	-1836	-2290	-2103	-3074	-3222	-2865	-1150	2560	9000	15897
179	-1474	-1313	-2103	-1104	-2071	-2620	-1846	-2284	-2103	-3094	-3220	-2855	-1140	2586	9118	16040
180	-1517	-1339	-2116	-1147	-2083	-2637	-1847	-2303	-2131	-3125	-3232	-2854	-1147	2632	9214	16198
181	-1555	-1354	-2120	-1181	-2112	-2682	-1872	-2347	-2153	-3124	-3236	-2869	-1136	2670	9310	16345
182	-1534	-1362	-2125	-1189	-2102	-2728	-1872	-2383	-2153	-3152	-3267	-2884	-1112	2701	9404	16440
183	-1479	-1346	-2130	-1118	-2088	-2696	-1852	-2321	-2121	-3184	-3273	-2896	-1110	2744	9508	16535
184	-1485	-1379	-2163	-1119	-2101	-2686	-1863	-2301	-2123	-3189	-3261	-2898	-1109	2784	9603	16698
185	-1525	-1379	-2177	-1161	-2118	-2717	-1878	-2335	-2138	-3195	-3259	-2893	-1102	2839	9685	16872
186	-1574	-1416	-2200	-1191	-2173	-2737	-1899	-2362	-2153	-3194	-3290	-2881	-1113	2881	9765	17004
187	-1590	-1424	-2205	-1201	-2186	-2743	-1915	-2396	-2168	-3231	-3317	-2888	-1106	2917	9851	17162
188	-1553	-1422	-2210	-1179	-2163	-2742	-1910	-2376	-2162	-3235	-3295	-2896	-1090	2964	9943	17315
189	-1580	-1433	-2221	-1185	-2183	-2762	-1922	-2338	-2177	-3248	-3279	-2904	-1087	2982	10009	17451
190	-1620	-1456	-2573	-1194	-2198	-2784	-1921	-2361	-2201	-3260	-3264	-2899	-1084	3015	10103	17608
191	-1669	-1527	-3488	-1242	-2234	-2829	-1954	-2412	-2209	-3261	-3265	-2913	-1089	3045	10162	17749
192	-1675	-1533	-3614	-1260	-2250	-2850	-1955	-2474	-2221	-3295	-3318	-2940	-1082	3092	10242	17899
193	-1639	-1511	-3465	-1210	-2243	-2833	-1948	-2432	-2207	-3302	-3285	-2949	-1091	3137	10321	18030
194	-1637	-1526	-3298	-1197	-2249	-2838	-1950	-2425	-2221	-3323	-3292	-2953	-1092	3170	10422	18163
195	-1656	-1539	-3169	-1223	-2280	-2864	-1966	-2433	-2240	-3342	-3314	-2973	-1066	3217	10500	18307
196	-1718	-1557	-3047	-1267	-2321	-2888	-1983	-2475	-2239	-3338	-3324	-2950	-1059	3245	10539	18426
197	-1739	-1563	-2905	-1299	-2331	-2898	-1998	-2530	-2255	-3368	-3386	-2945	-1067	3266	10597	18580
198	-1691	-1535	-2656	-1233	-2306	-2889	-1987	-2490	-2251	-3386	-3418	-2959	-1049	3302	10657	18700
199	-1702	-1563	-2654	-1241	-2311	-2899	-2008	-2453	-2273	-3405	-3433	-2968	-1052	3326	10734	18843
200	-1722	-1580	-2689	-1276	-2331	-2923	-2036	-2488	-2282	-3419	-3403	-2961	-1045	3356	10808	18913
201	-1755	-1608	-2644	-1329	-2359	-2943	-2049	-2511	-2338	-3443	-3374	-2961	-1044	3400	10854	19016
202	-1762	-1607	-2600	-1345	-2377	-2961	-2064	-2565	-2351	-3425	-3389	-2967	-1025	3452	10937	19176
203	-1724	-1582	-2550	-1270	-2360	-2961	-2046	-2518	-2310	-3437	-3380	-2960	-1025	3491	11024	19295
204	-1740	-1590	-2596	-1266	-2368	-2977	-2062	-2503	-2299	-3449	-3370	-2973	-997	3516	11091	19432
205	-1750	-1601	-2196	-1291	-2400	-3000	-2052	-2514	-2320	-3466	-3369	-2965	-1003	3545	11159	19534
206	-1792	-1630	-1841	-1327	-2432	-3025	-2061	-2538	-2332	-3501	-3362	-2990	-1017	3566	11230	19659
207	-1805	-1619	-1781	-1364	-2441	-3031	-2072	-2601	-2357	-3503	-3381	-3006	-995	3589	11283	19781
208	-1754	-1598	-1823	-1324	-2408	-3028	-2065	-2588	-2342	-3488	-3375	-3001	-999	3604	11342	19910
209	-1763	-1605	-1865	-1315	-2434	-3028	-2068	-2530	-2355	-3487	-3364	-2990	-989	3633	11419	20000
210	-1791	-1619	-1943	-1325	-2456	-3068	-2082	-2535	-2387	-3496	-3372	-2991	-984	3670	11483	20101
211	-1831	-1655	-2027	-1372	-2490	-3087	-2091	-2560	-2407	-3513	-3379	-2987	-990	3688	11553	20231
212	-1848	-1673	-2061	-1413	-2494	-3096	-2111	-2617	-2416	-3552	-3420	-2987	-981	3722	11600	20378
213	-1800	-1650	-2051	-1340	-2479	-3071	-2105	-2610	-2394	-3552	-3451	-2999	-979	3741	11708	20491
214	-1796	-1641	-2081	-1339	-2468	-3068	-2112	-2574	-2394	-3550	-3433	-2993	-975	3777	11766	20591
215	-1813	-1652	-2137	-1354	-2477	-3088	-2109	-2573	-2390	-3561	-3398	-2982	-979	3811	11818	20714
216	-1863	-1687	-2169	-1389	-2508	-3122	-2122	-2578	-2409	-3576	-3384	-2990	-979	3837	11854	20826
217	-1886	-1704	-2197	-1425	-2523	-3138	-2132	-2638	-2431	-3587	-3414	-3014	-980	3839	11905	20982
218	-1825	-1683	-2224	-1368	-2490	-3123	-2132	-2601	-2412	-3601	-3422	-3012	-960	3868	11974	21100
219	-1820	-1692	-2232	-1356	-2501	-3122	-2116	-2584	-2407	-3605	-3417	-3005	-933	3915	12046	21214
220	-1834	-1701	-2258	-1383	-2532	-3145	-2121	-2587	-2416	-3640	-3402	-2991	-930	3954	12087	21327
221	-1885	-1723	-2309	-1401	-2557	-3165	-2143	-2609	-2423	-3645	-3412	-2989	-924	3976	12117	21404
222	-1905	-1739	-2333	-1443	-2559	-3177	-2158	-2666	-2442	-3642	-3446	-3026	-889	3988	12164	21540
223	-1841	-1695	-2334	-1382	-2535	-3166	-2145	-2630	-2426	-3623	-3470	-3026	-892	3999	12228	21660
224	-1841	-1708	-2348	-1377	-2558	-3173	-2145	-2628	-2431	-3631	-3449	-3013	-881	4027	12282	21778
225	-1868	-1726	-2358	-1392	-2576	-3180	-2157	-2635	-2441	-3643	-3418	-3007	-875	4057	12358	21890
226	-1908	-1742	-2394	-1434	-2574	-3195	-2176	-2662	-2466	-3691	-3411	-3002	-877	4104	12395	21993
227	-1920	-1758	-2428	-1468	-2600	-3230	-2189	-2726	-2488	-3691	-3436	-3004	-877	4153	12425	22094
228	-1867	-1727	-2447	-1412	-2563	-3216	-2185	-2696	-2450	-3690	-3445	-3005	-872	4193	12476	22190
229	-1864	-1727	-2464	-1403	-2582	-3226	-2173	-2656	-2449	-3716	-3440	-2986	-874	4223	12553	22300
230	-1891	-1755	-2474	-1424	-2608	-3249	-2190	-2665	-2464	-3701	-3418	-2987	-854	4264	12621	22393
231	-1927	-1780	-2491	-1452	-2637	-3274	-2204	-2687	-2484	-3695	-3414	-2979	-842	4300	12687	22518
232	-1963	-1800	-2525	-1504	-2643	-3292	-2217	-2759	-2520	-3710	-3446	-2978	-838	4315	12754	22630
233	-1896	-1762	-2528	-1442	-2624	-3289	-2200	-2756	-2486	-3711	-3447	-2991	-820	4333	12839	22739
234	-1881	-1755	-2530	-1428	-2630	-3278	-2206	-2727	-2487	-3728	-3440	-2984	-829	4360	12893	22879
235	-1897	-1751	-2530	-1437	-2622	-3286	-2201	-2702	-2488	-3736	-3440	-2979	-814	4400	12930	22978
236	-1911	-1786	-2551	-1446	-2644	-3289	-2223	-2728	-2508	-3764	-3442	-2962	-803	4412	12972	23099
237	-1948	-1792	-2571	-1489	-2648	-3313	-2232	-2786	-2527	-3778	-3466	-2978	-783	4437	13042	23228
238	-1900	-1768	-2563	-1431	-2630	-3301	-2215	-2754	-2512	-3791	-3463	-2966	-774	4461	13107	23364
239	-1889	-1761	-2553	-1408	-2639	-3291	-2218	-2724	-2518	-3807	-3431	-2959	-773	4521	13179	23461
240	-1929	-1781	-2565	-1446	-2664	-3315	-2234	-2709	-2532	-3806	-3409	-2951	-769	4565	13242	23556
241	-1966	-1802	-2583	-1469	-2677	-3341	-2239	-2740	-2550	-3812	-3404	-2956	-769	4586	13299	23690
242	-2004	-1824	-2608	-1508	-2697	-3371	-2251	-2808	-2562	-3814	-3439	-2947	-763	4603	13339	23835
243	-1937	-1784	-2600	-1457	-2672	-3348	-2246	-2787	-2527	-3819	-3449	-2918	-759	4637	13371	23954
244	-1955	-1806	-2610	-1442	-2690	-3355	-2246	-2761	-2536	-3803	-3426	-2917	-761	4652	13411	24069
245	-1967	-1815	-2612	-1466	-2698	-3387	-2248	-2779	-2557	-3840	-3418	-2912	-768	4673	13469	24185
246	-1992	-1827	-2619	-1481	-2721	-3406	-2259	-2795	-2588	-3832	-3400	-2924	-759	4702	13504	24275
247	-2041	-1861	-2632	-1526	-2745	-3412	-2285	-2848	-2600	-3827	-3426	-2925	-777	4724	13531	24377
248	-1985	-1826	-2636	-1465	-2708	-3401	-2267	-2825	-2576	-3831	-3408	-2931	-758	4755	13576	24464
249	-1976	-1819	-2631	-1463	-2715	-3400	-2256	-2781	-2570	-3830	-3402	-2927	-742	4776	13626	24585
250	-2013	-1835	-2635	-1474	-2745	-3418	-2261	-2796	-2563	-3845	-3377	-2919	-733	4774	13675	24669
251	-2024	-1851	-2660	-1499	-2765	-3425	-2263	-2837	-2578	-3873	-3362	-2921	-734	4792	13712	24782
252	-2070	-1867	-2661	-1567	-2769	-3444	-2290	-2880	-2588	-3900	-3421	-2916	-745	4784	13769	24873
253	-2002	-1829	-2664	-1492	-2744	-3425	-2288	-2856	-2580	-3908	-3412	-2934	-735	4807	13807	24977
254	-1995	-1831	-2648	-1469	-2728	-3425	-2287	-2813	-2578	-3909	-3385	-2913	-727	4821	13845	25085
255	-2034	-1855	-2641	-1486	-2741	-3431	-2282	-2814	-2607	-3901	-3368	-2903	-728	4838	13899	25169
256	-2051	-1862	-2650	-1515	-2766	-3442	-2289	-2834	-2624	-3897	-3388	-2895	-696	4861	13953	25281
257	-2083	-1871	-2682	-1566	-2777	-3455	-2308	-2885	-2660	-3890	-3407	-2884	-689	4923	13991	25360
258	-2008	-1841	-2682	-1500	-2754	-3435	-2294	-2852	-2611	-3911	-3397	-2881	-656	4975	14038	25460
259	-1999	-1830	-2704	-1484	-2760	-3419	-2288	-2817	-2598	-3905	-3376	-2868	-654	4990	14084	25553
260	-2042	-1842	-2691	-1484	-2776	-3427	-2297	-2808	-2607	-3913	-3349	-2854	-667	5013	14132	25635
261	-2055	-1851	-2686	-1518	-2797	-3465	-2299	-2815	-2609	-3897	-3350	-2840	-658	5038	14199	25747
262	-2078	-1877	-2704	-1558	-2800	-3488	-2307	-2869	-2642	-3919	-3377	-2842	-634	5092	14279	25879
263	-2008	-1837	-2687	-1501	-2785	-3462	-2301	-2842	-2609	-3938	-3380	-2823	-602	5157	14344	25999
264	-2003	-1834	-2668	-1491	-2772	-3460	-2286	-2815	-2598	-3917	-3370	-2820	-571	5184	14402	26082
265	-2027	-1841	-2665	-1495	-2790	-3464	-2294	-2814	-2630	-3927	-3360	-2797	-559	5238	14432	26188
266	-2073	-1868	-2677	-1523	-2802	-3488	-2296	-2804	-2627	-3918	-3339	-2811	-548	5290	14432	26312
267	-2123	-1900	-2689	-1560	-2807	-3492	-2311	-2847	-2653	-3921	-3358	-2800	-511	5344	14475	26448
268	-2072	-1885	-2679	-1506	-2794	-3477	-2296	-2833	-2618	-3917	-3388	-2785	-480	5390	14527	26558
269	-2064	-1867	-2663	-1484	-2781	-3474	-2290	-2801	-2604	-3900	-3364	-2775	-448	5436	14584	26671
270	-2090	-1868	-2654	-1493	-2791	-3463	-2296	-2786	-2608	-3912	-3355	-2752	-428	5488	14653	26767
271	-2131	-1900	-2675	-1513	-2806	-3455	-2300	-2796	-2619	-3911	-3331	-2731	-408	5521	14705	26870
272	-2160	-1930	-2698	-1571	-2836	-3477	-2308	-2856	-2628	-3914	-3358	-2715	-400	5549	14769	27004
273	-2122	-1899	-2674	-1514	-2786	-3450	-2288	-2815	-2591	-3931	-3358	-2719	-386	5612	14842	27156
274	-2114	-1894	-2658	-1511	-2798	-3440	-2278	-2785	-2599	-3940	-3311	-2714	-382	5672	14889	27290
275	-2121	-1912	-2653	-1524	-2814	-3454	-2279	-2771	-2594	-3946	-3262	-2686	-362	5711	14945	27370
276	-2139	-1926	-2656	-1545	-2833	-3452	-2278	-2802	-2589	-3929	-3265	-2679	-348	5733	15000	27464
277	-2182	-1979	-2675	-1607	-2852	-3463	-2289	-2853	-2632	-3930	-3296	-2673	-331	5745	15057	27634
278	-2083	-1938	-2658	-1547	-2832	-3444	-2270	-2800	-2590	-3924	-3296	-2672	-313	5763	15119	27765
279	-2052	-1918	-2653	-1530	-2817	-3454	-2277	-2752	-2581	-3907	-3271	-2642	-284	5807	15177	27867
280	-2039	-1903	-2658	-1543	-2824	-3459	-2260	-2753	-2576	-3918	-3259	-2623	-261	5843	15234	27990
281	-2032	-1890	-2665	-1555	-2846	-3466	-2246	-2763	-2582	-3909	-3267	-2610	-237	5907	15288	28075
282	-2054	-1880	-2672	-1603	-2820	-3465	-2256	-2799	-2613	-3914	-3282	-2590	-222	5964	15337	28228
283	-1961	-1824	-2650	-1515	-2784	-3425	-2246	-2759	-2567	-3907	-3279	-2605	-199	6039	15404	28412
284	-1937	-1801	-2621	-1454	-2778	-3412	-2238	-2719	-2552	-3907	-3252	-2597	-187	6076	15479	28513
285	-1968	-1794	-2653	-1447	-2778	-3396	-2222	-2694	-2544	-3881	-3193	-2586	-177	6091	15534	28616
286	-2038	-1807	-2675	-1437	-2756	-3400	-2224	-2696	-2545	-3889	-3182	-2556	-164	6118	15632	28747
287	-2116	-1853	-2696	-1465	-2741	-3383	-2204	-2723	-2564	-3889	-3209	-2530	-136	6152	15694	28874
288	-2120	-1815	-2688	-1391	-2681	-3310	-2169	-2679	-2513	-3886	-3222	-2500	-108	6211	15782	28994
289	-2188	-1828	-2699	-1332	-2625	-3261	-2125	-2623	-2489	-3868	-3166	-2479	-71	6290	15854	29099
290	-2310	-1875	-2735	-1325	-2576	-3201	-2084	-2600	-2475	-3862	-3139	-2463	-54	6347	15896	29228
291	-2505	-1957	-2779	-1313	-2494	-3130	-2028	-2562	-2476	-3861	-3121	-2458	-12	6388	15957	29355
292	-2729	-2032	-2822	-1332	-2427	-3023	-1960	-2532	-2473	-3851	-3134	-2439	25	6429	15996	29493
293	-3006	-2109	-2852	-1239	-2313	-2874	-1830	-2435	-2417	-3841	-3148	-2436	70	6502	16057	29603
294	-3479	-2281	-2925	-1213	-2216	-2732	-1723	-2322	-2380	-3807	-3113	-2405	97	6562	16123	29720
295	-4055	-2512	-3064	-1223	-2135	-2559	-1566	-2194	-2343	-3790	-3079	-2376	168	6682	16174	29851
296	-4819	-2888	-3300	-1260	-2055	-2417	-1407	-2058	-2328	-3772	-3025	-2338	225	6786	16229	29962
297	-5669	-3366	-3656	-1347	-1988	-2285	-1211	-1964	-2291	-3725	-3030	-2310	299	6904	16317	30113
298	-6392	-3887	-4122	-1363	-1869	-2042	-958	-1741	-2208	-3662	-3011	-2269	402	7072	16383	30252
299	-7012	-4407	-4629	-1452	-1775	-1803	-690	-1474	-2113	-3605	-2941	-2205	536	7257	16451	30395
300	-7630	-5008	-5286	-1666	-1721	-1601	-398	-1192	-2012	-3543	-2863	-2124	647	7462	16520	30498
301	-8082	-5550	-5967	-1935	-1676	-1429	-134	-953	-1922	-3461	-2794	-2043	832	7759	16654	30667
302	-8370	-6005	-6537	-2268	-1669	-1271	172	-669	-1830	-3371	-2736	-1943	1039	8106	16804	30792
303	-8473	-6342	-7038	-2542	-1641	-1081	515	-299	-1646	-3254	-2662	-1835	1290	8494	16990	30969
304	-8530	-6621	-7395	-2839	-1658	-976	800	68	-1484	-3131	-2551	-1681	1623	9003	17233	31183
305	-8571	-6818	-7611	-3136	-1679	-894	1120	462	-1340	-2982	-2405	-1516	2030	9622	17547	31405
306	-8551	-6952	-7670	-3374	-1700	-858	1395	852	-1169	-2847	-2248	-1301	2532	10423	17908	31668
307	-8497	-7068	-7626	-3632	-1690	-800	1655	1202	-989	-2655	-2121	-1039	3076	11336	18340	31984
308	-8241	-7022	-7455	-3711	-1596	-712	1883	1577	-737	-2436	-1909	-749	3815	12656	19000	32432
309	-7923	-6939	-7195	-3785	-1429	-558	2121	2028	-533	-2241	-1668	-460	4685	14255	19830	32930
310	-7598	-6818	-6916	-3830	-1222	-365	2361	2435	-304	-2001	-1419	-60	5599	16036	20750	33520
311	-7183	-6617	-6537	-3863	-988	-122	2601	2808	-99	-1758	-1136	393	6806	18695	22111	34360
312	-6723	-6362	-6100	-3852	-689	265	2908	3218	60	-1603	-908	808	8180	21355	23809	35430
313	-6172	-6027	-5641	-3684	-283	790	3283	3740	316	-1387	-611	1345	9764	24939	25996	36830
314	-5602	-5644	-5089	-3486	138	1370	3686	4336	590	-1175	-310	1942	11331	28665	28367	38290
315	-5094	-5267	-4521	-3266	523	1944	4104	4844	852	-986	-5	2577	13301	33490	31565	40310
316	-4651	-4911	-3959	-2999	964	2644	4624	5468	1117	-781	237	3182	15489	39070	35440	42870
317	-4317	-4602	-3488	-2751	1445	3398	5169	6100	1451	-542	472	3886	17929	45430	40120	45960
318	-3881	-4201	-2955	-2331	2005	4244	5779	6829	1906	-261	758	4635	20371	51850	44980	49210
319	-3562	-3859	-2477	-1975	2481	5019	6343	7528	2324	22	1046	5365	23259	59900	51330	53500
320	-3330	-3607	-2108	-1689	3036	5931	6988	8288	2869	423	1388	6237	26402	68870	58730	58550
321	-3101	-3371	-1749	-1419	3557	6835	7648	9057	3455	884	1775	7201	29411	77650	66270	63780
322	-2866	-3184	-1445	-1191	3983	7639	8229	9707	4079	1373	2174	8235	33010	88510	76030	70680
323	-2404	-2911	-1164	-865	4515	8582	8929	10531	4753	1876	2604	9253	36800	100330	87260	78650
324	-1903	-2683	-951	-627	4996	9458	9621	11391	5518	2513	3151	10487	40800	112960	99970	87860
325	-1043	-2387	-750	-396	5428	10304	10266	12185	6319	3199	3719	11752	44500	124770	112550	97170
326	174	-1972	-614	-216	5779	10988	10821	12840	7046	3836	4230	12933	48720	138570	128090	109000
327	1569	-1455	-534	-100	6114	11704	11426	13547	7861	4603	4816	14281	53030	152820	145020	122380
328	3431	-563	-445	166	6464	12402	12007	14274	8710	5355	5483	15652	56870	165650	161090	135590
329	5240	528	-412	419	6725	12936	12487	14867	9497	6109	6170	16383	61130	180020	180080	151810
330	6792	1738	-395	719	7006	13489	12990	15476	10164	6728	6778	17918	65310	194180	199780	169480
331	7815	2844	-394	1082	7329	13977	13422	16013	10867	7432	7428	19453	69270	207920	219870	188490
332	8403	3972	-393	1565	7726	14431	13855	16383	11530	8158	8043	20686	72720	219760	237970	206450
333	8346	4919	-352	2283	8238	14871	14243	16946	12116	8740	8589	21761	76340	232390	258240	227640
334	7658	5393	-295	2929	8915	15347	14665	17509	12708	9366	9230	22879	79640	244070	278050	249600
335	6239	5490	-195	3599	9701	15860	15120	17961	13229	9940	9845	23912	82330	253630	295030	269560
336	4346	5094	-144	4172	10480	16358	15546	18311	13698	10474	10385	24874	85100	263330	313250	292340
337	2209	4257	-137	4585	11359	16994	16096	18709	14077	10917	10796	25657	87590	272070	330400	315370
338	318	3288	-202	4893	12205	17631	16711	19201	14514	11360	11275	26442	89770	279710	346400	338200
339	-1840	1924	-398	4947	12858	18255	17326	19715	14891	11749	11756	27153	91450	285450	359300	358100
340	-3920	403	-715	4729	13250	18723	17859	20104	15229	12124	12180	27778	93080	290850	372400	379900
341	-5886	-1186	-1176	4238	13427	19150	18403	20575	15504	12424	12529	28265	94430	295210	383900	400800
342	-7467	-2564	-1693	3649	13328	19471	18883	21054	15774	12730	12869	28729	95450	298330	393000	418700
343	-8954	-4038	-2332	2951	12975	19654	19269	21557	16061	13059	13246	29169	96370	300950	401800	437900
344	-10240	-5447	-3044	2098	12421	19658	19475	21991	16263	13335	13572	29507	97060	302590	409000	455800
345	-11149	-6585	-3675	1238	11579	19432	19586	22375	16383	13603	13953	29859	97560	303400	414700	472600
346	-11848	-7702	-4344	227	10552	19015	19525	22645	16522	13840	14315	30170	97870	303500	418600	486500
347	-12143	-8568	-4984	-832	9560	18513	19373	22782	16661	14075	14664	30442	98120	303050	421900	501200
348	-11901	-9076	-5477	-1733	8361	17858	19110	22905	16755	14259	15009	30693	98270	302040	424100	514700
349	-11426	-9257	-5797	-2554	7055	17048	18725	22900	16814	14474	15437	30956	98280	300470	425200	527100
350	-10637	-9153	-5972	-3378	5696	16073	18238	22750	16787	14634	15852	31234	98240	298710	425300	537300
351	-9684	-8747	-5830	-4053	4495	15109	17721	22521	16726	14702	16188	31478	98130	296400	424700	548000
352	-8839	-8171	-5455	-4468	3215	13993	17060	22146	16581	14748	16383	31717	98010	293920	423500	558100
353	-7791	-7324	-4724	-4537	2155	12877	16383	21798	16434	14700	16792	31980	97820	291520	421900	566600
354	-6897	-6456	-3779	-4380	1340	11883	15730	21396	16172	14608	17202	32202	97500	288580	419500	575500
355	-6115	-5598	-2732	-4023	684	10811	14967	20868	15887	14451	17361	32371	97090	285470	416700	584000
356	-5513	-4901	-1798	-3553	378	9868	14221	20221	15511	14227	17468	32502	96610	282230	413300	592100
357	-4930	-4198	-813	-2956	419	9182	13475	19553	15100	13861	17468	32570	96170	279410	410300	599100
358	-4368	-3523	144	-2215	749	8868	12948	19044	14732	13469	17380	32545	95540	276120	406600	606700
359	-4013	-3030	901	-1602	1340	8786	12498	18449	14242	12976	17179	32420	94800	272730	402500	613600
360	-3756	-2617	1637	-977	2067	8999	12236	17950	13753	12390	16905	32192	94010	269710	398800	619400
361	-3604	-2314	2204	-445	2788	9423	12166	17638	13220	11719	16455	31829	93050	266280	394500	625500
362	-3477	-2102	2660	18	3679	10138	12331	17497	12784	11130	15935	31407	92080	262990	390300	631100
363	-3312	-1928	2996	467	4614	11097	12760	17702	12420	10453	15252	30807	90990	259710	385900	636100
364	-3202	-1832	3282	872	5501	12158	13328	18130	12154	9826	14503	30099	89910	256710	382000	640000
365	-3058	-1790	3411	1117	6236	13170	13948	18665	12053	9320	13740	29340	88600	253290	377500	643600
366	-2899	-1821	3395	1294	6972	14336	14748	19434	12129	8884	12977	28408	87250	249830	372800	646600
367	-2638	-1788	3310	1389	7651	15532	15636	20379	12369	8608	12140	27383	86030	246780	368700	648800
368	-2218	-1657	3176	1512	8192	16383	16383	21354	12808	8486	11383	26343	84560	243300	363900	650400
369	-1794	-1470	3011	1538	8663	17555	17408	22551	13280	8525	10803	25429	83060	239710	358900	651000
370	-1413	-1232	2908	1487	8998	18728	18435	23701	13920	8709	10245	24410	81570	236090	353700	650800
371	-987	-926	2876	1415	9205	19608	19323	24819	14642	9034	9803	23500	80290	232920	349000	649800
372	-556	-598	2935	1425	9324	20306	20101	25815	15452	9459	9469	22699	78960	229470	343600	647900
373	-128	-167	3118	1602	9446	20964	20938	26948	16227	9940	9329	22089	77750	226080	338100	645000
374	166	152	3318	1781	9485	21454	21642	27967	17011	10539	9298	21517	76700	222860	332500	641000
375	398	455	3560	2016	9537	21739	22222	28809	17797	11186	9369	21091	75920	220180	327510	636700
376	525	678	3778	2248	9617	21906	22619	29442	18472	11750	9492	20837	75250	217540	321840	630900
377	614	846	3945	2497	9784	22040	22980	29981	19164	12399	9673	20700	74840	215420	316360	624500
378	682	1025	4126	2908	10066	22213	23246	30452	19778	13035	9993	20666	74650	213940	311640	618100
379	551	1104	4250	3243	10365	22375	23436	30747	20236	13590	10416	20763	74650	212740	306510	610300
380	180	1076	4348	3577	10736	22593	23624	30951	20564	14004	10797	20912	74860	212140	301680	601900
381	-363	920	4410	3890	11224	22917	23833	31089	20842	14414	11252	21175	75290	212190	297240	593300
382	-1084	553	4386	4284	11862	23374	24114	31253	21036	14734	11629	21485	75850	212950	293770	585500
383	-1735	-1	4237	4797	12612	23894	24409	31492	21179	14953	12008	21789	76670	214500	290350	576700
384	-2225	-593	3877	5203	13613	24657	24815	31784	21269	15119	12304	22114	77620	216740	287440	567700
385	-2569	-1180	3228	5537	14863	25694	25288	32090	21347	15247	12551	22445	78610	219380	285320	559900
386	-2799	-1510	2666	5661	16141	26901	25815	32396	21433	15342	12775	22759	79820	223070	283530	551400
387	-2923	-1542	2639	5684	17610	28645	26535	32800	21538	15449	12933	23043	81110	227620	282390	543200
388	-2961	-1355	3385	5901	19079	30719	27390	33350	21718	15534	13156	23306	82420	232690	281760	535400
389	-3096	-1087	5089	6604	20154	32870	28328	33930	21901	15659	13369	23549	83580	237550	281570	528700
390	-3243	-876	7324	8118	20875	34570	29200	34460	22080	15747	13573	23739	84830	243250	281650	521500
391	-3437	-803	9568	10399	21736	36100	30180	35080	22274	15922	13760	23980	86050	249140	281990	514800
392	-3548	-795	11191	12819	23052	37150	31063	35700	22500	16126	13972	24215	87160	254610	282490	509100
393	-3631	-881	12390	15498	24742	37730	31684	36320	22786	16360	14230	24463	88440	260780	283030	503000
394	-3746	-1071	12817	17139	27102	38110	32221	36960	23099	16561	14499	24698	89780	267080	283510	497000
395	-3861	-1276	12671	18780	29649	38390	32594	37650	23326	16764	14796	25009	91330	273640	283920	491200
396	-3991	-1538	12066	19323	31939	38560	32820	38430	23512	16968	15145	25407	92930	279960	284240	486200
397	-4043	-1779	11203	19233	33540	38690	32950	39250	23696	17158	15456	25841	95190	287940	284730	480700
398	-4044	-1966	10190	18697	34680	38600	32960	40260	23940	17369	15879	26443	98110	296980	285370	475200
399	-4104	-2143	9231	17936	35100	38220	32758	41150	24229	17510	16327	27224	102070	307580	286270	469900
400	-4144	-2340	8138	16890	34940	37570	32331	41820	24540	17690	16736	28262	106950	319130	287480	465300
401	-4221	-2506	7074	15724	34440	36800	31790	42060	24800	17749	17147	29369	114670	335800	289620	460400
402	-4210	-2624	6118	14672	33600	35840	31023	41950	25063	17805	17519	30836	125830	359300	293230	456100
403	-4206	-2708	5115	13457	32511	34780	30135	41500	25176	17835	17899	32520	139220	389600	298680	452700
404	-4247	-2828	4158	12242	31342	33790	29253	40750	25096	17809	18281	34310	158360	440200	310100	449500
405	-4311	-2937	3270	10988	29865	32640	28202	39600	24889	17725	18540	35900	181170	514800	332700	447700
406	-4402	-3053	2567	9889	28281	31495	27163	38250	24454	17547	18777	37650	206110	615800	375600	447800
407	-4436	-3137	1828	8773	26659	30383	26162	36790	23898	17294	18927	39260	228630	724500	439100	450700
408	-4416	-3173	1244	7818	25164	29387	25328	35490	23341	17024	19021	40580	252660	857600	545300	458500
409	-4431	-3224	835	7053	23486	28227	24423	33990	22614	16664	19080	41910	274190	990300	688600	473100
410	-4462	-3260	494	6337	21954	27081	23570	32525	21868	16295	19054	43050	290740	1099600	840600	493600
411	-4559	-3311	342	5861	20784	26092	22830	31227	21020	15944	18972	44010	306370	1207700	1027300	526400
412	-4552	-3298	436	5878	20010	25106	22093	29842	20290	15587	18836	44700	319000	1298100	1217100	570000
413	-4549	-3239	790	6483	20217	24278	21389	28583	19469	15175	18667	45320	328600	1370300	1396600	622800
414	-4563	-3204	1531	8045	22227	23688	20697	27374	18662	14747	18490	45770	335000	1420500	1541300	675400
415	-4613	-3167	2719	11011	26724	23587	20100	26345	17899	14341	18254	46060	340000	1463400	1638300	737900
416	-4682	-3155	4118	15190	36760	24368	19469	25250	17111	13935	17940	46210	343000	1494300	1820800	800900
417	-4694	-3105	6124	23460	55030	26746	18933	24205	16377	13499	17576	46190	344300	1513100	2003200	855200
418	-4671	-3042	8505	31731	80970	30988	18522	23388	15663	13056	17223	46020	344100	1525100	2072700	912100
419	-4706	-3018	11079	43710	124280	39340	18173	22502	15056	12648	16834	45730	342600	1528600	2125300	963300
420	-4741	-3010	13358	56100	185370	53090	18011	21611	14417	12183	16359	45260	339900	1524700	2161800	1008100
421	-4831	-3013	15777	71230	265470	74110	18093	20797	13779	11744	15869	44670	336800	1516200	2182900	1042300
422	-4820	-2969	17654	86670	351600	100410	18497	20179	13253	11337	15403	44040	332800	1502100	2192400	1074500
423	-4762	-2939	19532	101130	461300	139510	19366	19616	12703	10913	14915	43300	328200	1483100	2186800	1099500
424	-4765	-2923	20529	112250	578900	188730	20704	19079	12174	10480	14412	42470	323340	1460400	2169000	1117500
425	-4759	-2925	21114	122170	697200	246770	22586	18630	11718	10069	13909	41620	318910	1438100	2144100	1127700
426	-4772	-2908	21193	128840	794200	303870	24685	18269	11333	9753	13472	40860	314040	1411800	2108800	1133200
427	-4717	-2871	20900	132120	887800	370700	27510	17969	11004	9449	13005	40010	309520	1385200	2065500	1132900
428	-4631	-2825	19664	132900	961800	435300	30692	17808	10741	9139	12633	39160	305740	1361300	2020400	1128000
429	-4575	-2811	17613	131000	1010000	486900	33560	17653	10513	8886	12296	38370	301880	1335100	1965800	1117900
430	-4515	-2778	16356	126930	1043500	534800	36660	17509	10370	8708	12071	37740	298560	1310500	1907800	1103600
431	-4498	-2757	15412	121950	1055800	569800	39360	17336	10238	8591	11783	37080	295840	1288000	1849600	1086100
432	-4377	-2682	14330	115370	1048700	591000	41500	17175	10181	8489	11575	36510	293970	1270400	1796500	1068400
433	-4272	-2620	13275	108080	1028000	598000	42780	17036	10188	8432	11499	36080	292240	1252700	1735900	1046400
434	-4203	-2569	12220	101270	993100	594100	43460	16842	10157	8440	11474	35690	290920	1237600	1676600	1023000
435	-4130	-2544	11119	93530	949600	579800	43340	16586	10149	8458	11499	35410	290080	1226300	1624900	1001400
436	-4095	-2547	10260	85840	906300	560500	42670	16300	10143	8490	11567	35210	289420	1216100	1569700	976700
437	-3955	-2496	8966	78490	854200	533600	41420	15988	10168	8523	11658	35100	289000	1208100	1515900	952200
438	-3838	-2424	8799	72220	799100	502300	39740	15658	10167	8575	11809	35060	288560	1201100	1462900	927700
439	-3767	-2410	7879	65560	743100	468300	37720	15281	10106	8609	11959	35070	288080	1195300	1395000	906400
440	-3694	-2421	6583	59340	693600	437100	35790	14936	10049	8635	12066	35130	287500	1189300	1327100	883000
441	-3692	-2438	5639	54170	639200	402100	33450	14450	9923	8646	12163	35200	286790	1183500	1259200	860800
442	-3564	-2389	5085	48910	587000	368300	31202	13964	9806	8626	12266	35290	286010	1178300	1278200	842100
443	-3461	-2313	5195	44140	542200	339300	29270	13629	9654	8586	12348	35360	284760	1171100	1258100	822000
444	-3402	-2250	4838	39810	494500	308450	27184	13212	9481	8529	12381	35390	283140	1162500	1223400	803100
445	-3367	-2229	4427	36330	450000	279670	25207	12776	9271	8457	12388	35420	281150	1152400	1184800	785500
446	-3366	-2237	3941	32760	408900	253370	23395	12355	9034	8311	12308	35390	279080	1142300	1150500	771100
447	-3283	-2164	3523	29678	375300	232060	21946	12004	8805	8177	12227	35320	276480	1129600	1112900	756200
448	-3209	-2129	3169	26936	340200	210180	20455	11621	8554	7972	12122	35220	273420	1114700	1075700	742300
449	-3195	-2098	2875	24738	308400	190480	19122	11245	8283	7745	11990	35050	269940	1098000	1039400	729500
450	-3180	-2107	2578	22518	282640	174630	18055	10933	7989	7504	11786	34810	266640	1081800	1007900	719000
451	-3225	-2139	2320	20504	256400	158720	16976	10559	7715	7287	11561	34570	262760	1063000	973800	708000
452	-3162	-2124	2113	19003	232880	144600	16069	10237	7448	7063	11310	34280	258790	1044000	941400	697800
453	-3112	-2091	1899	17455	211620	131930	15253	9942	7202	6826	11088	33960	255210	1027100	913700	689200
454	-3125	-2096	1673	16068	194540	121810	14624	9683	6958	6631	10883	33660	251380	1009400	884900	680000
455	-3149	-2116	1506	14819	177230	111500	14056	9388	6685	6421	10644	33350	247960	995000	859600	671100
456	-3173	-2153	1345	13794	161810	102380	13489	9096	6434	6258	10388	33040	245250	986100	839700	662600
457	-3104	-2139	1210	12768	148080	94240	13051	8890	6228	6107	10164	32800	243710	984900	828400	655400
458	-3070	-2120	1060	11896	137020	87650	12718	8767	6055	6033	10021	32662	243030	992700	824700	647600
459	-3070	-2129	950	11159	125740	80920	12415	8612	5860	5991	9912	32588	243800	1013100	834000	640500
460	-3088	-2157	816	10399	115680	74850	12165	8522	5671	5989	9852	32552	245880	1043700	856400	634900
461	-3121	-2181	698	9671	107660	69980	11999	8465	5509	6014	9820	32638	250000	1094200	902000	630100
462	-3059	-2149	617	9123	99580	65030	11897	8500	5414	6073	9843	32800	256070	1161800	973300	627700
463	-3050	-2142	529	8670	92310	60530	11855	8605	5290	6112	9930	33090	263930	1245100	1074300	628400
464	-3068	-2152	441	8173	85800	56480	11852	8766	5175	6191	10044	33430	272270	1330900	1192000	632600
465	-3091	-2159	364	7716	80650	53210	11890	8940	5098	6253	10162	33780	283040	1437900	1358100	642600
466	-3144	-2204	312	7288	75520	49940	11967	9165	4993	6305	10248	34220	295020	1553100	1561800	659900
467	-3084	-2170	277	6977	71050	47140	12091	9465	4929	6340	10364	34710	306380	1638300	1939300	682800
468	-3061	-2177	237	6692	67500	44940	12222	9795	4872	6366	10484	35170	319520	1828100	2316900	718300
469	-3067	-2174	223	6418	63900	42730	12351	10161	4853	6377	10575	35590	332500	2017900	2629400	765500
470	-3068	-2169	217	6203	60740	40880	12465	10485	4776	6330	10653	36020	345200	2122800	2947600	825400
471	-3116	-2197	215	5944	57950	39320	12567	10733	4724	6299	10671	36420	355900	2208800	3230300	889700
472	-3046	-2149	243	5823	55760	38190	12666	10997	4703	6262	10699	36720	367000	2294700	3531000	974000
473	-3026	-2141	278	5713	53490	37120	12737	11254	4667	6181	10748	37010	376900	2369400	3810000	1069900
474	-3037	-2148	353	5573	51400	36240	12792	11406	4621	6080	10732	37230	385400	2433000	4061000	1175600
475	-3063	-2157	465	5476	49710	35640	12815	11472	4555	5960	10652	37350	391600	2480200	4259000	1275900
476	-3105	-2163	620	5370	48000	35140	12874	11456	4482	5841	10545	37390	397300	2524600	4454000	1394000
477	-3053	-2122	794	5401	46450	34840	12950	11471	4435	5709	10426	37380	401300	2557400	4613000	1514100
478	-3048	-2100	1008	5411	44950	34660	13036	11459	4397	5571	10304	37300	403600	2578000	4727000	1619200
479	-3072	-2092	1243	5410	43700	34520	13102	11395	4346	5393	10181	37160	404700	2593100	4828000	1761300
480	-3114	-2091	1493	5437	42360	34410	13164	11275	4263	5216	10017	36970	404400	2599000	4898000	1903500
481	-3144	-2107	1668	5447	41150	34380	13256	11109	4195	5068	9812	36680	402700	2597200	4943000	1978700
482	-3074	-2056	1867	5547	40040	34370	13364	11030	4138	4930	9650	36360	400200	2588400	4959000	2029700
483	-3088	-2060	2002	5602	39010	34300	13436	10914	4104	4805	9544	36050	396100	2571600	4953000	2068700
484	-3116	-2074	2078	5624	37940	34200	13515	10738	4068	4675	9498	35730	391000	2548100	4924000	2087100
485	-3154	-2104	2144	5598	36900	34010	13549	10580	4026	4614	9520	35520	385700	2522300	4881000	2087100
486	-3174	-2128	2130	5538	36020	33800	13576	10409	3973	4599	9750	35540	379100	2488500	4817000	2071500
487	-3130	-2109	2079	5511	35070	33540	13637	10282	3960	4747	10415	36050	371800	2448700	4732000	2038600
488	-3135	-2121	1996	5446	34130	33170	13643	10154	3948	5090	11808	37500	364000	2403900	4629000	1991400
489	-3159	-2148	1868	5323	33190	32713	13612	10048	3961	5725	14293	40610	357000	2360700	4524000	1938700
490	-3203	-2202	1724	5143	32394	32244	13555	9914	3987	6646	16383	45640	349400	2308600	4395000	1870700
491	-3228	-2224	1603	4965	31492	31695	13495	9779	4021	8115	24900	55240	342800	2254000	4256000	1795700
492	-3174	-2220	1517	4867	30613	31101	13459	9717	4101	10215	33410	70920	338400	2202600	4119000	1724600
493	-3182	-2228	1416	4719	29814	30507	13376	9640	4187	13035	46640	94940	336100	2142100	3957000	1641700
494	-3211	-2260	1365	4572	28921	29772	13285	9570	4268	16171	62320	125380	338500	2080200	3787000	1557400
495	-3253	-2289	1355	4445	28035	29012	13161	9483	4368	20786	84900	172200	347400	2017700	3614000	1473900
496	-3274	-2317	1393	4328	27196	28222	13008	9407	4467	25401	112970	234470	363000	1962600	3457000	1393800
497	-3240	-2300	1473	4335	26493	27538	12862	9361	4605	30367	142520	303780	391400	1900700	3277000	1313600
498	-3253	-2297	1566	4326	25698	26678	12663	9322	4762	36460	180360	397500	433800	1840900	3099200	1233500
499	-3288	-2316	1673	4333	24916	25825	12445	9244	4886	42900	222120	506700	485300	1790200	2943200	1224600
500	-3319	-2344	1787	4340	24281	25089	12234	9165	5019	49480	266590	628800	560100	1737600	2773300	1176300
501	-3308	-2346	1899	4402	23617	24268	12004	9080	5147	55290	307420	745700	653800	1690100	2609900	1117700
502	-3296	-2328	1953	4506	22971	23462	11784	9040	5305	61590	353600	881800	765100	1646900	2450800	1059100
503	-3321	-2345	1996	4547	22366	22654	11512	8949	5419	67520	398500	1018100	877200	1614300	2316900	1010300
504	-3360	-2376	1975	4551	21827	21909	11270	8851	5502	72340	436500	1136100	1015200	1583700	2175100	960100
505	-3436	-2432	1922	4496	21246	21086	10981	8718	5575	77180	476200	1261800	1161700	1560600	2045100	915600
506	-3443	-2454	1859	4445	20732	20353	10705	8603	5629	81350	511800	1377700	1312700	1543700	1926000	877100
507	-3429	-2438	1739	4421	20277	19711	10465	8535	5695	84750	543100	1480700	1445100	1532700	1827300	847800
508	-3440	-2480	1565	4321	19711	18991	10208	8444	5717	87150	566800	1560300	1588000	1524500	1726500	820100
509	-3477	-2505	1411	4200	19173	18292	9933	8331	5744	89130	588800	1635800	1754200	1519700	1636100	797800
510	-3564	-2571	1233	3991	18644	17598	9644	8190	5721	90390	606100	1704300	1920400	1517400	1563700	782400
511	-3571	-2609	1033	3849	18204	17024	9411	8064	5735	90870	617400	1772800	2006100	1515700	1490700	769600
512	-3561	-2617	871	3720	17669	16382	9162	7983	5728	90790	625700	1793800	2074400	1511900	1398300	761000
513	-3569	-2639	688	3556	17136	15716	8877	7868	5684	90110	629500	1802200	2130800	1505600	1306000	756000
514	-3616	-2674	484	3373	16619	15102	8623	7733	5628	88900	629200	1798700	2166100	1498800	1213600	754300
515	-3693	-2744	294	3152	16136	14556	8372	7593	5543	87400	625600	1787100	2189500	1488700	1252200	754900
516	-3699	-2754	143	3012	15593	14038	8130	7421	5462	85320	618400	1764900	2194500	1473900	1234100	757800
517	-3676	-2753	-2	2881	15101	13519	7893	7320	5410	82870	607900	1732900	2182900	1421700	1203200	761600
518	-3699	-2793	-179	2719	14655	13047	7685	7200	5315	80080	594700	1693600	2157600	1369600	1164400	767100
519	-3739	-2829	-334	2549	14209	12543	7460	7051	5236	77430	580900	1653100	2119600	1317400	1125600	773200
520	-3802	-2883	-501	2386	13763	12086	7242	6870	5122	74280	563300	1603200	2072700	1352200	1088200	779700
521	-3819	-2907	-618	2268	13355	11667	7061	6753	4985	71010	544200	1548300	2021600	1343300	1056300	785300
522	-3818	-2911	-735	2154	13005	11349	6899	6656	4898	68000	526000	1495600	1955600	1315000	1021100	790700
523	-3875	-2942	-833	2055	12591	10978	6721	6526	4761	64590	504500	1413900	1884200	1277900	986600	794800
524	-3953	-2985	-928	1935	12213	10629	6540	6401	4639	61160	482200	1332200	1816300	1240900	956300	797000
525	-4065	-3046	-1015	1802	11880	10308	6387	6248	4490	57770	459500	1250500	1738400	1197000	922900	797700
526	-4092	-3044	-1052	1779	11567	10004	6254	6122	4403	54820	439100	1265300	1656800	1151800	890200	796400
527	-4127	-3046	-1038	1801	11286	9702	6113	6029	4313	51570	416300	1227800	1573100	1105300	857600	792700
528	-4195	-3084	-991	1791	11040	9412	5955	5894	4197	48440	393500	1171600	1499800	1063500	828900	787300
529	-4289	-3100	-905	1849	10872	9173	5804	5768	4080	45760	373700	1117200	1409700	1016600	797000	779200
530	-4380	-3137	-805	1954	10757	8913	5645	5617	3961	42870	351800	1055500	1319700	970700	765700	768900
531	-4366	-3098	-636	2186	10781	8742	5503	5519	3878	40170	330700	994800	1229600	925700	735000	756600
532	-4364	-3064	-437	2519	10854	8593	5382	5433	3807	37620	310360	935300	1220000	886300	708000	743800
533	-4412	-3059	-207	2873	11018	8407	5223	5327	3726	35500	292900	884000	1165000	843000	678000	727500
534	-4469	-3051	-1	3211	11333	8265	5061	5170	3648	33300	274130	828600	1097900	801000	648500	709600
535	-4549	-3064	240	3605	11756	8161	4890	4988	3539	31290	256310	775800	1037600	765300	623100	692700
536	-4532	-3014	493	4101	12259	8134	4775	4846	3501	29648	241340	731200	971900	727000	595400	672500
537	-4521	-2992	688	4576	12928	8186	4631	4736	3440	28007	225480	683400	908600	690400	568500	651300
538	-4546	-2995	810	4929	13612	8240	4501	4607	3399	26521	210570	638200	848700	655600	542400	629300
539	-4576	-2987	943	5293	14322	8328	4380	4457	3319	25131	196710	595900	798600	626200	520100	609400
540	-4635	-3012	1012	5506	14957	8456	4292	4319	3246	24056	185170	560600	746000	595300	496100	586900
541	-4603	-2982	1051	5716	15665	8683	4247	4221	3205	22932	173090	523500	696900	566300	473200	564300
542	-4599	-2973	1049	5856	16263	8914	4177	4149	3153	21920	161910	488700	655800	542100	453800	544300
543	-4626	-2981	999	5864	16646	9121	4145	4080	3117	21076	152670	459900	612700	516400	432900	522000
544	-4645	-3029	908	5813	17029	9348	4146	4008	3070	20183	142960	429600	572800	492500	413200	500100
545	-4677	-3079	812	5668	17291	9598	4142	3924	3007	19345	133940	401700	536200	470500	394700	479000
546	-4642	-3060	687	5550	17420	9869	4199	3915	2976	18567	125660	375900	506100	452400	379200	460800
547	-4626	-3101	556	5356	17397	10071	4253	3926	2949	17890	118860	354500	474400	433300	362800	441000
548	-4651	-3140	409	5139	17261	10276	4346	3921	2922	17160	111700	332200	445300	415600	347400	422100
549	-4649	-3180	221	4854	17033	10429	4428	3927	2893	16459	105070	311680	421400	400900	334600	406000
550	-4677	-3230	43	4538	16766	10542	4512	3925	2840	15762	98920	292780	396800	385900	321310	389000
551	-4617	-3222	-132	4295	16415	10676	4647	3999	2848	15194	93850	277220	374200	372000	308940	373000
552	-4593	-3254	-289	4045	16000	10739	4761	4076	2857	14587	88570	260990	353200	359100	297390	357900
553	-4602	-3305	-484	3721	15513	10736	4868	4147	2852	14029	83670	246000	336100	348400	287850	345300
554	-4618	-3354	-667	3412	15049	10711	4951	4203	2867	13470	79640	233720	318470	337300	277860	332100
555	-4644	-3413	-828	3138	14540	10648	5048	4256	2870	12929	75440	221030	302450	327250	268770	320030
556	-4598	-3425	-986	2890	14023	10568	5126	4369	2901	12438	71640	209380	287700	317980	260410	308860
557	-4615	-3469	-1143	2623	13506	10463	5195	4462	2922	12011	68180	198690	275600	310370	253530	299690
558	-4657	-3493	-1324	2330	12921	10317	5239	4515	2943	11660	65450	190010	263120	302430	246410	290230
559	-4702	-3544	-1486	2091	12353	10148	5280	4598	2950	11351	62790	181180	251820	295230	239960	281630
560	-4722	-3577	-1629	1836	11795	9985	5328	4673	2968	11159	60640	173380	242660	289480	234780	274730
561	-4676	-3588	-1755	1655	11325	9836	5372	4796	3003	11084	59290	167250	233170	283510	229470	267700
562	-4721	-3634	-1905	1431	10752	9608	5409	4905	3033	11122	58440	161380	224420	277970	224600	261320
563	-4767	-3671	-2029	1237	10187	9395	5444	5000	3046	11295	58410	156720	216520	272960	220150	255590
564	-4836	-3722	-2161	1006	9646	9147	5471	5092	3058	11640	59260	153430	210180	268970	216550	251030
565	-4857	-3762	-2284	815	9223	8966	5518	5157	3067	12079	60850	151820	203920	265150	212990	246520
566	-4818	-3763	-2356	726	8769	8765	5595	5315	3104	12691	63600	151540	198400	261900	209870	242540
567	-4857	-3788	-2449	590	8321	8571	5660	5454	3145	13427	67310	152910	194090	259440	207400	239350
568	-4885	-3809	-2522	473	7951	8396	5732	5588	3168	14197	71340	155490	190040	257230	204950	236130
569	-4942	-3843	-2568	342	7557	8209	5806	5733	3183	15089	76510	159870	186850	255710	202890	233320
570	-4926	-3853	-2589	281	7249	8077	5895	5883	3207	16019	82220	165690	184610	255030	201330	230930
571	-4880	-3831	-2583	288	6981	7971	5987	6127	3287	16844	88270	172490	183210	254980	200240	229050
572	-4892	-3839	-2593	272	6777	7891	6072	6315	3346	17668	93670	179080	182280	255480	199340	227140
573	-4915	-3851	-2567	272	6603	7839	6149	6517	3396	18447	99530	186770	182030	256660	198750	225470
574	-4947	-3872	-2533	278	6492	7818	6223	6692	3465	19094	104970	194430	182300	258300	198550	224230
575	-4951	-3871	-2489	378	6489	7861	6302	6838	3522	19628	109380	201000	183170	260920	198790	223160
576	-4902	-3856	-2419	571	6590	7958	6398	7071	3613	20064	113740	207650	184290	264120	199390	222300
577	-4923	-3854	-2342	727	6794	8106	6495	7286	3710	20411	117310	213350	185670	267730	200290	221650
578	-4941	-3848	-2257	929	7167	8314	6614	7471	3804	20613	120060	217940	186970	271200	201310	221340
579	-4983	-3869	-2161	1161	7638	8575	6720	7620	3872	20686	121820	221020	188470	275460	202730	221280
580	-4956	-3867	-2058	1447	8402	8963	6873	7804	3970	20647	123050	223390	189980	280070	204550	221560
581	-4916	-3838	-1969	1803	9348	9480	7060	8025	4096	20507	123490	224450	191190	284580	206500	222080
582	-4918	-3830	-1871	2145	10339	10021	7234	8230	4200	20277	123170	224260	192030	288410	208300	222700
583	-4924	-3833	-1764	2471	11583	10737	7462	8446	4321	20000	122290	223120	192690	292420	210360	223660
584	-4941	-3848	-1716	2692	12945	11548	7716	8680	4438	19605	120700	220880	193040	296100	212430	224840
585	-4907	-3821	-1640	2961	14359	12469	8039	8958	4602	19167	118570	217830	193110	299010	214240	226090
586	-4859	-3798	-1585	3186	15568	13307	8342	9238	4781	18728	116310	214410	192800	301640	216130	227640
587	-4849	-3781	-1563	3328	16383	14268	8673	9557	4982	18206	113360	209860	192110	303560	217790	229270
588	-4827	-3767	-1528	3377	17455	15168	9006	9879	5204	17681	110070	204690	191040	304720	219130	230930
589	-4847	-3781	-1527	3342	18529	15885	9281	10130	5447	17151	106520	199080	189820	305130	220050	232460
590	-4793	-3752	-1534	3334	19119	16383	9579	10433	5691	16699	103210	193780	188190	304930	220750	234090
591	-4783	-3727	-1558	3268	19528	16922	9816	10716	5961	16165	99350	187460	186200	303920	220920	235640
592	-4824	-3742	-1600	3140	19577	17461	9962	10912	6220	15682	95390	180920	184210	302430	220700	236830
593	-4857	-3752	-1644	2970	19436	17669	10006	11024	6429	15266	91830	175050	181850	300240	220020	238080
594	-4925	-3806	-1698	2772	19129	17808	10007	11066	6603	14831	87810	168450	179420	297670	219010	239160
595	-4927	-3810	-1741	2640	18712	17847	9944	11074	6773	14408	83850	161950	176970	294840	217690	240060
596	-4952	-3822	-1790	2461	18166	17835	9834	11043	6917	13985	80000	155500	174720	291970	216220	240620
597	-4993	-3864	-1859	2266	17601	17790	9676	10920	6981	13620	76640	149900	172230	288520	214290	240970
598	-5043	-3900	-1929	2091	16917	17727	9473	10726	7035	13208	73000	143790	169730	284910	212120	241090
599	-5127	-3949	-1990	1867	16226	17662	9260	10485	7036	12810	69450	137950	167630	281790	210080	241000
600	-5116	-3963	-2062	1718	15623	17605	9078	10286	7013	12426	66420	132940	165320	278300	207720	240660
601	-5149	-3988	-2153	1551	14880	17490	8877	10059	6948	11982	63160	127490	162990	274740	205220	240030
602	-5185	-4011	-2223	1377	14122	17324	8691	9804	6836	11532	60020	122270	160670	271180	202640	239090
603	-5219	-4048	-2298	1192	13364	17129	8541	9557	6701	11078	57030	117300	158670	268110	200310	238060
604	-5264	-4105	-2380	972	12698	16947	8445	9338	6573	10682	54480	113090	156490	264980	197820	236740
605	-5232	-4103	-2423	866	11968	16699	8384	9218	6425	10224	51760	108600	154380	262200	195460	235220
606	-5215	-4107	-2495	719	11232	16357	8354	9192	6326	9784	49190	104330	152290	259810	193230	233480
607	-5225	-4133	-2556	563	10572	15997	8371	9193	6223	9390	46990	100700	150530	258340	191490	231790
608	-5254	-4158	-2618	407	9866	15529	8414	9291	6150	8971	44660	96880	148840	257950	189990	229790
609	-5303	-4187	-2663	253	9193	15046	8479	9481	6103	8555	42440	93360	147670	259870	189360	227790
610	-5250	-4163	-2708	180	8579	14562	8614	9829	6134	8176	40380	90130	147130	264370	189950	226080
611	-5238	-4157	-2742	91	8061	14075	8719	10211	6205	7888	38690	87470	147350	274070	192490	224300
612	-5262	-4170	-2780	-16	7479	13589	8835	10690	6346	7582	36870	84760	148770	290720	198150	222790
613	-5282	-4191	-2803	-121	6945	13054	8943	11197	6542	7323	35150	82350	151700	316910	208570	221910
614	-5302	-4198	-2823	-219	6520	12581	9034	11666	6756	7081	33520	80240	155830	350400	223680	221960
615	-5241	-4145	-2806	-224	6098	12083	9142	12282	7026	6941	32216	78600	162220	401600	249510	223250
616	-5241	-4132	-2818	-273	5684	11577	9210	12867	7357	6796	30854	76940	170380	468000	287490	226250
617	-5249	-4127	-2813	-333	5271	11058	9252	13405	7694	6660	29561	75470	179090	540000	333900	230930
618	-5279	-4139	-2790	-426	4930	10570	9246	13805	7966	6538	28492	74280	190230	634500	403300	239150
619	-5288	-4118	-2769	-489	4588	10059	9210	14188	8282	6463	27348	73100	202420	740900	493900	251320
620	-5252	-4085	-2738	-484	4289	9563	9140	14505	8561	6367	26305	71970	215110	854500	606700	268350
621	-5268	-4061	-2693	-495	3963	9052	9014	14728	8799	6269	25295	70870	226320	957700	725500	288210
622	-5279	-4063	-2636	-549	3697	8603	8854	14849	8997	6187	24451	69900	238470	1072400	878100	316520
623	-5317	-4076	-2581	-592	3387	8087	8662	14877	9149	6092	23514	68810	249670	1181800	1047400	351600
624	-5317	-4069	-2532	-619	3139	7606	8435	14794	9227	5987	22629	67700	258640	1272400	1208500	388700
625	-5272	-4046	-2471	-576	2941	7196	8230	14718	9292	5872	21897	66650	267220	1364200	1394700	436700
626	-5281	-4030	-2419	-541	2719	6705	7959	14533	9276	5749	21079	65450	274100	1443600	1579300	490300
627	-5304	-4032	-2390	-530	2516	6249	7674	14258	9220	5588	20298	64170	279250	1510300	1821200	548400
628	-5337	-4068	-2338	-544	2338	5801	7359	13920	9082	5435	19543	62860	282360	1559000	2063000	602500
629	-5320	-4067	-2296	-507	2227	5464	7093	13573	8926	5271	18897	61650	284310	1602500	2194100	664400
630	-5289	-4035	-2262	-451	2118	5126	6791	13170	8728	5091	18191	60250	284630	1633900	2300500	725300
631	-5306	-4046	-2243	-414	2001	4795	6486	12727	8510	4918	17528	58810	283700	1660800	2374600	777000
632	-5320	-4048	-2259	-401	1915	4551	6212	12284	8263	4773	16969	57510	281360	1687800	2434100	830800
633	-5374	-4076	-2280	-422	1847	4329	5925	11768	7956	4613	16328	56050	277850	1682400	2472800	878400
634	-5373	-4068	-2268	-403	1819	4209	5666	11264	7645	4432	15722	54570	273390	1670100	2489300	918900
635	-5338	-4046	-2272	-350	1807	4162	5455	10779	7350	4262	15182	53110	268680	1653100	2486100	948000
636	-5333	-4051	-2273	-343	1806	4176	5291	10347	7066	4124	14728	51790	262670	1628600	2465000	972900
637	-5348	-4070	-2287	-361	1810	4292	5152	9870	6741	3974	14195	50320	256120	1599300	2428600	989300
638	-5401	-4120	-2309	-406	1834	4485	5074	9399	6415	3835	13662	48890	249130	1566700	2380700	997900
639	-5388	-4119	-2316	-366	1881	4747	5067	9022	6108	3686	13190	47510	242720	1534800	2328600	999400
640	-5359	-4096	-2299	-316	1931	5075	5103	8711	5860	3582	12783	46300	235250	1495600	2260200	994800
641	-5349	-4099	-2327	-270	1973	5399	5173	8398	5591	3464	12380	45000	227620	1453700	2183700	984300
642	-5337	-4105	-2324	-231	2017	5702	5264	8154	5363	3320	12013	43750	220730	1387400	2109900	970500
643	-5375	-4139	-2316	-223	2033	5924	5318	7897	5169	3199	11668	42650	212970	1321200	2023700	951000
644	-5358	-4114	-2315	-143	2060	6130	5394	7681	5001	3060	11319	41470	205290	1255000	1933300	928000
645	-5349	-4108	-2322	-99	2084	6236	5427	7465	4840	2949	10994	40340	197630	1271400	1839800	902000
646	-5366	-4117	-2342	-75	2092	6235	5426	7254	4683	2846	10720	39270	190960	1248400	1755700	877000
647	-5410	-4127	-2363	-52	2091	6174	5361	6992	4546	2761	10455	38370	183590	1207500	1661000	847200
648	-5456	-4173	-2387	-77	2085	6051	5256	6688	4375	2649	10137	37430	176470	1161000	1568800	816300
649	-5403	-4152	-2403	-52	2085	5919	5123	6405	4238	2504	9858	36540	170350	1118100	1486900	788200
650	-5402	-4157	-2441	-31	2071	5763	4990	6115	4113	2410	9659	35800	163640	1069000	1378800	756100
651	-5429	-4170	-2492	-54	2038	5569	4813	5774	3935	2306	9430	35010	157210	1019900	1270600	723700
652	-5446	-4180	-2547	-88	1989	5388	4644	5439	3747	2157	9162	34250	151070	971600	1162500	691400
653	-5499	-4246	-2603	-167	1941	5190	4473	5088	3531	2019	8901	33560	145890	929700	1169100	663100
654	-5447	-4231	-2669	-173	1886	5024	4338	4802	3355	1877	8701	32960	140350	883900	1122500	631700
655	-5443	-4243	-2720	-214	1833	4843	4194	4515	3142	1731	8495	32308	135090	839200	1058100	600900
656	-5465	-4264	-2802	-275	1788	4675	4042	4224	2919	1599	8298	31677	130610	800800	997900	574200
657	-5496	-4299	-2872	-346	1730	4537	3936	3927	2725	1460	8076	31181	125820	759300	931900	545100
658	-5533	-4335	-2942	-442	1689	4381	3806	3640	2495	1305	7821	30575	121310	719800	869600	517200
659	-5495	-4339	-2987	-454	1666	4248	3709	3400	2285	1135	7620	30036	117010	682100	811200	490400
660	-5503	-4352	-3063	-506	1639	4106	3594	3185	2078	989	7455	29521	113390	649900	762500	467700
661	-5517	-4382	-3150	-573	1613	3982	3511	2992	1889	841	7307	29070	109490	615400	711300	443300
662	-5552	-4403	-3221	-646	1590	3866	3402	2788	1693	678	7152	28599	105830	582800	663900	420200
663	-5605	-4435	-3303	-728	1578	3798	3339	2593	1495	527	6951	28110	102410	552100	620500	398600
664	-5547	-4428	-3363	-786	1586	3735	3301	2502	1343	393	6798	27710	99510	526200	584700	380500
665	-5540	-4435	-3419	-840	1570	3686	3282	2392	1160	232	6629	27273	96410	498600	547400	361300
666	-5546	-4439	-3457	-902	1570	3676	3265	2294	986	46	6481	26842	93520	472500	513000	343400
667	-5585	-4456	-3512	-980	1539	3638	3268	2214	846	-119	6307	26417	91100	450500	484700	328600
668	-5574	-4461	-3568	-1041	1504	3621	3293	2143	710	-262	6128	26039	88540	427400	455400	313160
669	-5547	-4435	-3598	-1063	1443	3641	3336	2137	579	-408	5952	25628	86080	405700	428300	298850
670	-5548	-4429	-3632	-1113	1371	3637	3357	2126	470	-578	5801	25182	83730	385200	403400	285590
671	-5574	-4429	-3664	-1174	1284	3625	3386	2101	366	-725	5603	24743	81780	368100	382800	274710
672	-5639	-4450	-3674	-1254	1174	3608	3457	2088	263	-846	5416	24337	79640	350000	361500	263480
673	-5658	-4461	-3668	-1312	1090	3589	3531	2044	175	-961	5203	23885	77660	333400	342100	253240
674	-5615	-4437	-3664	-1284	1018	3596	3626	2061	131	-1085	5019	23397	75970	319640	326220	244880
675	-5632	-4422	-3675	-1305	935	3572	3696	2096	78	-1168	4871	22998	74120	305050	309640	236230
676	-5659	-4450	-3654	-1325	866	3541	3787	2113	36	-1229	4677	22518	72380	291550	294450	228350
677	-5714	-4483	-3661	-1366	803	3528	3861	2148	-4	-1252	4483	22037	70760	279060	280550	221200
678	-5693	-4461	-3653	-1365	776	3534	3967	2200	0	-1250	4332	21606	69380	268840	269300	215460
679	-5672	-4448	-3653	-1344	777	3526	4048	2298	40	-1136	4273	21250	67910	258160	257570	209510
680	-5681	-4466	-3663	-1350	808	3506	4103	2389	143	-884	4330	20892	66500	248240	246780	204180
681	-5699	-4484	-3682	-1338	833	3500	4161	2534	314	-401	4525	20646	65370	240100	237910	199970
682	-5749	-4523	-3676	-1356	890	3497	4196	2650	522	321	4909	20575	64150	231620	228770	195910
683	-5704	-4511	-3684	-1322	1045	3555	4241	2812	935	1614	5774	20788	63130	223890	220560	192600
684	-5664	-4489	-3685	-1260	1254	3644	4279	3051	1511	3625	7396	21533	62300	216680	213040	190070
685	-5680	-4503	-3695	-1226	1507	3770	4301	3284	2272	6684	10149	23212	61750	210680	206890	188570
686	-5691	-4514	-3713	-1164	1840	3939	4329	3527	3163	10599	14000	25863	61550	204430	200570	187830
687	-5741	-4536	-3692	-1132	2336	4245	4376	3798	4446	16383	22139	30916	62070	198710	194940	188210
688	-5682	-4514	-3684	-1009	2976	4727	4460	4153	6080	26196	30281	39120	63700	193540	189950	189890
689	-5659	-4514	-3660	-908	3646	5278	4581	4485	7817	36010	42360	50110	66550	189350	185980	192410
690	-5665	-4503	-3646	-807	4478	6035	4796	4867	10091	50870	60760	67910	72150	185210	182060	196480
691	-5644	-4490	-3632	-713	5389	6962	5084	5320	12693	69350	85040	92900	81310	181800	178600	201850
692	-5662	-4512	-3628	-656	6317	8009	5435	5760	15497	91340	115700	126440	93450	179560	175950	207750
693	-5613	-4464	-3606	-559	7112	9031	5822	6202	18361	113440	148420	164200	112870	178190	173430	215490
694	-5592	-4457	-3574	-480	7908	10158	6274	6736	21227	140330	190850	215820	139420	178240	171300	224220
695	-5598	-4449	-3563	-461	8517	11204	6748	7243	24194	168340	238140	276800	174110	180160	169620	233850
696	-5588	-4452	-3544	-461	8916	12026	7172	7655	26714	193240	283110	337800	212150	183740	168530	243050
697	-5604	-4481	-3524	-473	9199	12781	7595	8096	29263	220160	335400	412600	263160	190290	167930	254120
698	-5568	-4449	-3498	-443	9311	13345	7972	8486	31478	245070	387700	491400	321940	199770	168120	265840
699	-5577	-4435	-3485	-452	9236	13648	8237	8804	33290	267040	438000	570900	379300	210600	168980	276710
700	-5591	-4424	-3463	-478	9075	13751	8389	9008	34500	283680	479700	639800	447800	225460	170980	289540
701	-5600	-4428	-3465	-496	8790	13678	8462	9143	35420	298860	522000	712800	518000	242940	174180	303130
702	-5631	-4427	-3435	-545	8418	13445	8474	9195	35890	310210	558700	779100	587600	262690	178900	317700
703	-5571	-4401	-3433	-533	8067	13150	8411	9195	35930	317730	588900	836400	646200	281460	184380	331500
704	-5555	-4379	-3400	-565	7611	12733	8289	9132	35650	321290	609900	878600	706100	303040	191920	348200
705	-5542	-4379	-3366	-608	7154	12232	8106	9009	34960	322050	627000	915700	758200	324270	200890	366100
706	-5546	-4367	-3324	-668	6655	11702	7919	8829	33960	319670	637500	941900	796600	342200	209880	383100
707	-5535	-4362	-3264	-716	6248	11246	7749	8623	32860	315230	641800	956600	831200	360800	220940	403600
708	-5496	-4319	-3185	-719	5795	10720	7585	8408	31469	307900	640900	963500	855100	377000	232630	425100
709	-5498	-4305	-3139	-729	5332	10214	7423	8209	29907	298390	634500	960700	868700	390100	244480	447200
710	-5495	-4295	-3042	-750	4890	9716	7277	8001	28225	287110	623300	949500	873000	398900	254790	467000
711	-5517	-4297	-2942	-788	4501	9281	7157	7827	26690	275910	609800	933400	869800	405800	265840	489100
712	-5509	-4289	-2854	-809	4078	8824	7061	7655	24939	262270	591400	909800	859500	409700	275960	510600
713	-5460	-4263	-2735	-773	3714	8399	6975	7533	23239	247850	570100	880900	842400	410500	284830	530800
714	-5438	-4233	-2637	-761	3397	8022	6885	7397	21745	234570	549000	851400	822400	408800	291480	547300
715	-5425	-4228	-2562	-730	3075	7614	6789	7290	20075	219340	523400	815000	795600	404400	297320	563700
716	-5450	-4238	-2510	-724	2766	7210	6664	7152	18475	204070	496400	776000	765100	397800	301380	577500
717	-5438	-4215	-2465	-674	2531	6846	6549	6996	16971	188960	468600	735600	735900	390400	303510	587500
718	-5396	-4191	-2430	-605	2354	6548	6440	6868	15714	175790	443400	698500	700800	380500	304220	595800
719	-5397	-4198	-2425	-578	2183	6232	6282	6708	14362	161380	414900	656300	664300	369200	303170	601000
720	-5411	-4216	-2421	-541	2069	5965	6127	6514	13186	147530	386700	614300	627200	357100	300550	603000
721	-5458	-4243	-2423	-513	2023	5772	6026	6323	12010	135810	362100	577600	594300	345900	297050	602300
722	-5417	-4207	-2410	-450	2060	5617	5916	6098	10908	123360	335300	537500	558100	333000	291980	598800
723	-5375	-4176	-2417	-364	2155	5531	5809	5917	9886	111660	309530	498700	522400	320030	285820	592600
724	-5373	-4176	-2428	-314	2293	5478	5720	5735	8963	100780	284800	461400	491400	308360	279540	584900
725	-5378	-4174	-2458	-263	2464	5477	5651	5574	8169	91810	263890	429800	458000	295330	271790	574200
726	-5407	-4185	-2482	-248	2677	5505	5588	5404	7388	82490	241680	396200	426300	282560	263450	561500
727	-5370	-4159	-2493	-169	2964	5589	5529	5279	6713	73950	220930	364800	396300	270180	254700	547200
728	-5319	-4142	-2494	-97	3212	5681	5485	5190	6184	67010	203670	338400	370900	259410	246640	533200
729	-5328	-4141	-2505	-61	3475	5776	5404	5096	5663	59950	185610	310860	344000	247580	237360	516400
730	-5334	-4128	-2540	-56	3733	5853	5312	5014	5195	53570	168930	285350	318980	236140	227980	498800
731	-5354	-4147	-2566	-93	3963	5922	5210	4914	4787	47860	153670	261970	298410	226440	219670	482600
732	-5282	-4125	-2562	-61	4142	5994	5113	4889	4507	43310	141240	242880	277010	216070	210480	464100
733	-5256	-4116	-2583	-52	4282	5998	4987	4861	4249	38730	128450	223140	257220	206140	201440	445300
734	-5249	-4115	-2604	-75	4385	5956	4827	4805	4045	34690	116820	205170	239100	196760	192670	426500
735	-5273	-4118	-2641	-110	4426	5875	4643	4727	3878	31121	106310	188930	224390	188920	185120	409900
736	-5323	-4129	-2654	-198	4399	5777	4484	4633	3736	28260	97840	175830	209420	180760	177020	391700
737	-5267	-4107	-2661	-209	4362	5656	4290	4544	3650	25455	89250	162520	195900	173240	169370	374000
738	-5197	-4068	-2658	-218	4292	5501	4081	4451	3564	22999	81580	150460	183560	166220	162140	356800
739	-5161	-4058	-2676	-265	4184	5327	3875	4344	3506	21079	75430	140760	173540	160380	156080	342100
740	-5165	-4063	-2693	-309	4032	5114	3647	4213	3431	19166	69200	130860	163270	154200	149660	326190
741	-5201	-4075	-2709	-373	3860	4877	3422	4039	3337	17498	63650	122020	154040	148520	143670	311070
742	-5141	-4030	-2707	-363	3706	4646	3226	3877	3269	16019	58710	114090	146530	143810	138720	298320
743	-5118	-4013	-2729	-378	3534	4431	3035	3724	3197	14862	54810	107720	138770	138850	133490	284730
744	-5113	-4008	-2758	-415	3335	4191	2841	3544	3079	13735	50840	101220	131740	134210	128610	271890
745	-5147	-4003	-2756	-479	3155	3961	2671	3332	2952	12609	47290	95410	125330	129820	124070	259850
746	-5150	-4007	-2748	-515	2992	3787	2538	3151	2828	11759	44410	90740	120200	126220	120360	249900
747	-5091	-3968	-2753	-499	2820	3618	2421	2995	2729	10885	41520	85970	114880	122410	116460	239410
748	-5075	-3950	-2753	-522	2641	3488	2291	2834	2590	10104	38920	81590	109970	118790	112830	229630
749	-5074	-3952	-2764	-552	2489	3339	2174	2684	2433	9348	36530	77580	105940	115730	109820	221530
750	-5085	-3949	-2753	-605	2356	3215	2105	2547	2295	8743	34570	74270	101750	112470	106620	213100
751	-5072	-3931	-2741	-620	2217	3092	2042	2387	2139	8116	32506	70800	97900	109430	103730	205360
752	-5028	-3881	-2728	-601	2099	3002	2000	2302	2008	7536	30644	67550	94290	106530	101060	198200
753	-5013	-3852	-2695	-623	1992	2901	1958	2231	1886	7041	29123	64830	91220	104070	98830	192330
754	-5016	-3832	-2668	-648	1855	2791	1926	2150	1756	6556	27514	61920	87990	101410	96470	186190
755	-5019	-3834	-2631	-673	1724	2690	1896	2078	1635	6088	26010	59200	84970	98910	94270	180560
756	-4980	-3784	-2591	-661	1638	2605	1890	2031	1520	5631	24585	56640	82450	96830	92490	175990
757	-4927	-3737	-2556	-647	1545	2540	1903	2037	1425	5286	23409	54450	79750	94580	90580	171240
758	-4930	-3729	-2498	-658	1444	2431	1915	2066	1340	4914	22185	52100	77190	92450	88790	166850
759	-4955	-3727	-2457	-670	1340	2334	1929	2094	1267	4567	21039	49920	74870	90440	87120	162810
760	-4959	-3736	-2425	-710	1249	2224	1934	2136	1202	4245	19958	47870	72970	88820	85750	159500
761	-4883	-3686	-2369	-665	1192	2168	1975	2232	1178	3981	19077	46160	71020	87240	84380	156090
762	-4822	-3638	-2339	-621	1109	2079	2023	2357	1174	3717	18189	44340	69200	85780	83110	152840
763	-4819	-3650	-2317	-619	1037	1976	2042	2457	1154	3486	17366	42640	67700	84610	82050	150110
764	-4840	-3655	-2327	-629	959	1885	2057	2550	1150	3283	16661	41220	66150	83450	80970	147210
765	-4877	-3680	-2323	-663	889	1765	2050	2622	1150	3059	15881	39730	64740	82480	80040	144470
766	-4822	-3660	-2304	-629	857	1682	2073	2736	1164	2857	15168	38320	63460	81690	79290	141880
767	-4796	-3637	-2294	-597	801	1594	2076	2870	1197	2688	14542	36980	62380	81120	78760	139650
768	-4798	-3656	-2281	-568	767	1497	2078	2926	1226	2553	13958	35840	61190	80560	78250	137150
769	-4800	-3653	-2259	-544	752	1397	2048	2968	1234	2418	13375	34620	60070	80130	77840	134770
770	-4830	-3664	-2194	-506	749	1329	2007	2980	1253	2254	12802	33480	58990	79730	77540	132480
771	-4789	-3611	-2132	-396	811	1288	1993	3022	1257	2110	12313	32516	58060	79440	77360	130530
772	-4750	-3579	-2066	-277	858	1217	1959	3049	1274	1969	11803	31452	56980	79040	77180	128360
773	-4753	-3573	-1981	-180	922	1165	1899	3039	1267	1859	11351	30456	55910	78610	77000	126240
774	-4753	-3563	-1860	-63	1026	1133	1843	3001	1252	1729	10927	29490	54930	78150	76810	124350
775	-4754	-3548	-1721	45	1146	1105	1780	2945	1221	1632	10521	28666	53840	77580	76580	122360
776	-4693	-3473	-1577	231	1319	1099	1745	2911	1188	1506	10087	27787	52770	76910	76290	120390
777	-4670	-3453	-1441	376	1505	1121	1682	2863	1156	1374	9695	26949	51650	76120	75900	118420
778	-4659	-3445	-1301	515	1676	1135	1631	2795	1113	1256	9362	26226	50670	75320	75440	116690
779	-4666	-3440	-1173	624	1887	1157	1573	2710	1079	1171	9009	25480	49590	74360	74830	114810
780	-4682	-3417	-1063	722	2102	1203	1519	2614	1025	1063	8633	24770	48560	73340	74130	113020
781	-4626	-3370	-922	851	2314	1270	1488	2576	998	991	8294	24109	47700	72400	73460	111480
782	-4593	-3345	-815	953	2509	1316	1468	2526	971	897	8017	23551	46750	71300	72640	109780
783	-4573	-3319	-713	1033	2704	1383	1435	2458	936	822	7728	22954	45860	70200	71720	108140
784	-4579	-3318	-634	1086	2871	1466	1406	2415	892	736	7469	22398	45020	69070	70710	106570
785	-4557	-3305	-553	1130	3024	1554	1401	2369	857	654	7244	21965	44370	68080	69790	105250
786	-4502	-3279	-496	1190	3166	1660	1409	2375	865	596	7020	21503	43660	67010	68700	103840
787	-4503	-3275	-479	1227	3272	1748	1413	2316	827	553	6838	21062	42990	65940	67560	102440
788	-4501	-3279	-488	1199	3355	1829	1407	2268	798	487	6684	20648	42450	65080	66510	101280
789	-4529	-3298	-525	1143	3413	1938	1417	2222	780	424	6506	20318	41890	64180	65330	100040
790	-4499	-3288	-582	1110	3478	2082	1432	2182	751	371	6309	19985	41450	63390	64180	98980
791	-4465	-3268	-651	1090	3525	2221	1454	2180	755	321	6144	19661	41100	62740	63080	98000
792	-4459	-3270	-739	1023	3532	2357	1500	2185	755	292	6020	19371	40810	62270	62110	97180
793	-4463	-3296	-823	955	3520	2463	1527	2162	746	261	5899	19129	40570	61850	61060	96350
794	-4488	-3325	-900	834	3478	2580	1556	2141	738	248	5736	18883	40380	61580	60040	95640
795	-4433	-3297	-998	761	3454	2706	1596	2119	758	221	5585	18641	40330	61510	59130	95070
796	-4379	-3274	-1097	693	3401	2812	1636	2130	789	199	5497	18450	40290	61570	58380	94630
797	-4385	-3287	-1183	596	3325	2893	1665	2122	805	196	5434	18245	40290	61800	57620	94180
798	-4385	-3280	-1246	521	3223	2936	1699	2102	797	218	5337	18013	40340	62090	56910	93810
799	-4399	-3304	-1312	405	3107	2970	1721	2075	774	243	5234	17811	40420	62480	56380	93510
800	-4341	-3257	-1357	359	3028	3011	1759	2053	777	233	5163	17643	40540	63030	55850	93220
801	-4292	-3224	-1374	346	2910	3017	1783	2044	790	262	5135	17475	40620	63570	55350	92950
802	-4294	-3202	-1398	297	2778	2980	1784	2019	772	302	5085	17320	40650	64080	54880	92700
803	-4317	-3202	-1428	268	2676	2945	1778	1985	750	309	5035	17172	40640	64480	54500	92460
804	-4337	-3205	-1390	208	2568	2919	1786	1915	696	316	4968	17033	40630	64920	54090	92260
805	-4264	-3148	-1380	241	2501	2904	1808	1884	668	318	4933	16886	40600	65260	53740	92070
806	-4207	-3118	-1362	286	2399	2873	1825	1869	645	341	4943	16753	40470	65380	53400	91810
807	-4198	-3097	-1340	289	2297	2803	1827	1831	614	360	4974	16661	40260	65320	52990	91480
808	-4190	-3086	-1318	291	2200	2736	1821	1759	550	386	5002	16560	39970	65070	52540	91080
809	-4215	-3074	-1300	282	2127	2682	1801	1680	471	373	4979	16483	39700	64700	52060	90650
810	-4171	-3041	-1286	330	2072	2654	1811	1631	418	361	4991	16420	39390	64220	51650	90250
811	-4144	-3044	-1272	356	1994	2588	1822	1604	358	352	5003	16316	38960	63560	51080	89690
812	-4155	-3040	-1273	357	1938	2534	1821	1543	297	329	5038	16213	38530	62750	50510	89080
813	-4147	-3052	-1285	342	1869	2460	1818	1479	241	309	5028	16087	38090	61960	49940	88480
814	-4156	-3042	-1294	331	1821	2410	1818	1417	178	288	5004	15993	37570	60970	49310	87790
815	-4106	-2994	-1302	341	1776	2352	1819	1385	130	235	4964	15867	37050	59940	48640	87030
816	-4094	-2989	-1327	325	1717	2275	1800	1373	99	202	4923	15731	36480	58830	47970	86210
817	-4101	-2999	-1369	270	1640	2176	1772	1337	33	160	4877	15587	35960	57790	47360	85400
818	-4117	-3019	-1400	209	1565	2073	1721	1296	-7	115	4820	15389	35330	56620	46660	84480
819	-4097	-3019	-1423	141	1490	1968	1674	1249	-47	36	4709	15211	34740	55430	45980	83540
820	-4020	-2991	-1468	132	1433	1872	1622	1262	-27	-6	4608	14993	34150	54250	45320	82520
821	-4011	-3000	-1499	75	1351	1761	1558	1259	-28	-50	4519	14805	33600	53220	44720	81580
822	-4027	-3001	-1559	9	1253	1611	1479	1270	-16	-115	4419	14586	32990	52080	44020	80470
823	-4035	-3026	-1596	-93	1155	1459	1376	1253	16	-159	4315	14368	32455	50980	43350	79360
824	-4025	-3032	-1621	-139	1074	1337	1281	1241	48	-205	4162	14168	32006	50080	42790	78360
825	-3993	-3008	-1657	-166	1013	1227	1209	1246	115	-244	4040	13967	31550	49140	42200	77270
826	-3957	-3005	-1663	-211	938	1106	1116	1293	206	-293	3907	13754	31094	48230	41610	76160
827	-3934	-2991	-1675	-226	874	978	1009	1321	311	-319	3780	13561	30679	47390	41080	75040
828	-3961	-3014	-1683	-280	813	854	926	1344	390	-334	3652	13378	30327	46710	40640	74030
829	-3928	-2988	-1686	-289	785	750	844	1381	499	-365	3502	13159	29955	46040	40220	72950
830	-3878	-2968	-1675	-278	768	647	763	1440	620	-378	3403	12959	29598	45410	39850	71860
831	-3886	-2971	-1675	-280	739	554	661	1458	760	-379	3296	12758	29286	44900	39530	70900
832	-3897	-2967	-1675	-299	730	485	589	1474	843	-413	3174	12584	28946	44390	39200	69820
833	-3939	-2993	-1664	-326	733	408	502	1476	945	-422	3038	12390	28621	43920	38910	68810
834	-3894	-2954	-1658	-302	765	382	437	1507	1069	-425	2895	12154	28293	43490	38690	67830
835	-3864	-2937	-1638	-278	780	349	397	1539	1175	-416	2786	11928	27995	43150	38530	66980
836	-3860	-2950	-1644	-290	791	307	347	1540	1260	-441	2689	11684	27625	42760	38320	66010
837	-3879	-2945	-1639	-300	777	259	309	1543	1316	-440	2566	11451	27255	42380	38130	65090
838	-3901	-2954	-1622	-356	776	242	279	1508	1364	-442	2429	11181	26927	42090	37960	64290
839	-3837	-2909	-1606	-309	792	235	255	1525	1421	-454	2317	10953	26570	41710	37830	63430
840	-3803	-2885	-1588	-308	782	226	241	1534	1467	-458	2207	10703	26205	41340	37660	62610
841	-3824	-2887	-1583	-321	771	189	229	1510	1507	-453	2123	10459	25837	40950	37480	61760
842	-3847	-2884	-1555	-328	762	175	223	1509	1506	-428	2033	10232	25483	40590	37300	61010
843	-3853	-2898	-1545	-353	731	148	201	1462	1499	-421	1923	9991	25089	40180	37030	60180
844	-3802	-2852	-1519	-293	747	155	211	1448	1520	-396	1869	9747	24718	39740	36750	59360
845	-3774	-2859	-1490	-276	745	167	213	1452	1514	-366	1841	9540	24342	39310	36460	58570
846	-3792	-2867	-1477	-284	774	173	212	1444	1502	-322	1812	9391	24015	38900	36170	57820
847	-3786	-2853	-1446	-261	833	174	243	1433	1481	-270	1813	9207	23669	38430	35810	57010
848	-3779	-2842	-1408	-232	921	179	263	1421	1448	-183	1822	9071	23343	37990	35450	56220
849	-3716	-2801	-1373	-138	1058	219	288	1432	1441	-71	1925	8973	23075	37570	35110	55500
850	-3717	-2801	-1339	-73	1190	269	319	1430	1432	64	2055	8955	22778	37060	34700	54710
851	-3726	-2789	-1323	-17	1384	314	339	1423	1411	226	2244	8974	22500	36550	34260	53900
852	-3759	-2813	-1286	42	1612	362	360	1420	1360	436	2496	9085	22265	36030	33800	53120
853	-3744	-2794	-1228	117	1855	417	388	1401	1344	642	2774	9260	22111	35600	33400	52450
854	-3706	-2773	-1167	252	2172	526	420	1420	1352	959	3229	9537	21986	35100	32950	51740
855	-3702	-2767	-1096	344	2502	643	445	1432	1310	1306	3783	9953	21902	34600	32483	51070
856	-3699	-2756	-1034	452	2857	740	486	1418	1314	1680	4414	10488	21892	34170	32069	50510
857	-3727	-2754	-943	534	3166	850	498	1402	1289	2083	5088	11123	21976	33740	31612	49920
858	-3702	-2731	-838	671	3556	1012	535	1372	1309	2594	5938	11972	22175	33340	31206	49430
859	-3653	-2697	-723	823	3941	1175	579	1383	1335	3108	6919	12966	22457	33000	30859	49030
860	-3635	-2679	-635	944	4246	1321	608	1373	1344	3603	7859	13966	22759	32692	30559	48700
861	-3637	-2666	-546	1072	4582	1494	632	1346	1344	4145	8973	15194	23228	32415	30231	48380
862	-3676	-2676	-438	1147	4885	1674	648	1301	1324	4707	10101	16383	23767	32185	29948	48120
863	-3626	-2632	-315	1300	5208	1909	682	1286	1336	5212	11265	17824	24330	32013	29769	48020
864	-3585	-2585	-178	1446	5450	2135	718	1276	1347	5652	12306	19265	25050	31834	29573	47970
865	-3595	-2576	-85	1566	5695	2407	761	1235	1343	6108	13436	20747	25804	31715	29420	47950
866	-3616	-2574	15	1643	5918	2731	808	1193	1333	6488	14480	22167	26606	31640	29300	48010
867	-3636	-2588	130	1714	6139	3081	865	1143	1298	6799	15306	23393	27378	31645	29240	48120
868	-3547	-2528	250	1867	6401	3548	982	1149	1294	7107	16154	24717	28258	31701	29253	48320
869	-3511	-2491	343	2002	6616	4045	1120	1179	1284	7328	16872	25899	29125	31809	29275	48550
870	-3524	-2491	419	2083	6818	4581	1242	1181	1290	7449	17590	26913	29927	31992	29310	48810
871	-3532	-2487	502	2148	7006	5113	1385	1209	1288	7519	18015	27696	30585	32177	29373	49070
872	-3556	-2498	559	2177	7208	5758	1553	1193	1278	7545	18309	28429	31288	32402	29488	49380
873	-3499	-2470	612	2272	7432	6482	1781	1237	1277	7511	18510	29003	31920	32666	29633	49740
874	-3494	-2453	669	2338	7635	7225	2007	1292	1280	7450	18583	29361	32401	32900	29804	50070
875	-3519	-2458	692	2375	7808	7902	2229	1331	1270	7327	18597	29599	32850	33140	29997	50390
876	-3528	-2463	705	2391	7977	8677	2486	1397	1276	7177	18454	29669	33220	33380	30227	50730
877	-3544	-2485	714	2374	8156	9482	2738	1472	1288	6983	18164	29631	33490	33640	30484	51080
878	-3507	-2461	725	2408	8284	10210	2990	1583	1354	6809	17873	29481	33690	33870	30713	51390
879	-3473	-2456	686	2402	8400	10976	3293	1700	1406	6580	17490	29203	33790	34130	30962	51700
880	-3472	-2468	651	2365	8490	11688	3561	1825	1439	6353	17066	28825	33820	34330	31220	52000
881	-3498	-2484	605	2290	8526	12347	3812	1935	1459	6104	16540	28373	33780	34490	31417	52260
882	-3498	-2472	544	2214	8545	12893	4041	2031	1501	5892	16026	27889	33700	34690	31680	52560
883	-3456	-2466	495	2168	8528	13433	4269	2201	1584	5628	15444	27314	33570	34820	31963	52840
884	-3448	-2486	424	2078	8448	13859	4478	2336	1646	5357	14854	26657	33350	34960	32218	53090
885	-3454	-2496	330	1960	8349	14156	4626	2443	1690	5119	14237	26033	33100	35050	32413	53290
886	-3494	-2531	260	1786	8184	14414	4765	2521	1745	4883	13620	25305	32800	35110	32631	53520
887	-3472	-2510	204	1681	8030	14605	4897	2588	1790	4608	12941	24569	32481	35190	32860	53750
888	-3390	-2480	152	1618	7832	14703	5012	2710	1853	4353	12289	23795	32166	35230	33080	53940
889	-3371	-2458	97	1500	7614	14699	5059	2797	1910	4131	11753	23089	31738	35220	33300	54130
890	-3372	-2484	44	1360	7344	14589	5082	2834	1929	3898	11144	22284	31283	35190	33450	54300
891	-3418	-2500	3	1223	7043	14407	5066	2844	1925	3654	10526	21445	30781	35130	33590	54450
892	-3379	-2474	-4	1130	6768	14217	5023	2859	1955	3452	9995	20682	30344	35060	33730	54610
893	-3355	-2457	2	1044	6466	13942	4970	2888	1991	3227	9415	19865	29803	34980	33870	54750
894	-3360	-2458	2	962	6144	13558	4891	2881	1974	3001	8843	19049	29244	34870	33950	54850
895	-3376	-2465	-3	847	5821	13163	4801	2843	1932	2807	8311	18245	28745	34760	34010	54930
896	-3417	-2488	18	728	5536	12809	4717	2808	1886	2639	7826	17565	28163	34640	34040	55010
897	-3364	-2470	42	708	5237	12406	4646	2783	1846	2417	7323	16783	27637	34530	34090	55140
898	-3337	-2466	58	670	4957	11986	4590	2779	1806	2245	6857	16057	27088	34420	34100	55180
899	-3337	-2451	68	601	4677	11565	4534	2769	1740	2098	6462	15438	26627	34280	34090	55210
900	-3342	-2446	98	549	4438	11208	4515	2756	1670	1922	6020	14760	26107	34160	34040	55220
901	-3372	-2465	95	472	4171	10838	4532	2744	1605	1776	5611	14140	25667	34020	33970	55190
902	-3321	-2439	100	476	3960	10536	4608	2801	1591	1619	5258	13520	25237	33950	33890	55190
903	-3310	-2417	86	439	3759	10274	4691	2886	1548	1528	4967	13041	24866	33890	33790	55150
904	-3314	-2419	44	378	3547	10001	4823	2998	1485	1434	4692	12558	24522	33770	33660	55050
905	-3332	-2432	9	328	3358	9767	5005	3134	1432	1324	4414	12133	24210	33670	33500	54940
906	-3372	-2466	-56	232	3176	9567	5244	3289	1381	1219	4165	11789	23985	33600	33360	54840
907	-3315	-2447	-88	237	3056	9458	5510	3501	1390	1150	3947	11447	23791	33580	33180	54700
908	-3266	-2437	-149	236	2918	9338	5856	3807	1415	1074	3805	11154	23628	33570	32980	54500
909	-3276	-2422	-238	195	2766	9241	6234	4127	1436	1043	3712	10917	23491	33520	32727	54300
910	-3307	-2449	-309	114	2635	9150	6584	4432	1442	1000	3633	10725	23427	33510	32495	54070
911	-3304	-2440	-378	55	2519	9094	6990	4777	1483	945	3539	10545	23341	33460	32240	53820
912	-3261	-2422	-443	77	2419	9049	7430	5173	1536	904	3490	10418	23300	33430	32009	53530
913	-3266	-2444	-507	24	2304	9009	7858	5580	1590	880	3425	10310	23259	33400	31767	53230
914	-3305	-2463	-576	-28	2190	8954	8230	5940	1646	865	3360	10239	23242	33360	31522	52870
915	-3336	-2485	-655	-105	2059	8904	8634	6316	1705	852	3292	10162	23221	33340	31270	52540
916	-3323	-2483	-703	-144	1950	8853	9046	6703	1764	809	3232	10073	23209	33360	31054	52220
917	-3267	-2444	-745	-140	1866	8806	9380	7056	1867	783	3205	10026	23189	33350	30892	51930
918	-3263	-2457	-799	-176	1766	8737	9701	7404	1948	778	3171	9947	23139	33320	30735	51610
919	-3281	-2458	-845	-238	1662	8631	9983	7714	2003	755	3134	9874	23073	33300	30634	51340
920	-3324	-2493	-887	-303	1554	8512	10184	7955	2057	730	3053	9771	23006	33270	30570	51100
921	-3272	-2464	-908	-302	1499	8418	10363	8186	2133	730	2981	9678	22940	33250	30602	50910
922	-3242	-2446	-936	-294	1423	8294	10500	8405	2198	693	2921	9590	22842	33230	30664	50780
923	-3246	-2441	-947	-322	1329	8124	10586	8584	2255	675	2897	9469	22692	33170	30782	50650
924	-3248	-2447	-941	-363	1237	7972	10619	8680	2267	634	2844	9349	22586	33150	30967	50600
925	-3293	-2479	-969	-424	1159	7769	10612	8717	2276	615	2733	9203	22424	33160	31222	50620
926	-3252	-2457	-973	-410	1124	7602	10579	8750	2293	564	2631	9068	22291	33160	31584	50780
927	-3184	-2425	-973	-370	1081	7407	10512	8744	2325	524	2536	8925	22118	33180	31979	50940
928	-3165	-2412	-985	-372	1029	7217	10392	8727	2321	489	2487	8787	21969	33190	32410	51110
929	-3167	-2419	-1002	-390	965	6997	10230	8651	2295	446	2440	8655	21780	33200	32900	51340
930	-3201	-2432	-1005	-422	909	6739	10033	8516	2245	432	2359	8499	21594	33230	33440	51640
931	-3152	-2378	-997	-370	883	6513	9811	8412	2238	402	2283	8378	21431	33260	33930	51930
932	-3135	-2378	-990	-353	859	6311	9605	8253	2200	343	2223	8237	21236	33290	34470	52280
933	-3145	-2380	-990	-351	839	6071	9349	8068	2140	288	2160	8109	21008	33280	35040	52640
934	-3149	-2376	-992	-342	827	5840	9062	7832	2056	264	2075	7963	20795	33270	35630	53000
935	-3174	-2381	-991	-351	833	5645	8805	7600	1978	230	1983	7830	20643	33270	36150	53350
936	-3126	-2353	-956	-274	867	5457	8533	7372	1938	167	1904	7701	20442	33290	36740	53720
937	-3111	-2332	-957	-228	891	5259	8243	7151	1877	127	1844	7571	20242	33270	37290	54040
938	-3128	-2328	-921	-177	934	5050	7961	6890	1788	93	1785	7438	20045	33240	37730	54340
939	-3141	-2332	-886	-144	974	4883	7708	6658	1703	58	1738	7307	19811	33200	38200	54650
940	-3122	-2308	-846	-75	1063	4727	7427	6394	1624	5	1653	7170	19596	33140	38620	54980
941	-3070	-2275	-816	33	1149	4583	7159	6186	1564	-13	1611	7047	19404	33050	39020	55210
942	-3057	-2261	-805	104	1223	4440	6911	5977	1498	-28	1563	6950	19213	32950	39300	55370
943	-3075	-2266	-790	173	1324	4284	6652	5737	1407	-46	1536	6853	19002	32800	39520	55540
944	-3125	-2288	-743	210	1423	4122	6393	5485	1327	-44	1468	6743	18766	32629	39690	55600
945	-3109	-2283	-719	277	1561	4011	6144	5251	1257	-58	1386	6628	18606	32469	39800	55660
946	-3026	-2246	-697	426	1692	3931	5951	5107	1219	-46	1362	6556	18437	32281	39870	55700
947	-3007	-2224	-671	507	1817	3820	5730	4893	1173	-36	1381	6509	18265	32062	39870	55600
948	-3018	-2219	-669	555	1924	3700	5495	4691	1112	-26	1405	6465	18086	31799	39800	55470
949	-3057	-2260	-674	559	2006	3581	5299	4472	1068	0	1409	6410	17954	31555	39660	55330
950	-3018	-2225	-677	629	2128	3481	5098	4296	1032	31	1399	6400	17800	31251	39440	55130
951	-2992	-2209	-685	670	2194	3369	4901	4158	1008	67	1465	6400	17673	30955	39140	54810
952	-3004	-2223	-714	667	2236	3231	4677	3963	945	106	1531	6425	17544	30599	38790	54400
953	-3028	-2236	-750	641	2247	3109	4500	3781	903	145	1602	6460	17449	30297	38400	54020
954	-3064	-2273	-778	586	2231	2968	4295	3579	855	209	1632	6493	17369	29975	37950	53590
955	-3011	-2267	-808	584	2219	2839	4119	3407	835	262	1727	6561	17327	29627	37480	53120
956	-2990	-2255	-865	560	2172	2676	3948	3272	808	327	1816	6635	17286	29288	37030	52640
957	-3001	-2268	-911	503	2107	2539	3772	3123	779	416	1932	6743	17275	28883	36480	52090
958	-3002	-2275	-962	445	2010	2386	3580	2963	750	485	2045	6841	17243	28481	35910	51480
959	-3017	-2291	-1031	328	1904	2241	3408	2761	689	565	2171	6962	17261	28124	35350	50870
960	-2974	-2268	-1070	294	1794	2115	3269	2643	686	641	2282	7082	17301	27806	34850	50310
961	-2966	-2262	-1109	222	1643	1959	3105	2523	669	737	2416	7246	17339	27449	34230	49680
962	-2996	-2269	-1160	139	1485	1787	2939	2369	626	795	2566	7419	17383	27102	33600	49000
963	-3030	-2296	-1217	19	1327	1614	2757	2193	582	871	2692	7590	17407	26767	33060	48400
964	-3049	-2311	-1266	-74	1203	1502	2609	2035	508	991	2808	7769	17508	26462	32431	47770
965	-2958	-2281	-1288	-87	1075	1387	2492	1912	492	1072	2972	7974	17589	26178	31848	47140
966	-2933	-2253	-1327	-138	912	1247	2343	1819	471	1150	3173	8170	17666	25896	31252	46470
967	-2948	-2272	-1363	-218	750	1112	2202	1712	430	1199	3327	8371	17768	25621	30719	45890
968	-2985	-2294	-1392	-327	581	959	2060	1575	368	1253	3501	8595	17861	25302	30112	45260
969	-2980	-2277	-1428	-378	429	822	1928	1412	296	1298	3619	8830	17965	25021	29547	44600
970	-2954	-2247	-1449	-407	297	700	1794	1304	241	1331	3767	9054	18039	24766	29045	44040
971	-2955	-2243	-1475	-459	166	592	1680	1212	185	1341	3876	9279	18126	24477	28462	43410
972	-2983	-2238	-1498	-516	20	455	1551	1064	117	1353	3963	9485	18215	24184	27896	42780
973	-3013	-2269	-1532	-596	-104	335	1437	908	45	1344	4049	9689	18295	23922	27385	42170
974	-2968	-2247	-1541	-619	-196	255	1347	803	-10	1317	4089	9851	18351	23725	26942	41660
975	-2937	-2217	-1547	-616	-297	168	1262	727	-62	1305	4139	10026	18426	23507	26483	41130
976	-2949	-2213	-1553	-652	-403	60	1151	647	-115	1271	4169	10130	18458	23293	26010	40600
977	-2940	-2201	-1558	-695	-503	-53	1051	551	-181	1226	4181	10242	18476	23053	25549	40040
978	-2980	-2216	-1551	-761	-565	-132	966	430	-283	1158	4166	10331	18461	22853	25174	39590
979	-2936	-2153	-1542	-749	-628	-192	876	373	-321	1074	4103	10405	18461	22610	24771	39120
980	-2907	-2147	-1550	-751	-699	-253	811	306	-360	991	4068	10418	18415	22413	24381	38640
981	-2946	-2148	-1536	-787	-747	-328	733	239	-405	915	4025	10423	18334	22250	24046	38230
982	-2972	-2158	-1535	-819	-826	-397	647	142	-479	808	3923	10397	18239	22025	23676	37810
983	-2984	-2169	-1544	-863	-875	-466	578	30	-549	707	3767	10337	18140	21806	23329	37420
984	-2897	-2112	-1525	-814	-882	-497	531	-11	-571	615	3659	10235	17981	21601	23014	37030
985	-2870	-2093	-1532	-800	-908	-529	483	-29	-607	519	3570	10153	17824	21421	22712	36680
986	-2883	-2098	-1521	-829	-966	-574	424	-94	-646	407	3474	10046	17611	21172	22407	36250
987	-2907	-2109	-1519	-838	-1009	-625	359	-153	-679	332	3361	9939	17351	20894	22073	35860
988	-2940	-2112	-1503	-878	-1044	-668	307	-239	-735	271	3243	9843	17118	20685	21792	35540
989	-2899	-2087	-1494	-837	-1057	-688	265	-265	-758	193	3152	9741	16830	20448	21527	35200
990	-2903	-2086	-1483	-835	-1077	-743	223	-296	-796	151	3088	9664	16542	20200	21219	34840
991	-2923	-2097	-1480	-849	-1089	-770	171	-357	-821	132	3064	9669	16230	19940	20913	34460
992	-2947	-2117	-1495	-893	-1100	-798	124	-411	-843	96	3047	9700	15951	19697	20645	34150
993	-2949	-2112	-1500	-884	-1125	-815	86	-464	-868	107	3039	9815	15651	19436	20350	33790
994	-2923	-2099	-1473	-835	-1109	-829	56	-483	-848	147	3100	10030	15383	19179	20068	33460
995	-2921	-2100	-1453	-818	-1106	-855	21	-502	-846	211	3226	10325	15133	18935	19835	33130
996	-2917	-2125	-1433	-840	-1108	-872	-4	-539	-857	309	3400	10772	14896	18642	19572	32790
997	-2981	-2174	-1434	-865	-1096	-915	-39	-586	-860	420	3622	11332	14666	18348	19298	32478
998	-2949	-2163	-1425	-833	-1063	-910	-66	-615	-862	556	3888	12045	14515	18088	19040	32181
999	-2920	-2142	-1398	-792	-1036	-923	-85	-616	-849	690	4206	12775	14364	17868	18825	31923
1000	-2961	-2158	-1390	-801	-1008	-938	-112	-643	-832	873	4583	13704	14266	17604	18594	31611
1001	-2958	-2163	-1382	-795	-978	-947	-129	-688	-834	1077	5021	14777	14217	17388	18379	31342
1002	-2981	-2193	-1383	-804	-959	-931	-140	-735	-838	1258	5494	15929	14219	17142	18184	31075
1003	-2924	-2175	-1380	-751	-890	-902	-153	-729	-808	1441	5966	17121	14259	16940	18028	30882
1004	-2905	-2166	-1375	-716	-855	-890	-166	-713	-774	1656	6522	18314	14338	16745	17863	30630
1005	-2928	-2167	-1386	-719	-823	-898	-186	-723	-750	1861	7098	19588	14429	16551	17686	30409
1006	-2942	-2196	-1408	-732	-792	-899	-192	-744	-763	2064	7581	20706	14524	16385	17528	30206
1007	-2998	-2235	-1425	-776	-776	-901	-235	-789	-782	2230	8102	21971	14662	16229	17390	30035
1008	-2959	-2220	-1441	-740	-745	-882	-237	-780	-747	2406	8634	23164	14791	16089	17291	29886
1009	-2946	-2237	-1446	-731	-713	-877	-253	-777	-730	2557	9128	24273	14923	15988	17190	29760
1010	-2975	-2253	-1490	-728	-709	-891	-272	-804	-716	2675	9526	25188	15050	15897	17137	29638
1011	-3003	-2287	-1500	-764	-698	-884	-298	-849	-740	2813	9905	26107	15173	15794	17080	29567
1012	-3028	-2302	-1538	-808	-704	-898	-322	-868	-757	2890	10204	26889	15295	15717	17043	29546
1013	-2983	-2278	-1559	-777	-685	-894	-330	-879	-748	2947	10455	27475	15385	15676	17047	29560
1014	-2976	-2293	-1596	-782	-689	-900	-343	-865	-750	2986	10702	28035	15469	15644	17059	29610
1015	-3001	-2309	-1648	-826	-709	-943	-367	-902	-754	3001	10860	28403	15528	15602	17061	29678
1016	-3034	-2343	-1689	-874	-746	-986	-410	-928	-792	2984	10934	28642	15550	15534	17088	29779
1017	-3041	-2358	-1730	-908	-754	-986	-441	-970	-821	2946	10928	28729	15560	15476	17134	29913
1018	-3019	-2363	-1760	-930	-779	-1003	-454	-984	-820	2889	10882	28710	15556	15433	17204	30050
1019	-3011	-2375	-1801	-941	-798	-1035	-478	-1002	-842	2809	10787	28579	15510	15363	17289	30221
1020	-3008	-2388	-1830	-950	-830	-1073	-508	-1007	-858	2739	10671	28333	15464	15309	17373	30398
1021	-3062	-2412	-1881	-1027	-869	-1133	-544	-1028	-886	2620	10474	27977	15352	15232	17474	30596
1022	-3032	-2413	-1915	-1036	-902	-1150	-575	-1077	-902	2490	10237	27547	15250	15183	17566	30817
1023	-3003	-2395	-1947	-1023	-955	-1203	-595	-1084	-925	2371	9998	27013	15098	15097	17646	31052
1024	-3032	-2416	-1981	-1069	-1007	-1264	-641	-1076	-956	2240	9751	26471	14947	14995	17706	31220
1025	-3077	-2431	-2018	-1116	-1052	-1344	-666	-1122	-1001	2062	9425	25827	14748	14877	17740	31419
1026	-3129	-2499	-2066	-1195	-1123	-1415	-724	-1174	-1063	1882	9060	25101	14546	14768	17798	31631
1027	-3099	-2485	-2103	-1195	-1170	-1439	-760	-1191	-1094	1719	8726	24414	14349	14702	17847	31827
1028	-3070	-2489	-2140	-1196	-1239	-1498	-784	-1205	-1103	1548	8360	23633	14107	14636	17918	32001
1029	-3101	-2513	-2162	-1239	-1302	-1576	-840	-1232	-1143	1380	7958	22829	13866	14505	17962	32213
1030	-3132	-2527	-2200	-1264	-1358	-1641	-875	-1273	-1183	1207	7558	22003	13595	14390	17986	32376
1031	-3180	-2552	-2254	-1326	-1421	-1698	-911	-1317	-1254	1053	7187	21243	13351	14275	18014	32516
1032	-3140	-2540	-2259	-1320	-1454	-1730	-943	-1334	-1271	891	6756	20415	13085	14175	18068	32687
1033	-3123	-2546	-2279	-1306	-1493	-1783	-970	-1334	-1299	698	6373	19583	12798	14056	18090	32790
1034	-3152	-2568	-2318	-1331	-1544	-1837	-1005	-1361	-1329	503	6003	18740	12515	13958	18079	32860
1035	-3197	-2587	-2331	-1389	-1588	-1898	-1047	-1411	-1369	358	5641	18004	12250	13852	18061	32920
1036	-3221	-2622	-2351	-1447	-1627	-1953	-1083	-1469	-1417	191	5204	17175	11973	13722	18013	33000
1037	-3151	-2597	-2362	-1403	-1644	-1982	-1091	-1453	-1426	32	4829	16368	11715	13624	17995	33060
1038	-3124	-2577	-2364	-1396	-1658	-2008	-1112	-1428	-1415	-101	4538	15672	11446	13517	17960	33070
1039	-3145	-2594	-2385	-1410	-1696	-2043	-1137	-1433	-1435	-246	4205	14937	11159	13379	17919	33090
1040	-3169	-2614	-2399	-1440	-1760	-2115	-1168	-1471	-1475	-395	3863	14218	10881	13250	17819	33020
1041	-3190	-2628	-2423	-1472	-1788	-2159	-1203	-1497	-1505	-523	3508	13500	10619	13118	17735	32960
1042	-3146	-2602	-2436	-1434	-1794	-2181	-1213	-1497	-1526	-653	3225	12883	10371	12999	17674	32910
1043	-3137	-2624	-2427	-1444	-1801	-2210	-1240	-1480	-1543	-769	2952	12225	10122	12855	17545	32790
1044	-3164	-2625	-2441	-1456	-1825	-2243	-1263	-1496	-1566	-895	2680	11582	9861	12745	17404	32657
1045	-3217	-2647	-2441	-1502	-1843	-2287	-1292	-1529	-1606	-971	2422	11061	9636	12620	17286	32537
1046	-3185	-2629	-2440	-1488	-1848	-2312	-1298	-1544	-1632	-1115	2122	10492	9419	12520	17147	32413
1047	-3157	-2611	-2437	-1445	-1836	-2324	-1291	-1510	-1640	-1210	1879	9948	9189	12439	17012	32259
1048	-3172	-2589	-2430	-1441	-1847	-2348	-1304	-1506	-1645	-1299	1647	9448	8977	12363	16865	32074
1049	-3169	-2595	-2444	-1456	-1858	-2373	-1328	-1516	-1659	-1395	1436	9007	8812	12276	16711	31902
1050	-3206	-2652	-2471	-1506	-1873	-2399	-1362	-1542	-1684	-1472	1202	8541	8605	12168	16540	31706
1051	-3156	-2623	-2468	-1462	-1850	-2404	-1373	-1536	-1694	-1555	988	8082	8425	12088	16401	31518
1052	-3127	-2588	-2447	-1434	-1838	-2405	-1392	-1502	-1682	-1617	832	7729	8273	11996	16265	31330
1053	-3154	-2609	-2438	-1453	-1845	-2431	-1392	-1528	-1697	-1675	641	7331	8112	11908	16101	31161
1054	-3140	-2627	-2436	-1458	-1838	-2424	-1406	-1539	-1715	-1735	480	6934	7978	11838	15968	30949
1055	-3159	-2629	-2438	-1482	-1833	-2441	-1416	-1554	-1715	-1790	288	6591	7859	11779	15837	30803
1056	-3084	-2583	-2408	-1410	-1807	-2441	-1405	-1527	-1692	-1862	144	6303	7747	11733	15747	30643
1057	-3070	-2557	-2411	-1390	-1811	-2463	-1414	-1503	-1697	-1924	30	5999	7625	11671	15625	30460
1058	-3083	-2577	-2425	-1391	-1831	-2483	-1424	-1499	-1708	-1993	-75	5722	7518	11631	15508	30248
1059	-3105	-2586	-2435	-1423	-1846	-2499	-1445	-1514	-1726	-2019	-154	5490	7428	11581	15369	30081
1060	-3148	-2601	-2436	-1452	-1851	-2516	-1469	-1565	-1743	-2043	-291	5259	7355	11542	15232	29910
1061	-3095	-2570	-2417	-1407	-1828	-2520	-1479	-1541	-1716	-2081	-390	5025	7256	11520	15101	29727
1062	-3071	-2555	-2399	-1400	-1849	-2532	-1500	-1529	-1726	-2128	-457	4811	7169	11511	14980	29542
1063	-3096	-2569	-2402	-1427	-1877	-2560	-1515	-1546	-1721	-2171	-514	4643	7091	11505	14872	29385
1064	-3142	-2593	-2408	-1460	-1890	-2595	-1542	-1593	-1747	-2205	-612	4463	7037	11521	14751	29211
1065	-3130	-2587	-2408	-1472	-1889	-2589	-1546	-1633	-1772	-2255	-728	4286	6975	11543	14727	29036
1066	-3086	-2557	-2417	-1419	-1909	-2586	-1545	-1620	-1772	-2286	-777	4112	6941	11589	14702	28856
1067	-3081	-2560	-2400	-1432	-1921	-2604	-1571	-1618	-1788	-2281	-847	3962	6890	11627	14647	28685
1068	-3090	-2575	-2398	-1440	-1942	-2635	-1598	-1637	-1793	-2314	-886	3814	6850	11633	14572	28501
1069	-3128	-2595	-2384	-1479	-1976	-2678	-1624	-1667	-1817	-2334	-952	3674	6801	11667	14506	28326
1070	-3110	-2592	-2385	-1476	-1980	-2682	-1644	-1721	-1843	-2352	-1016	3535	6774	11712	14454	28221
1071	-3073	-2561	-2375	-1445	-1984	-2675	-1659	-1713	-1847	-2360	-1076	3401	6745	11787	14431	28074
1072	-3063	-2544	-2353	-1433	-2000	-2704	-1657	-1738	-1858	-2370	-1121	3267	6719	11867	14429	27951
1073	-3059	-2529	-2342	-1431	-2020	-2724	-1668	-1741	-1876	-2389	-1150	3155	6691	11954	14392	27792
1074	-3105	-2547	-2316	-1463	-2052	-2767	-1699	-1787	-1900	-2397	-1175	3057	6652	12002	14373	27688
1075	-3064	-2506	-2286	-1424	-2058	-2770	-1709	-1815	-1889	-2408	-1200	2944	6655	12065	14394	27606
1076	-3046	-2481	-2243	-1404	-2074	-2770	-1723	-1810	-1889	-2411	-1204	2836	6609	12179	14362	27466
1077	-3080	-2486	-2192	-1398	-2101	-2805	-1743	-1833	-1916	-2417	-1241	2759	6581	12245	14350	27334
1078	-3098	-2483	-2119	-1377	-2096	-2850	-1769	-1872	-1929	-2440	-1255	2675	6563	12310	14322	27227
1079	-3109	-2501	-2054	-1375	-2130	-2847	-1783	-1940	-1972	-2462	-1282	2574	6527	12371	14333	27138
1080	-3075	-2448	-1975	-1292	-2115	-2842	-1794	-1937	-1973	-2458	-1330	2461	6497	12467	14355	27046
1081	-3054	-2419	-1858	-1231	-2101	-2857	-1803	-1954	-1972	-2479	-1350	2382	6459	12547	14389	26956
1082	-3081	-2397	-1744	-1167	-2087	-2863	-1793	-1965	-1989	-2473	-1380	2312	6427	12626	14397	26828
1083	-3096	-2378	-1609	-1113	-2088	-2851	-1803	-2001	-2013	-2468	-1404	2230	6385	12691	14396	26732
1084	-3096	-2347	-1454	-1042	-2039	-2841	-1812	-2031	-2032	-2475	-1435	2134	6365	12771	14407	26660
1085	-3048	-2266	-1262	-889	-1980	-2802	-1792	-2012	-2018	-2483	-1458	2051	6326	12837	14430	26624
1086	-3043	-2230	-1062	-761	-1942	-2755	-1780	-1991	-2019	-2466	-1455	2019	6314	12901	14441	26578
1087	-3070	-2208	-876	-684	-1880	-2728	-1784	-2006	-2027	-2436	-1465	1952	6261	12949	14459	26499
1088	-3106	-2185	-616	-569	-1817	-2687	-1791	-2011	-2041	-2436	-1508	1866	6203	13022	14481	26457
1089	-3050	-2116	-341	-377	-1710	-2601	-1753	-2010	-2034	-2437	-1559	1765	6208	13070	14509	26446
1090	-3000	-2022	-75	-164	-1589	-2515	-1704	-1959	-1985	-2415	-1536	1688	6176	13090	14547	26434
1091	-2992	-1962	210	23	-1465	-2423	-1667	-1894	-1954	-2396	-1491	1632	6159	13091	14552	26421
1092	-3003	-1916	511	221	-1361	-2333	-1626	-1860	-1936	-2329	-1485	1580	6109	13080	14526	26381
1093	-3041	-1881	813	366	-1240	-2265	-1589	-1818	-1930	-2317	-1481	1530	6038	13075	14503	26357
1094	-2994	-1809	1086	573	-1091	-2136	-1537	-1782	-1896	-2291	-1483	1487	6020	13048	14472	26312
1095	-2962	-1728	1419	819	-926	-2021	-1473	-1698	-1840	-2275	-1468	1442	5983	13019	14446	26274
1096	-2981	-1676	1747	1040	-790	-1933	-1426	-1631	-1795	-2234	-1447	1415	5934	12978	14404	26232
1097	-3000	-1639	2013	1218	-641	-1815	-1377	-1562	-1737	-2186	-1421	1397	5899	12933	14359	26185
1098	-3040	-1628	2278	1361	-486	-1700	-1323	-1515	-1704	-2134	-1435	1371	5860	12868	14327	26156
1099	-2997	-1557	2571	1597	-349	-1587	-1236	-1427	-1620	-2083	-1410	1359	5844	12825	14289	26146
1100	-2970	-1495	2816	1816	-208	-1444	-1148	-1289	-1518	-1980	-1340	1329	5794	12795	14242	26097
1101	-2978	-1473	3030	1944	-65	-1322	-1070	-1173	-1424	-1883	-1279	1316	5775	12730	14189	26064
1102	-2988	-1457	3217	2082	63	-1198	-1004	-1078	-1354	-1791	-1211	1303	5738	12683	14126	26024
1103	-3017	-1454	3384	2183	166	-1097	-941	-1033	-1288	-1692	-1185	1299	5705	12605	14055	26010
1104	-3000	-1416	3514	2320	289	-987	-875	-939	-1178	-1577	-1127	1292	5689	12554	14006	26001
1105	-2977	-1402	3614	2407	387	-878	-804	-811	-1047	-1448	-1043	1297	5680	12492	13970	25974
1106	-2956	-1394	3666	2458	454	-813	-738	-719	-930	-1328	-928	1325	5670	12429	13945	25987
1107	-2982	-1404	3676	2467	498	-773	-681	-628	-820	-1195	-842	1388	5661	12393	13876	25979
1108	-2993	-1411	3669	2470	517	-743	-636	-570	-730	-1050	-767	1434	5649	12340	13812	25961
1109	-2953	-1403	3625	2493	536	-734	-599	-467	-628	-906	-656	1469	5646	12296	13756	25986
1110	-2972	-1427	3537	2444	512	-756	-583	-409	-509	-770	-518	1529	5645	12242	13709	25968
1111	-3014	-1458	3415	2323	451	-797	-571	-363	-413	-609	-405	1593	5653	12176	13648	25949
1112	-3054	-1518	3279	2187	368	-877	-601	-371	-339	-462	-310	1666	5663	12114	13576	26021
1113	-3041	-1550	3115	2092	299	-946	-605	-361	-265	-332	-242	1717	5676	12075	13549	26036
1114	-3024	-1554	2940	2007	211	-1041	-635	-330	-183	-186	-126	1792	5712	12033	13545	26088
1115	-3033	-1592	2749	1876	80	-1185	-664	-327	-132	-72	8	1846	5731	11999	13562	26153
1116	-3044	-1640	2518	1709	-59	-1331	-719	-391	-85	54	99	1902	5772	11979	13562	26185
1117	-3091	-1720	2290	1500	-208	-1461	-791	-481	-77	175	184	1972	5799	11941	13568	26240
1118	-3068	-1735	2047	1363	-337	-1612	-849	-533	-32	272	242	2016	5851	11916	13559	26374
1119	-3027	-1754	1839	1232	-508	-1781	-940	-567	-31	357	355	2070	5891	11937	13586	26509
1120	-3064	-1808	1598	1040	-670	-1946	-1003	-647	-36	407	462	2127	5918	11928	13595	26607
1121	-3087	-1879	1377	826	-850	-2148	-1098	-759	-67	478	493	2164	5973	11907	13609	26728
1122	-3098	-1936	1168	671	-1014	-2339	-1191	-886	-106	525	489	2181	6033	11910	13667	26899
1123	-3040	-1939	934	572	-1169	-2515	-1261	-964	-133	562	532	2211	6088	11940	13750	27105
1124	-3009	-1959	721	417	-1322	-2672	-1339	-1033	-166	578	575	2229	6137	11970	13832	27264
1125	-3041	-1991	499	245	-1514	-2890	-1428	-1157	-234	574	612	2241	6174	11971	13895	27433
1126	-3075	-2043	301	80	-1683	-3075	-1541	-1284	-317	534	635	2251	6205	11985	13941	27610
1127	-3118	-2108	89	-88	-1856	-3263	-1637	-1423	-426	497	606	2239	6229	11987	13975	27772
1128	-3086	-2111	-75	-200	-1973	-3378	-1720	-1524	-509	437	620	2226	6250	11983	14023	27967
1129	-3069	-2128	-232	-312	-2104	-3555	-1810	-1637	-591	393	600	2197	6270	11971	14065	28206
1130	-3095	-2166	-404	-448	-2264	-3699	-1910	-1767	-693	308	542	2151	6285	11950	14055	28403
1131	-3122	-2218	-574	-610	-2391	-3830	-1988	-1898	-806	232	475	2124	6294	11933	14061	28546
1132	-3133	-2249	-732	-724	-2502	-3946	-2073	-2027	-938	120	364	2027	6317	11869	14069	28738
1133	-3102	-2244	-842	-770	-2610	-4035	-2124	-2087	-1010	0	291	1973	6325	11845	14096	28914
1134	-3103	-2259	-969	-866	-2705	-4133	-2167	-2181	-1109	-103	238	1912	6330	11815	14088	29061
1135	-3122	-2286	-1090	-965	-2773	-4218	-2219	-2276	-1221	-240	169	1845	6333	11775	14058	29177
1136	-3181	-2357	-1185	-1090	-2880	-4309	-2260	-2383	-1359	-358	61	1789	6306	11723	14017	29319
1137	-3171	-2343	-1272	-1151	-2939	-4358	-2299	-2458	-1450	-483	-74	1705	6317	11686	13963	29463
1138	-3117	-2344	-1354	-1185	-2993	-4368	-2329	-2491	-1522	-588	-196	1620	6312	11614	13920	29538
1139	-3097	-2345	-1440	-1200	-3033	-4424	-2329	-2521	-1609	-714	-295	1549	6293	11547	13882	29653
1140	-3112	-2360	-1493	-1267	-3080	-4438	-2335	-2562	-1685	-826	-394	1462	6271	11497	13838	29720
1141	-3162	-2391	-1567	-1359	-3153	-4467	-2358	-2621	-1764	-947	-512	1383	6242	11437	13781	29760
1142	-3118	-2371	-1638	-1371	-3162	-4444	-2343	-2605	-1813	-1101	-613	1318	6230	11371	13740	29809
1143	-3115	-2381	-1690	-1389	-3178	-4433	-2333	-2604	-1884	-1206	-709	1253	6202	11284	13645	29851
1144	-3143	-2404	-1738	-1441	-3213	-4442	-2320	-2600	-1960	-1327	-762	1213	6195	11207	13549	29820
1145	-3162	-2434	-1792	-1480	-3241	-4431	-2309	-2616	-2026	-1436	-833	1177	6178	11136	13466	29800
1146	-3184	-2460	-1840	-1547	-3271	-4425	-2272	-2651	-2101	-1547	-970	1116	6172	11054	13339	29769
1147	-3150	-2432	-1862	-1541	-3265	-4371	-2220	-2603	-2133	-1646	-1028	1081	6176	10982	13228	29734
1148	-3158	-2424	-1892	-1549	-3265	-4328	-2178	-2541	-2174	-1751	-1118	1051	6177	10889	13091	29685
1149	-3155	-2445	-1932	-1581	-3260	-4293	-2147	-2521	-2212	-1833	-1178	1026	6200	10821	13006	29643
1150	-3188	-2482	-1966	-1644	-3297	-4238	-2094	-2485	-2256	-1908	-1234	1035	6239	10776	12902	29566
1151	-3184	-2485	-1986	-1661	-3285	-4188	-2033	-2471	-2293	-2003	-1318	1043	6297	10713	12826	29488
1152	-3137	-2441	-1994	-1636	-3267	-4117	-1955	-2387	-2290	-2075	-1365	1050	6372	10690	12749	29435
1153	-3165	-2471	-2012	-1687	-3280	-4070	-1901	-2336	-2292	-2128	-1418	1084	6468	10646	12663	29326
1154	-3170	-2481	-2042	-1714	-3259	-4011	-1842	-2294	-2318	-2177	-1484	1142	6588	10598	12568	29252
1155	-3179	-2502	-2075	-1731	-3264	-3950	-1761	-2226	-2307	-2238	-1540	1198	6741	10590	12485	29217
1156	-3143	-2479	-2081	-1709	-3238	-3891	-1695	-2172	-2327	-2273	-1565	1255	6896	10611	12425	29165
1157	-3106	-2464	-2069	-1690	-3211	-3821	-1614	-2064	-2302	-2304	-1549	1362	7105	10595	12374	29130
1158	-3142	-2477	-2082	-1692	-3204	-3763	-1560	-1969	-2306	-2354	-1525	1513	7313	10581	12304	29063
1159	-3155	-2462	-2099	-1719	-3213	-3737	-1493	-1900	-2279	-2390	-1492	1650	7542	10570	12240	28995
1160	-3202	-2503	-2111	-1783	-3229	-3695	-1456	-1876	-2298	-2427	-1490	1809	7830	10586	12189	28967
1161	-3160	-2464	-2120	-1744	-3196	-3631	-1400	-1811	-2287	-2462	-1481	2007	8158	10613	12183	28946
1162	-3144	-2463	-2127	-1735	-3188	-3582	-1354	-1739	-2276	-2461	-1419	2237	8529	10654	12179	28907
1163	-3166	-2487	-2131	-1747	-3180	-3560	-1310	-1681	-2266	-2444	-1397	2461	8864	10698	12182	28867
1164	-3192	-2499	-2155	-1770	-3178	-3540	-1268	-1653	-2256	-2463	-1353	2724	9280	10784	12200	28881
1165	-3237	-2529	-2159	-1809	-3194	-3514	-1248	-1614	-2261	-2450	-1333	3008	9753	10889	12259	28904
1166	-3184	-2490	-2174	-1774	-3151	-3478	-1215	-1561	-2231	-2455	-1282	3254	10267	11024	12349	28931
1167	-3159	-2483	-2183	-1755	-3151	-3457	-1179	-1504	-2208	-2446	-1203	3564	10741	11130	12448	28966
1168	-3173	-2504	-2183	-1765	-3145	-3450	-1168	-1483	-2187	-2451	-1133	3910	11291	11262	12540	28993
1169	-3227	-2526	-2185	-1817	-3157	-3457	-1172	-1487	-2190	-2428	-1084	4263	11880	11400	12619	29036
1170	-3226	-2526	-2218	-1838	-3147	-3431	-1169	-1506	-2202	-2420	-1056	4575	12405	11543	12739	29172
1171	-3146	-2487	-2223	-1762	-3114	-3401	-1158	-1454	-2143	-2374	-936	4931	13053	11748	12925	29335
1172	-3142	-2482	-2238	-1759	-3125	-3393	-1161	-1432	-2122	-2329	-835	5315	13709	11940	13104	29474
1173	-3147	-2488	-2231	-1779	-3120	-3404	-1193	-1443	-2112	-2294	-760	5652	14346	12133	13290	29648
1174	-3221	-2520	-2253	-1818	-3134	-3425	-1205	-1464	-2128	-2263	-640	6058	14916	12329	13417	29795
1175	-3207	-2515	-2276	-1822	-3122	-3445	-1239	-1487	-2128	-2252	-553	6442	15561	12573	13604	30003
1176	-3170	-2510	-2281	-1781	-3116	-3460	-1272	-1489	-2103	-2231	-457	6798	16204	12845	13820	30184
1177	-3192	-2512	-2298	-1779	-3142	-3497	-1312	-1494	-2102	-2195	-380	7138	16748	13048	14004	30334
1178	-3214	-2529	-2319	-1803	-3158	-3523	-1346	-1548	-2104	-2152	-292	7496	17294	13273	14205	30538
1179	-3265	-2569	-2339	-1858	-3176	-3564	-1400	-1626	-2128	-2102	-205	7837	17864	13496	14415	30746
1180	-3217	-2540	-2350	-1830	-3155	-3570	-1442	-1663	-2101	-2069	-168	8116	18435	13725	14638	30988
1181	-3196	-2520	-2338	-1804	-3165	-3581	-1473	-1676	-2065	-2013	-68	8409	18897	13938	14860	31222
1182	-3196	-2541	-2359	-1820	-3144	-3616	-1532	-1713	-2064	-1968	-1	8665	19378	14179	15066	31467
1183	-3218	-2549	-2370	-1832	-3163	-3646	-1585	-1769	-2077	-1954	88	8916	19816	14354	15303	31692
1184	-3260	-2575	-2383	-1877	-3169	-3679	-1645	-1856	-2091	-1919	127	9107	20196	14523	15520	31926
1185	-3235	-2577	-2411	-1865	-3160	-3682	-1687	-1884	-2094	-1884	155	9297	20552	14728	15781	32192
1186	-3197	-2564	-2408	-1851	-3137	-3696	-1736	-1941	-2095	-1842	193	9441	20879	14931	16034	32432
1187	-3208	-2556	-2422	-1839	-3135	-3719	-1776	-1987	-2088	-1799	264	9561	21128	15117	16275	32696
1188	-3207	-2569	-2474	-1849	-3151	-3752	-1820	-2035	-2101	-1773	322	9643	21320	15252	16383	32920
1189	-3220	-2586	-2473	-1865	-3155	-3781	-1873	-2105	-2102	-1761	359	9720	21468	15393	16571	33170
1190	-3185	-2568	-2488	-1815	-3136	-3778	-1915	-2133	-2077	-1726	423	9756	21557	15513	16760	33370
1191	-3175	-2578	-2506	-1822	-3149	-3810	-1960	-2161	-2073	-1706	461	9759	21580	15595	16912	33590
1192	-3198	-2587	-2527	-1845	-3168	-3842	-2010	-2198	-2099	-1693	521	9747	21580	15665	17001	33740
1193	-3246	-2613	-2548	-1907	-3173	-3885	-2057	-2268	-2111	-1679	523	9696	21505	15705	17060	33890
1194	-3234	-2621	-2549	-1908	-3169	-3896	-2115	-2336	-2134	-1698	476	9600	21402	15702	17147	34040
1195	-3205	-2595	-2566	-1869	-3165	-3913	-2139	-2362	-2145	-1707	487	9531	21267	15724	17236	34140
1196	-3217	-2612	-2603	-1882	-3177	-3937	-2176	-2392	-2151	-1713	459	9403	21070	15708	17270	34230
1197	-3226	-2623	-2623	-1886	-3182	-3952	-2217	-2438	-2162	-1731	435	9254	20795	15657	17270	34270
1198	-3274	-2663	-2643	-1941	-3193	-3983	-2267	-2514	-2216	-1716	406	9102	20504	15573	17261	34330
1199	-3222	-2631	-2661	-1914	-3182	-3976	-2294	-2550	-2227	-1740	372	8895	20247	15497	17279	34350
1200	-3216	-2637	-2661	-1909	-3189	-3967	-2322	-2577	-2219	-1765	339	8694	19910	15387	17282	34350
1201	-3232	-2655	-2672	-1946	-3175	-3985	-2352	-2629	-2236	-1792	280	8491	19565	15248	17247	34340
1202	-3234	-2651	-2690	-1943	-3170	-3979	-2378	-2676	-2253	-1817	240	8292	19208	15112	17208	34310
1203	-3269	-2680	-2711	-1977	-3169	-3990	-2427	-2725	-2292	-1848	185	8040	18812	14971	17122	34250
1204	-3221	-2653	-2725	-1928	-3143	-3964	-2424	-2722	-2282	-1861	137	7761	18417	14804	17054	34180
1205	-3202	-2633	-2731	-1917	-3145	-3973	-2449	-2725	-2288	-1910	111	7554	17987	14644	16977	34090
1206	-3225	-2654	-2761	-1940	-3152	-3972	-2471	-2771	-2310	-1966	26	7302	17583	14461	16877	33950
1207	-3266	-2683	-2774	-1970	-3154	-3993	-2501	-2809	-2345	-1992	-32	7041	17130	14242	16752	33790
1208	-3288	-2709	-2790	-1992	-3159	-3993	-2515	-2867	-2387	-2059	-148	6785	16685	14053	16595	33650
1209	-3237	-2691	-2799	-1971	-3131	-3949	-2508	-2865	-2364	-2098	-209	6570	16277	13885	16462	33500
1210	-3232	-2689	-2799	-1966	-3123	-3956	-2550	-2882	-2369	-2114	-286	6314	15833	13676	16261	33300
1211	-3257	-2698	-2816	-1970	-3131	-3955	-2567	-2897	-2387	-2168	-340	6072	15401	13451	16087	33080
1212	-3307	-2726	-2834	-2007	-3143	-3937	-2590	-2962	-2416	-2228	-423	5844	14958	13221	15909	32900
1213	-3323	-2730	-2834	-2020	-3135	-3919	-2593	-2991	-2428	-2235	-519	5626	14590	13030	15773	32725
1214	-3270	-2708	-2845	-1990	-3102	-3880	-2587	-2984	-2430	-2246	-577	5390	14203	12804	15621	32497
1215	-3265	-2717	-2857	-1999	-3091	-3867	-2617	-2999	-2453	-2277	-631	5186	13817	12598	15458	32256
1216	-3290	-2747	-2878	-2029	-3075	-3846	-2628	-3049	-2473	-2296	-701	4975	13432	12374	15300	32052
1217	-3314	-2758	-2884	-2064	-3056	-3813	-2631	-3091	-2495	-2331	-812	4751	13091	12217	15144	31900
1218	-3253	-2733	-2903	-2011	-3023	-3741	-2615	-3072	-2500	-2371	-880	4552	12747	12021	15007	31741
1219	-3219	-2706	-2900	-1990	-3003	-3718	-2599	-3038	-2482	-2379	-892	4373	12425	11846	14897	31539
1220	-3225	-2712	-2906	-1988	-2986	-3702	-2589	-3018	-2463	-2392	-905	4237	12101	11674	14788	31349
1221	-3248	-2718	-2907	-1997	-2973	-3686	-2599	-3020	-2475	-2396	-926	4085	11748	11485	14699	31124
1222	-3300	-2769	-2932	-2041	-2983	-3663	-2619	-3065	-2501	-2385	-973	3938	11449	11310	14610	30950
1223	-3261	-2740	-2949	-2003	-2946	-3598	-2612	-3067	-2485	-2405	-1019	3818	11162	11120	14490	30793
1224	-3256	-2733	-2946	-2001	-2942	-3575	-2612	-3048	-2461	-2427	-1027	3686	10903	10961	14400	30624
1225	-3264	-2753	-2949	-2016	-2928	-3557	-2608	-3061	-2434	-2424	-1027	3578	10637	10784	14284	30465
1226	-3284	-2770	-2962	-2040	-2922	-3542	-2618	-3073	-2440	-2428	-1051	3480	10380	10625	14179	30281
1227	-3316	-2787	-2985	-2071	-2905	-3517	-2621	-3103	-2440	-2409	-1104	3382	10181	10481	14104	30170
1228	-3272	-2750	-2991	-2027	-2880	-3486	-2616	-3067	-2395	-2395	-1125	3271	9955	10322	14043	30027
1229	-3263	-2743	-2985	-2015	-2886	-3448	-2604	-3019	-2368	-2377	-1105	3167	9735	10171	13998	29893
1230	-3284	-2765	-3002	-2033	-2884	-3432	-2601	-3019	-2368	-2358	-1111	3102	9520	10021	13930	29764
1231	-3337	-2810	-3023	-2094	-2885	-3433	-2605	-3041	-2385	-2345	-1146	3020	9334	9905	13893	29631
1232	-3322	-2808	-3027	-2085	-2869	-3406	-2597	-3073	-2365	-2312	-1187	2967	9168	9788	13879	29580
1233	-3247	-2768	-3036	-2018	-2834	-3371	-2571	-2998	-2291	-2289	-1174	2906	9029	9712	13857	29507
1234	-3231	-2752	-3032	-1993	-2832	-3351	-2566	-2949	-2232	-2234	-1141	2867	8902	9620	13839	29430
1235	-3256	-2754	-3052	-2016	-2821	-3353	-2573	-2931	-2188	-2187	-1100	2825	8752	9506	13812	29349
1236	-3315	-2793	-3071	-2068	-2844	-3362	-2589	-2951	-2183	-2161	-1090	2769	8588	9383	13747	29307
1237	-3294	-2774	-3071	-2048	-2839	-3370	-2591	-2931	-2150	-2116	-1092	2735	8451	9299	13709	29275
1238	-3277	-2756	-3064	-2019	-2821	-3353	-2586	-2888	-2091	-2115	-1080	2720	8333	9249	13706	29239
1239	-3287	-2785	-3067	-2040	-2838	-3365	-2594	-2847	-2064	-2054	-1035	2692	8208	9141	13701	29179
1240	-3304	-2814	-3102	-2068	-2842	-3369	-2587	-2837	-2024	-2010	-1010	2668	8072	9018	13696	29094
1241	-3355	-2847	-3110	-2119	-2863	-3393	-2599	-2877	-2021	-1987	-1023	2649	7992	8946	13655	29054
1242	-3318	-2819	-3109	-2073	-2854	-3394	-2611	-2838	-1959	-1930	-1025	2637	7891	8859	13663	29070
1243	-3295	-2810	-3118	-2059	-2859	-3413	-2606	-2811	-1895	-1888	-971	2615	7801	8823	13665	29055
1244	-3305	-2813	-3111	-2081	-2876	-3418	-2603	-2772	-1867	-1830	-934	2610	7723	8764	13677	29045
1245	-3340	-2845	-3116	-2102	-2884	-3435	-2619	-2769	-1845	-1802	-913	2601	7651	8709	13709	29033
1246	-3378	-2858	-3136	-2158	-2916	-3469	-2624	-2809	-1850	-1755	-967	2584	7580	8677	13684	29088
1247	-3308	-2827	-3132	-2121	-2909	-3494	-2611	-2778	-1780	-1722	-978	2568	7532	8631	13714	29124
1248	-3268	-2798	-3134	-2086	-2906	-3487	-2617	-2710	-1725	-1688	-937	2548	7471	8593	13737	29143
1249	-3282	-2799	-3156	-2089	-2936	-3504	-2628	-2679	-1691	-1650	-896	2538	7414	8592	13748	29170
1250	-3318	-2819	-3179	-2142	-2953	-3521	-2631	-2689	-1677	-1618	-867	2546	7358	8566	13744	29192
1251	-3330	-2821	-3176	-2146	-2946	-3546	-2638	-2690	-1652	-1592	-848	2551	7305	8535	13764	29240
1252	-3277	-2814	-3168	-2126	-2965	-3563	-2641	-2662	-1609	-1551	-835	2534	7269	8514	13777	29270
1253	-3286	-2818	-3199	-2124	-3005	-3603	-2645	-2626	-1592	-1520	-809	2554	7243	8481	13791	29315
1254	-3310	-2817	-3204	-2141	-3039	-3661	-2654	-2645	-1593	-1506	-781	2582	7200	8458	13777	29338
1255	-3360	-2847	-3228	-2198	-3079	-3700	-2678	-2686	-1591	-1499	-743	2575	7158	8415	13779	29373
1256	-3328	-2831	-3210	-2168	-3090	-3703	-2676	-2676	-1604	-1483	-762	2559	7131	8398	13828	29432
1257	-3296	-2817	-3212	-2161	-3100	-3708	-2680	-2658	-1577	-1491	-759	2567	7090	8386	13852	29460
1258	-3308	-2818	-3212	-2177	-3129	-3731	-2685	-2666	-1584	-1520	-749	2578	7048	8379	13870	29512
1259	-3321	-2831	-3229	-2181	-3163	-3763	-2699	-2682	-1578	-1496	-727	2582	7016	8359	13878	29570
1260	-3374	-2869	-3242	-2226	-3177	-3818	-2717	-2715	-1605	-1501	-744	2576	6979	8365	13892	29621
1261	-3343	-2858	-3232	-2234	-3186	-3844	-2716	-2743	-1611	-1512	-771	2566	6944	8363	13926	29697
1262	-3305	-2848	-3235	-2209	-3184	-3846	-2719	-2769	-1618	-1507	-766	2578	6920	8373	14001	29779
1263	-3297	-2823	-3228	-2186	-3202	-3853	-2717	-2757	-1629	-1526	-761	2574	6901	8387	14067	29845
1264	-3306	-2837	-3237	-2227	-3235	-3889	-2728	-2744	-1643	-1555	-736	2555	6875	8393	14103	29957
1265	-3338	-2845	-3246	-2245	-3250	-3919	-2735	-2789	-1696	-1584	-749	2549	6841	8384	14122	30104
1266	-3292	-2837	-3225	-2200	-3259	-3919	-2746	-2779	-1703	-1588	-758	2544	6822	8383	14177	30193
1267	-3303	-2828	-3229	-2188	-3280	-3945	-2762	-2787	-1732	-1605	-759	2570	6783	8366	14239	30294
1268	-3324	-2831	-3232	-2218	-3308	-3975	-2761	-2826	-1776	-1627	-748	2591	6754	8346	14294	30386
1269	-3356	-2845	-3231	-2242	-3334	-4007	-2772	-2896	-1825	-1644	-750	2582	6718	8339	14326	30498
1270	-3380	-2868	-3224	-2240	-3346	-4014	-2784	-2933	-1866	-1689	-775	2578	6704	8364	14343	30599
1271	-3337	-2838	-3219	-2199	-3347	-4031	-2801	-2945	-1879	-1719	-781	2587	6694	8370	14388	30720
1272	-3336	-2831	-3210	-2204	-3351	-4036	-2820	-2956	-1922	-1740	-789	2569	6683	8378	14427	30835
1273	-3335	-2853	-3222	-2216	-3383	-4066	-2825	-2982	-1960	-1779	-761	2565	6662	8377	14470	30938
1274	-3386	-2885	-3216	-2256	-3403	-4099	-2844	-3045	-2022	-1807	-767	2595	6638	8365	14519	31046
1275	-3358	-2861	-3197	-2213	-3397	-4103	-2846	-3063	-2044	-1838	-795	2601	6632	8372	14598	31183
1276	-3350	-2877	-3188	-2224	-3396	-4128	-2851	-3093	-2086	-1859	-812	2610	6636	8373	14692	31342
1277	-3347	-2869	-3191	-2217	-3394	-4139	-2854	-3103	-2117	-1869	-809	2636	6623	8361	14755	31477
1278	-3332	-2855	-3165	-2213	-3404	-4152	-2856	-3114	-2159	-1894	-773	2652	6635	8353	14802	31590
1279	-3369	-2874	-3171	-2222	-3400	-4152	-2867	-3161	-2183	-1922	-761	2683	6654	8364	14880	31705
1280	-3322	-2828	-3173	-2167	-3380	-4143	-2865	-3143	-2200	-1917	-726	2731	6655	8385	14943	31853
1281	-3313	-2824	-3161	-2141	-3388	-4151	-2862	-3135	-2240	-1916	-663	2786	6683	8370	14970	31928
1282	-3339	-2860	-3148	-2152	-3391	-4173	-2884	-3159	-2271	-1917	-623	2847	6691	8374	14985	32024
1283	-3370	-2878	-3169	-2177	-3404	-4181	-2890	-3193	-2307	-1900	-584	2926	6685	8366	14999	32090
1284	-3387	-2890	-3177	-2192	-3420	-4171	-2908	-3243	-2343	-1907	-575	3006	6728	8351	14983	32150
1285	-3341	-2862	-3165	-2134	-3406	-4174	-2899	-3256	-2363	-1866	-511	3093	6776	8359	15004	32234
1286	-3351	-2854	-3177	-2141	-3399	-4179	-2898	-3239	-2374	-1856	-435	3197	6833	8354	15029	32261
1287	-3353	-2858	-3200	-2146	-3394	-4196	-2906	-3259	-2391	-1829	-372	3287	6889	8346	15035	32287
1288	-3388	-2895	-3185	-2172	-3398	-4226	-2918	-3296	-2406	-1787	-305	3397	6935	8345	14967	32334
1289	-3368	-2880	-3192	-2178	-3398	-4209	-2926	-3344	-2440	-1771	-241	3517	7000	8364	14889	32382
1290	-3364	-2875	-3182	-2151	-3369	-4198	-2925	-3326	-2434	-1748	-152	3648	7074	8370	14836	32397
1291	-3381	-2883	-3192	-2167	-3359	-4212	-2913	-3348	-2459	-1685	-49	3756	7131	8362	14793	32395
1292	-3371	-2867	-3195	-2160	-3352	-4202	-2911	-3354	-2468	-1640	48	3890	7211	8365	14778	32417
1293	-3394	-2895	-3192	-2188	-3349	-4218	-2932	-3372	-2501	-1572	153	4021	7313	8379	14745	32391
1294	-3344	-2864	-3190	-2149	-3325	-4219	-2924	-3362	-2473	-1500	219	4128	7417	8362	14709	32376
1295	-3325	-2833	-3196	-2126	-3322	-4219	-2927	-3331	-2471	-1441	358	4279	7491	8339	14670	32331
1296	-3355	-2843	-3218	-2144	-3327	-4226	-2928	-3350	-2491	-1377	499	4431	7584	8367	14650	32275
1297	-3372	-2858	-3237	-2169	-3331	-4249	-2941	-3362	-2499	-1307	623	4596	7663	8374	14620	32216
1298	-3408	-2886	-3245	-2235	-3335	-4250	-2955	-3409	-2516	-1267	708	4747	7763	8422	14596	32153
1299	-3376	-2861	-3257	-2195	-3313	-4231	-2945	-3401	-2512	-1189	798	4903	7857	8462	14577	32099
1300	-3367	-2865	-3255	-2187	-3300	-4233	-2956	-3398	-2518	-1112	909	5058	7972	8502	14527	32003
1301	-3396	-2878	-3273	-2200	-3309	-4239	-2962	-3411	-2515	-1020	1035	5217	8073	8513	14480	31946
1302	-3409	-2909	-3286	-2227	-3316	-4241	-2973	-3430	-2523	-947	1162	5347	8164	8521	14402	31895
1303	-3409	-2910	-3287	-2250	-3316	-4254	-2986	-3480	-2526	-866	1248	5476	8254	8530	14350	31859
1304	-3368	-2870	-3274	-2202	-3301	-4250	-2973	-3474	-2514	-775	1361	5616	8379	8544	14377	31788
1305	-3401	-2894	-3266	-2236	-3307	-4269	-2976	-3482	-2513	-710	1446	5755	8486	8566	14312	31684
1306	-3396	-2895	-3269	-2245	-3289	-4265	-2972	-3504	-2529	-652	1550	5893	8589	8591	14236	31625
1307	-3423	-2913	-3265	-2256	-3309	-4276	-2981	-3512	-2548	-538	1675	6008	8671	8634	14153	31565
1308	-3380	-2902	-3268	-2243	-3294	-4287	-2993	-3514	-2528	-472	1781	6114	8777	8662	14113	31527
1309	-3333	-2873	-3271	-2212	-3281	-4265	-2970	-3487	-2488	-414	1899	6222	8877	8679	14105	31477
1310	-3353	-2868	-3292	-2210	-3285	-4288	-2995	-3490	-2494	-327	2035	6358	8931	8701	14158	31415
1311	-3389	-2870	-3269	-2237	-3295	-4308	-3005	-3508	-2502	-261	2157	6472	9023	8739	14150	31330
1312	-3444	-2909	-3271	-2280	-3317	-4327	-3027	-3554	-2531	-214	2222	6549	9076	8755	14060	31248
1313	-3390	-2875	-3250	-2239	-3316	-4304	-3034	-3538	-2528	-157	2293	6639	9145	8757	13989	31216
1314	-3387	-2868	-3240	-2219	-3307	-4317	-3033	-3531	-2520	-93	2398	6732	9222	8785	13910	31136
1315	-3396	-2873	-3238	-2240	-3327	-4339	-3033	-3558	-2537	-63	2486	6798	9265	8820	13855	31074
1316	-3421	-2880	-3213	-2261	-3330	-4354	-3059	-3583	-2544	-32	2557	6870	9305	8820	13820	31000
1317	-3445	-2904	-3204	-2278	-3334	-4363	-3079	-3633	-2555	18	2565	6923	9343	8824	13802	30946
1318	-3395	-2858	-3208	-2242	-3331	-4352	-3073	-3629	-2544	67	2594	6971	9391	8843	13768	30899
1319	-3396	-2857	-3168	-2211	-3330	-4369	-3072	-3625	-2561	79	2630	7031	9435	8868	13701	30801
1320	-3413	-2863	-3157	-2228	-3325	-4392	-3094	-3650	-2585	84	2642	7060	9490	8889	13643	30780
1321	-3422	-2877	-3117	-2222	-3328	-4392	-3103	-3668	-2597	98	2643	7071	9518	8927	13577	30718
1322	-3411	-2867	-3098	-2213	-3309	-4391	-3118	-3702	-2626	77	2649	7064	9553	8940	13582	30699
1323	-3373	-2820	-3071	-2141	-3297	-4370	-3112	-3672	-2600	69	2681	7078	9569	8968	13669	30663
1324	-3390	-2827	-3061	-2132	-3298	-4394	-3110	-3660	-2612	61	2735	7058	9600	9006	13687	30613
1325	-3406	-2836	-3022	-2133	-3302	-4421	-3113	-3663	-2643	42	2740	7062	9615	9044	13674	30526
1326	-3450	-2870	-2983	-2151	-3300	-4440	-3141	-3736	-2682	6	2700	7067	9612	9052	13641	30449
1327	-3441	-2846	-2948	-2113	-3280	-4412	-3141	-3783	-2698	-62	2642	7024	9629	9056	13608	30390
1328	-3408	-2817	-2922	-2065	-3257	-4406	-3138	-3739	-2705	-111	2620	6982	9643	9087	13535	30330
1329	-3409	-2822	-2907	-2062	-3231	-4408	-3154	-3743	-2716	-164	2554	6930	9622	9098	13446	30243
1330	-3414	-2812	-2867	-2046	-3237	-4420	-3155	-3776	-2730	-215	2499	6896	9626	9106	13370	30174
1331	-3459	-2838	-2861	-2069	-3246	-4418	-3159	-3819	-2762	-257	2400	6822	9652	9113	13310	30137
1332	-3409	-2813	-2824	-2002	-3218	-4407	-3159	-3820	-2760	-329	2305	6737	9650	9129	13332	30081
1333	-3417	-2813	-2791	-1995	-3199	-4405	-3159	-3796	-2776	-392	2248	6661	9654	9146	13344	30008
1334	-3454	-2829	-2768	-2000	-3199	-4412	-3159	-3824	-2814	-478	2153	6598	9654	9174	13374	29963
1335	-3451	-2826	-2763	-1965	-3190	-4403	-3146	-3823	-2845	-555	2037	6511	9659	9224	13399	29903
1336	-3456	-2817	-2726	-1956	-3151	-4397	-3141	-3841	-2873	-655	1918	6410	9675	9266	13384	29870
1337	-3418	-2794	-2697	-1904	-3122	-4384	-3124	-3839	-2865	-721	1851	6319	9683	9298	13381	29838
1338	-3386	-2777	-2674	-1875	-3105	-4387	-3128	-3797	-2874	-815	1781	6213	9683	9333	13375	29802
1339	-3405	-2782	-2668	-1880	-3118	-4401	-3135	-3808	-2897	-916	1680	6139	9677	9346	13327	29771
1340	-3462	-2810	-2660	-1902	-3150	-4417	-3148	-3844	-2909	-1014	1566	6031	9660	9365	13267	29699
1341	-3464	-2805	-2664	-1908	-3134	-4412	-3156	-3879	-2932	-1101	1431	5910	9669	9387	13235	29690
1342	-3431	-2791	-2654	-1889	-3120	-4403	-3151	-3840	-2935	-1196	1332	5814	9648	9415	13235	29595
1343	-3435	-2803	-2660	-1868	-3116	-4407	-3149	-3835	-2940	-1277	1225	5699	9650	9429	13254	29542
1344	-3449	-2819	-2662	-1880	-3129	-4425	-3151	-3833	-2965	-1369	1111	5617	9659	9448	13247	29448
1345	-3492	-2838	-2686	-1925	-3133	-4447	-3172	-3878	-2979	-1451	970	5497	9626	9466	13221	29416
1346	-3461	-2809	-2704	-1905	-3119	-4452	-3161	-3907	-2998	-1567	840	5368	9627	9503	13188	29338
1347	-3437	-2802	-2717	-1875	-3137	-4426	-3169	-3898	-3022	-1663	744	5244	9605	9519	13164	29261
1348	-3465	-2840	-2734	-1914	-3151	-4449	-3179	-3910	-3047	-1737	629	5140	9576	9539	13145	29231
1349	-3458	-2823	-2740	-1934	-3144	-4449	-3183	-3920	-3072	-1813	509	4996	9581	9585	13117	29193
1350	-3479	-2856	-2737	-1967	-3169	-4469	-3198	-3945	-3112	-1915	375	4848	9567	9617	13116	29176
1351	-3425	-2819	-2758	-1937	-3176	-4458	-3185	-3911	-3079	-1988	265	4735	9537	9650	13114	29123
1352	-3423	-2821	-2771	-1930	-3187	-4485	-3189	-3895	-3084	-2079	172	4602	9494	9663	13124	29063
1353	-3454	-2826	-2796	-1973	-3220	-4513	-3205	-3917	-3126	-2165	45	4484	9448	9643	13111	29003
1354	-3480	-2850	-2816	-2018	-3268	-4550	-3248	-3947	-3133	-2269	-59	4346	9398	9643	13088	28966
1355	-3497	-2881	-2867	-2044	-3303	-4561	-3251	-3984	-3187	-2330	-184	4208	9351	9642	13079	28923
1356	-3461	-2862	-2874	-2022	-3295	-4575	-3247	-3979	-3189	-2389	-302	4070	9316	9662	13070	28867
1357	-3460	-2858	-2897	-2034	-3327	-4602	-3249	-3977	-3192	-2469	-408	3934	9238	9670	13046	28781
1358	-3482	-2862	-2916	-2060	-3354	-4620	-3274	-3979	-3205	-2540	-500	3808	9165	9648	13002	28705
1359	-3532	-2902	-2941	-2123	-3391	-4661	-3296	-4016	-3227	-2623	-624	3650	9109	9634	12941	28639
1360	-3501	-2894	-2957	-2113	-3407	-4673	-3304	-4054	-3275	-2700	-732	3495	9015	9609	12882	28626
1361	-3472	-2878	-2987	-2102	-3422	-4671	-3312	-4032	-3284	-2782	-842	3356	8943	9573	12838	28562
1362	-3498	-2898	-3006	-2148	-3449	-4712	-3341	-4056	-3309	-2828	-959	3215	8840	9523	12778	28528
1363	-3471	-2898	-3042	-2155	-3469	-4724	-3339	-4077	-3328	-2873	-1068	3071	8755	9481	12727	28508
1364	-3497	-2915	-3056	-2174	-3487	-4741	-3356	-4124	-3352	-2947	-1184	2910	8646	9442	12690	28471
1365	-3459	-2868	-3066	-2145	-3497	-4746	-3360	-4128	-3365	-2996	-1302	2739	8547	9409	12641	28429
1366	-3429	-2854	-3074	-2110	-3517	-4765	-3362	-4087	-3366	-3051	-1360	2605	8432	9382	12626	28358
1367	-3453	-2876	-3088	-2138	-3533	-4790	-3368	-4098	-3383	-3144	-1432	2459	8290	9306	12585	28286
1368	-3486	-2906	-3111	-2173	-3577	-4823	-3398	-4098	-3414	-3197	-1497	2317	8118	9228	12504	28208
1369	-3522	-2921	-3132	-2226	-3592	-4850	-3431	-4154	-3446	-3241	-1603	2183	7983	9204	12449	28152
1370	-3475	-2893	-3141	-2186	-3598	-4866	-3436	-4145	-3447	-3303	-1685	2050	7877	9167	12402	28079
1371	-3475	-2891	-3145	-2182	-3622	-4897	-3454	-4149	-3451	-3377	-1762	1895	7721	9111	12339	27974
1372	-3498	-2900	-3165	-2199	-3635	-4934	-3469	-4161	-3482	-3432	-1845	1746	7549	9021	12274	27896
1373	-3523	-2930	-3181	-2229	-3673	-4949	-3484	-4192	-3487	-3468	-1941	1606	7365	8911	12165	27803
1374	-3510	-2928	-3200	-2244	-3678	-4955	-3498	-4225	-3529	-3541	-2080	1452	7213	8794	12100	27732
1375	-3503	-2911	-3190	-2225	-3688	-4967	-3497	-4222	-3522	-3563	-2143	1295	7055	8740	12026	27650
1376	-3524	-2933	-3211	-2242	-3711	-4975	-3505	-4244	-3545	-3638	-2215	1170	6868	8638	11932	27543
1377	-3508	-2923	-3214	-2252	-3714	-4988	-3506	-4241	-3555	-3679	-2298	1015	6723	8549	11843	27456
1378	-3540	-2945	-3223	-2281	-3739	-5010	-3534	-4275	-3605	-3714	-2393	847	6554	8489	11734	27417
1379	-3495	-2924	-3242	-2248	-3740	-5015	-3536	-4275	-3603	-3775	-2447	687	6386	8415	11668	27341
1380	-3487	-2910	-3264	-2226	-3754	-5005	-3530	-4229	-3603	-3796	-2483	544	6198	8344	11609	27220
1381	-3508	-2926	-3275	-2260	-3769	-5019	-3536	-4237	-3624	-3839	-2542	438	6024	8269	11533	27121
1382	-3536	-2933	-3300	-2276	-3803	-5030	-3561	-4262	-3635	-3873	-2595	322	5810	8151	11445	26992
1383	-3569	-2981	-3313	-2334	-3811	-5055	-3590	-4319	-3669	-3938	-2680	203	5626	8032	11332	26884
1384	-3519	-2954	-3325	-2291	-3814	-5059	-3581	-4308	-3659	-3994	-2775	71	5486	7940	11260	26803
1385	-3502	-2944	-3327	-2311	-3830	-5076	-3589	-4286	-3658	-4028	-2839	-46	5319	7841	11190	26710
1386	-3527	-2943	-3341	-2330	-3855	-5091	-3596	-4291	-3686	-4070	-2910	-182	5152	7742	11081	26571
1387	-3562	-2966	-3350	-2362	-3866	-5126	-3613	-4312	-3709	-4123	-2990	-293	4951	7622	10991	26500
1388	-3573	-2987	-3369	-2388	-3878	-5151	-3618	-4356	-3746	-4173	-3091	-432	4807	7528	10921	26421
1389	-3561	-2976	-3382	-2388	-3890	-5144	-3621	-4361	-3725	-4184	-3175	-556	4643	7431	10849	26335
1390	-3566	-2986	-3366	-2402	-3906	-5155	-3639	-4373	-3751	-4226	-3219	-663	4517	7341	10795	26249
1391	-3547	-2979	-3375	-2397	-3915	-5143	-3640	-4348	-3750	-4279	-3286	-795	4368	7280	10756	26219
1392	-3576	-3008	-3399	-2426	-3942	-5153	-3646	-4358	-3761	-4333	-3346	-906	4211	7221	10701	26176
1393	-3535	-2986	-3406	-2419	-3922	-5158	-3653	-4379	-3773	-4368	-3427	-1030	4073	7141	10667	26135
1394	-3514	-2972	-3411	-2388	-3940	-5164	-3650	-4346	-3763	-4407	-3471	-1129	3919	7079	10654	26111
1395	-3523	-2976	-3432	-2407	-3959	-5183	-3657	-4352	-3767	-4440	-3494	-1216	3780	7013	10626	26047
1396	-3564	-2984	-3444	-2441	-3996	-5208	-3673	-4353	-3789	-4464	-3560	-1278	3639	6948	10574	25979
1397	-3602	-3023	-3464	-2502	-4014	-5241	-3682	-4410	-3831	-4497	-3627	-1379	3510	6884	10511	25944
1398	-3554	-2997	-3455	-2480	-4013	-5229	-3694	-4421	-3819	-4553	-3688	-1488	3399	6868	10487	25970
1399	-3537	-3003	-3487	-2463	-4014	-5223	-3699	-4400	-3813	-4577	-3705	-1579	3303	6839	10494	25947
1400	-3555	-2993	-3501	-2492	-4025	-5242	-3706	-4389	-3818	-4594	-3726	-1665	3181	6759	10486	25914
1401	-3588	-3034	-3506	-2522	-4068	-5265	-3702	-4416	-3830	-4653	-3759	-1726	3067	6666	10487	25876
1402	-3608	-3049	-3535	-2552	-4098	-5265	-3714	-4457	-3872	-4681	-3851	-1795	2967	6598	10477	25895
1403	-3586	-3034	-3522	-2532	-4084	-5276	-3718	-4464	-3883	-4705	-3912	-1858	2877	6577	10479	25926
1404	-3573	-3018	-3527	-2544	-4096	-5274	-3714	-4455	-3890	-4730	-3941	-1962	2766	6567	10521	25956
1405	-3563	-3018	-3538	-2534	-4119	-5284	-3727	-4451	-3882	-4762	-3981	-2050	2668	6533	10562	25999
1406	-3600	-3050	-3560	-2581	-4132	-5306	-3738	-4455	-3887	-4779	-4024	-2110	2567	6498	10581	26017
1407	-3577	-3031	-3579	-2585	-4136	-5315	-3744	-4445	-3887	-4811	-4060	-2168	2474	6480	10621	26073
1408	-3564	-3019	-3582	-2556	-4146	-5331	-3742	-4443	-3873	-4821	-4068	-2212	2405	6471	10644	26117
1409	-3573	-3029	-3609	-2564	-4182	-5355	-3760	-4442	-3892	-4847	-4063	-2271	2345	6436	10653	26150
1410	-3592	-3042	-3634	-2587	-4189	-5377	-3770	-4446	-3902	-4904	-4087	-2329	2255	6387	10648	26214
1411	-3637	-3083	-3632	-2641	-4204	-5400	-3780	-4490	-3925	-4921	-4150	-2382	2180	6325	10636	26291
1412	-3618	-3062	-3622	-2637	-4227	-5391	-3780	-4502	-3921	-4949	-4213	-2446	2119	6305	10655	26403
1413	-3594	-3060	-3636	-2614	-4224	-5383	-3778	-4499	-3919	-4958	-4229	-2505	2061	6290	10687	26444
1414	-3597	-3066	-3636	-2638	-4235	-5403	-3790	-4491	-3939	-4986	-4260	-2538	2009	6261	10708	26499
1415	-3618	-3064	-3666	-2650	-4238	-5414	-3798	-4497	-3947	-5008	-4271	-2587	1927	6198	10712	26528
1416	-3662	-3107	-3677	-2706	-4283	-5426	-3810	-4524	-3985	-4991	-4325	-2654	1859	6176	10717	26619
1417	-3643	-3089	-3661	-2682	-4266	-5391	-3809	-4560	-3994	-5009	-4378	-2712	1811	6144	10746	26737
1418	-3603	-3070	-3663	-2648	-4261	-5371	-3803	-4537	-3964	-5046	-4393	-2746	1783	6118	10772	26842
1419	-3588	-3066	-3691	-2640	-4265	-5386	-3797	-4514	-3961	-5054	-4385	-2776	1722	6088	10777	26952
1420	-3617	-3089	-3696	-2673	-4285	-5408	-3811	-4515	-3968	-5066	-4396	-2817	1651	6050	10745	27036
1421	-3648	-3091	-3718	-2686	-4283	-5424	-3836	-4553	-3980	-5061	-4447	-2850	1614	6029	10715	27177
1422	-3605	-3073	-3715	-2654	-4290	-5418	-3838	-4509	-3959	-5082	-4433	-2874	1580	6017	10721	27234
1423	-3608	-3066	-3725	-2660	-4297	-5428	-3850	-4505	-3973	-5066	-4425	-2896	1541	5958	10685	27297
1424	-3638	-3074	-3722	-2679	-4314	-5451	-3848	-4507	-3995	-5094	-4419	-2912	1498	5915	10628	27356
1425	-3682	-3128	-3738	-2707	-4348	-5478	-3869	-4556	-4011	-5084	-4452	-2944	1475	5850	10578	27407
1426	-3660	-3114	-3729	-2686	-4326	-5476	-3859	-4544	-4026	-5092	-4478	-2956	1432	5786	10558	27499
1427	-3633	-3104	-3716	-2640	-4320	-5478	-3856	-4522	-3990	-5094	-4489	-2983	1394	5758	10533	27556
1428	-3636	-3100	-3736	-2662	-4331	-5478	-3851	-4523	-3980	-5104	-4480	-2990	1359	5724	10463	27625
1429	-3663	-3107	-3752	-2672	-4335	-5476	-3864	-4536	-3995	-5120	-4491	-2998	1318	5685	10389	27695
1430	-3735	-3167	-3760	-2731	-4357	-5494	-3864	-4581	-4027	-5134	-4530	-3031	1299	5649	10334	27752
1431	-3689	-3124	-3756	-2668	-4340	-5473	-3876	-4599	-4020	-5130	-4575	-3068	1283	5632	10286	27827
1432	-3638	-3114	-3761	-2623	-4319	-5455	-3861	-4549	-3999	-5127	-4558	-3080	1271	5590	10212	27899
1433	-3653	-3119	-3739	-2611	-4298	-5468	-3860	-4534	-3978	-5124	-4546	-3073	1222	5530	10146	27946
1434	-3693	-3149	-3743	-2611	-4330	-5490	-3871	-4546	-4008	-5139	-4505	-3070	1197	5485	10061	27965
1435	-3736	-3167	-3744	-2623	-4335	-5506	-3889	-4586	-4023	-5138	-4529	-3087	1153	5418	9943	28031
1436	-3697	-3148	-3741	-2568	-4322	-5505	-3879	-4568	-4019	-5154	-4525	-3088	1126	5382	9868	28066
1437	-3705	-3153	-3729	-2544	-4299	-5511	-3887	-4568	-4019	-5137	-4508	-3087	1077	5349	9805	28056
1438	-3743	-3176	-3737	-2555	-4301	-5525	-3905	-4570	-4030	-5150	-4509	-3103	1085	5297	9747	28066
1439	-3780	-3198	-3731	-2582	-4292	-5544	-3920	-4588	-4045	-5136	-4528	-3117	1038	5244	9665	28039
1440	-3765	-3204	-3708	-2546	-4256	-5524	-3902	-4606	-4052	-5123	-4562	-3146	1027	5195	9604	28030
1441	-3719	-3178	-3704	-2473	-4229	-5514	-3888	-4583	-4030	-5135	-4559	-3157	1007	5157	9545	28042
1442	-3740	-3178	-3698	-2461	-4204	-5504	-3889	-4585	-4021	-5140	-4567	-3157	989	5116	9472	28072
1443	-3772	-3216	-3673	-2456	-4186	-5521	-3904	-4612	-4050	-5129	-4573	-3167	954	5079	9384	28049
1444	-3817	-3243	-3654	-2469	-4175	-5530	-3898	-4652	-4076	-5135	-4601	-3198	934	5009	9305	28072
1445	-3743	-3190	-3649	-2351	-4119	-5492	-3885	-4630	-4045	-5139	-4623	-3223	940	4997	9255	28096
1446	-3707	-3198	-3642	-2292	-4071	-5477	-3863	-4586	-4021	-5138	-4615	-3246	923	5001	9202	28087
1447	-3739	-3204	-3623	-2258	-4048	-5475	-3872	-4577	-4003	-5139	-4587	-3256	914	4999	9123	28091
1448	-3765	-3210	-3617	-2235	-4009	-5495	-3881	-4571	-4017	-5135	-4581	-3252	871	4962	9040	28049
1449	-3815	-3244	-3623	-2235	-3988	-5510	-3897	-4614	-4054	-5149	-4606	-3261	854	4957	8977	27996
1450	-3770	-3218	-3595	-2149	-3936	-5473	-3882	-4599	-4036	-5149	-4577	-3261	843	4924	8902	27967
1451	-3765	-3210	-3572	-2083	-3894	-5474	-3876	-4556	-4014	-5160	-4553	-3240	835	4882	8825	27897
1452	-3781	-3228	-3564	-2062	-3847	-5458	-3890	-4559	-4008	-5157	-4534	-3234	826	4843	8743	27888
1453	-3825	-3256	-3548	-2053	-3790	-5465	-3890	-4581	-4030	-5155	-4551	-3245	795	4791	8666	27833
1454	-3822	-3253	-3541	-2004	-3728	-5447	-3874	-4612	-4036	-5152	-4609	-3262	779	4750	8608	27806
1455	-3774	-3242	-3526	-1914	-3653	-5409	-3855	-4563	-4016	-5161	-4590	-3281	779	4722	8574	27767
1456	-3809	-3250	-3518	-1872	-3588	-5401	-3854	-4549	-4001	-5156	-4569	-3299	760	4757	8529	27695
1457	-3830	-3261	-3499	-1854	-3512	-5383	-3850	-4578	-4016	-5143	-4582	-3315	741	4755	8473	27642
1458	-3842	-3293	-3484	-1806	-3455	-5373	-3859	-4609	-4028	-5131	-4632	-3314	726	4742	8425	27622
1459	-3790	-3257	-3448	-1713	-3372	-5329	-3834	-4590	-4014	-5130	-4660	-3326	716	4734	8383	27588
1460	-3757	-3238	-3446	-1627	-3263	-5292	-3811	-4530	-3985	-5144	-4641	-3325	713	4732	8361	27513
1461	-3785	-3255	-3440	-1598	-3187	-5279	-3808	-4501	-3975	-5132	-4603	-3309	703	4693	8298	27440
1462	-3831	-3267	-3437	-1565	-3103	-5268	-3808	-4516	-3976	-5138	-4600	-3302	673	4688	8252	27378
1463	-3853	-3284	-3428	-1544	-3022	-5275	-3814	-4572	-3991	-5127	-4627	-3304	653	4694	8187	27325
1464	-3810	-3253	-3421	-1465	-2922	-5224	-3796	-4557	-3962	-5129	-4634	-3276	663	4677	8136	27271
1465	-3808	-3265	-3403	-1406	-2823	-5212	-3790	-4513	-3961	-5124	-4598	-3298	668	4682	8098	27207
1466	-3826	-3269	-3394	-1360	-2731	-5187	-3777	-4510	-3974	-5110	-4569	-3288	653	4680	8039	27114
1467	-3846	-3283	-3387	-1340	-2629	-5164	-3785	-4508	-3968	-5098	-4570	-3293	627	4657	7992	27030
1468	-3872	-3298	-3377	-1311	-2513	-5130	-3788	-4540	-3974	-5108	-4609	-3297	617	4616	7921	27009
1469	-3857	-3281	-3357	-1231	-2397	-5099	-3765	-4528	-3953	-5096	-4606	-3294	615	4641	7917	26975
1470	-3883	-3280	-3372	-1192	-2300	-5071	-3767	-4531	-3948	-5092	-4628	-3306	609	4659	7895	26933
1471	-3840	-3267	-3344	-1130	-2210	-5038	-3743	-4510	-3946	-5062	-4632	-3338	617	4664	7919	26914
1472	-3884	-3286	-3335	-1123	-2111	-5011	-3750	-4510	-3931	-5042	-4639	-3329	610	4647	7901	26886
1473	-3865	-3267	-3343	-1060	-1993	-4957	-3721	-4491	-3908	-5035	-4624	-3333	626	4658	7935	26852
1474	-3824	-3247	-3322	-999	-1881	-4913	-3697	-4442	-3868	-5023	-4593	-3317	638	4681	7982	26839
1475	-3822	-3246	-3319	-976	-1809	-4911	-3709	-4428	-3865	-4993	-4583	-3300	631	4660	8012	26818
1476	-3845	-3252	-3316	-969	-1746	-4919	-3702	-4449	-3850	-4982	-4548	-3270	623	4658	8031	26776
1477	-3896	-3273	-3323	-1010	-1680	-4912	-3720	-4480	-3871	-4960	-4539	-3252	605	4653	8011	26757
1478	-3843	-3253	-3306	-969	-1600	-4885	-3703	-4464	-3838	-4950	-4524	-3248	626	4668	8000	26739
1479	-3812	-3233	-3310	-925	-1549	-4875	-3694	-4444	-3820	-4919	-4490	-3253	651	4681	7979	26685
1480	-3830	-3248	-3310	-929	-1506	-4875	-3702	-4417	-3823	-4936	-4449	-3219	642	4700	7961	26669
1481	-3860	-3265	-3309	-967	-1482	-4876	-3702	-4467	-3818	-4923	-4421	-3194	644	4668	7940	26642
1482	-3875	-3279	-3324	-1013	-1448	-4893	-3719	-4501	-3844	-4910	-4461	-3197	633	4665	7919	26617
1483	-3831	-3255	-3296	-986	-1409	-4894	-3728	-4498	-3819	-4881	-4469	-3197	655	4674	7921	26627
1484	-3802	-3242	-3294	-979	-1402	-4878	-3728	-4477	-3804	-4845	-4439	-3197	659	4705	7933	26607
1485	-3795	-3233	-3284	-993	-1425	-4903	-3730	-4450	-3804	-4826	-4412	-3173	684	4709	7931	26577
1486	-3826	-3262	-3280	-1042	-1431	-4935	-3740	-4470	-3817	-4803	-4402	-3141	660	4692	7949	26549
1487	-3840	-3260	-3288	-1092	-1454	-4958	-3739	-4470	-3829	-4792	-4427	-3134	690	4684	7968	26539
1488	-3817	-3243	-3289	-1100	-1476	-4969	-3744	-4478	-3807	-4776	-4376	-3120	686	4704	7954	26477
1489	-3823	-3256	-3275	-1142	-1531	-5010	-3756	-4487	-3817	-4778	-4342	-3116	689	4729	7915	26443
1490	-3833	-3245	-3282	-1195	-1606	-5033	-3774	-4519	-3828	-4777	-4317	-3092	691	4702	7899	26361
1491	-3881	-3277	-3291	-1290	-1681	-5090	-3818	-4571	-3869	-4770	-4319	-3078	701	4688	7887	26319
1492	-3836	-3242	-3282	-1304	-1733	-5121	-3834	-4587	-3870	-4753	-4336	-3098	711	4703	7868	26284
1493	-3815	-3240	-3274	-1334	-1811	-5148	-3835	-4561	-3865	-4766	-4323	-3097	715	4709	7864	26221
1494	-3825	-3243	-3288	-1402	-1908	-5199	-3852	-4584	-3865	-4780	-4309	-3098	723	4698	7862	26176
1495	-3876	-3277	-3320	-1502	-1994	-5255	-3889	-4624	-3895	-4781	-4330	-3109	726	4699	7824	26078
1496	-3886	-3290	-3296	-1598	-2096	-5296	-3930	-4698	-3947	-4809	-4404	-3144	703	4661	7780	26076
1497	-3802	-3239	-3286	-1577	-2151	-5324	-3929	-4678	-3929	-4824	-4428	-3163	712	4653	7769	26047
1498	-3779	-3233	-3270	-1615	-2245	-5356	-3932	-4682	-3933	-4816	-4416	-3165	714	4654	7759	25974
1499	-3794	-3247	-3277	-1677	-2362	-5406	-3948	-4703	-3935	-4819	-4404	-3175	699	4648	7744	25872
1500	-3834	-3272	-3282	-1765	-2478	-5468	-3984	-4718	-3974	-4822	-4401	-3184	677	4625	7720	25817
1501	-3852	-3266	-3293	-1805	-2568	-5514	-4006	-4744	-4010	-4861	-4433	-3205	683	4608	7686	25757
1502	-3820	-3239	-3275	-1827	-2651	-5526	-4019	-4754	-4018	-4877	-4433	-3216	695	4595	7650	25654
1503	-3817	-3241	-3293	-1890	-2766	-5611	-4043	-4776	-4050	-4904	-4436	-3193	661	4583	7578	25539
1504	-3827	-3252	-3304	-1958	-2898	-5648	-4068	-4807	-4063	-4924	-4447	-3204	642	4558	7505	25412
1505	-3879	-3275	-3309	-2043	-2993	-5696	-4108	-4874	-4137	-4961	-4495	-3252	630	4506	7410	25312
1506	-3833	-3255	-3325	-2066	-3061	-5713	-4120	-4893	-4137	-5003	-4533	-3308	618	4460	7338	25211
1507	-3815	-3234	-3312	-2076	-3155	-5736	-4125	-4883	-4146	-5013	-4543	-3337	597	4422	7258	25068
1508	-3833	-3266	-3315	-2148	-3264	-5800	-4160	-4915	-4173	-5044	-4577	-3351	565	4392	7187	24899
1509	-3841	-3259	-3308	-2206	-3344	-5831	-4172	-4955	-4218	-5094	-4620	-3396	543	4341	7128	24782
1510	-3855	-3270	-3351	-2238	-3425	-5851	-4184	-4991	-4243	-5123	-4700	-3455	526	4327	7040	24625
1511	-3800	-3246	-3341	-2219	-3496	-5865	-4201	-4978	-4245	-5162	-4722	-3485	505	4309	6946	24475
1512	-3798	-3223	-3356	-2264	-3560	-5891	-4206	-4957	-4238	-5182	-4730	-3524	464	4266	6823	24292
1513	-3839	-3231	-3363	-2312	-3647	-5923	-4217	-4961	-4274	-5231	-4753	-3536	421	4198	6709	24152
1514	-3878	-3273	-3387	-2369	-3721	-5976	-4249	-5000	-4327	-5265	-4788	-3564	401	4144	6601	23976
1515	-3880	-3269	-3408	-2410	-3796	-6005	-4264	-5048	-4373	-5289	-4836	-3614	370	4099	6499	23772
1516	-3839	-3255	-3419	-2421	-3843	-6030	-4266	-5027	-4364	-5342	-4874	-3643	339	4064	6423	23575
1517	-3840	-3265	-3435	-2462	-3909	-6062	-4285	-5057	-4378	-5377	-4895	-3686	315	4003	6323	23388
1518	-3862	-3272	-3453	-2485	-3970	-6078	-4294	-5064	-4395	-5414	-4949	-3717	273	3931	6206	23162
1519	-3908	-3296	-3472	-2559	-4045	-6091	-4323	-5113	-4442	-5433	-4997	-3752	234	3863	6092	22951
1520	-3866	-3287	-3486	-2553	-4064	-6089	-4319	-5101	-4453	-5460	-5070	-3802	206	3836	5994	22757
1521	-3880	-3309	-3501	-2582	-4115	-6118	-4324	-5114	-4471	-5503	-5118	-3846	161	3794	5893	22556
1522	-3863	-3280	-3520	-2589	-4143	-6126	-4328	-5128	-4481	-5537	-5154	-3889	128	3757	5804	22394
1523	-3848	-3290	-3525	-2600	-4174	-6116	-4338	-5134	-4482	-5592	-5161	-3949	114	3733	5712	22225
1524	-3872	-3304	-3536	-2642	-4204	-6128	-4340	-5139	-4502	-5623	-5226	-3985	72	3683	5622	22058
1525	-3822	-3286	-3555	-2624	-4240	-6124	-4337	-5124	-4502	-5647	-5255	-4017	58	3657	5561	21869
1526	-3826	-3267	-3574	-2618	-4274	-6143	-4325	-5115	-4496	-5652	-5246	-4037	38	3630	5508	21676
1527	-3846	-3274	-3591	-2659	-4323	-6176	-4342	-5129	-4509	-5689	-5245	-4061	1	3583	5417	21507
1528	-3902	-3315	-3639	-2729	-4363	-6205	-4358	-5167	-4537	-5724	-5273	-4116	-39	3521	5295	21318
1529	-3890	-3322	-3654	-2730	-4376	-6207	-4370	-5198	-4554	-5754	-5337	-4140	-76	3469	5173	21116
1530	-3842	-3284	-3670	-2704	-4405	-6190	-4361	-5169	-4546	-5776	-5362	-4162	-98	3442	5081	20952
1531	-3862	-3284	-3680	-2719	-4435	-6200	-4377	-5157	-4550	-5781	-5376	-4181	-133	3416	5021	20791
1532	-3868	-3299	-3715	-2738	-4460	-6230	-4376	-5166	-4569	-5806	-5391	-4198	-167	3389	4950	20615
1533	-3934	-3342	-3749	-2830	-4506	-6243	-4385	-5212	-4594	-5828	-5446	-4215	-183	3351	4855	20432
1534	-3907	-3316	-3737	-2814	-4512	-6215	-4392	-5227	-4609	-5875	-5516	-4240	-192	3317	4796	20303
1535	-3843	-3286	-3754	-2775	-4507	-6202	-4380	-5187	-4583	-5890	-5541	-4259	-196	3302	4734	20140
1536	-3852	-3282	-3780	-2786	-4550	-6215	-4362	-5154	-4582	-5906	-5519	-4282	-233	3272	4659	19982
1537	-3865	-3289	-3793	-2807	-4561	-6223	-4368	-5164	-4586	-5909	-5499	-4295	-252	3223	4577	19813
1538	-3906	-3320	-3828	-2852	-4572	-6246	-4386	-5198	-4618	-5926	-5536	-4316	-291	3185	4522	19682
1539	-3868	-3310	-3833	-2833	-4575	-6234	-4401	-5191	-4621	-5956	-5553	-4338	-305	3177	4442	19527
1540	-3865	-3308	-3846	-2850	-4605	-6248	-4400	-5159	-4609	-5982	-5549	-4349	-325	3137	4360	19368
1541	-3892	-3325	-3865	-2872	-4621	-6252	-4388	-5182	-4619	-5992	-5548	-4364	-346	3101	4278	19221
1542	-3938	-3354	-3879	-2917	-4649	-6268	-4409	-5200	-4654	-6022	-5577	-4364	-380	3066	4206	19112
1543	-3937	-3359	-3897	-2920	-4649	-6253	-4407	-5238	-4666	-6050	-5633	-4405	-400	3033	4145	18982
1544	-3891	-3335	-3904	-2887	-4650	-6227	-4411	-5206	-4645	-6027	-5653	-4401	-394	3024	4094	18853
1545	-3884	-3337	-3914	-2897	-4655	-6233	-4412	-5188	-4650	-6040	-5621	-4401	-426	3019	4015	18712
1546	-3943	-3366	-3938	-2942	-4658	-6253	-4421	-5228	-4667	-6044	-5648	-4417	-461	2996	3941	18586
1547	-3950	-3386	-3941	-2977	-4678	-6253	-4417	-5290	-4693	-6056	-5715	-4427	-464	2950	3885	18508
1548	-3903	-3337	-3952	-2924	-4649	-6237	-4400	-5257	-4668	-6078	-5740	-4470	-456	2938	3844	18449
1549	-3874	-3310	-3968	-2887	-4641	-6233	-4393	-5199	-4659	-6077	-5709	-4480	-468	2934	3837	18365
1550	-3874	-3326	-3965	-2915	-4656	-6228	-4387	-5182	-4677	-6082	-5687	-4501	-469	2914	3790	18265
1551	-3900	-3340	-3992	-2928	-4677	-6254	-4392	-5195	-4667	-6056	-5697	-4504	-489	2853	3730	18123
1552	-3936	-3369	-4008	-2968	-4673	-6261	-4401	-5220	-4684	-6099	-5742	-4490	-498	2807	3667	18048
1553	-3906	-3353	-4003	-2935	-4674	-6239	-4387	-5213	-4648	-6099	-5735	-4504	-502	2812	3623	17985
1554	-3903	-3348	-4010	-2930	-4665	-6241	-4385	-5208	-4654	-6108	-5737	-4516	-507	2821	3570	17913
1555	-3921	-3363	-4018	-2943	-4646	-6239	-4391	-5199	-4674	-6120	-5736	-4508	-529	2828	3527	17818
1556	-3970	-3394	-4029	-2984	-4636	-6252	-4404	-5222	-4689	-6143	-5742	-4514	-527	2797	3484	17786
1557	-3968	-3386	-4027	-2978	-4633	-6239	-4390	-5247	-4707	-6151	-5786	-4522	-536	2768	3471	17716
1558	-3932	-3375	-4039	-2939	-4627	-6223	-4406	-5221	-4678	-6160	-5794	-4525	-545	2765	3475	17643
1559	-3935	-3378	-4058	-2953	-4604	-6223	-4388	-5208	-4690	-6172	-5805	-4537	-552	2779	3452	17575
1560	-3929	-3372	-4077	-2937	-4593	-6210	-4385	-5191	-4676	-6156	-5783	-4547	-548	2777	3425	17510
1561	-3959	-3387	-4079	-2956	-4580	-6225	-4391	-5207	-4705	-6161	-5783	-4530	-544	2768	3370	17432
1562	-3935	-3374	-4082	-2915	-4562	-6204	-4368	-5204	-4684	-6158	-5777	-4523	-532	2755	3337	17393
1563	-3933	-3369	-4087	-2892	-4520	-6185	-4374	-5191	-4671	-6167	-5754	-4518	-533	2755	3322	17343
1564	-3959	-3370	-4097	-2906	-4505	-6169	-4355	-5172	-4672	-6161	-5748	-4502	-527	2733	3269	17304
1565	-3984	-3383	-4105	-2900	-4505	-6166	-4355	-5162	-4671	-6178	-5746	-4510	-534	2719	3227	17235
1566	-4001	-3398	-4102	-2935	-4487	-6173	-4348	-5217	-4691	-6190	-5761	-4503	-550	2698	3193	17188
1567	-3967	-3396	-4089	-2875	-4434	-6152	-4337	-5195	-4691	-6185	-5785	-4507	-565	2705	3155	17130
1568	-3956	-3397	-4104	-2855	-4390	-6150	-4331	-5157	-4681	-6178	-5789	-4477	-550	2697	3131	17081
1569	-3958	-3398	-4114	-2853	-4357	-6128	-4321	-5157	-4670	-6182	-5792	-4477	-531	2686	3074	17076
1570	-4012	-3431	-4112	-2877	-4355	-6136	-4331	-5159	-4705	-6196	-5795	-4473	-552	2649	3052	17025
1571	-4034	-3456	-4108	-2897	-4309	-6127	-4332	-5215	-4732	-6211	-5829	-4503	-539	2636	3024	17025
1572	-3957	-3409	-4111	-2820	-4245	-6081	-4305	-5161	-4714	-6208	-5857	-4522	-499	2624	3015	17011
1573	-3943	-3388	-4123	-2785	-4204	-6070	-4287	-5132	-4692	-6204	-5857	-4514	-517	2623	3013	16978
1574	-3948	-3401	-4123	-2760	-4165	-6052	-4277	-5111	-4682	-6202	-5840	-4520	-505	2618	3007	16926
1575	-3996	-3426	-4136	-2800	-4134	-6051	-4270	-5122	-4691	-6188	-5848	-4486	-473	2618	2992	16933
1576	-3980	-3401	-4128	-2759	-4065	-6010	-4256	-5093	-4693	-6202	-5824	-4493	-452	2635	2978	16945
1577	-3961	-3395	-4132	-2730	-4022	-5998	-4252	-5067	-4683	-6189	-5821	-4471	-430	2637	2960	16935
1578	-3969	-3409	-4118	-2728	-3991	-5983	-4234	-5049	-4662	-6180	-5798	-4451	-448	2620	2947	16908
1579	-4001	-3421	-4123	-2727	-3938	-5975	-4238	-5042	-4687	-6188	-5813	-4442	-438	2599	2927	16897
1580	-4038	-3443	-4136	-2752	-3914	-5974	-4241	-5095	-4701	-6203	-5835	-4422	-419	2602	2895	16869
1581	-3988	-3424	-4144	-2682	-3856	-5945	-4231	-5058	-4677	-6198	-5835	-4421	-377	2596	2882	16883
1582	-3985	-3414	-4160	-2648	-3798	-5947	-4216	-5024	-4660	-6189	-5819	-4399	-371	2572	2854	16884
1583	-4020	-3444	-4161	-2667	-3760	-5946	-4204	-5030	-4672	-6196	-5838	-4396	-347	2582	2843	16881
1584	-4032	-3451	-4146	-2675	-3711	-5933	-4199	-5013	-4666	-6206	-5844	-4373	-330	2604	2812	16886
1585	-3998	-3435	-4154	-2617	-3657	-5902	-4180	-4991	-4665	-6182	-5850	-4372	-295	2609	2794	16882
1586	-3963	-3409	-4141	-2568	-3600	-5861	-4158	-4959	-4634	-6167	-5820	-4350	-267	2604	2785	16865
1587	-3985	-3405	-4139	-2566	-3550	-5858	-4151	-4917	-4604	-6173	-5777	-4313	-250	2590	2793	16860
1588	-3992	-3421	-4160	-2563	-3531	-5850	-4150	-4902	-4621	-6188	-5754	-4271	-235	2566	2781	16836
1589	-4051	-3463	-4146	-2603	-3494	-5854	-4160	-4934	-4635	-6183	-5749	-4265	-244	2542	2794	16848
1590	-4021	-3454	-4155	-2557	-3452	-5836	-4140	-4917	-4626	-6170	-5763	-4266	-206	2545	2820	16847
1591	-3996	-3427	-4154	-2533	-3410	-5812	-4131	-4889	-4598	-6154	-5780	-4230	-174	2521	2828	16835
1592	-4017	-3443	-4155	-2524	-3375	-5792	-4125	-4890	-4615	-6154	-5755	-4220	-144	2525	2811	16854
1593	-4029	-3439	-4169	-2525	-3358	-5812	-4123	-4886	-4624	-6151	-5734	-4213	-132	2537	2806	16835
1594	-4064	-3484	-4174	-2565	-3324	-5797	-4121	-4898	-4621	-6122	-5753	-4202	-104	2540	2782	16872
1595	-4054	-3457	-4188	-2543	-3281	-5775	-4119	-4882	-4625	-6121	-5765	-4174	-77	2552	2778	16882
1596	-4026	-3454	-4178	-2512	-3232	-5739	-4088	-4859	-4611	-6106	-5765	-4174	-28	2588	2795	16902
1597	-4005	-3444	-4178	-2479	-3196	-5735	-4073	-4841	-4588	-6094	-5740	-4136	7	2607	2808	16907
1598	-4031	-3460	-4167	-2486	-3179	-5732	-4068	-4835	-4580	-6081	-5720	-4103	42	2629	2810	16942
1599	-4029	-3455	-4172	-2491	-3168	-5711	-4060	-4827	-4584	-6057	-5723	-4091	68	2600	2827	16963
1600	-3997	-3443	-4174	-2453	-3135	-5691	-4049	-4781	-4551	-6018	-5684	-4059	114	2589	2834	16971
1601	-4009	-3450	-4180	-2449	-3124	-5700	-4059	-4757	-4522	-5990	-5629	-4020	143	2586	2840	16957
1602	-4028	-3452	-4192	-2471	-3123	-5706	-4049	-4744	-4527	-5970	-5580	-3955	167	2587	2821	16978
1603	-4075	-3506	-4190	-2515	-3111	-5729	-4068	-4790	-4542	-5934	-5580	-3923	199	2578	2810	16996
1604	-4041	-3479	-4208	-2471	-3099	-5717	-4053	-4774	-4543	-5913	-5568	-3911	216	2605	2799	17043
1605	-4035	-3448	-4193	-2463	-3098	-5704	-4070	-4745	-4524	-5869	-5497	-3865	281	2616	2804	17043
1606	-4041	-3466	-4187	-2465	-3096	-5714	-4054	-4734	-4511	-5819	-5441	-3821	316	2605	2809	17017
1607	-4084	-3501	-4201	-2514	-3091	-5727	-4054	-4750	-4510	-5761	-5381	-3752	339	2593	2807	17017
1608	-4105	-3504	-4205	-2546	-3084	-5714	-4069	-4798	-4526	-5722	-5379	-3713	367	2613	2798	17045
1609	-4031	-3464	-4195	-2476	-3078	-5691	-4044	-4776	-4461	-5659	-5334	-3658	408	2633	2805	17043
1610	-4025	-3465	-4206	-2469	-3085	-5706	-4048	-4720	-4417	-5591	-5215	-3595	454	2649	2817	17058
1611	-4050	-3470	-4222	-2478	-3112	-5711	-4058	-4695	-4405	-5548	-5103	-3511	491	2660	2831	17095
1612	-4090	-3504	-4234	-2532	-3130	-5728	-4060	-4708	-4405	-5474	-4984	-3426	515	2647	2798	17078
1613	-4081	-3496	-4229	-2548	-3150	-5722	-4060	-4743	-4398	-5368	-4904	-3335	547	2630	2775	17083
1614	-4057	-3472	-4234	-2509	-3155	-5733	-4082	-4730	-4359	-5263	-4775	-3246	584	2648	2771	17104
1615	-4050	-3477	-4254	-2521	-3170	-5735	-4087	-4718	-4348	-5171	-4641	-3143	629	2639	2762	17085
1616	-4082	-3483	-4254	-2540	-3191	-5750	-4094	-4725	-4346	-5073	-4504	-3023	665	2637	2737	17051
1617	-4124	-3522	-4255	-2593	-3220	-5760	-4125	-4756	-4352	-4964	-4394	-2913	703	2629	2704	17050
1618	-4086	-3503	-4241	-2573	-3229	-5759	-4115	-4757	-4322	-4833	-4279	-2794	759	2624	2696	17093
1619	-4088	-3506	-4242	-2596	-3259	-5783	-4110	-4762	-4287	-4714	-4137	-2664	817	2637	2697	17072
1620	-4104	-3510	-4245	-2603	-3284	-5786	-4115	-4786	-4274	-4542	-3966	-2520	872	2661	2695	17072
1621	-4087	-3504	-4246	-2615	-3306	-5785	-4123	-4779	-4231	-4398	-3765	-2365	931	2689	2715	17061
1622	-4109	-3516	-4247	-2644	-3328	-5797	-4123	-4795	-4213	-4276	-3618	-2232	983	2706	2727	17057
1623	-4054	-3473	-4243	-2616	-3339	-5789	-4119	-4765	-4130	-4094	-3347	-2016	1031	2708	2745	17061
1624	-4062	-3475	-4260	-2617	-3365	-5801	-4140	-4753	-4112	-3932	-3110	-1826	1081	2701	2735	17051
1625	-4081	-3495	-4277	-2644	-3413	-5837	-4165	-4767	-4121	-3744	-2867	-1655	1134	2723	2734	17045
1626	-4129	-3530	-4276	-2701	-3464	-5865	-4194	-4794	-4110	-3562	-2614	-1419	1192	2730	2709	17004
1627	-4113	-3517	-4309	-2696	-3476	-5859	-4189	-4833	-4093	-3406	-2373	-1174	1245	2722	2682	17034
1628	-4088	-3504	-4292	-2667	-3500	-5887	-4196	-4801	-4044	-3213	-2095	-946	1316	2714	2687	17034
1629	-4099	-3501	-4279	-2674	-3551	-5890	-4194	-4810	-4003	-3043	-1838	-728	1399	2733	2675	17003
1630	-4103	-3502	-4285	-2691	-3581	-5892	-4210	-4827	-3994	-2852	-1550	-475	1451	2734	2682	16978
1631	-4182	-3545	-4291	-2776	-3633	-5944	-4237	-4908	-4019	-2653	-1297	-229	1502	2742	2670	16931
1632	-4115	-3516	-4279	-2747	-3621	-5929	-4230	-4896	-3993	-2493	-1048	3	1584	2784	2702	16957
1633	-4061	-3493	-4264	-2713	-3659	-5937	-4227	-4851	-3934	-2277	-739	260	1670	2839	2729	16959
1634	-4085	-3492	-4277	-2723	-3709	-5962	-4234	-4835	-3907	-2087	-393	533	1747	2829	2720	16961
1635	-4124	-3523	-4289	-2756	-3742	-5980	-4252	-4863	-3875	-1886	-72	809	1805	2836	2701	16977
1636	-4154	-3544	-4302	-2809	-3777	-6001	-4267	-4917	-3882	-1730	181	1048	1882	2843	2721	16947
1637	-4120	-3517	-4292	-2766	-3807	-6003	-4263	-4908	-3866	-1543	468	1319	1950	2832	2746	16942
1638	-4115	-3511	-4287	-2773	-3851	-6013	-4278	-4904	-3847	-1378	755	1597	2024	2849	2759	16902
1639	-4136	-3536	-4303	-2790	-3881	-6035	-4299	-4940	-3812	-1214	1040	1850	2084	2853	2771	16881
1640	-4172	-3570	-4298	-2839	-3923	-6052	-4315	-4973	-3846	-1078	1262	2064	2143	2887	2752	16863
1641	-4142	-3543	-4297	-2832	-3941	-6067	-4322	-5007	-3842	-931	1475	2315	2212	2928	2758	16856
1642	-4123	-3533	-4302	-2825	-3948	-6069	-4332	-4976	-3814	-800	1704	2551	2277	2951	2777	16846
1643	-4174	-3554	-4305	-2862	-3988	-6083	-4347	-4995	-3816	-666	1917	2781	2347	2961	2768	16832
1644	-4147	-3542	-4313	-2856	-4008	-6097	-4340	-5018	-3807	-584	2116	2953	2395	2980	2794	16836
1645	-4154	-3553	-4309	-2879	-4036	-6101	-4369	-5054	-3810	-477	2279	3134	2460	2978	2809	16858
1646	-4114	-3530	-4296	-2832	-4046	-6092	-4349	-5028	-3792	-376	2454	3312	2534	3000	2823	16876
1647	-4095	-3528	-4298	-2819	-4059	-6100	-4359	-5005	-3761	-310	2629	3467	2564	3003	2833	16874
1648	-4133	-3531	-4317	-2843	-4105	-6131	-4359	-4994	-3781	-249	2814	3623	2606	3013	2851	16875
1649	-4155	-3556	-4304	-2874	-4150	-6148	-4370	-5013	-3797	-200	2954	3751	2641	3005	2851	16835
1650	-4162	-3559	-4312	-2891	-4163	-6156	-4387	-5059	-3820	-211	3014	3854	2694	3009	2848	16840
1651	-4130	-3530	-4292	-2855	-4187	-6165	-4376	-5058	-3818	-183	3093	3952	2726	3041	2854	16822
1652	-4139	-3528	-4317	-2859	-4184	-6159	-4379	-5050	-3809	-155	3176	4047	2747	3027	2834	16786
1653	-4157	-3548	-4338	-2860	-4230	-6180	-4395	-5061	-3810	-155	3227	4122	2759	3028	2843	16767
1654	-4207	-3570	-4336	-2910	-4268	-6214	-4414	-5095	-3835	-172	3260	4152	2752	3028	2830	16733
1655	-4200	-3573	-4333	-2908	-4269	-6198	-4424	-5125	-3868	-205	3221	4155	2780	3014	2794	16717
1656	-4136	-3540	-4313	-2866	-4287	-6190	-4406	-5088	-3850	-230	3194	4166	2786	3018	2811	16699
1657	-4136	-3531	-4322	-2860	-4304	-6189	-4398	-5071	-3855	-265	3195	4158	2781	3015	2825	16678
1658	-4140	-3541	-4319	-2868	-4318	-6196	-4425	-5085	-3869	-306	3172	4123	2746	2996	2817	16626
1659	-4174	-3566	-4324	-2903	-4344	-6220	-4437	-5132	-3907	-380	3087	4084	2732	2965	2792	16600
1660	-4135	-3547	-4325	-2868	-4359	-6219	-4437	-5123	-3923	-442	3009	4027	2719	2977	2779	16561
1661	-4127	-3542	-4330	-2862	-4373	-6224	-4432	-5102	-3939	-513	2931	3965	2702	2949	2765	16512
1662	-4157	-3561	-4326	-2901	-4396	-6232	-4449	-5106	-4005	-600	2833	3879	2660	2914	2756	16464
1663	-4196	-3587	-4325	-2930	-4418	-6245	-4473	-5123	-4024	-704	2702	3782	2609	2908	2728	16432
1664	-4194	-3584	-4335	-2937	-4443	-6244	-4467	-5178	-4040	-800	2541	3657	2563	2890	2709	16373
1665	-4167	-3553	-4329	-2898	-4448	-6244	-4459	-5184	-4021	-908	2431	3525	2511	2884	2691	16307
1666	-4185	-3570	-4318	-2923	-4460	-6251	-4457	-5178	-4019	-1014	2290	3400	2460	2864	2644	16261
1667	-4200	-3583	-4335	-2955	-4482	-6254	-4466	-5212	-4064	-1115	2084	3256	2427	2827	2591	16194
1668	-4200	-3597	-4323	-2974	-4498	-6269	-4467	-5228	-4096	-1215	1925	3108	2366	2794	2536	16154
1669	-4157	-3571	-4304	-2932	-4483	-6254	-4451	-5218	-4098	-1326	1744	2971	2346	2753	2524	16101
1670	-4128	-3545	-4300	-2900	-4491	-6252	-4437	-5184	-4074	-1439	1605	2804	2290	2740	2518	16054
1671	-4155	-3550	-4336	-2923	-4512	-6264	-4444	-5158	-4104	-1565	1470	2639	2211	2719	2485	15979
1672	-4185	-3564	-4342	-2944	-4537	-6279	-4463	-5192	-4121	-1658	1328	2498	2146	2697	2426	15893
1673	-4215	-3583	-4325	-2991	-4558	-6288	-4467	-5236	-4157	-1763	1132	2308	2087	2661	2360	15826
1674	-4189	-3558	-4333	-2949	-4562	-6274	-4466	-5232	-4181	-1893	927	2101	2019	2624	2324	15736
1675	-4193	-3555	-4322	-2943	-4592	-6274	-4470	-5216	-4193	-2003	780	1950	1951	2589	2293	15640
1676	-4196	-3557	-4340	-2965	-4599	-6286	-4472	-5218	-4204	-2131	574	1775	1864	2549	2234	15543
1677	-4224	-3583	-4328	-3010	-4631	-6313	-4483	-5246	-4255	-2224	368	1599	1796	2493	2163	15447
1678	-4237	-3590	-4327	-3024	-4628	-6315	-4501	-5294	-4294	-2355	140	1401	1706	2455	2091	15367
1679	-4172	-3581	-4340	-2990	-4624	-6309	-4482	-5252	-4291	-2458	-8	1227	1628	2428	2035	15283
1680	-4145	-3562	-4345	-2967	-4636	-6297	-4483	-5218	-4277	-2578	-150	1033	1580	2385	2010	15203
1681	-4168	-3547	-4334	-2985	-4654	-6309	-4482	-5231	-4285	-2687	-321	863	1508	2377	1974	15109
1682	-4235	-3587	-4340	-3036	-4674	-6330	-4486	-5257	-4315	-2780	-491	712	1419	2347	1930	15019
1683	-4179	-3572	-4343	-3023	-4692	-6331	-4477	-5276	-4333	-2914	-696	516	1347	2315	1878	14938
1684	-4171	-3570	-4348	-3031	-4703	-6336	-4495	-5260	-4342	-2998	-855	346	1286	2262	1843	14828
1685	-4186	-3567	-4362	-3041	-4734	-6350	-4489	-5281	-4365	-3104	-993	187	1210	2228	1783	14714
1686	-4219	-3590	-4356	-3065	-4760	-6366	-4509	-5278	-4359	-3196	-1164	30	1131	2193	1740	14695
1687	-4248	-3600	-4380	-3099	-4767	-6365	-4513	-5327	-4405	-3324	-1360	-163	1039	2149	1673	14676
1688	-4197	-3573	-4377	-3078	-4763	-6353	-4503	-5305	-4407	-3419	-1518	-338	978	2142	1604	14576
1689	-4204	-3583	-4376	-3083	-4785	-6350	-4510	-5320	-4416	-3487	-1631	-478	913	2128	1535	14464
1690	-4243	-3598	-4379	-3113	-4815	-6364	-4532	-5338	-4452	-3567	-1813	-647	835	2081	1483	14375
1691	-4256	-3606	-4387	-3146	-4812	-6373	-4527	-5347	-4485	-3685	-2012	-823	761	2056	1431	14303
1692	-4227	-3598	-4376	-3128	-4815	-6361	-4518	-5368	-4504	-3774	-2190	-984	698	2020	1381	14214
1693	-4163	-3579	-4372	-3098	-4815	-6357	-4504	-5335	-4476	-3867	-2283	-1126	631	1962	1354	14121
1694	-4175	-3579	-4389	-3113	-4841	-6372	-4513	-5321	-4491	-3948	-2392	-1278	551	1919	1299	14012
1695	-4199	-3590	-4392	-3124	-4867	-6385	-4516	-5318	-4504	-4023	-2527	-1436	487	1894	1232	13933
1696	-4249	-3617	-4386	-3184	-4885	-6408	-4538	-5357	-4543	-4093	-2672	-1599	420	1835	1156	13864
1697	-4207	-3589	-4410	-3149	-4892	-6399	-4536	-5366	-4541	-4150	-2796	-1715	361	1787	1106	13785
1698	-4198	-3600	-4423	-3146	-4898	-6411	-4537	-5358	-4544	-4226	-2909	-1856	301	1764	1061	13693
1699	-4218	-3602	-4415	-3151	-4916	-6423	-4543	-5359	-4560	-4303	-3016	-1985	248	1744	1016	13580
1700	-4231	-3598	-4423	-3173	-4936	-6424	-4557	-5384	-4586	-4384	-3118	-2076	173	1711	938	13482
1701	-4267	-3642	-4453	-3226	-4954	-6428	-4572	-5440	-4638	-4450	-3274	-2221	122	1685	870	13403
1702	-4223	-3618	-4462	-3186	-4948	-6411	-4558	-5430	-4619	-4518	-3425	-2354	77	1679	840	13323
1703	-4198	-3596	-4458	-3183	-4969	-6433	-4566	-5394	-4614	-4566	-3517	-2482	16	1671	828	13238
1704	-4208	-3598	-4437	-3191	-5001	-6461	-4570	-5373	-4625	-4635	-3583	-2602	-69	1605	779	13131
1705	-4268	-3635	-4452	-3239	-5023	-6481	-4583	-5403	-4641	-4692	-3645	-2709	-102	1570	713	13040
1706	-4226	-3621	-4433	-3222	-5025	-6489	-4578	-5439	-4655	-4750	-3743	-2814	-137	1527	640	12969
1707	-4214	-3609	-4429	-3225	-5028	-6483	-4583	-5423	-4644	-4814	-3815	-2900	-221	1480	605	12879
1708	-4215	-3619	-4440	-3242	-5041	-6489	-4586	-5442	-4660	-4881	-3882	-2981	-276	1444	553	12778
1709	-4242	-3618	-4451	-3251	-5056	-6526	-4601	-5450	-4691	-4951	-3979	-3083	-329	1398	502	12708
1710	-4292	-3646	-4459	-3297	-5081	-6542	-4613	-5481	-4730	-4977	-4088	-3193	-393	1380	435	12623
1711	-4251	-3625	-4454	-3264	-5083	-6519	-4613	-5474	-4719	-5024	-4178	-3298	-439	1336	370	12540
1712	-4238	-3631	-4465	-3251	-5088	-6518	-4615	-5467	-4724	-5080	-4284	-3384	-485	1296	360	12459
1713	-4261	-3634	-4461	-3292	-5101	-6535	-4623	-5506	-4745	-5134	-4388	-3495	-536	1276	312	12381
1714	-4257	-3630	-4466	-3305	-5124	-6518	-4650	-5513	-4749	-5193	-4469	-3587	-581	1281	285	12286
1715	-4245	-3624	-4467	-3310	-5109	-6525	-4641	-5523	-4754	-5232	-4565	-3700	-619	1271	246	12219
1716	-4208	-3610	-4467	-3270	-5106	-6507	-4630	-5490	-4748	-5257	-4622	-3766	-669	1254	216	12194
1717	-4206	-3611	-4482	-3282	-5117	-6530	-4628	-5486	-4767	-5297	-4653	-3822	-696	1277	162	12107
1718	-4235	-3631	-4492	-3298	-5131	-6540	-4634	-5482	-4765	-5354	-4704	-3866	-742	1205	129	12023
1719	-4290	-3657	-4513	-3363	-5144	-6563	-4660	-5518	-4797	-5379	-4749	-3953	-800	1150	45	11938
1720	-4257	-3646	-4492	-3325	-5155	-6572	-4645	-5541	-4797	-5398	-4835	-4034	-835	1104	11	11875
1721	-4237	-3633	-4492	-3300	-5181	-6587	-4656	-5510	-4791	-5435	-4876	-4094	-865	1075	-22	11789
1722	-4247	-3631	-4499	-3316	-5180	-6587	-4663	-5519	-4799	-5481	-4922	-4173	-896	1075	-67	11689
1723	-4263	-3644	-4489	-3343	-5192	-6608	-4669	-5524	-4809	-5516	-4979	-4227	-950	1075	-111	11627
1724	-4309	-3686	-4493	-3403	-5212	-6601	-4670	-5587	-4856	-5531	-5075	-4295	-985	1036	-149	11560
1725	-4238	-3646	-4513	-3334	-5196	-6569	-4663	-5571	-4829	-5562	-5128	-4359	-1008	1024	-162	11491
1726	-4218	-3613	-4496	-3317	-5216	-6562	-4657	-5529	-4819	-5600	-5162	-4440	-1043	1002	-175	11412
1727	-4245	-3619	-4511	-3340	-5224	-6581	-4656	-5522	-4809	-5641	-5189	-4452	-1079	974	-216	11347
1728	-4287	-3640	-4515	-3385	-5244	-6627	-4685	-5555	-4825	-5646	-5222	-4487	-1111	944	-288	11272
1729	-4279	-3642	-4510	-3384	-5263	-6629	-4695	-5593	-4854	-5678	-5265	-4537	-1127	968	-355	11202
1730	-4238	-3648	-4530	-3356	-5258	-6624	-4690	-5567	-4831	-5700	-5293	-4578	-1156	947	-395	11133
1731	-4265	-3643	-4521	-3359	-5269	-6642	-4682	-5571	-4841	-5745	-5315	-4625	-1185	879	-457	11064
1732	-4276	-3651	-4530	-3378	-5269	-6648	-4691	-5590	-4861	-5754	-5359	-4640	-1214	831	-518	10981
1733	-4302	-3670	-4539	-3423	-5279	-6658	-4694	-5611	-4895	-5766	-5439	-4690	-1243	782	-583	10896
1734	-4284	-3636	-4528	-3386	-5270	-6637	-4695	-5625	-4870	-5797	-5502	-4756	-1264	773	-608	10837
1735	-4291	-3646	-4507	-3408	-5287	-6638	-4708	-5599	-4890	-5807	-5540	-4826	-1304	755	-638	10780
1736	-4270	-3648	-4497	-3418	-5300	-6640	-4705	-5616	-4896	-5824	-5563	-4867	-1300	744	-678	10729
1737	-4281	-3639	-4503	-3421	-5294	-6647	-4696	-5611	-4892	-5856	-5584	-4910	-1324	725	-705	10682
1738	-4277	-3646	-4496	-3424	-5294	-6649	-4698	-5618	-4921	-5869	-5643	-4956	-1335	708	-722	10654
1739	-4233	-3620	-4501	-3388	-5282	-6648	-4678	-5593	-4902	-5878	-5643	-4979	-1350	705	-757	10624
1740	-4228	-3616	-4510	-3383	-5302	-6660	-4682	-5577	-4892	-5914	-5646	-5029	-1380	700	-775	10546
1741	-4268	-3622	-4507	-3394	-5299	-6673	-4694	-5568	-4902	-5915	-5666	-5041	-1410	665	-811	10474
1742	-4313	-3660	-4514	-3445	-5314	-6680	-4715	-5605	-4927	-5931	-5709	-5080	-1427	626	-884	10413
1743	-4286	-3647	-4514	-3394	-5306	-6666	-4707	-5622	-4938	-5942	-5726	-5102	-1443	602	-910	10387
1744	-4241	-3627	-4510	-3383	-5303	-6662	-4709	-5600	-4921	-5934	-5738	-5125	-1449	615	-940	10301
1745	-4258	-3625	-4516	-3383	-5305	-6657	-4714	-5604	-4938	-5962	-5768	-5141	-1476	626	-974	10219
1746	-4298	-3650	-4502	-3407	-5326	-6672	-4719	-5620	-4932	-5972	-5764	-5160	-1489	602	-1013	10190
1747	-4327	-3669	-4508	-3432	-5336	-6678	-4734	-5657	-4972	-5990	-5833	-5179	-1497	588	-1062	10158
1748	-4270	-3627	-4494	-3388	-5319	-6652	-4722	-5656	-4943	-6001	-5858	-5235	-1505	597	-1081	10143
1749	-4251	-3594	-4485	-3360	-5315	-6647	-4700	-5601	-4923	-6011	-5843	-5252	-1519	604	-1096	10108
1750	-4267	-3601	-4483	-3371	-5326	-6682	-4705	-5592	-4935	-6020	-5832	-5263	-1541	581	-1106	10078
1751	-4317	-3612	-4470	-3408	-5342	-6702	-4718	-5617	-4958	-6045	-5834	-5296	-1563	573	-1135	9997
1752	-4315	-3615	-4467	-3410	-5346	-6708	-4720	-5656	-4985	-6042	-5867	-5319	-1541	567	-1150	9946
1753	-4285	-3603	-4460	-3381	-5328	-6702	-4712	-5624	-4963	-6051	-5895	-5321	-1560	564	-1194	9898
1754	-4289	-3602	-4450	-3383	-5330	-6702	-4715	-5605	-4955	-6045	-5902	-5319	-1577	541	-1216	9856
1755	-4305	-3609	-4433	-3389	-5338	-6701	-4728	-5628	-4963	-6042	-5906	-5329	-1581	511	-1233	9830
1756	-4358	-3639	-4425	-3423	-5335	-6734	-4730	-5646	-4981	-6075	-5925	-5355	-1599	458	-1288	9770
1757	-4340	-3631	-4429	-3400	-5339	-6707	-4733	-5689	-4988	-6084	-5979	-5376	-1584	435	-1294	9740
1758	-4310	-3621	-4420	-3384	-5323	-6706	-4720	-5688	-4993	-6075	-6017	-5413	-1605	441	-1328	9720
1759	-4280	-3595	-4396	-3354	-5344	-6700	-4718	-5658	-4973	-6082	-6029	-5434	-1605	447	-1342	9684
1760	-4274	-3595	-4401	-3351	-5324	-6688	-4712	-5640	-4973	-6082	-6038	-5429	-1615	439	-1335	9637
1761	-4308	-3593	-4398	-3383	-5326	-6673	-4716	-5684	-4974	-6088	-6057	-5446	-1615	430	-1374	9594
1762	-4259	-3569	-4406	-3345	-5306	-6682	-4710	-5645	-4964	-6092	-6060	-5464	-1617	430	-1395	9566
1763	-4265	-3578	-4401	-3324	-5307	-6684	-4716	-5624	-4962	-6110	-6040	-5477	-1612	416	-1403	9533
1764	-4295	-3570	-4372	-3336	-5316	-6712	-4725	-5633	-4965	-6115	-6052	-5505	-1620	397	-1413	9505
1765	-4327	-3588	-4367	-3368	-5325	-6716	-4737	-5666	-4983	-6131	-6040	-5512	-1627	394	-1443	9465
1766	-4304	-3591	-4357	-3365	-5310	-6708	-4743	-5698	-4995	-6129	-6099	-5521	-1627	371	-1430	9445
1767	-4268	-3555	-4358	-3325	-5316	-6707	-4738	-5670	-4987	-6135	-6109	-5526	-1625	342	-1455	9421
1768	-4293	-3563	-4351	-3328	-5327	-6709	-4750	-5669	-4986	-6129	-6114	-5537	-1633	346	-1481	9361
1769	-4321	-3578	-4353	-3359	-5314	-6731	-4749	-5683	-5002	-6109	-6127	-5546	-1644	345	-1510	9320
1770	-4331	-3586	-4337	-3356	-5305	-6748	-4758	-5705	-5011	-6137	-6163	-5586	-1649	327	-1519	9322
1771	-4278	-3563	-4342	-3298	-5302	-6700	-4748	-5673	-4980	-6139	-6156	-5580	-1627	339	-1519	9284
1772	-4270	-3556	-4338	-3300	-5301	-6711	-4745	-5639	-4951	-6134	-6130	-5591	-1634	317	-1547	9201
1773	-4297	-3566	-4337	-3314	-5301	-6732	-4749	-5666	-4967	-6144	-6115	-5575	-1640	317	-1565	9156
1774	-4347	-3595	-4332	-3328	-5304	-6755	-4759	-5674	-4971	-6135	-6095	-5554	-1662	302	-1593	9096
1775	-4350	-3601	-4329	-3346	-5327	-6758	-4765	-5687	-5002	-6123	-6119	-5588	-1672	304	-1625	9062
1776	-4306	-3582	-4309	-3303	-5328	-6739	-4764	-5684	-4989	-6111	-6101	-5600	-1675	289	-1637	9018
1777	-4309	-3593	-4310	-3304	-5307	-6743	-4766	-5689	-4959	-6105	-6113	-5618	-1670	268	-1648	8967
1778	-4333	-3582	-4302	-3310	-5302	-6759	-4772	-5693	-4974	-6097	-6148	-5612	-1696	249	-1651	8906
1779	-4377	-3626	-4314	-3351	-5329	-6774	-4792	-5730	-5015	-6073	-6179	-5610	-1704	245	-1679	8889
1780	-4355	-3623	-4293	-3343	-5323	-6776	-4797	-5745	-5012	-6074	-6202	-5645	-1698	255	-1705	8884
1781	-4289	-3591	-4284	-3291	-5294	-6749	-4791	-5731	-4972	-6055	-6205	-5657	-1694	285	-1700	8836
1782	-4288	-3585	-4268	-3286	-5300	-6744	-4796	-5702	-4951	-6039	-6204	-5680	-1674	270	-1700	8761
1783	-4308	-3584	-4295	-3295	-5295	-6756	-4802	-5682	-4930	-6039	-6172	-5673	-1675	242	-1722	8709
1784	-4356	-3607	-4305	-3332	-5312	-6776	-4829	-5710	-4970	-6028	-6182	-5681	-1684	253	-1732	8715
1785	-4321	-3579	-4278	-3316	-5301	-6778	-4819	-5702	-4950	-6025	-6179	-5702	-1690	236	-1733	8681
1786	-4306	-3593	-4291	-3290	-5311	-6783	-4806	-5690	-4944	-6011	-6163	-5701	-1695	215	-1764	8637
1787	-4320	-3598	-4296	-3300	-5314	-6785	-4795	-5708	-4946	-5978	-6148	-5709	-1696	216	-1802	8609
1788	-4355	-3629	-4287	-3329	-5327	-6812	-4818	-5729	-4954	-5938	-6134	-5698	-1712	207	-1826	8570
1789	-4343	-3621	-4290	-3327	-5328	-6800	-4833	-5752	-4939	-5925	-6158	-5709	-1693	197	-1865	8544
1790	-4321	-3616	-4283	-3304	-5317	-6787	-4825	-5727	-4914	-5896	-6135	-5719	-1727	211	-1887	8516
1791	-4343	-3622	-4288	-3314	-5329	-6789	-4830	-5746	-4909	-5881	-6119	-5756	-1714	197	-1905	8503
1792	-4320	-3621	-4300	-3288	-5319	-6804	-4833	-5752	-4897	-5867	-6094	-5741	-1711	176	-1907	8454
1793	-4333	-3648	-4292	-3316	-5324	-6825	-4844	-5763	-4896	-5846	-6093	-5758	-1720	159	-1933	8417
1794	-4301	-3627	-4276	-3295	-5309	-6817	-4846	-5746	-4878	-5803	-6086	-5771	-1721	178	-1961	8374
1795	-4304	-3616	-4277	-3285	-5322	-6810	-4843	-5739	-4861	-5779	-6050	-5756	-1711	182	-1962	8362
1796	-4322	-3630	-4275	-3302	-5329	-6829	-4856	-5731	-4870	-5749	-6024	-5736	-1729	151	-1962	8312
1797	-4356	-3655	-4262	-3321	-5342	-6846	-4856	-5757	-4869	-5712	-6028	-5743	-1752	139	-1966	8253
1798	-4377	-3656	-4248	-3351	-5352	-6855	-4861	-5788	-4877	-5710	-6045	-5779	-1746	108	-1997	8206
1799	-4338	-3626	-4253	-3308	-5362	-6851	-4860	-5776	-4861	-5651	-6044	-5781	-1753	110	-1978	8161
1800	-4337	-3627	-4242	-3303	-5351	-6854	-4861	-5782	-4846	-5642	-6016	-5800	-1764	87	-1981	8116
1801	-4369	-3652	-4243	-3350	-5352	-6874	-4878	-5780	-4870	-5633	-6000	-5778	-1767	93	-2010	8088
1802	-4406	-3687	-4229	-3391	-5376	-6888	-4907	-5827	-4910	-5620	-6061	-5776	-1758	62	-2051	8074
1803	-4358	-3660	-4217	-3342	-5350	-6868	-4879	-5848	-4880	-5627	-6101	-5814	-1722	44	-2055	8077
1804	-4314	-3631	-4207	-3304	-5356	-6850	-4880	-5816	-4856	-5601	-6079	-5810	-1735	56	-2038	8045
1805	-4316	-3612	-4199	-3297	-5344	-6848	-4888	-5788	-4846	-5596	-6050	-5801	-1709	103	-2052	8001
1806	-4341	-3641	-4202	-3311	-5359	-6873	-4892	-5793	-4842	-5597	-6010	-5777	-1721	112	-2050	7957
1807	-4366	-3660	-4190	-3346	-5370	-6894	-4899	-5803	-4868	-5574	-6000	-5780	-1718	106	-2061	7929
1808	-4344	-3649	-4178	-3315	-5367	-6891	-4904	-5819	-4851	-5576	-5984	-5783	-1687	114	-2085	7910
1809	-4361	-3646	-4167	-3307	-5381	-6899	-4904	-5799	-4841	-5571	-5962	-5784	-1666	102	-2087	7914
1810	-4374	-3648	-4184	-3308	-5395	-6915	-4925	-5801	-4853	-5549	-5967	-5765	-1647	95	-2085	7890
1811	-4394	-3660	-4190	-3344	-5405	-6932	-4928	-5834	-4878	-5526	-5963	-5736	-1622	93	-2120	7882
1812	-4408	-3662	-4171	-3380	-5404	-6927	-4934	-5861	-4905	-5558	-5989	-5735	-1615	92	-2125	7841
1813	-4351	-3646	-4153	-3344	-5388	-6899	-4914	-5846	-4898	-5583	-6027	-5743	-1575	101	-2113	7819
1814	-4337	-3645	-4150	-3319	-5391	-6895	-4902	-5814	-4882	-5579	-6028	-5721	-1531	122	-2102	7795
1815	-4330	-3652	-4152	-3308	-5392	-6897	-4925	-5818	-4863	-5608	-5996	-5712	-1482	143	-2100	7766
1816	-4383	-3670	-4167	-3359	-5410	-6915	-4939	-5854	-4906	-5621	-6007	-5704	-1453	149	-2089	7775
1817	-4356	-3662	-4170	-3319	-5398	-6919	-4941	-5853	-4912	-5648	-6015	-5667	-1417	160	-2078	7744
1818	-4352	-3655	-4170	-3306	-5400	-6932	-4949	-5852	-4910	-5660	-6007	-5633	-1324	178	-2085	7696
1819	-4378	-3667	-4152	-3340	-5420	-6935	-4955	-5848	-4923	-5685	-6020	-5602	-1254	194	-2099	7669
1820	-4414	-3674	-4155	-3361	-5425	-6948	-4961	-5848	-4951	-5705	-6026	-5572	-1192	227	-2126	7621
1821	-4423	-3694	-4156	-3387	-5426	-6964	-4979	-5885	-4984	-5718	-6062	-5568	-1089	286	-2156	7585
1822	-4373	-3672	-4169	-3351	-5413	-6987	-4967	-5861	-4974	-5752	-6076	-5514	-950	335	-2147	7569
1823	-4388	-3680	-4158	-3371	-5412	-7004	-4965	-5879	-4971	-5762	-6094	-5482	-858	371	-2160	7569
1824	-4386	-3685	-4156	-3365	-5423	-6975	-4969	-5881	-4974	-5816	-6124	-5460	-740	412	-2143	7585
1825	-4398	-3701	-4167	-3379	-5433	-6965	-4977	-5899	-4991	-5830	-6145	-5429	-598	468	-2138	7555
1826	-4362	-3685	-4156	-3336	-5431	-6954	-4962	-5893	-4992	-5866	-6169	-5375	-443	513	-2101	7544
1827	-4327	-3659	-4162	-3321	-5418	-6935	-4965	-5866	-4986	-5880	-6159	-5319	-298	542	-2075	7555
1828	-4350	-3663	-4174	-3333	-5424	-6944	-4975	-5846	-4985	-5898	-6145	-5267	-133	581	-2097	7518
1829	-4380	-3678	-4173	-3349	-5440	-6959	-4984	-5861	-5007	-5946	-6154	-5190	46	637	-2122	7490
1830	-4411	-3702	-4198	-3378	-5450	-6969	-4984	-5896	-5040	-5952	-6171	-5120	203	692	-2138	7476
1831	-4371	-3672	-4190	-3357	-5420	-6977	-4982	-5900	-5044	-6007	-6200	-5071	406	750	-2118	7496
1832	-4351	-3678	-4208	-3346	-5451	-6978	-4995	-5878	-5031	-6007	-6192	-5027	602	828	-2116	7496
1833	-4369	-3691	-4210	-3361	-5460	-6990	-5008	-5890	-5047	-6019	-6190	-4948	790	896	-2126	7492
1834	-4426	-3725	-4214	-3423	-5472	-7011	-5019	-5917	-5068	-6037	-6227	-4888	980	964	-2135	7505
1835	-4406	-3699	-4242	-3414	-5446	-6993	-5014	-5941	-5078	-6075	-6267	-4838	1206	1059	-2134	7506
1836	-4330	-3681	-4245	-3369	-5442	-6986	-5004	-5915	-5057	-6084	-6291	-4770	1404	1127	-2103	7493
1837	-4334	-3683	-4266	-3376	-5455	-6982	-4998	-5884	-5050	-6101	-6269	-4700	1585	1208	-2097	7471
1838	-4366	-3704	-4291	-3382	-5449	-7005	-5013	-5881	-5082	-6133	-6242	-4635	1794	1266	-2089	7474
1839	-4421	-3719	-4319	-3429	-5441	-7032	-5021	-5931	-5090	-6146	-6261	-4572	1998	1354	-2111	7474
1840	-4395	-3702	-4299	-3398	-5451	-7020	-5027	-5950	-5104	-6176	-6282	-4530	2212	1418	-2110	7475
1841	-4385	-3694	-4312	-3375	-5468	-7021	-5025	-5924	-5101	-6202	-6304	-4464	2381	1486	-2124	7459
1842	-4408	-3704	-4312	-3388	-5483	-7025	-5034	-5933	-5110	-6212	-6313	-4420	2562	1559	-2122	7461
1843	-4420	-3727	-4338	-3429	-5486	-7043	-5045	-5951	-5139	-6250	-6340	-4383	2722	1636	-2129	7459
1844	-4443	-3744	-4344	-3471	-5484	-7056	-5049	-5989	-5137	-6263	-6403	-4359	2859	1666	-2120	7467
1845	-4403	-3737	-4329	-3443	-5468	-7055	-5051	-5989	-5155	-6282	-6443	-4341	3013	1740	-2115	7514
1846	-4362	-3713	-4345	-3417	-5457	-7045	-5042	-5948	-5137	-6288	-6416	-4328	3151	1800	-2123	7522
1847	-4364	-3709	-4358	-3416	-5464	-7044	-5045	-5945	-5135	-6310	-6425	-4317	3249	1845	-2109	7548
1848	-4392	-3731	-4363	-3455	-5476	-7054	-5058	-5955	-5145	-6323	-6435	-4309	3351	1885	-2101	7553
1849	-4376	-3730	-4377	-3442	-5480	-7061	-5052	-5974	-5159	-6356	-6455	-4300	3426	1943	-2095	7587
1850	-4377	-3718	-4384	-3429	-5470	-7046	-5053	-5949	-5145	-6355	-6448	-4290	3466	1967	-2086	7635
1851	-4385	-3724	-4401	-3464	-5485	-7061	-5067	-5933	-5136	-6379	-6461	-4294	3496	1986	-2109	7641
1852	-4412	-3726	-4430	-3466	-5500	-7073	-5091	-5961	-5165	-6398	-6459	-4293	3507	1993	-2129	7634
1853	-4442	-3752	-4447	-3499	-5503	-7080	-5094	-6011	-5192	-6400	-6470	-4309	3501	1985	-2166	7672
1854	-4403	-3733	-4444	-3472	-5502	-7060	-5070	-5997	-5189	-6431	-6505	-4331	3506	1986	-2162	7698
1855	-4420	-3744	-4442	-3489	-5517	-7073	-5080	-5963	-5200	-6442	-6532	-4372	3481	1967	-2180	7710
1856	-4390	-3733	-4472	-3487	-5528	-7076	-5079	-5975	-5200	-6468	-6543	-4420	3423	1955	-2173	7711
1857	-4400	-3738	-4470	-3490	-5528	-7091	-5093	-5972	-5188	-6460	-6569	-4435	3369	1949	-2185	7746
1858	-4389	-3738	-4474	-3499	-5519	-7096	-5079	-5987	-5220	-6463	-6577	-4463	3290	1911	-2203	7747
1859	-4376	-3724	-4489	-3471	-5528	-7085	-5076	-5967	-5186	-6455	-6578	-4523	3196	1878	-2230	7732
1860	-4384	-3715	-4504	-3475	-5543	-7101	-5089	-5962	-5200	-6487	-6568	-4554	3087	1837	-2276	7722
1861	-4409	-3728	-4510	-3497	-5558	-7111	-5103	-5972	-5214	-6483	-6584	-4606	2957	1790	-2325	7696
1862	-4443	-3765	-4527	-3549	-5575	-7120	-5117	-6012	-5226	-6506	-6609	-4656	2833	1730	-2374	7678
1863	-4409	-3739	-4531	-3514	-5563	-7107	-5118	-6009	-5216	-6540	-6632	-4710	2687	1664	-2416	7697
1864	-4407	-3737	-4542	-3515	-5566	-7106	-5127	-5999	-5207	-6550	-6637	-4755	2574	1619	-2453	7685
1865	-4415	-3761	-4558	-3528	-5583	-7137	-5133	-6002	-5232	-6562	-6632	-4809	2429	1543	-2502	7646
1866	-4449	-3778	-4543	-3584	-5594	-7154	-5130	-6048	-5261	-6568	-6669	-4876	2286	1482	-2531	7636
1867	-4444	-3769	-4541	-3580	-5589	-7127	-5113	-6055	-5278	-6589	-6710	-4954	2123	1384	-2558	7610
1868	-4386	-3747	-4541	-3533	-5578	-7113	-5104	-6029	-5263	-6606	-6754	-5020	1979	1318	-2574	7597
1869	-4367	-3733	-4549	-3523	-5580	-7110	-5105	-6002	-5233	-6610	-6749	-5063	1861	1272	-2609	7562
1870	-4388	-3751	-4573	-3542	-5595	-7124	-5119	-6001	-5238	-6594	-6735	-5105	1698	1189	-2648	7519
1871	-4433	-3782	-4591	-3577	-5599	-7139	-5123	-6037	-5252	-6619	-6740	-5140	1556	1100	-2705	7466
1872	-4425	-3759	-4607	-3575	-5608	-7131	-5126	-6032	-5271	-6635	-6763	-5174	1406	1038	-2770	7432
1873	-4391	-3759	-4630	-3555	-5614	-7120	-5137	-6012	-5258	-6648	-6752	-5224	1286	977	-2832	7386
1874	-4401	-3763	-4618	-3557	-5612	-7136	-5141	-6001	-5254	-6660	-6742	-5267	1119	895	-2881	7355
1875	-4421	-3763	-4607	-3581	-5623	-7143	-5150	-5999	-5260	-6657	-6724	-5295	985	801	-2933	7253
1876	-4463	-3803	-4606	-3635	-5632	-7157	-5171	-6038	-5310	-6667	-6747	-5339	829	721	-2993	7181
1877	-4413	-3773	-4599	-3598	-5615	-7149	-5156	-6048	-5302	-6687	-6776	-5360	720	659	-3039	7163
1878	-4387	-3758	-4598	-3561	-5619	-7134	-5146	-6008	-5281	-6686	-6776	-5391	608	609	-3059	7083
1879	-4397	-3746	-4609	-3561	-5638	-7140	-5138	-6012	-5266	-6682	-6740	-5420	501	558	-3106	7001
1880	-4433	-3770	-4604	-3610	-5638	-7162	-5149	-6019	-5287	-6718	-6711	-5411	404	475	-3163	6924
1881	-4423	-3773	-4613	-3606	-5656	-7157	-5160	-6041	-5319	-6713	-6735	-5427	287	388	-3217	6855
1882	-4412	-3752	-4618	-3582	-5650	-7150	-5154	-6039	-5291	-6703	-6737	-5424	194	319	-3234	6762
1883	-4420	-3760	-4627	-3593	-5662	-7170	-5151	-6041	-5279	-6679	-6724	-5424	101	246	-3275	6651
1884	-4425	-3783	-4641	-3606	-5679	-7177	-5148	-6035	-5297	-6696	-6723	-5399	33	180	-3316	6553
1885	-4470	-3805	-4640	-3646	-5690	-7198	-5168	-6065	-5311	-6680	-6730	-5397	-54	116	-3366	6473
1886	-4442	-3793	-4632	-3622	-5684	-7179	-5168	-6066	-5323	-6687	-6720	-5411	-136	55	-3420	6385
1887	-4438	-3788	-4637	-3618	-5689	-7168	-5154	-6082	-5321	-6665	-6698	-5401	-186	27	-3469	6334
1888	-4410	-3789	-4636	-3603	-5672	-7167	-5151	-6067	-5304	-6634	-6712	-5403	-238	-1	-3548	6219
1889	-4418	-3784	-4636	-3605	-5676	-7161	-5165	-6066	-5305	-6646	-6698	-5391	-301	-80	-3577	6135
1890	-4417	-3791	-4638	-3623	-5676	-7162	-5170	-6073	-5324	-6641	-6681	-5405	-339	-121	-3598	6045
1891	-4401	-3764	-4640	-3596	-5680	-7163	-5166	-6062	-5303	-6652	-6649	-5381	-360	-130	-3622	5963
1892	-4404	-3755	-4656	-3588	-5683	-7168	-5163	-6058	-5299	-6625	-6617	-5355	-415	-150	-3666	5859
1893	-4419	-3769	-4662	-3612	-5691	-7162	-5171	-6067	-5306	-6627	-6596	-5312	-447	-179	-3723	5774
1894	-4455	-3793	-4668	-3661	-5698	-7168	-5166	-6084	-5313	-6610	-6591	-5286	-480	-223	-3794	5679
1895	-4422	-3765	-4653	-3631	-5687	-7157	-5164	-6083	-5315	-6638	-6570	-5269	-513	-277	-3834	5593
1896	-4408	-3759	-4660	-3605	-5695	-7163	-5159	-6083	-5304	-6623	-6554	-5233	-554	-317	-3926	5483
1897	-4447	-3789	-4654	-3634	-5696	-7181	-5189	-6082	-5316	-6633	-6568	-5215	-567	-364	-3975	5398
1898	-4440	-3784	-4660	-3632	-5687	-7182	-5182	-6094	-5309	-6609	-6562	-5196	-599	-405	-4006	5304
1899	-4442	-3783	-4637	-3644	-5693	-7177	-5188	-6103	-5333	-6586	-6551	-5197	-635	-424	-4018	5235
1900	-4385	-3754	-4644	-3599	-5693	-7153	-5168	-6079	-5299	-6598	-6501	-5183	-634	-433	-4029	5142
1901	-4401	-3766	-4653	-3601	-5702	-7168	-5165	-6062	-5287	-6595	-6449	-5147	-658	-455	-4055	5019
1902	-4424	-3783	-4657	-3627	-5700	-7179	-5166	-6057	-5281	-6567	-6397	-5124	-673	-488	-4081	4923
1903	-4462	-3798	-4667	-3657	-5707	-7209	-5180	-6079	-5298	-6570	-6394	-5085	-694	-541	-4153	4804
1904	-4458	-3800	-4668	-3662	-5693	-7195	-5189	-6110	-5333	-6587	-6404	-5076	-713	-566	-4195	4709
1905	-4444	-3761	-4662	-3631	-5689	-7175	-5174	-6098	-5300	-6570	-6397	-5061	-719	-592	-4232	4640
1906	-4425	-3779	-4655	-3630	-5698	-7192	-5175	-6088	-5297	-6548	-6390	-5052	-740	-608	-4268	4560
1907	-4454	-3793	-4651	-3643	-5717	-7193	-5193	-6114	-5330	-6550	-6380	-5055	-772	-631	-4306	4431
1908	-4495	-3822	-4669	-3689	-5714	-7186	-5204	-6155	-5371	-6530	-6428	-5066	-796	-669	-4352	4350
1909	-4420	-3785	-4649	-3626	-5697	-7145	-5180	-6121	-5342	-6528	-6443	-5081	-793	-683	-4332	4293
1910	-4388	-3768	-4651	-3604	-5681	-7150	-5171	-6083	-5308	-6532	-6438	-5084	-822	-678	-4305	4214
1911	-4406	-3760	-4654	-3622	-5676	-7150	-5164	-6044	-5281	-6523	-6389	-5096	-858	-693	-4320	4134
1912	-4430	-3775	-4645	-3629	-5685	-7166	-5167	-6057	-5300	-6494	-6363	-5085	-881	-734	-4355	4053
1913	-4445	-3774	-4646	-3648	-5685	-7156	-5165	-6091	-5325	-6511	-6356	-5102	-912	-764	-4412	3982
1914	-4406	-3750	-4634	-3624	-5667	-7135	-5159	-6072	-5297	-6514	-6368	-5115	-929	-803	-4456	3884
1915	-4402	-3760	-4620	-3616	-5665	-7152	-5162	-6068	-5297	-6506	-6389	-5128	-968	-830	-4496	3787
1916	-4422	-3773	-4650	-3629	-5679	-7154	-5164	-6056	-5303	-6501	-6372	-5139	-993	-839	-4533	3716
1917	-4472	-3784	-4648	-3659	-5692	-7152	-5174	-6095	-5322	-6497	-6386	-5139	-1017	-863	-4553	3661
1918	-4456	-3784	-4632	-3652	-5675	-7139	-5168	-6120	-5329	-6491	-6411	-5186	-1039	-880	-4573	3595
1919	-4412	-3745	-4604	-3596	-5670	-7124	-5149	-6082	-5289	-6489	-6411	-5215	-1056	-895	-4586	3520
1920	-4407	-3742	-4595	-3598	-5666	-7130	-5149	-6044	-5268	-6460	-6403	-5238	-1089	-910	-4613	3450
1921	-4416	-3757	-4610	-3613	-5661	-7148	-5169	-6036	-5279	-6467	-6387	-5252	-1126	-931	-4669	3375
1922	-4459	-3771	-4606	-3630	-5660	-7163	-5167	-6078	-5332	-6485	-6389	-5270	-1161	-956	-4726	3324
1923	-4422	-3738	-4588	-3600	-5655	-7157	-5154	-6062	-5305	-6504	-6391	-5305	-1191	-973	-4751	3253
1924	-4417	-3750	-4581	-3592	-5649	-7159	-5163	-6051	-5294	-6491	-6384	-5324	-1213	-1001	-4766	3166
1925	-4441	-3749	-4593	-3596	-5653	-7154	-5174	-6074	-5289	-6487	-6399	-5339	-1280	-1045	-4825	3080
1926	-4464	-3774	-4580	-3622	-5657	-7156	-5181	-6080	-5302	-6488	-6421	-5373	-1338	-1069	-4888	3015
1927	-4446	-3750	-4558	-3601	-5646	-7161	-5173	-6090	-5303	-6477	-6455	-5415	-1360	-1071	-4917	2940
1928	-4453	-3736	-4542	-3603	-5643	-7159	-5172	-6103	-5294	-6503	-6516	-5466	-1400	-1114	-4925	2855
1929	-4432	-3720	-4535	-3589	-5629	-7154	-5175	-6111	-5310	-6521	-6549	-5514	-1448	-1157	-4905	2802
1930	-4428	-3718	-4534	-3571	-5630	-7160	-5170	-6093	-5306	-6542	-6556	-5570	-1487	-1176	-4897	2759
1931	-4447	-3732	-4530	-3586	-5637	-7155	-5175	-6112	-5319	-6535	-6586	-5635	-1519	-1187	-4892	2705
1932	-4403	-3715	-4495	-3554	-5622	-7126	-5165	-6100	-5312	-6519	-6579	-5668	-1555	-1191	-4902	2646
1933	-4401	-3695	-4481	-3538	-5610	-7118	-5156	-6072	-5272	-6519	-6568	-5702	-1600	-1207	-4930	2541
1934	-4439	-3720	-4467	-3524	-5610	-7141	-5160	-6069	-5289	-6539	-6584	-5746	-1643	-1206	-4951	2520
1935	-4461	-3724	-4463	-3567	-5615	-7147	-5170	-6095	-5296	-6534	-6614	-5777	-1691	-1229	-4997	2464
1936	-4456	-3725	-4457	-3565	-5607	-7146	-5167	-6111	-5307	-6553	-6659	-5836	-1734	-1266	-5007	2410
1937	-4419	-3688	-4450	-3524	-5597	-7134	-5168	-6083	-5276	-6563	-6678	-5877	-1775	-1271	-5007	2348
1938	-4449	-3714	-4443	-3543	-5599	-7128	-5197	-6091	-5285	-6587	-6701	-5920	-1816	-1296	-5014	2300
1939	-4454	-3710	-4405	-3527	-5595	-7139	-5197	-6106	-5298	-6581	-6724	-5964	-1857	-1319	-5024	2262
1940	-4459	-3702	-4410	-3531	-5618	-7144	-5197	-6109	-5299	-6596	-6762	-6003	-1901	-1338	-5051	2194
1941	-4402	-3675	-4398	-3484	-5601	-7127	-5192	-6078	-5309	-6608	-6773	-6042	-1933	-1371	-5057	2170
1942	-4408	-3655	-4370	-3472	-5604	-7133	-5180	-6082	-5280	-6611	-6781	-6097	-1965	-1388	-5064	2100
1943	-4424	-3656	-4361	-3483	-5606	-7135	-5191	-6084	-5295	-6619	-6763	-6123	-1988	-1411	-5101	2015
1944	-4433	-3677	-4346	-3490	-5610	-7156	-5222	-6103	-5319	-6640	-6785	-6149	-2043	-1435	-5127	1966
1945	-4459	-3682	-4327	-3492	-5599	-7162	-5217	-6150	-5354	-6647	-6854	-6192	-2092	-1447	-5160	1927
1946	-4418	-3678	-4316	-3466	-5597	-7139	-5203	-6146	-5349	-6676	-6878	-6258	-2122	-1447	-5161	1852
1947	-4413	-3674	-4313	-3469	-5590	-7140	-5209	-6118	-5340	-6706	-6869	-6291	-2159	-1462	-5189	1797
1948	-4443	-3675	-4297	-3482	-5606	-7160	-5229	-6130	-5354	-6701	-6883	-6333	-2200	-1499	-5208	1743
1949	-4486	-3699	-4293	-3514	-5607	-7182	-5232	-6182	-5376	-6720	-6956	-6374	-2224	-1534	-5220	1694
1950	-4422	-3672	-4272	-3469	-5581	-7146	-5226	-6194	-5377	-6755	-7021	-6435	-2255	-1542	-5185	1660
1951	-4387	-3652	-4256	-3421	-5574	-7136	-5209	-6135	-5334	-6741	-7020	-6491	-2282	-1525	-5171	1631
1952	-4408	-3662	-4250	-3422	-5564	-7139	-5218	-6113	-5322	-6753	-7035	-6519	-2287	-1549	-5160	1583
1953	-4428	-3669	-4256	-3429	-5575	-7150	-5214	-6124	-5328	-6767	-7030	-6551	-2336	-1565	-5174	1513
1954	-4466	-3691	-4263	-3451	-5578	-7158	-5236	-6155	-5361	-6780	-7073	-6578	-2372	-1588	-5184	1485
1955	-4420	-3669	-4245	-3419	-5575	-7135	-5206	-6140	-5338	-6788	-7098	-6598	-2390	-1611	-5171	1453
1956	-4402	-3668	-4254	-3409	-5587	-7142	-5215	-6132	-5328	-6783	-7091	-6635	-2428	-1624	-5168	1416
1957	-4414	-3663	-4260	-3409	-5583	-7173	-5222	-6120	-5348	-6805	-7089	-6661	-2456	-1651	-5174	1353
1958	-4451	-3685	-4267	-3431	-5588	-7186	-5234	-6153	-5364	-6810	-7106	-6698	-2482	-1669	-5169	1282
1959	-4469	-3697	-4256	-3445	-5566	-7186	-5233	-6190	-5384	-6842	-7163	-6737	-2496	-1686	-5190	1274
1960	-4402	-3670	-4245	-3395	-5559	-7152	-5212	-6151	-5360	-6845	-7196	-6768	-2500	-1680	-5183	1206
1961	-4397	-3669	-4248	-3384	-5560	-7147	-5210	-6126	-5343	-6868	-7208	-6803	-2538	-1680	-5189	1150
1962	-4427	-3671	-4258	-3401	-5576	-7148	-5213	-6136	-5325	-6888	-7226	-6828	-2568	-1664	-5211	1086
1963	-4461	-3691	-4261	-3425	-5605	-7168	-5220	-6161	-5372	-6889	-7233	-6839	-2582	-1674	-5225	1037
1964	-4443	-3666	-4265	-3395	-5592	-7170	-5221	-6153	-5387	-6920	-7263	-6886	-2590	-1690	-5239	1005
1965	-4439	-3670	-4263	-3395	-5603	-7171	-5227	-6136	-5383	-6897	-7262	-6902	-2618	-1706	-5241	956
1966	-4457	-3684	-4279	-3414	-5586	-7180	-5220	-6149	-5353	-6912	-7277	-6914	-2638	-1713	-5250	899
1967	-4483	-3712	-4290	-3420	-5582	-7187	-5240	-6161	-5374	-6936	-7278	-6931	-2654	-1762	-5269	819
1968	-4483	-3728	-4287	-3465	-5584	-7188	-5244	-6188	-5393	-6930	-7323	-6971	-2640	-1793	-5280	788
1969	-4448	-3713	-4275	-3431	-5590	-7165	-5238	-6193	-5379	-6944	-7358	-7003	-2669	-1805	-5295	737
1970	-4433	-3704	-4276	-3410	-5581	-7147	-5231	-6173	-5384	-6946	-7373	-7036	-2680	-1772	-5309	683
1971	-4427	-3707	-4296	-3432	-5579	-7146	-5226	-6159	-5379	-6941	-7387	-7063	-2705	-1768	-5314	649
1972	-4439	-3725	-4309	-3460	-5595	-7164	-5238	-6173	-5392	-6963	-7401	-7067	-2720	-1784	-5341	605
1973	-4414	-3723	-4316	-3431	-5592	-7169	-5224	-6167	-5390	-6990	-7407	-7084	-2706	-1788	-5360	544
1974	-4414	-3724	-4323	-3419	-5593	-7174	-5221	-6148	-5370	-7005	-7411	-7087	-2733	-1799	-5393	470
1975	-4439	-3734	-4341	-3444	-5608	-7184	-5228	-6151	-5349	-7007	-7411	-7094	-2749	-1796	-5418	413
1976	-4438	-3742	-4344	-3470	-5626	-7173	-5238	-6148	-5362	-7008	-7414	-7105	-2762	-1801	-5446	348
1977	-4458	-3753	-4358	-3499	-5623	-7169	-5251	-6165	-5395	-7008	-7446	-7139	-2776	-1845	-5485	284
1978	-4438	-3735	-4360	-3460	-5610	-7160	-5224	-6145	-5383	-7035	-7456	-7159	-2793	-1873	-5515	232
1979	-4437	-3726	-4357	-3489	-5616	-7162	-5223	-6160	-5387	-7041	-7497	-7180	-2803	-1870	-5538	158
1980	-4425	-3735	-4371	-3479	-5617	-7143	-5212	-6159	-5385	-7054	-7493	-7196	-2799	-1873	-5550	113
1981	-4474	-3753	-4393	-3507	-5615	-7175	-5217	-6144	-5375	-7070	-7489	-7198	-2830	-1870	-5603	41
1982	-4433	-3741	-4399	-3492	-5610	-7168	-5213	-6127	-5384	-7052	-7512	-7215	-2844	-1863	-5630	-9
1983	-4440	-3736	-4400	-3481	-5612	-7159	-5199	-6100	-5383	-7061	-7490	-7241	-2818	-1851	-5662	-87
1984	-4449	-3740	-4404	-3505	-5623	-7176	-5189	-6113	-5387	-7087	-7485	-7235	-2841	-1862	-5698	-186
1985	-4465	-3747	-4416	-3533	-5626	-7186	-5204	-6134	-5394	-7098	-7495	-7231	-2864	-1903	-5741	-263
1986	-4484	-3779	-4423	-3569	-5636	-7165	-5213	-6153	-5414	-7090	-7541	-7249	-2899	-1906	-5805	-333
1987	-4451	-3753	-4425	-3535	-5627	-7151	-5191	-6140	-5399	-7079	-7559	-7269	-2894	-1925	-5839	-399
1988	-4462	-3770	-4433	-3539	-5637	-7146	-5189	-6135	-5404	-7084	-7565	-7289	-2888	-1946	-5876	-469
1989	-4487	-3776	-4447	-3560	-5636	-7144	-5188	-6162	-5405	-7114	-7587	-7314	-2891	-1973	-5913	-535
1990	-4472	-3782	-4442	-3559	-5637	-7137	-5190	-6153	-5418	-7108	-7624	-7331	-2905	-1983	-5936	-627
1991	-4450	-3759	-4452	-3536	-5635	-7133	-5178	-6158	-5413	-7099	-7613	-7359	-2923	-1986	-5972	-699
1992	-4410	-3741	-4447	-3527	-5623	-7125	-5163	-6129	-5380	-7112	-7597	-7386	-2911	-2001	-6005	-762
1993	-4422	-3751	-4478	-3539	-5620	-7150	-5155	-6107	-5376	-7109	-7606	-7386	-2922	-2003	-6031	-846
1994	-4448	-3758	-4492	-3563	-5621	-7142	-5161	-6123	-5381	-7113	-7600	-7396	-2932	-1998	-6069	-912
1995	-4488	-3788	-4500	-3588	-5642	-7150	-5171	-6141	-5415	-7116	-7635	-7416	-2943	-2014	-6114	-971
1996	-4451	-3766	-4495	-3550	-5633	-7139	-5163	-6130	-5396	-7124	-7663	-7398	-2956	-2013	-6157	-1026
1997	-4429	-3758	-4498	-3543	-5634	-7126	-5163	-6104	-5382	-7137	-7624	-7416	-2974	-2011	-6185	-1111
1998	-4462	-3788	-4505	-3569	-5632	-7140	-5162	-6120	-5385	-7097	-7616	-7411	-2987	-2031	-6207	-1176
[truncated: 6,760 more rows]
